# Supplementary material for: Isolated C. elegans germ nuclei exhibit distinct genomic profiles of histone modification and gene expression
Source: BMC Genomics. 2019 Jun 17;20:500. doi: 10.1186/s12864-019-5893-9 (PMC6580472; doi:10.1186/s12864-019-5893-9)
Supplement: Supplementary file 10 — IGN and soma RNA-seq expression analysis (XLSX 4868 kb) [file 12864_2019_5893_MOESM10_ESM.xlsx]

## Sheet: Gene expression
Gene	Locus	WB ID	Sample_1	Sample_2	status	SOM FPKM	IGN FPKM	log2(IGN/SOM)	p_value	q_value	significant	CodingStatus	SOM Rep 1 FPKM	SOM Rep 2 FPKM	IGN Rep 1 FPKM	IGN Rep 2 FPKM
aap-1	chrI:4573661-5262993	WBGene00000001	SOM	IGN	OK	11.8894	66.0372	2.47361	0.16695	0.237218	no	Coding	11.0683	12.7104	66.2462	65.8282
aat-1	chrIV:9599416-9601677	WBGene00000002	SOM	IGN	OK	22.8018	4.40106	-2.37323	5e-05	0.0001367	yes	Coding	21.4767	24.127	4.57959	4.22253
aat-2	chrV:9244656-9246329	WBGene00000003	SOM	IGN	OK	12.5706	8.97566	-0.485966	0.0642	0.105578	no	Coding	12.7258	12.4154	7.95015	10.0012
aat-3	chrX:2554230-2557468	WBGene00000004	SOM	IGN	OK	5.77091	6.50098	0.17186	0.56295	0.617438	no	Coding	5.89807	5.64374	5.5058	7.49617
aat-4	chrIV:6272732-6275702	WBGene00000005	SOM	IGN	OK	14.7718	13.076	-0.175928	0.46285	0.525945	no	Coding	14.7835	14.7602	12.0428	14.1092
aat-5	chrI:2571529-2967292	WBGene00000006	SOM	IGN	OK	4.04743	3.26085	-0.311759	0.7819	0.812229	no	Coding	4.23971	3.85516	2.60065	3.92105
aat-6	chrV:11466951-11470580	WBGene00000007	SOM	IGN	OK	5.73356	6.21445	0.116196	0.6923	0.73459	no	Coding	6.18265	5.28447	6.16695	6.26195
aat-7	chrII:1197387-1391574	WBGene00000008	SOM	IGN	OK	0.741715	0.829467	0.16132	0.92985	0.940642	no	Coding	0.441754	1.04168	0.911736	0.747199
aat-8	chrIV:1956724-4526957	WBGene00000009	SOM	IGN	HIDATA	1.25734	0	0	1	1	no	Coding	0.990172	1.5245	0.540804	0.647485
aat-9	chrI:11333209-11416411	WBGene00000010	SOM	IGN	OK	4.28174	48.7842	3.51015	0.0091	0.0183221	yes	Coding	4.04711	4.51637	43.4857	54.0827
abf-1	chrI:3881835-3888218	WBGene00000012	SOM	IGN	OK	16.3381	7.30333	-1.16162	0.3964	0.46074	no	Coding	13.9168	18.7594	5.2136	9.39305
abf-2	chrI:3881835-3888218	WBGene00000013	SOM	IGN	OK	133.126	11.4501	-3.53936	0.14825	0.21475	no	Coding	97.4178	168.835	9.1238	13.7765
abf-3	chrV:15699960-16443388	WBGene00000014	SOM	IGN	NOTEST	0.403901	0.282222	-0.51717	1	1	no	Coding	0	0.807801	0	0.564444
abf-4	chrV:20557913-20558339	WBGene00000015	SOM	IGN	OK	1.24879	0.627308	-0.993284	0.4279	0.491763	no	Coding	1.19135	1.30623	0.955103	0.299513
abf-5	chrX:12705552-12872405	WBGene00000016	SOM	IGN	OK	36.2588	3.69596	-3.29431	0.3275	0.392477	no	Coding	27.4909	45.0267	3.52732	3.8646
abf-6	chrX:12705552-12872405	WBGene00000017	SOM	IGN	OK	47.1496	6.14132	-2.94062	0.19085	0.264561	no	Coding	50.6241	43.6751	6.82404	5.45861
abl-1	chrX:10606135-10623971	WBGene00000018	SOM	IGN	OK	17.1662	16.919	-0.0209315	0.9223	0.933886	no	Coding	19.071	15.2614	16.1325	17.7054
abt-1	chrIV:10206208-10214889	WBGene00000019	SOM	IGN	OK	0.226233	6.43097	4.82916	5e-05	0.0001367	yes	Coding	0.277739	0.174727	7.29259	5.56936
abt-2	chrI:2256153-2485384	WBGene00000020	SOM	IGN	OK	8.45212	11.0898	0.39185	0.78605	0.815763	no	Coding	8.93673	7.96751	11.0739	11.1057
abt-4	chrV:323910-330725	WBGene00000022	SOM	IGN	OK	16.9942	8.23193	-1.04574	5e-05	0.0001367	yes	Coding	17.9636	16.0249	8.0003	8.46357
abt-5	chrI:12011266-12018630	WBGene00000023	SOM	IGN	OK	0.0570353	4.38916	6.26595	0.00245	0.0054329	yes	Coding	0.0934858	0.0205848	5.85292	2.9254
abu-1	chrV:10380402-10381762	WBGene00000024	SOM	IGN	NOTEST	0.0795987	0.439819	2.46609	1	1	no	Coding	0.0757985	0.0833988	0.486698	0.392939
abu-2	chrX:1408830-1410647	WBGene00000025	SOM	IGN	NOTEST	0.356489	0.124062	-1.52279	1	1	no	Coding	0.533475	0.179503	0.0872767	0.160848
abu-3	chrX:17553343-17554374	WBGene00000026	SOM	IGN	NOTEST	0.0744115	0.0553505	-0.426929	1	1	no	Coding	0.148823	0	0	0.110701
abu-4	chrV:1743375-2713617	WBGene00000027	SOM	IGN	NOTEST	0.0985393	0.532442	2.43385	1	1	no	Coding	0.197079	0	0.55348	0.511403
abu-5	chrIV:15590664-15591740	WBGene00000028	SOM	IGN	NOTEST	0	0	0	1	1	no	Coding	0	0	0	0
abu-6	chrV:5160604-5161877	WBGene00000029	SOM	IGN	NOTEST	0	0.132479	inf	1	1	no	Coding	0	0	0.202611	0.0623478
abu-7	chrV:5163379-5164743	WBGene00000030	SOM	IGN	NOTEST	0	0.0293941	inf	1	1	no	Coding	0	0	0.0587883	0
abu-8	chrV:5193122-5194551	WBGene00000031	SOM	IGN	NOTEST	0	0.750408	inf	1	1	no	Coding	0	0	0.808375	0.692441
abu-9	chrX:8319539-8320848	WBGene00000032	SOM	IGN	NOTEST	0	0	0	1	1	no	Coding	0	0	0	0
abu-10	chrX:3798206-3799626	WBGene00000033	SOM	IGN	OK	0.144448	2.28086	3.98096	0.0356	0.0629618	no	Coding	0	0.288895	2.81022	1.75151
abu-11	chrII:192591-194534	WBGene00000034	SOM	IGN	OK	0.305019	1.31044	2.10309	0.0165	0.0314343	yes	Coding	0.247287	0.362751	1.52165	1.09924
ace-1	chrX:16367308-16373200	WBGene00000035	SOM	IGN	OK	11.827	4.16735	-1.50488	5e-05	0.0001367	yes	Coding	11.5476	12.1065	3.9551	4.3796
ace-2	chrI:3233392-3600680	WBGene00000036	SOM	IGN	OK	24.5968	11.4952	-1.09744	0.46975	0.532713	no	Coding	21.8529	27.3407	12.2308	10.7596
ace-3	chrII:14205606-14209810	WBGene00000037	SOM	IGN	OK	2.50176	2.34745	-0.0918464	0.79265	0.821466	no	Coding	2.64888	2.35464	2.69849	1.99641
ace-4	chrII:14198091-14205250	WBGene00000038	SOM	IGN	NOTEST	0.133677	0.294826	1.14112	1	1	no	Coding	0.154209	0.113145	0.247548	0.342105
acn-1	chrX:5092810-5097036	WBGene00000039	SOM	IGN	OK	4.90002	5.47586	0.160298	0.58435	0.636642	no	Coding	5.25699	4.54305	7.01473	3.937
aco-1	chrX:11339811-11343098	WBGene00000040	SOM	IGN	OK	227.718	70.9722	-1.68193	5e-05	0.0001367	yes	Coding	221.461	233.976	66.3627	75.5816
aco-2	chrIII:7973659-7976893	WBGene00000041	SOM	IGN	OK	795.606	406.373	-0.969252	5e-05	0.0001367	yes	Coding	753.69	837.522	374.407	438.338
acr-2	chrX:6702642-6709103	WBGene00000042	SOM	IGN	OK	1.15164	0.501915	-1.19818	0.02765	0.0500262	no	Coding	1.35142	0.951862	0.564044	0.439786
acr-3	chrX:6709547-6712740	WBGene00000043	SOM	IGN	NOTEST	0.234004	0.280815	0.263087	1	1	no	Coding	0.324969	0.143038	0.417326	0.144304
acr-5	chrIII:6509645-6514712	WBGene00000044	SOM	IGN	OK	1.06177	0.533275	-0.993523	0.06085	0.100483	no	Coding	0.983814	1.13973	0.415603	0.650947
acr-6	chrI:4359217-4362549	WBGene00000045	SOM	IGN	NOTEST	0.473187	0.169423	-1.48178	1	1	no	Coding	0.509915	0.436459	0.0454749	0.293372
acr-7	chrII:7845611-7849672	WBGene00000046	SOM	IGN	OK	1.34118	0.791507	-0.760827	0.2585	0.321979	no	Coding	1.33798	1.34438	0.980519	0.602495
acr-8	chrX:10412781-10416531	WBGene00000047	SOM	IGN	OK	1.04941	0.861491	-0.284672	0.5705	0.623795	no	Coding	1.45732	0.641501	1.07612	0.646866
acr-9	chrX:13642451-13646698	WBGene00000048	SOM	IGN	NOTEST	0.398942	0.729309	0.87035	1	1	no	Coding	0.41059	0.387295	0.894499	0.564119
acr-10	chrX:4022256-4025561	WBGene00000049	SOM	IGN	NOTEST	0.235345	0.319601	0.441495	1	1	no	Coding	0.224084	0.246606	0.224821	0.41438
acr-11	chrI:6554901-6936826	WBGene00000050	SOM	IGN	OK	1.16167	2.40481	1.04972	0.5114	0.570808	no	Coding	1.10624	1.2171	1.94342	2.8662
acr-12	chrX:13532972-13536242	WBGene00000051	SOM	IGN	OK	2.2336	1.31383	-0.765594	0.0627	0.103257	no	Coding	1.89926	2.56795	1.26308	1.36458
acr-14	chrII:8174884-8177292	WBGene00000053	SOM	IGN	NOTEST	0.504995	0.218054	-1.21158	1	1	no	Coding	0.315538	0.694451	0.202608	0.2335
acr-15	chrV:7731614-8569933	WBGene00000054	SOM	IGN	OK	4.9381	1.56496	-1.65783	0.30945	0.373775	no	Coding	4.83969	5.03651	1.70444	1.42548
acr-16	chrV:7731614-8569933	WBGene00000055	SOM	IGN	OK	5.45339	2.64684	-1.04288	0.4667	0.529658	no	Coding	5.45689	5.44989	2.6494	2.64428
acr-17	chrV:1743375-2713617	WBGene00000056	SOM	IGN	OK	2.64138	1.95947	-0.430829	0.73145	0.768605	no	Coding	2.53085	2.75192	1.93015	1.9888
acr-18	chrV:15551219-15559128	WBGene00000057	SOM	IGN	OK	7.30109	2.09838	-1.79883	5e-05	0.0001367	yes	Coding	6.79026	7.81192	1.68456	2.5122
acr-19	chrI:9031424-9036653	WBGene00000058	SOM	IGN	OK	1.43354	0.739428	-0.955096	0.04545	0.0775655	no	Coding	1.68951	1.17756	0.858817	0.620039
acr-20	chrII:14373911-14377801	WBGene00000059	SOM	IGN	OK	0.801393	1.2095	0.593832	0.2193	0.296146	no	Coding	1.04712	0.55567	1.28565	1.13335
acr-21	chrIII:6583457-6585564	WBGene00000060	SOM	IGN	OK	1.12903	0.809622	-0.479758	0.3442	0.409075	no	Coding	1.28819	0.969858	0.816265	0.802979
lgc-11	chrX:7503777-7506458	WBGene00000061	SOM	IGN	OK	1.10658	0.399733	-1.469	0.03035	0.0545014	no	Coding	1.48025	0.732918	0.415827	0.383639
acr-23	chrV:3651726-3659486	WBGene00000062	SOM	IGN	NOTEST	0.410072	0.30597	-0.422484	1	1	no	Coding	0.630815	0.189329	0.230142	0.381799
act-1	chrV:11081054-11082285	WBGene00000063	SOM	IGN	OK	4.25873	1.06156	-2.00424	0.0003	0.000758483	yes	Coding	4.10139	4.41607	0.700386	1.42273
act-2	chrV:11076881-11078109	WBGene00000064	SOM	IGN	OK	366.385	196.484	-0.89895	5e-05	0.0001367	yes	Coding	366.333	366.438	175.937	217.031
act-4	chrX:4960630-4963953	WBGene00000066	SOM	IGN	OK	640.684	176.581	-1.85928	5e-05	0.0001367	yes	Coding	639.648	641.719	160.318	192.844
act-5	chrIII:12784715-13607695	WBGene00000067	SOM	IGN	OK	583.413	134.03	-2.12196	0.4959	0.556353	no	Coding	541.842	624.984	130.467	137.593
acy-1	chrIII:4722176-4730529	WBGene00000068	SOM	IGN	OK	7.27263	6.19365	-0.231689	0.31825	0.382991	no	Coding	8.14449	6.40077	6.02711	6.36018
acy-2	chrV:5976011-5981396	WBGene00000069	SOM	IGN	OK	1.29577	0.762847	-0.76434	0.05015	0.0846333	no	Coding	1.32002	1.27151	0.794643	0.73105
acy-3	chrIII:3775152-3786794	WBGene00000070	SOM	IGN	OK	8.43903	5.6395	-0.581509	0.0138	0.0268023	yes	Coding	8.25428	8.62377	5.03002	6.24898
acy-4	chrV:5624919-5630862	WBGene00000071	SOM	IGN	OK	9.93653	13.6726	0.460477	0.03715	0.065357	no	Coding	10.3845	9.48853	14.0494	13.2959
add-1	chrX:4854222-4860006	WBGene00000072	SOM	IGN	OK	7.11995	3.85656	-0.884552	0.00215	0.0048285	yes	Coding	6.64326	7.59664	3.98072	3.73241
add-2	chrV:12009635-12013387	WBGene00000073	SOM	IGN	OK	40.7663	12.5525	-1.6994	5e-05	0.0001367	yes	Coding	43.3143	38.2183	12.0157	13.0892
adm-2	chrX:13655834-13904133	WBGene00000074	SOM	IGN	OK	9.38451	12.4677	0.409838	0.5807	0.633044	no	Coding	9.67488	9.09413	11.2701	13.6652
adm-4	chrX:7795268-7798231	WBGene00000075	SOM	IGN	OK	9.58119	16.8782	0.816884	0.00065	0.00157546	yes	Coding	9.5427	9.61968	14.6387	19.1177
adr-1	chrI:7741935-8394405	WBGene00000079	SOM	IGN	OK	25.1851	142.443	2.49975	0.0075	0.0152925	yes	Coding	26.8331	23.5371	130.658	154.229
adr-2	chrIII:7231110-7232820	WBGene00000080	SOM	IGN	OK	14.9716	115.027	2.94166	5e-05	0.0001367	yes	Coding	15.8274	14.1159	116.893	113.161
ads-1	chrIII:56859-463717	WBGene00000081	SOM	IGN	OK	196.14	55.9184	-1.81049	0.0623	0.102722	no	Coding	178.76	213.521	59.6651	52.1717
adt-1	chrX:12679079-12689111	WBGene00000082	SOM	IGN	OK	1.96196	3.34949	0.771646	0.00805	0.0163305	yes	Coding	2.26723	1.65669	4.29992	2.39906
adt-2	chrX:7586160-7594745	WBGene00000083	SOM	IGN	OK	91.1664	13.7468	-2.72941	5e-05	0.0001367	yes	Coding	97.9062	84.4266	10.5745	16.919
aex-1	chrI:7602319-7608002	WBGene00000084	SOM	IGN	OK	9.8222	10.9346	0.154786	0.50015	0.560276	no	Coding	9.77805	9.86635	10.5775	11.2918
aex-2	chrX:9651194-9653058	WBGene00000085	SOM	IGN	OK	1.49774	1.97747	0.400875	0.41125	0.475299	no	Coding	1.26131	1.73416	1.77156	2.18339
aex-3	chrX:542110-810722	WBGene00000086	SOM	IGN	OK	6.74361	3.20381	-1.07373	0.69835	0.739331	no	Coding	7.1067	6.38052	2.99539	3.41224
aex-5	chrI:14850128-14855720	WBGene00000088	SOM	IGN	OK	28.7681	5.72731	-2.32854	5e-05	0.0001367	yes	Coding	28.1554	29.3807	5.84846	5.60617
aex-6	chrI:13143189-14566044	WBGene00000089	SOM	IGN	OK	24.4837	9.58331	-1.35322	0.40705	0.471377	no	Coding	19.6035	29.3639	9.33796	9.82867
age-1	chrII:11519643-11526990	WBGene00000090	SOM	IGN	OK	3.62033	58.8522	4.0229	5e-05	0.0001367	yes	Coding	3.57758	3.66307	53.9976	63.7068
ags-3	chrX:5290078-5297994	WBGene00000092	SOM	IGN	OK	22.3362	22.2462	-0.0058235	0.9905	0.990985	no	Coding	17.3815	27.2908	16.5763	27.9161
agt-1	chrIV:13368499-13369388	WBGene00000093	SOM	IGN	OK	13.9273	46.5698	1.74148	5e-05	0.0001367	yes	Coding	15.9338	11.9208	42.8014	50.3383
agt-2	chrII:5372119-5373329	WBGene00000094	SOM	IGN	OK	9.10514	43.1471	2.24451	5e-05	0.0001367	yes	Coding	8.40618	9.80409	42.0131	44.2811
aha-1	chrI:10194148-10196980	WBGene00000095	SOM	IGN	OK	28.6368	18.18	-0.655516	0.0049	0.0103376	yes	Coding	26.8625	30.4111	17.8821	18.4779
ahr-1	chrI:9522569-9532823	WBGene00000096	SOM	IGN	NOTEST	0.688928	0.629143	-0.130967	1	1	no	Coding	0.925279	0.452577	0.536025	0.72226
aip-1	chrV:14012563-14013425	WBGene00000097	SOM	IGN	OK	44.108	101.492	1.20225	5e-05	0.0001367	yes	Coding	38.0812	50.1348	103.182	99.8021
air-1	chrV:7731614-8569933	WBGene00000098	SOM	IGN	OK	1.36385	144.81	6.73033	0.09035	0.142345	no	Coding	1.3512	1.37651	144.942	144.679
air-2	chrI:5937485-5938691	WBGene00000099	SOM	IGN	OK	0.547538	108.326	7.6282	0.00025	0.000638083	yes	Coding	0.111757	0.983319	99.2031	117.448
ajm-1	chrX:9098289-9113268	WBGene00000100	SOM	IGN	OK	60.4163	51.8738	-0.219934	0.2827	0.346529	no	Coding	66.8515	53.9812	50.9835	52.764
aka-1	chrII:7473103-7478488	WBGene00000101	SOM	IGN	OK	32.84	247.254	2.91247	5e-05	0.0001367	yes	Coding	34.7471	30.9329	231.655	262.852
akt-1	chrV:10248930-10252426	WBGene00000102	SOM	IGN	OK	155.318	210.758	0.440359	0.0473	0.0804292	no	Coding	156.737	153.9	207.591	213.925
akt-2	chrX:14147637-14151491	WBGene00000103	SOM	IGN	OK	92.7456	9.51985	-3.28427	5e-05	0.0001367	yes	Coding	91.0407	94.4505	9.16391	9.8758
alg-1	chrX:13949419-13954638	WBGene00000105	SOM	IGN	OK	11.0011	18.9355	0.783438	0.00035	0.000878786	yes	Coding	10.3358	11.6664	16.4987	21.3722
alg-2	chrII:873218-878483	WBGene00000106	SOM	IGN	OK	5.80655	14.1019	1.28014	5e-05	0.0001367	yes	Coding	5.86456	5.74853	11.3038	16.9
alh-1	chrIII:5077727-5080467	WBGene00000107	SOM	IGN	OK	603.128	153.328	-1.97584	5e-05	0.0001367	yes	Coding	553.582	652.673	151.125	155.531
alh-2	chrV:998446-1689685	WBGene00000108	SOM	IGN	NOTEST	0.257186	0.0226397	-3.50588	1	1	no	Coding	0.244892	0.26948	0	0.0452795
alh-3	chrIV:11022583-11025714	WBGene00000109	SOM	IGN	OK	107.546	96.3449	-0.158673	0.42725	0.491189	no	Coding	104.827	110.265	95.644	97.0458
alh-4	chrV:6427292-6429895	WBGene00000110	SOM	IGN	OK	247.113	69.0247	-1.83999	5e-05	0.0001367	yes	Coding	230.056	264.17	64.8407	73.2087
alh-5	chrV:1743375-2713617	WBGene00000111	SOM	IGN	OK	19.3787	1.88323	-3.36319	0.11935	0.178905	no	Coding	18.7996	19.9579	1.59141	2.17506
alh-6	chrII:1197387-1391574	WBGene00000112	SOM	IGN	OK	183.989	72.0939	-1.35167	0.0073	0.0149182	yes	Coding	187.465	180.513	67.5663	76.6214
alh-7	chrII:13487434-13491704	WBGene00000113	SOM	IGN	OK	94.0452	38.5026	-1.2884	5e-05	0.0001367	yes	Coding	87.5409	100.549	36.0117	40.9936
alh-8	chrII:11729015-11730970	WBGene00000114	SOM	IGN	OK	1660.15	358.366	-2.21181	5e-05	0.0001367	yes	Coding	1554.3	1766	303.327	413.404
alh-9	chrIII:5857164-5858905	WBGene00000115	SOM	IGN	OK	1078.05	172.964	-2.63989	5e-05	0.0001367	yes	Coding	1034.5	1121.61	167.419	178.509
alh-10	chrX:7140529-7143534	WBGene00000116	SOM	IGN	OK	54.7806	4.74536	-3.52908	5e-05	0.0001367	yes	Coding	53.3685	56.1928	4.69836	4.79236
alh-11	chrIII:774388-778130	WBGene00000117	SOM	IGN	OK	62.7606	49.4276	-0.344544	0.1002	0.155336	no	Coding	63.314	62.2072	45.1796	53.6755
alh-12	chrIII:7454023-7455838	WBGene00000118	SOM	IGN	OK	205.551	20.9744	-3.2928	5e-05	0.0001367	yes	Coding	187.406	223.696	22.946	19.0028
aly-1	chrIV:9108930-9109651	WBGene00000120	SOM	IGN	OK	40.2664	17.8178	-1.17626	0.0001	0.000266846	yes	Coding	36.5454	43.9875	16.0582	19.5773
aly-2	chrIV:9147460-9148470	WBGene00000121	SOM	IGN	OK	22.5408	133.126	2.56218	5e-05	0.0001367	yes	Coding	21.8137	23.268	132.013	134.238
aly-3	chrIV:12123291-12124577	WBGene00000122	SOM	IGN	OK	39.5273	183.438	2.21437	5e-05	0.0001367	yes	Coding	43.6863	35.3683	176.755	190.122
ama-1	chrIV:1956724-4526957	WBGene00000123	SOM	IGN	HIDATA	18.4715	0	0	1	1	no	Coding	19.1354	17.8075	139.948	178.264
amt-1	chrX:4571441-4573785	WBGene00000133	SOM	IGN	OK	55.3613	0.311127	-7.47523	5e-05	0.0001367	yes	Coding	53.2298	57.4929	0.188316	0.433938
amt-2	chrIV:12849497-13146871	WBGene00000134	SOM	IGN	NOTEST	0.418454	0.452266	0.112102	1	1	no	Coding	0.366497	0.470412	0.588233	0.3163
amt-3	chrII:8363364-8369032	WBGene00000135	SOM	IGN	OK	3.09079	1.43871	-1.1032	0.00385	0.00828806	yes	Coding	2.8494	3.33219	1.4294	1.44802
amt-4	chrX:4565282-4569225	WBGene00000136	SOM	IGN	OK	16.8214	11.3699	-0.565076	0.01725	0.0327412	yes	Coding	18.4709	15.1718	12.1456	10.5942
amx-1	chrIII:3822411-3826103	WBGene00000137	SOM	IGN	OK	8.20582	12.9096	0.65372	0.00565	0.0117832	yes	Coding	7.94663	8.46502	12.3452	13.4739
amx-2	chrI:12759745-12764938	WBGene00000138	SOM	IGN	OK	14.3439	4.96532	-1.53048	5e-05	0.0001367	yes	Coding	14.935	13.7528	4.86251	5.06812
amx-3	chrV:20898938-20903410	WBGene00000139	SOM	IGN	OK	17.7551	7.71184	-1.20308	5e-05	0.0001367	yes	Coding	17.7271	17.783	7.11254	8.31113
anc-1	chrI:4321095-4358873	WBGene00000140	SOM	IGN	OK	15.3027	34.8323	1.18664	5e-05	0.0001367	yes	Coding	17.0954	13.5099	27.1021	42.5625
aos-1	chrV:10127654-10130248	WBGene00000142	SOM	IGN	OK	20.0299	121.315	2.59853	5e-05	0.0001367	yes	Coding	19.4322	20.6275	117.051	125.579
apc-2	chrIII:8080585-8083542	WBGene00000143	SOM	IGN	OK	8.04274	66.0373	3.03752	5e-05	0.0001367	yes	Coding	7.28639	8.79908	66.07	66.0047
apc-10	chrV:10425396-10426232	WBGene00000144	SOM	IGN	OK	0.104263	39.8943	8.57982	0.2472	0.31538	no	Coding	0	0.208526	39.9352	39.8535
apc-11	chrIII:4593889-4594390	WBGene00000145	SOM	IGN	OK	12.7787	110.282	3.10939	5e-05	0.0001367	yes	Coding	13.6111	11.9463	106.169	114.395
ape-1	chrV:11675943-11684836	WBGene00000146	SOM	IGN	OK	46.4427	93.0366	1.00235	5e-05	0.0001367	yes	Coding	43.946	48.9395	92.8941	93.1792
aph-1	chrI:9232234-9233550	WBGene00000147	SOM	IGN	OK	9.64695	41.7316	2.11299	5e-05	0.0001367	yes	Coding	9.94026	9.35364	42.7265	40.7367
aph-2	chrI:10341019-10345465	WBGene00000148	SOM	IGN	OK	15.783	85.1927	2.43236	5e-05	0.0001367	yes	Coding	16.7768	14.7891	83.8989	86.4864
apl-1	chrX:5113068-5116833	WBGene00000149	SOM	IGN	OK	255.207	122.332	-1.06086	5e-05	0.0001367	yes	Coding	260.596	249.817	123.234	121.43
apm-1	chrI:5342483-5344707	WBGene00000150	SOM	IGN	OK	71.7836	18.6631	-1.94347	5e-05	0.0001367	yes	Coding	69.6238	73.9435	20.0833	17.2429
apn-1	chrII:8047511-8048965	WBGene00000151	SOM	IGN	OK	9.38686	81.0741	3.11053	5e-05	0.0001367	yes	Coding	9.3696	9.40412	80.6768	81.4714
app-1	chrI:4573661-5262993	WBGene00000155	SOM	IGN	OK	116.595	129.763	0.154374	0.92945	0.940311	no	Coding	111.984	121.206	132.574	126.952
aps-2	chrX:4458246-4459095	WBGene00000157	SOM	IGN	OK	54.5201	16.3129	-1.74077	5e-05	0.0001367	yes	Coding	54.9448	54.0955	16.1197	16.5062
apg-1	chrI:13143189-14566044	WBGene00000158	SOM	IGN	OK	37.7646	112.342	1.57279	0.56715	0.621045	no	Coding	35.4388	40.0904	109.897	114.786
aps-1	chrV:6017957-6018733	WBGene00000159	SOM	IGN	OK	87.6694	123.041	0.488996	0.03015	0.0541958	no	Coding	87.24	88.0988	121.418	124.664
apb-1	chrIII:2418503-2779010	WBGene00000160	SOM	IGN	OK	33.0513	78.4053	1.24625	0.26555	0.329094	no	Coding	34.2191	31.8834	69.4304	87.3801
apa-2	chrX:9338618-9342376	WBGene00000161	SOM	IGN	OK	39.3743	21.8402	-0.850269	0.00015	0.000393467	yes	Coding	40.285	38.4636	19.2345	24.4459
apd-3	chrII:2443296-4279128	WBGene00000162	SOM	IGN	OK	9.47408	64.6687	2.77101	0.1275	0.18906	no	Coding	9.52565	9.42251	62.9834	66.3539
apb-3	chrI:7741935-8394405	WBGene00000163	SOM	IGN	OK	18.8897	80.53	2.09193	0.1882	0.261486	no	Coding	19.6371	18.1422	83.2388	77.8212
apm-3	chrX:954993-957613	WBGene00000164	SOM	IGN	OK	17.6374	10.713	-0.719272	0.00625	0.0129274	yes	Coding	17.573	17.7018	10.782	10.644
aps-3	chrI:942259-1655335	WBGene00000165	SOM	IGN	OK	65.2801	126.151	0.950434	0.7037	0.744177	no	Coding	53.3254	77.2348	124.33	127.971
apt-9	chrX:11068699-11071711	WBGene00000166	SOM	IGN	OK	1.82016	0.385549	-2.23908	0.0013	0.00301515	yes	Coding	1.89885	1.74148	0.381021	0.390077
apx-1	chrV:3210226-3222447	WBGene00000168	SOM	IGN	OK	0.537436	29.458	5.77642	5e-05	0.0001367	yes	Coding	0.671692	0.403179	28.3283	30.5877
aqp-1	chrII:7235886-7238291	WBGene00000169	SOM	IGN	OK	136.279	24.2111	-2.49282	5e-05	0.0001367	yes	Coding	117.811	154.746	28.1863	20.2359
aqp-2	chrII:9259299-9261913	WBGene00000170	SOM	IGN	OK	24.9164	18.9165	-0.397454	0.1182	0.177441	no	Coding	26.4111	23.4217	18.6521	19.1808
aqp-3	chrIV:10961333-10963927	WBGene00000171	SOM	IGN	OK	2.94871	0.931204	-1.66292	0.0045	0.00957523	yes	Coding	3.46739	2.43004	0.926808	0.935599
aqp-4	chrV:9737625-9739556	WBGene00000172	SOM	IGN	OK	29.9914	10.9097	-1.45894	5e-05	0.0001367	yes	Coding	30.5783	29.4045	12.2194	9.59998
aqp-5	chrV:10491758-10493185	WBGene00000173	SOM	IGN	NOTEST	0.433749	0.165423	-1.3907	1	1	no	Coding	0.749699	0.117798	0.171915	0.15893
aqp-6	chrV:10648424-10651800	WBGene00000174	SOM	IGN	OK	8.47305	1.75876	-2.26832	5e-05	0.0001367	yes	Coding	7.76112	9.18499	1.18574	2.33177
aqp-7	chrX:3025525-3026696	WBGene00000175	SOM	IGN	OK	540.944	120.297	-2.16888	5e-05	0.0001367	yes	Coding	540.772	541.115	100.932	139.663
aqp-8	chrX:4703183-4704939	WBGene00000176	SOM	IGN	OK	122.995	25.8886	-2.24821	5e-05	0.0001367	yes	Coding	124.433	121.557	24.1934	27.5837
aqp-9	chrI:9606253-9608929	WBGene00000177	SOM	IGN	OK	33.4083	5.10041	-2.71152	5e-05	0.0001367	yes	Coding	34.4349	32.3817	5.45686	4.74396
aqp-10	chrII:9768532-9769782	WBGene00000178	SOM	IGN	OK	113.307	31.9853	-1.82475	5e-05	0.0001367	yes	Coding	105.784	120.83	32.7458	31.2248
aqp-11	chrIII:13673188-13674588	WBGene00000179	SOM	IGN	OK	184.465	34.304	-2.4269	5e-05	0.0001367	yes	Coding	176.751	192.179	30.4908	38.1172
arc-1	chrII:9674921-9677064	WBGene00000180	SOM	IGN	OK	29.0162	5.0879	-2.51172	5e-05	0.0001367	yes	Coding	26.4723	31.5601	5.45167	4.72413
ard-1	chrIV:11131271-11133639	WBGene00000181	SOM	IGN	OK	560.07	119.518	-2.22837	5e-05	0.0001367	yes	Coding	515.545	604.595	113.969	125.068
arf-1.2	chrIII:5716070-5716873	WBGene00000182	SOM	IGN	OK	170.133	91.0565	-0.901829	5e-05	0.0001367	yes	Coding	163.75	176.516	92.7062	89.4068
arf-3	chrIV:7982532-7983462	WBGene00000183	SOM	IGN	OK	227.602	149.329	-0.608018	0.0043	0.0091819	yes	Coding	220.039	235.166	147.148	151.511
arf-6	chrIV:16947093-16949427	WBGene00000184	SOM	IGN	OK	18.677	58.9369	1.65791	5e-05	0.0001367	yes	Coding	18.162	19.192	62.5409	55.333
arg-1	chrX:1786901-1788400	WBGene00000185	SOM	IGN	NOTEST	0	0	0	1	1	no	Coding	0	0	0	0
ark-1	chrIV:12622459-12630943	WBGene00000186	SOM	IGN	OK	8.57289	37.4683	2.12782	5e-05	0.0001367	yes	Coding	9.45217	7.69361	35.5891	39.3474
arl-1	chrII:8581958-8582606	WBGene00000187	SOM	IGN	OK	42.4983	59.8956	0.495047	0.0388	0.0680039	no	Coding	41.3125	43.684	61.6956	58.0956
arl-3	chrII:14600833-14610337	WBGene00000188	SOM	IGN	OK	4.66841	11.0505	1.24311	0.4046	0.468938	no	Coding	5.57064	3.76619	11.8623	10.2388
arl-5	chrIII:9823165-9823887	WBGene00000189	SOM	IGN	OK	15.5306	32.3173	1.05719	0.0009	0.00214362	yes	Coding	15.0367	16.0245	30.2565	34.3781
arf-1.1	chrIV:7634901-7635638	WBGene00000190	SOM	IGN	OK	60.6203	2.60013	-4.54314	5e-05	0.0001367	yes	Coding	40.5244	80.7163	3.03758	2.16269
arl-8	chrIV:14798146-14798799	WBGene00000192	SOM	IGN	OK	61.7563	93.1918	0.593617	0.009	0.0181363	yes	Coding	57.4071	66.1056	91.2847	95.0989
arl-6	chrIII:4813272-4814778	WBGene00000193	SOM	IGN	OK	0.952464	0.246669	-1.94909	0.15735	0.225952	no	Coding	1.22949	0.675434	0.493339	0
arr-1	chrX:950804-954034	WBGene00000195	SOM	IGN	OK	20.6906	15.5891	-0.408436	0.08645	0.136886	no	Coding	20.6694	20.7118	13.6865	17.4918
aars-1	chrII:10968325-11503888	WBGene00000196	SOM	IGN	OK	5.18003	55.264	3.41531	0.10115	0.156572	no	Coding	5.60851	4.75155	50.9213	59.6067
aars-2	chrI:3983207-3986387	WBGene00000197	SOM	IGN	OK	47.0391	170.208	1.85537	5e-05	0.0001367	yes	Coding	46.48	47.5983	146.479	193.937
art-1	chrII:6970833-6972192	WBGene00000198	SOM	IGN	OK	266.485	119.463	-1.15749	5e-05	0.0001367	yes	Coding	246.408	286.562	101.143	137.783
arx-1	chrI:2571529-2967292	WBGene00000199	SOM	IGN	OK	57.2509	65.5789	0.195933	0.90965	0.923019	no	Coding	54.1206	60.3811	57.0045	74.1532
arx-2	chrV:10335750-10338327	WBGene00000200	SOM	IGN	OK	55.0637	84.1126	0.611222	0.00335	0.00727582	yes	Coding	50.3642	59.7632	77.538	90.6873
arx-3	chrIII:12052593-12058355	WBGene00000201	SOM	IGN	OK	61.771	98.7982	0.677556	0.0012	0.00280228	yes	Coding	56.9049	66.637	97.5923	100.004
exos-4.2	chrIII:860191-861154	WBGene00000202	SOM	IGN	OK	7.03683	75.0969	3.41576	5e-05	0.0001367	yes	Coding	5.68521	8.38845	70.8424	79.3513
arx-5	chrIII:12784715-13607695	WBGene00000203	SOM	IGN	OK	63.223	70.804	0.163381	0.9203	0.932438	no	Coding	60.0282	66.4177	61.1557	80.4522
arx-6	chrIII:4878626-4879366	WBGene00000204	SOM	IGN	OK	49.2989	82.483	0.74254	0.00195	0.00440838	yes	Coding	47.3693	51.2285	78.7375	86.2284
arx-7	chrI:3069497-3070142	WBGene00000205	SOM	IGN	OK	31.7681	51.5277	0.697766	0.0113	0.0223744	yes	Coding	29.3996	34.1367	46.0426	57.0127
asb-1	chrIII:4594630-4595789	WBGene00000206	SOM	IGN	OK	21.6413	123.788	2.51602	5e-05	0.0001367	yes	Coding	20.5531	22.7295	110.275	137.301
asb-2	chrX:4469749-4471197	WBGene00000207	SOM	IGN	OK	984.963	143.996	-2.77404	5e-05	0.0001367	yes	Coding	926.133	1043.79	136.785	151.207
asc-1	chrII:15039339-15048779	WBGene00000208	SOM	IGN	OK	32.8061	60.8351	0.890941	0.0293	0.0527548	no	Coding	31.0016	34.6105	54.8144	66.8557
asg-1	chrI:8692941-8693384	WBGene00000209	SOM	IGN	OK	450.638	233.2	-0.950405	5e-05	0.0001367	yes	Coding	415.606	485.671	218.383	248.016
asg-2	chrX:6841218-6841981	WBGene00000210	SOM	IGN	OK	1089.33	93.3856	-3.54409	5e-05	0.0001367	yes	Coding	1011.32	1167.33	93.4289	93.3423
asm-1	chrII:6910039-6912532	WBGene00000211	SOM	IGN	OK	28.1188	11.2158	-1.326	5e-05	0.0001367	yes	Coding	26.3392	29.8983	11.5676	10.8641
asm-2	chrX:11321090-11324187	WBGene00000212	SOM	IGN	OK	24.0627	4.57718	-2.39427	5e-05	0.0001367	yes	Coding	22.1777	25.9476	5.09164	4.06272
asm-3	chrIV:497495-555646	WBGene00000213	SOM	IGN	OK	47.5213	1.35556	-5.13161	0.119	0.178511	no	Coding	59.4341	35.6084	2.1173	0.593827
asp-1	chrV:19049532-19050723	WBGene00000214	SOM	IGN	OK	2875.9	689.918	-2.05952	5e-05	0.0001367	yes	Coding	2656.03	3095.76	663.094	716.742
asp-2	chrV:9199656-9204622	WBGene00000215	SOM	IGN	OK	1930.96	310.963	-2.6345	5e-05	0.0001367	yes	Coding	1687.33	2174.58	296.811	325.114
asp-3	chrX:6791151-6792532	WBGene00000216	SOM	IGN	OK	2014.03	428.351	-2.23322	5e-05	0.0001367	yes	Coding	1856.39	2171.67	418.236	438.467
asp-4	chrX:13219005-13221358	WBGene00000217	SOM	IGN	OK	1265.8	110.034	-3.52403	5e-05	0.0001367	yes	Coding	1137.98	1393.63	112.998	107.069
asp-5	chrV:7731614-8569933	WBGene00000218	SOM	IGN	OK	1600.93	209.033	-2.93711	0.2604	0.323951	no	Coding	1419.89	1781.98	211.291	206.775
asp-6	chrV:7731614-8569933	WBGene00000219	SOM	IGN	OK	2463.37	483.305	-2.34962	0.02705	0.0490274	yes	Coding	2135.35	2791.38	472.977	493.632
atf-2	chrII:8751932-8753685	WBGene00000220	SOM	IGN	OK	2.65749	2.94834	0.149838	0.70275	0.743316	no	Coding	2.10631	3.20867	3.31608	2.58059
atf-5	chrX:14809277-14810472	WBGene00000221	SOM	IGN	OK	115.314	18.8038	-2.61648	5e-05	0.0001367	yes	Coding	111.299	119.329	17.7479	19.8597
atf-6	chrX:12480879-12484204	WBGene00000222	SOM	IGN	OK	9.1049	14.3985	0.661204	0.00745	0.0151981	yes	Coding	9.6345	8.57529	13.1841	15.6129
atf-7	chrIII:4492274-4498504	WBGene00000223	SOM	IGN	OK	36.1286	107.379	1.5715	5e-05	0.0001367	yes	Coding	37.0243	35.2329	112.687	102.071
atgp-1	chrIV:17269305-17272022	WBGene00000224	SOM	IGN	OK	60.6003	21.2283	-1.51334	5e-05	0.0001367	yes	Coding	59.3588	61.8419	20.3217	22.1348
atgp-2	chrII:14640299-14643999	WBGene00000225	SOM	IGN	OK	26.5738	19.0512	-0.480125	0.05335	0.0893883	no	Coding	26.5815	26.5661	17.6577	20.4447
atl-1	chrV:9634955-9645430	WBGene00000226	SOM	IGN	OK	10.588	136.646	3.68995	5e-05	0.0001367	yes	Coding	10.8861	10.2898	128.184	145.109
atm-1	chrI:183375-207952	WBGene00000227	SOM	IGN	OK	1.24976	82.9883	6.05319	5e-05	0.0001367	yes	Coding	1.20148	1.29803	70.5028	95.4738
atn-1	chrV:12478396-12484028	WBGene00000228	SOM	IGN	OK	121.746	48.9067	-1.31576	5e-05	0.0001367	yes	Coding	118.041	125.45	49.6122	48.2012
atp-2	chrIII:5228388-5230196	WBGene00000229	SOM	IGN	OK	2121.63	1125.94	-0.914037	0.00015	0.000393467	yes	Coding	2015.75	2227.51	1041.78	1210.11
atp-3	chrI:5428779-5429809	WBGene00000230	SOM	IGN	OK	864.92	209.316	-2.04689	5e-05	0.0001367	yes	Coding	803.591	926.249	200.297	218.334
atx-2	chrIII:10461291-10467315	WBGene00000231	SOM	IGN	OK	25.4866	96.4534	1.92009	5e-05	0.0001367	yes	Coding	26.7731	24.2002	88.1003	104.807
avr-14	chrI:5967416-5973322	WBGene00000232	SOM	IGN	OK	7.75237	6.05284	-0.357025	0.27245	0.335801	no	Coding	9.0771	6.42765	6.92293	5.18275
avr-15	chrV:13498925-13511612	WBGene00000233	SOM	IGN	OK	45.7262	7.06213	-2.69484	5e-05	0.0001367	yes	Coding	46.9846	44.4677	6.99997	7.12429
baf-1	chrIII:9467384-9467709	WBGene00000235	SOM	IGN	OK	180.127	121.003	-0.573968	0.02305	0.0424929	yes	Coding	155.212	205.041	117.867	124.14
bag-1	chrI:6554901-6936826	WBGene00000236	SOM	IGN	OK	34.5612	131.205	1.9246	0.3328	0.397954	no	Coding	30.963	38.1595	139.041	123.37
bam-2	chrI:2571529-2967292	WBGene00000237	SOM	IGN	OK	18.1106	11.4233	-0.664849	0.77855	0.809263	no	Coding	17.9394	18.2817	10.9537	11.893
bar-1	chrX:7166108-7170573	WBGene00000238	SOM	IGN	OK	14.8787	5.55473	-1.42146	5e-05	0.0001367	yes	Coding	12.7015	17.0559	5.08245	6.027
bas-1	chrIII:5612246-5614561	WBGene00000239	SOM	IGN	OK	67.955	7.7711	-3.12839	5e-05	0.0001367	yes	Coding	63.8911	72.0189	7.80961	7.7326
pah-1	chrII:8762661-8766867	WBGene00000240	SOM	IGN	OK	257.09	15.6365	-4.03928	5e-05	0.0001367	yes	Coding	259.296	254.884	14.6699	16.6031
bbs-1	chrI:13143189-14566044	WBGene00000241	SOM	IGN	NOTEST	0.534292	0.272138	-0.973287	1	1	no	Coding	0.593493	0.475091	0.262872	0.281405
bbs-2	chrIV:7934115-7937647	WBGene00000242	SOM	IGN	OK	1.00602	0.235872	-2.09258	0.00685	0.0140636	yes	Coding	1.02494	0.987103	0.377053	0.0946911
bbs-8	chrV:6762592-6765000	WBGene00000244	SOM	IGN	OK	2.31391	0.89346	-1.37286	0.0039	0.00838908	yes	Coding	2.3664	2.26142	1.04963	0.737286
bca-1	chrX:6202108-6204708	WBGene00000245	SOM	IGN	OK	54.1088	21.7871	-1.31239	5e-05	0.0001367	yes	Coding	49.0281	59.1895	22.2768	21.2973
bcc-1	chrIV:11086169-11092527	WBGene00000246	SOM	IGN	OK	7.21346	2.16173	-1.73851	0.0007	0.00169089	yes	Coding	6.01725	8.40968	1.9932	2.33026
bec-1	chrIV:5661328-5664406	WBGene00000247	SOM	IGN	OK	46.1644	77.2244	0.742277	0.0004	0.000997592	yes	Coding	49.2815	43.0472	81.9881	72.4606
ben-1	chrIII:3200941-3648757	WBGene00000248	SOM	IGN	OK	45.8454	72.5388	0.661978	0.70335	0.743854	no	Coding	45.5825	46.1082	69.4082	75.6694
bir-1	chrV:11644744-11645256	WBGene00000249	SOM	IGN	OK	11.9713	101.605	3.08531	5e-05	0.0001367	yes	Coding	13.9983	9.94436	102.627	100.583
bir-2	chrV:13568840-13569904	WBGene00000250	SOM	IGN	OK	0.281633	55.4583	7.62145	0.0065	0.0133903	yes	Coding	0.44179	0.121476	53.5411	57.3756
bli-1	chrII:10702589-10714236	WBGene00000251	SOM	IGN	OK	2.00896	6.0367	1.58731	0.2702	0.33343	no	Coding	2.1771	1.84083	6.15407	5.91932
bli-2	chrII:5649755-5654209	WBGene00000252	SOM	IGN	OK	8.15438	14.9928	0.878627	0.13785	0.2021	no	Coding	8.62426	7.6845	17.3482	12.6374
bli-3	chrI:146622-154819	WBGene00000253	SOM	IGN	OK	36.4975	12.3131	-1.56761	5e-05	0.0001367	yes	Coding	37.3479	35.6471	12.6412	11.9849
bli-4	chrI:6342438-6356460	WBGene00000254	SOM	IGN	OK	154.395	203.76	0.400249	0.05385	0.0900969	no	Coding	160.832	147.957	207.427	200.092
bli-5	chrIII:12784715-13607695	WBGene00000255	SOM	IGN	OK	7.55197	1.03687	-2.86462	0.1249	0.18571	no	Coding	6.80245	8.3015	1.36677	0.706971
bli-6	chrIV:6377095-6378097	WBGene00000256	SOM	IGN	OK	81.9309	51.7446	-0.663	0.0022	0.00492929	yes	Coding	76.2842	87.5776	68.4495	35.0397
bmk-1	chrV:14453386-14456713	WBGene00000257	SOM	IGN	OK	0.780415	133.917	7.42288	5e-05	0.0001367	yes	Coding	0.530406	1.03042	123.836	143.998
bpl-1	chrII:6274233-6279621	WBGene00000259	SOM	IGN	OK	14.4034	46.4127	1.68811	5e-05	0.0001367	yes	Coding	14.8153	13.9914	41.8276	50.9977
bra-1	chrX:13598400-13599321	WBGene00000262	SOM	IGN	OK	7.65861	12.1412	0.664761	0.0685	0.111807	no	Coding	8.20284	7.11437	10.7402	13.5423
F23H11.5	chrIII:910106-910570	WBGene00000263	SOM	IGN	OK	1446.98	348.86	-2.05232	5e-05	0.0001367	yes	Coding	1295.43	1598.53	323.202	374.518
brc-1	chrIII:3853219-3862940	WBGene00000264	SOM	IGN	OK	1.70238	102.06	5.90572	5e-05	0.0001367	yes	Coding	2.51552	0.88923	90.9701	113.15
brd-1	chrIII:6885220-6889441	WBGene00000265	SOM	IGN	OK	0.230606	70.7098	8.26034	5e-05	0.0001367	yes	Coding	0.173977	0.287234	68.6688	72.7509
bre-1	chrIV:8987259-8990259	WBGene00000266	SOM	IGN	OK	55.2555	20.0252	-1.46431	5e-05	0.0001367	yes	Coding	50.8365	59.6746	21.4025	18.6479
bre-2	chrIII:12784715-13607695	WBGene00000267	SOM	IGN	OK	9.56286	10.0397	0.0701979	0.9549	0.962192	no	Coding	7.52452	11.6012	11.6909	8.38848
bre-3	chrIII:9470540-9473181	WBGene00000268	SOM	IGN	OK	37.4688	62.1101	0.729137	0.0008	0.0019166	yes	Coding	36.3404	38.5972	67.4009	56.8193
bre-4	chrI:942259-1655335	WBGene00000269	SOM	IGN	OK	15.7163	21.7684	0.469976	0.7326	0.769517	no	Coding	13.9543	17.4783	21.957	21.5799
bre-5	chrIV:12049909-12051174	WBGene00000270	SOM	IGN	OK	10.3999	53.0163	2.34987	5e-05	0.0001367	yes	Coding	11.5197	9.28011	51.5217	54.5109
brf-1	chrII:7305829-7308387	WBGene00000271	SOM	IGN	OK	6.42023	86.2847	3.74841	5e-05	0.0001367	yes	Coding	5.79818	7.04227	83.802	88.7674
bro-1	chrI:4573661-5262993	WBGene00000272	SOM	IGN	NOTEST	0	0	0	1	1	no	Coding	0	0	0	0
brp-1	chrIII:10732173-12052193	WBGene00000273	SOM	IGN	OK	734.967	74.8103	-3.29637	0.08255	0.131602	no	Coding	772.618	697.316	74.9309	74.6897
btf-1	chrII:13200100-13215363	WBGene00000274	SOM	IGN	OK	4.97006	69.2557	3.8006	5e-05	0.0001367	yes	Coding	5.3991	4.54101	63.0157	75.4957
bub-1	chrI:7251944-7255129	WBGene00000275	SOM	IGN	OK	0.505238	202.974	8.65011	5e-05	0.0001367	yes	Coding	0.211652	0.798824	188.158	217.79
byn-1	chrIII:6931949-6935598	WBGene00000276	SOM	IGN	OK	31.4146	118.267	1.91254	5e-05	0.0001367	yes	Coding	29.8394	32.9897	122.435	114.098
cab-1	chrX:12200250-12205564	WBGene00000277	SOM	IGN	OK	188.454	52.671	-1.83913	5e-05	0.0001367	yes	Coding	191.012	185.896	49.0957	56.2464
cah-1	chrIII:5083167-5085251	WBGene00000279	SOM	IGN	OK	3.11654	3.01235	-0.0490553	0.8973	0.912581	no	Coding	3.25191	2.98118	2.61001	3.4147
cah-2	chrII:7480871-7483046	WBGene00000280	SOM	IGN	OK	4.28572	2.34382	-0.870678	0.03465	0.0615879	no	Coding	4.86114	3.7103	2.62758	2.06006
cah-3	chrX:16487460-16489038	WBGene00000281	SOM	IGN	OK	81.9137	11.2859	-2.85958	5e-05	0.0001367	yes	Coding	80.0188	83.8086	12.1656	10.4062
cah-4	chrX:13542967-13544302	WBGene00000282	SOM	IGN	OK	326.113	18.3849	-4.14878	5e-05	0.0001367	yes	Coding	297.424	354.802	19.1999	17.5698
cah-5	chrX:7020046-7023806	WBGene00000283	SOM	IGN	OK	48.4525	13.2381	-1.87188	5e-05	0.0001367	yes	Coding	45.9186	50.9864	13.5454	12.9307
cah-6	chrI:3629473-3630733	WBGene00000284	SOM	IGN	OK	4.12452	1.27561	-1.69304	0.001	0.00236323	yes	Coding	4.87123	3.37781	1.52985	1.02136
cal-1	chrV:12515100-12517186	WBGene00000285	SOM	IGN	OK	64.7968	7.29023	-3.15189	5e-05	0.0001367	yes	Coding	64.0675	65.5261	7.97867	6.60179
cal-2	chrII:8955352-8964081	WBGene00000286	SOM	IGN	OK	31.687	18.1501	-0.80391	0.0704	0.114179	no	Coding	32.3166	31.0574	16.3985	19.9018
cal-3	chrIV:1956724-4526957	WBGene00000287	SOM	IGN	HIDATA	3.45911	0	0	1	1	no	Coding	3.82732	3.0909	1.01785	1.10609
cal-4	chrIV:10525280-10530299	WBGene00000288	SOM	IGN	OK	9.86982	2.33633	-2.07878	0.00015	0.000393467	yes	Coding	10.8362	8.90346	1.92161	2.75106
cam-1	chrII:9296348-9310242	WBGene00000289	SOM	IGN	OK	16.3479	41.5637	1.34622	5e-05	0.0001367	yes	Coding	15.9772	16.7187	36.8557	46.2718
cap-1	chrIV:7228691-7230211	WBGene00000292	SOM	IGN	OK	116.133	82.2536	-0.497629	0.0174	0.0330067	yes	Coding	112.486	119.78	78.0446	86.4626
cap-2	chrII:10869220-10870355	WBGene00000293	SOM	IGN	OK	180.839	117.141	-0.626461	0.0026	0.00573289	yes	Coding	162.107	199.572	108.907	125.376
cas-1	chrX:16807603-16813580	WBGene00000294	SOM	IGN	OK	95.0827	27.6089	-1.78405	5e-05	0.0001367	yes	Coding	91.8192	98.3463	25.2875	29.9304
cat-1	chrX:5705895-5710550	WBGene00000295	SOM	IGN	OK	2.63658	1.45343	-0.85921	0.03035	0.0545014	no	Coding	2.54065	2.73252	1.4041	1.50276
cat-2	chrII:203458-732072	WBGene00000296	SOM	IGN	OK	1.24155	1.4798	0.253257	0.8486	0.870901	no	Coding	1.61718	0.865924	1.35033	1.60927
cat-4	chrV:10564890-10566234	WBGene00000298	SOM	IGN	OK	205.659	13.1758	-3.96429	5e-05	0.0001367	yes	Coding	220.099	191.218	13.6694	12.6822
cav-1	chrIV:9771133-9773344	WBGene00000301	SOM	IGN	OK	0.399648	48.0038	6.90827	0.02405	0.0441078	yes	Coding	0.381232	0.418064	30.3842	65.6233
cav-2	chrV:13557147-13559789	WBGene00000302	SOM	IGN	OK	1.4961	1.03267	-0.534828	0.3896	0.454094	no	Coding	0.662022	2.33018	1.27968	0.785653
cbp-1	chrIII:9766611-9773850	WBGene00000366	SOM	IGN	OK	31.1764	162.282	2.37998	5e-05	0.0001367	yes	Coding	33.2217	29.1311	145.494	179.07
cca-1	chrX:7848173-7861255	WBGene00000367	SOM	IGN	OK	7.3495	6.16479	-0.253596	0.2599	0.323378	no	Coding	7.92234	6.77667	6.50293	5.82664
ccb-1	chrI:3641960-3646884	WBGene00000368	SOM	IGN	OK	12.6742	7.8912	-0.683579	0.0114	0.0225587	yes	Coding	13.5992	11.7492	7.13315	8.64926
ccf-1	chrIII:10732173-12052193	WBGene00000369	SOM	IGN	OK	15.5086	41.7676	1.42932	0.3874	0.451691	no	Coding	15.4579	15.5593	37.8257	45.7094
ccg-1	chrIV:15270265-15275729	WBGene00000370	SOM	IGN	OK	327.196	86.9072	-1.91261	5e-05	0.0001367	yes	Coding	333.923	320.469	72.6739	101.14
cco-1	chrI:9788999-9789754	WBGene00000371	SOM	IGN	OK	1207.53	260.905	-2.21046	5e-05	0.0001367	yes	Coding	1085.97	1329.08	230.97	290.839
cyp-13A7	chrII:9803560-9805388	WBGene00000372	SOM	IGN	OK	3.40775	0.258309	-3.72165	0.0008	0.0019166	yes	Coding	1.27407	5.54143	0.292172	0.224446
cyp-14A5	chrV:5421065-5423248	WBGene00000373	SOM	IGN	OK	33.2999	10.9045	-1.6106	5e-05	0.0001367	yes	Coding	33.8625	32.7373	12.5838	9.22516
cyp-44A1	chrII:5504029-5505880	WBGene00000375	SOM	IGN	OK	28.2875	54.7928	0.953819	5e-05	0.0001367	yes	Coding	26.4608	30.1143	54.5234	55.0622
ccr-4	chrIV:12361629-12370602	WBGene00000376	SOM	IGN	OK	34.3735	166.79	2.27867	5e-05	0.0001367	yes	Coding	31.9779	36.769	161.415	172.165
cct-1	chrII:8185393-8187335	WBGene00000377	SOM	IGN	OK	75.5764	174.94	1.21085	5e-05	0.0001367	yes	Coding	68.8311	82.3216	158.25	191.63
cct-2	chrII:8927682-8929421	WBGene00000378	SOM	IGN	OK	53.5721	137.718	1.36216	5e-05	0.0001367	yes	Coding	49.5502	57.594	120.644	154.792
cct-4	chrII:8283617-8285431	WBGene00000379	SOM	IGN	OK	56.3778	151.992	1.4308	5e-05	0.0001367	yes	Coding	51.6775	61.0782	142.709	161.276
cct-5	chrIII:4499428-4508052	WBGene00000380	SOM	IGN	OK	97.2229	131.507	0.435768	0.0388	0.0680039	no	Coding	89.0048	105.441	125.276	137.738
cct-6	chrIII:5853772-5855638	WBGene00000381	SOM	IGN	OK	50.7538	161.997	1.67438	5e-05	0.0001367	yes	Coding	45.8622	55.6454	153.625	170.368
cdc-6	chrI:4268267-4270288	WBGene00000382	SOM	IGN	OK	6.87825	86.9534	3.66013	5e-05	0.0001367	yes	Coding	7.28038	6.47612	85.0708	88.8359
cdc-14	chrII:5587685-5593356	WBGene00000383	SOM	IGN	OK	38.9248	111.076	1.51279	5e-05	0.0001367	yes	Coding	38.9727	38.8768	108.639	113.513
cdc-25.1	chrI:6469813-6471904	WBGene00000386	SOM	IGN	OK	3.88576	165.799	5.4151	5e-05	0.0001367	yes	Coding	3.99491	3.77662	153.252	178.346
cdc-25.2	chrV:998446-1689685	WBGene00000387	SOM	IGN	OK	0.878883	16.4163	4.22331	0.1962	0.270602	no	Coding	0.594633	1.16313	14.1562	18.6764
cdc-25.3	chrIII:8916425-8917817	WBGene00000388	SOM	IGN	OK	0.117798	32.8395	8.12297	0.09445	0.147245	no	Coding	0	0.235597	29.9993	35.6797
cdc-25.4	chrII:10188250-10189346	WBGene00000389	SOM	IGN	OK	0	3.4209	inf	5e-05	0.0001367	yes	Coding	0	0	4.51855	2.32325
cdc-42	chrII:7616408-7617433	WBGene00000390	SOM	IGN	OK	121.446	166.299	0.453462	0.0317	0.0567141	no	Coding	104.976	137.917	170.447	162.151
cdd-1	chrX:8208768-8210744	WBGene00000391	SOM	IGN	OK	30.5337	8.4045	-1.86117	5e-05	0.0001367	yes	Coding	25.3388	35.7287	9.41665	7.39236
cdd-2	chrIV:7544128-7551407	WBGene00000392	SOM	IGN	OK	42.8986	72.3914	0.754889	0.5876	0.639756	no	Coding	41.6697	44.1275	66.2768	78.506
cdf-1	chrX:6500257-6504501	WBGene00000393	SOM	IGN	OK	26.5057	22.7803	-0.218516	0.32475	0.389638	no	Coding	24.5325	28.4789	20.7707	24.7899
cdh-3	chrIII:7741329-7754383	WBGene00000395	SOM	IGN	OK	0.749389	5.38667	2.84561	5e-05	0.0001367	yes	Coding	0.798868	0.69991	4.64028	6.13307
cdh-4	chrIII:4520426-4536629	WBGene00000396	SOM	IGN	OK	4.68735	41.6472	3.15137	5e-05	0.0001367	yes	Coding	4.83436	4.54035	32.5899	50.7045
cdh-5	chrIV:8669128-8676235	WBGene00000397	SOM	IGN	OK	0.147022	2.18037	3.89047	0.0001	0.000266846	yes	Coding	0.24934	0.044703	2.42968	1.93105
cdh-7	chrII:14843251-14850599	WBGene00000399	SOM	IGN	OK	1.17266	0.609426	-0.94426	0.01865	0.0352024	yes	Coding	1.20666	1.13866	0.916649	0.302202
cdh-9	chrX:16595166-16601839	WBGene00000401	SOM	IGN	OK	1.62702	0.827807	-0.974865	0.0311	0.0557198	no	Coding	1.23781	2.01623	1.03325	0.62236
cdh-10	chrIV:1956724-4526957	WBGene00000402	SOM	IGN	HIDATA	0.569817	0	0	1	1	no	Coding	0.559407	0.580227	0.818665	0.439946
casy-1	chrII:5945829-5956619	WBGene00000403	SOM	IGN	OK	34.4918	46.2805	0.424151	0.03575	0.0632066	no	Coding	37.765	31.2187	41.9313	50.6298
cdk-1	chrIII:9747388-9748583	WBGene00000405	SOM	IGN	OK	0.807814	196.278	7.92466	5e-05	0.0001367	yes	Coding	0.504894	1.11073	189.89	202.667
cdk-4	chrX:13515980-13518834	WBGene00000406	SOM	IGN	OK	5.70849	9.17367	0.68439	0.0337	0.0600363	no	Coding	5.4719	5.94508	8.42641	9.92093
cdk-5	chrIII:12784715-13607695	WBGene00000407	SOM	IGN	OK	8.50865	46.9641	2.46456	0.1479	0.2143	no	Coding	7.54978	9.46751	42.9309	50.9973
cdk-7	chrI:2256153-2485384	WBGene00000408	SOM	IGN	OK	18.1186	136.825	2.91679	0.29965	0.363467	no	Coding	15.7644	20.4728	134.769	138.881
cdk-8	chrI:8702609-8705672	WBGene00000409	SOM	IGN	OK	17.2102	94.6859	2.45988	5e-05	0.0001367	yes	Coding	19.0477	15.3728	96.8689	92.5029
cdk-9	chrI:11323523-11332984	WBGene00000410	SOM	IGN	OK	22.0284	62.201	1.49757	5e-05	0.0001367	yes	Coding	19.1538	24.903	62.3141	62.0879
cdl-1	chrII:10785454-10786779	WBGene00000411	SOM	IGN	OK	2.43706	168.251	6.10933	5e-05	0.0001367	yes	Coding	1.61563	3.25849	163.53	172.971
cdr-1	chrV:15699960-16443388	WBGene00000412	SOM	IGN	OK	16.4344	0.9319	-4.1404	0.1139	0.17219	no	Coding	12.6925	20.1763	1.21035	0.653453
cdt-1	chrI:3223620-3227969	WBGene00000413	SOM	IGN	OK	0.472093	49.9457	6.72515	5e-05	0.0001367	yes	Coding	0.402598	0.541588	43.4806	56.4108
cec-1	chrIII:8426265-8428191	WBGene00000414	SOM	IGN	OK	35.6151	21.0558	-0.75827	0.002	0.00451331	yes	Coding	30.6308	40.5993	21.7924	20.3192
ced-1	chrI:11851915-11868090	WBGene00000415	SOM	IGN	OK	59.3466	91.9971	0.632422	0.00205	0.00461723	yes	Coding	55.9618	62.7314	83.1671	100.827
ced-2	chrIV:858931-1921342	WBGene00000416	SOM	IGN	OK	14.1143	74.3658	2.39748	0.2187	0.295507	no	Coding	13.8359	14.3928	70.1802	78.5515
ced-3	chrIV:13199205-13204042	WBGene00000417	SOM	IGN	OK	0.570623	73.3771	7.00665	5e-05	0.0001367	yes	Coding	0.313446	0.827801	71.0952	75.6589
ced-4	chrIII:4852288-4854921	WBGene00000418	SOM	IGN	OK	4.92827	49.0511	3.31513	5e-05	0.0001367	yes	Coding	4.91099	4.94556	47.1263	50.976
ced-5	chrIV:10484104-10492610	WBGene00000419	SOM	IGN	OK	20.2104	110.43	2.44996	5e-05	0.0001367	yes	Coding	19.5388	20.8819	102.34	118.519
ced-6	chrIII:5595729-5597809	WBGene00000420	SOM	IGN	OK	33.4256	66.3995	0.990219	5e-05	0.0001367	yes	Coding	32.0634	34.7878	64.4662	68.3328
ced-7	chrIII:9570602-9579788	WBGene00000421	SOM	IGN	OK	61.0059	169.83	1.47707	5e-05	0.0001367	yes	Coding	63.8195	58.1923	154.367	185.292
ced-8	chrX:8414046-8416756	WBGene00000422	SOM	IGN	OK	0.247223	7.59136	4.94047	0.00105	0.00247211	yes	Coding	0.417821	0.0766245	6.31581	8.86691
ced-9	chrIII:10335077-10336986	WBGene00000423	SOM	IGN	OK	11.8169	105.615	3.1599	5e-05	0.0001367	yes	Coding	11.9053	11.7284	101.621	109.609
ced-10	chrIV:1956724-4526957	WBGene00000424	SOM	IGN	HIDATA	46.603	0	0	1	1	no	Coding	43.5557	49.6502	57.8219	64.7295
ced-11	chrIII:9119387-9124975	WBGene00000425	SOM	IGN	OK	5.19368	1.86933	-1.47424	5e-05	0.0001367	yes	Coding	5.21529	5.17207	1.66115	2.07751
ced-12	chrI:10222962-10226983	WBGene00000426	SOM	IGN	OK	20.2103	52.3396	1.37281	5e-05	0.0001367	yes	Coding	20.6885	19.7322	51.106	53.5733
ced-13	chrX:8299066-8299414	WBGene00000427	SOM	IGN	NOTEST	0.330518	0.241531	-0.452522	1	1	no	Coding	0	0.661037	0.483062	0
ceh-1	chrX:4653464-4654011	WBGene00000428	SOM	IGN	OK	1.12723	1.21267	0.10541	0.90775	0.921205	no	Coding	0.705861	1.5486	0.566104	1.85924
ceh-2	chrI:6046951-6050389	WBGene00000429	SOM	IGN	OK	0.369144	1.52296	2.04462	0.05265	0.0883693	no	Coding	0.540341	0.197948	1.30093	1.74499
ceh-5	chrI:9715623-9728099	WBGene00000430	SOM	IGN	OK	0.172197	11.7936	6.0978	0.4158	0.479914	no	Coding	0.344394	0	12.7063	10.8809
ceh-6	chrI:8498413-8502254	WBGene00000431	SOM	IGN	OK	1.31895	0.56949	-1.21165	0.051	0.0859525	no	Coding	1.12059	1.51731	0.691844	0.447136
ceh-7	chrII:8703317-8703779	WBGene00000432	SOM	IGN	NOTEST	0	0	0	1	1	no	Coding	0	0	0	0
ceh-8	chrI:7741935-8394405	WBGene00000433	SOM	IGN	NOTEST	0.130529	0.448785	1.78165	1	1	no	Coding	0.261058	0	0.610526	0.287044
ceh-9	chrI:565442-566394	WBGene00000434	SOM	IGN	NOTEST	0.460796	0.358038	-0.364017	1	1	no	Coding	0.595033	0.326559	0.716075	0
ceh-10	chrIII:5791233-5802997	WBGene00000435	SOM	IGN	OK	0.740739	6.81807	3.20233	0.14635	0.212355	no	Coding	1.16194	0.319538	6.52803	7.10811
ceh-12	chrI:5840291-5841889	WBGene00000436	SOM	IGN	OK	1.14815	0.0825222	-3.79838	0.23825	0.314217	no	Coding	1.32553	0.970757	0	0.165044
ceh-13	chrIII:7555594-7557664	WBGene00000437	SOM	IGN	OK	17.7035	6.33453	-1.48272	0.0002	0.00051659	yes	Coding	19.0406	16.3663	6.20302	6.46605
ceh-14	chrX:7528569-7532686	WBGene00000438	SOM	IGN	OK	2.1513	1.63531	-0.395646	0.3864	0.450878	no	Coding	2.74227	1.56032	1.5179	1.75271
ceh-16	chrIII:8622807-8625920	WBGene00000439	SOM	IGN	NOTEST	0.230136	0.24629	0.0978696	1	1	no	Coding	0	0.460273	0.336198	0.156382
ceh-17	chrI:4568962-4570025	WBGene00000440	SOM	IGN	NOTEST	0.550147	0	-inf	1	1	no	Coding	0.764232	0.336061	0	0
ceh-18	chrX:3844199-3857724	WBGene00000441	SOM	IGN	OK	15.8329	7.99388	-0.985956	0.00015	0.000393467	yes	Coding	15.9823	15.6835	8.62856	7.35921
ceh-19	chrIV:7953629-7955793	WBGene00000442	SOM	IGN	OK	4.41893	0.881973	-2.32489	0.01595	0.0304859	yes	Coding	4.39818	4.43969	0.937198	0.826748
ceh-20	chrIII:6968121-7030621	WBGene00000443	SOM	IGN	OK	29.4463	28.8627	-0.0288796	0.9867	0.987847	no	Coding	28.8732	30.0194	28.2486	29.4768
ceh-21	chrX:1850044-1852730	WBGene00000444	SOM	IGN	OK	1.91487	9.41152	2.29719	5e-05	0.0001367	yes	Coding	2.42516	1.40457	8.81048	10.0126
ceh-22	chrV:10672269-10675371	WBGene00000445	SOM	IGN	OK	1.03788	0.87599	-0.244654	0.68085	0.72446	no	Coding	1.22935	0.846413	0.465195	1.28679
ceh-23	chrIII:7839527-7841301	WBGene00000446	SOM	IGN	NOTEST	0.474923	0.169263	-1.48842	1	1	no	Coding	0.335272	0.614574	0.0896954	0.248831
ceh-24	chrV:13813294-13815258	WBGene00000447	SOM	IGN	OK	1.44793	0.838299	-0.788457	0.1794	0.251329	no	Coding	1.2592	1.63667	0.826869	0.84973
pros-1	chrIII:8067272-8070959	WBGene00000448	SOM	IGN	OK	2.79124	2.53226	-0.140478	0.68925	0.73197	no	Coding	3.2862	2.29628	2.59575	2.46877
ceh-27	chrV:11661757-11664679	WBGene00000449	SOM	IGN	OK	0.400327	1.43522	1.84202	0.0488	0.0826962	no	Coding	0.26808	0.532575	0.947035	1.92341
ceh-28	chrX:13074477-13075918	WBGene00000450	SOM	IGN	NOTEST	0	0	0	1	1	no	Coding	0	0	0	0
ceh-30	chrX:3063695-3065351	WBGene00000451	SOM	IGN	OK	1.59679	0.406972	-1.97218	0.04125	0.0715318	no	Coding	1.68131	1.51228	0.245337	0.568607
ceh-31	chrX:3068863-3070297	WBGene00000452	SOM	IGN	OK	0.930981	0.15156	-2.61886	0.1637	0.233208	no	Coding	0.815647	1.04632	0	0.30312
ceh-32	chrV:11702260-11705402	WBGene00000453	SOM	IGN	OK	5.64053	6.08724	0.109958	0.72255	0.760718	no	Coding	6.94033	4.34073	5.62909	6.5454
ceh-33	chrV:5260315-5403348	WBGene00000454	SOM	IGN	NOTEST	0.696656	0.522952	-0.413768	1	1	no	Coding	0.947034	0.446278	0.543005	0.502899
ceh-34	chrV:5260315-5403348	WBGene00000455	SOM	IGN	OK	2.75078	3.72542	0.43756	0.83555	0.859827	no	Coding	2.91075	2.59081	3.22612	4.22471
ceh-36	chrX:14183379-14185466	WBGene00000457	SOM	IGN	NOTEST	0.0689655	0.256329	1.89405	1	1	no	Coding	0.137931	0	0	0.512657
ceh-37	chrX:14197671-14199702	WBGene00000458	SOM	IGN	OK	9.7318	3.55182	-1.45415	0.00025	0.000638083	yes	Coding	6.25563	13.208	2.96499	4.13865
ceh-38	chrII:6952027-6954687	WBGene00000459	SOM	IGN	OK	11.1873	58.3803	2.38362	5e-05	0.0001367	yes	Coding	11.4005	10.9741	56.5185	60.2421
ceh-39	chrX:1854398-1855870	WBGene00000460	SOM	IGN	OK	1.07972	15.4655	3.84033	5e-05	0.0001367	yes	Coding	0.814788	1.34465	12.883	18.048
ceh-40	chrX:12318171-12320632	WBGene00000461	SOM	IGN	OK	0	6.29667	inf	5e-05	0.0001367	yes	Coding	0	0	5.32502	7.26833
ceh-41	chrX:1847150-1848669	WBGene00000462	SOM	IGN	OK	4.78481	10.8549	1.18182	0.0012	0.00280228	yes	Coding	4.75424	4.81538	10.7441	10.9658
ceh-43	chrIII:4446813-4449912	WBGene00000463	SOM	IGN	OK	3.21747	9.16578	1.51033	0.00025	0.000638083	yes	Coding	4.60594	1.82899	7.49594	10.8356
ceh-44	chrIII:2418503-2779010	WBGene00000464	SOM	IGN	OK	36.2791	99.4782	1.45524	0.27395	0.337421	no	Coding	35.9704	36.5878	97.2374	101.719
cpg-1	chrIII:4489331-4491231	WBGene00000465	SOM	IGN	OK	1.98824	1035.73	9.02494	5e-05	0.0001367	yes	Coding	0.525838	3.45064	966.284	1105.17
cel-1	chrI:9665301-9668427	WBGene00000466	SOM	IGN	OK	19.7875	106.942	2.43416	5e-05	0.0001367	yes	Coding	21.5379	18.0372	106.471	107.412
cep-1	chrI:7741935-8394405	WBGene00000467	SOM	IGN	OK	1.39777	96.761	6.11323	0.05385	0.0900969	no	Coding	0.454558	2.34098	101.616	91.9061
ces-1	chrI:8633942-8636038	WBGene00000468	SOM	IGN	NOTEST	0.0713126	0.196601	1.46304	1	1	no	Coding	0	0.142625	0.104097	0.289104
ces-2	chrI:14961515-14965010	WBGene00000469	SOM	IGN	OK	0.186655	3.56297	4.25464	0.1053	0.161211	no	Coding	0.177848	0.195462	3.28278	3.84317
cey-1	chrII:10968325-11503888	WBGene00000472	SOM	IGN	OK	143.843	93.1894	-0.626262	0.7447	0.779674	no	Coding	142.659	145.028	84.0997	102.279
cey-2	chrI:5619604-5620498	WBGene00000473	SOM	IGN	OK	1.62375	567.491	8.44912	5e-05	0.0001367	yes	Coding	0.789085	2.45842	540.627	594.355
cey-3	chrI:5571958-5572920	WBGene00000474	SOM	IGN	OK	0.769781	348.659	8.82315	5e-05	0.0001367	yes	Coding	0.663747	0.875815	353.823	343.495
cey-4	chrIII:10732173-12052193	WBGene00000475	SOM	IGN	OK	519.352	198.007	-1.39116	0.58755	0.639745	no	Coding	500.424	538.28	185.487	210.526
cfi-1	chrI:9994720-9999918	WBGene00000476	SOM	IGN	OK	3.63842	2.63198	-0.467166	0.19105	0.264726	no	Coding	4.42822	2.84862	2.84336	2.4206
cft-1	chrV:5538783-5545636	WBGene00000477	SOM	IGN	OK	5.49406	0.917786	-2.58164	5e-05	0.0001367	yes	Coding	5.96161	5.02652	0.892466	0.943105
cfz-2	chrV:3441615-3444872	WBGene00000478	SOM	IGN	OK	1.27945	3.2833	1.35962	0.0017	0.00387101	yes	Coding	1.61246	0.946436	2.86965	3.69694
cgh-1	chrIII:7496195-7497728	WBGene00000479	SOM	IGN	OK	22.1498	284.35	3.6823	5e-05	0.0001367	yes	Coding	22.7379	21.5617	276.03	292.671
cgp-1	chrV:118462-122752	WBGene00000480	SOM	IGN	OK	38.6674	106.216	1.45782	5e-05	0.0001367	yes	Coding	41.7271	35.6076	103.994	108.438
cha-1	chrIV:1956724-4526957	WBGene00000481	SOM	IGN	HIDATA	3.95705	0	0	1	1	no	Coding	4.82312	3.09098	1.38768	1.39369
chd-3	chrX:12705552-12872405	WBGene00000482	SOM	IGN	OK	18.6722	16.6661	-0.163976	0.73865	0.774728	no	Coding	20.6607	16.6836	13.7456	19.5866
che-1	chrI:6517575-6520880	WBGene00000483	SOM	IGN	NOTEST	0.255818	0.272189	0.089495	1	1	no	Coding	0.127943	0.383693	0.31111	0.233269
che-2	chrX:481451-486434	WBGene00000484	SOM	IGN	NOTEST	0.267593	0.217997	-0.295737	1	1	no	Coding	0.359379	0.175808	0.288454	0.147539
che-3	chrI:7741935-8394405	WBGene00000485	SOM	IGN	OK	0.907115	1.20482	0.409464	0.80065	0.82855	no	Coding	1.05054	0.763692	1.24516	1.16449
che-6	chrIV:1956724-4526957	WBGene00000487	SOM	IGN	HIDATA	0.293142	0	0	1	1	no	Coding	0.201214	0.385071	0.32196	0.230227
che-7	chrV:7731614-8569933	WBGene00000488	SOM	IGN	OK	1.53881	0.988203	-0.638934	0.6946	0.736552	no	Coding	1.58223	1.49539	0.681325	1.29508
che-11	chrV:12144275-12150670	WBGene00000490	SOM	IGN	NOTEST	0.572748	0.385588	-0.570843	1	1	no	Coding	0.673586	0.471911	0.409591	0.361584
che-12	chrV:10299537-10307329	WBGene00000491	SOM	IGN	OK	2.87945	0.672641	-2.09789	5e-05	0.0001367	yes	Coding	3.04482	2.71409	0.660039	0.685243
che-13	chrI:10507081-10515495	WBGene00000492	SOM	IGN	OK	5.79863	1.44318	-2.00646	0.0496	0.0839041	no	Coding	5.904	5.69327	1.65905	1.22731
che-14	chrI:5746727-5754122	WBGene00000493	SOM	IGN	OK	1.20966	1.36534	0.174659	0.6375	0.68479	no	Coding	1.34	1.07931	1.54775	1.18292
chs-1	chrI:7554996-7559452	WBGene00000496	SOM	IGN	OK	1.5244	305.921	7.64877	5e-05	0.0001367	yes	Coding	1.35786	1.69094	286.323	325.52
chs-2	chrII:203458-732072	WBGene00000497	SOM	IGN	OK	0.358794	9.70797	4.75794	0.2044	0.280164	no	Coding	0.332384	0.385205	9.28155	10.1344
chk-1	chrV:3757303-3759449	WBGene00000498	SOM	IGN	OK	0.916843	96.1449	6.71239	5e-05	0.0001367	yes	Coding	0.791064	1.04262	91.674	100.616
chk-2	chrV:19909105-19915942	WBGene00000499	SOM	IGN	OK	0.847016	114.242	7.07549	5e-05	0.0001367	yes	Coding	0.666802	1.02723	116.351	112.133
chn-1	chrI:6181637-6183848	WBGene00000500	SOM	IGN	OK	61.1825	129.47	1.08143	5e-05	0.0001367	yes	Coding	52.1909	70.1741	138.174	120.766
cho-1	chrIV:13209934-13214535	WBGene00000501	SOM	IGN	OK	3.74794	1.93841	-0.951223	0.0081	0.0164238	yes	Coding	3.99258	3.5033	1.60229	2.27453
chp-1	chrI:4573661-5262993	WBGene00000502	SOM	IGN	OK	18.1418	89.3382	2.29996	0.18715	0.260181	no	Coding	16.3972	19.8864	84.7056	93.9709
cht-1	chrX:3397784-3400002	WBGene00000503	SOM	IGN	OK	0.583134	16.8808	4.85541	5e-05	0.0001367	yes	Coding	0.450344	0.715924	9.15707	24.6046
cic-1	chrIII:2394392-2401198	WBGene00000506	SOM	IGN	OK	15.1935	46.9333	1.62715	5e-05	0.0001367	yes	Coding	14.5897	15.7973	48.1998	45.6667
cit-1.1	chrIII:8006417-8009737	WBGene00000507	SOM	IGN	OK	4.2374	43.2044	3.34993	5e-05	0.0001367	yes	Coding	4.95095	3.52385	38.3188	48.0899
cit-1.2	chrIII:8010723-8013220	WBGene00000508	SOM	IGN	OK	33.218	105.98	1.67375	5e-05	0.0001367	yes	Coding	33.8381	32.5979	104.527	107.432
cka-1	chrIV:9731998-9737602	WBGene00000509	SOM	IGN	OK	80.4667	48.2804	-0.736955	0.00035	0.000878786	yes	Coding	80.8812	80.0522	49.5994	46.9614
cka-2	chrX:4286954-4291337	WBGene00000510	SOM	IGN	OK	9.60804	1.85652	-2.37164	5e-05	0.0001367	yes	Coding	9.14929	10.0668	1.65817	2.05488
ckb-1	chrIII:4365411-4367363	WBGene00000511	SOM	IGN	OK	13.7032	4.09627	-1.74213	5e-05	0.0001367	yes	Coding	13.5606	13.8457	5.76205	2.43048
ckb-2	chrIII:4367947-4370071	WBGene00000512	SOM	IGN	OK	17.8168	9.02165	-0.981776	0.39155	0.456042	no	Coding	16.5003	19.1333	8.59024	9.45307
ckb-3	chrIII:4370856-4372792	WBGene00000513	SOM	IGN	OK	0.970817	0.174034	-2.47983	0.03895	0.0682449	no	Coding	1.25262	0.689009	0.215436	0.132632
ckb-4	chrV:1743375-2713617	WBGene00000514	SOM	IGN	OK	10.2961	12.4406	0.272964	0.88845	0.904987	no	Coding	9.62501	10.9671	11.3807	13.5005
ckc-1	chrX:3576600-3578713	WBGene00000515	SOM	IGN	OK	107.922	13.517	-2.99714	5e-05	0.0001367	yes	Coding	101.758	114.086	15.8148	11.2191
cki-1	chrII:7811207-7811819	WBGene00000516	SOM	IGN	OK	13.0259	7.93572	-0.714946	0.0476	0.0809057	no	Coding	10.283	15.7687	7.39245	8.47898
cki-2	chrII:7816656-7819821	WBGene00000517	SOM	IGN	OK	4.35731	55.3481	3.66702	5e-05	0.0001367	yes	Coding	4.9414	3.77322	53.5353	57.161
ckk-1	chrIII:5635446-5654235	WBGene00000518	SOM	IGN	OK	5.41692	7.83883	0.533164	0.06555	0.107528	no	Coding	5.5063	5.32755	8.49217	7.18548
cku-70	chrIII:10732173-12052193	WBGene00000519	SOM	IGN	OK	15.5419	58.2477	1.90604	0.31705	0.381659	no	Coding	13.2136	17.8702	53.9988	62.4966
cku-80	chrIII:4419827-4423228	WBGene00000520	SOM	IGN	OK	8.76048	71.9487	3.03789	5e-05	0.0001367	yes	Coding	7.48602	10.0349	72.8082	71.0891
cky-1	chrV:12736733-12740967	WBGene00000521	SOM	IGN	NOTEST	0.0492902	0.113497	1.20328	1	1	no	Coding	0.0453067	0.0532736	0.155417	0.0715773
clc-1	chrX:11048176-11049104	WBGene00000522	SOM	IGN	OK	153.467	24.0469	-2.67401	5e-05	0.0001367	yes	Coding	112.895	194.04	25.835	22.2588
clc-2	chrX:7431428-7433295	WBGene00000523	SOM	IGN	OK	6.38174	1.69194	-1.91527	0.0005	0.00123345	yes	Coding	6.07934	6.68413	1.70201	1.68188
clc-3	chrX:3373302-3374655	WBGene00000524	SOM	IGN	OK	23.058	1.5916	-3.85672	5e-05	0.0001367	yes	Coding	20.7021	25.414	1.20144	1.98175
clc-4	chrX:10782930-10783842	WBGene00000525	SOM	IGN	OK	5.951	2.38165	-1.32117	0.011	0.0218041	yes	Coding	5.77515	6.12685	2.23741	2.52588
clc-5	chrX:7433599-7435408	WBGene00000526	SOM	IGN	OK	9.48144	1.85106	-2.35676	5e-05	0.0001367	yes	Coding	10.0013	8.96162	1.68464	2.01747
cle-1	chrI:8705979-8724273	WBGene00000527	SOM	IGN	OK	46.2425	104.821	1.18063	5e-05	0.0001367	yes	Coding	43.4547	49.0304	84.5529	125.088
clh-1	chrII:11846795-11854679	WBGene00000528	SOM	IGN	OK	34.3239	15.6301	-1.13488	5e-05	0.0001367	yes	Coding	35.5551	33.0926	14.376	16.8842
clh-2	chrII:10968325-11503888	WBGene00000529	SOM	IGN	OK	2.03896	1.33829	-0.607439	0.67765	0.721618	no	Coding	2.42763	1.65028	1.43562	1.24096
clh-3	chrII:7218370-7225607	WBGene00000530	SOM	IGN	OK	28.4301	27.4068	-0.052886	0.7958	0.824313	no	Coding	29.8954	26.9648	24.7245	30.089
clh-4	chrX:4094887-4100512	WBGene00000531	SOM	IGN	OK	2.18414	0.28546	-2.93571	5e-05	0.0001367	yes	Coding	2.24196	2.12632	0.227363	0.343557
clh-5	chrII:9094933-9098535	WBGene00000532	SOM	IGN	OK	20.9182	97.3353	2.2182	5e-05	0.0001367	yes	Coding	20.0743	21.7622	94.5435	100.127
clh-6	chrV:12060483-12063349	WBGene00000533	SOM	IGN	OK	21.0378	64.571	1.6179	5e-05	0.0001367	yes	Coding	19.5313	22.5443	57.8271	71.3149
cpi-2	chrV:6044086-6045522	WBGene00000534	SOM	IGN	OK	662.441	147.984	-2.16235	5e-05	0.0001367	yes	Coding	592.352	732.53	148.276	147.692
cpi-1	chrIV:6092663-6093605	WBGene00000535	SOM	IGN	OK	1214.17	37.943	-5	5e-05	0.0001367	yes	Coding	1113.84	1314.5	34.6451	41.2408
clk-1	chrIII:5277854-5279129	WBGene00000536	SOM	IGN	OK	47.343	47.7534	0.0124521	0.9562	0.963324	no	Coding	47.9684	46.7177	48.7487	46.7581
clk-2	chrIII:7515330-7518458	WBGene00000537	SOM	IGN	OK	5.47817	66.2453	3.59605	5e-05	0.0001367	yes	Coding	4.69468	6.26166	62.8764	69.6142
cln-3.1	chrV:11263578-11265596	WBGene00000539	SOM	IGN	OK	10.5025	3.45524	-1.60388	5e-05	0.0001367	yes	Coding	12.2246	8.7805	3.47705	3.43343
cln-3.2	chrI:5274772-5278701	WBGene00000540	SOM	IGN	OK	19.8123	18.9472	-0.0644117	0.7829	0.813164	no	Coding	17.9381	21.6865	17.1229	20.7715
cln-3.3	chrV:8683045-8686034	WBGene00000541	SOM	IGN	OK	5.29883	2.13026	-1.31465	0.001	0.00236323	yes	Coding	5.65459	4.94308	2.42466	1.83585
clp-1	chrIII:7981103-7985965	WBGene00000542	SOM	IGN	OK	22.261	32.3054	0.537259	0.01215	0.0239127	yes	Coding	22.0554	22.4665	28.8645	35.7463
clp-2	chrIII:4700413-4703981	WBGene00000543	SOM	IGN	OK	12.2266	81.5851	2.73828	5e-05	0.0001367	yes	Coding	12.4272	12.026	80.3098	82.8605
clp-3	chrI:12073165-12083602	WBGene00000544	SOM	IGN	OK	0.0935557	4.85947	5.69883	0.01335	0.0259962	yes	Coding	0.0434943	0.143617	5.41111	4.30783
clp-4	chrIII:1545026-2217085	WBGene00000545	SOM	IGN	OK	47.7678	14.6271	-1.7074	0.2485	0.31538	no	Coding	48.672	46.8636	13.2396	16.0146
clp-6	chrIV:858931-1921342	WBGene00000546	SOM	IGN	OK	0.134268	10.3868	6.27349	0.06895	0.112508	no	Coding	0.102178	0.166358	10.7742	9.99927
clp-7	chrIV:858931-1921342	WBGene00000547	SOM	IGN	OK	23.667	36.6504	0.630953	0.75875	0.791851	no	Coding	25.1279	22.2061	31.6625	41.6383
clr-1	chrII:5466456-5473368	WBGene00000548	SOM	IGN	OK	17.3525	86.8963	2.32415	5e-05	0.0001367	yes	Coding	17.9569	16.7481	79.7214	94.0711
cls-2	chrIII:9054973-9058548	WBGene00000549	SOM	IGN	OK	9.9599	152.247	3.93414	5e-05	0.0001367	yes	Coding	9.69612	10.2237	142.448	162.046
clu-1	chrIII:9517207-9521376	WBGene00000550	SOM	IGN	OK	20.2538	151.672	2.90469	5e-05	0.0001367	yes	Coding	20.8183	19.6894	137.725	165.62
clx-1	chrIV:7734635-7736312	WBGene00000551	SOM	IGN	NOTEST	0.16762	0	-inf	1	1	no	Coding	0.33524	0	0	0
cmd-1	chrV:998446-1689685	WBGene00000552	SOM	IGN	OK	195.914	126.963	-0.625818	0.7406	0.776276	no	Coding	186.791	205.038	113.157	140.768
cmk-1	chrIV:858931-1921342	WBGene00000553	SOM	IGN	OK	0.962843	0.854842	-0.171643	0.91735	0.929794	no	Coding	0.867141	1.05855	0.997681	0.712003
cnb-1	chrV:11375889-11377871	WBGene00000554	SOM	IGN	OK	88.1305	27.5395	-1.67814	5e-05	0.0001367	yes	Coding	78.4369	97.8242	26.4856	28.5934
cnc-1	chrV:998446-1689685	WBGene00000555	SOM	IGN	NOTEST	0	0	0	1	1	no	Coding	0	0	0	0
cnc-2	chrV:998446-1689685	WBGene00000556	SOM	IGN	OK	1.84812	0	-inf	0.13695	0.200925	no	Coding	3.69623	0	0	0
cnc-3	chrV:998446-1689685	WBGene00000557	SOM	IGN	OK	43.3696	0.694933	-5.96367	0.21115	0.287657	no	Coding	48.9178	37.8214	0.708496	0.68137
cnc-4	chrV:998446-1689685	WBGene00000558	SOM	IGN	OK	30.4412	4.90411	-2.63396	0.17695	0.248301	no	Coding	25.1443	35.738	6.16216	3.64606
cnc-5	chrV:998446-1689685	WBGene00000559	SOM	IGN	NOTEST	0	0.567627	inf	1	1	no	Coding	0	0	1.13525	0
cnc-6	chrIII:1545026-2217085	WBGene00000560	SOM	IGN	OK	3.40878	0	-inf	0.0401	0.0697742	no	Coding	4.83444	1.98311	0	0
cnd-1	chrIII:5240695-5242005	WBGene00000561	SOM	IGN	OK	0.100994	0.910061	3.17169	0.24875	0.31538	no	Coding	0.201988	0	0.162098	1.65802
cng-1	chrV:15025767-15031456	WBGene00000562	SOM	IGN	OK	1.40899	2.54592	0.85352	0.024	0.0440853	yes	Coding	1.85749	0.9605	1.86337	3.22847
cng-3	chrIV:9477504-9480942	WBGene00000563	SOM	IGN	NOTEST	0.174865	0.247617	0.501872	1	1	no	Coding	0.295522	0.054208	0.27673	0.218505
cnk-1	chrIII:10271212-10277894	WBGene00000564	SOM	IGN	OK	5.04631	36.3026	2.84677	5e-05	0.0001367	yes	Coding	4.98234	5.11028	35.2342	37.3711
cnt-1	chrII:11948521-12404254	WBGene00000565	SOM	IGN	OK	19.0217	37.5831	0.982436	0.6418	0.688505	no	Coding	19.1564	18.8871	37.9988	37.1673
cnt-2	chrIII:10637079-10698692	WBGene00000566	SOM	IGN	OK	25.9171	61.06	1.23632	0.0007	0.00169089	yes	Coding	24.8915	26.9428	55.6774	66.4425
cnx-1	chrIII:9814551-9817044	WBGene00000567	SOM	IGN	OK	99.5865	315.219	1.66233	5e-05	0.0001367	yes	Coding	90.1772	108.996	290.611	339.827
cof-2	chrI:6250572-6252802	WBGene00000583	SOM	IGN	OK	3.72352	15.3695	2.04533	5e-05	0.0001367	yes	Coding	4.36462	3.08241	14.5878	16.1512
cog-1	chrII:14902442-14907063	WBGene00000584	SOM	IGN	OK	1.06811	0.698989	-0.611724	0.396	0.460307	no	Coding	1.52662	0.609603	0.778695	0.619283
cogc-2	chrIV:7037071-7039536	WBGene00000585	SOM	IGN	OK	14.124	102.789	2.86347	5e-05	0.0001367	yes	Coding	14.2481	14	100.291	105.288
coh-1	chrX:7466275-7475249	WBGene00000591	SOM	IGN	OK	5.26471	15.993	1.60301	5e-05	0.0001367	yes	Coding	5.13598	5.39344	15.5439	16.442
coh-3	chrV:14457459-14459882	WBGene00000592	SOM	IGN	OK	0.504421	69.1792	7.09957	5e-05	0.0001367	yes	Coding	0.560339	0.448503	66.5629	71.7955
col-2	chrIV:10084463-10085416	WBGene00000593	SOM	IGN	OK	0	1.18135	inf	5e-05	0.0001367	yes	Coding	0	0	2.27841	0.0842856
col-3	chrIV:8824800-8825959	WBGene00000594	SOM	IGN	OK	0.96148	0.491506	-0.968047	0.19235	0.266189	no	Coding	0.915781	1.00718	0.643121	0.339892
col-7	chrI:7401693-7402705	WBGene00000596	SOM	IGN	OK	6.8219	7.06137	0.0497761	0.8826	0.899812	no	Coding	6.10469	7.5391	10.229	3.89378
col-8	chrIII:6968121-7030621	WBGene00000597	SOM	IGN	OK	8332.36	483.97	-4.10573	0.1734	0.244367	no	Coding	8955.23	7709.49	470.342	497.599
col-9	chrX:13589964-13591137	WBGene00000598	SOM	IGN	NOTEST	0	0.0760631	inf	1	1	no	Coding	0	0	0.0790686	0.0730576
col-10	chrV:9164332-9165267	WBGene00000599	SOM	IGN	OK	9.80766	6.25938	-0.64789	0.04885	0.0827552	no	Coding	10.7491	8.86621	7.31428	5.20448
col-12	chrV:10423984-10424987	WBGene00000601	SOM	IGN	OK	43.8341	15.9951	-1.45442	5e-05	0.0001367	yes	Coding	48.0878	39.5803	22.6928	9.29738
col-13	chrV:10420866-10421869	WBGene00000602	SOM	IGN	OK	15.3788	9.61816	-0.677115	0.02	0.0374997	yes	Coding	16.3863	14.3714	13.7532	5.48307
col-14	chrIV:7748201-7757401	WBGene00000603	SOM	IGN	OK	32.5049	43.2749	0.412876	0.0838	0.133361	no	Coding	31.0686	33.9411	60.8793	25.6705
col-17	chrII:4866537-4867418	WBGene00000606	SOM	IGN	OK	11.365	11.1244	-0.0308703	0.9204	0.932481	no	Coding	11.8128	10.9173	14.221	8.02778
col-19	chrX:421724-422647	WBGene00000608	SOM	IGN	OK	13176.2	738.55	-4.1571	5e-05	0.0001367	yes	Coding	12871.4	13481.1	698.793	778.307
col-20	chrII:4869771-4870766	WBGene00000609	SOM	IGN	OK	18815.6	1024.05	-4.19957	5e-05	0.0001367	yes	Coding	18845	18786.1	976.186	1071.92
col-33	chrIV:1956724-4526957	WBGene00000610	SOM	IGN	HIDATA	0.173617	0	0	1	1	no	Coding	0.347233	0	1.81571	0.860784
col-34	chrIV:1956724-4526957	WBGene00000611	SOM	IGN	HIDATA	39.0158	0	0	1	1	no	Coding	35.8408	42.1908	7.08931	6.40157
col-35	chrI:7385903-7386932	WBGene00000612	SOM	IGN	NOTEST	0	0.273877	inf	1	1	no	Coding	0	0	0.547754	0
col-36	chrII:7167634-7168606	WBGene00000613	SOM	IGN	OK	0.490365	1.51286	1.62535	0.32165	0.386542	no	Coding	0.492919	0.487811	3.02572	0
col-37	chrV:12166686-12167734	WBGene00000614	SOM	IGN	OK	0	1.14491	inf	0.10505	0.161211	no	Coding	0	0	2.28982	0
col-38	chrII:8568026-8569018	WBGene00000615	SOM	IGN	OK	47.8326	70.2722	0.554958	0.0116	0.0229212	yes	Coding	43.7962	51.8691	90.8689	49.6755
col-39	chrII:10702589-10714236	WBGene00000616	SOM	IGN	OK	77.1514	56.0587	-0.460753	0.6874	0.730243	no	Coding	68.2338	86.0689	63.9753	48.1421
col-40	chrII:1105052-1106935	WBGene00000617	SOM	IGN	OK	2.5049	0.726174	-1.78637	0.2872	0.351072	no	Coding	2.14887	2.86093	1.45235	0
col-41	chrX:15173834-15177907	WBGene00000618	SOM	IGN	OK	1.82748	2.26487	0.309576	0.84165	0.865179	no	Coding	1.50387	2.15108	1.68985	2.83989
col-43	chrV:7731614-8569933	WBGene00000620	SOM	IGN	OK	12.8992	1.1334	-3.50854	0.25475	0.318861	no	Coding	13.641	12.1573	2.26681	0
col-44	chrX:13591427-13592391	WBGene00000621	SOM	IGN	NOTEST	0.117801	0.0900513	-0.387538	1	1	no	Coding	0.112201	0.123402	0.180103	0
col-45	chrI:115738-117401	WBGene00000622	SOM	IGN	OK	0.724464	2.56914	1.8263	0.0108	0.0214258	yes	Coding	0.694315	0.754612	2.66616	2.47212
col-46	chrI:742006-745457	WBGene00000623	SOM	IGN	NOTEST	0.539324	0.659545	0.290319	1	1	no	Coding	0.454212	0.624436	0.729091	0.589999
col-47	chrI:745890-748272	WBGene00000624	SOM	IGN	NOTEST	0.0853982	0	-inf	1	1	no	Coding	0	0.170796	0	0
col-48	chrI:3006030-3013447	WBGene00000625	SOM	IGN	OK	19.8565	20.309	0.0325076	0.95765	0.964588	no	Coding	17.9601	21.7529	26.1993	14.4187
col-49	chrI:3137210-3138413	WBGene00000626	SOM	IGN	OK	14.3194	22.5887	0.657633	0.01815	0.034326	yes	Coding	15.178	13.4608	31.6328	13.5446
col-50	chrI:3651298-3652602	WBGene00000627	SOM	IGN	NOTEST	0.652837	0.27661	-1.23887	1	1	no	Coding	0.540739	0.764935	0.496007	0.0572128
col-51	chrI:3653999-3655268	WBGene00000628	SOM	IGN	NOTEST	0.152826	0.183992	0.267747	1	1	no	Coding	0.305653	0	0.367984	0
col-52	chrI:4571214-4572664	WBGene00000629	SOM	IGN	NOTEST	0.0747368	0.323277	2.11288	1	1	no	Coding	0	0.149474	0.545513	0.10104
col-53	chrI:5644739-5646317	WBGene00000630	SOM	IGN	OK	2.34554	4.67546	0.995187	0.0246	0.0450509	yes	Coding	2.62734	2.06374	4.51855	4.83236
col-54	chrI:5842716-5843968	WBGene00000631	SOM	IGN	OK	1.85805	0.911845	-1.02693	0.07615	0.122497	no	Coding	2.2225	1.4936	1.09006	0.733627
col-55	chrI:6199142-6200195	WBGene00000632	SOM	IGN	NOTEST	0	0	0	1	1	no	Coding	0	0	0	0
col-56	chrI:6232778-6234282	WBGene00000633	SOM	IGN	NOTEST	0	0.162338	inf	1	1	no	Coding	0	0	0.16872	0.155956
col-58	chrI:6311279-6312340	WBGene00000634	SOM	IGN	OK	2.88678	2.25503	-0.356315	0.44065	0.504609	no	Coding	2.62468	3.14889	3.44705	1.06302
col-60	chrI:7105317-7106724	WBGene00000636	SOM	IGN	OK	11.6423	30.5269	1.3907	5e-05	0.0001367	yes	Coding	8.4824	14.8022	42.7535	18.3003
col-61	chrI:7202239-7203506	WBGene00000637	SOM	IGN	OK	0.931329	1.77071	0.926963	0.105	0.161211	no	Coding	0.887045	0.975614	2.2248	1.31662
col-62	chrI:7403337-7404349	WBGene00000638	SOM	IGN	OK	11.127	8.19985	-0.440395	0.1511	0.218318	no	Coding	8.35379	13.9002	10.9166	5.48307
col-63	chrI:7741935-8394405	WBGene00000639	SOM	IGN	OK	19.128	23.5325	0.29897	0.8615	0.881596	no	Coding	18.3964	19.8595	32.3507	14.7143
col-64	chrI:9893688-9895587	WBGene00000640	SOM	IGN	OK	0.328988	1.58397	2.26743	0.00935	0.0187516	yes	Coding	0.266731	0.391245	1.49856	1.66937
col-65	chrI:11489219-11490550	WBGene00000641	SOM	IGN	OK	7.14187	7.87032	0.14012	0.6677	0.712692	no	Coding	7.04028	7.24346	10.9364	4.80428
col-68	chrII:104542-105722	WBGene00000644	SOM	IGN	OK	5.78231	2.20379	-1.39166	0.00115	0.00269051	yes	Coding	6.7368	4.82783	2.21193	2.19564
col-69	chrII:203458-732072	WBGene00000645	SOM	IGN	NOTEST	0.698635	0.648262	-0.107962	1	1	no	Coding	0.578695	0.818576	0.928982	0.367543
col-71	chrII:2443296-4279128	WBGene00000647	SOM	IGN	OK	24.7871	42.7421	0.786068	0.70315	0.743691	no	Coding	26.8555	22.7187	52.0011	33.4831
col-72	chrII:2443296-4279128	WBGene00000648	SOM	IGN	NOTEST	0	0.432009	inf	1	1	no	Coding	0	0	0.596889	0.267128
col-73	chrII:4872211-4873121	WBGene00000649	SOM	IGN	OK	53.6551	54.248	0.0158552	0.9436	0.952095	no	Coding	53.395	53.9153	74.7021	33.7939
col-74	chrII:5828769-5833211	WBGene00000650	SOM	IGN	OK	0.438898	14.0221	4.99768	0.08215	0.131028	no	Coding	0.204145	0.673651	16.3847	11.6596
col-75	chrII:6426260-6427391	WBGene00000651	SOM	IGN	NOTEST	0	0.146093	inf	1	1	no	Coding	0	0	0.292186	0
col-76	chrII:8204290-8207313	WBGene00000652	SOM	IGN	OK	39.4239	6.65097	-2.56744	5e-05	0.0001367	yes	Coding	40.9853	37.8626	7.91939	5.38255
col-77	chrII:8358250-8359295	WBGene00000653	SOM	IGN	OK	53.0552	65.0558	0.294183	0.1903	0.263978	no	Coding	45.8901	60.2202	91.222	38.8895
col-78	chrII:9152469-9154249	WBGene00000654	SOM	IGN	NOTEST	0.131347	0.0966711	-0.442227	1	1	no	Coding	0.125112	0.137582	0.100412	0.0929301
col-79	chrII:10702589-10714236	WBGene00000655	SOM	IGN	OK	3.09023	3.8613	0.321372	0.8688	0.887623	no	Coding	2.81527	3.36519	4.81369	2.90891
col-80	chrII:10702589-10714236	WBGene00000656	SOM	IGN	OK	10952.5	561.913	-4.28478	5e-05	0.0001367	yes	Coding	11424.7	10480.4	499.071	624.754
col-81	chrII:10968325-11503888	WBGene00000657	SOM	IGN	OK	660.863	393.396	-0.748367	0.40645	0.470816	no	Coding	705.529	616.197	409.733	377.06
col-83	chrII:10968325-11503888	WBGene00000658	SOM	IGN	NOTEST	0.096272	0.377577	1.97158	1	1	no	Coding	0.192544	0	0.394199	0.360955
col-84	chrII:11865624-11874630	WBGene00000659	SOM	IGN	OK	0.261608	8.42501	5.0092	0.4023	0.466669	no	Coding	0.301858	0.221357	8.64101	8.209
col-85	chrII:12493735-12495030	WBGene00000660	SOM	IGN	NOTEST	0.222926	0.604377	1.43888	1	1	no	Coding	0.326244	0.119609	1.04736	0.161391
col-86	chrII:13095938-13098205	WBGene00000661	SOM	IGN	OK	0.112213	1.40654	3.64784	0.23895	0.314683	no	Coding	0.224426	0	1.64353	1.16955
col-87	chrII:14089999-14094615	WBGene00000662	SOM	IGN	NOTEST	0.0313641	0.418491	3.73801	1	1	no	Coding	0	0.0627281	0.4575	0.379482
col-88	chrIII:41061-41970	WBGene00000663	SOM	IGN	OK	17.3588	28.3982	0.71013	0.0055	0.0114835	yes	Coding	12.3278	22.3899	37.4888	19.3076
col-89	chrIII:4748155-4749097	WBGene00000664	SOM	IGN	OK	2.79244	5.12911	0.87718	0.0355	0.0628802	no	Coding	2.78113	2.80376	7.16131	3.09691
col-90	chrIII:7948824-7949842	WBGene00000665	SOM	IGN	OK	5.66012	3.83182	-0.562802	0.1343	0.197568	no	Coding	6.03489	5.28534	4.84355	2.82009
col-91	chrIII:8258273-8265617	WBGene00000666	SOM	IGN	OK	11.7458	12.0664	0.0388475	0.9383	0.947507	no	Coding	8.6327	14.8589	17.0701	7.06269
col-92	chrIII:10732173-12052193	WBGene00000667	SOM	IGN	OK	116.239	33.7179	-1.78551	0.3375	0.402604	no	Coding	116.47	116.008	37.2856	30.1503
col-93	chrIII:10732173-12052193	WBGene00000668	SOM	IGN	OK	3182.56	193.636	-4.03877	0.08005	0.128154	no	Coding	3376.8	2988.32	188.572	198.699
col-94	chrIII:10732173-12052193	WBGene00000669	SOM	IGN	OK	93.8631	5.25609	-4.1585	0.05655	0.0941522	no	Coding	101.211	86.5154	5.67754	4.83463
col-95	chrIII:10732173-12052193	WBGene00000670	SOM	IGN	OK	1583.68	20.8218	-6.24905	0.0026	0.00573289	yes	Coding	1827.73	1339.64	18.3705	23.2731
col-96	chrIII:10732173-12052193	WBGene00000671	SOM	IGN	OK	135.135	16.1632	-3.06362	0.1366	0.200465	no	Coding	139.711	130.559	13.9843	18.342
col-97	chrIII:12784715-13607695	WBGene00000672	SOM	IGN	OK	12.3409	36.7198	1.57311	0.35845	0.423305	no	Coding	11.2735	13.4083	49.6325	23.807
col-98	chrIII:12784715-13607695	WBGene00000673	SOM	IGN	OK	5017.43	246.44	-4.34764	0.13955	0.204044	no	Coding	5013.78	5021.08	230.61	262.271
col-99	chrIV:138759-147919	WBGene00000674	SOM	IGN	OK	0.136642	0.831353	2.60506	0.0038	0.00818904	yes	Coding	0.223999	0.0492859	0.882753	0.779952
col-101	chrIV:325075-330449	WBGene00000675	SOM	IGN	OK	8990.46	147.779	-5.92688	5e-05	0.0001367	yes	Coding	9365.43	8615.5	136.239	159.319
col-102	chrIV:604443-605876	WBGene00000676	SOM	IGN	NOTEST	0	0.139045	inf	1	1	no	Coding	0	0	0.278091	0
col-103	chrIV:762452-763664	WBGene00000677	SOM	IGN	OK	3529.73	176.024	-4.32572	5e-05	0.0001367	yes	Coding	3668.73	3390.73	164.112	187.935
col-104	chrIV:858931-1921342	WBGene00000678	SOM	IGN	OK	29.713	39.625	0.41532	0.81885	0.844607	no	Coding	27.9144	31.5115	53.018	26.232
col-105	chrIV:858931-1921342	WBGene00000679	SOM	IGN	NOTEST	0.123444	0.143673	0.218931	1	1	no	Coding	0.246888	0	0.287346	0
col-106	chrIV:858931-1921342	WBGene00000680	SOM	IGN	OK	7325.42	475.634	-3.94499	0.0015	0.0034405	yes	Coding	7480.08	7170.76	487.157	464.111
col-107	chrIV:858931-1921342	WBGene00000681	SOM	IGN	OK	10.8624	11.1104	0.0325634	0.9838	0.985245	no	Coding	10.4077	11.3172	12.8481	9.37268
col-108	chrIV:858931-1921342	WBGene00000682	SOM	IGN	NOTEST	0	0	0	1	1	no	Coding	0	0	0	0
col-109	chrIV:858931-1921342	WBGene00000683	SOM	IGN	OK	13.211	19.6879	0.575571	0.74215	0.777601	no	Coding	14.4425	11.9795	28.3913	10.9844
col-110	chrIV:4608285-4609650	WBGene00000684	SOM	IGN	OK	1.28461	1.79523	0.482834	0.36475	0.429567	no	Coding	1.45861	1.11062	2.34133	1.24913
col-111	chrIV:4655821-4657579	WBGene00000685	SOM	IGN	OK	5.74171	19.9171	1.79446	5e-05	0.0001367	yes	Coding	6.31742	5.16599	22.3212	17.513
col-113	chrIV:7150681-7152478	WBGene00000687	SOM	IGN	OK	8.28415	10.8249	0.38593	0.19005	0.26372	no	Coding	8.45067	8.11764	14.467	7.18285
col-114	chrIV:7245493-7246629	WBGene00000688	SOM	IGN	NOTEST	0.215834	0.288878	0.420539	1	1	no	Coding	0.200446	0.231222	0.421799	0.155956
col-115	chrIV:7988675-7991301	WBGene00000689	SOM	IGN	OK	1.11109	2.44432	1.13746	0.02015	0.037742	yes	Coding	1.49243	0.729753	3.66007	1.22858
col-116	chrIV:8356762-8357841	WBGene00000690	SOM	IGN	OK	5.19957	2.94222	-0.821484	0.0378	0.0664006	no	Coding	4.44158	5.95755	2.34754	3.53691
col-117	chrIV:8822992-8824151	WBGene00000691	SOM	IGN	OK	4.85321	2.28413	-1.08729	0.0135	0.0262758	yes	Coding	4.92232	4.7841	3.12373	1.44454
col-118	chrIV:8848206-8849609	WBGene00000692	SOM	IGN	OK	165.909	24.1754	-2.77879	5e-05	0.0001367	yes	Coding	147.144	184.675	26.6758	21.6749
col-119	chrIV:8975621-8984110	WBGene00000693	SOM	IGN	OK	20694	1001.48	-4.369	5e-05	0.0001367	yes	Coding	21844.8	19543.1	919.309	1083.66
col-120	chrIV:9260651-9261736	WBGene00000694	SOM	IGN	OK	10.3775	22.8684	1.1399	5e-05	0.0001367	yes	Coding	9.31648	11.4385	30.8658	14.8711
col-121	chrIV:9394963-9396193	WBGene00000695	SOM	IGN	OK	0	1.32512	inf	5e-05	0.0001367	yes	Coding	0	0	1.62618	1.02406
col-122	chrIV:9560853-9566588	WBGene00000696	SOM	IGN	OK	9576.51	556.119	-4.10603	5e-05	0.0001367	yes	Coding	10140.5	9012.56	525.598	586.641
col-123	chrIV:9817689-9824527	WBGene00000697	SOM	IGN	OK	0.519886	8.57202	4.04337	0.33445	0.399577	no	Coding	0.277193	0.76258	8.57346	8.57059
col-124	chrIV:10215052-10219283	WBGene00000698	SOM	IGN	OK	22678.2	1080.84	-4.39109	5e-05	0.0001367	yes	Coding	22596.7	22759.7	1004.76	1156.92
col-125	chrIV:11225493-11226463	WBGene00000699	SOM	IGN	OK	54.7304	50.6206	-0.112618	0.61095	0.660957	no	Coding	57.4652	51.9957	67.252	33.9892
col-126	chrIV:11264924-11265855	WBGene00000700	SOM	IGN	NOTEST	0	0.393852	inf	1	1	no	Coding	0	0	0.0937728	0.693931
col-128	chrIV:11550024-11551915	WBGene00000702	SOM	IGN	OK	1.01037	0.42146	-1.26141	0.06395	0.10522	no	Coding	1.3571	0.663635	0.731252	0.111667
col-129	chrIV:12108749-12110223	WBGene00000703	SOM	IGN	OK	1247.49	447.385	-1.47943	5e-05	0.0001367	yes	Coding	1323.93	1171.04	489.596	405.174
col-130	chrIV:12425205-12432488	WBGene00000704	SOM	IGN	OK	10.6563	12.5277	0.233423	0.4838	0.545659	no	Coding	8.47097	12.8415	16.813	8.2424
col-131	chrIV:12849497-13146871	WBGene00000705	SOM	IGN	OK	0.883638	0.562949	-0.650451	0.72685	0.764459	no	Coding	0.552453	1.21482	0.797981	0.327918
col-132	chrIV:12849497-13146871	WBGene00000706	SOM	IGN	OK	0.13268	0.921088	2.79539	0.257	0.320574	no	Coding	0.126476	0.138884	0.81068	1.0315
col-133	chrIV:14098342-14099327	WBGene00000707	SOM	IGN	OK	64.0108	94.361	0.559875	0.0112	0.0221844	yes	Coding	57.559	70.4626	126.432	62.2899
col-135	chrIV:15129726-15131754	WBGene00000708	SOM	IGN	OK	8.31312	19.6339	1.23988	5e-05	0.0001367	yes	Coding	9.90807	6.71817	18.3194	20.9483
col-137	chrIV:15896213-16675918	WBGene00000710	SOM	IGN	OK	3.02617	7.10337	1.23101	0.59805	0.649535	no	Coding	2.93149	3.12085	10.7013	3.50543
col-138	chrIV:17182847-17183693	WBGene00000711	SOM	IGN	OK	34.7033	39.542	0.188312	0.4278	0.491683	no	Coding	35.1896	34.2171	55.7914	23.2926
col-139	chrV:4652895-4653944	WBGene00000712	SOM	IGN	OK	1182.77	465.685	-1.34474	5e-05	0.0001367	yes	Coding	1300.85	1064.69	496.605	434.766
col-140	chrV:5835876-5836794	WBGene00000713	SOM	IGN	OK	25398.3	1295.82	-4.29279	5e-05	0.0001367	yes	Coding	25424.2	25372.4	1212.12	1379.53
col-141	chrV:6829686-6830676	WBGene00000714	SOM	IGN	OK	8.30389	1.92347	-2.11008	5e-05	0.0001367	yes	Coding	9.60467	7.00311	2.16535	1.68159
col-142	chrV:6831168-6832195	WBGene00000715	SOM	IGN	OK	1737.31	160.678	-3.43461	5e-05	0.0001367	yes	Coding	1963.04	1511.59	157.021	164.336
col-143	chrV:6835636-6836646	WBGene00000716	SOM	IGN	OK	7247.27	211.216	-5.10064	5e-05	0.0001367	yes	Coding	7645.5	6849.03	190.977	231.456
col-144	chrV:9159671-9160604	WBGene00000717	SOM	IGN	OK	17.004	10.3338	-0.718496	0.0145	0.0280553	yes	Coding	15.89	18.1179	13.0344	7.63324
col-145	chrV:9162027-9162966	WBGene00000718	SOM	IGN	OK	5.93465	8.74202	0.558805	0.0992	0.153902	no	Coding	4.67353	7.19577	11.0652	6.41886
col-146	chrV:9629932-9630936	WBGene00000719	SOM	IGN	OK	19.0715	14.9884	-0.347574	0.2013	0.276703	no	Coding	18.4143	19.7286	19.8326	10.1441
col-147	chrV:9632297-9633302	WBGene00000720	SOM	IGN	OK	68.7486	32.4882	-1.08142	5e-05	0.0001367	yes	Coding	64.9848	72.5125	41.9535	23.0228
col-148	chrV:10241758-10242693	WBGene00000721	SOM	IGN	NOTEST	0.186146	0.0898843	-1.0503	1	1	no	Coding	0.116357	0.255935	0.0933868	0.0863818
col-149	chrV:10291768-10292787	WBGene00000722	SOM	IGN	OK	76.4805	21.0009	-1.86464	5e-05	0.0001367	yes	Coding	92.672	60.2889	27.6947	14.3072
col-150	chrV:10293608-10294581	WBGene00000723	SOM	IGN	OK	44.2725	8.92299	-2.31081	5e-05	0.0001367	yes	Coding	51.3562	37.1888	11.7633	6.08268
col-151	chrV:10393507-10395200	WBGene00000724	SOM	IGN	NOTEST	0.326231	0.115242	-1.50122	1	1	no	Coding	0.310705	0.341756	0	0.230485
col-152	chrV:10560897-10562127	WBGene00000725	SOM	IGN	OK	1.76993	2.18375	0.303115	0.5338	0.591212	no	Coding	1.86941	1.67045	2.71941	1.64809
col-153	chrV:10949993-10951677	WBGene00000726	SOM	IGN	OK	40.496	13.8497	-1.54793	5e-05	0.0001367	yes	Coding	36.905	44.0871	13.0583	14.6411
col-154	chrV:11385358-11386325	WBGene00000727	SOM	IGN	OK	8.15533	8.93899	0.132368	0.675	0.719171	no	Coding	6.86835	9.44231	11.7599	6.11805
col-155	chrV:11388871-11389838	WBGene00000728	SOM	IGN	OK	109.454	17.4046	-2.65279	5e-05	0.0001367	yes	Coding	106.231	112.678	18.8342	15.9749
col-156	chrV:11449282-11450323	WBGene00000729	SOM	IGN	OK	4.77607	6.69581	0.487434	0.175	0.246219	no	Coding	5.58515	3.967	9.2453	4.14633
col-157	chrV:11484035-11484980	WBGene00000730	SOM	IGN	OK	3.86877	10.5466	1.44683	5e-05	0.0001367	yes	Coding	3.20523	4.53231	11.5762	9.51697
col-158	chrV:11829567-11831009	WBGene00000731	SOM	IGN	OK	20.3642	1.84132	-3.46722	5e-05	0.0001367	yes	Coding	27.4776	13.2508	2.79664	0.88601
col-159	chrV:13198311-13199301	WBGene00000732	SOM	IGN	OK	938.734	151.077	-2.63543	5e-05	0.0001367	yes	Coding	926.881	950.587	168.153	134.001
col-160	chrV:13201083-13202085	WBGene00000733	SOM	IGN	OK	3657.72	347.138	-3.39736	5e-05	0.0001367	yes	Coding	3776.49	3538.94	336.539	357.737
col-161	chrV:13317061-13317984	WBGene00000734	SOM	IGN	OK	32.4353	45.3307	0.482922	0.03815	0.0669866	no	Coding	29.2213	35.6493	61.1478	29.5136
col-162	chrV:13441952-13443357	WBGene00000735	SOM	IGN	OK	18.7843	26.6428	0.504214	0.0471	0.0801057	no	Coding	14.6698	22.8988	34.7517	18.5338
col-163	chrV:20600063-20602443	WBGene00000736	SOM	IGN	NOTEST	0	0.125393	inf	1	1	no	Coding	0	0	0.0989464	0.151839
col-164	chrX:2014397-2276229	WBGene00000737	SOM	IGN	NOTEST	0	0.164929	inf	1	1	no	Coding	0	0	0.329857	0
col-165	chrX:4353611-4354762	WBGene00000738	SOM	IGN	OK	0.0999082	8.39115	6.39212	0.11405	0.17219	no	Coding	0.199816	0	12.1883	4.59399
col-166	chrX:6279638-6280885	WBGene00000739	SOM	IGN	OK	94.2059	16.6341	-2.50168	5e-05	0.0001367	yes	Coding	87.6772	100.735	16.4076	16.8605
col-167	chrX:6323451-6324357	WBGene00000740	SOM	IGN	OK	8.30007	7.31323	-0.182615	0.57005	0.62347	no	Coding	8.85713	7.74301	9.56932	5.05714
col-168	chrX:6326351-6327257	WBGene00000741	SOM	IGN	OK	3.28716	1.5298	-1.10349	0.02335	0.0430072	yes	Coding	4.20146	2.37286	1.45818	1.60143
col-169	chrX:6329123-6330026	WBGene00000742	SOM	IGN	OK	4.97622	2.32066	-1.10052	0.01135	0.0224679	yes	Coding	5.81456	4.13788	3.20264	1.43867
col-170	chrX:6331672-6332575	WBGene00000743	SOM	IGN	OK	1.11724	2.31722	1.05245	0.05265	0.0883693	no	Coding	1.48214	0.752342	3.11113	1.5233
col-171	chrX:6334261-6335185	WBGene00000744	SOM	IGN	NOTEST	0.0554403	5.07655e-07	-16.7367	1	1	no	Coding	0.110881	0	1.01531e-06	0
col-172	chrX:6672944-6674261	WBGene00000745	SOM	IGN	OK	1.09331	0.46217	-1.24221	0.1798	0.251782	no	Coding	0.549846	1.63678	0.706693	0.217647
col-173	chrX:6875267-6877494	WBGene00000746	SOM	IGN	OK	3.10178	2.03088	-0.610993	0.17515	0.246388	no	Coding	2.89992	3.30364	2.90933	1.15242
col-174	chrX:7546921-7548095	WBGene00000747	SOM	IGN	OK	1.02515	1.68651	0.7182	0.18475	0.257435	no	Coding	0.863341	1.18697	2.25196	1.12106
col-175	chrX:9233619-9234541	WBGene00000748	SOM	IGN	OK	23.6095	28.9841	0.295894	0.23445	0.311136	no	Coding	21.4168	25.8022	39.2059	18.7623
col-176	chrX:10077567-10078511	WBGene00000749	SOM	IGN	OK	9.07591	1.03042	-3.13881	5e-05	0.0001367	yes	Coding	8.88636	9.26546	1.20412	0.856716
col-177	chrX:10999773-11001784	WBGene00000750	SOM	IGN	OK	1.49238	1.94607	0.382951	0.3799	0.444307	no	Coding	1.42112	1.56363	2.34127	1.55087
col-178	chrX:11199410-11200311	WBGene00000751	SOM	IGN	OK	9896.71	503.939	-4.29563	5e-05	0.0001367	yes	Coding	10061.4	9732.01	488.639	519.24
col-179	chrX:11201473-11202377	WBGene00000752	SOM	IGN	OK	2141.69	104.49	-4.35731	5e-05	0.0001367	yes	Coding	2032.87	2250.51	98.5333	110.448
col-180	chrX:11711310-11712213	WBGene00000753	SOM	IGN	OK	37.4558	18.8649	-0.989486	0.0002	0.00051659	yes	Coding	45.9464	28.9652	25.7126	12.0172
col-181	chrX:12104861-12105917	WBGene00000754	SOM	IGN	OK	13354.3	689.154	-4.27634	5e-05	0.0001367	yes	Coding	13782.7	12925.9	683.236	695.072
col-182	chrX:12636084-12636988	WBGene00000755	SOM	IGN	OK	1.73337	2.565	0.565377	0.243	0.31538	no	Coding	1.91914	1.54761	3.79931	1.33069
col-183	chrX:13466668-13467752	WBGene00000756	SOM	IGN	NOTEST	0.278448	0.171915	-0.69571	1	1	no	Coding	0.3213	0.235597	0.343831	0
col-184	chrX:13469386-13470308	WBGene00000757	SOM	IGN	OK	6342.71	365.357	-4.11772	5e-05	0.0001367	yes	Coding	6585.79	6099.64	360.762	369.953
col-185	chrX:13510039-13510999	WBGene00000758	SOM	IGN	NOTEST	0	0.179391	inf	1	1	no	Coding	0	0	0.358781	0
col-186	chrX:15952327-15954377	WBGene00000759	SOM	IGN	OK	1.63001	2.87768	0.82002	0.0703	0.114051	no	Coding	1.71053	1.5495	3.06877	2.68658
col-187	chrX:16072830-16074780	WBGene00000760	SOM	IGN	OK	0.0554403	0.808556	3.86634	0.24705	0.31538	no	Coding	0.110881	0	0.711934	0.905177
coq-1	chrI:5413129-5415538	WBGene00000761	SOM	IGN	OK	94.1924	42.6415	-1.14335	5e-05	0.0001367	yes	Coding	95.4324	92.9523	39.3957	45.8874
coq-2	chrIII:6935926-6939279	WBGene00000762	SOM	IGN	OK	49.6943	54.9053	0.143865	0.52745	0.585765	no	Coding	48.8839	50.5048	55.6911	54.1195
coq-3	chrIV:14793177-14796292	WBGene00000763	SOM	IGN	OK	43.0729	76.867	0.835585	0.0006	0.00146185	yes	Coding	43.9689	42.1768	72.8075	80.9265
coq-4	chrI:3869223-3870067	WBGene00000764	SOM	IGN	OK	33.1396	33.1928	0.00231248	0.99495	0.995061	no	Coding	33.8058	32.4734	30.1738	36.2118
coq-5	chrIII:7857356-7858389	WBGene00000765	SOM	IGN	OK	35.8491	69.4324	0.953672	5e-05	0.0001367	yes	Coding	37.1338	34.5645	68.6636	70.2012
coq-6	chrV:9336737-9338819	WBGene00000766	SOM	IGN	OK	53.0573	40.3438	-0.395201	0.0616	0.101588	no	Coding	46.625	59.4895	35.8867	44.801
coq-8	chrIII:4863401-4866826	WBGene00000767	SOM	IGN	OK	39.5539	88.0147	1.15392	5e-05	0.0001367	yes	Coding	39.4911	39.6168	84.408	91.6214
cor-1	chrIII:10249045-10254483	WBGene00000768	SOM	IGN	OK	19.8254	4.46397	-2.15095	5e-05	0.0001367	yes	Coding	20.7287	18.922	4.1054	4.82253
cpb-1	chrIII:9322232-9324211	WBGene00000770	SOM	IGN	OK	0.0612471	37.4737	9.25702	0.09445	0.147245	no	Coding	0	0.122494	34.976	39.9714
cpb-2	chrII:6192899-6195103	WBGene00000771	SOM	IGN	OK	0.0818682	7.67283	6.55031	0.04995	0.0843306	no	Coding	0.163736	0	9.33086	6.0148
cpb-3	chrI:5789172-5791726	WBGene00000772	SOM	IGN	OK	0.197956	106.709	9.07428	5e-05	0.0001367	yes	Coding	0.0815907	0.314321	105.698	107.719
cpf-1	chrII:8600476-8602359	WBGene00000773	SOM	IGN	OK	5.13539	80.0157	3.96174	5e-05	0.0001367	yes	Coding	5.08611	5.18468	79.6632	80.3682
cpf-2	chrIII:12784715-13607695	WBGene00000774	SOM	IGN	OK	20.3224	64.1536	1.65846	0.34315	0.408035	no	Coding	18.6253	22.0194	56.0953	72.212
cpin-1	chrIV:9449571-9457321	WBGene00000775	SOM	IGN	OK	39.7617	7.02069	-2.5017	5e-05	0.0001367	yes	Coding	39.2172	40.3062	6.8931	7.14829
cpl-1	chrV:16503518-16718341	WBGene00000776	SOM	IGN	OK	3344.67	932.354	-1.84291	5e-05	0.0001367	yes	Coding	3155.28	3534.06	829.677	1035.03
cpn-1	chrI:8636366-8637117	WBGene00000777	SOM	IGN	OK	133.674	114.095	-0.228481	0.28105	0.344713	no	Coding	122.203	145.146	109.416	118.775
cpn-2	chrII:203458-732072	WBGene00000778	SOM	IGN	OK	5.85902	4.53696	-0.368932	0.8306	0.855432	no	Coding	6.36726	5.35078	3.90769	5.16624
cpn-3	chrI:3987980-3988557	WBGene00000779	SOM	IGN	OK	1093.55	68.0839	-4.00556	5e-05	0.0001367	yes	Coding	1016.63	1170.46	68.2568	67.911
cpn-4	chrI:10924332-10925739	WBGene00000780	SOM	IGN	OK	204.037	90.8486	-1.16729	5e-05	0.0001367	yes	Coding	186.252	221.822	80.9464	100.751
cpr-1	chrV:11975644-11976678	WBGene00000781	SOM	IGN	OK	111.254	74.1403	-0.585525	0.0051	0.0107167	yes	Coding	103.547	118.961	78.8361	69.4445
cpr-2	chrV:16503518-16718341	WBGene00000782	SOM	IGN	NOTEST	0.0568968	0.118246	1.05537	1	1	no	Coding	0	0.113794	0.0830237	0.153468
cpr-3	chrV:15296988-15298599	WBGene00000783	SOM	IGN	OK	32.4587	7.21979	-2.16858	5e-05	0.0001367	yes	Coding	25.6951	39.2223	6.9933	7.44629
cpr-4	chrV:6614745-6615751	WBGene00000784	SOM	IGN	OK	185.119	95.0482	-0.961725	5e-05	0.0001367	yes	Coding	163.035	207.204	102.157	87.9389
cpr-5	chrV:998446-1689685	WBGene00000785	SOM	IGN	OK	158.442	140.837	-0.16993	0.87485	0.892523	no	Coding	155.41	161.474	145.327	136.347
cpr-6	chrX:6607265-6608933	WBGene00000786	SOM	IGN	FAIL	1863.45	266.339	0	1	1	no	Coding	1793.72	1933.19	268.861	263.817
cps-6	chrI:4446662-4448455	WBGene00000787	SOM	IGN	OK	52.9391	101.842	0.943935	5e-05	0.0001367	yes	Coding	47.9342	57.944	99.0155	104.669
cpz-1	chrI:2571529-2967292	WBGene00000788	SOM	IGN	OK	1150.59	211.72	-2.44214	0.1279	0.189516	no	Coding	1099.47	1201.7	218.035	205.405
cpz-2	chrV:13381250-13382979	WBGene00000789	SOM	IGN	OK	288.73	53.6891	-2.42702	5e-05	0.0001367	yes	Coding	245.596	331.865	59.2184	48.1598
crb-1	chrX:17402730-17413776	WBGene00000792	SOM	IGN	OK	1.51915	3.12991	1.04286	0.0002	0.00051659	yes	Coding	1.47275	1.56555	2.64958	3.61023
crh-1	chrIII:10732173-12052193	WBGene00000793	SOM	IGN	OK	34.6953	59.7865	0.785082	0.3442	0.409075	no	Coding	34.743	34.6475	55.2222	64.3509
crn-1	chrI:3233392-3600680	WBGene00000794	SOM	IGN	OK	8.7826	129.6	3.88328	0.3848	0.449203	no	Coding	8.13929	9.4259	128.797	130.403
crn-2	chrV:5594629-5595650	WBGene00000795	SOM	IGN	OK	23.1181	32.3617	0.485266	0.0489	0.0828228	no	Coding	18.7292	27.507	29.1907	35.5327
crn-3	chrII:10587983-10592499	WBGene00000796	SOM	IGN	OK	7.6419	87.9604	3.52485	5e-05	0.0001367	yes	Coding	7.88148	7.40232	84.2477	91.673
crn-4	chrX:2014397-2276229	WBGene00000797	SOM	IGN	OK	8.39564	8.77582	0.0638922	0.95815	0.964872	no	Coding	7.81615	8.97514	8.76358	8.78805
crn-5	chrII:10592702-10593440	WBGene00000798	SOM	IGN	OK	10.2247	73.0999	2.83782	5e-05	0.0001367	yes	Coding	10.4732	9.97612	76.6271	69.5727
crn-6	chrIII:9367188-9370200	WBGene00000799	SOM	IGN	OK	40.7032	4.58728	-3.14943	5e-05	0.0001367	yes	Coding	38.4947	42.9118	4.96065	4.21391
cars-1	chrI:2571529-2967292	WBGene00000800	SOM	IGN	OK	39.5748	103.081	1.38112	0.47725	0.539685	no	Coding	37.99	41.1597	94.1877	111.974
crt-1	chrV:6099154-6100492	WBGene00000802	SOM	IGN	OK	1558.15	920.962	-0.758625	0.00055	0.00134846	yes	Coding	1384.81	1731.5	852.058	989.866
csb-1	chrX:15861625-15865843	WBGene00000803	SOM	IGN	OK	3.14216	9.681	1.6234	5e-05	0.0001367	yes	Coding	3.15507	3.12925	8.1489	11.2131
csc-1	chrII:13507760-13903274	WBGene00000804	SOM	IGN	OK	0.753466	116.18	7.2686	0.02085	0.0388929	yes	Coding	0.71767	0.789261	106.095	126.264
csk-1	chrI:71424-80344	WBGene00000812	SOM	IGN	OK	15.6113	73.3105	2.23143	5e-05	0.0001367	yes	Coding	16.5136	14.709	71.5274	75.0935
csn-1	chrV:17861412-17870608	WBGene00000813	SOM	IGN	OK	22.0669	97.3453	2.14122	5e-05	0.0001367	yes	Coding	21.5771	22.5568	95.6036	99.0871
csn-2	chrI:6022684-6026758	WBGene00000814	SOM	IGN	OK	50.4368	85.6629	0.764193	0.00015	0.000393467	yes	Coding	50.8008	50.0729	87.5413	83.7844
csn-3	chrIV:194777-202441	WBGene00000815	SOM	IGN	OK	25.3968	84.3057	1.73099	5e-05	0.0001367	yes	Coding	23.4238	27.3698	82.1767	86.4347
csn-4	chrIV:858931-1921342	WBGene00000816	SOM	IGN	OK	16.8149	83.0658	2.30451	0.30485	0.369009	no	Coding	15.4777	18.1522	81.3151	84.8165
csn-5	chrIV:5649524-5650975	WBGene00000817	SOM	IGN	OK	24.5436	62.3439	1.3449	5e-05	0.0001367	yes	Coding	24.8735	24.2137	58.2394	66.4484
csn-6	chrIV:13300805-13303506	WBGene00000818	SOM	IGN	OK	29.3081	90.5583	1.62755	5e-05	0.0001367	yes	Coding	26.6023	32.0139	80.3456	100.771
csp-1	chrII:13507760-13903274	WBGene00000819	SOM	IGN	OK	0.119971	8.52854	6.15154	0.08845	0.139634	no	Coding	0.175482	0.0644594	5.4925	11.5646
csp-2	chrIV:6307727-6315416	WBGene00000820	SOM	IGN	OK	0.0566285	3.87059	6.09488	0.0432	0.0742757	no	Coding	0.0730516	0.0402055	5.04259	2.6986
csp-3	chrI:11888774-11889280	WBGene00000821	SOM	IGN	NOTEST	0	0.512749	inf	1	1	no	Coding	0	0	0.781469	0.244028
csq-1	chrX:14684808-14688099	WBGene00000822	SOM	IGN	OK	518.383	69.4478	-2.90002	5e-05	0.0001367	yes	Coding	485.442	551.323	66.8958	71.9998
ctl-1	chrII:14303544-14306177	WBGene00000830	SOM	IGN	OK	13.4242	1.1036	-3.60455	5e-05	0.0001367	yes	Coding	11.8172	15.0313	1.17285	1.03435
ctl-2	chrII:14299580-14301944	WBGene00000831	SOM	IGN	OK	122.491	11.9605	-3.35634	5e-05	0.0001367	yes	Coding	116.371	128.612	12.1058	11.8151
ctn-1	chrI:2571529-2967292	WBGene00000832	SOM	IGN	OK	11.0325	11.3503	0.0409807	0.9727	0.9761	no	Coding	11.867	10.1979	11.2747	11.426
cts-1	chrIII:10214964-10216526	WBGene00000833	SOM	IGN	OK	686.647	293.204	-1.22766	5e-05	0.0001367	yes	Coding	612.82	760.475	262.378	324.03
cua-1	chrIII:12784715-13607695	WBGene00000834	SOM	IGN	OK	36.5857	105.745	1.53123	0.5181	0.576908	no	Coding	37.1396	36.0318	100.888	110.602
cuc-1	chrIII:7860537-7860872	WBGene00000835	SOM	IGN	OK	321.063	134.081	-1.25975	5e-05	0.0001367	yes	Coding	337.509	304.616	120.811	147.351
cul-1	chrIII:10471140-10474787	WBGene00000836	SOM	IGN	OK	18.3041	59.6387	1.70408	5e-05	0.0001367	yes	Coding	19.3393	17.269	54.8278	64.4496
cul-2	chrIII:13687097-13691996	WBGene00000837	SOM	IGN	OK	39.3426	138.082	1.81137	5e-05	0.0001367	yes	Coding	40.4627	38.2225	125.291	150.874
cul-3	chrV:177644-184454	WBGene00000838	SOM	IGN	OK	22.792	126.699	2.4748	5e-05	0.0001367	yes	Coding	22.5779	23.0061	121.659	131.739
cul-4	chrII:7302069-7305489	WBGene00000839	SOM	IGN	OK	12.1214	82.925	2.77425	5e-05	0.0001367	yes	Coding	12.5928	11.65	78.3552	87.4947
cul-5	chrV:10179538-10182867	WBGene00000840	SOM	IGN	OK	21.9556	84.2328	1.93979	5e-05	0.0001367	yes	Coding	22.4821	21.4292	82.9377	85.528
cul-6	chrIV:12586528-12590404	WBGene00000841	SOM	IGN	OK	7.67448	3.71265	-1.04762	0.00065	0.00157546	yes	Coding	9.28171	6.06725	4.52422	2.90108
cup-2	chrI:10399147-10400168	WBGene00000843	SOM	IGN	OK	142.324	176.934	0.314033	0.1266	0.187964	no	Coding	135.814	148.833	162.852	191.015
cup-4	chrIII:7866502-7868627	WBGene00000845	SOM	IGN	OK	38.7113	99.6619	1.36429	5e-05	0.0001367	yes	Coding	38.8843	38.5383	92.5559	106.768
cup-5	chrIII:7584113-7591264	WBGene00000846	SOM	IGN	OK	14.4822	113.587	2.97145	5e-05	0.0001367	yes	Coding	13.7048	15.2597	110.145	117.029
cut-1	chrII:10968325-11503888	WBGene00000851	SOM	IGN	NOTEST	0	0.18627	inf	1	1	no	Coding	0	0	0.37254	0
cut-6	chrIII:10732173-12052193	WBGene00000853	SOM	IGN	OK	3.17975	0.768816	-2.0482	0.24145	0.31538	no	Coding	3.48235	2.87715	1.09305	0.444586
cux-7	chrIII:7518671-7520631	WBGene00000854	SOM	IGN	OK	12.3068	105.586	3.10089	5e-05	0.0001367	yes	Coding	12.2534	12.3602	108.543	102.629
cwn-1	chrII:131164-133577	WBGene00000857	SOM	IGN	OK	8.11068	5.15804	-0.653001	0.0419	0.0725129	no	Coding	9.22291	6.99845	5.51815	4.79792
cwn-2	chrIV:10067853-10069945	WBGene00000858	SOM	IGN	OK	2.74484	2.6191	-0.0676516	0.8695	0.888172	no	Coding	2.66213	2.82756	2.65238	2.58583
cwp-1	chrV:4840652-4841251	WBGene00000859	SOM	IGN	NOTEST	0	0.18969	inf	1	1	no	Coding	0	0	0	0.37938
cwp-2	chrV:4841969-4842553	WBGene00000860	SOM	IGN	NOTEST	0	0	0	1	1	no	Coding	0	0	0	0
cwp-3	chrV:4842821-4843831	WBGene00000861	SOM	IGN	NOTEST	0	0.107007	inf	1	1	no	Coding	0	0	0.214015	0
cwp-4	chrV:5053622-5056330	WBGene00000862	SOM	IGN	OK	0.840183	0.745564	-0.172371	0.7609	0.793437	no	Coding	0.969363	0.711002	0.71319	0.777938
cya-1	chrIII:9107176-9109125	WBGene00000863	SOM	IGN	OK	3.66039	89.0834	4.60509	5e-05	0.0001367	yes	Coding	3.65647	3.66432	86.7856	91.3811
cya-2	chrII:2022882-2023307	WBGene00000864	SOM	IGN	OK	0	6.59037	inf	5e-05	0.0001367	yes	Coding	0	0	5.09388	8.08686
cyb-1	chrIV:10735435-10736732	WBGene00000865	SOM	IGN	OK	2.16407	252.69	6.86748	5e-05	0.0001367	yes	Coding	2.01301	2.31513	251.234	254.146
cyb-2.1	chrIV:10985980-10987108	WBGene00000866	SOM	IGN	OK	0.117354	128.618	10.098	0.09445	0.147245	no	Coding	0	0.234709	127.251	129.986
cyb-2.2	chrI:4114879-4116075	WBGene00000867	SOM	IGN	OK	0.270917	217.787	9.65086	0.0049	0.0103376	yes	Coding	0	0.541834	219.178	216.397
cyb-3	chrV:15395695-15397050	WBGene00000868	SOM	IGN	OK	2.27736	213.677	6.55193	5e-05	0.0001367	yes	Coding	1.19199	3.36272	194.995	232.358
cyc-1	chrI:7741935-8394405	WBGene00000869	SOM	IGN	OK	545.002	228.688	-1.25288	0.5869	0.639122	no	Coding	526.555	563.449	220.992	236.383
cyd-1	chrII:12988153-12992485	WBGene00000870	SOM	IGN	OK	0.248308	2.62805	3.40379	0.004	0.00859288	yes	Coding	0.320375	0.176241	2.76423	2.49187
cye-1	chrI:6554901-6936826	WBGene00000871	SOM	IGN	OK	1.60212	113.299	6.14401	0.00965	0.0192941	yes	Coding	1.68809	1.51615	110.094	116.504
cyk-1	chrIII:6968121-7030621	WBGene00000872	SOM	IGN	OK	40.7136	69.6689	0.775005	0.7624	0.794899	no	Coding	41.6025	39.8246	60.1612	79.1766
cyk-3	chrIII:5993224-6056091	WBGene00000874	SOM	IGN	OK	20.1147	84.916	2.07778	0.00185	0.00419506	yes	Coding	19.6105	20.6189	82.369	87.4629
cyk-4	chrIII:13768699-13771122	WBGene00000875	SOM	IGN	OK	2.61002	187.293	6.16509	5e-05	0.0001367	yes	Coding	2.20238	3.01767	172.515	202.07
cyl-1	chrV:11991144-11993676	WBGene00000876	SOM	IGN	OK	25.743	126.92	2.30166	5e-05	0.0001367	yes	Coding	26.984	24.502	121.596	132.243
cyn-1	chrV:14356065-14356707	WBGene00000877	SOM	IGN	OK	115.691	140.956	0.284966	0.17695	0.248301	no	Coding	111.094	120.289	131.785	150.127
cyn-2	chrIII:13692630-13693590	WBGene00000878	SOM	IGN	OK	5.48543	47.9365	3.12745	5e-05	0.0001367	yes	Coding	4.24158	6.72929	52.0006	43.8724
cyn-3	chrV:15189934-15190816	WBGene00000879	SOM	IGN	OK	473.665	194.331	-1.28535	5e-05	0.0001367	yes	Coding	452.437	494.892	203.285	185.377
cyn-4	chrII:10870768-10872546	WBGene00000880	SOM	IGN	OK	25.0512	104.995	2.06737	5e-05	0.0001367	yes	Coding	24.0103	26.092	104.692	105.298
cyn-5	chrI:15040597-15041261	WBGene00000881	SOM	IGN	OK	1681.85	386.162	-2.12277	5e-05	0.0001367	yes	Coding	1527.76	1835.94	354.295	418.029
cyn-6	chrIII:773409-774061	WBGene00000882	SOM	IGN	OK	110.952	21.876	-2.34251	5e-05	0.0001367	yes	Coding	113.872	108.032	16.297	27.455
cyn-7	chrV:15186665-15187343	WBGene00000883	SOM	IGN	OK	2436.98	595.564	-2.03277	5e-05	0.0001367	yes	Coding	2213.21	2660.76	564.222	626.906
cyn-8	chrX:8836014-9038321	WBGene00000884	SOM	IGN	OK	10.1977	18.1582	0.832382	0.2914	0.355092	no	Coding	9.44808	10.9472	16.6027	19.7137
cyn-9	chrIII:3697877-3699615	WBGene00000885	SOM	IGN	OK	0.643548	77.6075	6.914	5e-05	0.0001367	yes	Coding	0.44007	0.847026	79.2044	76.0106
cyn-10	chrII:6912629-6913318	WBGene00000886	SOM	IGN	OK	4.25195	78.8766	4.2134	5e-05	0.0001367	yes	Coding	4.51619	3.98771	79.0931	78.6601
cyn-11	chrII:8715142-8716230	WBGene00000887	SOM	IGN	OK	20.1802	66.4938	1.72028	5e-05	0.0001367	yes	Coding	18.7802	21.5803	62.5357	70.452
cyn-12	chrIV:7132211-7133202	WBGene00000888	SOM	IGN	OK	23.9911	80.2593	1.74217	0.00025	0.000638083	yes	Coding	37.6304	10.3519	74.4709	86.0477
cyn-13	chrIV:17104508-17116621	WBGene00000889	SOM	IGN	OK	67.4331	151.054	1.16354	0.0083	0.0168023	yes	Coding	61.0052	73.861	142.298	159.81
sig-7	chrI:8646444-8651583	WBGene00000890	SOM	IGN	OK	19.5364	66.4208	1.76547	5e-05	0.0001367	yes	Coding	19.1501	19.9226	69.5316	63.31
cyn-15	chrI:13143189-14566044	WBGene00000891	SOM	IGN	OK	10.4052	95.1828	3.1934	0.168	0.238069	no	Coding	9.70151	11.1089	91.2814	99.0842
cyn-16	chrII:11948521-12404254	WBGene00000892	SOM	IGN	OK	12.8561	61.5382	2.25903	0.59385	0.645573	no	Coding	12.7915	12.9207	58.0203	65.0562
cyn-17	chrV:5799953-5805411	WBGene00000893	SOM	IGN	OK	0.377232	3.40833	3.17554	0.00015	0.000393467	yes	Coding	0.512715	0.241749	4.87942	1.93724
dab-1	chrII:8226279-8228575	WBGene00000894	SOM	IGN	OK	163.426	185.265	0.180959	0.3634	0.428224	no	Coding	157.069	169.782	174.035	196.495
dac-1	chrIII:816264-821634	WBGene00000895	SOM	IGN	OK	5.26936	1.96426	-1.42364	0.00085	0.00203193	yes	Coding	4.70597	5.83275	1.72661	2.20191
dad-1	chrI:6553614-6554290	WBGene00000896	SOM	IGN	OK	258.312	242.597	-0.0905555	0.67135	0.715935	no	Coding	241.945	274.68	249.206	235.987
daf-1	chrIV:132450-137621	WBGene00000897	SOM	IGN	OK	11.9487	14.6922	0.298196	0.2026	0.278209	no	Coding	12.6007	11.2967	12.6515	16.7329
daf-2	chrIII:2995910-3028694	WBGene00000898	SOM	IGN	OK	30.6337	119.707	1.96632	5e-05	0.0001367	yes	Coding	31.9144	29.353	99.3216	140.093
daf-3	chrX:818318-825425	WBGene00000899	SOM	IGN	OK	15.5261	13.1592	-0.238631	0.2877	0.351473	no	Coding	16.5003	14.552	12.2114	14.1069
daf-4	chrIII:5625099-5631801	WBGene00000900	SOM	IGN	OK	20.3555	36.2001	0.830573	0.00065	0.00157546	yes	Coding	18.3271	22.3839	35.7002	36.7
daf-5	chrII:14033762-14037640	WBGene00000901	SOM	IGN	OK	13.7763	14.1891	0.0425888	0.85715	0.878133	no	Coding	11.2103	16.3424	12.2733	16.1048
daf-6	chrX:14888425-14894072	WBGene00000902	SOM	IGN	OK	1.44028	0.826547	-0.801185	0.05305	0.0889494	no	Coding	1.54324	1.33733	1.26504	0.388059
daf-7	chrIII:811931-813269	WBGene00000903	SOM	IGN	OK	7.95092	4.62978	-0.780177	0.02105	0.0392213	yes	Coding	10.0571	5.84473	3.35059	5.90898
daf-8	chrI:8584549-8587483	WBGene00000904	SOM	IGN	OK	35.5244	10.8322	-1.71349	5e-05	0.0001367	yes	Coding	39.4319	31.6169	10.657	11.0073
daf-9	chrX:6196952-6200569	WBGene00000905	SOM	IGN	OK	4.06826	2.49651	-0.7045	0.04045	0.0702935	no	Coding	3.63894	4.49757	1.88724	3.10578
daf-10	chrIV:9136968-9146182	WBGene00000906	SOM	IGN	OK	0.773979	0.486027	-0.671259	0.40315	0.467514	no	Coding	0.89275	0.655209	0.477716	0.494338
daf-11	chrV:11718653-11725634	WBGene00000907	SOM	IGN	NOTEST	0.445586	0.325424	-0.453382	1	1	no	Coding	0.496458	0.394713	0.243518	0.407329
daf-12	chrX:10644376-10665418	WBGene00000908	SOM	IGN	OK	10.768	9.08792	-0.244725	0.3118	0.376197	no	Coding	10.9207	10.6153	9.1937	8.98214
daf-14	chrIV:10250623-10255573	WBGene00000910	SOM	IGN	OK	42.9201	13.6097	-1.65702	5e-05	0.0001367	yes	Coding	45.9925	39.8477	15.338	11.8814
daf-15	chrIV:9386190-9394516	WBGene00000911	SOM	IGN	OK	23.0677	101.3	2.13468	5e-05	0.0001367	yes	Coding	23.6281	22.5072	92.7837	109.816
daf-16	chrI:10750486-10775039	WBGene00000912	SOM	IGN	OK	21.5379	66.6556	1.62985	5e-05	0.0001367	yes	Coding	19.7624	23.3134	63.2066	70.1046
daf-18	chrIV:420425-425148	WBGene00000913	SOM	IGN	OK	5.19447	313.686	5.9162	5e-05	0.0001367	yes	Coding	5.84054	4.5484	296.112	331.26
daf-19	chrII:10157893-10169262	WBGene00000914	SOM	IGN	OK	3.07653	9.84033	1.6774	5e-05	0.0001367	yes	Coding	3.41738	2.73568	8.54689	11.1338
daf-21	chrV:14686148-14688410	WBGene00000915	SOM	IGN	OK	302.493	1018.03	1.75081	5e-05	0.0001367	yes	Coding	236.609	368.378	974.768	1061.3
daf-25	chrI:332613-337721	WBGene00000917	SOM	IGN	OK	16.898	53.2919	1.65706	5e-05	0.0001367	yes	Coding	15.6513	18.1448	52.3412	54.2426
daf-28	chrV:19809963-19853972	WBGene00000920	SOM	IGN	NOTEST	0.645845	0	-inf	1	1	no	Coding	0.616934	0.674756	0	0
K07H8.3	chrIV:8290263-8291287	WBGene00000923	SOM	IGN	OK	46.2817	135.463	1.54938	5e-05	0.0001367	yes	Coding	47.6378	44.9255	134.935	135.99
dao-2	chrII:4562947-4563447	WBGene00000928	SOM	IGN	OK	27.8825	12.5665	-1.14978	0.0015	0.0034405	yes	Coding	22.1929	33.5722	13.7552	11.3778
dao-3	chrX:8084363-8086500	WBGene00000929	SOM	IGN	OK	96.5704	8.0477	-3.58493	5e-05	0.0001367	yes	Coding	88.2033	104.938	7.23281	8.86259
dao-4	chrX:10075240-10076147	WBGene00000930	SOM	IGN	OK	3.91397	3.02048	-0.373853	0.42205	0.485962	no	Coding	2.74206	5.08588	4.12617	1.91479
dao-5	chrI:10187761-10190870	WBGene00000931	SOM	IGN	OK	9.62991	121.242	3.65422	5e-05	0.0001367	yes	Coding	9.48832	9.7715	113.977	128.506
dao-6	chrIII:9735266-9735943	WBGene00000932	SOM	IGN	OK	7.9552	2.97249	-1.42023	0.05485	0.0916388	no	Coding	6.88347	9.02692	3.84579	2.09919
dap-3	chrII:10581074-10582347	WBGene00000933	SOM	IGN	OK	18.2343	85.3473	2.22669	5e-05	0.0001367	yes	Coding	18.5572	17.9115	78.1241	92.5706
dat-1	chrIII:9242895-9246497	WBGene00000934	SOM	IGN	OK	1.13015	1.08094	-0.0642326	0.88315	0.900148	no	Coding	1.15497	1.10533	1.04794	1.11394
daz-1	chrII:5456316-5458127	WBGene00000935	SOM	IGN	OK	0.27266	104.404	8.58086	0.0002	0.00051659	yes	Coding	0.126781	0.418538	96.3651	112.444
dbl-1	chrV:6758267-6759922	WBGene00000936	SOM	IGN	OK	4.27285	2.48503	-0.781933	0.04365	0.0748292	no	Coding	3.97456	4.57114	2.82751	2.14256
dbr-1	chrI:6490870-6492728	WBGene00000937	SOM	IGN	OK	11.8727	42.3748	1.83556	5e-05	0.0001367	yes	Coding	12.4953	11.2501	39.9644	44.7852
dcp-66	chrI:7537488-7542007	WBGene00000938	SOM	IGN	OK	23.9318	110.363	2.20526	5e-05	0.0001367	yes	Coding	25.3976	22.4659	109.066	111.66
dcr-1	chrIII:8072043-8080208	WBGene00000939	SOM	IGN	OK	7.0195	104.011	3.88922	5e-05	0.0001367	yes	Coding	7.45547	6.58352	97.7508	110.271
dcs-1	chrV:20087871-20090711	WBGene00000940	SOM	IGN	OK	18.077	70.0258	1.95373	5e-05	0.0001367	yes	Coding	16.7027	19.4514	66.2933	73.7583
ddp-1	chrIII:1545026-2217085	WBGene00000941	SOM	IGN	OK	239.344	128.127	-0.901507	0.68225	0.725808	no	Coding	222.2	256.487	107.958	148.296
deb-1	chrIV:7085676-7094255	WBGene00000942	SOM	IGN	OK	35.3107	22.6734	-0.639101	0.00165	0.0037624	yes	Coding	36.4969	34.1245	20.089	25.2579
deg-1	chrX:7763167-7774624	WBGene00000950	SOM	IGN	OK	1.82293	0.881104	-1.04888	0.00895	0.0180378	yes	Coding	2.10281	1.54306	0.81265	0.949559
deg-3	chrV:11413061-11415128	WBGene00000951	SOM	IGN	OK	2.76719	1.77147	-0.643471	0.07965	0.127576	no	Coding	2.37439	3.15998	1.95009	1.59286
del-1	chrX:14271888-14276970	WBGene00000952	SOM	IGN	OK	1.59649	0.551284	-1.53404	0.00495	0.010435	yes	Coding	1.61683	1.57615	0.556172	0.546397
del-2	chrIV:9637192-9641986	WBGene00000953	SOM	IGN	OK	0.747878	0.886855	0.245895	0.62055	0.669572	no	Coding	0.710987	0.78477	0.982918	0.790793
des-2	chrV:11415578-11419694	WBGene00000955	SOM	IGN	OK	3.3508	3.08554	-0.118982	0.72085	0.759319	no	Coding	3.59099	3.11062	2.88225	3.28884
dgk-1	chrX:984631-991232	WBGene00000958	SOM	IGN	OK	6.56454	2.49082	-1.39807	5e-05	0.0001367	yes	Coding	7.09317	6.03591	2.47086	2.51078
dgk-2	chrX:4495199-4504072	WBGene00000959	SOM	IGN	OK	42.8397	16.5008	-1.37641	5e-05	0.0001367	yes	Coding	41.6968	43.9826	16.105	16.8966
dgk-3	chrIII:9162998-9167949	WBGene00000960	SOM	IGN	NOTEST	0.317813	0.450332	0.502814	1	1	no	Coding	0.342449	0.293177	0.366487	0.534177
dgn-1	chrX:10921166-10923444	WBGene00000961	SOM	IGN	OK	10.0783	26.8995	1.41633	5e-05	0.0001367	yes	Coding	10.0971	10.0595	22.436	31.363
dhc-1	chrI:4386790-4401756	WBGene00000962	SOM	IGN	OK	55.0466	307.831	2.48341	5e-05	0.0001367	yes	Coding	58.4044	51.6889	253.733	361.93
dhp-1	chrI:7239081-7243751	WBGene00000963	SOM	IGN	OK	105.077	5.00655	-4.39149	5e-05	0.0001367	yes	Coding	119.171	90.9835	5.60812	4.40497
dhp-2	chrIV:9978164-9980688	WBGene00000964	SOM	IGN	OK	18.2629	3.16447	-2.52888	5e-05	0.0001367	yes	Coding	18.244	18.2817	3.20016	3.12877
dhs-1	chrI:5279054-5281519	WBGene00000965	SOM	IGN	OK	21.4919	64.5592	1.58683	5e-05	0.0001367	yes	Coding	23.4749	19.509	64.6452	64.4733
dhs-2	chrI:5354183-5356935	WBGene00000966	SOM	IGN	OK	78.4987	5.76777	-3.76658	5e-05	0.0001367	yes	Coding	81.1212	75.8762	5.84326	5.69227
dhs-3	chrI:7741935-8394405	WBGene00000967	SOM	IGN	OK	612.565	64.021	-3.25825	0.1986	0.273451	no	Coding	577.564	647.566	64.8605	63.1814
dhs-4	chrI:9647677-9649177	WBGene00000968	SOM	IGN	OK	4.71018	1.75436	-1.42484	0.0028	0.00614408	yes	Coding	4.13502	5.28534	1.43513	2.07359
dhs-5	chrII:5453790-5455768	WBGene00000969	SOM	IGN	OK	13.4481	3.29606	-2.02859	5e-05	0.0001367	yes	Coding	12.4889	14.4074	3.82849	2.76364
dhs-6	chrII:5617261-5619262	WBGene00000970	SOM	IGN	OK	98.8934	74.0383	-0.417602	0.04425	0.0757863	no	Coding	97.4103	100.376	73.4711	74.6056
dhs-7	chrII:7206984-7208146	WBGene00000971	SOM	IGN	OK	25.7268	6.22717	-2.04662	5e-05	0.0001367	yes	Coding	24.3954	27.0583	5.48886	6.96549
dhs-8	chrII:14497950-14499598	WBGene00000972	SOM	IGN	OK	0.783217	1.27054	0.697957	0.22945	0.306114	no	Coding	0.398243	1.16819	1.17491	1.36617
dhs-9	chrIII:5364540-5368001	WBGene00000973	SOM	IGN	OK	72.1544	14.1453	-2.35077	5e-05	0.0001367	yes	Coding	64.1732	80.1356	13.5987	14.6919
dhs-11	chrIII:10637079-10698692	WBGene00000974	SOM	IGN	OK	1.03709	23.6784	4.51295	0.1359	0.199563	no	Coding	0.927105	1.14708	24.6461	22.7107
dhs-12	chrIV:10145228-10146134	WBGene00000975	SOM	IGN	OK	199.421	60.6924	-1.71623	5e-05	0.0001367	yes	Coding	176.62	222.221	55.1125	66.2722
dhs-13	chrV:1743375-2713617	WBGene00000976	SOM	IGN	OK	23.6774	27.9318	0.238399	0.90355	0.917797	no	Coding	22.4828	24.872	24.7967	31.067
dhs-14	chrV:2764016-2765192	WBGene00000977	SOM	IGN	OK	71.8101	14.2202	-2.33625	5e-05	0.0001367	yes	Coding	63.8995	79.7206	15.3953	13.045
dhs-15	chrV:2768416-2769751	WBGene00000978	SOM	IGN	OK	3.14609	0.290013	-3.43937	0.0105	0.0208636	yes	Coding	3.12779	3.1644	0.301237	0.27879
dhs-16	chrV:5983728-5985319	WBGene00000979	SOM	IGN	NOTEST	0.626956	0.293538	-1.09482	1	1	no	Coding	0.420733	0.83318	0.337685	0.249391
dhs-17	chrV:6026495-6034369	WBGene00000980	SOM	IGN	OK	5.81712	12.0003	1.0447	0.0019	0.00430069	yes	Coding	6.05291	5.58132	13.6738	10.3268
dhs-18	chrV:11045731-11046801	WBGene00000981	SOM	IGN	OK	80.2929	14.1952	-2.49987	5e-05	0.0001367	yes	Coding	75.5561	85.0297	16.1958	12.1945
dhs-19	chrV:11489154-11490307	WBGene00000982	SOM	IGN	OK	94.9957	22.6837	-2.06621	5e-05	0.0001367	yes	Coding	91.6982	98.2931	24.3838	20.9836
dhs-20	chrV:11602348-11604189	WBGene00000983	SOM	IGN	OK	26.2607	3.2338	-3.0216	5e-05	0.0001367	yes	Coding	28.1764	24.345	3.28653	3.18108
dhs-21	chrV:12731814-12733544	WBGene00000984	SOM	IGN	OK	117.863	18.5142	-2.67041	5e-05	0.0001367	yes	Coding	113.246	122.48	22.2373	14.791
dhs-22	chrV:14420184-14421412	WBGene00000985	SOM	IGN	OK	396.48	155.588	-1.34952	5e-05	0.0001367	yes	Coding	355.891	437.069	159.011	152.165
dhs-23	chrV:15381243-15382172	WBGene00000986	SOM	IGN	OK	4.95679	0.442595	-3.48535	0.0018	0.00408905	yes	Coding	4.52404	5.38953	0.605151	0.280039
dhs-24	chrV:19916537-19946586	WBGene00000987	SOM	IGN	OK	23.1868	104.498	2.1721	5e-05	0.0001367	yes	Coding	20.6089	25.7647	105.192	103.804
dhs-25	chrX:1486569-1489124	WBGene00000988	SOM	IGN	OK	240.38	90.268	-1.41303	5e-05	0.0001367	yes	Coding	239.193	241.567	94.7105	85.8254
dhs-26	chrX:3360757-3362332	WBGene00000989	SOM	IGN	OK	36.5984	0.363665	-6.65303	0.00115	0.00269051	yes	Coding	61.1733	12.0235	0.33744	0.389891
dhs-27	chrX:3412962-3414693	WBGene00000990	SOM	IGN	OK	12.2429	5.93934	-1.04357	0.00225	0.00502755	yes	Coding	11.6051	12.8807	3.89504	7.98364
dhs-28	chrX:6818405-6819950	WBGene00000991	SOM	IGN	OK	264.833	34.6183	-2.93548	5e-05	0.0001367	yes	Coding	224.415	305.251	37.2886	31.948
dhs-29	chrX:7661944-7664863	WBGene00000992	SOM	IGN	OK	19.379	2.35718	-3.03936	5e-05	0.0001367	yes	Coding	17.1899	21.5681	2.48103	2.23333
dhs-30	chrX:17230765-17235763	WBGene00000993	SOM	IGN	OK	127.642	35.0008	-1.86664	5e-05	0.0001367	yes	Coding	116.482	138.801	35.5726	34.4289
dic-1	chrIV:8692116-8696121	WBGene00000994	SOM	IGN	OK	5.78931	48.6589	3.07124	5e-05	0.0001367	yes	Coding	6.05557	5.52306	48.9715	48.3463
die-1	chrII:10062045-10067855	WBGene00000995	SOM	IGN	OK	1.94808	18.8301	3.27292	5e-05	0.0001367	yes	Coding	1.95469	1.94146	17.1815	20.4786
dif-1	chrIV:7551726-7552853	WBGene00000996	SOM	IGN	OK	217.585	68.0237	-1.67747	5e-05	0.0001367	yes	Coding	196.072	239.098	66.2457	69.8017
dig-1	chrIII:6746422-6794600	WBGene00000998	SOM	IGN	OK	2.41192	60.0477	4.63786	5e-05	0.0001367	yes	Coding	2.89617	1.92766	41.1672	78.9281
dim-1	chrX:8050968-8058162	WBGene00001000	SOM	IGN	OK	203.771	58.6138	-1.79764	5e-05	0.0001367	yes	Coding	212.585	194.957	58.2347	58.9928
dis-3	chrIV:10097186-10106350	WBGene00001001	SOM	IGN	OK	7.46854	96.5412	3.69225	5e-05	0.0001367	yes	Coding	7.37091	7.56617	92.5635	100.519
div-1	chrIII:10245107-10248455	WBGene00001002	SOM	IGN	OK	3.33036	72.3935	4.44211	5e-05	0.0001367	yes	Coding	3.36696	3.29375	70.9927	73.7943
dlc-1	chrIII:6463162-6463712	WBGene00001005	SOM	IGN	OK	351.159	312.502	-0.168261	0.44255	0.506395	no	Coding	332.598	369.72	313.525	311.478
dlg-1	chrX:5479728-5484675	WBGene00001006	SOM	IGN	OK	33.7228	27.8368	-0.27673	0.17985	0.251787	no	Coding	32.8898	34.5558	28.7922	26.8814
dli-1	chrIV:12849497-13146871	WBGene00001007	SOM	IGN	OK	44.6396	85.9044	0.944409	0.35865	0.42348	no	Coding	41.8641	47.415	75.4146	96.3943
dlk-1	chrI:12566118-12572786	WBGene00001008	SOM	IGN	OK	32.5555	28.7803	-0.17782	0.40385	0.468235	no	Coding	35.5887	29.5223	28.6491	28.9115
dna-2	chrII:11778087-11782089	WBGene00001016	SOM	IGN	OK	0.400496	106.335	8.05261	5e-05	0.0001367	yes	Coding	0.250175	0.550817	97.8374	114.832
dnc-1	chrIV:10926902-10933084	WBGene00001017	SOM	IGN	OK	42.2711	109.77	1.37674	5e-05	0.0001367	yes	Coding	43.2028	41.3393	102.172	117.368
dnc-2	chrIII:5924482-5925686	WBGene00001018	SOM	IGN	OK	54.7686	61.2928	0.16237	0.44445	0.508107	no	Coding	46.1101	63.4271	57.3419	65.2438
dnj-1	chrIV:11299020-11304311	WBGene00001019	SOM	IGN	OK	53.1683	112.289	1.07857	5e-05	0.0001367	yes	Coding	60.4348	45.9018	113.852	110.725
dnj-2	chrIV:11312691-11313954	WBGene00001020	SOM	IGN	OK	30.5854	104.115	1.76726	5e-05	0.0001367	yes	Coding	33.2343	27.9364	103.829	104.401
dnj-3	chrV:15068672-15069451	WBGene00001021	SOM	IGN	OK	15.5957	33.0715	1.08444	0.00055	0.00134846	yes	Coding	16.8856	14.3058	36.0812	30.0618
dnj-4	chrI:5282265-5283929	WBGene00001022	SOM	IGN	OK	9.06706	26.1454	1.52785	5e-05	0.0001367	yes	Coding	9.17038	8.96374	26.2709	26.0199
dnj-5	chrII:6853840-6858229	WBGene00001023	SOM	IGN	OK	13.9679	131.523	3.23513	5e-05	0.0001367	yes	Coding	13.7021	14.2337	122.465	140.582
dnj-7	chrX:7194536-7197775	WBGene00001025	SOM	IGN	OK	60.7902	39.4466	-0.62394	0.0033	0.00717485	yes	Coding	60.9883	60.5921	37.4756	41.4175
dnj-8	chrII:6594665-6598038	WBGene00001026	SOM	IGN	OK	21.2972	79.8844	1.90725	5e-05	0.0001367	yes	Coding	19.9378	22.6566	81.3899	78.379
dnj-9	chrII:4852052-4854482	WBGene00001027	SOM	IGN	OK	21.2448	75.6218	1.83169	5e-05	0.0001367	yes	Coding	21.0382	21.4514	75.5217	75.722
dnj-10	chrIII:8631094-8633254	WBGene00001028	SOM	IGN	OK	12.8556	59.3693	2.20732	5e-05	0.0001367	yes	Coding	14.5642	11.147	58.0385	60.7001
dnj-11	chrIV:6585859-6587886	WBGene00001029	SOM	IGN	OK	15.1605	193.111	3.67104	5e-05	0.0001367	yes	Coding	17.1105	13.2106	183.606	202.617
dnj-12	chrI:14757067-14758421	WBGene00001030	SOM	IGN	OK	33.9594	110.525	1.7025	5e-05	0.0001367	yes	Coding	32.6352	35.2835	104.061	116.99
dnj-13	chrII:11545649-11546907	WBGene00001031	SOM	IGN	OK	23.536	128.421	2.44794	5e-05	0.0001367	yes	Coding	21.991	25.081	129.812	127.03
dnj-14	chrX:4710226-4711709	WBGene00001032	SOM	IGN	OK	29.83	16.6775	-0.838865	0.0031	0.00676337	yes	Coding	30.2166	29.4435	16.5047	16.8502
dnj-15	chrIV:1956724-4526957	WBGene00001033	SOM	IGN	HIDATA	26.5754	0	0	1	1	no	Coding	27.4054	25.7455	78.7863	77.173
dnj-16	chrIII:4191214-4193132	WBGene00001034	SOM	IGN	OK	94.9292	90.4387	-0.0699112	0.7276	0.7651	no	Coding	85.8088	104.05	94.3425	86.535
dnj-17	chrIII:12784715-13607695	WBGene00001035	SOM	IGN	OK	5.50001	52.0073	3.24121	0.09975	0.154712	no	Coding	5.56081	5.43922	49.7954	54.2192
dnj-18	chrIII:4698090-4699261	WBGene00001036	SOM	IGN	OK	10.6334	44.4034	2.06206	5e-05	0.0001367	yes	Coding	11.4827	9.78415	43.659	45.1478
dnj-19	chrV:5503221-5504829	WBGene00001037	SOM	IGN	OK	99.0859	192.668	0.959363	5e-05	0.0001367	yes	Coding	92.7082	105.464	192.327	193.008
dnj-20	chrII:9618580-9624111	WBGene00001038	SOM	IGN	OK	115.38	102.553	-0.170018	0.63355	0.681397	no	Coding	120.885	109.874	91.9856	113.121
dnj-21	chrI:5676838-5677571	WBGene00001039	SOM	IGN	OK	88.3042	67.4582	-0.388488	0.1352	0.198714	no	Coding	84.7673	91.841	62.2751	72.6413
dnj-22	chrV:7731614-8569933	WBGene00001040	SOM	IGN	OK	5.9808	175.58	4.87565	0.1168	0.175597	no	Coding	5.57317	6.38843	193.641	157.52
dnj-23	chrII:9107557-9108486	WBGene00001041	SOM	IGN	OK	21.1191	128.806	2.60858	5e-05	0.0001367	yes	Coding	19.4958	22.7425	137.834	119.779
dnj-24	chrIII:5416095-5419526	WBGene00001042	SOM	IGN	OK	33.0969	11.0371	-1.58433	5e-05	0.0001367	yes	Coding	29.4244	36.7695	9.90679	12.1675
dnj-25	chrV:20730237-20744288	WBGene00001043	SOM	IGN	OK	21.9833	75.3339	1.77689	5e-05	0.0001367	yes	Coding	21.624	22.3427	70.276	80.3918
dnj-26	chrIV:12251225-12252626	WBGene00001044	SOM	IGN	OK	0.0496863	36.9117	9.53701	0.24845	0.31538	no	Coding	0	0.0993725	35.5251	38.2982
dnj-27	chrI:11877796-11887138	WBGene00001045	SOM	IGN	OK	13.1757	15.9919	0.27946	0.2136	0.290173	no	Coding	12.9448	13.4067	14.8917	17.0922
dnj-28	chrI:2996511-3001268	WBGene00001046	SOM	IGN	OK	1.13878	34.8061	4.93378	5e-05	0.0001367	yes	Coding	1.15136	1.1262	31.3172	38.2951
dnj-29	chrI:13143189-14566044	WBGene00001047	SOM	IGN	OK	91.3873	229.519	1.32855	0.55775	0.612926	no	Coding	90.2787	92.4959	215.12	243.917
dnj-30	chrI:2571529-2967292	WBGene00001048	SOM	IGN	OK	27.7385	69.6779	1.32881	0.43225	0.496031	no	Coding	31.1222	24.3548	67.2268	72.1289
dog-1	chrI:15017461-15022969	WBGene00001049	SOM	IGN	OK	0.416187	34.0102	6.35259	5e-05	0.0001367	yes	Coding	0.364391	0.467982	31.1734	36.847
dom-3	chrI:4573661-5262993	WBGene00001050	SOM	IGN	OK	11.8415	51.5317	2.12161	0.2112	0.287677	no	Coding	12.1883	11.4946	48.386	54.6774
cks-1	chrIV:8513936-8514335	WBGene00001051	SOM	IGN	OK	10.8653	165.572	3.92966	5e-05	0.0001367	yes	Coding	13.8179	7.9126	170.254	160.891
dop-1	chrX:4411565-4416045	WBGene00001052	SOM	IGN	OK	2.43982	2.81133	0.204481	0.64845	0.695093	no	Coding	3.17575	1.70388	2.84848	2.77419
dop-2	chrV:9608555-9614773	WBGene00001053	SOM	IGN	OK	6.96669	3.53401	-0.979169	0.0011	0.00258166	yes	Coding	6.34935	7.58403	3.56227	3.50574
dpf-1	chrV:15471355-15475987	WBGene00001054	SOM	IGN	OK	8.60724	3.72085	-1.20992	0.0001	0.000266846	yes	Coding	8.82373	8.39076	3.78541	3.65628
dpf-2	chrX:14831784-14838078	WBGene00001055	SOM	IGN	OK	44.9736	16.1083	-1.48128	5e-05	0.0001367	yes	Coding	46.1723	43.775	12.3242	19.8924
dpf-3	chrI:6554901-6936826	WBGene00001056	SOM	IGN	OK	59.6598	187.82	1.65452	0.71045	0.7502	no	Coding	57.5109	61.8086	187.885	187.756
dpf-4	chrIII:5859587-5861767	WBGene00001057	SOM	IGN	OK	27.1881	75.0632	1.46513	5e-05	0.0001367	yes	Coding	27.841	26.5353	70.7632	79.3632
dpf-5	chrIV:4802822-4806560	WBGene00001058	SOM	IGN	OK	94.565	106.912	0.177042	0.3701	0.434585	no	Coding	92.5601	96.5699	104.019	109.805
dpf-6	chrIII:8038180-8041048	WBGene00001059	SOM	IGN	OK	10.9914	4.37191	-1.33004	5e-05	0.0001367	yes	Coding	11.1728	10.8099	5.21213	3.53168
dpf-7	chrIV:4799590-4802540	WBGene00001060	SOM	IGN	OK	14.3047	90.2496	2.65744	5e-05	0.0001367	yes	Coding	13.5518	15.0575	86.8447	93.6545
dpl-1	chrII:9167980-9172888	WBGene00001061	SOM	IGN	OK	3.96216	75.7296	4.2565	5e-05	0.0001367	yes	Coding	3.93525	3.98906	72.2733	79.1858
dpr-1	chrV:13940181-13942168	WBGene00001062	SOM	IGN	NOTEST	0.102312	0.11197	0.130139	1	1	no	Coding	0	0.204624	0.22394	0
dpy-1	chrIII:1545026-2217085	WBGene00001063	SOM	IGN	NOTEST	0.136034	0.55127	2.01879	1	1	no	Coding	0.108874	0.163194	0.654755	0.447785
dpy-2	chrII:6714257-6715756	WBGene00001064	SOM	IGN	OK	4.85337	3.20399	-0.599117	0.1044	0.160963	no	Coding	4.39616	5.31057	4.4278	1.98017
dpy-3	chrX:2014397-2276229	WBGene00001065	SOM	IGN	OK	3.12718	2.96238	-0.0781089	0.96485	0.970305	no	Coding	3.39332	2.86105	3.99399	1.93076
dpy-4	chrIV:14981595-14996198	WBGene00001066	SOM	IGN	OK	21.4428	24.8799	0.214489	0.4394	0.503318	no	Coding	25.1731	17.7125	33.9917	15.7681
dpy-5	chrI:5432199-5433054	WBGene00001067	SOM	IGN	OK	57.9201	55.9095	-0.0509726	0.8181	0.844152	no	Coding	60.0845	55.7557	76.8827	34.9363
dpy-6	chrX:8450603-8455587	WBGene00001068	SOM	IGN	OK	3.34298	0.662536	-2.33506	5e-05	0.0001367	yes	Coding	4.56277	2.12318	0.717366	0.607707
dpy-7	chrX:7536606-7537742	WBGene00001069	SOM	IGN	OK	2.3809	3.75841	0.658615	0.11605	0.174726	no	Coding	2.65736	2.10444	5.54524	1.97158
dpy-8	chrX:5148882-5150401	WBGene00001070	SOM	IGN	OK	4.04362	2.43672	-0.730707	0.05285	0.0886595	no	Coding	3.88748	4.19975	3.46056	1.41287
dpy-9	chrIV:257502-259203	WBGene00001071	SOM	IGN	OK	7.37999	3.19087	-1.20967	0.0026	0.00573289	yes	Coding	7.31049	7.44949	4.22795	2.15379
dpy-10	chrII:6710329-6711832	WBGene00001072	SOM	IGN	OK	1.54597	5.56071	1.84676	0.00025	0.000638083	yes	Coding	1.99296	1.09897	5.74566	5.37576
dpy-11	chrV:6512064-6513328	WBGene00001073	SOM	IGN	OK	94.7879	77.9862	-0.281483	0.18245	0.254773	no	Coding	93.4282	96.1476	75.2161	80.7564
dpy-13	chrIV:1956724-4526957	WBGene00001074	SOM	IGN	HIDATA	38.9383	0	0	1	1	no	Coding	40.0476	37.829	48.4869	26.0516
dpy-14	chrI:6554901-6936826	WBGene00001075	SOM	IGN	OK	0.110193	18.0393	7.35497	0.1695	0.2398	no	Coding	0.105066	0.115321	21.9387	14.14
dpy-17	chrIII:5107293-5108404	WBGene00001076	SOM	IGN	OK	3.21383	34.4323	3.4214	5e-05	0.0001367	yes	Coding	4.14682	2.28085	42.6621	26.2025
dpy-18	chrIII:10732173-12052193	WBGene00001077	SOM	IGN	OK	29.7797	22.6393	-0.3955	0.8157	0.841835	no	Coding	31.509	28.0503	22.4256	22.853
dpy-19	chrIII:8659886-8667394	WBGene00001078	SOM	IGN	OK	3.90812	5.42038	0.471919	0.15595	0.224217	no	Coding	3.67393	4.14231	4.74693	6.09383
dpy-20	chrIV:11696757-11699800	WBGene00001079	SOM	IGN	NOTEST	0.309744	0.508243	0.714442	1	1	no	Coding	0.218603	0.400884	0.584852	0.431633
dpy-21	chrV:17936830-17949002	WBGene00001080	SOM	IGN	OK	8.33546	46.576	2.48225	5e-05	0.0001367	yes	Coding	7.64357	9.02735	39.4828	53.6691
dpy-22	chrX:9810410-9822112	WBGene00001081	SOM	IGN	OK	10.9277	25.9471	1.24758	5e-05	0.0001367	yes	Coding	14.0692	7.78631	21.901	29.9933
dpy-23	chrX:4389350-4393141	WBGene00001082	SOM	IGN	OK	27.3305	12.6299	-1.11367	5e-05	0.0001367	yes	Coding	27.4514	27.2096	11.3758	13.8841
dpy-26	chrIV:12446178-12451267	WBGene00001085	SOM	IGN	OK	11.8513	119.331	3.33185	5e-05	0.0001367	yes	Coding	11.3922	12.3103	113.682	124.98
dpy-27	chrIII:3813890-3819659	WBGene00001086	SOM	IGN	OK	16.6765	37.4868	1.16857	5e-05	0.0001367	yes	Coding	17.7362	15.6168	31.0185	43.9551
dpy-28	chrIII:10732173-12052193	WBGene00001087	SOM	IGN	OK	5.66275	71.6858	3.66211	0.23755	0.313825	no	Coding	5.66674	5.65877	64.9855	78.3861
dpy-30	chrV:12191518-12191969	WBGene00001088	SOM	IGN	OK	123.456	104.531	-0.240067	0.3035	0.367511	no	Coding	108.016	138.895	91.0532	118.008
dre-1	chrV:6533972-6537917	WBGene00001089	SOM	IGN	OK	27.1483	15.0419	-0.851878	0.00015	0.000393467	yes	Coding	27.4712	26.8255	15.2732	14.8106
drh-1	chrIV:6607545-6613337	WBGene00001090	SOM	IGN	OK	13.5423	65.2263	2.26798	5e-05	0.0001367	yes	Coding	12.1992	14.8854	61.4629	68.9897
dro-1	chrIII:12784715-13607695	WBGene00001092	SOM	IGN	OK	16.6941	178.654	3.41975	0.0892	0.140723	no	Coding	15.0139	18.3744	178.284	179.023
drp-1	chrIV:5538480-5541032	WBGene00001093	SOM	IGN	OK	39.5933	148.381	1.90598	5e-05	0.0001367	yes	Coding	40.3298	38.8569	140.683	156.08
dars-1	chrIII:9489236-9491125	WBGene00001094	SOM	IGN	OK	166.189	119.221	-0.479189	0.0171	0.0324942	yes	Coding	149.86	182.518	111.328	127.113
dars-2	chrV:12048726-12052052	WBGene00001095	SOM	IGN	OK	7.55057	45.5688	2.59339	5e-05	0.0001367	yes	Coding	7.68197	7.41917	41.9024	49.2351
dsc-1	chrX:15031393-15034471	WBGene00001096	SOM	IGN	NOTEST	0.224654	0	-inf	1	1	no	Coding	0.328773	0.120535	0	0
dsc-4	chrIV:315118-320470	WBGene00001099	SOM	IGN	OK	99.5162	22.4749	-2.14661	5e-05	0.0001367	yes	Coding	100.227	98.8056	23.0968	21.8531
dsh-1	chrII:5214511-5225356	WBGene00001101	SOM	IGN	OK	16.2786	20.0059	0.297449	0.18865	0.262	no	Coding	16.9762	15.5811	18.1387	21.8731
dsh-2	chrII:5078677-5081149	WBGene00001102	SOM	IGN	OK	3.44529	77.6512	4.49431	5e-05	0.0001367	yes	Coding	3.62793	3.26264	75.2131	80.0894
dsl-1	chrIV:858931-1921342	WBGene00001103	SOM	IGN	OK	0	6.82636	inf	0.00075	0.00180368	yes	Coding	0	0	5.44797	8.20475
dsl-2	chrIV:858931-1921342	WBGene00001104	SOM	IGN	OK	0.119458	11.2089	6.552	0.2505	0.316007	no	Coding	0	0.238916	9.75065	12.6672
dsl-3	chrIV:858931-1921342	WBGene00001105	SOM	IGN	OK	1.06914	2.18035	1.02811	0.53705	0.594128	no	Coding	0.948527	1.18975	0.938933	3.42177
dsl-4	chrX:14090319-14095421	WBGene00001106	SOM	IGN	NOTEST	0	0.0302564	inf	1	1	no	Coding	0	0	0.0605128	0
dsl-5	chrIV:11619478-11620915	WBGene00001107	SOM	IGN	NOTEST	0.180938	0.132745	-0.446836	1	1	no	Coding	0.113099	0.248777	0.181544	0.0839461
dsl-6	chrIV:11396823-11398269	WBGene00001108	SOM	IGN	OK	0.056324	0.908502	4.01167	0.24705	0.31538	no	Coding	0.112648	0	0.813691	1.00331
dsl-7	chrV:12993610-12994607	WBGene00001109	SOM	IGN	OK	0.855763	1.27466	0.57483	0.34015	0.404997	no	Coding	0.758318	0.953209	1.82586	0.723459
duo-1	chrV:11554618-11557920	WBGene00001110	SOM	IGN	OK	0.958164	98.184	6.67907	5e-05	0.0001367	yes	Coding	0.822425	1.0939	89.6937	106.674
duo-3	chrI:10464587-10471047	WBGene00001112	SOM	IGN	OK	5.29465	105.317	4.31407	5e-05	0.0001367	yes	Coding	5.41445	5.17485	106.848	103.787
dur-1	chrIV:9922029-9928201	WBGene00001113	SOM	IGN	OK	30.9187	3.70418	-3.06125	5e-05	0.0001367	yes	Coding	40.5019	21.3356	3.69129	3.71708
dyb-1	chrI:942259-1655335	WBGene00001115	SOM	IGN	OK	3.66647	6.59439	0.846849	0.6001	0.651329	no	Coding	3.5735	3.75944	6.4536	6.73519
dyc-1	chrX:14050758-14063283	WBGene00001116	SOM	IGN	OK	3.21472	2.11867	-0.60153	0.0593	0.0982609	no	Coding	3.72245	2.70698	2.51258	1.72476
dyf-1	chrI:4573661-5262993	WBGene00001117	SOM	IGN	OK	1.52027	0.802153	-0.922381	0.53465	0.591993	no	Coding	1.49791	1.54264	0.770625	0.833681
dyf-2	chrIII:13674815-13686344	WBGene00001118	SOM	IGN	OK	1.55095	3.9557	1.35078	0.06685	0.109409	no	Coding	1.67777	1.42414	3.6313	4.2801
dyf-3	chrIV:1956724-4526957	WBGene00001119	SOM	IGN	HIDATA	0.981101	0	0	1	1	no	Coding	0.891144	1.07106	10.0038	10.1763
dyf-5	chrI:9359144-9363997	WBGene00001121	SOM	IGN	OK	1.08386	0.445592	-1.28238	0.03405	0.060607	no	Coding	1.09984	1.06788	0.541565	0.349619
dyf-6	chrX:10379873-10386398	WBGene00001122	SOM	IGN	OK	2.03411	1.30779	-0.637266	0.2208	0.297705	no	Coding	2.43353	1.63469	1.35417	1.26141
dyf-7	chrX:9698621-9701118	WBGene00001123	SOM	IGN	OK	1.41031	1.43294	0.0229633	0.9703	0.97434	no	Coding	1.00461	1.816	2.01581	0.850062
dyf-11	chrX:542110-810722	WBGene00001127	SOM	IGN	NOTEST	0.579616	0.612226	0.0789651	1	1	no	Coding	0.643901	0.515331	0.704721	0.51973
dyf-13	chrII:7168786-7171178	WBGene00001129	SOM	IGN	NOTEST	0.363399	0.327916	-0.14823	1	1	no	Coding	0.488072	0.238726	0.36306	0.292771
dyn-1	chrX:15568852-15572881	WBGene00001130	SOM	IGN	OK	17.0645	20.7314	0.280824	0.19185	0.265632	no	Coding	16.0435	18.0854	18.9567	22.5061
dys-1	chrI:11491279-11557783	WBGene00001131	SOM	IGN	OK	20.8778	18.6758	-0.160799	0.68325	0.726778	no	Coding	23.9064	17.8492	17.7986	19.553
alp-1	chrIV:8852500-8862017	WBGene00001132	SOM	IGN	OK	109.445	19.1033	-2.51831	5e-05	0.0001367	yes	Coding	107.432	111.458	18.0045	20.2022
eat-2	chrII:14166812-14171409	WBGene00001133	SOM	IGN	OK	0.663364	0.791642	0.255048	0.6452	0.691926	no	Coding	0.736959	0.589769	0.591502	0.991782
eat-3	chrII:9324828-9329227	WBGene00001134	SOM	IGN	OK	21.5806	101.056	2.22735	5e-05	0.0001367	yes	Coding	23.7449	19.4163	95.7424	106.369
eat-4	chrIII:9136838-9141292	WBGene00001135	SOM	IGN	OK	3.42809	1.89218	-0.857356	0.2869	0.350784	no	Coding	3.94281	2.91337	1.94874	1.83561
eat-5	chrI:7308703-7311732	WBGene00001136	SOM	IGN	OK	0.800277	1.04203	0.380826	0.47365	0.536133	no	Coding	0.762072	0.838481	1.4068	0.677258
eat-6	chrV:13126630-13129972	WBGene00001137	SOM	IGN	OK	416.922	388.563	-0.101626	0.6389	0.685934	no	Coding	424.689	409.154	352.608	424.519
eat-16	chrI:9715623-9728099	WBGene00001145	SOM	IGN	OK	18.389	35.4558	0.94718	0.05195	0.0873377	no	Coding	19.7077	17.0703	32.9842	37.9274
eat-18	chrI:13143189-14566044	WBGene00001147	SOM	IGN	OK	1.33429	0	-inf	0.0978	0.151932	no	Coding	1.27858	1.38999	0	0
eat-20	chrX:15516688-15523227	WBGene00001148	SOM	IGN	OK	2.26063	6.24899	1.4669	5e-05	0.0001367	yes	Coding	2.50538	2.01587	5.49145	7.00653
bcat-1	chrX:12877423-12879675	WBGene00001149	SOM	IGN	OK	136.348	64.064	-1.0897	5e-05	0.0001367	yes	Coding	142.611	130.085	60.5754	67.5526
ech-2	chrIV:11855123-11856318	WBGene00001151	SOM	IGN	OK	12.6154	62.5118	2.30894	5e-05	0.0001367	yes	Coding	12.4431	12.7877	56.2387	68.7848
ech-3	chrV:7731614-8569933	WBGene00001152	SOM	IGN	OK	23.0845	12.2032	-0.919665	0.5761	0.628993	no	Coding	21.7002	24.4688	13.8884	10.518
ech-4	chrII:10820972-10822223	WBGene00001153	SOM	IGN	OK	222.477	66.9895	-1.73165	5e-05	0.0001367	yes	Coding	196.3	248.654	61.9443	72.0347
ech-5	chrIV:797023-799449	WBGene00001154	SOM	IGN	OK	93.8067	51.208	-0.873322	5e-05	0.0001367	yes	Coding	86.3892	101.224	49.3454	53.0706
ech-6	chrIII:9751607-9752790	WBGene00001155	SOM	IGN	OK	1915.57	337.013	-2.5069	5e-05	0.0001367	yes	Coding	1676.61	2154.52	309.722	364.304
ech-7	chrI:13143189-14566044	WBGene00001156	SOM	IGN	OK	163.737	22.5968	-2.8572	0.2288	0.305521	no	Coding	141.241	186.234	23.0349	22.1586
ech-8	chrIV:10236676-10239092	WBGene00001157	SOM	IGN	OK	24.3731	4.15891	-2.55101	5e-05	0.0001367	yes	Coding	23.1322	25.614	4.8921	3.42572
ech-9	chrIV:10233613-10235288	WBGene00001158	SOM	IGN	OK	9.16085	0.330187	-4.79413	0.0003	0.000758483	yes	Coding	10.5852	7.73653	0.490623	0.169751
eff-1	chrII:8346643-8350144	WBGene00001159	SOM	IGN	OK	6.20616	4.10135	-0.597603	0.21575	0.292414	no	Coding	6.49965	5.91268	3.95077	4.25192
efk-1	chrIII:6164599-6171073	WBGene00001160	SOM	IGN	OK	67.5638	80.1703	0.246818	0.2396	0.31526	no	Coding	63.6496	71.478	77.8407	82.4999
efl-1	chrV:16958927-16965649	WBGene00001161	SOM	IGN	OK	5.24045	82.6495	3.97925	5e-05	0.0001367	yes	Coding	4.58232	5.89857	82.0849	83.2142
efl-2	chrII:13406089-13411210	WBGene00001162	SOM	IGN	OK	3.94481	39.5626	3.32611	5e-05	0.0001367	yes	Coding	4.08954	3.80008	40.0099	39.1153
efn-2	chrIV:10576368-10578007	WBGene00001163	SOM	IGN	OK	12.0894	3.50973	-1.78431	0.0002	0.00051659	yes	Coding	11.0725	13.1063	4.10131	2.91814
efn-3	chrX:13476032-13477375	WBGene00001164	SOM	IGN	OK	14.177	16.4691	0.216217	0.4899	0.550944	no	Coding	13.6943	14.6597	13.9875	18.9508
efn-4	chrIV:559237-567846	WBGene00001165	SOM	IGN	OK	5.69783	17.4404	1.61395	5e-05	0.0001367	yes	Coding	5.8267	5.56896	14.4129	20.4679
eftu-2	chrIII:5993224-6056091	WBGene00001166	SOM	IGN	OK	21.1192	138.05	2.70856	5e-05	0.0001367	yes	Coding	20.2985	21.9399	137.823	138.276
eef-2	chrI:9163940-9166691	WBGene00001167	SOM	IGN	OK	1859.37	1598.83	-0.217803	0.4014	0.465922	no	Coding	1671.64	2047.1	1467.84	1729.81
eef-1A.1	chrIII:6968121-7030621	WBGene00001168	SOM	IGN	OK	6206.1	5020.12	-0.305964	0.47685	0.539382	no	Coding	5636.62	6775.58	4278.78	5761.47
eef-1A.2	chrX:7823625-7825216	WBGene00001169	SOM	IGN	OK	283.574	89.2537	-1.66774	5e-05	0.0001367	yes	Coding	272.476	294.672	90.4016	88.1059
egl-1	chrV:14431466-14432000	WBGene00001170	SOM	IGN	OK	0.267254	3.51341	3.71659	0.24715	0.31538	no	Coding	0.534507	0	2.56655	4.46026
egl-2	chrV:998446-1689685	WBGene00001171	SOM	IGN	OK	2.21961	1.51629	-0.549759	0.7438	0.778881	no	Coding	2.40807	2.03116	1.53123	1.50136
egl-3	chrV:10169754-10173725	WBGene00001172	SOM	IGN	OK	54.1225	39.849	-0.441685	0.03255	0.0581585	no	Coding	61.208	47.037	39.6729	40.0252
egl-4	chrIV:858931-1921342	WBGene00001173	SOM	IGN	OK	169.217	146.29	-0.210047	0.83475	0.859163	no	Coding	167.906	170.528	137.667	154.913
egl-5	chrIII:7814405-7816275	WBGene00001174	SOM	IGN	OK	2.87005	0.600445	-2.25697	0.01245	0.0244385	yes	Coding	3.36352	2.37658	1.07484	0.126045
egl-6	chrX:5931125-5934332	WBGene00001175	SOM	IGN	OK	3.67148	11.3442	1.62752	5e-05	0.0001367	yes	Coding	3.91736	3.4256	8.82947	13.859
egl-8	chrV:21006-43170	WBGene00001177	SOM	IGN	OK	49.9365	57.9713	0.215245	0.32685	0.391756	no	Coding	51.6762	48.1968	53.1384	62.8043
egl-9	chrV:10468501-10476440	WBGene00001178	SOM	IGN	OK	14.5596	27.0117	0.891611	0.00035	0.000878786	yes	Coding	16.083	13.0362	27.6329	26.3905
egl-10	chrV:12454501-12462797	WBGene00001179	SOM	IGN	OK	29.1546	16.571	-0.815058	0.00045	0.0011165	yes	Coding	28.2933	30.0159	15.4075	17.7346
egl-13	chrX:5668285-5673351	WBGene00001182	SOM	IGN	OK	4.01264	2.36651	-0.76179	0.04805	0.0815435	no	Coding	3.65348	4.37179	2.67599	2.05703
egl-15	chrX:11016374-11023083	WBGene00001184	SOM	IGN	OK	16.6945	5.64683	-1.56386	5e-05	0.0001367	yes	Coding	16.984	16.405	5.38605	5.90761
egl-17	chrX:489794-492163	WBGene00001185	SOM	IGN	NOTEST	0.353392	0.266817	-0.405418	1	1	no	Coding	0.517272	0.189513	0.276755	0.256879
egl-18	chrIV:858931-1921342	WBGene00001186	SOM	IGN	OK	1.85704	15.4772	3.05906	0.06435	0.105761	no	Coding	2.36294	1.35115	14.3443	16.61
egl-19	chrIV:7406115-7417898	WBGene00001187	SOM	IGN	OK	7.75753	11.9062	0.618047	0.0035	0.00758048	yes	Coding	8.51872	6.99633	11.9527	11.8597
egl-20	chrIV:9813162-9815501	WBGene00001188	SOM	IGN	OK	7.73217	2.72332	-1.50551	0.0002	0.00051659	yes	Coding	8.62291	6.84143	2.92806	2.51858
egl-21	chrIV:10478621-10481747	WBGene00001189	SOM	IGN	OK	81.8487	36.4535	-1.1669	5e-05	0.0001367	yes	Coding	84.1442	79.5532	34.0923	38.8146
egl-23	chrIV:13989107-14012001	WBGene00001190	SOM	IGN	OK	8.14121	2.97282	-1.45341	5e-05	0.0001367	yes	Coding	7.74406	8.53836	2.96956	2.97608
egl-26	chrII:69680-70956	WBGene00001193	SOM	IGN	OK	8.31117	15.528	0.901745	0.0024	0.00532997	yes	Coding	7.4687	9.15364	14.9858	16.0701
egl-27	chrII:6835037-6847269	WBGene00001194	SOM	IGN	OK	32.43	122.273	1.9147	5e-05	0.0001367	yes	Coding	33.7556	31.1044	116.824	127.722
egl-30	chrI:1835937-1840890	WBGene00001196	SOM	IGN	OK	39.1084	40.2132	0.0401891	0.8554	0.876831	no	Coding	41.0578	37.159	41.3411	39.0853
egl-36	chrX:10734260-10744121	WBGene00001202	SOM	IGN	OK	4.57713	4.08272	-0.164912	0.59925	0.650493	no	Coding	4.35812	4.79615	3.99128	4.17417
egl-38	chrIV:10107013-10110391	WBGene00001204	SOM	IGN	OK	1.31219	0.822346	-0.674157	0.26965	0.332927	no	Coding	1.31234	1.31204	0.670259	0.974434
egl-43	chrII:9955126-9962095	WBGene00001207	SOM	IGN	OK	4.21103	1.94397	-1.11516	0.0043	0.0091819	yes	Coding	4.69353	3.72852	2.51672	1.37122
egl-44	chrII:5933512-5940204	WBGene00001208	SOM	IGN	OK	23.9839	23.4059	-0.0351959	0.87405	0.891929	no	Coding	24.1521	23.8157	23.8747	22.9371
egl-45	chrIII:7824629-7828522	WBGene00001209	SOM	IGN	OK	33.9378	144.943	2.09452	5e-05	0.0001367	yes	Coding	33.6541	34.2216	129.568	160.319
egl-46	chrV:6679639-6681550	WBGene00001210	SOM	IGN	OK	0.308109	1.13837	1.88546	0.0517	0.0870426	no	Coding	0.483334	0.132884	1.64864	0.628104
egl-47	chrV:9899562-9907472	WBGene00001211	SOM	IGN	OK	1.97966	1.52704	-0.374517	0.37745	0.441916	no	Coding	1.99848	1.96084	1.56379	1.49029
ego-1	chrI:7650662-7656268	WBGene00001214	SOM	IGN	OK	1.90361	94.8073	5.63819	5e-05	0.0001367	yes	Coding	2.09342	1.71381	86.6722	102.942
ego-2	chrI:11333209-11416411	WBGene00001215	SOM	IGN	OK	16.0061	118.389	2.88684	5e-05	0.0001367	yes	Coding	16.9804	15.0318	112.359	124.419
ehn-3	chrIV:5416896-5419186	WBGene00001223	SOM	IGN	NOTEST	0	0.0922413	inf	1	1	no	Coding	0	0	0.184483	0
ehs-1	chrII:5820698-5823577	WBGene00001224	SOM	IGN	OK	10.69	60.4546	2.49958	5e-05	0.0001367	yes	Coding	11.0614	10.3187	56.9793	63.9298
eif-3.B	chrII:14795352-14797767	WBGene00001225	SOM	IGN	OK	53.0833	119.763	1.17385	5e-05	0.0001367	yes	Coding	50.7034	55.4633	108.603	130.923
eif-3.C	chrI:9976727-9979650	WBGene00001226	SOM	IGN	OK	38.7803	168.92	2.12294	5e-05	0.0001367	yes	Coding	40.3344	37.2262	160.826	177.013
eif-3.D	chrIII:8969651-8971499	WBGene00001227	SOM	IGN	OK	65.1346	134.433	1.04539	5e-05	0.0001367	yes	Coding	60.4733	69.7959	123.623	145.243
eif-3.E	chrI:10640796-10642264	WBGene00001228	SOM	IGN	OK	65.36	84.8914	0.377211	0.06785	0.110846	no	Coding	62.2001	68.5198	77.3329	92.4499
eif-3.F	chrII:9331602-9333557	WBGene00001229	SOM	IGN	OK	64.3766	85.4195	0.40803	0.0512	0.0862541	no	Coding	59.237	69.5163	85.0519	85.7872
eif-3.G	chrII:8442732-8443857	WBGene00001230	SOM	IGN	OK	70.5733	135.604	0.942207	5e-05	0.0001367	yes	Coding	62.7595	78.3872	131.859	139.35
eif-3.H	chrI:4444730-4446257	WBGene00001231	SOM	IGN	OK	39.8061	81.8567	1.04011	5e-05	0.0001367	yes	Coding	38.5713	41.0408	76.2702	87.4431
eif-3.I	chrI:2485870-2489501	WBGene00001232	SOM	IGN	OK	59.1377	101.043	0.772827	0.0004	0.000997592	yes	Coding	55.623	62.6524	96.3824	105.705
eif-3.K	chrV:12953985-12955095	WBGene00001233	SOM	IGN	OK	53.5213	76.3078	0.511717	0.02135	0.0397079	yes	Coding	50.9879	56.0547	76.5305	76.085
eif-6	chrI:12968948-12970011	WBGene00001234	SOM	IGN	OK	20.5386	61.5222	1.58277	5e-05	0.0001367	yes	Coding	20.4055	20.6717	54.8621	68.1822
elb-1	chrIII:10732173-12052193	WBGene00001235	SOM	IGN	OK	57.8099	69.9468	0.274943	0.86405	0.883543	no	Coding	48.2361	67.3836	61.5691	78.3246
elc-1	chrIII:1415670-1417179	WBGene00001236	SOM	IGN	OK	82.3679	127.955	0.635477	0.0077	0.015673	yes	Coding	77.5528	87.183	126.552	129.357
elc-2	chrX:1777349-1778141	WBGene00001237	SOM	IGN	NOTEST	0.534453	0	-inf	1	1	no	Coding	0.509458	0.559448	0	0
elo-1	chrIV:9526369-9528146	WBGene00001239	SOM	IGN	OK	670.685	261.695	-1.35775	5e-05	0.0001367	yes	Coding	586.281	755.09	264.036	259.354
elo-2	chrIV:17466227-17467362	WBGene00001240	SOM	IGN	OK	233.806	104.918	-1.15605	5e-05	0.0001367	yes	Coding	223.91	243.702	89.955	119.881
elo-3	chrIV:7237716-7239885	WBGene00001241	SOM	IGN	OK	50.3271	145.482	1.53144	5e-05	0.0001367	yes	Coding	44.838	55.8162	140.137	150.828
elo-4	chrIII:9332243-9334183	WBGene00001242	SOM	IGN	OK	5.62496	4.46995	-0.331585	0.36615	0.430875	no	Coding	7.21661	4.03332	5.60205	3.33785
elo-5	chrIV:5374689-5377267	WBGene00001243	SOM	IGN	OK	508.037	138.209	-1.87809	5e-05	0.0001367	yes	Coding	527.894	488.18	143.644	132.774
elo-6	chrIV:5386715-5388545	WBGene00001244	SOM	IGN	OK	1093.04	156.155	-2.8073	5e-05	0.0001367	yes	Coding	1133.69	1052.4	157.421	154.889
elo-7	chrIV:9529969-9531210	WBGene00001245	SOM	IGN	OK	0.183971	4.4376	4.59223	0.01945	0.0365522	yes	Coding	0.246938	0.121004	6.18094	2.69426
elo-8	chrIII:10732173-12052193	WBGene00001246	SOM	IGN	OK	0	7.73994	inf	0.00035	0.000878786	yes	Coding	0	0	8.89378	6.5861
elo-9	chrII:14959742-14964025	WBGene00001247	SOM	IGN	OK	18.6849	12.3264	-0.600124	0.03135	0.0561309	no	Coding	21.025	16.3447	12.8982	11.7545
elp-1	chrV:20764977-20770101	WBGene00001248	SOM	IGN	OK	18.3624	7.19447	-1.35179	5e-05	0.0001367	yes	Coding	17.3871	19.3377	6.89674	7.49219
elt-1	chrIV:9615143-9619641	WBGene00001249	SOM	IGN	OK	4.22179	8.40232	0.992933	0.0676	0.110537	no	Coding	4.59621	3.84737	8.22892	8.57572
elt-2	chrX:10481179-10483125	WBGene00001250	SOM	IGN	OK	20.6813	3.67104	-2.49406	5e-05	0.0001367	yes	Coding	14.1735	27.1891	3.27579	4.0663
elt-3	chrX:13934814-13940646	WBGene00001251	SOM	IGN	OK	21.0819	5.91268	-1.83412	5e-05	0.0001367	yes	Coding	20.8158	21.348	6.63514	5.19022
elt-4	chrX:10475466-10475730	WBGene00001252	SOM	IGN	OK	14.7989	0.960281	-3.94589	0.25105	0.316374	no	Coding	13.5446	16.0531	0.971838	0.948723
elt-6	chrIV:858931-1921342	WBGene00001253	SOM	IGN	OK	2.37689	2.2526	-0.0774825	0.9624	0.968377	no	Coding	1.98167	2.77211	2.30626	2.19895
emb-4	chrV:18860720-18894939	WBGene00001258	SOM	IGN	OK	12.6948	115.841	3.18984	5e-05	0.0001367	yes	Coding	11.6367	13.7528	108.197	123.484
emb-5	chrIII:4715551-4720630	WBGene00001259	SOM	IGN	OK	17.1643	129.762	2.91838	5e-05	0.0001367	yes	Coding	18.417	15.9116	119.79	139.734
emb-8	chrIII:5196928-5199621	WBGene00001262	SOM	IGN	OK	80.3988	87.4148	0.120704	0.55005	0.606011	no	Coding	74.3863	86.4113	85.7825	89.0472
emb-9	chrIII:9337079-9344314	WBGene00001263	SOM	IGN	OK	167.097	176.782	0.081283	0.69835	0.739331	no	Coding	173.976	160.219	167.094	186.47
emb-27	chrII:8159876-8162117	WBGene00001281	SOM	IGN	OK	5.7569	98.9843	4.10384	5e-05	0.0001367	yes	Coding	5.06355	6.45026	95.0949	102.874
emb-30	chrIII:9435579-9441374	WBGene00001284	SOM	IGN	OK	16.2269	99.9968	2.62349	5e-05	0.0001367	yes	Coding	18.1222	14.3317	91.0453	108.948
emo-1	chrV:10896860-10897116	WBGene00001303	SOM	IGN	OK	1105.7	609.712	-0.858756	5e-05	0.0001367	yes	Coding	1094	1117.39	664.972	554.453
emr-1	chrI:1842461-1843088	WBGene00001309	SOM	IGN	OK	10.6322	60.6012	2.51091	5e-05	0.0001367	yes	Coding	10.9135	10.3509	55.1312	66.0712
end-1	chrV:13985121-13986985	WBGene00001310	SOM	IGN	OK	0	1.08815	inf	5e-05	0.0001367	yes	Coding	0	0	0.8057	1.3706
end-3	chrV:14014685-14015835	WBGene00001311	SOM	IGN	OK	0	1.4362	inf	5e-05	0.0001367	yes	Coding	0	0	1.43328	1.43911
ent-1	chrIV:11653678-11655441	WBGene00001320	SOM	IGN	OK	18.3444	187.314	3.35204	5e-05	0.0001367	yes	Coding	17.7703	18.9186	175.417	199.21
eor-1	chrIV:4793383-4799168	WBGene00001324	SOM	IGN	OK	7.13801	74.9618	3.39256	5e-05	0.0001367	yes	Coding	7.52184	6.75418	68.6837	81.2399
eor-2	chrX:14603023-14608557	WBGene00001325	SOM	IGN	OK	6.37331	10.6342	0.738594	0.00195	0.00440838	yes	Coding	6.59129	6.15534	9.72144	11.5469
epi-1	chrIV:10666812-10679182	WBGene00001328	SOM	IGN	OK	19.0864	43.9103	1.20201	5e-05	0.0001367	yes	Coding	23.3364	14.8364	39.0828	48.7377
epn-1	chrX:14816556-14818425	WBGene00001329	SOM	IGN	OK	38.2524	35.7671	-0.096918	0.65245	0.698739	no	Coding	36.1171	40.3878	32.0838	39.4504
eps-8	chrIV:14879533-14900361	WBGene00001330	SOM	IGN	OK	32.8841	32.5146	-0.0163049	0.93565	0.945582	no	Coding	32.1722	33.596	31.2706	33.7585
erd-2	chrX:10157147-10158682	WBGene00001331	SOM	IGN	OK	145.532	63.937	-1.18661	5e-05	0.0001367	yes	Coding	142.618	148.446	66.1085	61.7654
eri-1	chrIV:415776-419951	WBGene00001332	SOM	IGN	OK	5.84941	97.6432	4.06116	5e-05	0.0001367	yes	Coding	5.45288	6.24594	95.103	100.183
erm-1	chrI:5284600-5291511	WBGene00001333	SOM	IGN	OK	120.811	164.46	0.444984	0.02605	0.0473934	yes	Coding	111.369	130.254	137.767	191.154
ero-1	chrI:14664439-14674597	WBGene00001334	SOM	IGN	OK	41.4786	123.932	1.57911	5e-05	0.0001367	yes	Coding	41.436	41.5212	114.318	133.546
erp-1	chrX:3800203-3802736	WBGene00001335	SOM	IGN	OK	12.0559	10.8906	-0.146662	0.6123	0.662155	no	Coding	12.3022	11.8097	9.78976	11.9914
qars-1	chrIV:15008597-15013144	WBGene00001336	SOM	IGN	OK	49.1168	161.463	1.71692	5e-05	0.0001367	yes	Coding	46.2113	52.0224	151.466	171.461
ears-1	chrI:10336403-10340802	WBGene00001337	SOM	IGN	OK	68.1843	170.059	1.31852	5e-05	0.0001367	yes	Coding	64.1948	72.1738	159.564	180.553
ears-2	chrIV:388758-390414	WBGene00001338	SOM	IGN	OK	13.3211	68.0566	2.35302	5e-05	0.0001367	yes	Coding	14.8941	11.7481	65.4845	70.6286
etr-1	chrII:163141-169679	WBGene00001340	SOM	IGN	OK	35.7848	59.0018	0.721414	0.0008	0.0019166	yes	Coding	33.1946	38.3749	54.0765	63.9272
fos-1	chrV:6008548-6015674	WBGene00001345	SOM	IGN	OK	32.922	19.0832	-0.786746	0.0013	0.00301515	yes	Coding	34.6851	31.1588	21.7927	16.3737
evl-14	chrIII:4303279-4313097	WBGene00001352	SOM	IGN	OK	8.01255	98.0999	3.61392	5e-05	0.0001367	yes	Coding	9.83308	6.19203	97.4322	98.7677
evl-20	chrII:8444255-8445054	WBGene00001358	SOM	IGN	OK	15.221	65.3912	2.10304	5e-05	0.0001367	yes	Coding	13.4964	16.9455	61.0307	69.7516
exc-4	chrI:13143189-14566044	WBGene00001365	SOM	IGN	OK	15.0089	70.439	2.23056	0.20755	0.283745	no	Coding	13.4247	16.5931	68.2765	72.6014
exc-5	chrIV:8799455-8813526	WBGene00001366	SOM	IGN	OK	14.204	8.553	-0.731793	0.0015	0.0034405	yes	Coding	13.8381	14.5698	8.3027	8.8033
exc-7	chrII:9576248-9581018	WBGene00001368	SOM	IGN	OK	3.92308	3.25021	-0.271452	0.4334	0.497072	no	Coding	3.91897	3.92718	3.65097	2.84945
exl-1	chrII:14412163-14413389	WBGene00001371	SOM	IGN	OK	48.2299	50.1761	0.0570751	0.80315	0.83056	no	Coding	45.1512	51.3085	48.4374	51.9148
exo-3	chrI:11907634-11909197	WBGene00001372	SOM	IGN	OK	1.26985	139.789	6.78245	5e-05	0.0001367	yes	Coding	0.958559	1.58114	142.751	136.827
exp-1	chrII:6157202-6160993	WBGene00001373	SOM	IGN	OK	1.2194	0.471008	-1.37235	0.01745	0.0330978	yes	Coding	1.16107	1.27774	0.51255	0.429466
exp-2	chrV:6121559-6202516	WBGene00001374	SOM	IGN	OK	4.35632	3.07852	-0.500873	0.6384	0.685622	no	Coding	4.97082	3.74182	3.26812	2.88892
eya-1	chrI:13143189-14566044	WBGene00001377	SOM	IGN	OK	0.136823	2.13016	3.96058	0.0934	0.146614	no	Coding	0.135601	0.138045	1.34431	2.916
far-1	chrIII:9080395-9081100	WBGene00001385	SOM	IGN	OK	2584.56	1025.87	-1.33307	5e-05	0.0001367	yes	Coding	2338.82	2830.31	779.414	1272.33
far-2	chrIII:9081752-9082373	WBGene00001386	SOM	IGN	OK	10496.1	1562.92	-2.74754	5e-05	0.0001367	yes	Coding	9885.18	11107.1	1210.93	1914.91
far-3	chrV:12996864-12997497	WBGene00001387	SOM	IGN	OK	409.315	3.48795	-6.87469	5e-05	0.0001367	yes	Coding	331.497	487.133	2.81598	4.15991
far-4	chrV:12998495-12999634	WBGene00001388	SOM	IGN	OK	3.47315	0.429159	-3.01666	0.014	0.0271585	yes	Coding	3.69647	3.24982	0.44498	0.413337
far-5	chrV:12995607-12996751	WBGene00001389	SOM	IGN	OK	130.023	3.60076	-5.17432	5e-05	0.0001367	yes	Coding	134.547	125.498	3.111	4.09051
far-6	chrIV:13328336-13328939	WBGene00001390	SOM	IGN	OK	227.154	28.3642	-3.00153	5e-05	0.0001367	yes	Coding	211.658	242.65	24.4123	32.3161
far-7	chrII:203458-732072	WBGene00001391	SOM	IGN	OK	59.3904	2.83661	-4.38799	0.1291	0.191	no	Coding	44.6088	74.172	4.43851	1.2347
far-8	chrIII:842943-843733	WBGene00001392	SOM	IGN	OK	288.681	19.4826	-3.88922	5e-05	0.0001367	yes	Coding	303.818	273.543	18.155	20.8102
fat-1	chrIV:13315621-13318582	WBGene00001393	SOM	IGN	OK	851.866	237.364	-1.84353	5e-05	0.0001367	yes	Coding	793.828	909.905	236.26	238.468
fat-2	chrIV:13323855-13326254	WBGene00001394	SOM	IGN	OK	2107.99	252.577	-3.06107	5e-05	0.0001367	yes	Coding	2077.72	2138.25	238.251	266.903
fat-3	chrIV:9803042-9805979	WBGene00001395	SOM	IGN	OK	280.167	58.0017	-2.27212	5e-05	0.0001367	yes	Coding	272.485	287.849	59.5711	56.4323
fat-4	chrIV:9799450-9802052	WBGene00001396	SOM	IGN	OK	1038.99	238.124	-2.12539	5e-05	0.0001367	yes	Coding	972.682	1105.29	272.333	203.914
fat-5	chrV:17555827-17726691	WBGene00001397	SOM	IGN	OK	802.528	10.1384	-6.30665	5e-05	0.0001367	yes	Coding	641.046	964.009	8.56025	11.7165
fat-6	chrIV:11913795-11915645	WBGene00001398	SOM	IGN	OK	2885.67	256.043	-3.49445	5e-05	0.0001367	yes	Coding	2569.31	3202.04	253.051	259.035
fat-7	chrV:7151427-7153112	WBGene00001399	SOM	IGN	OK	9.86125	23.4458	1.24949	5e-05	0.0001367	yes	Coding	9.3917	10.3308	23.7242	23.1674
fax-1	chrX:3196296-3199279	WBGene00001400	SOM	IGN	NOTEST	0.221683	0.511249	1.20553	1	1	no	Coding	0.167289	0.276076	0.604237	0.41826
fbf-1	chrII:6078521-6080692	WBGene00001401	SOM	IGN	OK	0.0553649	56.8754	10.0046	0.09445	0.147245	no	Coding	0	0.11073	53.8629	59.888
fbf-2	chrII:6089113-6091344	WBGene00001402	SOM	IGN	OK	0.43639	56.0188	7.00415	5e-05	0.0001367	yes	Coding	0.389952	0.482827	51.9956	60.042
fbl-1	chrIV:9540834-9546078	WBGene00001403	SOM	IGN	OK	12.2235	18.4573	0.594536	0.0093	0.018665	yes	Coding	12.0605	12.3865	19.6262	17.2885
fbp-1	chrI:2571529-2967292	WBGene00001404	SOM	IGN	OK	587.119	95.3311	-2.62263	0.2235	0.30043	no	Coding	564.675	609.563	92.5174	98.1449
fce-1	chrI:9711197-9712709	WBGene00001405	SOM	IGN	OK	114.307	133.663	0.225692	0.26445	0.328091	no	Coding	112.873	115.74	131.848	135.479
fce-2	chrV:20425414-20431028	WBGene00001406	SOM	IGN	OK	8.40838	63.9976	2.92812	5e-05	0.0001367	yes	Coding	9.9562	6.86055	64.564	63.4311
feh-1	chrIII:2418503-2779010	WBGene00001410	SOM	IGN	OK	4.29733	5.11288	0.250696	0.81285	0.839318	no	Coding	4.1287	4.46595	5.82854	4.39721
fem-1	chrIV:5533394-5537847	WBGene00001411	SOM	IGN	OK	32.2752	100.771	1.64258	5e-05	0.0001367	yes	Coding	33.2798	31.2706	98.5417	103
fem-2	chrIII:632405-634569	WBGene00001412	SOM	IGN	OK	13.9961	60.9862	2.12346	5e-05	0.0001367	yes	Coding	13.1037	14.8885	57.3308	64.6416
fem-3	chrIV:9105186-9107329	WBGene00001413	SOM	IGN	OK	1.09523	56.4384	5.68737	5e-05	0.0001367	yes	Coding	1.17212	1.01833	59.5739	53.3029
fer-1	chrI:8623149-8631178	WBGene00001414	SOM	IGN	OK	0.00838857	4.36563	9.02355	0.24035	0.31538	no	Coding	0	0.0167771	5.24349	3.48777
fib-1	chrV:15000750-15001951	WBGene00001423	SOM	IGN	OK	6.64918	215.159	5.01608	5e-05	0.0001367	yes	Coding	6.97419	6.32417	199.317	231.001
fis-1	chrII:6755139-6755844	WBGene00001424	SOM	IGN	OK	0	5.31328	inf	5e-05	0.0001367	yes	Coding	0	0	5.72978	4.89679
fis-2	chrX:8283383-8285150	WBGene00001425	SOM	IGN	OK	63.7328	14.0553	-2.18093	5e-05	0.0001367	yes	Coding	58.8204	68.6453	10.7673	17.3432
fkb-1	chrIV:11036564-11037080	WBGene00001426	SOM	IGN	OK	797.433	273.804	-1.54222	5e-05	0.0001367	yes	Coding	696.558	898.308	231.836	315.772
fkb-2	chrI:12918715-12919095	WBGene00001427	SOM	IGN	OK	262.789	161.419	-0.703091	0.00145	0.00333282	yes	Coding	251.376	274.201	126.699	196.139
fkb-3	chrV:7225350-7226211	WBGene00001428	SOM	IGN	OK	176.34	40.5999	-2.11881	5e-05	0.0001367	yes	Coding	161.672	191.007	42.8893	38.3105
fkb-4	chrV:12785252-12786982	WBGene00001429	SOM	IGN	OK	3.9468	1.2486	-1.66038	0.0052	0.0108989	yes	Coding	3.68815	4.20546	2.19259	0.304597
fkb-5	chrI:3898177-3899805	WBGene00001430	SOM	IGN	OK	23.3382	33.1002	0.504149	0.0428	0.0738206	no	Coding	26.1436	20.5327	34.5759	31.6244
fkb-6	chrV:20846148-20847536	WBGene00001431	SOM	IGN	OK	33.6897	141.358	2.06898	5e-05	0.0001367	yes	Coding	30.3616	37.0178	122.682	160.034
fkb-7	chrI:10667947-10670959	WBGene00001432	SOM	IGN	OK	8.97616	2.79816	-1.68162	5e-05	0.0001367	yes	Coding	8.71615	9.23617	2.04747	3.54885
fkb-8	chrI:12916504-12917964	WBGene00001433	SOM	IGN	OK	56.4899	10.805	-2.3863	5e-05	0.0001367	yes	Coding	55.3618	57.618	10.5837	11.0262
fkh-2	chrX:3740556-3742240	WBGene00001434	SOM	IGN	NOTEST	0	0.289288	inf	1	1	no	Coding	0	0	0	0.578577
fkh-3	chrX:13421863-13423359	WBGene00001435	SOM	IGN	OK	0	3.65386	inf	5e-05	0.0001367	yes	Coding	0	0	3.08953	4.21819
fkh-4	chrX:13427254-13428774	WBGene00001436	SOM	IGN	OK	0	2.20398	inf	5e-05	0.0001367	yes	Coding	0	0	1.9679	2.44006
fkh-5	chrIII:4844625-4846510	WBGene00001437	SOM	IGN	NOTEST	0.324941	0.352014	0.115456	1	1	no	Coding	0.34563	0.304251	0.499339	0.204688
fkh-6	chrII:4378838-4386208	WBGene00001438	SOM	IGN	OK	3.73494	3.87361	0.052591	0.92095	0.932865	no	Coding	2.19099	5.2789	4.18686	3.56035
fkh-7	chrIV:5584673-5610311	WBGene00001439	SOM	IGN	OK	23.2108	14.8853	-0.640912	0.0034	0.00737756	yes	Coding	27.4498	18.9718	14.2043	15.5662
fkh-8	chrII:6189682-6191345	WBGene00001440	SOM	IGN	OK	2.78639	0.917491	-1.60263	0.0047	0.00998132	yes	Coding	2.8684	2.70437	1.15109	0.683891
fkh-9	chrX:3817931-3826896	WBGene00001441	SOM	IGN	OK	21.966	11.696	-0.909254	0.00165	0.0037624	yes	Coding	20.478	23.454	12.432	10.9601
fkh-10	chrI:10163732-10165112	WBGene00001442	SOM	IGN	OK	1.77141	1.01071	-0.809522	0.232	0.30851	no	Coding	1.79229	1.75053	1.27852	0.742906
fli-1	chrIII:8676013-8683612	WBGene00001443	SOM	IGN	OK	20.0108	110.791	2.469	5e-05	0.0001367	yes	Coding	20.3406	19.681	102.648	118.935
flp-1	chrIV:9136968-9146182	WBGene00001444	SOM	IGN	OK	60.3839	66.1603	0.131801	0.5961	0.647632	no	Coding	62.538	58.2299	60.1391	72.1814
flp-2	chrX:10084607-10103835	WBGene00001445	SOM	IGN	OK	6.70404	6.95084	0.0521569	0.971	0.974803	no	Coding	10.2293	3.1788	7.21721	6.68447
flp-3	chrX:10084607-10103835	WBGene00001446	SOM	IGN	OK	25.1781	12.8903	-0.965884	0.5663	0.62028	no	Coding	26.3502	24.0061	11.8623	13.9183
flp-4	chrII:10054579-10055299	WBGene00001447	SOM	IGN	OK	27.493	3.43064	-3.00251	0.00135	0.00312227	yes	Coding	25.5683	29.4176	4.2975	2.56377
flp-5	chrX:8528268-8530787	WBGene00001448	SOM	IGN	OK	63.4179	22.2957	-1.50812	0.00025	0.000638083	yes	Coding	59.8861	66.9497	23.0748	21.5167
flp-6	chrV:9471953-9473554	WBGene00001449	SOM	IGN	OK	84.624	15.8593	-2.41573	5e-05	0.0001367	yes	Coding	88.1853	81.0628	15.7681	15.9506
flp-7	chrX:5885831-5886580	WBGene00001450	SOM	IGN	OK	17.6461	4.88336	-1.8534	5e-05	0.0001367	yes	Coding	20.1338	15.1583	4.3569	5.40982
flp-8	chrX:14881468-14882048	WBGene00001451	SOM	IGN	OK	32.4212	7.9966	-2.01948	5e-05	0.0001367	yes	Coding	36.5058	28.3366	7.73424	8.25896
flp-9	chrIV:12754790-12757479	WBGene00001452	SOM	IGN	OK	123.961	26.05	-2.25053	5e-05	0.0001367	yes	Coding	118.371	129.551	24.1203	27.9796
flp-10	chrIV:7868917-7869615	WBGene00001453	SOM	IGN	OK	13.0977	3.51448	-1.89793	0.06045	0.099964	no	Coding	18.0471	8.14829	3.54167	3.48729
flp-11	chrX:4677526-4678039	WBGene00001454	SOM	IGN	OK	43.8206	47.9944	0.131258	0.6659	0.711142	no	Coding	48.6893	38.9518	44.9616	51.0272
flp-12	chrX:4591401-4592300	WBGene00001455	SOM	IGN	OK	75.1028	19.4645	-1.94802	5e-05	0.0001367	yes	Coding	67.1283	83.0773	19.551	19.3781
flp-13	chrIV:7697147-7698357	WBGene00001456	SOM	IGN	OK	8.58016	5.2094	-0.719886	0.09105	0.143324	no	Coding	9.68636	7.47396	6.30187	4.11694
flp-14	chrIII:12784715-13607695	WBGene00001457	SOM	IGN	OK	76.8035	23.6534	-1.69912	0.28875	0.352467	no	Coding	71.4493	82.1576	21.1837	26.1231
flp-15	chrIII:13663446-13667702	WBGene00001458	SOM	IGN	OK	23.673	1.52237	-3.95886	0.01925	0.0362097	yes	Coding	20.2017	27.1443	1.85721	1.18752
flp-16	chrII:13235264-13237009	WBGene00001459	SOM	IGN	OK	32.4133	9.38076	-1.78881	0.00075	0.00180368	yes	Coding	30.9756	33.851	8.79038	9.97113
flp-17	chrIV:17190502-17191855	WBGene00001460	SOM	IGN	OK	49.7853	13.7683	-1.85437	5e-05	0.0001367	yes	Coding	53.9222	45.6484	13.6403	13.8963
flp-18	chrX:3012406-3014268	WBGene00001461	SOM	IGN	OK	58.0344	15.1927	-1.93353	5e-05	0.0001367	yes	Coding	59.0935	56.9754	13.0927	17.2928
flp-19	chrX:10604762-10605508	WBGene00001462	SOM	IGN	OK	27.3626	13.072	-1.06572	0.02125	0.0395489	yes	Coding	28.0861	26.6392	17.68	8.46407
flp-20	chrX:9349411-9349813	WBGene00001463	SOM	IGN	OK	22.7592	3.46719	-2.71461	0.0014	0.00322514	yes	Coding	25.1062	20.4121	1.54269	5.39168
flp-21	chrV:7731614-8569933	WBGene00001464	SOM	IGN	OK	13.079	5.60018	-1.22371	0.5052	0.564966	no	Coding	17.4328	8.72529	5.01694	6.18341
flr-1	chrX:13452637-13456465	WBGene00001465	SOM	IGN	OK	9.78177	3.64525	-1.42408	5e-05	0.0001367	yes	Coding	10.3244	9.23912	3.79488	3.49561
flr-2	chrV:11936966-11937766	WBGene00001466	SOM	IGN	OK	4.62377	4.41499	-0.0666591	0.89885	0.913817	no	Coding	4.83247	4.41507	5.4881	3.34188
flr-4	chrX:15089441-15093305	WBGene00001468	SOM	IGN	NOTEST	0.638773	0.700459	0.132998	1	1	no	Coding	0.436631	0.840915	0.876137	0.524781
fmi-1	chrV:13019072-13033134	WBGene00001475	SOM	IGN	OK	3.66606	3.43015	-0.0959595	0.66715	0.712291	no	Coding	3.60039	3.73173	3.53212	3.32818
fmo-1	chrIV:10662026-10664118	WBGene00001476	SOM	IGN	OK	37.3899	19.3096	-0.953334	5e-05	0.0001367	yes	Coding	26.9789	47.8009	18.3989	20.2202
fmo-2	chrIV:10682531-10684306	WBGene00001477	SOM	IGN	OK	1.29246	1.32418	0.0349754	0.92855	0.939517	no	Coding	0.889059	1.69586	1.9029	0.745455
fmo-3	chrIII:10637079-10698692	WBGene00001478	SOM	IGN	OK	31.7607	2.06496	-3.94306	0.10455	0.161164	no	Coding	30.1775	33.3439	2.21988	1.91004
fmo-4	chrV:13603567-13606682	WBGene00001479	SOM	IGN	OK	77.7429	35.388	-1.13545	5e-05	0.0001367	yes	Coding	67.3922	88.0937	37.4241	33.3519
fmo-5	chrV:899380-903548	WBGene00001480	SOM	IGN	OK	18.0347	10.3943	-0.794976	0.0013	0.00301515	yes	Coding	18.4436	17.6257	9.25212	11.5365
fog-1	chrI:3211059-3217023	WBGene00001481	SOM	IGN	OK	0.797398	25.3994	4.99335	5e-05	0.0001367	yes	Coding	0.801711	0.793084	23.3309	27.4679
fog-2	chrV:20199262-20200474	WBGene00001482	SOM	IGN	OK	0.333628	50.3883	7.23871	0.00085	0.00203193	yes	Coding	0.308446	0.35881	52.4235	48.3531
fog-3	chrI:10016767-10017918	WBGene00001483	SOM	IGN	NOTEST	0	0.521837	inf	1	1	no	Coding	0	0	0.645307	0.398366
fox-1	chrX:2446066-2450487	WBGene00001484	SOM	IGN	OK	2.76137	5.28634	0.936885	0.01075	0.0213344	yes	Coding	3.03759	2.48515	4.6885	5.88417
fre-1	chrV:20075993-20087692	WBGene00001485	SOM	IGN	OK	10.4548	68.2898	2.7075	5e-05	0.0001367	yes	Coding	9.75986	11.1498	62.3552	74.2244
frh-1	chrII:5917398-5918106	WBGene00001486	SOM	IGN	OK	19.5606	21.9302	0.16497	0.62135	0.670258	no	Coding	18.8303	20.2909	22.1163	21.7442
frk-1	chrIV:10043161-10045577	WBGene00001487	SOM	IGN	OK	0.29727	6.54978	4.4616	0.0001	0.000266846	yes	Coding	0.167287	0.427254	7.23163	5.86793
frm-1	chrI:14876384-14900202	WBGene00001488	SOM	IGN	OK	68.3171	182.696	1.41913	5e-05	0.0001367	yes	Coding	68.26	68.3743	156.354	209.039
frm-2	chrIII:5976805-5981266	WBGene00001489	SOM	IGN	OK	36.6854	10.8178	-1.7618	5e-05	0.0001367	yes	Coding	34.6735	38.6973	10.7604	10.8751
frm-3	chrX:11576188-11580770	WBGene00001490	SOM	IGN	OK	1.83721	2.96401	0.690033	0.0254	0.0463293	yes	Coding	2.17675	1.49768	2.77365	3.15438
frm-4	chrI:5403323-5408341	WBGene00001491	SOM	IGN	OK	61.63	89.9376	0.545293	0.007	0.0143553	yes	Coding	56.2423	67.0176	87.7944	92.0808
frm-5.1	chrIV:32952-48844	WBGene00001492	SOM	IGN	OK	4.67241	6.59494	0.497193	0.03585	0.063356	no	Coding	4.92226	4.42255	4.98027	8.20961
frm-7	chrV:12302560-12306329	WBGene00001493	SOM	IGN	OK	47.2662	43.0629	-0.134365	0.49495	0.555478	no	Coding	45.6438	48.8887	38.4616	47.6642
frm-8	chrIII:3200941-3648757	WBGene00001494	SOM	IGN	OK	7.12684	4.78056	-0.576084	0.68725	0.730178	no	Coding	7.4907	6.76298	4.84244	4.71868
frm-9	chrX:10816902-10838585	WBGene00001495	SOM	IGN	OK	15.7515	9.94551	-0.663373	0.05135	0.0864889	no	Coding	15.086	16.417	9.88232	10.0087
frm-10	chrV:13463263-13466931	WBGene00001496	SOM	IGN	OK	161.029	82.0368	-0.972977	5e-05	0.0001367	yes	Coding	149.43	172.628	82.3341	81.7394
fars-1	chrI:6212138-6214577	WBGene00001497	SOM	IGN	OK	40.0435	91.5869	1.19357	5e-05	0.0001367	yes	Coding	40.8948	39.1922	87.0918	96.082
fars-3	chrII:8464800-8466897	WBGene00001498	SOM	IGN	OK	53.7095	93.7202	0.803182	0.0001	0.000266846	yes	Coding	50.6164	56.8027	86.4313	101.009
fsn-1	chrIII:4937324-4939101	WBGene00001499	SOM	IGN	OK	8.40131	118.583	3.81914	5e-05	0.0001367	yes	Coding	8.5832	8.21943	119.056	118.11
ftn-1	chrV:7546525-7547544	WBGene00001500	SOM	IGN	OK	13.1267	0.275367	-5.575	0.0877	0.13857	no	Coding	19.4103	6.84296	0.192294	0.358441
ftn-2	chrI:3680292-3680902	WBGene00001501	SOM	IGN	OK	650.192	95.2457	-2.77114	5e-05	0.0001367	yes	Coding	624.246	676.137	94.6084	95.8829
ftt-2	chrX:11603985-11605313	WBGene00001502	SOM	IGN	OK	380.791	111.175	-1.77617	5e-05	0.0001367	yes	Coding	379.276	382.307	111.129	111.222
fum-1	chrIII:7465539-7467402	WBGene00001503	SOM	IGN	OK	97.2398	53.5035	-0.861913	5e-05	0.0001367	yes	Coding	98.1657	96.3138	45.6874	61.3197
fut-1	chrII:8756522-8758562	WBGene00001505	SOM	IGN	OK	22.3429	13.1619	-0.763446	0.00215	0.0048285	yes	Coding	22.5589	22.1268	14.2348	12.089
fut-2	chrV:6573965-6575780	WBGene00001506	SOM	IGN	OK	0.349936	1.8266	2.384	0.0095	0.0190151	yes	Coding	0.186625	0.513247	2.54637	1.10684
fut-4	chrII:2443296-4279128	WBGene00001507	SOM	IGN	OK	3.55594	3.3674	-0.0785941	0.96005	0.966369	no	Coding	3.3415	3.77037	3.3698	3.365
fut-8	chrV:5987267-5990213	WBGene00001508	SOM	IGN	OK	13.8774	9.35688	-0.568634	0.02385	0.0438492	yes	Coding	12.6582	15.0965	9.30953	9.40424
fzo-1	chrII:5833518-5836179	WBGene00001509	SOM	IGN	OK	31.8134	79.9421	1.32932	5e-05	0.0001367	yes	Coding	31.5602	32.0665	74.6437	85.2405
fzr-1	chrII:9640935-9644365	WBGene00001510	SOM	IGN	OK	12.4108	67.4603	2.44244	5e-05	0.0001367	yes	Coding	11.178	13.6436	60.8837	74.0368
fzy-1	chrII:5501634-5503615	WBGene00001511	SOM	IGN	OK	0.867063	126.356	7.18714	5e-05	0.0001367	yes	Coding	0.434957	1.29917	126.776	125.936
gab-1	chrIII:12771887-12779624	WBGene00001512	SOM	IGN	OK	1.83407	0.675919	-1.44013	0.006	0.0124386	yes	Coding	2.04375	1.62439	0.637927	0.71391
gad-1	chrV:6431421-6433470	WBGene00001513	SOM	IGN	OK	13.6495	103.844	2.92749	5e-05	0.0001367	yes	Coding	12.3439	14.955	97.7188	109.968
xnd-1	chrIII:5604418-5607307	WBGene00001514	SOM	IGN	OK	0.160986	70.2744	8.76992	0.0009	0.00214362	yes	Coding	0.130483	0.191489	68.6338	71.915
gap-1	chrX:2014397-2276229	WBGene00001515	SOM	IGN	OK	4.61689	4.36824	-0.0798684	0.9374	0.946832	no	Coding	4.70392	4.52986	4.20804	4.52844
gap-2	chrX:9472410-9515832	WBGene00001516	SOM	IGN	OK	13.3819	15.5341	0.215158	0.32865	0.393769	no	Coding	13.6997	13.0641	13.7929	17.2753
gar-1	chrX:6479600-6484773	WBGene00001517	SOM	IGN	OK	2.30196	2.38065	0.0484907	0.88825	0.904839	no	Coding	2.4801	2.12383	2.54042	2.22088
gar-2	chrIII:6309368-6320551	WBGene00001518	SOM	IGN	OK	6.76219	3.953	-0.774542	0.02025	0.0379076	yes	Coding	8.03578	5.4886	4.09575	3.81025
gar-3	chrV:14565052-14569960	WBGene00001519	SOM	IGN	OK	3.79316	2.99869	-0.339066	0.3006	0.364457	no	Coding	4.08377	3.50254	2.9376	3.05978
gas-1	chrX:15586950-15590323	WBGene00001520	SOM	IGN	OK	253.273	42.899	-2.56168	5e-05	0.0001367	yes	Coding	238.343	268.203	40.6875	45.1104
gbh-1	chrII:10690466-10693728	WBGene00001522	SOM	IGN	OK	21.5486	21.8152	0.0177401	0.9372	0.946747	no	Coding	18.3123	24.7849	19.7405	23.8899
gbh-2	chrII:8485886-8487458	WBGene00001523	SOM	IGN	OK	47.8477	30.6204	-0.643956	0.0029	0.00635159	yes	Coding	44.9834	50.7119	34.1975	27.0433
gck-1	chrV:8947788-8955392	WBGene00001526	SOM	IGN	OK	10.8381	87.0156	3.00516	5e-05	0.0001367	yes	Coding	9.99362	11.6827	83.654	90.3773
gcs-1	chrII:9035869-9038239	WBGene00001527	SOM	IGN	OK	137.425	77.7034	-0.82259	0.00015	0.000393467	yes	Coding	147.697	127.152	74.4081	80.9988
gcy-1	chrII:9512430-9516877	WBGene00001528	SOM	IGN	NOTEST	0	0.0104569	inf	1	1	no	Coding	0	0	0.0209138	0
gcy-2	chrII:9507544-9512036	WBGene00001529	SOM	IGN	NOTEST	0	0.238829	inf	1	1	no	Coding	0	0	0.340585	0.137073
gcy-3	chrII:9502697-9507222	WBGene00001530	SOM	IGN	NOTEST	0.0402863	0.111367	1.46696	1	1	no	Coding	0.0519677	0.0286048	0.145993	0.0767411
gcy-4	chrII:10304078-10308766	WBGene00001531	SOM	IGN	NOTEST	0.0925945	0.220202	1.24983	1	1	no	Coding	0.156479	0.0287104	0.209331	0.231074
gcy-5	chrII:10310339-10316159	WBGene00001532	SOM	IGN	NOTEST	0.109681	0.2795	1.34953	1	1	no	Coding	0.132105	0.0872578	0.402933	0.156068
gcy-6	chrV:10308265-10314028	WBGene00001533	SOM	IGN	NOTEST	0.15228	0.22332	0.552381	1	1	no	Coding	0.274404	0.0301571	0.264299	0.18234
gcy-7	chrV:7731614-8569933	WBGene00001534	SOM	IGN	NOTEST	0.101334	0.301193	1.57157	1	1	no	Coding	0.135992	0.0666765	0.344429	0.257957
gcy-8	chrIV:7928210-7933644	WBGene00001535	SOM	IGN	OK	0.994987	0.523516	-0.926442	0.02745	0.0496918	yes	Coding	1.02802	0.961957	0.515715	0.531318
gcy-9	chrX:11332523-11337805	WBGene00001536	SOM	IGN	OK	1.81711	2.36881	0.38252	0.22345	0.300387	no	Coding	1.87204	1.76217	1.87281	2.86481
gcy-11	chrX:17046215-17055480	WBGene00001537	SOM	IGN	OK	3.73168	3.13274	-0.252403	0.3623	0.427143	no	Coding	4.68313	2.78024	2.73557	3.5299
gcy-12	chrII:5312102-5319066	WBGene00001538	SOM	IGN	OK	23.1554	39.8606	0.783613	0.0001	0.000266846	yes	Coding	22.9531	23.3578	37.7398	41.9814
gcy-13	chrV:12363734-12369518	WBGene00001539	SOM	IGN	NOTEST	0.0304261	0.0213908	-0.50832	1	1	no	Coding	0.0289658	0.0318865	0	0.0427816
gcy-14	chrV:14863152-14867890	WBGene00001540	SOM	IGN	NOTEST	0	0.0214273	inf	1	1	no	Coding	0	0	0.0428545	0
gcy-15	chrII:2443296-4279128	WBGene00001541	SOM	IGN	OK	1.35672	1.44133	0.0872763	0.9604	0.966603	no	Coding	1.83509	0.878347	1.17416	1.70849
gcy-17	chrI:2223354-2233101	WBGene00001542	SOM	IGN	NOTEST	0.043748	0.305683	2.80475	1	1	no	Coding	0.027328	0.0601681	0.328545	0.282821
gcy-18	chrIV:12849497-13146871	WBGene00001543	SOM	IGN	OK	0.269287	1.07616	1.99868	0.29095	0.354597	no	Coding	0.186568	0.352007	0.834132	1.31819
gcy-19	chrII:2443296-4279128	WBGene00001544	SOM	IGN	NOTEST	0.411673	0.665876	0.693755	1	1	no	Coding	0.575446	0.2479	0.482031	0.84972
gcy-20	chrV:15699960-16443388	WBGene00001545	SOM	IGN	NOTEST	0.0133916	0.133659	3.31915	1	1	no	Coding	0.0267833	0	0.128939	0.138379
gcy-21	chrII:2443296-4279128	WBGene00001546	SOM	IGN	OK	2.3972	1.64136	-0.546463	0.7435	0.778667	no	Coding	3.07349	1.72092	1.65889	1.62382
gcy-22	chrV:20820373-20824997	WBGene00001547	SOM	IGN	OK	0.531252	0.816348	0.619788	0.15045	0.217552	no	Coding	0.594811	0.467693	0.879695	0.753001
gcy-23	chrIV:1956724-4526957	WBGene00001548	SOM	IGN	HIDATA	0.503059	0	0	1	1	no	Coding	0.667161	0.338956	1.00374	1.17233
gcy-25	chrIV:15872927-15882345	WBGene00001549	SOM	IGN	NOTEST	0.097425	0.128008	0.393865	1	1	no	Coding	0.0608578	0.133992	0.170975	0.0850397
gcy-27	chrIV:17432939-17439914	WBGene00001550	SOM	IGN	NOTEST	0.0657953	0.0340642	-0.94973	1	1	no	Coding	0.0848833	0.0467073	0.0681283	0
gcy-31	chrX:2420454-2427497	WBGene00001551	SOM	IGN	NOTEST	0.704385	0.334713	-1.07344	1	1	no	Coding	0.698942	0.709827	0.271908	0.397517
gcy-32	chrV:13912155-13915176	WBGene00001552	SOM	IGN	NOTEST	0.600173	0.309276	-0.956482	1	1	no	Coding	0.806047	0.394298	0.287541	0.331011
gcy-33	chrV:11995848-12001757	WBGene00001553	SOM	IGN	OK	1.80528	1.10299	-0.710807	0.32085	0.385722	no	Coding	1.47851	2.13205	1.33175	0.874225
gcy-34	chrV:13383108-13385633	WBGene00001554	SOM	IGN	NOTEST	0.236673	0.1419	-0.738019	1	1	no	Coding	0.178556	0.29479	0.250804	0.0329963
gcy-35	chrI:13143189-14566044	WBGene00001555	SOM	IGN	OK	2.02597	1.43237	-0.500209	0.7432	0.778502	no	Coding	2.61716	1.43478	2.1394	0.725339
gcy-36	chrX:15479223-15485548	WBGene00001556	SOM	IGN	OK	0.815708	0.333427	-1.29068	0.029	0.0522434	no	Coding	0.681421	0.949994	0.364624	0.302231
gcy-37	chrIV:1956724-4526957	WBGene00001557	SOM	IGN	HIDATA	1.00378	0	0	1	1	no	Coding	1.38458	0.622979	0.282655	0.520903
gdi-1	chrIV:14791105-14792818	WBGene00001558	SOM	IGN	OK	312.506	142.451	-1.13342	5e-05	0.0001367	yes	Coding	307.416	317.596	132.792	152.11
gei-1	chrIII:3200941-3648757	WBGene00001559	SOM	IGN	OK	14.5052	12.3737	-0.229296	0.8769	0.894391	no	Coding	16.2434	12.7671	12.0303	12.7171
gei-4	chrIII:56859-463717	WBGene00001561	SOM	IGN	OK	12.0818	80.0582	2.72821	0.02005	0.0375762	yes	Coding	13.6755	10.4881	76.8718	83.2446
lin-66	chrIV:13888185-13892333	WBGene00001562	SOM	IGN	OK	7.51552	16.9928	1.17698	5e-05	0.0001367	yes	Coding	7.74618	7.28486	14.7358	19.2497
gei-6	chrV:7226518-7230827	WBGene00001563	SOM	IGN	OK	8.72075	93.9224	3.42894	5e-05	0.0001367	yes	Coding	8.28803	9.15348	89.9478	97.897
icl-1	chrV:724457-727958	WBGene00001564	SOM	IGN	OK	1352.81	259.026	-2.38479	5e-05	0.0001367	yes	Coding	1218.57	1487.05	265.159	252.893
gei-8	chrIII:8111550-8120739	WBGene00001565	SOM	IGN	OK	15.1374	28.7662	0.92626	5e-05	0.0001367	yes	Coding	15.9439	14.3309	26.0557	31.4768
acdh-13	chrIV:8496626-8498810	WBGene00001566	SOM	IGN	OK	8.54362	64.0962	2.90732	5e-05	0.0001367	yes	Coding	9.157	7.93023	61.4086	66.7839
snpc-4	chrI:8962342-8965916	WBGene00001568	SOM	IGN	OK	6.67493	91.1778	3.77186	5e-05	0.0001367	yes	Coding	6.68042	6.66945	86.0512	96.3043
gei-13	chrIII:9632771-9637013	WBGene00001570	SOM	IGN	OK	1.58887	6.41414	2.01325	5e-05	0.0001367	yes	Coding	1.32729	1.85045	8.38069	4.44759
gei-14	chrII:8273613-8275969	WBGene00001571	SOM	IGN	OK	1.54775	124.646	6.33151	5e-05	0.0001367	yes	Coding	1.81282	1.28269	119.833	129.458
gei-15	chrX:6820161-6823207	WBGene00001572	SOM	IGN	OK	8.49077	3.20722	-1.40457	0.00015	0.000393467	yes	Coding	7.91961	9.06192	3.30533	3.1091
gei-17	chrI:9101167-9107532	WBGene00001574	SOM	IGN	OK	20.6289	125.849	2.60896	5e-05	0.0001367	yes	Coding	22.7512	18.5065	116.425	135.274
gei-18	chrIV:13981061-13982498	WBGene00001575	SOM	IGN	OK	3.05724	0.485118	-2.65582	0.00415	0.00888712	yes	Coding	3.02942	3.08505	0.720411	0.249826
gem-4	chrIV:11745652-11748565	WBGene00001577	SOM	IGN	OK	18.2271	5.47174	-1.73602	5e-05	0.0001367	yes	Coding	13.8644	22.5899	5.54426	5.39922
ges-1	chrV:998446-1689685	WBGene00001578	SOM	IGN	OK	117.088	15.0017	-2.96439	0.24875	0.31538	no	Coding	99.8386	134.338	13.9712	16.0322
gex-2	chrIV:572775-583351	WBGene00001579	SOM	IGN	OK	11.839	30.9275	1.38534	5e-05	0.0001367	yes	Coding	11.0745	12.6035	24.7543	37.1007
gex-3	chrIV:12404410-12408416	WBGene00001580	SOM	IGN	OK	17.9133	104.035	2.53797	5e-05	0.0001367	yes	Coding	17.1076	18.719	100.08	107.99
gfi-1	chrV:6392680-6399904	WBGene00001581	SOM	IGN	OK	45.147	25.0344	-0.850717	5e-05	0.0001367	yes	Coding	43.8647	46.4292	24.1385	25.9303
gfi-2	chrI:9740674-9743454	WBGene00001582	SOM	IGN	OK	47.8592	101.479	1.08432	5e-05	0.0001367	yes	Coding	44.7971	50.9212	98.5548	104.404
gfi-3	chrX:14480503-14484402	WBGene00001583	SOM	IGN	OK	5.23061	19.9382	1.93049	5e-05	0.0001367	yes	Coding	5.59373	4.86749	17.8985	21.9779
nrde-4	chrIV:7646407-7654202	WBGene00001584	SOM	IGN	OK	6.51879	80.3976	3.62448	5e-05	0.0001367	yes	Coding	6.14584	6.89173	77.9718	82.8235
gfl-1	chrIV:11521278-11522106	WBGene00001585	SOM	IGN	OK	7.38608	83.4016	3.4972	5e-05	0.0001367	yes	Coding	6.75821	8.01395	90.205	76.5983
ggr-1	chrII:10695100-10702330	WBGene00001586	SOM	IGN	OK	1.9545	0.615358	-1.6673	0.00425	0.00908937	yes	Coding	2.28329	1.62571	0.485106	0.745611
ggr-2	chrX:6075588-6081628	WBGene00001587	SOM	IGN	OK	0.817001	0.40872	-0.999226	0.09655	0.150176	no	Coding	0.686891	0.947111	0.563421	0.254018
ggr-3	chrII:5130375-5133207	WBGene00001588	SOM	IGN	OK	2.029	1.05903	-0.938023	0.0443	0.0758323	no	Coding	2.15822	1.89978	1.21256	0.905499
gip-1	chrIII:2347584-2361903	WBGene00001589	SOM	IGN	OK	8.32697	70.1288	3.07414	5e-05	0.0001367	yes	Coding	8.59993	8.05402	62.5588	77.6987
C45G3.3	chrI:9226983-9228046	WBGene00001590	SOM	IGN	OK	6.38809	63.6839	3.31747	5e-05	0.0001367	yes	Coding	7.39682	5.37935	60.1318	67.2359
glc-1	chrV:15699960-16443388	WBGene00001591	SOM	IGN	OK	136.108	7.41249	-4.19865	0.1216	0.181778	no	Coding	125.187	147.029	7.71204	7.11293
glc-2	chrI:4573661-5262993	WBGene00001592	SOM	IGN	OK	12.9137	4.04856	-1.67342	0.31385	0.378252	no	Coding	12.8783	12.9491	4.63931	3.45781
glc-3	chrV:5449412-5453412	WBGene00001593	SOM	IGN	NOTEST	0.687304	0.529042	-0.377568	1	1	no	Coding	0.654453	0.720156	0.525281	0.532802
glc-4	chrII:7172313-7174799	WBGene00001594	SOM	IGN	OK	5.34607	2.55091	-1.06747	0.00245	0.0054329	yes	Coding	6.24766	4.44449	3.14042	1.9614
gld-1	chrI:7695691-7697406	WBGene00001595	SOM	IGN	OK	0.189232	226.267	10.2237	0.0049	0.0103376	yes	Coding	0	0.378464	225.321	227.214
gld-2	chrI:6370030-6385086	WBGene00001596	SOM	IGN	OK	21.2997	137.06	2.6859	5e-05	0.0001367	yes	Coding	18.8026	23.7968	124.165	149.954
gld-3	chrII:7132600-7136826	WBGene00001597	SOM	IGN	OK	0.256099	190.04	9.53538	5e-05	0.0001367	yes	Coding	0.0616638	0.450534	190.812	189.267
glh-1	chrI:6554901-6936826	WBGene00001598	SOM	IGN	OK	2.77257	195.131	6.13708	0.00335	0.00727582	yes	Coding	2.30636	3.23879	181.79	208.473
glh-2	chrI:6514021-6517308	WBGene00001599	SOM	IGN	OK	0.10126	55.6409	9.10193	0.00205	0.00461723	yes	Coding	0	0.202521	46.2199	65.062
glh-3	chrI:5792583-5795044	WBGene00001600	SOM	IGN	OK	0.364142	61.3288	7.39592	5e-05	0.0001367	yes	Coding	0.169289	0.558995	60.5679	62.0897
glh-4	chrI:3727114-3730940	WBGene00001601	SOM	IGN	OK	0.287218	95.052	8.37043	5e-05	0.0001367	yes	Coding	0.179413	0.395023	83.9975	106.107
gln-1	chrX:6058246-6060023	WBGene00001602	SOM	IGN	OK	15.3011	10.6681	-0.520326	0.0503	0.0848689	no	Coding	13.415	17.1872	10.767	10.5693
gln-2	chrIII:9943227-9944589	WBGene00001603	SOM	IGN	OK	0.0942497	20.4605	7.76214	0.1053	0.161211	no	Coding	0.0897572	0.0987421	22.6925	18.2285
gln-3	chrIV:15896213-16675918	WBGene00001604	SOM	IGN	OK	1197.43	58.4965	-4.35545	5e-05	0.0001367	yes	Coding	1148.52	1246.34	50.7172	66.2757
gln-5	chrIV:17272344-17273596	WBGene00001606	SOM	IGN	OK	0.602063	123.772	7.68356	5e-05	0.0001367	yes	Coding	0.713527	0.490598	119.762	127.782
gln-6	chrIV:9739544-9740835	WBGene00001607	SOM	IGN	OK	0.389241	290.077	9.54155	0.0005	0.00123345	yes	Coding	0.0894732	0.689009	274.106	306.047
R07B1.8	chrX:9870827-9872541	WBGene00001608	SOM	IGN	OK	2.61156	1.27258	-1.03716	0.02365	0.0435108	yes	Coding	2.80455	2.41857	0.973397	1.57175
glp-1	chrIII:9092235-9099255	WBGene00001609	SOM	IGN	OK	5.55202	186.55	5.07041	5e-05	0.0001367	yes	Coding	4.84439	6.25965	168.99	204.11
glr-1	chrIII:8584175-8588535	WBGene00001612	SOM	IGN	OK	0.828216	0.571586	-0.535038	0.21745	0.294134	no	Coding	0.869868	0.786565	0.523651	0.61952
glr-2	chrIII:7138620-7144770	WBGene00001613	SOM	IGN	OK	1.67732	2.32912	0.473625	0.1489	0.215558	no	Coding	1.86467	1.48997	2.11992	2.53831
glr-3	chrI:7117806-7121544	WBGene00001614	SOM	IGN	NOTEST	0.279531	0.159846	-0.806325	1	1	no	Coding	0.360599	0.198464	0	0.319693
glr-4	chrII:7785210-7794245	WBGene00001615	SOM	IGN	OK	4.39328	3.20375	-0.455536	0.60695	0.657194	no	Coding	5.09527	3.69129	3.93744	2.47007
glr-5	chrV:8716516-8720468	WBGene00001616	SOM	IGN	OK	4.99412	4.0164	-0.314329	0.24425	0.31538	no	Coding	5.10801	4.88023	4.0226	4.0102
glr-6	chrX:6836379-6840575	WBGene00001617	SOM	IGN	OK	7.17142	8.94235	0.318397	0.24875	0.31538	no	Coding	8.12204	6.22079	8.20662	9.67809
glr-7	chrX:2414056-2417713	WBGene00001618	SOM	IGN	NOTEST	0.283228	0.300196	0.0839371	1	1	no	Coding	0.365382	0.201075	0.262766	0.337625
glr-8	chrX:6506846-6509827	WBGene00001619	SOM	IGN	NOTEST	0.517701	0.297398	-0.799725	1	1	no	Coding	0.323482	0.711921	0.259635	0.335161
glt-1	chrX:3496076-3498874	WBGene00001620	SOM	IGN	OK	188.863	22.3085	-3.08168	5e-05	0.0001367	yes	Coding	202.019	175.708	20.8417	23.7752
glt-3	chrIV:10130373-10133124	WBGene00001621	SOM	IGN	OK	9.28153	0.864928	-3.42371	5e-05	0.0001367	yes	Coding	10.0719	8.49115	0.945501	0.784354
glt-4	chrX:6403392-6406766	WBGene00001622	SOM	IGN	OK	12.0672	14.4742	0.262396	0.27775	0.341177	no	Coding	11.2583	12.8761	12.8944	16.054
glt-5	chrII:9706729-9708821	WBGene00001623	SOM	IGN	OK	8.93076	2.46802	-1.85543	5e-05	0.0001367	yes	Coding	9.85345	8.00808	2.79129	2.14475
glt-6	chrIV:7503621-7506277	WBGene00001624	SOM	IGN	OK	1.79761	0.676516	-1.40989	0.0082	0.0166122	yes	Coding	2.13482	1.4604	0.926204	0.426828
glt-7	chrIV:497495-555646	WBGene00001625	SOM	IGN	OK	3.16911	0.41904	-2.91892	0.11635	0.175081	no	Coding	2.77518	3.56303	0.324835	0.513244
gly-1	chrII:10899981-10902144	WBGene00001626	SOM	IGN	NOTEST	0.703558	0.473652	-0.57084	1	1	no	Coding	0.740469	0.666647	0.648348	0.298957
gly-2	chrI:6507908-6511574	WBGene00001627	SOM	IGN	OK	26.8886	17.5482	-0.615667	0.0061	0.0126347	yes	Coding	26.3928	27.3844	17.2119	17.8846
gly-3	chrIII:7914685-7917693	WBGene00001628	SOM	IGN	OK	47.714	94.2153	0.98155	5e-05	0.0001367	yes	Coding	45.0327	50.3952	84.2031	104.227
gly-4	chrV:19881624-19892631	WBGene00001629	SOM	IGN	OK	52.0566	46.0502	-0.176874	0.3976	0.461872	no	Coding	51.121	52.9922	42.8021	49.2983
gly-5	chrIII:12784715-13607695	WBGene00001630	SOM	IGN	OK	71.6445	109.25	0.608707	0.62155	0.670386	no	Coding	68.6775	74.6115	102.301	116.199
gly-6	chrIII:4324771-4327914	WBGene00001631	SOM	IGN	OK	51.3557	7.81366	-2.71645	5e-05	0.0001367	yes	Coding	52.0257	50.6857	9.30622	6.32111
gly-7	chrV:1743375-2713617	WBGene00001632	SOM	IGN	OK	59.8967	132.697	1.14759	0.40725	0.471542	no	Coding	55.9769	63.8164	130.282	135.112
gly-8	chrIII:10732173-12052193	WBGene00001633	SOM	IGN	OK	272.423	16.5006	-4.04526	0.25255	0.317214	no	Coding	270.014	274.832	19.4359	13.5654
gly-10	chrIV:13779071-13782194	WBGene00001635	SOM	IGN	OK	18.7505	127.679	2.76752	5e-05	0.0001367	yes	Coding	21.7241	15.777	125.599	129.76
gly-11	chrIII:12171397-12177142	WBGene00001636	SOM	IGN	OK	9.59163	9.65495	0.00949268	0.97175	0.975386	no	Coding	9.78685	9.39641	8.32757	10.9823
gly-12	chrX:7486126-7489870	WBGene00001637	SOM	IGN	OK	6.4735	7.65351	0.241575	0.4021	0.466503	no	Coding	7.02487	5.92214	7.49084	7.81618
gly-13	chrX:9293941-9296533	WBGene00001638	SOM	IGN	OK	21.8485	48.9939	1.16507	5e-05	0.0001367	yes	Coding	22.9315	20.7655	46.5277	51.4602
gly-14	chrIII:3200941-3648757	WBGene00001639	SOM	IGN	OK	0.0810587	4.83405	5.89812	0.24835	0.31538	no	Coding	0	0.162117	4.77422	4.89389
gly-15	chrI:12462165-12465806	WBGene00001640	SOM	IGN	NOTEST	0	0.110082	inf	1	1	no	Coding	0	0	0.163264	0.0569004
gly-16	chrI:12379325-12381023	WBGene00001641	SOM	IGN	NOTEST	0	0	0	1	1	no	Coding	0	0	0	0
gly-17	chrI:12376894-12378665	WBGene00001642	SOM	IGN	NOTEST	0	0	0	1	1	no	Coding	0	0	0	0
gly-18	chrI:7110238-7112286	WBGene00001643	SOM	IGN	OK	1.60697	0.913108	-0.815484	0.10505	0.161211	no	Coding	1.53022	1.68371	1.28667	0.539542
gly-19	chrI:7113015-7114849	WBGene00001644	SOM	IGN	OK	30.5155	4.8604	-2.65039	5e-05	0.0001367	yes	Coding	27.9782	33.0527	5.14122	4.57958
gly-20	chrV:11282633-11285687	WBGene00001645	SOM	IGN	OK	16.6479	105.687	2.66638	5e-05	0.0001367	yes	Coding	16.7034	16.5925	113.2	98.1745
gna-1	chrV:10319628-10320126	WBGene00001646	SOM	IGN	OK	15.7283	23.0808	0.553334	0.08185	0.130677	no	Coding	18.2665	13.1901	20.8819	25.2798
gna-2	chrI:7699681-7700870	WBGene00001647	SOM	IGN	OK	1.56706	102.88	6.03675	5e-05	0.0001367	yes	Coding	1.34181	1.79232	97.3861	108.374
goa-1	chrI:7522205-7525851	WBGene00001648	SOM	IGN	OK	40.1179	85.4517	1.09086	5e-05	0.0001367	yes	Coding	38.0104	42.2255	88.5162	82.3871
gob-1	chrX:15493467-15496875	WBGene00001649	SOM	IGN	OK	150.916	28.9119	-2.38401	5e-05	0.0001367	yes	Coding	151.965	149.867	27.438	30.3857
gon-1	chrIV:9935045-9953408	WBGene00001650	SOM	IGN	OK	15.5331	15.5909	0.00536472	0.97785	0.980487	no	Coding	16.9431	14.123	14.8892	16.2927
gon-2	chrI:8549942-8570951	WBGene00001651	SOM	IGN	OK	56.9408	51.0686	-0.157027	0.572	0.625268	no	Coding	60.7924	53.0893	51.8202	50.3171
gon-4	chrIV:10197797-10202901	WBGene00001653	SOM	IGN	OK	3.2473	110.866	5.09343	5e-05	0.0001367	yes	Coding	3.03369	3.46091	109.487	112.245
gop-1	chrIII:5254430-5258600	WBGene00001660	SOM	IGN	OK	22.47	65.4651	1.54272	5e-05	0.0001367	yes	Coding	21.6743	23.2658	65.9677	64.9625
gop-2	chrIII:5258993-5260355	WBGene00001661	SOM	IGN	OK	11.9304	58.0153	2.2818	5e-05	0.0001367	yes	Coding	10.8243	13.0365	57.3681	58.6625
gop-3	chrIII:5260668-5263596	WBGene00001662	SOM	IGN	OK	57.9446	60.5421	0.0632648	0.7607	0.79343	no	Coding	58.3959	57.4933	61.8394	59.2447
gpa-1	chrV:11174548-11177541	WBGene00001663	SOM	IGN	OK	1.59916	10.2787	2.68427	5e-05	0.0001367	yes	Coding	1.66866	1.52966	9.85666	10.7008
gpa-2	chrV:7731614-8569933	WBGene00001664	SOM	IGN	OK	1.50367	0.689234	-1.12543	0.5201	0.579057	no	Coding	1.86887	1.13847	0.75188	0.626587
gpa-3	chrV:9357710-9359726	WBGene00001665	SOM	IGN	OK	1.86309	0.685174	-1.44315	0.019	0.035797	yes	Coding	2.90227	0.823911	0.67627	0.694079
gpa-4	chrIV:401733-404483	WBGene00001666	SOM	IGN	OK	0.142753	4.37678	4.93828	0.0432	0.0742757	no	Coding	0.184193	0.101313	3.76978	4.98378
gpa-5	chrX:2014397-2276229	WBGene00001667	SOM	IGN	NOTEST	0.301599	0.159911	-0.915364	1	1	no	Coding	0.509698	0.0934998	0.0681717	0.25165
gpa-6	chrX:13191176-13193886	WBGene00001668	SOM	IGN	NOTEST	0.557328	0.456076	-0.289252	1	1	no	Coding	0.815584	0.299072	0.509128	0.403024
gpa-7	chrIV:10403997-10408245	WBGene00001669	SOM	IGN	OK	17.3934	6.70524	-1.37518	5e-05	0.0001367	yes	Coding	18.0952	16.6917	7.26164	6.14885
gpa-8	chrV:12638833-12640452	WBGene00001670	SOM	IGN	NOTEST	0.480313	0.103537	-2.21383	1	1	no	Coding	0.362482	0.598144	0.0727326	0.134341
gpa-9	chrV:12646821-12649296	WBGene00001671	SOM	IGN	OK	5.46488	1.3968	-1.96807	0.0681	0.111199	no	Coding	4.85466	6.0751	0.424305	2.36929
gpa-10	chrV:6852706-6854786	WBGene00001672	SOM	IGN	OK	1.67881	0.212544	-2.98161	0.01725	0.0327412	yes	Coding	1.20907	2.14855	0.149293	0.275794
gpa-11	chrII:2443296-4279128	WBGene00001673	SOM	IGN	NOTEST	0.143166	0.238777	0.737969	1	1	no	Coding	0.0910216	0.195311	0.140432	0.337121
gpa-12	chrX:9246957-9248858	WBGene00001674	SOM	IGN	OK	26.5202	2.81795	-3.23437	5e-05	0.0001367	yes	Coding	25.9409	27.0994	3.14551	2.49039
gpa-13	chrV:12752744-12754876	WBGene00001675	SOM	IGN	OK	1.70768	0.33912	-2.33217	0.00595	0.0123459	yes	Coding	1.62587	1.78949	0.259349	0.41889
gpa-14	chrI:5942420-5945539	WBGene00001676	SOM	IGN	OK	1.72867	0.531985	-1.7002	0.00775	0.015761	yes	Coding	1.97189	1.48544	0.828655	0.235314
gpa-15	chrI:8531814-8534487	WBGene00001677	SOM	IGN	OK	1.84621	2.03341	0.139336	0.76285	0.795115	no	Coding	1.95312	1.7393	1.79152	2.2753
gpa-16	chrI:897292-905856	WBGene00001678	SOM	IGN	OK	5.3907	97.2345	4.17292	5e-05	0.0001367	yes	Coding	5.37663	5.40477	93.4489	101.02
gpb-1	chrII:11743915-11747584	WBGene00001679	SOM	IGN	OK	27.1253	50.677	0.90169	5e-05	0.0001367	yes	Coding	26.605	27.6456	49.9554	51.3985
gpb-2	chrI:7318477-7320907	WBGene00001680	SOM	IGN	OK	29.0001	8.33708	-1.79844	5e-05	0.0001367	yes	Coding	25.6695	32.3306	8.88296	7.79119
gpc-1	chrX:12881519-12882341	WBGene00001681	SOM	IGN	OK	6.00881	0.741061	-3.01942	0.25445	0.318681	no	Coding	3.80338	8.21424	1.48212	0
gpc-2	chrI:6554901-6936826	WBGene00001682	SOM	IGN	OK	769.42	240.944	-1.67507	0.3739	0.43823	no	Coding	813.93	724.909	203.092	278.796
gpd-1	chrII:10394076-10395202	WBGene00001683	SOM	IGN	OK	6.87283	77.5519	3.49619	5e-05	0.0001367	yes	Coding	7.82669	5.91896	58.1058	96.998
gpd-2	chrX:3113556-3114677	WBGene00001684	SOM	IGN	OK	1166.3	73.2522	-3.99293	5e-05	0.0001367	yes	Coding	1099.85	1232.76	67.1358	79.3686
gpd-3	chrX:3112189-3113311	WBGene00001685	SOM	IGN	OK	1521.83	86.0142	-4.14508	5e-05	0.0001367	yes	Coding	1419.27	1624.38	81.2697	90.7588
gpd-4	chrII:10171220-10172346	WBGene00001686	SOM	IGN	OK	0.714187	57.5995	6.33361	5e-05	0.0001367	yes	Coding	0.782669	0.645705	41.8519	73.347
gpn-1	chrX:15681749-15687331	WBGene00001687	SOM	IGN	OK	1.08852	1.07255	-0.0213223	0.97205	0.975568	no	Coding	1.03645	1.1406	0.739454	1.40565
gpr-1	chrIII:8628876-8630607	WBGene00001688	SOM	IGN	OK	0.385653	80.4868	7.70531	5e-05	0.0001367	yes	Coding	0.179316	0.59199	71.2904	89.6832
gpr-2	chrIII:9391324-9393057	WBGene00001689	SOM	IGN	OK	0.597857	87.1699	7.18789	5e-05	0.0001367	yes	Coding	0.537947	0.657767	76.5197	97.8202
grd-1	chrX:11109559-11115604	WBGene00001690	SOM	IGN	OK	1.23535	0.861181	-0.520527	0.1692	0.239479	no	Coding	1.66756	0.803139	1.08751	0.634856
grd-2	chrV:20609857-20613701	WBGene00001691	SOM	IGN	NOTEST	0.249921	0.380257	0.605502	1	1	no	Coding	0.221359	0.278483	0.456877	0.303637
grd-3	chrIV:1956724-4526957	WBGene00001692	SOM	IGN	HIDATA	1390.04	0	0	1	1	no	Coding	1379.73	1400.36	47.1734	75.2158
grd-4	chrX:8501285-8502096	WBGene00001693	SOM	IGN	OK	16.5783	0.562061	-4.88242	0.0092	0.0185052	yes	Coding	16.4343	16.7222	0.581804	0.542317
grd-5	chrV:8619027-8619651	WBGene00001694	SOM	IGN	OK	937.877	61.1545	-3.93887	5e-05	0.0001367	yes	Coding	889.456	986.299	62.5342	59.7747
grd-6	chrV:9221893-9224257	WBGene00001695	SOM	IGN	OK	0.145013	0.789834	2.44537	0.02115	0.0393807	yes	Coding	0.167289	0.122736	1.20845	0.37122
grd-7	chrX:7267943-7271165	WBGene00001696	SOM	IGN	NOTEST	0.02114	0.0665278	1.65398	1	1	no	Coding	0.04228	0	0.101807	0.0312482
grd-8	chrV:7731614-8569933	WBGene00001697	SOM	IGN	NOTEST	0	0.174036	inf	1	1	no	Coding	0	0	0.146512	0.201559
grd-9	chrV:5895370-5898426	WBGene00001698	SOM	IGN	NOTEST	0.0791187	0.104175	0.396921	1	1	no	Coding	0.158237	0	0.169343	0.0390077
grd-10	chrIV:1956724-4526957	WBGene00001699	SOM	IGN	HIDATA	252.942	0	0	1	1	no	Coding	241.82	264.064	13.473	12.0129
grd-11	chrV:20356885-20365687	WBGene00001700	SOM	IGN	NOTEST	0	0.469079	inf	1	1	no	Coding	0	0	0.441565	0.496593
grd-12	chrV:14978489-14979966	WBGene00001701	SOM	IGN	NOTEST	0	0.431	inf	1	1	no	Coding	0	0	0.681767	0.180234
grd-13	chrIV:1956724-4526957	WBGene00001702	SOM	IGN	HIDATA	118.34	0	0	1	1	no	Coding	125.617	111.064	5.27039	4.95705
grd-14	chrX:8499984-8500868	WBGene00001703	SOM	IGN	OK	69.1434	10.7442	-2.68604	5e-05	0.0001367	yes	Coding	73.1703	65.1164	14.0099	7.47842
grd-15	chrI:13143189-14566044	WBGene00001704	SOM	IGN	OK	0.270172	2.1562	2.99654	0.3061	0.370193	no	Coding	0.540344	0	1.88927	2.42312
grd-16	chrIV:1956724-4526957	WBGene00001705	SOM	IGN	HIDATA	0.346494	0	0	1	1	no	Coding	0.328895	0.364093	0.977515	0.258027
grh-1	chrI:942259-1655335	WBGene00001707	SOM	IGN	OK	5.48465	7.12933	0.378367	0.75555	0.789165	no	Coding	5.36694	5.60237	7.50546	6.7532
grk-1	chrX:9991955-9998993	WBGene00001708	SOM	IGN	OK	12.9723	20.815	0.682189	0.00635	0.0131293	yes	Coding	14.3656	11.579	19.3145	22.3155
grk-2	chrIII:676123-680042	WBGene00001709	SOM	IGN	OK	8.21832	8.52509	0.0528706	0.8348	0.859163	no	Coding	8.50297	7.93368	8.24525	8.80493
grl-1	chrV:5530855-5533829	WBGene00001710	SOM	IGN	NOTEST	0.152834	0.483715	1.66219	1	1	no	Coding	0.0955196	0.210149	0.613315	0.354116
grl-2	chrV:12945161-12946774	WBGene00001711	SOM	IGN	NOTEST	0.338762	0.175705	-0.947116	1	1	no	Coding	0.180662	0.496863	0.217501	0.13391
grl-3	chrV:11411590-11412751	WBGene00001712	SOM	IGN	NOTEST	0.623321	0.374074	-0.736652	1	1	no	Coding	0.977813	0.268828	0.294291	0.453857
grl-4	chrIV:7310013-7310747	WBGene00001713	SOM	IGN	OK	20.1161	8.31015	-1.2754	0.0008	0.0019166	yes	Coding	18.7922	21.44	12.3524	4.26787
grl-5	chrV:4412864-4414561	WBGene00001714	SOM	IGN	OK	2.64994	3.01444	0.185931	0.6984	0.739336	no	Coding	2.52476	2.77511	3.64723	2.38164
grl-6	chrX:6449998-6450902	WBGene00001715	SOM	IGN	NOTEST	0.150407	0.172245	0.195593	1	1	no	Coding	0.300813	0	0.120711	0.223779
grl-7	chrV:11344937-11346993	WBGene00001716	SOM	IGN	OK	4.71943	5.67413	0.265784	0.44195	0.505779	no	Coding	5.24341	4.19546	7.31652	4.03173
grl-8	chrV:6731930-6733059	WBGene00001717	SOM	IGN	OK	2.15501	1.56007	-0.466085	0.40705	0.471377	no	Coding	1.59062	2.7194	1.27654	1.8436
grl-9	chrV:6730303-6731848	WBGene00001718	SOM	IGN	NOTEST	0.0584568	0.170623	1.54537	1	1	no	Coding	0	0.116914	0.341246	0
grl-10	chrV:7731614-8569933	WBGene00001719	SOM	IGN	OK	5.14614	5.27733	0.0363195	0.98205	0.983854	no	Coding	4.19138	6.10089	5.43377	5.1209
grl-11	chrIII:9117361-9118287	WBGene00001720	SOM	IGN	NOTEST	0.168128	0	-inf	1	1	no	Coding	0.336256	0	0	0
grl-12	chrV:8635911-8636960	WBGene00001721	SOM	IGN	NOTEST	0.115925	0.423382	1.86877	1	1	no	Coding	0	0.23185	0.846765	0
grl-13	chrV:4362707-4364596	WBGene00001722	SOM	IGN	NOTEST	0	0.0475247	inf	1	1	no	Coding	0	0	0	0.0950493
grl-14	chrV:20825649-20827636	WBGene00001723	SOM	IGN	OK	2.21959	0.788819	-1.49253	0.00425	0.00908937	yes	Coding	2.34385	2.09533	0.764117	0.813521
grl-15	chrIII:12232627-12235548	WBGene00001724	SOM	IGN	OK	8.36736	3.97391	-1.07421	0.02045	0.0382514	yes	Coding	7.97545	8.75927	5.23624	2.71159
grl-16	chrI:572439-575069	WBGene00001725	SOM	IGN	OK	9.85332	21.3799	1.11757	5e-05	0.0001367	yes	Coding	11.3475	8.35916	27.1842	15.5757
grl-17	chrV:13562092-13563901	WBGene00001726	SOM	IGN	NOTEST	0.0456096	0.378809	3.05406	1	1	no	Coding	0	0.0912191	0.266187	0.491431
grl-18	chrV:5485680-5488850	WBGene00001727	SOM	IGN	NOTEST	0.0359703	0.750408	4.3828	1	1	no	Coding	0.0719406	0	0.808375	0.692441
grl-19	chrIV:251969-252534	WBGene00001728	SOM	IGN	NOTEST	0	0.100861	inf	1	1	no	Coding	0	0	0	0.201722
grl-20	chrIV:1956724-4526957	WBGene00001729	SOM	IGN	HIDATA	0	0	0	1	1	no	Coding	0	0	1.06168	0
grl-21	chrIV:10737472-10738034	WBGene00001730	SOM	IGN	OK	5.85048	5.51801	-0.0844087	0.8457	0.868626	no	Coding	4.71286	6.98811	6.80735	4.22867
grl-22	chrIII:5413183-5413954	WBGene00001731	SOM	IGN	OK	19.4147	1.4778	-3.71563	0.00015	0.000393467	yes	Coding	18.507	20.3224	1.03126	1.92433
grl-23	chrV:12575288-12577078	WBGene00001732	SOM	IGN	NOTEST	0.0642611	0.206301	1.68273	1	1	no	Coding	0.128522	0	0.412601	0
grl-24	chrIV:17473250-17479336	WBGene00001733	SOM	IGN	NOTEST	0.299854	0	-inf	1	1	no	Coding	0	0.599708	0	0
grl-25	chrIII:8962217-8965492	WBGene00001734	SOM	IGN	NOTEST	0.0215492	0.129477	2.58699	1	1	no	Coding	0	0.0430985	0.234933	0.0240207
grl-26	chrIV:321570-322584	WBGene00001735	SOM	IGN	OK	0.336693	0.876942	1.38105	0.30185	0.365729	no	Coding	0.321067	0.352319	1.03021	0.723672
grl-27	chrV:3575115-3575849	WBGene00001736	SOM	IGN	OK	0	2.6446	inf	5e-05	0.0001367	yes	Coding	0	0	2.6049	2.68431
grl-28	chrV:3551342-3551862	WBGene00001737	SOM	IGN	NOTEST	0.162368	0.122014	-0.412217	1	1	no	Coding	0.324735	0	0	0.244028
grl-29	chrV:3554607-3555233	WBGene00001738	SOM	IGN	NOTEST	0	0	0	1	1	no	Coding	0	0	0	0
grl-30	chrV:3556282-3556801	WBGene00001739	SOM	IGN	NOTEST	0	0.128776	inf	1	1	no	Coding	0	0	0.257553	0
gro-1	chrIII:5265096-5267091	WBGene00001740	SOM	IGN	OK	5.21769	34.991	2.7455	5e-05	0.0001367	yes	Coding	5.08611	5.34927	36.86	33.1221
grp-1	chrIII:8085684-8087993	WBGene00001743	SOM	IGN	OK	33.1715	89.3578	1.42965	5e-05	0.0001367	yes	Coding	38.886	27.457	86.5107	92.2048
gars-1	chrIII:5159836-5163585	WBGene00001744	SOM	IGN	OK	52.6194	96.4415	0.874058	5e-05	0.0001367	yes	Coding	53.06	52.1788	90.5943	102.289
gsa-1	chrI:942259-1655335	WBGene00001745	SOM	IGN	OK	7.39351	14.337	0.955415	0.52215	0.580825	no	Coding	7.11191	7.67511	14.3869	14.2871
gsk-3	chrI:12819351-12824655	WBGene00001746	SOM	IGN	OK	19.391	41.5485	1.09941	5e-05	0.0001367	yes	Coding	19.5179	19.264	37.2597	45.8372
gsp-1	chrV:10682507-10685828	WBGene00001747	SOM	IGN	OK	38.1182	74.5414	0.967561	5e-05	0.0001367	yes	Coding	38.1752	38.0613	73.9768	75.1061
gsp-2	chrIII:7336558-7338125	WBGene00001748	SOM	IGN	OK	149.735	211.565	0.498692	0.014	0.0271585	yes	Coding	143.081	156.389	203.427	219.703
gst-1	chrIII:9059279-9060008	WBGene00001749	SOM	IGN	OK	267.199	158.171	-0.756426	0.00015	0.000393467	yes	Coding	214.259	320.138	163.95	152.393
gst-2	chrIV:10140398-10141491	WBGene00001750	SOM	IGN	OK	4.03136	1.37176	-1.55524	0.0163	0.0310823	yes	Coding	3.95065	4.11206	1.50177	1.24174
gst-3	chrIV:10139428-10140194	WBGene00001751	SOM	IGN	OK	5.22473	1.9559	-1.41753	0.00845	0.0170933	yes	Coding	5.83802	4.61144	1.46413	2.44766
gst-4	chrIV:10142217-10142985	WBGene00001752	SOM	IGN	OK	669.237	10.2394	-6.03031	5e-05	0.0001367	yes	Coding	681.042	657.431	10.6881	9.79065
gst-5	chrII:10950352-10951503	WBGene00001753	SOM	IGN	OK	252.05	23.1158	-3.44676	5e-05	0.0001367	yes	Coding	211.168	292.933	26.1147	20.1168
gst-6	chrII:4879910-4880980	WBGene00001754	SOM	IGN	OK	65.1232	6.40034	-3.34695	5e-05	0.0001367	yes	Coding	54.1688	76.0775	8.69445	4.10623
gst-7	chrII:4882113-4883286	WBGene00001755	SOM	IGN	OK	132.591	76.6181	-0.791227	0.0005	0.00123345	yes	Coding	81.3451	183.837	77.9553	75.2808
gst-8	chrII:4883748-4884545	WBGene00001756	SOM	IGN	NOTEST	0.100899	0.715839	2.82673	1	1	no	Coding	0	0.201797	0.884181	0.547497
gst-9	chrII:4891582-4893480	WBGene00001757	SOM	IGN	OK	6.91125	2.07384	-1.73664	0.0867	0.137255	no	Coding	9.18116	4.64133	2.50518	1.64249
gst-10	chrV:1743375-2713617	WBGene00001758	SOM	IGN	OK	326.712	15.779	-4.37194	0.0451	0.0770325	no	Coding	339.692	313.732	19.8213	11.7366
gst-11	chrX:3632541-3633734	WBGene00001759	SOM	IGN	OK	4.71685	0.499353	-3.23969	0.0079	0.0160441	yes	Coding	4.49453	4.93918	0.300582	0.698124
gst-12	chrII:13507760-13903274	WBGene00001760	SOM	IGN	OK	3.1236	3.86697	0.307992	0.85365	0.875366	no	Coding	2.88182	3.36538	4.9151	2.81884
gst-13	chrII:9231480-9232215	WBGene00001761	SOM	IGN	OK	192.299	13.8934	-3.79088	5e-05	0.0001367	yes	Coding	185.981	198.617	18.3298	9.457
gst-14	chrII:13507760-13903274	WBGene00001762	SOM	IGN	OK	2.37023	0.272115	-3.12274	0.2002	0.275422	no	Coding	1.78974	2.95073	0.144104	0.400126
gst-15	chrII:13507760-13903274	WBGene00001763	SOM	IGN	OK	15.9592	4.56556	-1.80553	0.3556	0.420486	no	Coding	16.8612	15.0572	3.24246	5.88866
gst-16	chrII:13507760-13903274	WBGene00001764	SOM	IGN	OK	4.53004	6.60423	0.543866	0.7519	0.786055	no	Coding	5.07552	3.98456	5.23755	7.97091
gst-17	chrII:13507760-13903274	WBGene00001765	SOM	IGN	NOTEST	0.0889309	0.315022	1.8247	1	1	no	Coding	0	0.177862	0.389461	0.240582
gst-18	chrII:13507760-13903274	WBGene00001766	SOM	IGN	NOTEST	0.311958	0.537008	0.783593	1	1	no	Coding	0.195025	0.42889	0.78306	0.290956
gst-19	chrII:13507760-13903274	WBGene00001767	SOM	IGN	OK	2.01507	0.648673	-1.63526	0.41045	0.47471	no	Coding	1.82439	2.20575	1.02537	0.271976
gst-20	chrII:13507760-13903274	WBGene00001768	SOM	IGN	OK	183.852	13.5447	-3.76274	0.0468	0.0796286	no	Coding	168.208	199.495	13.7633	13.3262
gst-21	chrV:1730758-1731829	WBGene00001769	SOM	IGN	OK	6.54571	0.885448	-2.88607	0.00025	0.000638083	yes	Coding	6.31885	6.77256	1.01427	0.756629
gst-22	chrV:15699960-16443388	WBGene00001770	SOM	IGN	OK	47.8466	2.8754	-4.05658	0.2433	0.31538	no	Coding	43.2679	52.4253	4.10137	1.64942
gst-23	chrV:3243292-3244438	WBGene00001771	SOM	IGN	OK	1.0239	0.353311	-1.53506	0.1454	0.211182	no	Coding	1.45015	0.597644	0.436423	0.2702
gst-24	chrII:13507760-13903274	WBGene00001772	SOM	IGN	OK	72.5977	2.63315	-4.78506	0.2014	0.276817	no	Coding	70.9648	74.2307	2.31324	2.95307
gst-25	chrI:942259-1655335	WBGene00001773	SOM	IGN	OK	2.35637	1.18083	-0.996768	0.5793	0.631728	no	Coding	2.71945	1.99328	0.87397	1.48768
gst-26	chrII:15163788-15164467	WBGene00001774	SOM	IGN	OK	102.948	13.9337	-2.88526	5e-05	0.0001367	yes	Coding	93.6591	112.236	14.3102	13.5572
gst-27	chrII:15164863-15165593	WBGene00001775	SOM	IGN	OK	348.564	48.6106	-2.84208	5e-05	0.0001367	yes	Coding	292.324	404.803	47.5562	49.6651
gst-28	chrII:15166194-15167316	WBGene00001776	SOM	IGN	OK	55.2211	6.49448	-3.08793	5e-05	0.0001367	yes	Coding	46.1091	64.333	7.08284	5.90612
gst-29	chrII:15168516-15169773	WBGene00001777	SOM	IGN	OK	23.1518	0.557555	-5.37587	0.00205	0.00461723	yes	Coding	22.154	24.1496	0.578191	0.53692
gst-30	chrII:4933930-4935010	WBGene00001778	SOM	IGN	OK	2.96762	0.755065	-1.97464	0.01615	0.0308214	yes	Coding	4.39094	1.5443	0.986694	0.523436
gst-31	chrII:15174194-15174871	WBGene00001779	SOM	IGN	OK	1.69938	0.143633	-3.56455	0.16045	0.229778	no	Coding	1.43179	1.96697	0.287266	0
gst-32	chrII:15177295-15178509	WBGene00001780	SOM	IGN	OK	1.24208	2.62775	1.08108	0.06865	0.11203	no	Coding	0.900568	1.58358	2.16822	3.08729
gst-33	chrV:3467529-3468486	WBGene00001781	SOM	IGN	OK	3.20416	0.684587	-2.22664	0.01055	0.0209604	yes	Coding	3.51275	2.89557	0.845738	0.523436
gst-34	chrII:15179894-15183156	WBGene00001782	SOM	IGN	OK	2.04341	0.585693	-1.80276	0.0327	0.0583883	no	Coding	2.2145	1.87233	0.410131	0.761255
gst-35	chrII:15183831-15185301	WBGene00001783	SOM	IGN	OK	4.64926	0.53209	-3.12726	0.00535	0.0111832	yes	Coding	6.3028	2.99573	0.683552	0.380627
gst-36	chrX:9861706-9862897	WBGene00001784	SOM	IGN	OK	220.884	13.4604	-4.0365	5e-05	0.0001367	yes	Coding	206.714	235.053	16.5178	10.4029
gst-37	chrV:1743375-2713617	WBGene00001785	SOM	IGN	NOTEST	0.180157	0.067115	-1.42455	1	1	no	Coding	0.360314	0	0	0.13423
gst-38	chrV:15699960-16443388	WBGene00001786	SOM	IGN	OK	61.008	2.20443	-4.79052	0.26285	0.326527	no	Coding	49.1711	72.8449	3.46921	0.93965
gst-39	chrII:15171152-15171834	WBGene00001787	SOM	IGN	OK	110.76	5.00768	-4.46715	5e-05	0.0001367	yes	Coding	97.8017	123.717	4.91462	5.10074
gst-40	chrIV:760617-762295	WBGene00001788	SOM	IGN	OK	3.42985	1.21062	-1.50241	0.016	0.0305708	yes	Coding	3.44848	3.41123	1.52215	0.899077
gst-41	chrV:7398496-7399269	WBGene00001789	SOM	IGN	OK	16.067	1.9339	-3.05451	5e-05	0.0001367	yes	Coding	21.1189	11.015	1.86723	2.00056
gst-42	chrX:11726426-11727729	WBGene00001790	SOM	IGN	OK	138.008	5.21755	-4.72524	5e-05	0.0001367	yes	Coding	124.456	151.56	5.88362	4.55148
gst-43	chrI:2571529-2967292	WBGene00001791	SOM	IGN	OK	24.3745	16.1327	-0.595386	0.73325	0.770051	no	Coding	21.122	27.627	16.5302	15.7352
gst-44	chrV:15699960-16443388	WBGene00001792	SOM	IGN	OK	0.377889	1.6793	2.15182	0.3154	0.379924	no	Coding	0.140043	0.615736	1.79755	1.56104
gsy-1	chrII:12866778-12878022	WBGene00001793	SOM	IGN	OK	59.4221	78.9214	0.409417	0.04325	0.0743148	no	Coding	56.3604	62.4838	73.2359	84.6069
gta-1	chrIV:10180645-10183735	WBGene00001794	SOM	IGN	OK	1341.85	94.5647	-3.82678	5e-05	0.0001367	yes	Coding	1293.9	1389.8	97.0683	92.0611
gtl-1	chrIV:11248981-11259443	WBGene00001795	SOM	IGN	OK	23.7288	17.8852	-0.407867	0.0513	0.0864136	no	Coding	24.8439	22.6137	18.1862	17.5843
gtl-2	chrIV:11273472-11281822	WBGene00001796	SOM	IGN	OK	12.8305	2.8802	-2.15534	5e-05	0.0001367	yes	Coding	12.4439	13.2172	2.83223	2.92816
lite-1	chrX:6226242-6230665	WBGene00001803	SOM	IGN	OK	3.54733	1.45868	-1.28207	0.00365	0.0078824	yes	Coding	3.79892	3.29574	1.34864	1.56873
gur-3	chrX:10402593-10406155	WBGene00001804	SOM	IGN	NOTEST	0.0751666	0.0552212	-0.444869	1	1	no	Coding	0.0715763	0.0787569	0.0574487	0.0529938
gur-4	chrII:14104697-14107942	WBGene00001805	SOM	IGN	OK	0.814587	0.54876	-0.569893	0.34825	0.413138	no	Coding	0.939822	0.689353	0.691457	0.406064
gur-5	chrII:5285324-5288820	WBGene00001806	SOM	IGN	OK	0.976993	0.365254	-1.41945	0.0481	0.0816029	no	Coding	0.55593	1.39806	0.318713	0.411795
gut-2	chrV:13497950-13498709	WBGene00001808	SOM	IGN	OK	17.37	82.5029	2.24785	5e-05	0.0001367	yes	Coding	16.2665	18.4734	76.4884	88.5174
haf-1	chrIV:17376398-17379208	WBGene00001811	SOM	IGN	OK	4.66711	5.25996	0.172524	0.55155	0.607418	no	Coding	5.20193	4.13228	5.33711	5.18281
haf-2	chrII:7353767-7356347	WBGene00001812	SOM	IGN	OK	34.4962	117.542	1.76867	5e-05	0.0001367	yes	Coding	35.7676	33.2248	108.498	126.587
haf-3	chrV:15699960-16443388	WBGene00001813	SOM	IGN	OK	21.9303	78.9026	1.84715	0.25105	0.316374	no	Coding	22.4238	21.4368	71.5864	86.2189
haf-4	chrI:490053-496070	WBGene00001814	SOM	IGN	OK	49.5399	24.5993	-1.00998	5e-05	0.0001367	yes	Coding	45.198	53.8818	23.2056	25.9929
hmt-1	chrIII:10732173-12052193	WBGene00001815	SOM	IGN	OK	21.5291	62.8124	1.54476	0.44435	0.508028	no	Coding	24.6494	18.4088	53.8373	71.7875
haf-6	chrI:942259-1655335	WBGene00001816	SOM	IGN	OK	30.3578	73.5885	1.27742	0.4846	0.546298	no	Coding	41.9358	18.7797	64.1447	83.0323
haf-7	chrV:14773375-14777316	WBGene00001817	SOM	IGN	OK	23.1741	13.1703	-0.815223	0.00025	0.000638083	yes	Coding	25.575	20.7733	13.2543	13.0864
haf-8	chrIV:14694000-14699911	WBGene00001818	SOM	IGN	NOTEST	0	0.0390565	inf	1	1	no	Coding	0	0	0.0781131	0
haf-9	chrI:6081817-6085834	WBGene00001819	SOM	IGN	OK	56.0198	21.1278	-1.40679	5e-05	0.0001367	yes	Coding	50.169	61.8707	23.2567	18.9989
ham-1	chrIV:12542192-12545307	WBGene00001820	SOM	IGN	OK	0.917842	2.12849	1.21351	0.01895	0.0357193	yes	Coding	0.546715	1.28897	1.19103	3.06595
ham-2	chrX:4554667-4558858	WBGene00001821	SOM	IGN	OK	8.19097	1.31831	-2.63534	5e-05	0.0001367	yes	Coding	6.22176	10.1602	1.1386	1.49803
hap-1	chrIII:5263909-5264863	WBGene00001823	SOM	IGN	OK	20.0819	39.8517	0.988746	0.0008	0.0019166	yes	Coding	19.9233	20.2404	41.9479	37.7554
hbl-1	chrX:5823032-5826326	WBGene00001824	SOM	IGN	OK	4.51433	12.4502	1.46358	5e-05	0.0001367	yes	Coding	5.11063	3.91802	12.7457	12.1547
hcf-1	chrIV:7771193-7774258	WBGene00001827	SOM	IGN	OK	9.17185	179.469	4.29038	5e-05	0.0001367	yes	Coding	8.75241	9.59129	175.907	183.031
hch-1	chrX:14696448-14699895	WBGene00001828	SOM	IGN	OK	0	1.07515	inf	5e-05	0.0001367	yes	Coding	0	0	0.902751	1.24756
hcp-1	chrV:6594208-6598985	WBGene00001829	SOM	IGN	OK	0.435341	209.781	8.91252	5e-05	0.0001367	yes	Coding	0.258266	0.612415	178.836	240.725
hcp-2	chrV:9645857-9650080	WBGene00001830	SOM	IGN	OK	0.736138	112.211	7.25202	5e-05	0.0001367	yes	Coding	0.545846	0.926429	99.2726	125.149
hcp-3	chrIII:9615351-9616369	WBGene00001831	SOM	IGN	OK	2.00657	226.264	6.81713	5e-05	0.0001367	yes	Coding	2.03676	1.97639	202.988	249.541
hcp-4	chrI:3862937-3865940	WBGene00001832	SOM	IGN	OK	6.43634	215.541	5.06558	5e-05	0.0001367	yes	Coding	5.80004	7.07263	202.58	228.502
hcp-6	chrI:4573661-5262993	WBGene00001833	SOM	IGN	OK	0.33084	89.6322	8.08174	0.00335	0.00727582	yes	Coding	0.270556	0.391125	81.7508	97.5136
hda-1	chrV:14525392-14526962	WBGene00001834	SOM	IGN	OK	13.2537	93.3102	2.81564	5e-05	0.0001367	yes	Coding	12.5118	13.9956	88.2166	98.4038
hda-2	chrII:8020866-8022495	WBGene00001835	SOM	IGN	OK	7.23417	51.7092	2.83752	5e-05	0.0001367	yes	Coding	7.08358	7.38475	49.6233	53.7951
hda-3	chrI:11913115-11917703	WBGene00001836	SOM	IGN	OK	7.61375	77.3769	3.34522	5e-05	0.0001367	yes	Coding	6.64027	8.58723	71.648	83.1059
hda-4	chrX:16729489-16743686	WBGene00001837	SOM	IGN	OK	5.6285	12.9216	1.19896	5e-05	0.0001367	yes	Coding	5.46733	5.78967	12.8317	13.0114
hda-10	chrII:13507760-13903274	WBGene00001838	SOM	IGN	OK	8.43169	32.5286	1.94782	0.53545	0.592719	no	Coding	8.63364	8.22974	30.5978	34.4594
hdl-1	chrIV:11946082-11949741	WBGene00001839	SOM	IGN	OK	0.0712959	5.04707	6.14548	0.01335	0.0259962	yes	Coding	0.0331428	0.109449	5.93227	4.16187
hel-1	chrII:8325415-8329540	WBGene00001840	SOM	IGN	OK	60.9594	326.8	2.42249	5e-05	0.0001367	yes	Coding	62.9223	58.9966	312.516	341.083
hen-1	chrX:7116377-7116940	WBGene00001841	SOM	IGN	OK	32.4848	0	-inf	5e-05	0.0001367	yes	Coding	30.3178	34.6518	0	0
her-1	chrV:9697104-9701527	WBGene00001842	SOM	IGN	OK	0	1.43314	inf	0.00795	0.0161377	yes	Coding	0	0	0.368973	2.4973
hgo-1	chrI:9049531-9055328	WBGene00001843	SOM	IGN	OK	225.998	19.0554	-3.56804	5e-05	0.0001367	yes	Coding	211.128	240.868	19.5684	18.5424
hid-1	chrX:2489081-2494047	WBGene00001844	SOM	IGN	OK	20.9845	14.7866	-0.505035	0.02065	0.0385638	yes	Coding	20.5039	21.4651	12.938	16.6353
hif-1	chrV:20780470-20784830	WBGene00001851	SOM	IGN	OK	146.692	47.6982	-1.62078	5e-05	0.0001367	yes	Coding	147.062	146.322	44.3392	51.0571
hil-1	chrV:14949786-14952598	WBGene00001852	SOM	IGN	OK	56.7937	4.50332	-3.65667	5e-05	0.0001367	yes	Coding	54.3543	59.2332	3.27798	5.72865
hil-2	chrIV:6294264-6295062	WBGene00001853	SOM	IGN	OK	5.59207	77.32	3.78939	5e-05	0.0001367	yes	Coding	6.71357	4.47057	63.9993	90.6408
hil-3	chrX:8159146-8159828	WBGene00001854	SOM	IGN	OK	4.06776	19.9158	2.29161	5e-05	0.0001367	yes	Coding	4.35044	3.78508	16.7295	23.1021
hil-4	chrV:4754338-4755286	WBGene00001855	SOM	IGN	OK	0.527358	272.039	9.01082	0.0008	0.0019166	yes	Coding	0.281353	0.773362	255.724	288.354
hil-5	chrI:5774623-5775460	WBGene00001856	SOM	IGN	OK	0.530897	280.817	9.04698	0.0022	0.00492929	yes	Coding	0.163451	0.898342	276.392	285.241
hil-6	chrV:1743375-2713617	WBGene00001857	SOM	IGN	NOTEST	0.102507	0.716997	2.80624	1	1	no	Coding	0.205015	0	0.822231	0.611763
hil-7	chrIV:6646402-6646637	WBGene00001858	SOM	IGN	OK	1.27501	15.8794	3.63858	0.2442	0.31538	no	Coding	0	2.55003	21.1731	10.5858
hil-8	chrI:5465952-5469630	WBGene00001859	SOM	IGN	OK	0.142768	14.4416	6.66041	0.24705	0.31538	no	Coding	0.285536	0	16.0365	12.8467
him-1	chrI:4573661-5262993	WBGene00001860	SOM	IGN	OK	9.32882	168.009	4.1707	0.2093	0.285684	no	Coding	8.57459	10.083	161.223	174.794
him-3	chrIV:6977514-6978525	WBGene00001862	SOM	IGN	OK	0.118296	118.747	9.97128	0.23685	0.313482	no	Coding	0.236591	0	114.425	123.07
him-4	chrX:9717567-9753511	WBGene00001863	SOM	IGN	OK	16.0549	14.7514	-0.122165	0.6033	0.654151	no	Coding	19.673	12.4369	13.7601	15.7427
him-5	chrV:14090865-14092311	WBGene00001864	SOM	IGN	OK	2.8957	40.2895	3.79842	5e-05	0.0001367	yes	Coding	3.92606	1.86534	39.3731	41.206
him-6	chrIV:12490774-12495117	WBGene00001865	SOM	IGN	OK	1.77375	102.157	5.84784	5e-05	0.0001367	yes	Coding	1.41957	2.12792	95.5905	108.723
him-8	chrIV:10561893-10563795	WBGene00001867	SOM	IGN	OK	3.17061	63.206	4.31723	5e-05	0.0001367	yes	Coding	3.01951	3.32171	61.9089	64.5031
him-10	chrIII:5803219-5804949	WBGene00001869	SOM	IGN	OK	0.777955	99.1852	6.99429	5e-05	0.0001367	yes	Coding	0.774584	0.781326	93.5143	104.856
him-14	chrII:7065075-7069924	WBGene00001872	SOM	IGN	OK	0.390175	53.4173	7.09704	5e-05	0.0001367	yes	Coding	0.465218	0.315132	50.812	56.0227
him-17	chrV:13176696-13179942	WBGene00001874	SOM	IGN	OK	13.9792	116.775	3.06238	5e-05	0.0001367	yes	Coding	13.5712	14.3872	105.86	127.69
his-1	chrV:15699960-16443388	WBGene00001875	SOM	IGN	OK	4.69436	106.988	4.51038	0.2662	0.329638	no	Coding	2.1918	7.19691	85.4835	128.493
his-2	chrV:15699960-16443388	WBGene00001876	SOM	IGN	OK	1.39423	51.9428	5.21939	0.21175	0.288282	no	Coding	1.68143	1.10703	39.9173	63.9683
his-3	chrV:15699960-16443388	WBGene00001877	SOM	IGN	OK	4.90288	77.9665	3.99115	0.28085	0.34452	no	Coding	5.2671	4.53866	52.188	103.745
his-4	chrV:15699960-16443388	WBGene00001878	SOM	IGN	OK	1.05047	74.7311	6.1526	0.28315	0.346951	no	Coding	0.794414	1.30652	55.7145	93.7478
his-5	chrV:7731614-8569933	WBGene00001879	SOM	IGN	OK	5.20231	33.3133	2.67887	0.13985	0.20441	no	Coding	5.5305	4.87411	16.6901	49.9365
his-6	chrV:7731614-8569933	WBGene00001880	SOM	IGN	OK	3.229	38.2001	3.56442	0.06655	0.108983	no	Coding	2.72172	3.73628	20.2479	56.1524
his-7	chrV:7731614-8569933	WBGene00001881	SOM	IGN	OK	2.01599	12.6866	2.65375	0.1614	0.230755	no	Coding	1.91649	2.11549	6.35682	19.0164
his-8	chrV:7731614-8569933	WBGene00001882	SOM	IGN	OK	0	4.96773	inf	0.0023	0.00513226	yes	Coding	0	0	5.11697	4.81849
his-11	chrII:13507760-13903274	WBGene00001885	SOM	IGN	NOTEST	0	0.455726	inf	1	1	no	Coding	0	0	0	0.911453
his-12	chrII:13507760-13903274	WBGene00001886	SOM	IGN	NOTEST	0	0	0	1	1	no	Coding	0	0	0	0
his-13	chrII:13507760-13903274	WBGene00001887	SOM	IGN	NOTEST	0	0.261729	inf	1	1	no	Coding	0	0	0.270595	0.252864
his-15	chrII:13507760-13903274	WBGene00001889	SOM	IGN	OK	0.422412	2.18426	2.37042	0.2791	0.342656	no	Coding	0.402712	0.442113	1.93803	2.43049
his-16	chrII:13507760-13903274	WBGene00001890	SOM	IGN	OK	0	1.90949	inf	0.07515	0.120996	no	Coding	0	0	2.11275	1.70624
his-17	chrV:8897559-8897970	WBGene00001891	SOM	IGN	OK	0.520718	13.6956	4.71707	0.0432	0.0742757	no	Coding	0.672511	0.368925	5.39421	21.997
his-18	chrV:8898205-8898517	WBGene00001892	SOM	IGN	OK	6.62649	48.1928	2.8625	5e-05	0.0001367	yes	Coding	12.0536	1.19942	14.4664	81.9191
his-19	chrV:8853647-8854031	WBGene00001893	SOM	IGN	OK	0.20629	12.1197	5.87654	0.24845	0.31538	no	Coding	0	0.41258	2.41331	21.8261
his-20	chrV:8895078-8895689	WBGene00001894	SOM	IGN	NOTEST	0	0.149714	inf	1	1	no	Coding	0	0	0	0.299427
his-21	chrV:8891860-8892244	WBGene00001895	SOM	IGN	NOTEST	0	0.29256	inf	1	1	no	Coding	0	0	0.301664	0.283456
his-24	chrX:14489935-14490798	WBGene00001898	SOM	IGN	OK	15.3387	31.6847	1.04661	0.0003	0.000758483	yes	Coding	18.1269	12.5505	22.8395	40.53
his-25	chrII:13507760-13903274	WBGene00001899	SOM	IGN	NOTEST	0	0	0	1	1	no	Coding	0	0	0	0
his-26	chrII:13507760-13903274	WBGene00001900	SOM	IGN	OK	0	3.64877	inf	0.07785	0.124937	no	Coding	0	0	4.38663	2.91091
his-28	chrV:8847370-8847682	WBGene00001902	SOM	IGN	OK	0.599708	34.3537	5.84006	0.09445	0.147245	no	Coding	0	1.19942	34.1933	34.5142
his-29	chrIV:8331030-8331399	WBGene00001903	SOM	IGN	NOTEST	0	0.455711	inf	1	1	no	Coding	0	0	0	0.911423
his-30	chrIV:8335321-8335705	WBGene00001904	SOM	IGN	NOTEST	0	0	0	1	1	no	Coding	0	0	0	0
his-31	chrIV:8333658-8333970	WBGene00001905	SOM	IGN	OK	0.273944	20.5511	6.22919	0.24705	0.31538	no	Coding	0.547889	0	14.9048	26.1975
his-32	chrIV:8334291-8334702	WBGene00001906	SOM	IGN	OK	1.2259	37.8758	4.94937	0.0006	0.00146185	yes	Coding	1.34502	1.10677	18.61	57.1416
his-33	chrIV:8331652-8332036	WBGene00001907	SOM	IGN	NOTEST	0	0.141728	inf	1	1	no	Coding	0	0	0	0.283456
his-34	chrIV:8335958-8336327	WBGene00001908	SOM	IGN	NOTEST	0	0.607615	inf	1	1	no	Coding	0	0	0	1.21523
his-35	chrV:9544743-9545259	WBGene00001909	SOM	IGN	OK	332.068	92.6569	-1.84151	5e-05	0.0001367	yes	Coding	308.492	355.644	78.7343	106.58
C50F4.6	chrV:9546391-9546722	WBGene00001910	SOM	IGN	OK	3.56953	46.8423	3.71401	0.0006	0.00146185	yes	Coding	4.13008	3.00897	41.2049	52.4796
his-37	chrV:9547109-9547495	WBGene00001911	SOM	IGN	OK	490.131	65.2681	-2.90872	5e-05	0.0001367	yes	Coding	433.928	546.334	64.0029	66.5333
his-38	chrX:7309518-7309830	WBGene00001912	SOM	IGN	OK	23.2777	44.6707	0.940379	0.0064	0.0132143	yes	Coding	21.3677	25.1878	31.1247	58.2166
his-39	chrV:7731614-8569933	WBGene00001913	SOM	IGN	NOTEST	0	0	0	1	1	no	Coding	0	0	0	0
his-40	chrX:7310064-7310474	WBGene00001914	SOM	IGN	OK	18.1399	21.9161	0.272827	0.4144	0.478466	no	Coding	19.2424	17.0374	14.8926	28.9397
his-41	chrV:9545554-9546140	WBGene00001915	SOM	IGN	OK	202.39	33.2818	-2.60434	5e-05	0.0001367	yes	Coding	173.144	231.637	36.6123	29.9513
his-42	chrII:13507760-13903274	WBGene00001916	SOM	IGN	NOTEST	0	0.261729	inf	1	1	no	Coding	0	0	0.270595	0.252864
his-43	chrII:13507760-13903274	WBGene00001917	SOM	IGN	NOTEST	0.207475	0.622927	1.58613	1	1	no	Coding	0	0.41495	0.300359	0.945494
his-45	chrIV:11337830-11338241	WBGene00001919	SOM	IGN	OK	0	2.99201	inf	5e-05	0.0001367	yes	Coding	0	0	2.69711	3.28691
his-46	chrIV:11338499-11338811	WBGene00001920	SOM	IGN	OK	0	9.32867	inf	5e-05	0.0001367	yes	Coding	0	0	7.01401	11.6433
his-47	chrIV:11401069-11401453	WBGene00001921	SOM	IGN	NOTEST	0.20629	0	-inf	1	1	no	Coding	0	0.41258	0	0
his-48	chrIV:11324722-11325094	WBGene00001922	SOM	IGN	OK	1.9019	291.407	7.25945	0.0001	0.000266846	yes	Coding	1.19135	2.61245	262.335	320.479
his-49	chrV:8890015-8890426	WBGene00001923	SOM	IGN	NOTEST	0	0.514114	inf	1	1	no	Coding	0	0	0.269711	0.758517
his-50	chrV:8889465-8889777	WBGene00001924	SOM	IGN	NOTEST	0.547889	0	-inf	1	1	no	Coding	1.09578	0	0	0
his-51	chrV:8895742-8896126	WBGene00001925	SOM	IGN	NOTEST	0.394395	0.434288	0.139013	1	1	no	Coding	0.37621	0.41258	0.301664	0.566913
his-52	chrV:8852983-8853594	WBGene00001926	SOM	IGN	OK	0.435358	4.0626	3.22213	0.15745	0.226075	no	Coding	0	0.870716	1.27342	6.85179
his-54	chrV:8895078-8895689	WBGene00001928	SOM	IGN	OK	4.06716e-05	1.80338	15.4363	0.33645	0.401527	no	Coding	0	8.13432e-05	4.43994e-05	3.60672
his-56	chrIV:11325995-11326307	WBGene00001930	SOM	IGN	OK	0	1.68588	inf	0.0014	0.00322514	yes	Coding	0	0	0.876752	2.495
his-57	chrIV:11340389-11359774	WBGene00001931	SOM	IGN	OK	0	4.25069	inf	0.1098	0.1671	no	Coding	0	0	4.45595	4.04542
his-59	chrIV:7488237-7488648	WBGene00001933	SOM	IGN	OK	3.86216	528.986	7.09768	5e-05	0.0001367	yes	Coding	4.03507	3.68925	462.284	595.689
his-60	chrIV:7487669-7487981	WBGene00001934	SOM	IGN	OK	4.66812	668.308	7.16153	5e-05	0.0001367	yes	Coding	2.73944	6.59679	641.344	695.273
his-61	chrIV:7485822-7486206	WBGene00001935	SOM	IGN	OK	1.61395	239.843	7.21535	0.0002	0.00051659	yes	Coding	0.752419	2.47548	222.025	257.662
his-62	chrIV:7486533-7486905	WBGene00001936	SOM	IGN	OK	3.15069	549.165	7.44543	5e-05	0.0001367	yes	Coding	2.38271	3.91868	521.168	577.162
his-63	chrIV:11406428-11406839	WBGene00001937	SOM	IGN	OK	1.05777	125.057	6.88542	0.00235	0.00522602	yes	Coding	1.00877	1.10677	101.951	148.164
his-64	chrIV:11407093-11407405	WBGene00001938	SOM	IGN	OK	2.37292	434.896	7.51786	0.0005	0.00123345	yes	Coding	0.547889	4.19796	409.881	459.911
his-65	chrIV:11324033-11324417	WBGene00001939	SOM	IGN	OK	0	4.36109	inf	5e-05	0.0001367	yes	Coding	0	0	3.61997	5.10221
his-66	chrIV:11400392-11400764	WBGene00001940	SOM	IGN	OK	0.217704	5.23313	4.58723	0.24845	0.31538	no	Coding	0	0.435409	4.77552	5.69075
his-67	chrI:9988441-9988753	WBGene00001941	SOM	IGN	OK	0.599708	242.931	8.66207	0.09445	0.147245	no	Coding	0	1.19942	229.709	256.153
his-68	chrI:9989121-9989505	WBGene00001942	SOM	IGN	OK	0.61887	73.8499	6.89882	0.03555	0.0628802	no	Coding	0	1.23774	66.0644	81.6354
his-69	chrIII:4058334-4058718	WBGene00001943	SOM	IGN	NOTEST	0	0.425184	inf	1	1	no	Coding	0	0	0	0.850369
his-70	chrIII:4059689-4060094	WBGene00001944	SOM	IGN	OK	0.172197	6.18158	5.16584	0.24705	0.31538	no	Coding	0.344394	0	7.1818	5.18137
his-71	chrX:7981497-7982006	WBGene00001945	SOM	IGN	OK	183.109	15.2044	-3.59014	5e-05	0.0001367	yes	Coding	172.163	194.054	13.2158	17.1931
his-72	chrIII:12283106-12484433	WBGene00001946	SOM	IGN	OK	116.597	162.81	0.481657	0.53	0.588094	no	Coding	106	127.194	140.032	185.588
his-73	chrII:13183379-13183775	WBGene00001947	SOM	IGN	OK	0.178678	2.85967	4.00041	0.2471	0.31538	no	Coding	0.357357	0	1.14637	4.57296
hlh-1	chrII:4519065-4522434	WBGene00001948	SOM	IGN	OK	3.34604	1.93394	-0.790913	0.068	0.111068	no	Coding	3.57258	3.11951	2.37977	1.48811
hlh-2	chrI:7191237-7193905	WBGene00001949	SOM	IGN	OK	0.717068	12.4776	4.12108	5e-05	0.0001367	yes	Coding	0.896278	0.537858	10.5288	14.4264
hlh-3	chrII:9086549-9087553	WBGene00001950	SOM	IGN	OK	0.251412	2.29908	3.19293	0.1055	0.161427	no	Coding	0.239634	0.263191	1.73064	2.86753
hlh-4	chrIII:9737403-9738754	WBGene00001951	SOM	IGN	NOTEST	0.489494	0.641101	0.38926	1	1	no	Coding	0.369647	0.609341	0.593307	0.688895
hlh-6	chrII:9613454-9614753	WBGene00001952	SOM	IGN	OK	0.274849	0.854052	1.63568	0.0923	0.145082	no	Coding	0.26181	0.287889	0.735429	0.972674
hlh-8	chrX:8116588-8120057	WBGene00001953	SOM	IGN	OK	2.60132	0.947139	-1.4576	0.05185	0.0871875	no	Coding	2.24428	2.95837	0.720392	1.17389
hlh-10	chrV:9280678-9282028	WBGene00001954	SOM	IGN	NOTEST	0.197845	0.0702832	-1.49312	1	1	no	Coding	0.188521	0.207168	0	0.140566
hlh-11	chrIII:9622413-9625829	WBGene00001955	SOM	IGN	OK	67.4482	24.0461	-1.48798	5e-05	0.0001367	yes	Coding	65.4788	69.4177	23.3511	24.7412
hlh-12	chrIV:8477169-8480563	WBGene00001956	SOM	IGN	OK	2.27605	1.11936	-1.02386	0.5891	0.641188	no	Coding	2.01908	2.53302	1.1571	1.08163
hlh-13	chrX:4249300-4250630	WBGene00001957	SOM	IGN	OK	2.45274	0.119346	-4.36117	0.25	0.315712	no	Coding	3.27268	1.63279	0.238692	0
hlh-14	chrII:5737915-5739772	WBGene00001958	SOM	IGN	NOTEST	0	0.496369	inf	1	1	no	Coding	0	0	0.233954	0.758785
hlh-15	chrX:2412961-2413281	WBGene00001959	SOM	IGN	NOTEST	0.739107	0.564272	-0.389393	1	1	no	Coding	1.47821	0	0	1.12854
hlh-16	chrI:8767020-8768000	WBGene00001960	SOM	IGN	OK	0.315338	2.32655	2.88322	0.10645	0.162682	no	Coding	0.300669	0.330008	2.17095	2.48214
hlh-17	chrIV:15896213-16675918	WBGene00001961	SOM	IGN	NOTEST	0.569487	0.444149	-0.358619	1	1	no	Coding	1.13897	0	0.455884	0.432413
hlh-19	chrX:542110-810722	WBGene00001962	SOM	IGN	NOTEST	0.238125	0	-inf	1	1	no	Coding	0.47625	0	0	0
btb-1	chrIII:56859-463717	WBGene00001963	SOM	IGN	OK	0.846388	5.93468	2.80978	0.1486	0.215162	no	Coding	0.639064	1.05371	4.6157	7.25367
hlh-25	chrII:5535222-5536132	WBGene00001964	SOM	IGN	NOTEST	0	0.149798	inf	1	1	no	Coding	0	0	0.105061	0.194535
hlh-26	chrII:5532961-5533705	WBGene00001965	SOM	IGN	NOTEST	0	0.0666855	inf	1	1	no	Coding	0	0	0	0.133371
hlh-27	chrII:5539282-5540192	WBGene00001966	SOM	IGN	NOTEST	0	0	0	1	1	no	Coding	0	0	0	0
hlh-28	chrX:17550981-17551802	WBGene00001967	SOM	IGN	NOTEST	0.083118	0.0562469	-0.563389	1	1	no	Coding	0	0.166236	0	0.112494
hlh-29	chrX:17547741-17548562	WBGene00001968	SOM	IGN	NOTEST	0	0.0606781	inf	1	1	no	Coding	0	0	0.121356	0
hmg-1.1	chrII:14250642-14250992	WBGene00001971	SOM	IGN	OK	71.7242	121.398	0.759213	0.00545	0.0113835	yes	Coding	61.7999	81.6485	118.787	124.009
hmg-1.2	chrIII:6280554-6281883	WBGene00001972	SOM	IGN	OK	53.2169	79.4697	0.578519	0.00965	0.0192941	yes	Coding	52.5003	53.9336	73.6489	85.2904
hmg-3	chrI:5815761-5818128	WBGene00001973	SOM	IGN	OK	0.144313	117.541	9.66975	0.0022	0.00492929	yes	Coding	0.044382	0.244245	114.029	121.054
hmg-4	chrIII:7379215-7381530	WBGene00001974	SOM	IGN	OK	15.6961	130.354	3.05395	5e-05	0.0001367	yes	Coding	16.4368	14.9554	130.662	130.045
hmg-5	chrIV:7645075-7646207	WBGene00001975	SOM	IGN	OK	12.4772	73.2119	2.55279	5e-05	0.0001367	yes	Coding	12.2786	12.6757	67.7833	78.6405
hmg-11	chrII:4673082-4673598	WBGene00001976	SOM	IGN	OK	90.4037	71.2859	-0.342765	0.1568	0.22528	no	Coding	98.0365	82.771	58.378	84.1938
hmg-12	chrII:11916450-11917448	WBGene00001977	SOM	IGN	OK	14.8782	356.034	4.58074	5e-05	0.0001367	yes	Coding	14.621	15.1355	341.86	370.208
hmp-1	chrV:11845858-11851751	WBGene00001978	SOM	IGN	OK	22.557	120.332	2.41538	5e-05	0.0001367	yes	Coding	23.0593	22.0546	117.2	123.465
hmp-2	chrI:14738870-14742511	WBGene00001979	SOM	IGN	OK	18.5926	108.411	2.54371	5e-05	0.0001367	yes	Coding	17.4745	19.7107	99.7463	117.075
hmr-1	chrI:11076364-11134552	WBGene00001980	SOM	IGN	OK	12.6034	111.564	3.14599	5e-05	0.0001367	yes	Coding	11.0754	14.1314	99.2592	123.869
hnd-1	chrX:11684660-11685579	WBGene00001981	SOM	IGN	OK	0.0893187	2.35061	4.71793	0.24845	0.31538	no	Coding	0	0.178637	1.43467	3.26655
hoe-1	chrIV:4739647-4744242	WBGene00001983	SOM	IGN	OK	36.4089	95.2623	1.38761	5e-05	0.0001367	yes	Coding	44.5675	28.2504	93.1511	97.3735
hog-1	chrX:5852029-5854139	WBGene00001984	SOM	IGN	OK	7.35361	1.38514	-2.40842	0.00055	0.00134846	yes	Coding	7.54161	7.1656	1.59119	1.17908
hop-1	chrI:4208593-4210342	WBGene00001985	SOM	IGN	OK	0.582124	60.8493	6.70777	5e-05	0.0001367	yes	Coding	0.554385	0.609863	58.0663	63.6322
hot-1	chrV:14621143-14629076	WBGene00001986	SOM	IGN	OK	2.10326	0.917634	-1.19663	0.06625	0.108568	no	Coding	2.89588	1.31063	0.820262	1.01501
hot-2	chrV:19174776-19187638	WBGene00001987	SOM	IGN	OK	2.74063	0.655422	-2.06401	0.0084	0.0169984	yes	Coding	2.55079	2.93046	0.386298	0.924547
hot-3	chrII:13930573-13931923	WBGene00001988	SOM	IGN	OK	0.824321	0.298538	-1.46529	0.20375	0.279484	no	Coding	0.785508	0.863133	0.157596	0.439479
hot-4	chrIII:6220519-6224205	WBGene00001989	SOM	IGN	OK	2.54719	1.24016	-1.03839	0.0897	0.141444	no	Coding	3.15233	1.94205	1.57596	0.904349
hot-5	chrI:8683213-8687084	WBGene00001990	SOM	IGN	OK	11.4145	1.64749	-2.79253	0.00045	0.0011165	yes	Coding	12.1507	10.6783	2.30472	0.990266
hot-6	chrV:11021099-11022855	WBGene00001991	SOM	IGN	OK	16.7528	1.78	-3.23445	5e-05	0.0001367	yes	Coding	15.2127	18.2928	1.2927	2.26731
hot-7	chrII:14211363-14213027	WBGene00001992	SOM	IGN	OK	1.24999	1.41124	0.175052	0.8023	0.829943	no	Coding	1.30515	1.19483	0.872804	1.94968
hpd-1	chrIII:10535449-10537405	WBGene00001993	SOM	IGN	OK	288.08	46.1045	-2.64349	5e-05	0.0001367	yes	Coding	280.245	295.915	48.7787	43.4302
hpk-1	chrX:4211685-4217035	WBGene00001994	SOM	IGN	OK	29.2061	23.0987	-0.338456	0.1081	0.164881	no	Coding	31.973	26.4392	20.8889	25.3086
hpl-1	chrX:13245358-13246766	WBGene00001995	SOM	IGN	OK	11.143	7.03792	-0.66292	0.07875	0.126258	no	Coding	10.283	12.003	6.8767	7.19913
hpl-2	chrIII:10732173-12052193	WBGene00001996	SOM	IGN	OK	21.0688	133.366	2.66222	0.05685	0.0946035	no	Coding	20.0256	22.1119	138.346	128.386
hpr-9	chrIII:10621529-10628327	WBGene00001997	SOM	IGN	OK	0.982575	45.2	5.52361	5e-05	0.0001367	yes	Coding	0.635808	1.32934	46.0306	44.3694
hpr-17	chrII:13153477-13156964	WBGene00001998	SOM	IGN	OK	0.394831	65.8043	7.3808	5e-05	0.0001367	yes	Coding	0.183585	0.606077	60.6104	70.9981
hrp-1	chrIV:1956724-4526957	WBGene00001999	SOM	IGN	HIDATA	19.1717	0	0	1	1	no	Coding	21.5103	16.8331	80.6076	98.8421
hrp-2	chrI:12060828-12064878	WBGene00002000	SOM	IGN	OK	37.6448	126.215	1.74535	5e-05	0.0001367	yes	Coding	40.0557	35.234	114.88	137.549
hars-1	chrIV:10858946-10861054	WBGene00002001	SOM	IGN	OK	40.9563	79.7444	0.961299	5e-05	0.0001367	yes	Coding	34.0422	47.8704	70.0546	89.4342
hsb-1	chrIV:12566892-12567189	WBGene00002002	SOM	IGN	OK	129.082	73.9527	-0.803612	0.00785	0.0159525	yes	Coding	123.541	134.623	74.1324	73.7729
hse-5	chrIII:4345313-4348965	WBGene00002003	SOM	IGN	OK	12.0461	76.3902	2.66482	5e-05	0.0001367	yes	Coding	12.231	11.8613	76.6857	76.0948
hsf-1	chrI:11953787-11961953	WBGene00002004	SOM	IGN	OK	16.9239	123.122	2.86295	5e-05	0.0001367	yes	Coding	18.3148	15.5331	118.115	128.129
hsp-1	chrIV:17278926-17281148	WBGene00002005	SOM	IGN	OK	250.35	658.131	1.39443	5e-05	0.0001367	yes	Coding	218.912	281.788	572.815	743.447
hsp-3	chrX:6089355-6091728	WBGene00002007	SOM	IGN	OK	635.529	390.597	-0.702276	0.00165	0.0037624	yes	Coding	628.719	642.338	340.588	440.606
hsp-4	chrII:7350216-7352431	WBGene00002008	SOM	IGN	OK	77.4497	468.391	2.59638	5e-05	0.0001367	yes	Coding	70.4127	84.4867	403.406	533.376
hsp-6	chrV:4824590-4826741	WBGene00002010	SOM	IGN	OK	74.2577	174.345	1.23133	5e-05	0.0001367	yes	Coding	75.3282	73.1871	158.618	190.072
hsp-12.2	chrIII:8138054-8139424	WBGene00002011	SOM	IGN	OK	126.035	30.8648	-2.02979	5e-05	0.0001367	yes	Coding	136.492	115.578	29.848	31.8816
hsp-12.3	chrIV:9444880-9445262	WBGene00002012	SOM	IGN	OK	40.4115	1.9068	-4.40554	0.00065	0.00157546	yes	Coding	34.4572	46.3659	1.57673	2.23686
hsp-12.6	chrIV:9446367-9446867	WBGene00002013	SOM	IGN	OK	3.81474	0.937319	-2.02497	0.06045	0.099964	no	Coding	3.3881	4.24138	0.775274	1.09936
hsp-16.1	chrV:9087270-9087760	WBGene00002015	SOM	IGN	NOTEST	0.166765	0	-inf	1	1	no	Coding	0	0.33353	0	0
hsp-16.2	chrV:1743375-2713617	WBGene00002016	SOM	IGN	OK	36.67	23.5314	-0.640012	0.6802	0.723957	no	Coding	17.688	55.6519	35.6309	11.4319
hsp-16.11	chrV:9090092-9090582	WBGene00002017	SOM	IGN	NOTEST	0.33353	0.114053	-1.54811	1	1	no	Coding	0	0.66706	0	0.228106
hsp-16.41	chrV:1743375-2713617	WBGene00002018	SOM	IGN	OK	47.2137	23.3397	-1.01642	0.63175	0.679729	no	Coding	24.222	70.2054	37.119	9.5604
hsp-16.48	chrV:9089257-9089744	WBGene00002019	SOM	IGN	NOTEST	0.340802	0.357741	0.0699799	1	1	no	Coding	0	0.681604	0.249121	0.466361
hsp-16.49	chrV:9088108-9088595	WBGene00002020	SOM	IGN	NOTEST	0.340802	0.12456	-1.45209	1	1	no	Coding	0	0.681604	0.249121	0
hsp-17	chrV:7731614-8569933	WBGene00002021	SOM	IGN	OK	152.471	28.5499	-2.41697	0.05095	0.0858771	no	Coding	120.04	184.902	34.8215	22.2783
hsp-25	chrX:6034711-6039428	WBGene00002023	SOM	IGN	OK	272.183	36.4822	-2.89931	5e-05	0.0001367	yes	Coding	279.015	265.352	34.8779	38.0865
hsp-43	chrX:6233290-6235480	WBGene00002024	SOM	IGN	OK	122.889	30.5015	-2.0104	5e-05	0.0001367	yes	Coding	115.051	130.727	26.434	34.569
hsp-60	chrIII:1545026-2217085	WBGene00002025	SOM	IGN	OK	55.422	226.274	2.02954	0.0918	0.144338	no	Coding	62.2091	48.635	205.679	246.87
hsp-70	chrI:9317727-9327153	WBGene00002026	SOM	IGN	OK	5.49632	30.2211	2.45902	5e-05	0.0001367	yes	Coding	2.72669	8.26595	40.3538	20.0884
hsr-9	chrI:9626266-9630350	WBGene00002027	SOM	IGN	OK	8.49725	184.659	4.44172	5e-05	0.0001367	yes	Coding	8.38207	8.61244	174.579	194.738
hst-1	chrIV:8688431-8691479	WBGene00002028	SOM	IGN	OK	11.284	61.4071	2.44413	5e-05	0.0001367	yes	Coding	11.1317	11.4364	61.0972	61.7171
hst-2	chrX:11204390-11207023	WBGene00002029	SOM	IGN	OK	9.36554	12.8535	0.456725	0.116	0.174667	no	Coding	9.35544	9.37564	12.5978	13.1091
hst-3.1	chrII:6165707-6169202	WBGene00002030	SOM	IGN	OK	3.63666	1.10327	-1.72083	0.0026	0.00573289	yes	Coding	4.10258	3.17075	0.889918	1.31662
hst-6	chrX:5275539-5278266	WBGene00002031	SOM	IGN	OK	6.42107	7.93609	0.305616	0.3254	0.390303	no	Coding	7.0228	5.81934	7.7594	8.11279
htp-1	chrIV:5390350-5391549	WBGene00002032	SOM	IGN	OK	0.249758	152.998	9.25877	0.0058	0.0120469	yes	Coding	0.188492	0.311025	149.62	156.376
htp-2	chrIV:6419517-6420716	WBGene00002033	SOM	IGN	OK	0.0518375	64.0518	10.271	0.24845	0.31538	no	Coding	0	0.103675	61.7239	66.3796
htp-3	chrI:4573661-5262993	WBGene00002034	SOM	IGN	OK	0.0908397	82.2677	9.82279	0.2396	0.31526	no	Coding	0	0.181679	77.8883	86.6471
hum-1	chrI:8846014-8851088	WBGene00002035	SOM	IGN	OK	36.6878	97.585	1.41136	5e-05	0.0001367	yes	Coding	36.552	36.8235	97.608	97.5621
hum-2	chrV:9386129-9399686	WBGene00002036	SOM	IGN	OK	42.5512	203.464	2.2575	5e-05	0.0001367	yes	Coding	42.9634	42.139	182.898	224.029
hum-4	chrX:11420678-11433459	WBGene00002037	SOM	IGN	OK	16.2323	10.1618	-0.675709	0.00745	0.0151981	yes	Coding	16.7822	15.6824	10.6009	9.72277
hum-5	chrIII:4029342-4036809	WBGene00002038	SOM	IGN	OK	109.712	20.8187	-2.39777	5e-05	0.0001367	yes	Coding	106.227	113.197	21.2571	20.3802
hum-6	chrX:2291546-2321452	WBGene00002039	SOM	IGN	OK	5.33441	7.4413	0.480226	0.11635	0.175081	no	Coding	5.52686	5.14195	8.18482	6.69777
hum-7	chrI:585862-607574	WBGene00002040	SOM	IGN	OK	4.07678	10.3397	1.34269	5e-05	0.0001367	yes	Coding	4.44012	3.71344	8.72645	11.9529
hum-8	chrIV:429276-440544	WBGene00002041	SOM	IGN	OK	36.8513	26.9751	-0.45009	0.02615	0.0475542	yes	Coding	35.6474	38.0553	27.3343	26.6158
hus-1	chrI:3698114-3699225	WBGene00002042	SOM	IGN	OK	3.75063	51.2722	3.77297	5e-05	0.0001367	yes	Coding	3.77004	3.73122	45.7898	56.7546
hyl-1	chrIV:8539109-8544042	WBGene00002043	SOM	IGN	OK	12.9227	77.7016	2.58804	5e-05	0.0001367	yes	Coding	12.0199	13.8255	77.5287	77.8745
hyl-2	chrX:4697217-4699431	WBGene00002044	SOM	IGN	OK	41.8541	16.0489	-1.38289	5e-05	0.0001367	yes	Coding	44.2995	39.4086	13.927	18.1708
icd-1	chrII:6587934-6588608	WBGene00002045	SOM	IGN	OK	703.298	944.976	0.426141	0.03605	0.0636545	no	Coding	638.114	768.483	917.48	972.472
icln-1	chrIV:9094689-9095630	WBGene00002046	SOM	IGN	OK	21.3041	96.3933	2.1778	5e-05	0.0001367	yes	Coding	20.5254	22.0828	97.9248	94.8618
icp-1	chrI:2256153-2485384	WBGene00002047	SOM	IGN	OK	0.697241	188.013	8.07496	0.0164	0.031262	yes	Coding	0.248002	1.14648	175.178	200.848
ida-1	chrIII:5755548-5765539	WBGene00002048	SOM	IGN	OK	31.1168	22.8931	-0.442782	0.0382	0.06706	no	Coding	35.0325	27.2012	23.5803	22.2059
ifa-1	chrX:11271183-11275279	WBGene00002050	SOM	IGN	OK	181.367	51.1581	-1.82588	5e-05	0.0001367	yes	Coding	174.357	188.378	43.8864	58.4299
ifa-3	chrX:16265869-16271754	WBGene00002051	SOM	IGN	OK	0.141669	0.961329	2.7625	0.01935	0.0363685	yes	Coding	0.106888	0.176451	1.32977	0.592884
ifa-4	chrX:4912581-4915945	WBGene00002052	SOM	IGN	OK	71.5684	40.934	-0.806022	5e-05	0.0001367	yes	Coding	64.8557	78.2811	39.4215	42.4465
ifb-1	chrII:5765621-5771671	WBGene00002053	SOM	IGN	OK	515.166	78.1055	-2.72154	5e-05	0.0001367	yes	Coding	512.046	518.287	77.3269	78.8841
ifb-2	chrII:5750179-5753958	WBGene00002054	SOM	IGN	OK	187.356	61.8471	-1.599	5e-05	0.0001367	yes	Coding	171.481	203.23	69.6498	54.0444
ifc-1	chrV:2881392-2883576	WBGene00002055	SOM	IGN	OK	13.0054	16.9793	0.38467	0.1099	0.167236	no	Coding	15.5245	10.4862	16.2593	17.6993
ifc-2	chrX:542110-810722	WBGene00002056	SOM	IGN	OK	136.021	63.3774	-1.10179	0.0346	0.0615124	no	Coding	123.329	148.714	58.2047	68.5501
ifd-1	chrX:8820838-8824385	WBGene00002057	SOM	IGN	OK	19.179	11.8213	-0.698144	0.00325	0.00707084	yes	Coding	17.8929	20.4652	12.8167	10.8258
ifd-2	chrX:814021-815916	WBGene00002058	SOM	IGN	OK	10.1247	7.67661	-0.399335	0.1555	0.223766	no	Coding	9.90629	10.3431	8.82154	6.53168
ife-1	chrIII:12784715-13607695	WBGene00002059	SOM	IGN	OK	52.9114	167.676	1.66402	0.17655	0.247931	no	Coding	48.6154	57.2075	152.777	182.574
ife-2	chrX:381527-382704	WBGene00002060	SOM	IGN	OK	117.55	30.0589	-1.96741	5e-05	0.0001367	yes	Coding	117.124	117.976	30.8171	29.3008
ife-3	chrV:6935-7818	WBGene00002061	SOM	IGN	OK	20.9636	175.106	3.06227	5e-05	0.0001367	yes	Coding	20.1973	21.73	160.605	189.608
ife-4	chrX:1104210-1106039	WBGene00002062	SOM	IGN	OK	22.9394	11.6955	-0.971872	0.0014	0.00322514	yes	Coding	23.1524	22.7264	10.3541	13.0369
ife-5	chrII:11948521-12404254	WBGene00002063	SOM	IGN	OK	0.900989	44.0554	5.61166	0.0676	0.110537	no	Coding	0.759185	1.04279	37.1633	50.9475
iff-1	chrIII:9745822-9747068	WBGene00002064	SOM	IGN	OK	5.62304	1022.48	7.50651	5e-05	0.0001367	yes	Coding	4.39088	6.85519	952.425	1092.54
iff-2	chrII:8559756-8560904	WBGene00002065	SOM	IGN	OK	888.342	189.795	-2.22667	5e-05	0.0001367	yes	Coding	820.209	956.474	175.462	204.128
ifg-1	chrII:8217203-8221192	WBGene00002066	SOM	IGN	OK	44.8764	367.206	3.03256	5e-05	0.0001367	yes	Coding	48.0475	41.7052	351.832	382.58
ifp-1	chrX:9676033-9680108	WBGene00002067	SOM	IGN	OK	3.17738	8.20985	1.36952	5e-05	0.0001367	yes	Coding	3.90485	2.44992	10.5623	5.8574
ify-1	chrII:5054252-5055147	WBGene00002068	SOM	IGN	OK	3.04018	162.571	5.74077	5e-05	0.0001367	yes	Coding	2.35636	3.724	158.973	166.168
ikb-1	chrI:9685544-9688583	WBGene00002069	SOM	IGN	OK	12.5593	4.59778	-1.44975	5e-05	0.0001367	yes	Coding	13.0724	12.0462	4.24692	4.94863
ile-1	chrI:9609808-9611524	WBGene00002070	SOM	IGN	OK	75.495	141.049	0.901741	5e-05	0.0001367	yes	Coding	73.6365	77.3534	131.356	150.741
ile-2	chrX:542110-810722	WBGene00002071	SOM	IGN	OK	84.0224	41.8549	-1.00538	0.27095	0.334255	no	Coding	79.1668	88.878	41.9237	41.7861
ima-1	chrV:11239687-11241451	WBGene00002072	SOM	IGN	OK	13.4351	120.6	3.16616	5e-05	0.0001367	yes	Coding	13.3574	13.5128	112.018	129.183
ima-2	chrI:6315248-6317071	WBGene00002073	SOM	IGN	OK	0.817706	360.892	8.78577	5e-05	0.0001367	yes	Coding	0.531208	1.1042	359.614	362.17
ima-3	chrIV:7559779-7561649	WBGene00002074	SOM	IGN	OK	22.8856	111.477	2.28424	5e-05	0.0001367	yes	Coding	22.3362	23.435	108.352	114.602
imb-1	chrI:4573661-5262993	WBGene00002075	SOM	IGN	OK	8.33068	94.0675	3.49719	0.1086	0.165535	no	Coding	7.36923	9.29213	89.828	98.3071
imb-2	chrII:14365662-14373295	WBGene00002076	SOM	IGN	OK	16.2519	142.203	3.12927	5e-05	0.0001367	yes	Coding	16.738	15.7658	131.835	152.571
imb-3	chrI:311401-314979	WBGene00002077	SOM	IGN	OK	30.9959	277.189	3.16072	5e-05	0.0001367	yes	Coding	29.7928	32.199	251.046	303.332
xpo-1	chrV:7731614-8569933	WBGene00002078	SOM	IGN	OK	42.8139	191.226	2.15913	0.2279	0.304717	no	Coding	41.3634	44.2644	170.872	211.58
xpo-2	chrI:318825-323353	WBGene00002079	SOM	IGN	OK	8.2268	127.59	3.95504	5e-05	0.0001367	yes	Coding	7.57875	8.87485	121.525	133.654
xpo-3	chrIV:7917227-7924020	WBGene00002080	SOM	IGN	OK	12.8825	103.936	3.0122	5e-05	0.0001367	yes	Coding	12.3535	13.4115	101.668	106.204
ina-1	chrIII:9168282-9172659	WBGene00002081	SOM	IGN	OK	50.3332	53.8549	0.0975664	0.62445	0.673159	no	Coding	50.247	50.4195	52.0213	55.6885
inf-1	chrIII:6930081-6931530	WBGene00002083	SOM	IGN	OK	73.4322	127.062	0.791052	0.00015	0.000393467	yes	Coding	74.0755	72.7888	117.028	137.097
ins-1	chrIV:10436733-10437972	WBGene00002084	SOM	IGN	OK	5.11002	1.18255	-2.11143	0.0525	0.0881808	no	Coding	5.90694	4.31311	2.3651	0
ins-2	chrII:5988511-5989156	WBGene00002085	SOM	IGN	NOTEST	0.543257	0.404182	-0.426631	1	1	no	Coding	0.518637	0.567877	0.415159	0.393204
ins-3	chrII:5990281-5990686	WBGene00002086	SOM	IGN	OK	9.02547	1.99615	-2.17678	0.01165	0.0230173	yes	Coding	9.68131	8.36963	2.4476	1.5447
ins-4	chrII:5996369-5996748	WBGene00002087	SOM	IGN	OK	2.9756	1.45306	-1.03409	0.2292	0.305855	no	Coding	3.11182	2.83938	2.90611	0
ins-5	chrII:5998457-5998810	WBGene00002088	SOM	IGN	OK	0.898031	0.673161	-0.415814	0.7397	0.775531	no	Coding	1.16093	0.635131	0.464194	0.882128
ins-6	chrII:6000466-6000859	WBGene00002089	SOM	IGN	OK	6.35676	1.83415	-1.79318	0.0281	0.0507842	no	Coding	6.55659	6.15694	2.25091	1.41739
ins-7	chrIV:9682045-9682809	WBGene00002090	SOM	IGN	OK	114.179	4.54257	-4.65164	5e-05	0.0001367	yes	Coding	116.457	111.9	4.24135	4.84378
ins-8	chrIV:9680369-9680924	WBGene00002091	SOM	IGN	NOTEST	0.294356	0	-inf	1	1	no	Coding	0	0.588713	0	0
ins-9	chrX:8836014-9038321	WBGene00002092	SOM	IGN	OK	1.94063	0.17098	-3.50463	0.35745	0.422277	no	Coding	3.41344	0.467812	0.34196	0
ins-10	chrV:14033992-14034306	WBGene00002093	SOM	IGN	OK	3.46122	3.78272	0.128143	0.8902	0.906262	no	Coding	2.45591	4.46652	1.3034	6.26203
ins-11	chrII:5556743-5557071	WBGene00002094	SOM	IGN	OK	1.08942	0.281069	-1.95456	0.36865	0.433069	no	Coding	1.40905	0.769782	0.562138	0
ins-12	chrII:5554611-5555289	WBGene00002095	SOM	IGN	OK	1.66756	0	-inf	0.00765	0.015577	yes	Coding	1.59462	1.74049	0	0
ins-13	chrII:5544567-5544834	WBGene00002096	SOM	IGN	OK	0	0.925943	inf	0.07015	0.113853	no	Coding	0	0	0.93779	0.914096
ins-14	chrII:6745439-6745770	WBGene00002097	SOM	IGN	OK	5.36499	0.727353	-2.88285	0.1613	0.230632	no	Coding	2.74652	7.98346	1.45471	0
ins-15	chrII:6744298-6744690	WBGene00002098	SOM	IGN	OK	0.24851	1.78644	2.84571	0.2527	0.317266	no	Coding	0	0.49702	2.54392	1.02896
ins-16	chrIII:1545026-2217085	WBGene00002099	SOM	IGN	NOTEST	0.517746	0	-inf	1	1	no	Coding	1.03549	0	0	0
ins-17	chrIII:4477065-4477490	WBGene00002100	SOM	IGN	OK	23.3915	14.3605	-0.703872	0.07	0.113853	no	Coding	27.0405	19.7424	12.0284	16.6927
ins-18	chrI:7741935-8394405	WBGene00002101	SOM	IGN	OK	11.4365	3.01087	-1.92539	0.2744	0.337874	no	Coding	12.2751	10.5979	2.07049	3.95125
ins-19	chrII:2443296-4279128	WBGene00002102	SOM	IGN	OK	8.43121	0.193606	-5.44454	0.2492	0.315574	no	Coding	4.5865	12.2759	0	0.387213
ins-20	chrII:6010835-6011205	WBGene00002103	SOM	IGN	NOTEST	0.259318	0	-inf	1	1	no	Coding	0.518637	0	0	0
ins-21	chrIII:10023714-10024031	WBGene00002104	SOM	IGN	OK	4.90949	0	-inf	5e-05	0.0001367	yes	Coding	7.49013	2.32885	0	0
ins-22	chrIII:10026210-10026522	WBGene00002105	SOM	IGN	OK	21.376	3.69237	-2.53337	0.00545	0.0113835	yes	Coding	17.2919	25.4601	2.75053	4.63421
ins-23	chrIII:10028175-10028464	WBGene00002106	SOM	IGN	OK	2.18724	0.41124	-2.41106	0.27595	0.339425	no	Coding	3.21005	1.16443	0	0.82248
ins-24	chrI:13143189-14566044	WBGene00002107	SOM	IGN	OK	13.3162	5.77521	-1.20524	0.4694	0.53239	no	Coding	16.4367	10.1957	5.29129	6.25914
ins-25	chrI:13143189-14566044	WBGene00002108	SOM	IGN	NOTEST	0	0	0	1	1	no	Coding	0	0	0	0
ins-26	chrI:13143189-14566044	WBGene00002109	SOM	IGN	OK	9.08183	2.07042	-2.13306	0.2437	0.31538	no	Coding	9.68031	8.48336	1.19013	2.95071
ins-27	chrI:13143189-14566044	WBGene00002110	SOM	IGN	OK	68.9621	5.41441	-3.67093	0.0581	0.0964287	no	Coding	59.6569	78.2673	4.17407	6.65476
ins-28	chrI:13143189-14566044	WBGene00002111	SOM	IGN	OK	16.4208	4.76674	-1.78445	0.33875	0.403653	no	Coding	16.5432	16.2984	5.98568	3.54779
ins-29	chrI:13143189-14566044	WBGene00002112	SOM	IGN	OK	7.28622	0	-inf	0.00755	0.0153906	yes	Coding	6.42013	8.15231	0	0
ins-30	chrI:13143189-14566044	WBGene00002113	SOM	IGN	OK	5.00452	3.54734	-0.496493	0.7652	0.79726	no	Coding	4.5579	5.45114	3.01246	4.08222
ins-31	chrII:2443296-4279128	WBGene00002114	SOM	IGN	OK	4.99784	0.849754	-2.55619	0.16305	0.232646	no	Coding	4.94024	5.05544	0.68416	1.01535
ins-32	chrII:2443296-4279128	WBGene00002115	SOM	IGN	NOTEST	0	0.242605	inf	1	1	no	Coding	0	0	0.485211	0
ins-33	chrI:13143189-14566044	WBGene00002116	SOM	IGN	OK	5.33774	1.23743	-2.10888	0.24925	0.315574	no	Coding	5.09186	5.58363	1.27815	1.19671
ins-34	chrIV:14106560-14107634	WBGene00002117	SOM	IGN	OK	0	2.18161	inf	5e-05	0.0001367	yes	Coding	0	0	2.63494	1.72828
ins-35	chrV:20375508-20376178	WBGene00002118	SOM	IGN	OK	6.35129	1.80277	-1.81683	0.04785	0.0812462	no	Coding	2.63199	10.0706	2.1019	1.50365
ins-36	chrI:11212417-11215083	WBGene00002119	SOM	IGN	NOTEST	0	0.415833	inf	1	1	no	Coding	0	0	0	0.831667
ins-37	chrII:13507760-13903274	WBGene00002120	SOM	IGN	OK	0.807123	6.16351	2.93289	0.1532	0.220845	no	Coding	0.504919	1.10933	6.28054	6.04648
ins-38	chrII:5530483-5530911	WBGene00002121	SOM	IGN	NOTEST	0	0	0	1	1	no	Coding	0	0	0	0
inx-1	chrX:6944750-6956301	WBGene00002123	SOM	IGN	OK	5.21135	3.4853	-0.580373	0.0786	0.126042	no	Coding	5.6443	4.77839	3.63686	3.33374
inx-2	chrX:11295118-11296665	WBGene00002124	SOM	IGN	OK	0.315875	18.2722	5.85415	0.0003	0.000758483	yes	Coding	0.462228	0.169523	13.6649	22.8795
inx-3	chrX:5996133-5997851	WBGene00002125	SOM	IGN	OK	0.726119	25.1863	5.11629	5e-05	0.0001367	yes	Coding	0.691457	0.76078	17.8825	32.4901
inx-5	chrX:8300310-8302323	WBGene00002127	SOM	IGN	OK	42.4972	18.6579	-1.18758	5e-05	0.0001367	yes	Coding	44.5921	40.4023	18.5559	18.7598
inx-6	chrIV:12746593-12749515	WBGene00002128	SOM	IGN	OK	2.79816	2.04089	-0.455275	0.26575	0.32923	no	Coding	3.10418	2.49213	2.15477	1.92702
inx-7	chrIV:5944158-5946618	WBGene00002129	SOM	IGN	OK	12.305	26.4603	1.10458	5e-05	0.0001367	yes	Coding	11.2163	13.3937	25.0465	27.8741
inx-8	chrIV:11673849-11675435	WBGene00002130	SOM	IGN	OK	144.398	213.086	0.561388	0.006	0.0124386	yes	Coding	130.914	157.881	159.397	266.774
inx-9	chrIV:11676360-11678352	WBGene00002131	SOM	IGN	OK	58.1915	64.3208	0.144478	0.49115	0.551857	no	Coding	56.718	59.6649	54.8058	73.8359
inx-10	chrV:9204892-9207367	WBGene00002132	SOM	IGN	OK	11.364	13.8268	0.283002	0.24255	0.31538	no	Coding	11.0067	11.7213	12.8395	14.8142
inx-11	chrV:12487246-12493099	WBGene00002133	SOM	IGN	OK	16.0597	13.1657	-0.286657	0.2471	0.31538	no	Coding	14.7181	17.4013	12.8017	13.5298
inx-12	chrI:3755605-3758994	WBGene00002134	SOM	IGN	OK	146.876	45.0913	-1.70368	5e-05	0.0001367	yes	Coding	143.112	150.64	48.0619	42.1207
inx-13	chrI:3748752-3753908	WBGene00002135	SOM	IGN	OK	88.2183	32.2718	-1.4508	5e-05	0.0001367	yes	Coding	87.7916	88.645	32.7099	31.8337
inx-14	chrI:7350471-7352071	WBGene00002136	SOM	IGN	OK	0.322128	116.61	8.49984	0.00015	0.000393467	yes	Coding	0.0742089	0.570047	109.797	123.422
inx-15	chrI:4159098-4161112	WBGene00002137	SOM	IGN	OK	134.681	17.0259	-2.98374	5e-05	0.0001367	yes	Coding	125.431	143.931	20.9734	13.0784
inx-16	chrI:4162058-4164420	WBGene00002138	SOM	IGN	OK	108.979	19.3926	-2.49047	5e-05	0.0001367	yes	Coding	97.7202	120.237	21.6288	17.1564
inx-17	chrI:4165136-4166964	WBGene00002139	SOM	IGN	OK	45.1019	12.9538	-1.79981	5e-05	0.0001367	yes	Coding	46.4578	43.746	13.6218	12.2858
inx-18	chrIV:606443-613821	WBGene00002140	SOM	IGN	OK	0.824299	0.564763	-0.545521	0.3541	0.418985	no	Coding	0.957341	0.691256	0.693367	0.436159
inx-19	chrI:2256153-2485384	WBGene00002141	SOM	IGN	OK	0.571484	1.07834	0.916031	0.59825	0.649709	no	Coding	0.659217	0.483751	1.23465	0.922038
inx-20	chrI:9874688-9879110	WBGene00002142	SOM	IGN	OK	0.740094	0.913335	0.303436	0.5504	0.606314	no	Coding	0.558449	0.921739	0.89646	0.930211
inx-21	chrI:3611944-3618110	WBGene00002143	SOM	IGN	OK	0.210941	89.6077	8.73064	0.00165	0.0037624	yes	Coding	0.131806	0.290076	85.3203	93.8951
inx-22	chrI:3608618-3611706	WBGene00002144	SOM	IGN	OK	0.110356	107.952	9.934	0.0392	0.0683827	no	Coding	0.0689574	0.151755	103.499	112.405
ipp-5	chrX:6031436-6034002	WBGene00002146	SOM	IGN	OK	31.5194	10.6776	-1.56166	5e-05	0.0001367	yes	Coding	30.8865	32.1524	9.91599	11.4391
ire-1	chrII:8112617-8124788	WBGene00002147	SOM	IGN	OK	32.6648	116.481	1.83428	5e-05	0.0001367	yes	Coding	30.0936	35.2361	111.424	121.537
gon-14	chrV:6606785-6611141	WBGene00002148	SOM	IGN	OK	11.3977	102.544	3.16943	5e-05	0.0001367	yes	Coding	10.8878	11.9076	96.2487	108.84
irk-1	chrX:6766539-6772901	WBGene00002149	SOM	IGN	NOTEST	0.681039	0.471634	-0.530071	1	1	no	Coding	0.919414	0.442665	0.645707	0.297561
irk-2	chrX:542110-810722	WBGene00002150	SOM	IGN	OK	4.27541	1.95259	-1.13067	0.4145	0.478548	no	Coding	4.13992	4.4109	2.11135	1.79384
irk-3	chrX:14353714-14358986	WBGene00002151	SOM	IGN	OK	4.97009	3.38597	-0.553701	0.1248	0.185629	no	Coding	4.91712	5.02306	3.45321	3.31874
iars-1	chrIV:10368593-10372458	WBGene00002152	SOM	IGN	OK	86.9544	119.955	0.464161	0.02265	0.0418829	yes	Coding	84.9152	88.9937	109.915	129.995
iars-2	chrI:10179834-10183922	WBGene00002153	SOM	IGN	OK	28.2917	107.305	1.92326	5e-05	0.0001367	yes	Coding	28.6511	27.9323	102.235	112.374
isp-1	chrIV:8134141-8136026	WBGene00002162	SOM	IGN	OK	451.806	135.838	-1.73381	5e-05	0.0001367	yes	Coding	415.42	488.193	123.901	147.776
ist-1	chrX:7132163-7139227	WBGene00002163	SOM	IGN	OK	18.3871	6.30437	-1.54427	5e-05	0.0001367	yes	Coding	22.8008	13.9734	5.5834	7.02533
isw-1	chrIII:6704162-6709947	WBGene00002169	SOM	IGN	OK	9.95447	176.023	4.14427	5e-05	0.0001367	yes	Coding	10.2507	9.65825	166.215	185.831
itr-1	chrIV:7675162-7696692	WBGene00002173	SOM	IGN	OK	65.4292	56.4847	-0.212074	0.3046	0.368733	no	Coding	71.9167	58.9417	53.7018	59.2676
itx-1	chrI:2571529-2967292	WBGene00002174	SOM	IGN	OK	34.2215	13.9073	-1.29906	0.378	0.442465	no	Coding	32.9956	35.4474	14.7304	13.0842
jac-1	chrIV:15896213-16675918	WBGene00002175	SOM	IGN	OK	16.9071	10.9871	-0.621813	0.65985	0.705648	no	Coding	16.4773	17.3368	10.4434	11.5309
jip-1	chrII:1197387-1391574	WBGene00002176	SOM	IGN	OK	7.06036	6.94226	-0.0243377	0.9855	0.986827	no	Coding	7.15482	6.96591	6.96284	6.92168
jkk-1	chrX:5368632-5371778	WBGene00002177	SOM	IGN	OK	1.4766	1.21651	-0.279531	0.5444	0.600959	no	Coding	1.32875	1.62446	1.06648	1.36654
jnk-1	chrIV:6957665-6963581	WBGene00002178	SOM	IGN	OK	8.18039	2.60017	-1.65356	5e-05	0.0001367	yes	Coding	8.0065	8.35429	3.36098	1.83935
jph-1	chrI:7741935-8394405	WBGene00002179	SOM	IGN	OK	16.742	11.5741	-0.532568	0.75235	0.786375	no	Coding	19.2434	14.2406	12.114	11.0343
jtr-1	chrIV:858931-1921342	WBGene00002180	SOM	IGN	OK	29.2674	74.7785	1.35333	0.4285	0.492349	no	Coding	28.5412	29.9936	75.9639	73.5931
kal-1	chrI:13143189-14566044	WBGene00002181	SOM	IGN	OK	1.64531	4.45257	1.43628	0.37335	0.437711	no	Coding	1.65789	1.63274	3.67936	5.22577
kap-1	chrIII:7338936-7343509	WBGene00002182	SOM	IGN	OK	2.89403	2.94287	0.0241406	0.94275	0.951413	no	Coding	2.84065	2.94742	3.03027	2.85546
kat-1	chrII:7073772-7075367	WBGene00002183	SOM	IGN	OK	328.021	123.692	-1.40704	5e-05	0.0001367	yes	Coding	320.879	335.163	114.293	133.091
kel-1	chrII:11688905-11695939	WBGene00002184	SOM	IGN	OK	3.50654	6.71283	0.936871	0.44065	0.504609	no	Coding	2.89005	4.12304	5.75893	7.66673
kel-3	chrIII:12784715-13607695	WBGene00002185	SOM	IGN	OK	28.3994	60.4002	1.08869	0.44955	0.51322	no	Coding	26.4335	30.3653	57.6806	63.1198
kel-10	chrIII:10098535-10101360	WBGene00002186	SOM	IGN	OK	0.31663	9.99844	4.98083	5e-05	0.0001367	yes	Coding	0.16094	0.472321	13.1329	6.86397
kgb-1	chrIV:405947-408886	WBGene00002187	SOM	IGN	OK	85.4586	24.8674	-1.78097	5e-05	0.0001367	yes	Coding	78.797	92.1202	25.3779	24.3569
kgb-2	chrIV:1956724-4526957	WBGene00002188	SOM	IGN	HIDATA	42.0548	0	0	1	1	no	Coding	40.5857	43.5239	5.33196	4.33581
kin-1	chrI:14919523-14951556	WBGene00002189	SOM	IGN	OK	22.7499	17.8809	-0.347438	0.1559	0.224204	no	Coding	22.2878	23.212	15.776	19.9859
kin-2	chrX:5971659-5977819	WBGene00002190	SOM	IGN	OK	71.5525	36.6758	-0.964175	5e-05	0.0001367	yes	Coding	70.3265	72.7785	36.7246	36.627
kin-3	chrI:10734027-10736229	WBGene00002191	SOM	IGN	OK	151.145	124.531	-0.279428	0.1607	0.229995	no	Coding	145.866	156.425	118.547	130.516
kin-4	chrIV:11425719-11446623	WBGene00002192	SOM	IGN	OK	36.0173	114.33	1.66645	5e-05	0.0001367	yes	Coding	35.8612	36.1733	110.478	118.183
kin-5	chrIV:9967083-9969044	WBGene00002193	SOM	IGN	OK	0.21458	7.45903	5.1194	0.0006	0.00146185	yes	Coding	0.23511	0.19405	9.48253	5.43554
kin-6	chrII:11640389-11641672	WBGene00002194	SOM	IGN	NOTEST	0	0.100432	inf	1	1	no	Coding	0	0	0	0.200865
kin-9	chrX:8432640-8437166	WBGene00002195	SOM	IGN	OK	1.63619	0.951087	-0.782694	0.0715	0.115723	no	Coding	1.8312	1.44119	0.766502	1.13567
kin-10	chrI:7741935-8394405	WBGene00002196	SOM	IGN	OK	127.572	149.945	0.233123	0.84095	0.864728	no	Coding	114.896	140.247	153.415	146.475
kin-14	chrI:7075941-7079437	WBGene00002198	SOM	IGN	OK	4.34586	12.3841	1.51078	5e-05	0.0001367	yes	Coding	3.16719	5.52453	14.0122	10.756
kin-15	chrII:9431379-9433564	WBGene00002199	SOM	IGN	OK	23.8684	2.62698	-3.18363	5e-05	0.0001367	yes	Coding	21.9973	25.7395	2.75845	2.49551
kin-16	chrII:9434092-9436001	WBGene00002200	SOM	IGN	OK	31.8173	3.36702	-3.24027	5e-05	0.0001367	yes	Coding	30.6974	32.9371	3.38077	3.35327
kin-18	chrIII:6118842-6123736	WBGene00002201	SOM	IGN	OK	30.3788	177.153	2.54386	5e-05	0.0001367	yes	Coding	27.9971	32.7605	177.506	176.8
kin-19	chrIII:4084764-4086463	WBGene00002202	SOM	IGN	OK	71.2524	93.9608	0.39912	0.05495	0.0917778	no	Coding	70.8316	71.6732	88.9648	98.9568
kin-20	chrX:15269587-15273623	WBGene00002203	SOM	IGN	OK	21.662	22.2706	0.0399733	0.8698	0.888423	no	Coding	20.8588	22.4653	19.9333	24.6079
kin-21	chrIV:9832914-9834802	WBGene00002204	SOM	IGN	OK	0.0287902	3.19945	6.7961	0.24705	0.31538	no	Coding	0.0575804	0	3.92835	2.47054
kin-23	chrI:11640677-11642197	WBGene00002205	SOM	IGN	NOTEST	0.175159	0.0978359	-0.840226	1	1	no	Coding	0.166804	0.183514	0.133879	0.0617932
kin-24	chrIV:9839088-9840956	WBGene00002206	SOM	IGN	OK	0	3.61744	inf	5e-05	0.0001367	yes	Coding	0	0	4.89053	2.34434
sid-3	chrX:17186313-17192899	WBGene00002207	SOM	IGN	OK	11.3569	10.885	-0.0612249	0.78475	0.814569	no	Coding	11.5522	11.1616	8.86463	12.9054
kin-26	chrIV:7875739-7877790	WBGene00002208	SOM	IGN	OK	0.0779278	3.91196	5.64961	0.1053	0.161211	no	Coding	0.0742068	0.0816489	5.24126	2.58265
kin-29	chrX:2844802-2852379	WBGene00002210	SOM	IGN	OK	25.7353	13.9784	-0.880546	5e-05	0.0001367	yes	Coding	25.4439	26.0268	13.1729	14.784
kin-30	chrV:15244745-15247470	WBGene00002211	SOM	IGN	OK	1.91525	0.861722	-1.15224	0.01965	0.0369027	yes	Coding	2.29802	1.53249	0.950166	0.773277
kin-31	chrIII:8670574-8674966	WBGene00002212	SOM	IGN	OK	0.113836	2.59509	4.51075	0.21975	0.296681	no	Coding	0.146871	0.0808011	3.12387	2.06631
kin-32	chrI:4573661-5262993	WBGene00002213	SOM	IGN	OK	8.17734	7.8463	-0.0596181	0.96725	0.972062	no	Coding	8.22116	8.13351	7.33631	8.35629
klc-1	chrIV:11083713-11085838	WBGene00002214	SOM	IGN	OK	1.63664	141.166	6.43051	5e-05	0.0001367	yes	Coding	1.46034	1.81294	145.388	136.945
klc-2	chrV:5575436-5581325	WBGene00002215	SOM	IGN	OK	93.4161	29.2089	-1.67726	5e-05	0.0001367	yes	Coding	89.7208	97.1115	26.5426	31.8753
klp-3	chrII:7842364-7845331	WBGene00002216	SOM	IGN	OK	19.0477	8.52174	-1.16039	0.00355	0.00768165	yes	Coding	19.1187	18.9766	10.7184	6.3251
klp-4	chrX:3171691-3178652	WBGene00002217	SOM	IGN	OK	22.0762	14.5561	-0.600872	0.0031	0.00676337	yes	Coding	21.9882	22.1642	13.0257	16.0864
klp-6	chrIII:5030913-5036309	WBGene00002218	SOM	IGN	NOTEST	0.117833	0.657521	2.48029	1	1	no	Coding	0.12909	0.106576	0.64759	0.667451
klp-7	chrIII:10732173-12052193	WBGene00002219	SOM	IGN	OK	10.6442	219.213	4.3642	0.0308	0.0552428	no	Coding	9.45834	11.83	190.887	247.539
klp-11	chrIV:8755266-8761983	WBGene00002222	SOM	IGN	OK	22.8256	8.51103	-1.42325	0.0315	0.0563871	no	Coding	11.8724	33.7788	6.6722	10.3499
klp-12	chrIV:11340389-11359774	WBGene00002223	SOM	IGN	OK	41.0156	117.158	1.51421	5e-05	0.0001367	yes	Coding	42.818	39.2132	107.099	127.217
klp-13	chrX:5985156-5991914	WBGene00002224	SOM	IGN	OK	0.816046	0.814322	-0.00305168	0.9936	0.993782	no	Coding	0.707894	0.924199	0.816863	0.811781
klp-15	chrI:5577195-5579184	WBGene00002225	SOM	IGN	OK	1.63861	256.845	7.29228	5e-05	0.0001367	yes	Coding	1.53249	1.74473	231.839	281.851
klp-16	chrI:9512517-9514506	WBGene00002226	SOM	IGN	OK	8.3966	285.187	5.08596	5e-05	0.0001367	yes	Coding	7.66244	9.13075	261.869	308.505
klp-17	chrII:10968325-11503888	WBGene00002227	SOM	IGN	OK	0.715483	11.8268	4.047	0.04005	0.0697094	no	Coding	0.539952	0.891013	13.112	10.5416
klp-18	chrIV:7040200-7043286	WBGene00002228	SOM	IGN	OK	0.242691	226.916	9.86883	5e-05	0.0001367	yes	Coding	0.0963776	0.389004	214.977	238.856
klp-19	chrIII:12784715-13607695	WBGene00002229	SOM	IGN	OK	2.18043	313.969	7.16987	0.00135	0.00312227	yes	Coding	1.70235	2.65851	293.647	334.291
klp-20	chrIII:56859-463717	WBGene00002230	SOM	IGN	OK	3.13258	46.2436	3.88383	0.0694	0.113107	no	Coding	3.33167	2.93349	40.7613	51.7259
knl-1	chrIII:8250564-8253872	WBGene00002231	SOM	IGN	OK	0.726215	122.604	7.3994	5e-05	0.0001367	yes	Coding	0.737751	0.71468	110.307	134.901
kpc-1	chrI:11676035-11680623	WBGene00002232	SOM	IGN	OK	29.5473	18.5084	-0.674847	0.00155	0.00354722	yes	Coding	32.488	26.6066	19.2765	17.7402
kqt-1	chrX:6618984-6627667	WBGene00002233	SOM	IGN	OK	1.73969	1.82328	0.0677095	0.85765	0.878371	no	Coding	2.032	1.44738	1.94942	1.69715
kqt-2	chrX:8242271-8247760	WBGene00002234	SOM	IGN	OK	20.4577	4.46722	-2.19519	0.0005	0.00123345	yes	Coding	20.445	20.4704	5.71705	3.21739
kqt-3	chrII:13507760-13903274	WBGene00002235	SOM	IGN	OK	8.35425	4.09289	-1.02939	0.6295	0.67762	no	Coding	9.49012	7.21838	4.1078	4.07797
kars-1	chrII:7070348-7072347	WBGene00002238	SOM	IGN	OK	62.7982	173.262	1.46416	5e-05	0.0001367	yes	Coding	64.6624	60.934	157.884	188.64
ksr-1	chrX:8275166-8283005	WBGene00002239	SOM	IGN	OK	12.7676	6.67947	-0.934685	0.00025	0.000638083	yes	Coding	12.0319	13.5033	5.77549	7.58344
ksr-2	chrI:12047875-12059773	WBGene00002240	SOM	IGN	OK	4.29039	47.2436	3.46094	5e-05	0.0001367	yes	Coding	4.45683	4.12395	43.6791	50.8082
kup-1	chrV:12032307-12040847	WBGene00002241	SOM	IGN	OK	10.2063	128.27	3.65164	5e-05	0.0001367	yes	Coding	9.76405	10.6486	123.48	133.06
kvs-1	chrX:7690881-7707035	WBGene00002242	SOM	IGN	OK	5.85195	1.01592	-2.52613	5e-05	0.0001367	yes	Coding	6.11431	5.58958	0.694094	1.33774
lad-2	chrIV:1956724-4526957	WBGene00002243	SOM	IGN	HIDATA	1.3283	0	0	1	1	no	Coding	1.721	0.935593	1.52269	1.25668
laf-1	chrIII:2418503-2779010	WBGene00002244	SOM	IGN	OK	12.0081	68.7293	2.51692	0.2699	0.33316	no	Coding	12.1101	11.9061	63.3363	74.1222
lag-1	chrIV:6095403-6110103	WBGene00002245	SOM	IGN	OK	10.9111	75.601	2.79261	5e-05	0.0001367	yes	Coding	10.1821	11.64	69.1755	82.0265
lag-2	chrV:3150485-3202885	WBGene00002246	SOM	IGN	OK	0.0444376	1.19437	4.74833	0.23185	0.308461	no	Coding	0	0.0888753	0.71319	1.67556
lam-1	chrIV:5173323-5183210	WBGene00002247	SOM	IGN	OK	46.448	66.7089	0.522265	0.2093	0.285684	no	Coding	57.2975	35.5984	57.9078	75.51
lam-3	chrI:10608481-10621302	WBGene00002248	SOM	IGN	OK	16.0496	11.9815	-0.42173	0.0393	0.0685352	no	Coding	19.9649	12.1344	10.6314	13.3316
lap-1	chrIII:8399225-8401837	WBGene00002249	SOM	IGN	OK	130.198	74.961	-0.796492	5e-05	0.0001367	yes	Coding	119.723	140.673	71.2812	78.6409
lap-2	chrV:13043713-13045881	WBGene00002250	SOM	IGN	OK	160.561	103.582	-0.632346	0.0017	0.00387101	yes	Coding	152.188	168.933	100.038	107.126
lat-1	chrII:8896817-8908037	WBGene00002251	SOM	IGN	OK	25.8287	134.69	2.3826	5e-05	0.0001367	yes	Coding	21.6027	30.0546	134.212	135.168
lat-2	chrII:4359085-4367933	WBGene00002252	SOM	IGN	OK	3.03789	1.41035	-1.10702	0.00815	0.0165191	yes	Coding	2.85967	3.21611	1.28064	1.54006
lbp-1	chrX:3259145-3259741	WBGene00002253	SOM	IGN	OK	493.181	71.2211	-2.79174	5e-05	0.0001367	yes	Coding	415.379	570.984	55.7613	86.6809
lbp-2	chrX:3260789-3261377	WBGene00002254	SOM	IGN	OK	3433.74	102.129	-5.07131	5e-05	0.0001367	yes	Coding	2929.36	3938.12	91.9978	112.261
lbp-3	chrX:3257393-3258051	WBGene00002255	SOM	IGN	OK	117.592	25.0339	-2.23183	5e-05	0.0001367	yes	Coding	117.131	118.053	24.8949	25.173
lbp-4	chrV:7731614-8569933	WBGene00002256	SOM	IGN	OK	29.2234	73.9463	1.33935	0.415	0.479092	no	Coding	30.7214	27.7255	75.1069	72.7857
lbp-5	chrI:6554901-6936826	WBGene00002257	SOM	IGN	OK	337.11	35.7071	-3.23893	0.2378	0.313825	no	Coding	320.789	353.43	38.0367	33.3775
lbp-6	chrI:6554901-6936826	WBGene00002258	SOM	IGN	OK	2240.94	186.901	-3.58376	0.0615	0.101444	no	Coding	1962.72	2519.17	187.237	186.566
lbp-7	chrV:13879541-13880100	WBGene00002259	SOM	IGN	OK	168.675	13.21	-3.67454	5e-05	0.0001367	yes	Coding	156.858	180.492	14.9277	11.4923
lbp-8	chrV:13890771-13891249	WBGene00002260	SOM	IGN	OK	61.6944	11.0859	-2.47642	5e-05	0.0001367	yes	Coding	43.5348	79.854	10.9292	11.2425
ldb-1	chrX:11028850-11039894	WBGene00002261	SOM	IGN	OK	9.16684	12.436	0.440026	0.0801	0.128221	no	Coding	10.0707	8.26302	11.7857	13.0863
ldh-1	chrII:11725262-11726368	WBGene00002262	SOM	IGN	OK	191.416	31.5259	-2.6021	5e-05	0.0001367	yes	Coding	192.686	190.146	24.4694	38.5823
lea-1	chrV:10011898-10027696	WBGene00002263	SOM	IGN	OK	80.0074	149.032	0.897415	0.00015	0.000393467	yes	Coding	79.8141	80.2007	126.954	171.11
lec-1	chrII:13195508-13199408	WBGene00002264	SOM	IGN	OK	134.099	74.7249	-0.843635	5e-05	0.0001367	yes	Coding	125.213	142.984	71.3206	78.1292
lec-2	chrII:10009833-10015824	WBGene00002265	SOM	IGN	OK	675.152	77.3474	-3.12579	5e-05	0.0001367	yes	Coding	655.88	694.424	73.1492	81.5455
lec-3	chrII:9991100-9999925	WBGene00002266	SOM	IGN	OK	36.9694	21.2464	-0.79911	0.00175	0.00398043	yes	Coding	37.8917	36.047	22.9179	19.575
lec-4	chrIII:3771503-3773041	WBGene00002267	SOM	IGN	OK	434.691	21.4917	-4.33814	5e-05	0.0001367	yes	Coding	421.058	448.325	22.5617	20.4217
lec-5	chrII:5839688-5841081	WBGene00002268	SOM	IGN	OK	704.468	119.091	-2.56447	5e-05	0.0001367	yes	Coding	658.297	750.638	104.456	133.726
lec-6	chrIII:599597-600355	WBGene00002269	SOM	IGN	OK	3137.54	92.638	-5.08189	5e-05	0.0001367	yes	Coding	2797.12	3477.95	98.1754	87.1006
lec-7	chrX:9852174-9852851	WBGene00002270	SOM	IGN	OK	10.7486	1.37401	-2.96768	0.00035	0.000878786	yes	Coding	12.6917	8.80541	1.25077	1.49725
lec-8	chrX:9850548-9851203	WBGene00002271	SOM	IGN	OK	257.899	37.3415	-2.78796	5e-05	0.0001367	yes	Coding	210.981	304.818	37.0528	37.6301
lec-9	chrX:17600446-17601347	WBGene00002272	SOM	IGN	OK	467.741	34.9225	-3.74348	5e-05	0.0001367	yes	Coding	415.46	520.022	36.3149	33.5301
lec-10	chrV:6488300-6488994	WBGene00002273	SOM	IGN	OK	257.547	36.2141	-2.83022	5e-05	0.0001367	yes	Coding	251.879	263.215	35.4994	36.9287
lec-11	chrIV:6588223-6590125	WBGene00002274	SOM	IGN	OK	53.6555	6.08434	-3.14055	5e-05	0.0001367	yes	Coding	53.1214	54.1896	6.6329	5.53578
lem-2	chrII:14063379-14065783	WBGene00002275	SOM	IGN	OK	10.8186	158.237	3.87049	5e-05	0.0001367	yes	Coding	11.3594	10.2779	156.059	160.414
lem-3	chrI:9578708-9581259	WBGene00002276	SOM	IGN	OK	52.7461	108.061	1.03471	5e-05	0.0001367	yes	Coding	55.7621	49.73	101.834	114.287
let-2	chrX:16380949-16389255	WBGene00002280	SOM	IGN	OK	185.567	260.846	0.491258	0.024	0.0440853	yes	Coding	195.413	175.721	247.77	273.922
let-4	chrX:14569021-14589017	WBGene00002282	SOM	IGN	OK	1.47675	4.28824	1.53796	0.08415	0.133801	no	Coding	1.52923	1.42428	3.65081	4.92567
let-7	chrX:14744103-14744202	WBGene00002285	SOM	IGN	NOTEST	0	0	0	1	1	no	NonCoding	0	0	0	0
let-19	chrII:8771021-8781378	WBGene00002295	SOM	IGN	OK	11.1437	25.0906	1.17092	5e-05	0.0001367	yes	Coding	12.2737	10.0137	21.7141	28.467
ect-2	chrII:10778882-10783206	WBGene00002297	SOM	IGN	OK	0.543749	97.3486	7.48408	5e-05	0.0001367	yes	Coding	0.486309	0.601189	93.231	101.466
let-23	chrII:9197457-9206878	WBGene00002299	SOM	IGN	OK	15.8022	33.3873	1.07917	5e-05	0.0001367	yes	Coding	14.6939	16.9105	29.6067	37.1679
let-49	chrI:14820412-14821530	WBGene00002324	SOM	IGN	OK	10.3841	59.714	2.52369	5e-05	0.0001367	yes	Coding	9.52008	11.2482	58.1749	61.2532
let-60	chrIV:11689022-11691054	WBGene00002335	SOM	IGN	OK	29.1263	70.4508	1.27429	5e-05	0.0001367	yes	Coding	27.4213	30.8313	70.83	70.0716
let-70	chrIV:11081556-11082186	WBGene00002344	SOM	IGN	OK	151.708	155.637	0.0368808	0.86405	0.883543	no	Coding	143.403	160.014	149.421	161.852
myo-1	chrI:7259461-7266933	WBGene00002348	SOM	IGN	OK	29.4225	55.2499	0.909051	5e-05	0.0001367	yes	Coding	36.0044	22.8406	45.3224	65.1773
let-92	chrIV:11858422-11859681	WBGene00002363	SOM	IGN	OK	58.2307	118.526	1.02535	5e-05	0.0001367	yes	Coding	54.8479	61.6135	116.706	120.346
let-99	chrIV:12567832-12570424	WBGene00002368	SOM	IGN	OK	0.739863	162.164	7.77598	5e-05	0.0001367	yes	Coding	0.612691	0.867036	146.513	177.815
lpr-1	chrI:557508-561566	WBGene00002393	SOM	IGN	OK	1.0456	1.28578	0.29831	0.61325	0.662919	no	Coding	0.541162	1.55004	1.61523	0.956333
let-268	chrII:10033388-10038058	WBGene00002497	SOM	IGN	OK	28.9495	37.2142	0.362311	0.0774	0.124276	no	Coding	28.4797	29.4194	35.0751	39.3532
let-363	chrI:4573661-5262993	WBGene00002583	SOM	IGN	OK	27.0137	119.639	2.14692	0.3969	0.461157	no	Coding	28.4186	25.6087	108.942	130.335
let-381	chrI:6320426-6323496	WBGene00002601	SOM	IGN	OK	1.3984	5.38061	1.944	0.0001	0.000266846	yes	Coding	1.37995	1.41684	4.28255	6.47867
let-413	chrV:7731614-8569933	WBGene00002632	SOM	IGN	OK	28.1092	29.3032	0.0600175	0.95835	0.965014	no	Coding	26.9849	29.2335	27.0019	31.6046
let-418	chrV:5826843-5832677	WBGene00002637	SOM	IGN	OK	39.6397	157.075	1.98643	5e-05	0.0001367	yes	Coding	44.5288	34.7507	137.744	176.405
let-502	chrI:4573661-5262993	WBGene00002694	SOM	IGN	OK	18.4136	104.108	2.49924	0.2777	0.341167	no	Coding	18.309	18.5182	92.5491	115.667
let-504	chrI:4129631-4132194	WBGene00002696	SOM	IGN	OK	8.90858	90.0921	3.33813	5e-05	0.0001367	yes	Coding	9.69512	8.12205	88.3084	91.8758
let-526	chrI:5301770-5317395	WBGene00002717	SOM	IGN	OK	21.1353	107.179	2.3423	5e-05	0.0001367	yes	Coding	19.9665	22.304	97.2087	117.15
let-607	chrI:6554901-6936826	WBGene00002783	SOM	IGN	OK	15.3546	54.3403	1.82335	0.43175	0.495666	no	Coding	14.7119	15.9974	53.8495	54.8311
Y110A7A.19	chrI:4573661-5262993	WBGene00002804	SOM	IGN	OK	9.62107	71.5669	2.89502	0.12815	0.189801	no	Coding	10.6949	8.54728	65.168	77.9659
let-653	chrIV:11885594-11890869	WBGene00002827	SOM	IGN	OK	3.97904	1.1686	-1.76764	5e-05	0.0001367	yes	Coding	3.89343	4.06465	1.31934	1.01787
let-711	chrIII:6946709-6958136	WBGene00002845	SOM	IGN	OK	32.3113	165.066	2.35293	5e-05	0.0001367	yes	Coding	32.4341	32.1885	144.177	185.955
let-716	chrIII:6383498-6389133	WBGene00002850	SOM	IGN	OK	8.04307	154.738	4.26593	5e-05	0.0001367	yes	Coding	8.3924	7.69375	145.259	164.216
let-721	chrIII:6444824-6446854	WBGene00002855	SOM	IGN	OK	158.838	132.222	-0.264594	0.18995	0.263604	no	Coding	153.653	164.023	131.904	132.539
let-754	chrIII:7950191-7951534	WBGene00002879	SOM	IGN	OK	134.815	120.531	-0.161575	0.4304	0.494289	no	Coding	119.498	150.132	121.678	119.385
let-756	chrIII:6407083-6409539	WBGene00002881	SOM	IGN	OK	3.92673	3.78276	-0.053891	0.87685	0.894391	no	Coding	4.85111	3.00236	3.46773	4.09779
let-765	chrIII:6593211-6601034	WBGene00002889	SOM	IGN	OK	26.7112	147.394	2.46416	5e-05	0.0001367	yes	Coding	28.2855	25.1368	136.348	158.441
let-767	chrIII:6338545-6339903	WBGene00002891	SOM	IGN	OK	828.077	217.899	-1.92611	5e-05	0.0001367	yes	Coding	730.383	925.772	191.509	244.288
let-805	chrIII:2418503-2779010	WBGene00002915	SOM	IGN	OK	21.7458	18.5118	-0.232293	0.7372	0.773554	no	Coding	25.5282	17.9634	19.1243	17.8993
let-858	chrII:10968325-11503888	WBGene00002957	SOM	IGN	OK	15.1734	120.755	2.99247	0.1739	0.244987	no	Coding	13.8846	16.4623	115.394	126.116
lev-1	chrIV:13174250-13179122	WBGene00002974	SOM	IGN	OK	5.61576	1.0793	-2.37938	5e-05	0.0001367	yes	Coding	5.77871	5.4528	1.14707	1.01154
lev-8	chrX:11560862-11563520	WBGene00002975	SOM	IGN	OK	1.03601	0.662822	-0.64434	0.20695	0.28309	no	Coding	1.35753	0.714485	0.75798	0.567665
lev-9	chrX:6286503-6291659	WBGene00002976	SOM	IGN	OK	0.860649	1.44536	0.747929	0.09745	0.151475	no	Coding	1.33918	0.382118	1.31374	1.57697
lev-10	chrI:13143189-14566044	WBGene00002977	SOM	IGN	OK	9.28744	11.3378	0.287782	0.8423	0.865738	no	Coding	8.99103	9.58384	9.88433	12.7912
lev-11	chrI:14621502-14630948	WBGene00002978	SOM	IGN	OK	553.955	168.277	-1.71893	5e-05	0.0001367	yes	Coding	523.558	584.352	156.145	180.408
lfe-2	chrI:4573661-5262993	WBGene00002979	SOM	IGN	OK	62.1988	23.7935	-1.38632	0.18225	0.254559	no	Coding	58.8738	65.5238	26.8179	20.7691
lgg-1	chrII:6347230-6347654	WBGene00002980	SOM	IGN	OK	2261.05	299.3	-2.91733	5e-05	0.0001367	yes	Coding	2267.54	2254.55	316.458	282.142
lgg-2	chrIV:10934742-10935804	WBGene00002981	SOM	IGN	OK	256.902	95.3889	-1.42932	5e-05	0.0001367	yes	Coding	231.974	281.829	94.3214	96.4563
lgg-3	chrIII:5697503-5697964	WBGene00002982	SOM	IGN	OK	36.7211	103.133	1.48983	5e-05	0.0001367	yes	Coding	29.0141	44.4282	106.691	99.575
lgx-1	chrX:5525139-5538426	WBGene00002983	SOM	IGN	OK	0.200423	1.86557	3.2185	5e-05	0.0001367	yes	Coding	0.216042	0.184804	2.52612	1.20503
lig-1	chrV:10814092-10816603	WBGene00002985	SOM	IGN	OK	2.93345	167.953	5.83932	5e-05	0.0001367	yes	Coding	2.54871	3.31818	160.921	174.985
lig-4	chrIII:7521403-7524646	WBGene00002986	SOM	IGN	OK	12.6869	42.3375	1.7386	5e-05	0.0001367	yes	Coding	13.0893	12.2845	40.3116	44.3635
lim-4	chrX:3869733-3873276	WBGene00002987	SOM	IGN	NOTEST	0.63921	0.250695	-1.35036	1	1	no	Coding	0.559875	0.718545	0.224679	0.27671
lim-6	chrX:1074690-1079336	WBGene00002988	SOM	IGN	OK	6.09579	2.90346	-1.07004	0.0072	0.0147304	yes	Coding	6.83661	5.35497	2.89205	2.91487
lim-7	chrI:5716678-5725359	WBGene00002989	SOM	IGN	OK	6.57432	6.76826	0.0419442	0.8882	0.904839	no	Coding	6.92679	6.22185	7.20478	6.33174
lin-1	chrIV:1956724-4526957	WBGene00002990	SOM	IGN	HIDATA	23.2973	0	0	1	1	no	Coding	23.1173	23.4773	10.5098	11.5604
lin-2	chrX:12399919-12413957	WBGene00002991	SOM	IGN	OK	9.42224	5.78181	-0.704548	0.0043	0.0091819	yes	Coding	9.21591	9.62857	5.8502	5.71343
lin-3	chrIV:11057792-11063150	WBGene00002992	SOM	IGN	OK	1.26205	62.1437	5.62177	5e-05	0.0001367	yes	Coding	1.31019	1.21391	58.8795	65.408
lin-4	chrII:5896150-5904448	WBGene00002993	SOM	IGN	NOTEST	0	0	0	1	1	no	NonCoding	0	0	0	0
lin-5	chrII:7860607-7863374	WBGene00002994	SOM	IGN	OK	20.2088	199.235	3.30142	5e-05	0.0001367	yes	Coding	18.5655	21.8521	174.628	223.841
lin-7	chrII:14347085-14348716	WBGene00002996	SOM	IGN	OK	10.748	51.3055	2.25505	5e-05	0.0001367	yes	Coding	10.8068	10.6892	47.8453	54.7658
lin-8	chrII:2443296-4279128	WBGene00002997	SOM	IGN	OK	11.2764	16.2342	0.525726	0.75755	0.790699	no	Coding	11.0047	11.5481	14.4039	18.0644
lin-9	chrIII:8900514-8904045	WBGene00002998	SOM	IGN	OK	5.55509	77.8252	3.80835	5e-05	0.0001367	yes	Coding	5.94181	5.16838	75.038	80.6123
lin-10	chrI:7741935-8394405	WBGene00002999	SOM	IGN	OK	29.3673	30.0819	0.0346865	0.9775	0.980196	no	Coding	31.1391	27.5955	29.4428	30.7211
lin-11	chrI:10248329-10255061	WBGene00003000	SOM	IGN	OK	4.67798	2.23244	-1.06727	0.0073	0.0149182	yes	Coding	4.24496	5.11099	1.73568	2.72919
lin-12	chrIII:9060324-9071311	WBGene00003001	SOM	IGN	OK	2.78187	8.67055	1.64007	5e-05	0.0001367	yes	Coding	3.10007	2.46367	7.41548	9.92562
lin-13	chrIII:7700559-7709407	WBGene00003002	SOM	IGN	OK	14.591	170.248	3.54448	5e-05	0.0001367	yes	Coding	14.6112	14.5707	151.626	188.869
lin-14	chrX:11468434-11484202	WBGene00003003	SOM	IGN	OK	8.12209	14.0388	0.789496	0.0019	0.00430069	yes	Coding	7.61428	8.62991	16.0874	11.9902
lin-17	chrI:2571529-2967292	WBGene00003006	SOM	IGN	OK	7.84801	4.80466	-0.707892	0.6606	0.706266	no	Coding	8.44045	7.25558	4.48458	5.12475
lin-18	chrX:3958539-3961764	WBGene00003007	SOM	IGN	OK	18.1631	4.65176	-1.96516	5e-05	0.0001367	yes	Coding	16.9311	19.3951	4.14523	5.15829
lin-22	chrIV:1956724-4526957	WBGene00003008	SOM	IGN	HIDATA	3.66987	0	0	1	1	no	Coding	4.22869	3.11106	1.71836	0
lin-23	chrII:6371280-6373880	WBGene00003009	SOM	IGN	OK	33.7855	117.93	1.80345	5e-05	0.0001367	yes	Coding	33.7136	33.8574	116.087	119.772
lin-24	chrIV:12129484-12134897	WBGene00003010	SOM	IGN	OK	55.0238	60.8249	0.144606	0.513	0.572242	no	Coding	51.1281	58.9195	60.9297	60.7201
lin-25	chrV:12649939-12658606	WBGene00003011	SOM	IGN	OK	7.78091	12.3799	0.66999	0.004	0.00859288	yes	Coding	7.23016	8.33166	11.3562	13.4037
lin-26	chrII:7671992-7684131	WBGene00003012	SOM	IGN	OK	31.2955	62.9614	1.00851	0.0005	0.00123345	yes	Coding	28.5357	34.0553	60.9544	64.9684
lin-28	chrI:8408154-8410797	WBGene00003014	SOM	IGN	OK	25.1718	55.9693	1.15283	5e-05	0.0001367	yes	Coding	24.399	25.9446	55.4012	56.5374
lin-29	chrII:11918275-11933161	WBGene00003015	SOM	IGN	OK	3.37201	3.17557	-0.0865895	0.8191	0.844705	no	Coding	3.82298	2.92103	4.17949	2.17166
lin-31	chrII:2443296-4279128	WBGene00003017	SOM	IGN	NOTEST	0.741116	0.122941	-2.59173	1	1	no	Coding	0.305877	1.17635	0.245882	0
lin-32	chrX:2014397-2276229	WBGene00003018	SOM	IGN	OK	0.344725	1.57293	2.18994	0.40485	0.469128	no	Coding	0	0.68945	1.25945	1.88642
lin-33	chrIV:5930641-5933108	WBGene00003019	SOM	IGN	OK	59.6521	8.81817	-2.75802	5e-05	0.0001367	yes	Coding	57.2929	62.0113	9.26752	8.36882
lin-35	chrI:5807732-5815332	WBGene00003020	SOM	IGN	OK	5.52242	124.779	4.49794	5e-05	0.0001367	yes	Coding	5.56706	5.47777	119.224	130.335
lin-36	chrIII:8017056-8020805	WBGene00003021	SOM	IGN	OK	3.60994	88.4379	4.61462	5e-05	0.0001367	yes	Coding	3.01347	4.20641	84.1083	92.7674
lin-37	chrIII:7070941-7072492	WBGene00003022	SOM	IGN	OK	14.522	107.668	2.89028	5e-05	0.0001367	yes	Coding	13.5671	15.4769	106.546	108.79
lin-39	chrIII:7529050-7534635	WBGene00003024	SOM	IGN	OK	10.4355	5.65896	-0.882898	0.0123	0.0241702	yes	Coding	9.42533	11.4458	5.98384	5.33408
lin-40	chrV:3704998-3712490	WBGene00003025	SOM	IGN	OK	22.3222	103.289	2.21013	5e-05	0.0001367	yes	Coding	21.6518	22.9927	96.4683	110.11
lin-41	chrI:9335956-9341889	WBGene00003026	SOM	IGN	OK	0.800944	104.357	7.02562	5e-05	0.0001367	yes	Coding	0.803219	0.798669	95.5103	113.204
lin-44	chrI:4126179-4129103	WBGene00003029	SOM	IGN	OK	3.4016	0.652351	-2.38249	0.00145	0.00333282	yes	Coding	2.39007	4.41314	0.766906	0.537797
lin-45	chrIV:6743226-6748413	WBGene00003030	SOM	IGN	OK	11.7061	65.0164	2.47354	5e-05	0.0001367	yes	Coding	11.1697	12.2426	64.6527	65.3802
lin-46	chrV:12968874-12970561	WBGene00003031	SOM	IGN	OK	5.94704	0.800719	-2.8928	5e-05	0.0001367	yes	Coding	5.83813	6.05595	0.736333	0.865105
lin-48	chrIII:3745442-3747274	WBGene00003033	SOM	IGN	NOTEST	0.322398	0.283749	-0.184229	1	1	no	Coding	0.372042	0.272754	0.199063	0.368434
lin-49	chrIV:8620748-8625642	WBGene00003034	SOM	IGN	OK	21.9511	95.8071	2.12584	5e-05	0.0001367	yes	Coding	21.3314	22.5708	87.9468	103.667
lin-52	chrIII:9824070-9824656	WBGene00003035	SOM	IGN	OK	26.8052	78.9734	1.55885	5e-05	0.0001367	yes	Coding	24.0591	29.5513	75.3953	82.5515
lin-53	chrI:9618394-9619749	WBGene00003036	SOM	IGN	OK	18.5113	153.913	3.05564	5e-05	0.0001367	yes	Coding	17.506	19.5166	140.133	167.694
lin-54	chrIV:13241043-13243135	WBGene00003037	SOM	IGN	OK	1.60739	73.0267	5.50563	5e-05	0.0001367	yes	Coding	1.41772	1.79707	67.7498	78.3036
lin-56	chrII:10450709-10451882	WBGene00003038	SOM	IGN	OK	5.83265	76.9438	3.72158	5e-05	0.0001367	yes	Coding	5.44541	6.21989	79.9291	73.9585
lin-59	chrI:3713766-3721063	WBGene00003040	SOM	IGN	OK	20.4514	29.6865	0.537605	0.00895	0.0180378	yes	Coding	21.0681	19.8348	27.788	31.5851
lin-61	chrI:7248973-7251280	WBGene00003041	SOM	IGN	OK	5.99748	76.8349	3.67933	5e-05	0.0001367	yes	Coding	6.18195	5.81301	74.4452	79.2247
lip-1	chrIV:6842945-6845141	WBGene00003043	SOM	IGN	OK	4.17737	44.54	3.41444	5e-05	0.0001367	yes	Coding	3.87508	4.47966	44.2014	44.8786
lir-1	chrII:7671992-7684131	WBGene00003044	SOM	IGN	OK	33.5321	85.2464	1.34609	0.0003	0.000758483	yes	Coding	36.0323	31.032	87.245	83.2478
lir-2	chrII:7667955-7671744	WBGene00003045	SOM	IGN	OK	6.42345	53.0945	3.04714	5e-05	0.0001367	yes	Coding	6.04834	6.79856	48.9307	57.2583
lir-3	chrII:10968325-11503888	WBGene00003046	SOM	IGN	OK	6.98264	3.68401	-0.922498	0.5656	0.619596	no	Coding	6.45965	7.50564	3.92308	3.44493
lis-1	chrIII:12784715-13607695	WBGene00003047	SOM	IGN	OK	35.5683	65.3172	0.876873	0.6182	0.667256	no	Coding	34.5448	36.5917	63.6956	66.9389
lit-1	chrIII:13702090-13723362	WBGene00003048	SOM	IGN	OK	4.72861	29.7532	2.65356	5e-05	0.0001367	yes	Coding	5.14984	4.30737	28.827	30.6795
lmn-1	chrI:8763049-8765178	WBGene00003052	SOM	IGN	OK	76.4624	205.387	1.42552	5e-05	0.0001367	yes	Coding	75.0799	77.8449	201.623	209.151
lmp-1	chrX:6376721-6377617	WBGene00003053	SOM	IGN	OK	204.552	85.5831	-1.25707	5e-05	0.0001367	yes	Coding	195.032	214.071	68.8169	102.349
lon-1	chrIII:5474481-5477775	WBGene00003055	SOM	IGN	OK	203.245	20.8667	-3.28394	5e-05	0.0001367	yes	Coding	212.902	193.589	22.6056	19.1279
lon-2	chrX:4739321-4749052	WBGene00003056	SOM	IGN	OK	11.0537	7.92383	-0.480255	0.06965	0.113492	no	Coding	11.5321	10.5753	6.71805	9.12962
lon-3	chrV:12194516-12205199	WBGene00003057	SOM	IGN	OK	4.3767	20.2567	2.21048	0.2995	0.363339	no	Coding	5.09352	3.65989	21.7751	18.7383
lov-1	chrII:10109219-10121766	WBGene00003058	SOM	IGN	NOTEST	0.0140043	0.0360527	1.36424	1	1	no	Coding	0.00874679	0.0192618	0.0140416	0.0580638
lpd-2	chrI:6253702-6254842	WBGene00003059	SOM	IGN	OK	1.88665	27.9407	3.88847	5e-05	0.0001367	yes	Coding	2.01959	1.7537	22.5222	33.3592
lpd-3	chrI:3233392-3600680	WBGene00003060	SOM	IGN	OK	20.4428	91.3119	2.15921	0.0231	0.0425803	yes	Coding	23.1907	17.6949	78.2219	104.402
lpd-5	chrI:4372340-4373019	WBGene00003061	SOM	IGN	OK	351.683	98.7581	-1.8323	5e-05	0.0001367	yes	Coding	336.14	367.226	99.003	98.5131
lpd-6	chrI:3144522-3147786	WBGene00003062	SOM	IGN	OK	4.28245	77.8058	4.18337	5e-05	0.0001367	yes	Coding	4.50396	4.06094	73.2153	82.3963
lpd-7	chrIII:7573286-7575073	WBGene00003063	SOM	IGN	OK	55.6225	231.851	2.05945	5e-05	0.0001367	yes	Coding	46.097	65.148	228.863	234.839
lpd-8	chrIV:10387410-10388232	WBGene00003064	SOM	IGN	OK	66.0448	93.2994	0.498422	0.0241	0.0441896	yes	Coding	67.3663	64.7233	95.3142	91.2846
lpd-9	chrV:10579298-10580529	WBGene00003065	SOM	IGN	OK	193.112	69.5832	-1.47262	5e-05	0.0001367	yes	Coding	180.823	205.401	71.648	67.5185
lpl-1	chrIV:9092443-9094429	WBGene00003066	SOM	IGN	OK	37.6539	106.565	1.50086	5e-05	0.0001367	yes	Coding	37.9101	37.3977	99.5727	113.557
lrk-1	chrI:10879956-10894218	WBGene00003068	SOM	IGN	OK	17.9502	24.0558	0.42239	0.0467	0.0795081	no	Coding	19.4664	16.4339	21.0822	27.0295
lrp-1	chrI:7614266-7633785	WBGene00003071	SOM	IGN	OK	69.9482	22.6181	-1.62881	5e-05	0.0001367	yes	Coding	78.4221	61.4743	23.1111	22.1251
lrp-2	chrI:3935496-3953945	WBGene00003072	SOM	IGN	OK	37.9904	41.7051	0.134586	0.5227	0.58124	no	Coding	45.3453	30.6356	33.8242	49.5859
lars-1	chrIII:4181685-4186758	WBGene00003073	SOM	IGN	OK	52.092	120.589	1.21096	5e-05	0.0001367	yes	Coding	51.3803	52.8037	115.318	125.859
lars-2	chrI:7457298-7460749	WBGene00003074	SOM	IGN	OK	5.55066	47.9991	3.11228	5e-05	0.0001367	yes	Coding	5.5351	5.56623	47.5765	48.4217
lrx-1	chrV:12252758-12255375	WBGene00003075	SOM	IGN	OK	0.733699	2.39232	1.70515	0.00665	0.0136804	yes	Coding	1.07368	0.39372	2.72885	2.05579
lsm-1	chrII:10968325-11503888	WBGene00003076	SOM	IGN	OK	38.486	125.503	1.70531	0.3317	0.396871	no	Coding	40.9578	36.0141	129.528	121.477
lsm-3	chrIV:13387444-13389011	WBGene00003077	SOM	IGN	OK	26.3388	61.3323	1.21946	0.00025	0.000638083	yes	Coding	24.5675	28.1101	61.1942	61.4704
lsm-4	chrII:7252365-7255475	WBGene00003078	SOM	IGN	OK	18.7703	45.0924	1.26443	0.1372	0.201255	no	Coding	14.7041	22.8365	39.9445	50.2404
lsm-5	chrV:15570360-15570636	WBGene00003079	SOM	IGN	OK	61.4774	84.8815	0.465394	0.1131	0.171627	no	Coding	52.1349	70.8199	84.3207	85.4423
lsm-6	chrI:1701373-1701700	WBGene00003080	SOM	IGN	OK	56.52	92.2558	0.706879	0.03345	0.0596363	no	Coding	60.0585	52.9814	102.577	81.9349
lsm-7	chrIV:10933565-10934089	WBGene00003081	SOM	IGN	OK	43.9223	75.2547	0.776828	0.01005	0.0200375	yes	Coding	46.9016	40.943	83.5278	66.9816
lsm-8	chrIV:6326521-6329194	WBGene00003082	SOM	IGN	OK	11.303	94.373	3.06167	5e-05	0.0001367	yes	Coding	12.6904	9.91555	91.7818	96.9641
lst-1	chrI:10588290-10590069	WBGene00003083	SOM	IGN	OK	5.65124	47.7124	3.07773	5e-05	0.0001367	yes	Coding	5.72856	5.57392	44.0731	51.3517
lst-2	chrX:4378611-4383333	WBGene00003084	SOM	IGN	OK	12.2545	9.92352	-0.304393	0.2088	0.285192	no	Coding	11.8378	12.6713	8.8308	11.0162
lst-4	chrIV:14061343-14069825	WBGene00003086	SOM	IGN	OK	47.9374	116.368	1.27947	0.0013	0.00301515	yes	Coding	53.0852	42.7896	110.292	122.444
lsy-2	chrX:2014397-2276229	WBGene00003087	SOM	IGN	OK	16.6902	15.0306	-0.151095	0.9306	0.941242	no	Coding	14.8019	18.5784	13.1216	16.9396
lsy-6	chrV:10647210-10647283	WBGene00003088	SOM	IGN	NOTEST	0	0	0	1	1	no	NonCoding	0	0	0	0
ltd-1	chrII:8088737-8092637	WBGene00003089	SOM	IGN	OK	5.32941	4.01846	-0.407332	0.15455	0.222536	no	Coding	5.14022	5.51859	4.36249	3.67443
lys-1	chrV:10277882-10278973	WBGene00003090	SOM	IGN	OK	3094.45	175.647	-4.13893	5e-05	0.0001367	yes	Coding	2801.27	3387.63	196.949	154.345
lys-2	chrV:10280342-10281419	WBGene00003091	SOM	IGN	OK	1523.53	42.269	-5.17168	5e-05	0.0001367	yes	Coding	1339.65	1707.42	41.8873	42.6506
lys-3	chrV:10282189-10283419	WBGene00003092	SOM	IGN	OK	9.98615	0.480698	-4.37673	0.0004	0.000997592	yes	Coding	10.1062	9.8661	0.455682	0.505714
lys-4	chrIV:11621472-11623075	WBGene00003093	SOM	IGN	OK	138.623	105.646	-0.391931	0.0667	0.109207	no	Coding	113.983	163.263	113.89	97.4018
lys-5	chrIV:11624272-11625551	WBGene00003094	SOM	IGN	OK	1.35269	0.93962	-0.525682	0.4402	0.504164	no	Coding	1.56134	1.14404	0.974587	0.904652
lys-6	chrIV:11626938-11627912	WBGene00003095	SOM	IGN	OK	1.09056	2.47107	1.18007	0.0642	0.105578	no	Coding	1.22187	0.959242	1.82112	3.12102
lys-7	chrV:3481477-3482596	WBGene00003096	SOM	IGN	OK	365.643	49.6735	-2.87989	5e-05	0.0001367	yes	Coding	320.329	410.958	63.1674	36.1795
lys-8	chrII:5586161-5587526	WBGene00003097	SOM	IGN	OK	1422.42	87.3784	-4.02493	5e-05	0.0001367	yes	Coding	1246.52	1598.33	97.9488	76.8081
lys-9	chrI:12454842-12455816	WBGene00003098	SOM	IGN	NOTEST	0	0.127421	inf	1	1	no	Coding	0	0	0.132197	0.122645
lys-10	chrIV:8332812-8333505	WBGene00003099	SOM	IGN	OK	1.48492	0.363969	-2.0285	0.0446	0.076282	no	Coding	1.74745	1.2224	0.254986	0.472951
mab-3	chrII:9733362-9737655	WBGene00003100	SOM	IGN	NOTEST	0.498355	0.326894	-0.608349	1	1	no	Coding	0.735404	0.261306	0.286047	0.367742
mab-5	chrIII:7777203-7783323	WBGene00003102	SOM	IGN	OK	5.67219	1.50083	-1.91815	0.004	0.00859288	yes	Coding	6.30527	5.0391	2.14672	0.854928
mab-7	chrX:892468-897942	WBGene00003104	SOM	IGN	OK	5.10677	3.25932	-0.64784	0.1033	0.159477	no	Coding	3.72989	6.48364	4.73175	1.78689
mab-9	chrII:203458-732072	WBGene00003106	SOM	IGN	OK	3.12733	0.444725	-2.81394	0.16115	0.230518	no	Coding	3.79363	2.46102	0.312346	0.577105
mab-10	chrII:10530361-10533446	WBGene00003107	SOM	IGN	OK	1.26189	2.55024	1.01504	0.01415	0.0274332	yes	Coding	1.17355	1.35024	2.65453	2.44595
mab-20	chrI:942259-1655335	WBGene00003111	SOM	IGN	OK	6.77087	16.1455	1.25372	0.31905	0.383784	no	Coding	5.71162	7.83012	11.3967	20.8943
mab-21	chrIII:4596410-4612303	WBGene00003112	SOM	IGN	OK	13.4079	8.26863	-0.69736	0.7116	0.751123	no	Coding	12.9587	13.857	7.20053	9.33673
mab-23	chrV:10632923-10635390	WBGene00003114	SOM	IGN	NOTEST	0.367475	0.464987	0.339544	1	1	no	Coding	0.229899	0.505051	0	0.929975
mac-1	chrII:13311529-13320839	WBGene00003119	SOM	IGN	OK	2.87819	42.3055	3.87761	5e-05	0.0001367	yes	Coding	2.93483	2.82155	39.5688	45.0423
mag-1	chrI:11912137-11912667	WBGene00003123	SOM	IGN	OK	101.576	127.847	0.331859	0.1338	0.197098	no	Coding	96.3968	106.755	127.468	128.226
mai-1	chrX:3114986-3115555	WBGene00003124	SOM	IGN	OK	42.4044	25.9276	-0.709727	0.057	0.0948435	no	Coding	58.3358	26.473	22.343	29.5122
map-1	chrIV:1956724-4526957	WBGene00003129	SOM	IGN	HIDATA	27.9267	0	0	1	1	no	Coding	25.6423	30.2112	50.522	48.6866
map-2	chrIV:16848449-16854849	WBGene00003130	SOM	IGN	OK	30.2026	95.7101	1.664	5e-05	0.0001367	yes	Coding	29.2506	31.1545	84.4268	106.993
mat-1	chrI:4573661-5262993	WBGene00003132	SOM	IGN	OK	36.7137	163.169	2.15198	0.21485	0.291339	no	Coding	37.5389	35.8886	165.61	160.728
mat-2	chrII:10968325-11503888	WBGene00003133	SOM	IGN	OK	4.11278	116.216	4.82054	0.0137	0.0266365	yes	Coding	4.45556	3.77001	102.558	129.873
mat-3	chrIII:475461-482236	WBGene00003134	SOM	IGN	OK	4.75887	62.6225	3.71799	5e-05	0.0001367	yes	Coding	4.50703	5.0107	56.0535	69.1915
mau-2	chrI:7741935-8394405	WBGene00003136	SOM	IGN	OK	5.87092	70.0634	3.577	0.07815	0.125394	no	Coding	5.69971	6.04212	70.6774	69.4493
mau-8	chrIV:13378000-13380301	WBGene00003142	SOM	IGN	OK	13.1127	76.3519	2.5417	5e-05	0.0001367	yes	Coding	14.0006	12.2248	81.0792	71.6247
max-1	chrV:13099106-13110320	WBGene00003143	SOM	IGN	OK	8.25108	2.69943	-1.61193	5e-05	0.0001367	yes	Coding	7.58748	8.91469	3.22655	2.1723
max-2	chrII:13015297-13025708	WBGene00003144	SOM	IGN	OK	12.1925	96.1835	2.97979	5e-05	0.0001367	yes	Coding	11.1622	13.2229	94.0867	98.2803
mbf-1	chrIV:11479612-11480130	WBGene00003148	SOM	IGN	OK	96.6827	105.047	0.119707	0.5927	0.644623	no	Coding	94.8731	98.4923	96.8444	113.25
mbk-1	chrX:14819955-14824465	WBGene00003149	SOM	IGN	OK	9.44829	11.765	0.316374	0.17085	0.241418	no	Coding	10.0481	8.84851	9.84214	13.6878
mbk-2	chrIV:12849497-13146871	WBGene00003150	SOM	IGN	OK	22.1765	147.086	2.72955	0.0328	0.0585477	no	Coding	20.8634	23.4897	141.48	152.692
mca-1	chrIV:9626505-9634852	WBGene00003151	SOM	IGN	OK	93.8675	27.4808	-1.7722	5e-05	0.0001367	yes	Coding	94.3953	93.3397	24.7778	30.1839
mca-3	chrIV:1956724-4526957	WBGene00003153	SOM	IGN	HIDATA	87.8236	0	0	1	1	no	Coding	92.6108	83.0364	231.506	283.937
mcm-2	chrII:11948521-12404254	WBGene00003154	SOM	IGN	OK	0.237134	127.05	9.06548	0.0206	0.0384792	yes	Coding	0.136417	0.337852	113.102	140.999
mcm-3	chrV:15056942-15059577	WBGene00003155	SOM	IGN	OK	0.60843	201.925	8.37451	5e-05	0.0001367	yes	Coding	0.520782	0.696079	183.564	220.286
mcm-4	chrI:2256153-2485384	WBGene00003156	SOM	IGN	OK	0.935491	143.514	7.26126	0.0133	0.0259637	yes	Coding	0.660027	1.21096	126.025	161.003
mcm-5	chrIII:4288356-4291221	WBGene00003157	SOM	IGN	OK	0.470063	154.523	8.36076	5e-05	0.0001367	yes	Coding	0.279912	0.660213	145.105	163.942
mcm-6	chrIII:9794281-9798407	WBGene00003158	SOM	IGN	OK	3.2163	213.536	6.05293	5e-05	0.0001367	yes	Coding	2.57354	3.85905	194.436	232.636
mcm-7	chrV:4347183-4349530	WBGene00003159	SOM	IGN	OK	1.4225	176.263	6.95316	5e-05	0.0001367	yes	Coding	0.917355	1.92764	153.788	198.738
mdf-1	chrV:9541920-9544200	WBGene00003160	SOM	IGN	OK	25.9703	133.135	2.35795	5e-05	0.0001367	yes	Coding	25.8365	26.1042	125.981	140.288
mdf-2	chrIV:1956724-4526957	WBGene00003161	SOM	IGN	HIDATA	1.2674	0	0	1	1	no	Coding	0	2.53479	100.212	103.126
mdh-2	chrIII:6606772-6608050	WBGene00003162	SOM	IGN	OK	179.447	99.789	-0.846603	0.0001	0.000266846	yes	Coding	181.971	176.923	88.6507	110.927
mdl-1	chrX:6742446-6743630	WBGene00003163	SOM	IGN	OK	14.9073	2.4841	-2.58523	5e-05	0.0001367	yes	Coding	15.5575	14.2571	2.67561	2.29258
mdt-6	chrV:7038543-7095917	WBGene00003164	SOM	IGN	OK	13.5843	114.639	3.07709	0.086	0.13624	no	Coding	10.9963	16.1723	117.25	112.029
mec-1	chrV:6956619-6966334	WBGene00003165	SOM	IGN	OK	6.45327	2.77753	-1.21623	0.00215	0.0048285	yes	Coding	6.75939	6.14716	2.84222	2.71283
mec-2	chrX:5575933-5590458	WBGene00003166	SOM	IGN	OK	2.94191	1.40337	-1.06786	0.0191	0.0359647	yes	Coding	2.94913	2.93469	1.20451	1.60223
mec-3	chrIV:10459069-10461746	WBGene00003167	SOM	IGN	OK	3.95488	0.379813	-3.38027	0.00195	0.00440838	yes	Coding	3.63383	4.27593	0.200818	0.558808
mec-4	chrX:16803318-16807041	WBGene00003168	SOM	IGN	OK	0.888687	0.333526	-1.41388	0.01665	0.0316906	yes	Coding	0.90815	0.869223	0.316923	0.350129
mec-5	chrX:15943941-15948741	WBGene00003169	SOM	IGN	OK	38.4777	8.64754	-2.15366	5e-05	0.0001367	yes	Coding	41.3317	35.6237	8.82955	8.46552
mec-6	chrI:6554901-6936826	WBGene00003170	SOM	IGN	OK	1.67059	2.33003	0.479991	0.7701	0.801549	no	Coding	2.00117	1.34	1.88716	2.77289
mec-7	chrX:7774919-7776515	WBGene00003171	SOM	IGN	OK	41.499	6.56754	-2.65965	5e-05	0.0001367	yes	Coding	42.3727	40.6252	7.00018	6.13489
mec-8	chrI:9441964-9444188	WBGene00003172	SOM	IGN	OK	8.04679	8.54786	0.0871489	0.77805	0.808846	no	Coding	6.52487	9.56871	7.33154	9.76417
mec-9	chrV:9907881-9915048	WBGene00003173	SOM	IGN	OK	2.77366	1.48406	-0.902243	0.0261	0.0474685	yes	Coding	2.59608	2.95124	1.46068	1.50743
mec-10	chrX:8465952-8470187	WBGene00003174	SOM	IGN	OK	2.08728	1.15996	-0.847549	0.03265	0.0583054	no	Coding	2.22973	1.94484	1.41823	0.90169
mec-12	chrIII:3131724-3137742	WBGene00003175	SOM	IGN	OK	52.0259	8.83806	-2.55743	5e-05	0.0001367	yes	Coding	54.6478	49.404	8.50959	9.16653
[truncated: 26,007 more rows]

## Sheet: IGN-enriched 5075
Gene	Locus	WB ID	Sample_1	Sample_2	status	SOM FPKM	IGN FPKM	log2(IGN/SOM)	p_value	q_value	significant	CodingStatus	SOM Rep 1 FPKM	SOM Rep 2 FPKM	IGN Rep 1 FPKM	IGN Rep 2 FPKM
cdc-25.4	chrII:10188250-10189346	WBGene00000389	SOM	IGN	OK	0	3.4209	inf	5e-05	0.0001367	yes	Coding	0	0	4.51855	2.32325
ceh-40	chrX:12318171-12320632	WBGene00000461	SOM	IGN	OK	0	6.29667	inf	5e-05	0.0001367	yes	Coding	0	0	5.32502	7.26833
col-2	chrIV:10084463-10085416	WBGene00000593	SOM	IGN	OK	0	1.18135	inf	5e-05	0.0001367	yes	Coding	0	0	2.27841	0.0842856
col-121	chrIV:9394963-9396193	WBGene00000695	SOM	IGN	OK	0	1.32512	inf	5e-05	0.0001367	yes	Coding	0	0	1.62618	1.02406
cya-2	chrII:2022882-2023307	WBGene00000864	SOM	IGN	OK	0	6.59037	inf	5e-05	0.0001367	yes	Coding	0	0	5.09388	8.08686
dsl-1	chrIV:858931-1921342	WBGene00001103	SOM	IGN	OK	0	6.82636	inf	0.00075	0.00180368	yes	Coding	0	0	5.44797	8.20475
elo-8	chrIII:10732173-12052193	WBGene00001246	SOM	IGN	OK	0	7.73994	inf	0.00035	0.000878786	yes	Coding	0	0	8.89378	6.5861
end-1	chrV:13985121-13986985	WBGene00001310	SOM	IGN	OK	0	1.08815	inf	5e-05	0.0001367	yes	Coding	0	0	0.8057	1.3706
end-3	chrV:14014685-14015835	WBGene00001311	SOM	IGN	OK	0	1.4362	inf	5e-05	0.0001367	yes	Coding	0	0	1.43328	1.43911
fis-1	chrII:6755139-6755844	WBGene00001424	SOM	IGN	OK	0	5.31328	inf	5e-05	0.0001367	yes	Coding	0	0	5.72978	4.89679
fkh-3	chrX:13421863-13423359	WBGene00001435	SOM	IGN	OK	0	3.65386	inf	5e-05	0.0001367	yes	Coding	0	0	3.08953	4.21819
fkh-4	chrX:13427254-13428774	WBGene00001436	SOM	IGN	OK	0	2.20398	inf	5e-05	0.0001367	yes	Coding	0	0	1.9679	2.44006
grl-27	chrV:3575115-3575849	WBGene00001736	SOM	IGN	OK	0	2.6446	inf	5e-05	0.0001367	yes	Coding	0	0	2.6049	2.68431
hch-1	chrX:14696448-14699895	WBGene00001828	SOM	IGN	OK	0	1.07515	inf	5e-05	0.0001367	yes	Coding	0	0	0.902751	1.24756
her-1	chrV:9697104-9701527	WBGene00001842	SOM	IGN	OK	0	1.43314	inf	0.00795	0.0161377	yes	Coding	0	0	0.368973	2.4973
his-8	chrV:7731614-8569933	WBGene00001882	SOM	IGN	OK	0	4.96773	inf	0.0023	0.00513226	yes	Coding	0	0	5.11697	4.81849
his-45	chrIV:11337830-11338241	WBGene00001919	SOM	IGN	OK	0	2.99201	inf	5e-05	0.0001367	yes	Coding	0	0	2.69711	3.28691
his-46	chrIV:11338499-11338811	WBGene00001920	SOM	IGN	OK	0	9.32867	inf	5e-05	0.0001367	yes	Coding	0	0	7.01401	11.6433
his-56	chrIV:11325995-11326307	WBGene00001930	SOM	IGN	OK	0	1.68588	inf	0.0014	0.00322514	yes	Coding	0	0	0.876752	2.495
his-65	chrIV:11324033-11324417	WBGene00001939	SOM	IGN	OK	0	4.36109	inf	5e-05	0.0001367	yes	Coding	0	0	3.61997	5.10221
ins-34	chrIV:14106560-14107634	WBGene00002117	SOM	IGN	OK	0	2.18161	inf	5e-05	0.0001367	yes	Coding	0	0	2.63494	1.72828
kin-24	chrIV:9839088-9840956	WBGene00002206	SOM	IGN	OK	0	3.61744	inf	5e-05	0.0001367	yes	Coding	0	0	4.89053	2.34434
msp-10	chrIV:9837628-9838012	WBGene00003425	SOM	IGN	OK	0	1.61363	inf	0.0003	0.000758483	yes	Coding	0	0	1.80998	1.41728
msp-63	chrII:5797044-5797428	WBGene00003456	SOM	IGN	OK	0	4.08674	inf	5e-05	0.0001367	yes	Coding	0	0	3.92163	4.25184
msp-79	chrIV:9766750-9767134	WBGene00003466	SOM	IGN	OK	0	3.76687	inf	5e-05	0.0001367	yes	Coding	0	0	2.71498	4.81876
msp-113	chrIV:5297953-5298337	WBGene00003468	SOM	IGN	OK	0	3.34168	inf	5e-05	0.0001367	yes	Coding	0	0	2.71498	3.96839
nas-1	chrIII:12784715-13607695	WBGene00003520	SOM	IGN	OK	0	0.96119	inf	0.00645	0.0133091	yes	Coding	0	0	1.1486	0.773781
nhr-2	chrI:5818874-5821111	WBGene00003601	SOM	IGN	OK	0	6.69805	inf	5e-05	0.0001367	yes	Coding	0	0	5.67304	7.72307
nos-1	chrII:10951818-10953105	WBGene00003783	SOM	IGN	OK	0	70.1315	inf	5e-05	0.0001367	yes	Coding	0	0	64.9244	75.3386
pes-1	chrIV:5002743-5005339	WBGene00003976	SOM	IGN	OK	0	4.74132	inf	5e-05	0.0001367	yes	Coding	0	0	3.23819	6.24444
pes-10	chrII:12846331-12847745	WBGene00003983	SOM	IGN	OK	0	1.75026	inf	5e-05	0.0001367	yes	Coding	0	0	1.02276	2.47776
rgs-9	chrX:1915307-1916919	WBGene00004352	SOM	IGN	OK	0	21.8569	inf	5e-05	0.0001367	yes	Coding	0	0	20.8335	22.8803
sea-1	chrII:2443296-4279128	WBGene00004750	SOM	IGN	OK	0	8.86705	inf	0.00205	0.00461723	yes	Coding	0	0	6.93413	10.8
skr-7	chrV:4422412-4422997	WBGene00004813	SOM	IGN	OK	0	12.6399	inf	5e-05	0.0001367	yes	Coding	0	0	10.8674	14.4124
skr-8	chrIV:17165213-17165798	WBGene00004814	SOM	IGN	OK	0	3.22131	inf	5e-05	0.0001367	yes	Coding	0	0	2.87667	3.56595
skr-9	chrIV:17163536-17164121	WBGene00004815	SOM	IGN	OK	0	1.99896	inf	5e-05	0.0001367	yes	Coding	0	0	1.91778	2.08014
skr-13	chrIV:17162060-17162579	WBGene00004819	SOM	IGN	OK	0	3.53253	inf	5e-05	0.0001367	yes	Coding	0	0	2.8364	4.22867
skr-15	chrII:2443296-4279128	WBGene00004821	SOM	IGN	OK	0	7.66293	inf	0.0237	0.0435832	yes	Coding	0	0	4.12679	11.1991
snf-7	chrIII:12784715-13607695	WBGene00004906	SOM	IGN	OK	0	1.76768	inf	0.00085	0.00203193	yes	Coding	0	0	2.19043	1.34494
spe-8	chrI:118108-120870	WBGene00004962	SOM	IGN	OK	0	3.44198	inf	5e-05	0.0001367	yes	Coding	0	0	4.29176	2.59219
spe-17	chrIV:12013470-12013991	WBGene00004971	SOM	IGN	OK	0	2.50205	inf	5e-05	0.0001367	yes	Coding	0	0	2.83308	2.17102
jmjd-1.1	chrII:11806505-11808646	WBGene00005013	SOM	IGN	OK	0	2.40457	inf	5e-05	0.0001367	yes	Coding	0	0	2.94383	1.86531
srg-66	chrV:5480733-5482399	WBGene00005223	SOM	IGN	OK	0	2.56993	inf	5e-05	0.0001367	yes	Coding	0	0	2.12234	3.01751
srx-98	chrII:2443296-4279128	WBGene00005989	SOM	IGN	OK	0	0.897869	inf	0.00615	0.0127286	yes	Coding	0	0	0.630703	1.16503
tbx-33	chrIII:10732173-12052193	WBGene00006552	SOM	IGN	OK	0	4.87347	inf	0.00065	0.00157546	yes	Coding	0	0	3.82611	5.92083
tbx-34	chrIII:10732173-12052193	WBGene00006553	SOM	IGN	OK	0	6.32167	inf	0.00075	0.00180368	yes	Coding	0	0	7.26609	5.37726
tsp-19	chrI:6554901-6936826	WBGene00006645	SOM	IGN	OK	0	1.96879	inf	0.025	0.0457067	yes	Coding	0	0	2.8381	1.09947
vet-6	chrI:13143189-14566044	WBGene00006902	SOM	IGN	OK	0	3.68747	inf	0.0011	0.00258166	yes	Coding	0	0	2.38306	4.99187
B0250.8	chrV:20469862-20470454	WBGene00007125	SOM	IGN	OK	0	13.2078	inf	5e-05	0.0001367	yes	Coding	0	0	9.15536	17.2602
B0393.6	chrIII:4780403-4781946	WBGene00007171	SOM	IGN	OK	0	23.1058	inf	5e-05	0.0001367	yes	Coding	0	0	20.6996	25.512
B0457.4	chrII:8910953-8911968	WBGene00007179	SOM	IGN	OK	0	2.30539	inf	5e-05	0.0001367	yes	Coding	0	0	3.60039	1.0104
fbxb-119	chrV:18318587-18319716	WBGene00007182	SOM	IGN	OK	0	1.26126	inf	5e-05	0.0001367	yes	Coding	0	0	0.971291	1.55124
C01G10.14	chrV:15105372-15105889	WBGene00007239	SOM	IGN	OK	0	2.57076	inf	5e-05	0.0001367	yes	Coding	0	0	2.54562	2.5959
C03C10.7	chrIII:4096018-4096876	WBGene00007273	SOM	IGN	OK	0	3.53796	inf	5e-05	0.0001367	yes	Coding	0	0	3.58314	3.49278
C03C11.1	chrI:10014729-10015427	WBGene00007274	SOM	IGN	OK	0	6.98308	inf	5e-05	0.0001367	yes	Coding	0	0	6.79274	7.17343
asfl-1	chrI:9658264-9659817	WBGene00007277	SOM	IGN	OK	0	97.7568	inf	5e-05	0.0001367	yes	Coding	0	0	97.056	98.4577
C05D12.5	chrII:10968325-11503888	WBGene00007342	SOM	IGN	OK	0	1.56811	inf	0.0164	0.031262	yes	Coding	0	0	0.867131	2.26909
C08F11.7	chrIV:13637677-13638501	WBGene00007454	SOM	IGN	OK	0	10.3892	inf	5e-05	0.0001367	yes	Coding	0	0	11.6826	9.09581
C10C6.3	chrIV:11463586-11465167	WBGene00007512	SOM	IGN	OK	0	3.03019	inf	5e-05	0.0001367	yes	Coding	0	0	3.15344	2.90695
C12D8.9	chrV:10242829-10243153	WBGene00007538	SOM	IGN	OK	0	13.1185	inf	5e-05	0.0001367	yes	Coding	0	0	16.266	9.97113
C13G3.1	chrV:11011886-11012347	WBGene00007553	SOM	IGN	OK	0	2.69699	inf	5e-05	0.0001367	yes	Coding	0	0	1.34855	4.04542
C14A4.8	chrII:10597114-10598013	WBGene00007559	SOM	IGN	OK	0	2.51808	inf	5e-05	0.0001367	yes	Coding	0	0	3.48143	1.55473
C14A6.7	chrV:18167605-18168338	WBGene00007571	SOM	IGN	OK	0	1.06474	inf	0.01025	0.020404	yes	Coding	0	0	1.72147	0.408021
C14A6.8	chrV:18169058-18171590	WBGene00007572	SOM	IGN	OK	0	1.01089	inf	0.00225	0.00502755	yes	Coding	0	0	1.46969	0.552084
C17D12.5	chrI:11586241-11587285	WBGene00007639	SOM	IGN	OK	0	2.30325	inf	5e-05	0.0001367	yes	Coding	0	0	3.38637	1.22014
C17E4.4	chrI:9419480-9419950	WBGene00007644	SOM	IGN	OK	0	57.885	inf	5e-05	0.0001367	yes	Coding	0	0	60.7201	55.0499
C25D7.1	chrV:15036283-15036800	WBGene00007714	SOM	IGN	OK	0	8.74612	inf	5e-05	0.0001367	yes	Coding	0	0	9.48821	8.00403
C25G4.8	chrIV:12459795-12463389	WBGene00007735	SOM	IGN	OK	0	3.70807	inf	5e-05	0.0001367	yes	Coding	0	0	4.84371	2.57243
C26C6.6	chrI:7505967-7506642	WBGene00007740	SOM	IGN	OK	0	2.23349	inf	5e-05	0.0001367	yes	Coding	0	0	2.69711	1.76987
C27C7.7	chrI:11422180-11423591	WBGene00007769	SOM	IGN	OK	0	1.60776	inf	5e-05	0.0001367	yes	Coding	0	0	1.30329	1.91222
C27C12.3	chrX:14864334-14865775	WBGene00007773	SOM	IGN	OK	0	8.05782	inf	5e-05	0.0001367	yes	Coding	0	0	6.84685	9.2688
C28D4.4	chrIV:9743768-9744964	WBGene00007792	SOM	IGN	OK	0	3.54143	inf	5e-05	0.0001367	yes	Coding	0	0	4.29727	2.78559
C31G12.1	chrV:18179972-18181261	WBGene00007850	SOM	IGN	OK	0	14.1369	inf	5e-05	0.0001367	yes	Coding	0	0	14.3574	13.9165
C32C4.3	chrV:10645118-10646907	WBGene00007863	SOM	IGN	OK	0	2.93742	inf	5e-05	0.0001367	yes	Coding	0	0	3.73164	2.14321
gadr-2	chrIV:9482052-9485066	WBGene00007887	SOM	IGN	OK	0	2.20868	inf	5e-05	0.0001367	yes	Coding	0	0	2.2358	2.18155
ttr-9	chrIV:9505597-9506309	WBGene00007888	SOM	IGN	OK	0	5.32144	inf	5e-05	0.0001367	yes	Coding	0	0	6.72199	3.9209
C35A5.4	chrV:10497061-10499301	WBGene00007948	SOM	IGN	OK	0	2.28061	inf	5e-05	0.0001367	yes	Coding	0	0	3.38872	1.1725
C36H8.1	chrIV:12743070-12744715	WBGene00007987	SOM	IGN	OK	0	8.69327	inf	5e-05	0.0001367	yes	Coding	0	0	10.2922	7.09439
C38C6.5	chrII:14630658-14632561	WBGene00007998	SOM	IGN	OK	0	1.64033	inf	5e-05	0.0001367	yes	Coding	0	0	2.26342	1.01723
C38D4.7	chrIII:4810085-4811114	WBGene00008007	SOM	IGN	OK	0	25.2338	inf	5e-05	0.0001367	yes	Coding	0	0	24.1927	26.275
C44B9.3	chrIII:10732173-12052193	WBGene00008080	SOM	IGN	OK	0	43.5878	inf	0.00145	0.00333282	yes	Coding	0	0	43.7491	43.4264
gmeb-3	chrIII:3768529-3770231	WBGene00008092	SOM	IGN	OK	0	1.60295	inf	5e-05	0.0001367	yes	Coding	0	0	2.1712	1.03471
C45B11.5	chrV:11041805-11042283	WBGene00008106	SOM	IGN	OK	0	3.09692	inf	5e-05	0.0001367	yes	Coding	0	0	4.79953	1.39431
C46C2.3	chrIV:9225698-9227765	WBGene00008111	SOM	IGN	OK	0	8.17033	inf	5e-05	0.0001367	yes	Coding	0	0	7.68783	8.65283
C47A4.5	chrIV:13745684-13745912	WBGene00008125	SOM	IGN	OK	0	14.7029	inf	5e-05	0.0001367	yes	Coding	0	0	16.6386	12.7672
C47E8.1	chrV:14666087-14667090	WBGene00008141	SOM	IGN	OK	0	3.0505	inf	5e-05	0.0001367	yes	Coding	0	0	3.89512	2.20589
best-10	chrI:13143189-14566044	WBGene00008185	SOM	IGN	OK	0	1.1224	inf	0.0034	0.00737756	yes	Coding	0	0	1.69999	0.544816
C54G4.2	chrI:7741935-8394405	WBGene00008312	SOM	IGN	OK	0	5.70201	inf	0.02565	0.0467436	yes	Coding	0	0	8.01427	3.38975
D1081.9	chrI:8485994-8487037	WBGene00008387	SOM	IGN	OK	0	51.845	inf	5e-05	0.0001367	yes	Coding	0	0	50.0949	53.5952
E02H4.6	chrX:14250651-14252067	WBGene00008464	SOM	IGN	OK	0	9.12782	inf	5e-05	0.0001367	yes	Coding	0	0	7.05199	11.2037
F02D10.6	chrX:13449587-13451603	WBGene00008526	SOM	IGN	OK	0	6.39911	inf	5e-05	0.0001367	yes	Coding	0	0	4.47703	8.32118
F10D11.4	chrI:8441595-8442327	WBGene00008650	SOM	IGN	OK	0	3.65684	inf	5e-05	0.0001367	yes	Coding	0	0	5.67251	1.64116
sdz-14	chrI:12216494-12217717	WBGene00008782	SOM	IGN	OK	0	5.42434	inf	5e-05	0.0001367	yes	Coding	0	0	4.53871	6.30996
F14D7.2	chrV:14292025-14293691	WBGene00008789	SOM	IGN	OK	0	52.7028	inf	5e-05	0.0001367	yes	Coding	0	0	44.9922	60.4135
F15A4.10	chrII:12484586-12485063	WBGene00008844	SOM	IGN	OK	0	10.6093	inf	5e-05	0.0001367	yes	Coding	0	0	10.0288	11.1898
fbxb-102	chrII:12482866-12484163	WBGene00008847	SOM	IGN	OK	0	0.960425	inf	5e-05	0.0001367	yes	Coding	0	0	0.726814	1.19404
F15D3.4	chrI:11565231-11570794	WBGene00008854	SOM	IGN	OK	0	3.57448	inf	5e-05	0.0001367	yes	Coding	0	0	3.70836	3.44059
F15D4.6	chrII:13249137-13249438	WBGene00008863	SOM	IGN	OK	0	6.70927	inf	0.0002	0.00051659	yes	Coding	0	0	3.69572	9.72282
F15H9.1	chrI:12157141-12158703	WBGene00008870	SOM	IGN	OK	0	1.22037	inf	5e-05	0.0001367	yes	Coding	0	0	1.88091	0.559833
F18C12.4	chrI:7741935-8394405	WBGene00008935	SOM	IGN	OK	0	1.27686	inf	0.0085	0.017188	yes	Coding	0	0	1.16107	1.39265
F19B6.3	chrIV:12327337-12328489	WBGene00008949	SOM	IGN	OK	0	4.2422	inf	5e-05	0.0001367	yes	Coding	0	0	5.17819	3.30621
F23B12.1	chrV:14429181-14430485	WBGene00009079	SOM	IGN	OK	0	4.5739	inf	5e-05	0.0001367	yes	Coding	0	0	5.80509	3.34271
F23D12.4	chrX:14444931-14446054	WBGene00009088	SOM	IGN	OK	0	1.21038	inf	5e-05	0.0001367	yes	Coding	0	0	0.934453	1.48632
F27E5.3	chrII:10141397-10144133	WBGene00009193	SOM	IGN	OK	0	3.16399	inf	5e-05	0.0001367	yes	Coding	0	0	4.05583	2.27215
F30A10.12	chrI:9481753-9482227	WBGene00009269	SOM	IGN	OK	0	12.402	inf	5e-05	0.0001367	yes	Coding	0	0	15.0261	9.77779
F31F6.1	chrX:14867031-14868231	WBGene00009300	SOM	IGN	OK	0	9.65629	inf	5e-05	0.0001367	yes	Coding	0	0	8.26502	11.0476
F31F6.2	chrX:14869536-14870606	WBGene00009301	SOM	IGN	OK	0	7.83144	inf	5e-05	0.0001367	yes	Coding	0	0	7.47208	8.1908
F31F6.3	chrX:14871766-14872792	WBGene00009302	SOM	IGN	OK	0	6.55704	inf	5e-05	0.0001367	yes	Coding	0	0	5.45413	7.65996
F35E2.5	chrI:11741605-11743942	WBGene00009412	SOM	IGN	OK	0	2.19655	inf	5e-05	0.0001367	yes	Coding	0	0	2.99377	1.39932
fbxa-181	chrV:13725891-13726895	WBGene00009427	SOM	IGN	OK	0	4.75474	inf	5e-05	0.0001367	yes	Coding	0	0	5.20823	4.30126
F36A2.11	chrI:8822281-8823600	WBGene00009458	SOM	IGN	OK	0	6.20939	inf	5e-05	0.0001367	yes	Coding	0	0	8.03729	4.38149
F36A2.12	chrI:8826199-8826570	WBGene00009459	SOM	IGN	OK	0	17.959	inf	5e-05	0.0001367	yes	Coding	0	0	23.0991	12.8189
F36D1.4	chrI:11271699-11272338	WBGene00009463	SOM	IGN	OK	0	17.4428	inf	5e-05	0.0001367	yes	Coding	0	0	20.2059	14.6796
F36D1.6	chrI:11270173-11271218	WBGene00009465	SOM	IGN	OK	0	1.37855	inf	5e-05	0.0001367	yes	Coding	0	0	2.22102	0.536067
F37A8.2	chrIII:3929530-3931405	WBGene00009502	SOM	IGN	OK	0	3.90202	inf	5e-05	0.0001367	yes	Coding	0	0	4.31289	3.49116
sfxn-1.2	chrII:10968325-11503888	WBGene00009513	SOM	IGN	OK	0	2.34188	inf	0.0133	0.0259637	yes	Coding	0	0	2.47541	2.20835
fbxb-3	chrIV:11838956-11840221	WBGene00009546	SOM	IGN	OK	0	1.87878	inf	5e-05	0.0001367	yes	Coding	0	0	2.12972	1.62784
F40G12.7	chrV:14275653-14276328	WBGene00009602	SOM	IGN	OK	0	1.85991	inf	5e-05	0.0001367	yes	Coding	0	0	1.45888	2.26094
oac-27	chrI:12254496-12257171	WBGene00009609	SOM	IGN	OK	0	1.29299	inf	5e-05	0.0001367	yes	Coding	0	0	1.43433	1.15166
F42E8.1	chrV:13062413-13063602	WBGene00009630	SOM	IGN	OK	0	1.09381	inf	5e-05	0.0001367	yes	Coding	0	0	1.69669	0.49092
F42G4.7	chrII:13046477-13047184	WBGene00009644	SOM	IGN	OK	0	8.06935	inf	5e-05	0.0001367	yes	Coding	0	0	8.16465	7.97406
F44F4.9	chrII:10915262-10915709	WBGene00009704	SOM	IGN	OK	0	1.84136	inf	0.0002	0.00051659	yes	Coding	0	0	2.39372	1.289
F45D3.1	chrV:12527065-12528004	WBGene00009721	SOM	IGN	OK	0	3.86871	inf	5e-05	0.0001367	yes	Coding	0	0	2.54562	5.1918
F46A8.6	chrI:11243827-11244995	WBGene00009749	SOM	IGN	OK	0	1.92241	inf	5e-05	0.0001367	yes	Coding	0	0	2.76401	1.0808
scrm-6	chrI:11253341-11255875	WBGene00009753	SOM	IGN	OK	0	6.95001	inf	5e-05	0.0001367	yes	Coding	0	0	6.90246	6.99756
F46A9.1	chrI:9457889-9458798	WBGene00009754	SOM	IGN	OK	0	5.30244	inf	5e-05	0.0001367	yes	Coding	0	0	6.06027	4.54461
ttr-11	chrV:20603334-20604347	WBGene00009758	SOM	IGN	OK	0	1.23416	inf	0.00255	0.00563784	yes	Coding	0	0	2.10187	0.366455
F46B6.10	chrV:9801438-9802004	WBGene00009775	SOM	IGN	OK	0	0.895888	inf	0.00515	0.0108079	yes	Coding	0	0	1.50832	0.283456
lsy-27	chrV:17348804-17350036	WBGene00009834	SOM	IGN	OK	0	18.4249	inf	5e-05	0.0001367	yes	Coding	0	0	13.6407	23.2092
srsx-35	chrV:20681388-20682983	WBGene00009999	SOM	IGN	OK	0	2.43039	inf	5e-05	0.0001367	yes	Coding	0	0	1.56503	3.29576
F54B3.2	chrII:10268113-10269984	WBGene00010014	SOM	IGN	OK	0	2.33065	inf	5e-05	0.0001367	yes	Coding	0	0	2.66547	1.99582
fbxb-60	chrV:19297791-19298720	WBGene00010104	SOM	IGN	OK	0	1.08423	inf	5e-05	0.0001367	yes	Coding	0	0	1.41832	0.750131
dot-1.4	chrX:11929830-11931578	WBGene00010120	SOM	IGN	OK	0	0.946717	inf	5e-05	0.0001367	yes	Coding	0	0	0.754131	1.1393
pot-2	chrII:14524119-14524971	WBGene00010195	SOM	IGN	OK	0	44.1706	inf	5e-05	0.0001367	yes	Coding	0	0	43.3342	45.007
F57G9.3	chrII:12409327-12410125	WBGene00010219	SOM	IGN	OK	0	1.56096	inf	5e-05	0.0001367	yes	Coding	0	0	1.39652	1.72539
F58D5.6	chrI:12034062-12037221	WBGene00010245	SOM	IGN	OK	0	2.42962	inf	5e-05	0.0001367	yes	Coding	0	0	3.21079	1.64844
F59C6.3	chrI:10524447-10525475	WBGene00010324	SOM	IGN	OK	0	6.36479	inf	5e-05	0.0001367	yes	Coding	0	0	8.00109	4.7285
H04D03.3	chrIII:10452799-10460453	WBGene00010364	SOM	IGN	OK	0	4.59084	inf	5e-05	0.0001367	yes	Coding	0	0	4.958	4.22368
K01D12.15	chrV:12386434-12386689	WBGene00010474	SOM	IGN	OK	0	17.8135	inf	5e-05	0.0001367	yes	Coding	0	0	22.7536	12.8733
K01G12.3	chrIV:14193500-14195935	WBGene00010483	SOM	IGN	OK	0	11.9445	inf	5e-05	0.0001367	yes	Coding	0	0	10.5356	13.3534
ant-1.3	chrIV:9708199-9709241	WBGene00010485	SOM	IGN	OK	0	12.316	inf	5e-05	0.0001367	yes	Coding	0	0	16.4328	8.1992
K03H1.7	chrIII:9947343-9947661	WBGene00010542	SOM	IGN	OK	0	67.8833	inf	5e-05	0.0001367	yes	Coding	0	0	59.4361	76.3306
K05C4.8	chrI:14732414-14733538	WBGene00010584	SOM	IGN	OK	0	2.49388	inf	5e-05	0.0001367	yes	Coding	0	0	2.57553	2.41224
K06A4.6	chrV:9480447-9480642	WBGene00010596	SOM	IGN	OK	0	4.70216	inf	0.00225	0.00502755	yes	Coding	0	0	6.73531	2.66901
K08E7.4	chrIV:12570682-12571030	WBGene00010672	SOM	IGN	OK	0	3.38696	inf	0.00035	0.000878786	yes	Coding	0	0	4.12579	2.64812
K08F4.5	chrIV:10135045-10135842	WBGene00010679	SOM	IGN	OK	0	1.23805	inf	5e-05	0.0001367	yes	Coding	0	0	2.0884	0.387708
K08H2.2	chrX:13234208-13234888	WBGene00010689	SOM	IGN	OK	0	1.5341	inf	5e-05	0.0001367	yes	Coding	0	0	1.07336	1.99483
K08H2.3	chrX:13237352-13238295	WBGene00010690	SOM	IGN	OK	0	25.5145	inf	5e-05	0.0001367	yes	Coding	0	0	21.3211	29.708
K09B11.5	chrIV:13431263-13433980	WBGene00010712	SOM	IGN	OK	0	4.01505	inf	5e-05	0.0001367	yes	Coding	0	0	4.27003	3.76006
K10D6.3	chrV:11200646-11201374	WBGene00010743	SOM	IGN	OK	0	1.89108	inf	5e-05	0.0001367	yes	Coding	0	0	2.62646	1.1557
K10H10.7	chrII:14507109-14507556	WBGene00010763	SOM	IGN	OK	0	0.840433	inf	0.00515	0.0108079	yes	Coding	0	0	1.41526	0.265606
sepa-1	chrI:13143189-14566044	WBGene00010808	SOM	IGN	OK	0	5.08318	inf	0.0124	0.0243637	yes	Coding	0	0	3.70295	6.46342
M117.4	chrIV:11830798-11833445	WBGene00010920	SOM	IGN	OK	0	4.94604	inf	5e-05	0.0001367	yes	Coding	0	0	5.95195	3.94014
M162.7	chrV:19792653-19794952	WBGene00010933	SOM	IGN	OK	0	7.42847	inf	5e-05	0.0001367	yes	Coding	0	0	8.27672	6.58023
R03G8.4	chrX:13101236-13104136	WBGene00010999	SOM	IGN	OK	0	2.81319	inf	5e-05	0.0001367	yes	Coding	0	0	2.0404	3.58598
R04B5.1	chrV:10077893-10078252	WBGene00011001	SOM	IGN	OK	0	4.99106	inf	5e-05	0.0001367	yes	Coding	0	0	5.715	4.26711
R04D3.4	chrX:13287836-13288736	WBGene00011012	SOM	IGN	OK	0	18.4776	inf	5e-05	0.0001367	yes	Coding	0	0	17.4768	19.4783
R05D7.2	chrI:12165719-12168013	WBGene00011027	SOM	IGN	OK	0	2.493	inf	5e-05	0.0001367	yes	Coding	0	0	3.46456	1.52143
sdz-26	chrII:14381695-14383233	WBGene00011049	SOM	IGN	OK	0	4.50367	inf	5e-05	0.0001367	yes	Coding	0	0	3.896	5.11134
ssp-33	chrV:14711361-14711685	WBGene00011134	SOM	IGN	OK	0	8.96092	inf	5e-05	0.0001367	yes	Coding	0	0	10.1983	7.72348
R09A8.1	chrX:12612658-12617812	WBGene00011152	SOM	IGN	OK	0	6.02203	inf	5e-05	0.0001367	yes	Coding	0	0	4.95775	7.0863
R09E10.4	chrIV:10304824-10307858	WBGene00011174	SOM	IGN	OK	0	1.81952	inf	5e-05	0.0001367	yes	Coding	0	0	2.76186	0.877176
R11.4	chrX:16210348-16210546	WBGene00011229	SOM	IGN	OK	0	6.38481	inf	0.0003	0.000758483	yes	Coding	0	0	3.86178	8.90784
R102.3	chrIV:10690473-10691649	WBGene00011290	SOM	IGN	OK	0	1.78008	inf	5e-05	0.0001367	yes	Coding	0	0	2.66972	0.89044
T01G5.7	chrV:15111949-15113411	WBGene00011342	SOM	IGN	OK	0	18.8301	inf	5e-05	0.0001367	yes	Coding	0	0	18.7656	18.8945
sdz-30	chrI:13143189-14566044	WBGene00011432	SOM	IGN	OK	0	2.96445	inf	0.0011	0.00258166	yes	Coding	0	0	1.64723	4.28168
T04D3.8	chrI:13143189-14566044	WBGene00011435	SOM	IGN	OK	0	28.7251	inf	0.00025	0.000638083	yes	Coding	0	0	22.436	35.0142
dylt-3	chrII:8181333-8182257	WBGene00011469	SOM	IGN	OK	0	3.05015	inf	5e-05	0.0001367	yes	Coding	0	0	3.91208	2.18822
T05C12.9	chrII:8191721-8193167	WBGene00011472	SOM	IGN	OK	0	0.975601	inf	5e-05	0.0001367	yes	Coding	0	0	1.18955	0.761651
T08D2.4	chrX:177395-177854	WBGene00011609	SOM	IGN	OK	0	2.75604	inf	0.00025	0.000638083	yes	Coding	0	0	2.57115	2.94092
T08G3.7	chrV:16462416-16466336	WBGene00011619	SOM	IGN	OK	0	2.37144	inf	5e-05	0.0001367	yes	Coding	0	0	2.90593	1.83694
T08G5.3	chrV:14026435-14027397	WBGene00011624	SOM	IGN	OK	0	1.58233	inf	5e-05	0.0001367	yes	Coding	0	0	1.22193	1.94273
ssp-36	chrIV:9765685-9766317	WBGene00011749	SOM	IGN	OK	0	3.3804	inf	5e-05	0.0001367	yes	Coding	0	0	3.67141	3.08939
T15H9.4	chrII:9611813-9613344	WBGene00011789	SOM	IGN	OK	0	1.61643	inf	5e-05	0.0001367	yes	Coding	0	0	2.51471	0.718137
T15H9.5	chrII:9610661-9611282	WBGene00011790	SOM	IGN	OK	0	3.58641	inf	5e-05	0.0001367	yes	Coding	0	0	5.2509	1.92191
T21C12.4	chrIII:10552951-10557886	WBGene00011900	SOM	IGN	OK	0	6.85413	inf	5e-05	0.0001367	yes	Coding	0	0	7.78467	5.92359
T23G11.10	chrI:7698296-7699033	WBGene00011973	SOM	IGN	OK	0	2.34524	inf	5e-05	0.0001367	yes	Coding	0	0	2.28463	2.40585
T24D5.4	chrX:12597098-12597368	WBGene00011992	SOM	IGN	OK	0	13.2414	inf	5e-05	0.0001367	yes	Coding	0	0	12.376	14.1068
T24D5.5	chrX:12597961-12599228	WBGene00011993	SOM	IGN	OK	0	11.3676	inf	5e-05	0.0001367	yes	Coding	0	0	10.8824	11.8527
T25B9.2	chrIV:10750491-10751688	WBGene00012008	SOM	IGN	OK	0	1.79103	inf	5e-05	0.0001367	yes	Coding	0	0	2.5734	1.00866
T25B9.4	chrIV:10755739-10757652	WBGene00012010	SOM	IGN	OK	0	3.01244	inf	5e-05	0.0001367	yes	Coding	0	0	3.95043	2.07446
T25E12.6	chrV:16742534-16744786	WBGene00012021	SOM	IGN	OK	0	5.03783	inf	5e-05	0.0001367	yes	Coding	0	0	3.92432	6.15135
T27A8.3	chrX:16062612-16063218	WBGene00012075	SOM	IGN	OK	0	1.34209	inf	5e-05	0.0001367	yes	Coding	0	0	1.22193	1.46226
T27E9.6	chrIII:12784715-13607695	WBGene00012096	SOM	IGN	OK	0	4.38513	inf	0.00135	0.00312227	yes	Coding	0	0	3.81287	4.95739
fbxb-86	chrIII:12784715-13607695	WBGene00012098	SOM	IGN	OK	0	1.33289	inf	0.00265	0.00583685	yes	Coding	0	0	1.30215	1.36364
T27F6.1	chrI:12470792-12473309	WBGene00012102	SOM	IGN	OK	0	1.81097	inf	5e-05	0.0001367	yes	Coding	0	0	1.83091	1.79102
sygl-1	chrI:12484206-12486147	WBGene00012104	SOM	IGN	OK	0	22.1231	inf	5e-05	0.0001367	yes	Coding	0	0	23.5782	20.668
T28A8.5	chrIII:12784715-13607695	WBGene00012111	SOM	IGN	OK	0	44.0577	inf	0.00165	0.0037624	yes	Coding	0	0	43.0224	45.0929
W01B6.5	chrIV:10076303-10078628	WBGene00012172	SOM	IGN	OK	0	3.215	inf	5e-05	0.0001367	yes	Coding	0	0	3.75075	2.67926
W01B6.8	chrIV:10083469-10084352	WBGene00012174	SOM	IGN	OK	0	1.90921	inf	5e-05	0.0001367	yes	Coding	0	0	2.78453	1.03389
W02A2.8	chrIV:13356167-13358557	WBGene00012191	SOM	IGN	OK	0	13.762	inf	5e-05	0.0001367	yes	Coding	0	0	15.5138	12.0102
W02D9.4	chrI:12538042-12538945	WBGene00012210	SOM	IGN	OK	0	26.2916	inf	5e-05	0.0001367	yes	Coding	0	0	25.267	27.3163
W04A4.4	chrI:13143189-14566044	WBGene00012233	SOM	IGN	OK	0	0.893581	inf	0.0133	0.0259637	yes	Coding	0	0	1.25611	0.531057
W04A8.5	chrI:13143189-14566044	WBGene00012240	SOM	IGN	OK	0	4.09288	inf	0.00105	0.00247211	yes	Coding	0	0	3.15321	5.03256
W04E12.3	chrV:19741920-19742282	WBGene00012248	SOM	IGN	OK	0	1.72686	inf	0.02405	0.0441078	yes	Coding	0	0	1.75143	1.70229
W04E12.4	chrV:19743634-19745691	WBGene00012249	SOM	IGN	OK	0	2.62462	inf	5e-05	0.0001367	yes	Coding	0	0	2.72325	2.52599
W04E12.5	chrV:19746121-19748469	WBGene00012250	SOM	IGN	OK	0	5.1589	inf	5e-05	0.0001367	yes	Coding	0	0	6.82503	3.49278
W09D6.4	chrIII:10732173-12052193	WBGene00012357	SOM	IGN	OK	0	15.9047	inf	0.00075	0.00180368	yes	Coding	0	0	20.0898	11.7195
W09H1.4	chrII:13185025-13185661	WBGene00012374	SOM	IGN	OK	0	6.97748	inf	5e-05	0.0001367	yes	Coding	0	0	4.5619	9.39305
Y1A5A.1	chrIII:3985653-3986789	WBGene00012379	SOM	IGN	OK	0	3.93308	inf	5e-05	0.0001367	yes	Coding	0	0	4.70083	3.16532
Y6B3B.3	chrI:13143189-14566044	WBGene00012388	SOM	IGN	OK	0	0.789757	inf	0.0129	0.0252491	yes	Coding	0	0	1.16297	0.416544
Y18D10A.21	chrI:12929386-12931058	WBGene00012486	SOM	IGN	OK	0	6.41469	inf	5e-05	0.0001367	yes	Coding	0	0	7.17644	5.65294
Y26D4A.12	chrI:13082668-13082897	WBGene00012509	SOM	IGN	OK	0	2.11583	inf	0.01045	0.0207667	yes	Coding	0	0	0.866077	3.36559
Y37A1B.4	chrIV:14059664-14060197	WBGene00012537	SOM	IGN	OK	0	2.74542	inf	5e-05	0.0001367	yes	Coding	0	0	2.52368	2.96715
Y37D8A.8	chrIII:12784715-13607695	WBGene00012549	SOM	IGN	OK	0	23.4425	inf	0.001	0.00236323	yes	Coding	0	0	17.7694	29.1155
fbxa-211	chrV:18127658-18128818	WBGene00012566	SOM	IGN	OK	0	55.5439	inf	5e-05	0.0001367	yes	Coding	0	0	52.4225	58.6653
Y37H2A.7	chrV:18133271-18134450	WBGene00012567	SOM	IGN	OK	0	20.8977	inf	5e-05	0.0001367	yes	Coding	0	0	20.2945	21.5009
Y38F1A.7	chrII:12996974-12997735	WBGene00012609	SOM	IGN	OK	0	1.80951	inf	5e-05	0.0001367	yes	Coding	0	0	1.87036	1.74867
dct-10	chrV:20506471-20509477	WBGene00012618	SOM	IGN	OK	0	1.47043	inf	5e-05	0.0001367	yes	Coding	0	0	1.02342	1.91744
Y39E4A.1	chrIII:12784715-13607695	WBGene00012711	SOM	IGN	OK	0	2.30732	inf	0.0077	0.015673	yes	Coding	0	0	2.24625	2.3684
Y41C4A.7	chrIII:10732173-12052193	WBGene00012754	SOM	IGN	OK	0	1.67451	inf	0.01605	0.0306484	yes	Coding	0	0	1.6265	1.72252
Y41C4A.18	chrIII:10732173-12052193	WBGene00012761	SOM	IGN	OK	0	12.5459	inf	0.00155	0.00354722	yes	Coding	0	0	15.8048	9.28706
Y43E12A.3	chrIV:10987886-10989034	WBGene00012795	SOM	IGN	OK	0	33.146	inf	5e-05	0.0001367	yes	Coding	0	0	31.217	35.075
srxa-14	chrV:20639562-20641018	WBGene00012846	SOM	IGN	OK	0	0.935639	inf	5e-05	0.0001367	yes	Coding	0	0	0.849919	1.02136
Y44A6B.3	chrV:20636832-20638413	WBGene00012848	SOM	IGN	OK	0	7.3816	inf	5e-05	0.0001367	yes	Coding	0	0	6.19977	8.56343
Y45F10B.3	chrIV:13593626-13593854	WBGene00012871	SOM	IGN	OK	0	13.4139	inf	5e-05	0.0001367	yes	Coding	0	0	15.7628	11.0649
Y45F10C.1	chrIV:13656388-13659523	WBGene00012877	SOM	IGN	OK	0	0.984354	inf	5e-05	0.0001367	yes	Coding	0	0	1.72198	0.24673
Y46G5A.14	chrII:12774978-12775432	WBGene00012905	SOM	IGN	OK	0	4.30576	inf	5e-05	0.0001367	yes	Coding	0	0	4.64194	3.96957
Y46G5A.28	chrII:12850382-12851751	WBGene00012916	SOM	IGN	OK	0	1.25002	inf	5e-05	0.0001367	yes	Coding	0	0	1.11173	1.38831
Y47D3A.13	chrIII:10732173-12052193	WBGene00012926	SOM	IGN	OK	0	23.4187	inf	0.0003	0.000758483	yes	Coding	0	0	24.8263	22.0112
Y47H9C.12	chrI:11896691-11896956	WBGene00012955	SOM	IGN	OK	0	50.513	inf	5e-05	0.0001367	yes	Coding	0	0	59.2821	41.7438
Y47H10A.2	chrI:12085017-12087821	WBGene00012958	SOM	IGN	OK	0	4.1999	inf	5e-05	0.0001367	yes	Coding	0	0	4.06947	4.33034
Y50E8A.2	chrV:14728425-14728839	WBGene00013047	SOM	IGN	OK	0	1.84087	inf	5e-05	0.0001367	yes	Coding	0	0	2.93223	0.7495
Y50E8A.6	chrV:14739125-14741311	WBGene00013049	SOM	IGN	OK	0	0.840912	inf	5e-05	0.0001367	yes	Coding	0	0	1.26747	0.414349
Y50E8A.10	chrV:14780065-14781063	WBGene00013053	SOM	IGN	OK	0	4.53783	inf	5e-05	0.0001367	yes	Coding	0	0	6.79374	2.28191
Y51A2B.4	chrV:18386223-18389094	WBGene00013068	SOM	IGN	OK	0	1.35871	inf	5e-05	0.0001367	yes	Coding	0	0	1.85878	0.858631
Y51A2B.5	chrV:18389251-18391249	WBGene00013069	SOM	IGN	OK	0	7.77654	inf	5e-05	0.0001367	yes	Coding	0	0	9.34436	6.20871
mpz-6	chrII:9405540-9406917	WBGene00013085	SOM	IGN	OK	0	2.75578	inf	5e-05	0.0001367	yes	Coding	0	0	2.95193	2.55963
Y51B9A.7	chrII:9399999-9400438	WBGene00013089	SOM	IGN	OK	0	2.28778	inf	0.0002	0.00051659	yes	Coding	0	0	4.57555	0
hsf-2	chrI:11968942-11969838	WBGene00013134	SOM	IGN	OK	0	5.98873	inf	5e-05	0.0001367	yes	Coding	0	0	6.01197	5.96549
Y53C10A.10	chrI:12020769-12028289	WBGene00013138	SOM	IGN	OK	0	3.49141	inf	5e-05	0.0001367	yes	Coding	0	0	3.95482	3.02801
Y53C12A.6	chrII:9717418-9717716	WBGene00013141	SOM	IGN	OK	0	19.9383	inf	5e-05	0.0001367	yes	Coding	0	0	10.3749	29.5018
Y53C12A.7	chrII:9700531-9701349	WBGene00013142	SOM	IGN	OK	0	7.78746	inf	5e-05	0.0001367	yes	Coding	0	0	8.83914	6.73578
Y53F4B.5	chrII:14982515-14983933	WBGene00013152	SOM	IGN	OK	0	2.86227	inf	5e-05	0.0001367	yes	Coding	0	0	2.95716	2.76739
Y53F4B.10	chrII:15002018-15003434	WBGene00013157	SOM	IGN	OK	0	1.0973	inf	5e-05	0.0001367	yes	Coding	0	0	1.24563	0.948967
Y53F4B.24	chrII:15131522-15134291	WBGene00013170	SOM	IGN	OK	0	1.61156	inf	5e-05	0.0001367	yes	Coding	0	0	1.71125	1.51187
Y53F4B.36	chrII:15175910-15177195	WBGene00013175	SOM	IGN	OK	0	1.78644	inf	5e-05	0.0001367	yes	Coding	0	0	1.94511	1.62776
Y53H1C.3	chrI:11417873-11421227	WBGene00013186	SOM	IGN	OK	0	1.77084	inf	5e-05	0.0001367	yes	Coding	0	0	2.47726	1.06443
fbxb-22	chrIII:10732173-12052193	WBGene00013230	SOM	IGN	OK	0	2.1467	inf	0.00155	0.00354722	yes	Coding	0	0	1.83445	2.45895
Y57A10C.10	chrII:12440067-12441200	WBGene00013288	SOM	IGN	OK	0	1.03558	inf	5e-05	0.0001367	yes	Coding	0	0	1.68103	0.390127
Y59A8B.24	chrV:17951321-17952794	WBGene00013356	SOM	IGN	OK	0	1.42979	inf	5e-05	0.0001367	yes	Coding	0	0	0.937661	1.92191
clec-260	chrV:19982962-19986282	WBGene00013357	SOM	IGN	OK	0	2.61312	inf	5e-05	0.0001367	yes	Coding	0	0	3.34431	1.88192
Y60A9.3	chrX:14383180-14383792	WBGene00013370	SOM	IGN	OK	0	2.5341	inf	5e-05	0.0001367	yes	Coding	0	0	2.55495	2.51325
Y62E10A.3	chrIV:13359480-13360044	WBGene00013374	SOM	IGN	OK	0	1.37446	inf	5e-05	0.0001367	yes	Coding	0	0	1.87532	0.873597
fbxb-101	chrI:13143189-14566044	WBGene00013404	SOM	IGN	OK	0	1.38994	inf	0.0037	0.00798616	yes	Coding	0	0	0.67828	2.1016
Y66A7A.4	chrIII:10732173-12052193	WBGene00013424	SOM	IGN	OK	0	2.34826	inf	0.0011	0.00258166	yes	Coding	0	0	2.97856	1.71796
Y66D12A.3	chrIII:10732173-12052193	WBGene00013429	SOM	IGN	OK	0	5.84449	inf	0.01465	0.028252	yes	Coding	0	0	5.65564	6.03333
Y66D12A.6	chrIII:10732173-12052193	WBGene00013432	SOM	IGN	OK	0	47.3379	inf	0.0007	0.00169089	yes	Coding	0	0	45.8637	48.8121
Y66D12A.11	chrIII:10732173-12052193	WBGene00013437	SOM	IGN	OK	0	2.62645	inf	0.0122	0.0239909	yes	Coding	0	0	2.91915	2.33376
Y66D12A.16	chrIII:10732173-12052193	WBGene00013442	SOM	IGN	OK	0	44.4592	inf	0.02255	0.0417121	yes	Coding	0	0	41.8025	47.1158
Y69E1A.4	chrIV:10955275-10956568	WBGene00013476	SOM	IGN	OK	0	1.88626	inf	5e-05	0.0001367	yes	Coding	0	0	2.66971	1.1028
Y73F8A.12	chrIV:15311201-15311644	WBGene00013521	SOM	IGN	OK	0	1.14891	inf	0.00105	0.00247211	yes	Coding	0	0	1.46969	0.828126
Y73F8A.14	chrIV:15318561-15319004	WBGene00013523	SOM	IGN	OK	0	4.46657	inf	5e-05	0.0001367	yes	Coding	0	0	6.17272	2.76042
Y75B8A.10	chrIII:12180858-12182912	WBGene00013547	SOM	IGN	OK	0	1.71115	inf	5e-05	0.0001367	yes	Coding	0	0	2.39844	1.02385
Y102A5C.4	chrV:16922227-16924234	WBGene00013613	SOM	IGN	OK	0	2.80773	inf	5e-05	0.0001367	yes	Coding	0	0	2.42112	3.19435
Y106G6D.2	chrI:10110993-10111840	WBGene00013699	SOM	IGN	OK	0	3.37148	inf	5e-05	0.0001367	yes	Coding	0	0	4.16819	2.57476
spe-19	chrV:20040957-20047367	WBGene00013747	SOM	IGN	OK	0	1.02823	inf	5e-05	0.0001367	yes	Coding	0	0	1.46406	0.592395
fbxb-59	chrV:20204536-20206149	WBGene00013759	SOM	IGN	OK	0	1.72044	inf	5e-05	0.0001367	yes	Coding	0	0	1.17195	2.26892
Y113G7C.1	chrV:20317805-20323935	WBGene00013771	SOM	IGN	OK	0	11.905	inf	5e-05	0.0001367	yes	Coding	0	0	14.1152	9.69472
dct-13	chrIV:17024464-17025082	WBGene00013794	SOM	IGN	OK	0	0.858317	inf	5e-05	0.0001367	yes	Coding	0	0	0.88996	0.826674
Y116A8C.23	chrIV:17053637-17055438	WBGene00013800	SOM	IGN	OK	0	5.78241	inf	5e-05	0.0001367	yes	Coding	0	0	7.60011	3.96472
ZK507.1	chrIII:9099616-9101181	WBGene00013978	SOM	IGN	OK	0	4.43197	inf	5e-05	0.0001367	yes	Coding	0	0	4.88016	3.98378
ZK666.1	chrII:10470873-10471287	WBGene00014041	SOM	IGN	OK	0	1.92395	inf	5e-05	0.0001367	yes	Coding	0	0	1.5994	2.2485
ZK673.6	chrII:10462882-10464259	WBGene00014062	SOM	IGN	OK	0	3.84095	inf	5e-05	0.0001367	yes	Coding	0	0	4.69512	2.98678
sdz-37	chrII:10464809-10465238	WBGene00014064	SOM	IGN	OK	0	3.98714	inf	5e-05	0.0001367	yes	Coding	0	0	3.02244	4.95185
ZK678.3	chrX:15746936-15752070	WBGene00014069	SOM	IGN	OK	0	2.17977	inf	5e-05	0.0001367	yes	Coding	0	0	2.45278	1.90677
ZK892.3	chrII:10001860-10003912	WBGene00014127	SOM	IGN	OK	0	3.88179	inf	5e-05	0.0001367	yes	Coding	0	0	5.19735	2.56622
ZK930.5	chrII:11882550-11883449	WBGene00014155	SOM	IGN	OK	0	3.32144	inf	5e-05	0.0001367	yes	Coding	0	0	2.94727	3.69561
ZK930.6	chrII:11885524-11886273	WBGene00014156	SOM	IGN	OK	0	5.57411	inf	5e-05	0.0001367	yes	Coding	0	0	6.63136	4.51685
ZK970.8	chrII:10309576-10310008	WBGene00014174	SOM	IGN	OK	0	6.29383	inf	5e-05	0.0001367	yes	Coding	0	0	7.2245	5.36315
ZK1053.4	chrI:13143189-14566044	WBGene00014199	SOM	IGN	OK	0	10.2161	inf	0.0007	0.00169089	yes	Coding	0	0	8.23067	12.2016
ZK1225.5	chrI:13143189-14566044	WBGene00014239	SOM	IGN	OK	0	2.92403	inf	0.0008	0.0019166	yes	Coding	0	0	3.61245	2.23562
sdz-36	chrIV:9690926-9691343	WBGene00014242	SOM	IGN	OK	0	0.905631	inf	0.00225	0.00502755	yes	Coding	0	0	1.31747	0.493794
AC7.3	chrIV:5111830-5112867	WBGene00014997	SOM	IGN	OK	0	2.51362	inf	5e-05	0.0001367	yes	Coding	0	0	3.08338	1.94387
B0041.1	chrI:4573661-5262993	WBGene00015006	SOM	IGN	OK	0	4.16072	inf	0.0048	0.0101568	yes	Coding	0	0	4.96767	3.35378
math-1	chrII:2046057-2046661	WBGene00015015	SOM	IGN	OK	0	2.59765	inf	5e-05	0.0001367	yes	Coding	0	0	2.20159	2.9937
B0207.9	chrI:5957484-5958347	WBGene00015032	SOM	IGN	OK	0	8.78199	inf	5e-05	0.0001367	yes	Coding	0	0	9.93253	7.63145
snpc-3.1	chrIV:5484180-5486201	WBGene00015098	SOM	IGN	OK	0	36.0524	inf	5e-05	0.0001367	yes	Coding	0	0	35.2248	36.8801
B0281.4	chrII:2297942-2298518	WBGene00015111	SOM	IGN	OK	0	23.9357	inf	5e-05	0.0001367	yes	Coding	0	0	22.1983	25.6731
B0281.5	chrII:2299946-2300823	WBGene00015112	SOM	IGN	OK	0	9.30355	inf	5e-05	0.0001367	yes	Coding	0	0	7.32064	11.2864
B0304.2	chrII:4523640-4524450	WBGene00015134	SOM	IGN	OK	0	58.7605	inf	5e-05	0.0001367	yes	Coding	0	0	62.2032	55.3178
B0304.4	chrII:4522608-4523131	WBGene00015136	SOM	IGN	OK	0	21.2169	inf	5e-05	0.0001367	yes	Coding	0	0	21.7359	20.6979
B0336.12	chrIII:5710016-5710464	WBGene00015149	SOM	IGN	OK	0	1.03773	inf	0.02305	0.0424929	yes	Coding	0	0	0.537188	1.53826
fbxa-125	chrI:10647193-10647766	WBGene00015229	SOM	IGN	OK	0	4.37905	inf	5e-05	0.0001367	yes	Coding	0	0	5.43843	3.31967
C01G5.3	chrIV:6536223-6537514	WBGene00015305	SOM	IGN	OK	0	5.14094	inf	5e-05	0.0001367	yes	Coding	0	0	7.87941	2.40248
C04G6.6	chrII:5099428-5099740	WBGene00015456	SOM	IGN	OK	0	105.14	inf	5e-05	0.0001367	yes	Coding	0	0	102.58	107.701
C08A9.9	chrX:17106715-17107667	WBGene00015589	SOM	IGN	OK	0	6.25896	inf	5e-05	0.0001367	yes	Coding	0	0	4.65815	7.85977
C08F1.6	chrII:1787288-1788111	WBGene00015610	SOM	IGN	OK	0	3.17684	inf	5e-05	0.0001367	yes	Coding	0	0	2.48386	3.86982
C08F1.10	chrII:1785335-1786271	WBGene00015613	SOM	IGN	OK	0	3.32629	inf	5e-05	0.0001367	yes	Coding	0	0	2.11545	4.53712
fbxc-48	chrII:740020-740854	WBGene00015615	SOM	IGN	OK	0	1.45241	inf	5e-05	0.0001367	yes	Coding	0	0	1.79127	1.11356
C08G5.3	chrII:743105-745014	WBGene00015616	SOM	IGN	OK	0	1.99741	inf	5e-05	0.0001367	yes	Coding	0	0	2.62087	1.37394
best-6	chrIV:5026726-5028954	WBGene00015628	SOM	IGN	OK	0	0.938962	inf	5e-05	0.0001367	yes	Coding	0	0	1.30654	0.571387
C09B9.4	chrIV:5031628-5033300	WBGene00015629	SOM	IGN	OK	0	7.84294	inf	5e-05	0.0001367	yes	Coding	0	0	8.72223	6.96364
C09H5.7	chrV:7731614-8569933	WBGene00015661	SOM	IGN	OK	0	2.38348	inf	0.01325	0.0258908	yes	Coding	0	0	2.67084	2.09611
C10F3.7	chrV:5985521-5986831	WBGene00015679	SOM	IGN	OK	0	1.06132	inf	0.0001	0.000266846	yes	Coding	0	0	1.50177	0.620871
C10G11.1	chrI:6307354-6308600	WBGene00015685	SOM	IGN	OK	0	3.06651	inf	5e-05	0.0001367	yes	Coding	0	0	4.60459	1.52842
C10G11.10	chrI:6305033-6306357	WBGene00015690	SOM	IGN	OK	0	2.3333	inf	5e-05	0.0001367	yes	Coding	0	0	2.98261	1.68399
C10H11.7	chrI:4573661-5262993	WBGene00015696	SOM	IGN	OK	0	7.0473	inf	0.0006	0.00146185	yes	Coding	0	0	7.82386	6.27073
C16C8.11	chrII:2443296-4279128	WBGene00015849	SOM	IGN	OK	0	25.9527	inf	0.0034	0.00737756	yes	Coding	0	0	25.6364	26.2689
C16C8.14	chrII:2443296-4279128	WBGene00015852	SOM	IGN	OK	0	32.535	inf	0.00495	0.010435	yes	Coding	0	0	31.4708	33.5992
C16C8.18	chrII:2443296-4279128	WBGene00015855	SOM	IGN	OK	0	6.86256	inf	0.0253	0.0461881	yes	Coding	0	0	8.32825	5.39686
C17C3.6	chrII:5550028-5550513	WBGene00015891	SOM	IGN	OK	0	1.76242	inf	5e-05	0.0001367	yes	Coding	0	0	2.17095	1.3539
C17C3.11	chrII:5537817-5538393	WBGene00015893	SOM	IGN	OK	0	1.32507	inf	0.0001	0.000266846	yes	Coding	0	0	1.87326	0.77689
C17E7.4	chrV:3892843-3894479	WBGene00015899	SOM	IGN	OK	0	26.6186	inf	5e-05	0.0001367	yes	Coding	0	0	25.0927	28.1445
C17E7.12	chrV:3891059-3891991	WBGene00015905	SOM	IGN	OK	0	48.9805	inf	5e-05	0.0001367	yes	Coding	0	0	43.335	54.626
C17F3.3	chrI:6554901-6936826	WBGene00015908	SOM	IGN	OK	0	1.32853	inf	0.0032	0.00697039	yes	Coding	0	0	1.76158	0.895475
C18H2.5	chrIII:7689290-7694179	WBGene00015992	SOM	IGN	OK	0	3.03243	inf	5e-05	0.0001367	yes	Coding	0	0	3.67272	2.39215
C23G10.1	chrIII:6209231-6212775	WBGene00016010	SOM	IGN	OK	0	4.10553	inf	5e-05	0.0001367	yes	Coding	0	0	5.43144	2.77962
C24D10.2	chrIV:5163733-5164252	WBGene00016054	SOM	IGN	OK	0	9.43326	inf	5e-05	0.0001367	yes	Coding	0	0	11.3146	7.55193
C24H10.4	chrX:5058351-5058702	WBGene00016070	SOM	IGN	OK	0	10.5253	inf	5e-05	0.0001367	yes	Coding	0	0	8.26391	12.7867
C24H12.2	chrII:203458-732072	WBGene00016072	SOM	IGN	OK	0	7.15721	inf	0.01335	0.0259962	yes	Coding	0	0	6.29695	8.01748
C25A11.1	chrX:9119990-9120363	WBGene00016086	SOM	IGN	OK	0	27.4997	inf	5e-05	0.0001367	yes	Coding	0	0	22.7803	32.219
clec-266	chrX:6617516-6618792	WBGene00016088	SOM	IGN	OK	0	10.1049	inf	5e-05	0.0001367	yes	Coding	0	0	4.64087	15.5689
C26E6.1	chrIII:4956852-4957501	WBGene00016137	SOM	IGN	OK	0	4.80328	inf	5e-05	0.0001367	yes	Coding	0	0	5.35827	4.2483
C28F5.1	chrII:7505305-7506550	WBGene00016183	SOM	IGN	OK	0	3.34548	inf	5e-05	0.0001367	yes	Coding	0	0	4.09193	2.59903
C30A5.4	chrIII:8222154-8223721	WBGene00016239	SOM	IGN	OK	0	0.821961	inf	5e-05	0.0001367	yes	Coding	0	0	1.32257	0.321353
C30E1.2	chrX:16926890-16927950	WBGene00016251	SOM	IGN	OK	0	0.830786	inf	5e-05	0.0001367	yes	Coding	0	0	0.515755	1.14582
C30E1.3	chrX:16925919-16926748	WBGene00016252	SOM	IGN	OK	0	0.920563	inf	5e-05	0.0001367	yes	Coding	0	0	0.955518	0.885608
C30G12.1	chrII:7299529-7301449	WBGene00016273	SOM	IGN	OK	0	3.45798	inf	5e-05	0.0001367	yes	Coding	0	0	3.10181	3.81415
C31H1.1	chrIV:5797509-5800146	WBGene00016286	SOM	IGN	OK	0	4.23377	inf	5e-05	0.0001367	yes	Coding	0	0	5.93921	2.52833
C32B5.6	chrII:968412-970526	WBGene00016299	SOM	IGN	OK	0	21.9912	inf	5e-05	0.0001367	yes	Coding	0	0	22.865	21.1175
fbxc-32	chrII:946566-948188	WBGene00016303	SOM	IGN	OK	0	22.2654	inf	5e-05	0.0001367	yes	Coding	0	0	19.9034	24.6275
fbxc-18	chrII:965676-966966	WBGene00016307	SOM	IGN	OK	0	1.75587	inf	5e-05	0.0001367	yes	Coding	0	0	1.60182	1.90993
C32B5.15	chrII:970651-972957	WBGene00016308	SOM	IGN	OK	0	1.4372	inf	5e-05	0.0001367	yes	Coding	0	0	1.10516	1.76925
C33C12.1	chrII:2197850-2198680	WBGene00016334	SOM	IGN	OK	0	1.91049	inf	5e-05	0.0001367	yes	Coding	0	0	0.673721	3.14726
C33E10.1	chrX:17305355-17305625	WBGene00016345	SOM	IGN	OK	0	2.70533	inf	0.00515	0.0108079	yes	Coding	0	0	4.52902	0.88163
C34F11.2	chrII:5212281-5212726	WBGene00016414	SOM	IGN	OK	0	17.6419	inf	5e-05	0.0001367	yes	Coding	0	0	20.0252	15.2586
C35D10.13	chrIII:4877680-4878274	WBGene00016449	SOM	IGN	OK	0	69.9651	inf	5e-05	0.0001367	yes	Coding	0	0	60.7007	79.2295
C35E7.8	chrI:10808595-10810373	WBGene00016460	SOM	IGN	OK	0	37.8074	inf	5e-05	0.0001367	yes	Coding	0	0	36.8153	38.7996
C35E7.9	chrI:10807052-10808213	WBGene00016461	SOM	IGN	OK	0	1.43867	inf	5e-05	0.0001367	yes	Coding	0	0	1.27591	1.60143
C40A11.2	chrII:2146967-2148669	WBGene00016545	SOM	IGN	OK	0	1.21307	inf	5e-05	0.0001367	yes	Coding	0	0	0.986694	1.43945
C40A11.6	chrII:2144466-2145587	WBGene00016549	SOM	IGN	OK	0	1.03959	inf	5e-05	0.0001367	yes	Coding	0	0	0.683552	1.39563
C40A11.8	chrII:2150556-2150940	WBGene00016551	SOM	IGN	OK	0	8.89122	inf	5e-05	0.0001367	yes	Coding	0	0	8.14493	9.63751
C44B12.6	chrIV:858931-1921342	WBGene00016639	SOM	IGN	OK	0	1.65346	inf	0.0189	0.0356414	yes	Coding	0	0	1.91107	1.39585
C46E10.8	chrII:2443296-4279128	WBGene00016712	SOM	IGN	OK	0	12.5021	inf	0.0232	0.0427502	yes	Coding	0	0	12.6701	12.3341
C48E7.7	chrI:6234786-6235290	WBGene00016752	SOM	IGN	OK	0	1.08202	inf	0.0003	0.000758483	yes	Coding	0	0	0.680432	1.4836
C50E3.11	chrV:7602588-7603453	WBGene00016822	SOM	IGN	OK	0	31.0962	inf	5e-05	0.0001367	yes	Coding	0	0	27.6002	34.5923
C50E3.13	chrV:7622506-7624133	WBGene00016824	SOM	IGN	OK	0	22.3894	inf	5e-05	0.0001367	yes	Coding	0	0	20.2318	24.547
C50F7.3	chrIV:7732359-7734165	WBGene00016843	SOM	IGN	OK	0	4.33664	inf	5e-05	0.0001367	yes	Coding	0	0	5.21675	3.45653
C52A10.3	chrV:5237596-5239424	WBGene00016864	SOM	IGN	OK	0	9.72444	inf	5e-05	0.0001367	yes	Coding	0	0	8.90467	10.5442
fbxb-95	chrII:1854398-1855332	WBGene00016880	SOM	IGN	OK	0	1.26008	inf	5e-05	0.0001367	yes	Coding	0	0	1.21905	1.30112
fbxb-97	chrII:1847103-1848159	WBGene00016885	SOM	IGN	OK	0	14.3395	inf	5e-05	0.0001367	yes	Coding	0	0	13.9379	14.741
C55B6.5	chrX:7204698-7205050	WBGene00016941	SOM	IGN	OK	0	0.899303	inf	0.02405	0.0441078	yes	Coding	0	0	0.922368	0.876238
C55C2.4	chrI:2558301-2560112	WBGene00016950	SOM	IGN	OK	0	1.49592	inf	5e-05	0.0001367	yes	Coding	0	0	1.61212	1.37971
C56C10.6	chrII:6579669-6581229	WBGene00016963	SOM	IGN	OK	0	3.47898	inf	5e-05	0.0001367	yes	Coding	0	0	5.09044	1.86752
D1065.3	chrV:4059816-4062078	WBGene00017035	SOM	IGN	OK	0	4.02422	inf	5e-05	0.0001367	yes	Coding	0	0	5.61896	2.42949
EEED8.3	chrII:5414593-5415252	WBGene00017134	SOM	IGN	OK	0	182.923	inf	5e-05	0.0001367	yes	Coding	0	0	182.349	183.498
EEED8.13	chrII:5411617-5412151	WBGene00017141	SOM	IGN	OK	0	20.2072	inf	5e-05	0.0001367	yes	Coding	0	0	18.0654	22.3491
F02C9.1	chrV:3138745-3139088	WBGene00017172	SOM	IGN	OK	0	1.25858	inf	0.0116	0.0229212	yes	Coding	0	0	2.51715	0
F02E11.4	chrII:2443296-4279128	WBGene00017182	SOM	IGN	OK	0	1.67214	inf	0.0259	0.0471467	yes	Coding	0	0	2.10912	1.23515
fbxb-6	chrII:2064466-2065875	WBGene00017207	SOM	IGN	OK	0	0.939957	inf	5e-05	0.0001367	yes	Coding	0	0	1.26739	0.612525
fbxb-36	chrII:2060134-2063849	WBGene00017211	SOM	IGN	OK	0	1.08363	inf	5e-05	0.0001367	yes	Coding	0	0	1.19958	0.967688
F07E5.7	chrII:2070705-2071482	WBGene00017212	SOM	IGN	OK	0	0.787727	inf	0.0002	0.00051659	yes	Coding	0	0	0.816318	0.759136
F07F6.7	chrII:5422825-5423814	WBGene00017219	SOM	IGN	OK	0	8.31809	inf	5e-05	0.0001367	yes	Coding	0	0	8.84292	7.79325
fbxb-105	chrII:2443296-4279128	WBGene00017251	SOM	IGN	OK	0	1.3853	inf	0.0026	0.00573289	yes	Coding	0	0	0.972906	1.79769
sdz-9	chrII:2443296-4279128	WBGene00017253	SOM	IGN	OK	0	1.56397	inf	0.0035	0.00758048	yes	Coding	0	0	0.829634	2.2983
F08F1.9	chrX:8409914-8410441	WBGene00017259	SOM	IGN	OK	0	5.05539	inf	5e-05	0.0001367	yes	Coding	0	0	4.93374	5.17703
F10E7.1	chrII:7126714-7128884	WBGene00017343	SOM	IGN	OK	0	1.23435	inf	5e-05	0.0001367	yes	Coding	0	0	0.956891	1.51181
nep-5	chrII:5488133-5490589	WBGene00017393	SOM	IGN	OK	0	2.28216	inf	5e-05	0.0001367	yes	Coding	0	0	2.93526	1.62907
bath-31	chrII:2443296-4279128	WBGene00017405	SOM	IGN	OK	0	1.60269	inf	0.0273	0.0494476	yes	Coding	0	0	1.96593	1.23945
F12E12.6	chrII:2443296-4279128	WBGene00017407	SOM	IGN	OK	0	22.832	inf	0.0206	0.0384792	yes	Coding	0	0	23.1015	22.5626
F13A2.4	chrV:4398717-4399489	WBGene00017413	SOM	IGN	OK	0	26.1744	inf	5e-05	0.0001367	yes	Coding	0	0	25.5727	26.7761
bath-27	chrII:2443296-4279128	WBGene00017450	SOM	IGN	OK	0	33.6265	inf	0.01005	0.0200375	yes	Coding	0	0	34.4533	32.7998
F14D2.5	chrII:2443296-4279128	WBGene00017453	SOM	IGN	OK	0	7.94537	inf	0.0235	0.0432543	yes	Coding	0	0	5.04518	10.8456
F14D2.11	chrII:2443296-4279128	WBGene00017459	SOM	IGN	OK	0	13.3047	inf	0.0263	0.0478004	yes	Coding	0	0	13.3313	13.2781
bath-28	chrII:2443296-4279128	WBGene00017461	SOM	IGN	OK	0	42.8481	inf	0.0186	0.0351324	yes	Coding	0	0	36.0631	49.6331
F14D2.14	chrII:2443296-4279128	WBGene00017462	SOM	IGN	OK	0	17.3371	inf	0.01265	0.0247984	yes	Coding	0	0	14.5383	20.1359
ceh-49	chrV:6118495-6120184	WBGene00017538	SOM	IGN	OK	0	14.3125	inf	5e-05	0.0001367	yes	Coding	0	0	11.8246	16.8003
nep-6	chrII:2443296-4279128	WBGene00017550	SOM	IGN	OK	0	4.42818	inf	0.01385	0.0268803	yes	Coding	0	0	5.35324	3.50311
nep-7	chrII:2443296-4279128	WBGene00017552	SOM	IGN	OK	0	0.768902	inf	0.01705	0.0324067	yes	Coding	0	0	0.952353	0.585451
nep-8	chrII:2443296-4279128	WBGene00017553	SOM	IGN	OK	0	6.02234	inf	0.02575	0.0469102	yes	Coding	0	0	7.0047	5.03997
nep-10	chrII:2443296-4279128	WBGene00017555	SOM	IGN	OK	0	3.20252	inf	0.0133	0.0259637	yes	Coding	0	0	3.20248	3.20257
F19C7.3	chrIV:4597235-4598976	WBGene00017593	SOM	IGN	OK	0	2.73344	inf	5e-05	0.0001367	yes	Coding	0	0	2.32001	3.14688
F19F10.1	chrV:7562694-7564226	WBGene00017598	SOM	IGN	OK	0	1.87463	inf	5e-05	0.0001367	yes	Coding	0	0	1.31384	2.43542
ets-7	chrV:7557737-7558764	WBGene00017601	SOM	IGN	OK	0	1.43005	inf	5e-05	0.0001367	yes	Coding	0	0	0.956972	1.90314
F20B6.1	chrX:4200326-4201526	WBGene00017627	SOM	IGN	OK	0	0.98843	inf	0.00015	0.000393467	yes	Coding	0	0	1.79127	0.185593
F20B6.5	chrX:4198806-4199867	WBGene00017629	SOM	IGN	OK	0	1.04092	inf	5e-05	0.0001367	yes	Coding	0	0	1.03151	1.05033
F21F8.5	chrV:7731614-8569933	WBGene00017679	SOM	IGN	OK	0	3.72407	inf	0.02605	0.0473934	yes	Coding	0	0	5.39314	2.05501
F22E5.20	chrII:2443296-4279128	WBGene00017713	SOM	IGN	OK	0	1.85129	inf	0.0043	0.0091819	yes	Coding	0	0	1.34439	2.3582
F22H10.5	chrX:16685955-16687972	WBGene00017729	SOM	IGN	OK	0	14.8637	inf	5e-05	0.0001367	yes	Coding	0	0	13.2374	16.4901
F26B1.1	chrI:6326876-6327955	WBGene00017815	SOM	IGN	OK	0	2.54493	inf	5e-05	0.0001367	yes	Coding	0	0	2.72306	2.3668
F26G1.3	chrII:4758809-4759285	WBGene00017839	SOM	IGN	OK	0	0.811515	inf	0.00445	0.0094787	yes	Coding	0	0	1.10489	0.518137
F28A10.1	chrII:825868-827507	WBGene00017869	SOM	IGN	OK	0	1.99874	inf	5e-05	0.0001367	yes	Coding	0	0	3.0139	0.983582
F28H1.5	chrI:3978495-3979527	WBGene00017910	SOM	IGN	OK	0	3.88981	inf	5e-05	0.0001367	yes	Coding	0	0	2.79597	4.98365
F29G9.1	chrV:6039480-6040301	WBGene00017930	SOM	IGN	OK	0	10.2495	inf	5e-05	0.0001367	yes	Coding	0	0	7.55146	12.9475
F33D11.1	chrI:5852047-5852877	WBGene00018000	SOM	IGN	OK	0	1.25448	inf	0.0005	0.00123345	yes	Coding	0	0	1.43296	1.07599
F33D11.7	chrI:5850082-5851831	WBGene00018004	SOM	IGN	OK	0	6.45472	inf	5e-05	0.0001367	yes	Coding	0	0	8.07705	4.83239
F36D4.1	chrV:9417031-9419232	WBGene00018087	SOM	IGN	OK	0	2.9801	inf	5e-05	0.0001367	yes	Coding	0	0	4.49147	1.46872
F36D4.6	chrV:9426827-9427499	WBGene00018091	SOM	IGN	OK	0	1.06201	inf	0.0013	0.00301515	yes	Coding	0	0	0.828669	1.29534
F36F12.7	chrV:1743375-2713617	WBGene00018098	SOM	IGN	OK	0	4.46044	inf	0.00505	0.0106212	yes	Coding	0	0	4.93322	3.98767
F36H5.4	chrII:1761889-1762843	WBGene00018103	SOM	IGN	OK	0	1.16183	inf	5e-05	0.0001367	yes	Coding	0	0	0.637955	1.68571
F36H5.8	chrII:1750146-1751603	WBGene00018106	SOM	IGN	OK	0	1.00131	inf	5e-05	0.0001367	yes	Coding	0	0	0.681455	1.32116
F36H12.5	chrIV:5266857-5267560	WBGene00018121	SOM	IGN	OK	0	9.09805	inf	5e-05	0.0001367	yes	Coding	0	0	10.4861	7.70996
ttbk-2	chrIV:5258747-5259912	WBGene00018122	SOM	IGN	OK	0	4.28431	inf	5e-05	0.0001367	yes	Coding	0	0	2.97899	5.58964
F36H12.10	chrIV:5253432-5254732	WBGene00018124	SOM	IGN	OK	0	0.824839	inf	5e-05	0.0001367	yes	Coding	0	0	0.983775	0.665904
F38A5.8	chrIV:6599870-6600480	WBGene00018165	SOM	IGN	OK	0	2.67724	inf	5e-05	0.0001367	yes	Coding	0	0	2.9022	2.45228
nspb-1	chrIV:6590784-6591082	WBGene00018170	SOM	IGN	OK	0	2.44883	inf	0.00225	0.00502755	yes	Coding	0	0	3.53492	1.36274
F38E1.3	chrV:7731614-8569933	WBGene00018178	SOM	IGN	OK	0	3.8355	inf	0.0009	0.00214362	yes	Coding	0	0	4.49218	3.17883
F39F10.2	chrX:16894810-16895843	WBGene00018202	SOM	IGN	OK	0	4.62954	inf	5e-05	0.0001367	yes	Coding	0	0	6.27286	2.98623
F41E6.1	chrV:8622768-8623470	WBGene00018284	SOM	IGN	OK	0	2.29186	inf	0.0004	0.000997592	yes	Coding	0	0	1.57642	3.0073
F41F3.1	chrV:4654575-4655772	WBGene00018296	SOM	IGN	OK	0	3.04724	inf	5e-05	0.0001367	yes	Coding	0	0	4.07675	2.01773
F42A9.7	chrIV:8616045-8617066	WBGene00018336	SOM	IGN	OK	0	16.2678	inf	5e-05	0.0001367	yes	Coding	0	0	18.3657	14.1699
ceh-86	chrII:2426491-2429930	WBGene00018355	SOM	IGN	OK	0	5.00071	inf	5e-05	0.0001367	yes	Coding	0	0	3.86526	6.13616
F42G8.8	chrIV:8119186-8121323	WBGene00018359	SOM	IGN	OK	0	8.82341	inf	5e-05	0.0001367	yes	Coding	0	0	10.5578	7.08899
btb-8	chrII:1722788-1724085	WBGene00018437	SOM	IGN	OK	0	1.0796	inf	5e-05	0.0001367	yes	Coding	0	0	0.630353	1.52885
btb-6	chrII:1715334-1716439	WBGene00018438	SOM	IGN	OK	0	11.2941	inf	5e-05	0.0001367	yes	Coding	0	0	8.83915	13.7491
fbxa-184	chrII:1710284-1711423	WBGene00018439	SOM	IGN	OK	0	17.3849	inf	5e-05	0.0001367	yes	Coding	0	0	13.5232	21.2466
btb-7	chrII:1713263-1714233	WBGene00018443	SOM	IGN	OK	0	12.0649	inf	5e-05	0.0001367	yes	Coding	0	0	9.90249	14.2272
fbxb-48	chrII:1718180-1719089	WBGene00018444	SOM	IGN	OK	0	0.866764	inf	5e-05	0.0001367	yes	Coding	0	0	0.726174	1.00735
fbxc-42	chrII:991706-993102	WBGene00018455	SOM	IGN	OK	0	12.5589	inf	5e-05	0.0001367	yes	Coding	0	0	12.3858	12.732
fbxc-39	chrII:988901-990984	WBGene00018456	SOM	IGN	OK	0	3.1765	inf	5e-05	0.0001367	yes	Coding	0	0	2.73151	3.62149
fbxb-30	chrII:1000480-1001451	WBGene00018458	SOM	IGN	OK	0	0.849707	inf	5e-05	0.0001367	yes	Coding	0	0	0.797797	0.901616
F46E10.2	chrV:6520417-6520931	WBGene00018489	SOM	IGN	OK	0	2.27856	inf	5e-05	0.0001367	yes	Coding	0	0	2.6049	1.95223
F46F5.4	chrII:805036-806125	WBGene00018495	SOM	IGN	OK	0	0.895507	inf	5e-05	0.0001367	yes	Coding	0	0	1.3462	0.444815
F46F5.5	chrII:812147-813715	WBGene00018496	SOM	IGN	OK	0	1.05446	inf	5e-05	0.0001367	yes	Coding	0	0	1.17666	0.932249
F46F5.7	chrII:818663-820526	WBGene00018498	SOM	IGN	OK	0	1.97317	inf	5e-05	0.0001367	yes	Coding	0	0	2.52746	1.41888
F46F5.9	chrII:822522-822837	WBGene00018500	SOM	IGN	OK	0	3.36472	inf	5e-05	0.0001367	yes	Coding	0	0	3.8733	2.85614
F46F5.11	chrII:808763-811894	WBGene00018502	SOM	IGN	OK	0	1.10733	inf	5e-05	0.0001367	yes	Coding	0	0	1.79465	0.420019
F46F5.14	chrII:800089-801461	WBGene00018505	SOM	IGN	OK	0	1.25576	inf	5e-05	0.0001367	yes	Coding	0	0	1.88477	0.626758
F47B3.4	chrI:3961039-3962202	WBGene00018528	SOM	IGN	OK	0	3.28426	inf	5e-05	0.0001367	yes	Coding	0	0	4.45935	2.10918
F48E3.6	chrX:7501650-7502463	WBGene00018606	SOM	IGN	OK	0	3.46269	inf	5e-05	0.0001367	yes	Coding	0	0	2.1234	4.80199
F49D11.7	chrI:10923573-10923892	WBGene00018631	SOM	IGN	OK	0	4.67692	inf	0.0013	0.00301515	yes	Coding	0	0	3.54167	5.81216
F52C6.2	chrII:1926474-1927267	WBGene00018659	SOM	IGN	OK	0	39.6537	inf	5e-05	0.0001367	yes	Coding	0	0	38.1668	41.1407
F52C6.3	chrII:1924771-1925464	WBGene00018660	SOM	IGN	OK	0	17.3603	inf	5e-05	0.0001367	yes	Coding	0	0	13.7728	20.9478
F52C6.4	chrII:1923151-1923508	WBGene00018661	SOM	IGN	OK	0	21.39	inf	5e-05	0.0001367	yes	Coding	0	0	17.6394	25.1406
math-31	chrII:1912474-1912840	WBGene00018663	SOM	IGN	OK	0	5.95097	inf	5e-05	0.0001367	yes	Coding	0	0	5.49422	6.40772
bath-7	chrII:1920020-1921109	WBGene00018667	SOM	IGN	OK	0	62.9361	inf	5e-05	0.0001367	yes	Coding	0	0	59.8766	65.9956
F52C6.12	chrII:1929596-1929924	WBGene00018669	SOM	IGN	OK	0	18.7592	inf	5e-05	0.0001367	yes	Coding	0	0	17.4976	20.0207
F52C6.13	chrII:1930194-1930752	WBGene00018670	SOM	IGN	OK	0	2.67819	inf	5e-05	0.0001367	yes	Coding	0	0	4.25192	1.10445
F52C6.14	chrII:1931149-1934512	WBGene00018671	SOM	IGN	OK	0	5.22683	inf	5e-05	0.0001367	yes	Coding	0	0	4.99404	5.45962
fbxb-103	chrII:2443296-4279128	WBGene00018746	SOM	IGN	OK	0	1.63163	inf	0.00215	0.0048285	yes	Coding	0	0	1.33524	1.92802
F53G2.8	chrII:2443296-4279128	WBGene00018770	SOM	IGN	OK	0	1.58749	inf	0.02605	0.0473934	yes	Coding	0	0	1.63879	1.53619
F54D10.4	chrII:2443296-4279128	WBGene00018805	SOM	IGN	OK	0	28.6076	inf	0.00775	0.015761	yes	Coding	0	0	28.0338	29.1813
sdz-21	chrIII:5655177-5656950	WBGene00018828	SOM	IGN	OK	0	0.804845	inf	5e-05	0.0001367	yes	Coding	0	0	0.448477	1.16121
F55A12.10	chrI:5367012-5367819	WBGene00018867	SOM	IGN	OK	0	49.7389	inf	5e-05	0.0001367	yes	Coding	0	0	54.9786	44.4991
F55F8.7	chrI:5659499-5661215	WBGene00018895	SOM	IGN	OK	0	5.01559	inf	5e-05	0.0001367	yes	Coding	0	0	5.78933	4.24184
F56B3.3	chrIV:770753-771507	WBGene00018929	SOM	IGN	OK	0	2.75907	inf	5e-05	0.0001367	yes	Coding	0	0	2.36725	3.15089
F56B3.9	chrIV:771602-772797	WBGene00018933	SOM	IGN	OK	0	2.23508	inf	5e-05	0.0001367	yes	Coding	0	0	1.93935	2.53081
ttr-58	chrI:6148193-6148776	WBGene00018978	SOM	IGN	OK	0	0.844523	inf	0.00275	0.00604247	yes	Coding	0	0	0.5056	1.18345
F56F4.3	chrI:6141597-6144321	WBGene00018980	SOM	IGN	OK	0	2.90892	inf	5e-05	0.0001367	yes	Coding	0	0	3.30132	2.51652
nhr-266	chrI:5736237-5741351	WBGene00018993	SOM	IGN	OK	0	1.23353	inf	5e-05	0.0001367	yes	Coding	0	0	1.87534	0.591729
F56H1.3	chrI:5729795-5735845	WBGene00018994	SOM	IGN	OK	0	2.3568	inf	5e-05	0.0001367	yes	Coding	0	0	3.33698	1.37662
F58A6.5	chrII:5146987-5148406	WBGene00019024	SOM	IGN	OK	0	6.51243	inf	5e-05	0.0001367	yes	Coding	0	0	7.56433	5.46053
fbxb-26	chrII:1682544-1683530	WBGene00019035	SOM	IGN	OK	0	3.07248	inf	5e-05	0.0001367	yes	Coding	0	0	3.06661	3.07835
fbxb-17	chrII:1676421-1677297	WBGene00019037	SOM	IGN	OK	0	2.47024	inf	5e-05	0.0001367	yes	Coding	0	0	2.12748	2.81299
fbxb-18	chrII:1686839-1687796	WBGene00019039	SOM	IGN	OK	0	1.26159	inf	5e-05	0.0001367	yes	Coding	0	0	1.18003	1.34314
F58E1.13	chrII:1694859-1695267	WBGene00019044	SOM	IGN	OK	0	17.4924	inf	5e-05	0.0001367	yes	Coding	0	0	14.3985	20.5864
F58F12.2	chrII:6387492-6388210	WBGene00019062	SOM	IGN	OK	0	1.51193	inf	0.00035	0.000878786	yes	Coding	0	0	1.85878	1.16508
cysl-4	chrV:1743375-2713617	WBGene00019096	SOM	IGN	OK	0	1.50728	inf	0.01195	0.0235503	yes	Coding	0	0	1.91097	1.1036
F59D6.1	chrV:3051585-3051985	WBGene00019103	SOM	IGN	OK	0	0.825333	inf	0.0118	0.0232799	yes	Coding	0	0	0.683919	0.966747
F59E12.3	chrII:5638367-5638886	WBGene00019119	SOM	IGN	OK	0	3.3572	inf	5e-05	0.0001367	yes	Coding	0	0	4.32956	2.38483
F59H6.2	chrII:2019658-2022446	WBGene00019133	SOM	IGN	OK	0	3.44102	inf	5e-05	0.0001367	yes	Coding	0	0	3.1323	3.74974
bath-1	chrII:2027700-2028803	WBGene00019139	SOM	IGN	OK	0	40.4991	inf	5e-05	0.0001367	yes	Coding	0	0	38.9411	42.057
bath-3	chrII:2029329-2030468	WBGene00019140	SOM	IGN	OK	0	25.2811	inf	5e-05	0.0001367	yes	Coding	0	0	26.3559	24.2062
bath-5	chrII:2030843-2031943	WBGene00019141	SOM	IGN	OK	0	38.1899	inf	5e-05	0.0001367	yes	Coding	0	0	37.3133	39.0665
H04M03.11	chrIV:5882740-5884069	WBGene00019155	SOM	IGN	OK	0	0.784497	inf	5e-05	0.0001367	yes	Coding	0	0	0.753665	0.81533
H12I13.1	chrII:6062230-6064312	WBGene00019190	SOM	IGN	OK	0	2.2711	inf	5e-05	0.0001367	yes	Coding	0	0	3.10963	1.43256
dhhc-13	chrIV:5917360-5921384	WBGene00019257	SOM	IGN	OK	0	2.8791	inf	5e-05	0.0001367	yes	Coding	0	0	3.43944	2.31876
H39E20.1	chrX:1396347-1396546	WBGene00019267	SOM	IGN	OK	0	38.9082	inf	5e-05	0.0001367	yes	Coding	0	0	24.0962	53.7201
K03B4.6	chrV:4675623-4676131	WBGene00019356	SOM	IGN	OK	0	1.84779	inf	5e-05	0.0001367	yes	Coding	0	0	1.10489	2.59068
K05F1.1	chrII:5801629-5803660	WBGene00019405	SOM	IGN	OK	0	2.67258	inf	5e-05	0.0001367	yes	Coding	0	0	3.14993	2.19522
K05F1.8	chrII:5799329-5799615	WBGene00019409	SOM	IGN	OK	0	3.1434	inf	0.00105	0.00247211	yes	Coding	0	0	3.97673	2.31008
fbxb-44	chrII:1538897-1539889	WBGene00019416	SOM	IGN	OK	0	0.765769	inf	5e-05	0.0001367	yes	Coding	0	0	1.04736	0.484174
fbxb-54	chrII:1555263-1556314	WBGene00019418	SOM	IGN	OK	0	2.5425	inf	5e-05	0.0001367	yes	Coding	0	0	2.33365	2.75136
fbxb-46	chrII:1568673-1573307	WBGene00019420	SOM	IGN	OK	0	1.7841	inf	5e-05	0.0001367	yes	Coding	0	0	1.62091	1.94728
K06A1.2	chrII:6444610-6446102	WBGene00019425	SOM	IGN	OK	0	3.4861	inf	5e-05	0.0001367	yes	Coding	0	0	4.63686	2.33535
K07E12.2	chrIII:6737416-6737692	WBGene00019501	SOM	IGN	OK	0	3.3233	inf	5e-05	0.0001367	yes	Coding	0	0	4.4971	2.14949
K09D9.12	chrV:4002311-4003883	WBGene00019569	SOM	IGN	OK	0	12.7024	inf	5e-05	0.0001367	yes	Coding	0	0	9.52685	15.8779
K09H9.1	chrI:3152836-3155570	WBGene00019594	SOM	IGN	OK	0	2.95233	inf	5e-05	0.0001367	yes	Coding	0	0	2.32563	3.57903
K12H4.6	chrIII:8042510-8042809	WBGene00019681	SOM	IGN	OK	0	2.83261	inf	0.0014	0.00322514	yes	Coding	0	0	1.45471	4.21052
K12H6.7	chrII:2443296-4279128	WBGene00019687	SOM	IGN	OK	0	1.38179	inf	0.0271	0.0491126	yes	Coding	0	0	1.38779	1.3758
fbxb-41	chrII:1041370-1042309	WBGene00019703	SOM	IGN	OK	0	2.99279	inf	5e-05	0.0001367	yes	Coding	0	0	2.13036	3.85522
fbxb-40	chrII:1048919-1049828	WBGene00019704	SOM	IGN	OK	0	1.16511	inf	5e-05	0.0001367	yes	Coding	0	0	1.16375	1.16648
fbxb-45	chrII:1042975-1044032	WBGene00019705	SOM	IGN	OK	0	6.12513	inf	5e-05	0.0001367	yes	Coding	0	0	6.17435	6.07592
M151.2	chrII:2443296-4279128	WBGene00019794	SOM	IGN	OK	0	2.41762	inf	0.01475	0.0284046	yes	Coding	0	0	1.70104	3.13421
M151.4	chrII:2443296-4279128	WBGene00019796	SOM	IGN	OK	0	4.37711	inf	0.00135	0.00312227	yes	Coding	0	0	3.15023	5.604
R01H2.4	chrIII:7061050-7064009	WBGene00019812	SOM	IGN	OK	0	2.36383	inf	5e-05	0.0001367	yes	Coding	0	0	3.21912	1.50855
R02C2.1	chrV:237081-238189	WBGene00019814	SOM	IGN	OK	0	1.45497	inf	5e-05	0.0001367	yes	Coding	0	0	1.13464	1.7753
R02C2.6	chrV:238963-240345	WBGene00019817	SOM	IGN	OK	0	1.86584	inf	5e-05	0.0001367	yes	Coding	0	0	1.4183	2.31338
R05G9.1	chrII:6503135-6504544	WBGene00019903	SOM	IGN	OK	0	3.59617	inf	5e-05	0.0001367	yes	Coding	0	0	2.97368	4.21866
fbxc-34	chrII:931190-932301	WBGene00019921	SOM	IGN	OK	0	0.769166	inf	5e-05	0.0001367	yes	Coding	0	0	0.363087	1.17525
fbxc-24	chrII:907541-908788	WBGene00019927	SOM	IGN	OK	0	0.769621	inf	5e-05	0.0001367	yes	Coding	0	0	0.392376	1.14687
R09H3.3	chrX:1667330-1668075	WBGene00019991	SOM	IGN	OK	0	1.93721	inf	5e-05	0.0001367	yes	Coding	0	0	2.09748	1.77695
R13H9.6	chrIV:5257061-5258300	WBGene00020072	SOM	IGN	OK	0	1.50357	inf	5e-05	0.0001367	yes	Coding	0	0	1.72961	1.27753
R144.10	chrIII:5001435-5002275	WBGene00020098	SOM	IGN	OK	0	88.2836	inf	5e-05	0.0001367	yes	Coding	0	0	86.9423	89.625
R155.4	chrIII:1545026-2217085	WBGene00020118	SOM	IGN	OK	0	0.797278	inf	0.01475	0.0284046	yes	Coding	0	0	0.856813	0.737743
vet-1	chrI:6201026-6202348	WBGene00020261	SOM	IGN	OK	0	3.65605	inf	5e-05	0.0001367	yes	Coding	0	0	3.17281	4.13929
ferl-1	chrI:5455732-5459526	WBGene00020262	SOM	IGN	OK	0	1.47543	inf	5e-05	0.0001367	yes	Coding	0	0	1.71662	1.23423
fbxa-196	chrV:6448690-6450163	WBGene00020265	SOM	IGN	OK	0	3.61703	inf	5e-05	0.0001367	yes	Coding	0	0	4.56419	2.66986
mps-3	chrI:760951-761839	WBGene00020282	SOM	IGN	OK	0	3.62197	inf	5e-05	0.0001367	yes	Coding	0	0	3.74874	3.49521
T06A10.2	chrIV:16895705-16895928	WBGene00020285	SOM	IGN	OK	0	6.50064	inf	0.02305	0.0424929	yes	Coding	0	0	3.16589	9.83539
fbxa-200	chrII:904751-906046	WBGene00020304	SOM	IGN	OK	0	11.5631	inf	5e-05	0.0001367	yes	Coding	0	0	9.05647	14.0697
T07D3.3	chrII:893869-897386	WBGene00020306	SOM	IGN	OK	0	1.48832	inf	5e-05	0.0001367	yes	Coding	0	0	1.07597	1.90068
T08B6.5	chrIV:4889920-4890506	WBGene00020354	SOM	IGN	OK	0	1.29913	inf	5e-05	0.0001367	yes	Coding	0	0	0.907688	1.69057
fbxb-10	chrII:1817286-1818406	WBGene00020362	SOM	IGN	OK	0	0.962806	inf	5e-05	0.0001367	yes	Coding	0	0	0.67627	1.24934
T11F8.4	chrIV:5474168-5476506	WBGene00020435	SOM	IGN	OK	0	3.83569	inf	5e-05	0.0001367	yes	Coding	0	0	4.51021	3.16116
T12A2.3	chrIII:6240775-6241396	WBGene00020438	SOM	IGN	OK	0	3.86343	inf	5e-05	0.0001367	yes	Coding	0	0	4.71563	3.01123
lips-12	chrII:1112236-1114233	WBGene00020473	SOM	IGN	OK	0	2.60674	inf	5e-05	0.0001367	yes	Coding	0	0	2.31975	2.89374
T16A1.2	chrII:2095308-2098675	WBGene00020533	SOM	IGN	OK	0	2.32333	inf	5e-05	0.0001367	yes	Coding	0	0	2.93827	1.70839
fbxc-49	chrII:2084133-2084896	WBGene00020534	SOM	IGN	OK	0	1.2649	inf	5e-05	0.0001367	yes	Coding	0	0	1.2454	1.2844
fbxb-37	chrII:2091747-2093854	WBGene00020537	SOM	IGN	OK	0	1.6328	inf	5e-05	0.0001367	yes	Coding	0	0	1.07718	2.18842
T16D1.1	chrII:5241219-5241647	WBGene00020539	SOM	IGN	OK	0	1.91059	inf	0.00235	0.00522602	yes	Coding	0	0	3.29639	0.524796
fbxb-82	chrIII:56859-463717	WBGene00020542	SOM	IGN	OK	0	1.83618	inf	0.02595	0.0472325	yes	Coding	0	0	1.52355	2.14881
T20B6.1	chrIII:2897702-2898794	WBGene00020597	SOM	IGN	OK	0	1.06196	inf	5e-05	0.0001367	yes	Coding	0	0	1.45235	0.671569
T20B6.2	chrIII:2893424-2897175	WBGene00020598	SOM	IGN	OK	0	1.29416	inf	5e-05	0.0001367	yes	Coding	0	0	1.64284	0.945479
T22B2.1	chrX:3926085-3929472	WBGene00020665	SOM	IGN	OK	0	2.51574	inf	5e-05	0.0001367	yes	Coding	0	0	1.90981	3.12166
T24A6.1	chrV:3559259-3559523	WBGene00020744	SOM	IGN	OK	0	22.1728	inf	5e-05	0.0001367	yes	Coding	0	0	6.56847	37.777
T24E12.1	chrII:2443296-4279128	WBGene00020771	SOM	IGN	OK	0	8.49069	inf	0.00095	0.00225549	yes	Coding	0	0	7.30283	9.67855
T25D1.3	chrX:16505174-16507338	WBGene00020795	SOM	IGN	OK	0	1.33911	inf	5e-05	0.0001367	yes	Coding	0	0	0.858678	1.81954
T25E4.1	chrII:5578344-5579653	WBGene00020803	SOM	IGN	OK	0	4.43807	inf	5e-05	0.0001367	yes	Coding	0	0	6.62963	2.24652
T26C11.3	chrX:1837449-1839018	WBGene00020829	SOM	IGN	OK	0	2.56975	inf	0.0025	0.00553253	yes	Coding	0	0	2.24644	2.89305
fbxa-202	chrV:6327228-6328810	WBGene00020890	SOM	IGN	OK	0	3.72133	inf	5e-05	0.0001367	yes	Coding	0	0	4.56247	2.88018
W02B3.3	chrIII:668093-668429	WBGene00020923	SOM	IGN	OK	0	1.31354	inf	0.00225	0.00502755	yes	Coding	0	0	1.90648	0.720608
W03D8.3	chrI:2571529-2967292	WBGene00020986	SOM	IGN	OK	0	2.088	inf	0.01095	0.0217129	yes	Coding	0	0	1.45112	2.72488
W03D8.5	chrI:2571529-2967292	WBGene00020987	SOM	IGN	OK	0	6.74137	inf	0.02635	0.04787	yes	Coding	0	0	9.18286	4.29988
W03D8.7	chrI:2571529-2967292	WBGene00020988	SOM	IGN	OK	0	26.1105	inf	0.00215	0.0048285	yes	Coding	0	0	25.803	26.418
W03F9.3	chrV:132707-132998	WBGene00021001	SOM	IGN	OK	0	3.31856	inf	0.0005	0.00123345	yes	Coding	0	0	3.74406	2.89305
dct-9	chrI:2233779-2234848	WBGene00021006	SOM	IGN	OK	0	4.38985	inf	5e-05	0.0001367	yes	Coding	0	0	5.71656	3.06313
W03G9.5	chrI:4573661-5262993	WBGene00021016	SOM	IGN	OK	0	1.81962	inf	0.0008	0.0019166	yes	Coding	0	0	2.24307	1.39616
W05H7.2	chrX:1435092-1435911	WBGene00021045	SOM	IGN	OK	0	0.766994	inf	0.02405	0.0441078	yes	Coding	0	0	0.788367	0.745621
gadr-4	chrII:2443296-4279128	WBGene00021053	SOM	IGN	OK	0	0.912574	inf	0.01225	0.0240806	yes	Coding	0	0	0.852977	0.972172
W09C3.2	chrI:4573661-5262993	WBGene00021110	SOM	IGN	OK	0	3.29843	inf	0.00065	0.00157546	yes	Coding	0	0	4.23242	2.36445
Y4C6A.4	chrIV:5453222-5453631	WBGene00021154	SOM	IGN	OK	0	7.82943	inf	5e-05	0.0001367	yes	Coding	0	0	10.1443	5.51455
Y5H2B.3	chrV:1743375-2713617	WBGene00021165	SOM	IGN	OK	0	1.83556	inf	0.01865	0.0352024	yes	Coding	0	0	1.39649	2.27463
fbxb-99	chrII:2443296-4279128	WBGene00021174	SOM	IGN	OK	0	0.763893	inf	0.01	0.0199573	yes	Coding	0	0	0.88843	0.639356
Y13C8A.1	chrX:16883599-16884468	WBGene00021188	SOM	IGN	OK	0	1.56646	inf	0.0014	0.00322514	yes	Coding	0	0	0.815868	2.31704
Y18H1A.8	chrI:758758-760432	WBGene00021212	SOM	IGN	OK	0	2.55413	inf	0.00405	0.00869459	yes	Coding	0	0	3.88394	1.22432
Y25C1A.6	chrII:2443296-4279128	WBGene00021293	SOM	IGN	OK	0	1.74744	inf	0.0053	0.01109	yes	Coding	0	0	1.49155	2.00334
Y27F2A.6	chrII:2443296-4279128	WBGene00021298	SOM	IGN	OK	0	2.92384	inf	0.01405	0.0272523	yes	Coding	0	0	2.81719	3.0305
Y27F2A.8	chrII:2443296-4279128	WBGene00021299	SOM	IGN	OK	0	1.17993	inf	0.02325	0.0428375	yes	Coding	0	0	1.11289	1.24696
Y34F4.3	chrIII:1015672-1016086	WBGene00021338	SOM	IGN	OK	0	2.26311	inf	5e-05	0.0001367	yes	Coding	0	0	3.60155	0.92467
Y39F10A.3	chrII:781890-783008	WBGene00021454	SOM	IGN	OK	0	1.7702	inf	5e-05	0.0001367	yes	Coding	0	0	2.56068	0.979728
Y40A1A.1	chrX:2000939-2002483	WBGene00021483	SOM	IGN	OK	0	3.83251	inf	5e-05	0.0001367	yes	Coding	0	0	2.90937	4.75564
Y46H3C.5	chrV:1691028-1691735	WBGene00021605	SOM	IGN	OK	0	7.3981	inf	5e-05	0.0001367	yes	Coding	0	0	5.10551	9.69069
Y46H3C.6	chrV:1698004-1699717	WBGene00021606	SOM	IGN	OK	0	6.17834	inf	5e-05	0.0001367	yes	Coding	0	0	5.4853	6.87138
Y46H3C.7	chrV:1692560-1693248	WBGene00021607	SOM	IGN	OK	0	12.5926	inf	5e-05	0.0001367	yes	Coding	0	0	7.24637	17.9388
Y47D9A.3	chrI:4275931-4276390	WBGene00021630	SOM	IGN	OK	0	2.4592	inf	0.0116	0.0229212	yes	Coding	0	0	4.91839	0
mis-12	chrI:3604681-3605697	WBGene00021648	SOM	IGN	OK	0	53.1093	inf	5e-05	0.0001367	yes	Coding	0	0	52.9476	53.2709
Y48D7A.1	chrX:3009488-3010165	WBGene00021656	SOM	IGN	OK	0	11.5115	inf	5e-05	0.0001367	yes	Coding	0	0	9.96483	13.0581
Y49F6A.5	chrII:2443296-4279128	WBGene00021713	SOM	IGN	OK	0	1.10781	inf	0.01525	0.0292436	yes	Coding	0	0	1.12243	1.0932
fbxb-104	chrII:2443296-4279128	WBGene00021719	SOM	IGN	OK	0	1.17828	inf	0.0259	0.0471467	yes	Coding	0	0	1.22479	1.13177
bath-23	chrII:2443296-4279128	WBGene00021727	SOM	IGN	OK	0	7.46814	inf	0.027	0.0489584	yes	Coding	0	0	5.46599	9.47028
Y49F6C.8	chrII:2443296-4279128	WBGene00021730	SOM	IGN	OK	0	35.7207	inf	0.01475	0.0284046	yes	Coding	0	0	35.975	35.4664
fbxb-42	chrII:1537627-1538634	WBGene00021773	SOM	IGN	OK	0	1.58344	inf	5e-05	0.0001367	yes	Coding	0	0	1.35987	1.80702
fbxb-43	chrII:1536265-1537282	WBGene00021774	SOM	IGN	OK	0	0.922026	inf	5e-05	0.0001367	yes	Coding	0	0	0.756427	1.08762
Y51H7C.12	chrII:1440072-1446753	WBGene00021790	SOM	IGN	OK	0	1.32481	inf	5e-05	0.0001367	yes	Coding	0	0	1.37749	1.27213
Y52D5A.2	chrIV:5462491-5464439	WBGene00021793	SOM	IGN	OK	0	1.2607	inf	5e-05	0.0001367	yes	Coding	0	0	1.79876	0.722647
Y52E8A.1	chrII:4321664-4322559	WBGene00021794	SOM	IGN	OK	0	0.836536	inf	5e-05	0.0001367	yes	Coding	0	0	0.727372	0.9457
Y53G8AR.1	chrIII:3200941-3648757	WBGene00021809	SOM	IGN	OK	0	0.798376	inf	0.02305	0.0424929	yes	Coding	0	0	0.928359	0.668394
Y59E9AR.1	chrIV:5249419-5249812	WBGene00021997	SOM	IGN	OK	0	3.45918	inf	5e-05	0.0001367	yes	Coding	0	0	1.74132	5.17703
Y59H11AM.4	chrIV:8569179-8569968	WBGene00022008	SOM	IGN	OK	0	4.15294	inf	5e-05	0.0001367	yes	Coding	0	0	5.28939	3.01649
Y73B3B.1	chrX:209107-211241	WBGene00022223	SOM	IGN	OK	0	2.54872	inf	5e-05	0.0001367	yes	Coding	0	0	2.38131	2.71612
set-28	chrX:214696-215575	WBGene00022224	SOM	IGN	OK	0	3.36829	inf	5e-05	0.0001367	yes	Coding	0	0	3.3799	3.35669
Y75D11A.3	chrX:1745520-1746196	WBGene00022292	SOM	IGN	OK	0	7.23474	inf	5e-05	0.0001367	yes	Coding	0	0	6.38231	8.08717
Y82E9BL.5	chrIII:1346306-1347120	WBGene00022322	SOM	IGN	OK	0	0.932089	inf	5e-05	0.0001367	yes	Coding	0	0	0.802294	1.06189
math-43	chrX:269126-270029	WBGene00022432	SOM	IGN	OK	0	1.29847	inf	5e-05	0.0001367	yes	Coding	0	0	1.34812	1.24881
Y110A2AL.1	chrII:2443296-4279128	WBGene00022438	SOM	IGN	OK	0	6.44245	inf	0.00175	0.00398043	yes	Coding	0	0	6.04601	6.8389
Y110A2AL.10	chrII:2443296-4279128	WBGene00022446	SOM	IGN	OK	0	2.78758	inf	0.02745	0.0496918	yes	Coding	0	0	3.05206	2.5231
dot-1.5	chrX:1917462-1919682	WBGene00022512	SOM	IGN	OK	0	7.94245	inf	5e-05	0.0001367	yes	Coding	0	0	6.38917	9.49572
fbxb-20	chrII:1649205-1650175	WBGene00022559	SOM	IGN	OK	0	1.96742	inf	5e-05	0.0001367	yes	Coding	0	0	1.78684	2.14799
ZC204.13	chrII:1660479-1660994	WBGene00022563	SOM	IGN	OK	0	2.60381	inf	5e-05	0.0001367	yes	Coding	0	0	1.74494	3.46268
ZC262.4	chrIII:8333590-8334137	WBGene00022581	SOM	IGN	OK	0	2.37118	inf	5e-05	0.0001367	yes	Coding	0	0	2.33794	2.40442
scl-27	chrV:400257-401603	WBGene00022638	SOM	IGN	OK	0	3.90612	inf	5e-05	0.0001367	yes	Coding	0	0	3.6801	4.13215
ZK177.1	chrII:5528131-5529252	WBGene00022669	SOM	IGN	OK	0	13.9261	inf	5e-05	0.0001367	yes	Coding	0	0	13.4204	14.4318
math-48	chrII:1945522-1946522	WBGene00022689	SOM	IGN	OK	0	8.02618	inf	5e-05	0.0001367	yes	Coding	0	0	7.43225	8.62011
ZK353.3	chrIII:8395984-8396626	WBGene00022699	SOM	IGN	OK	0	3.76721	inf	5e-05	0.0001367	yes	Coding	0	0	5.267	2.26742
ZK354.3	chrIV:5310225-5311395	WBGene00022706	SOM	IGN	OK	0	3.85028	inf	5e-05	0.0001367	yes	Coding	0	0	3.66577	4.03478
nhr-249	chrIV:6972078-6972516	WBGene00022726	SOM	IGN	OK	0	5.54277	inf	5e-05	0.0001367	yes	Coding	0	0	5.00938	6.07616
ZK546.7	chrII:4930972-4932108	WBGene00022763	SOM	IGN	OK	0	1.34232	inf	5e-05	0.0001367	yes	Coding	0	0	1.54372	1.14092
ZK783.3	chrIII:7647086-7648006	WBGene00022818	SOM	IGN	OK	0	1.87582	inf	5e-05	0.0001367	yes	Coding	0	0	2.4264	1.32523
ZK973.4	chrI:4363415-4364037	WBGene00022833	SOM	IGN	OK	0	2.52076	inf	5e-05	0.0001367	yes	Coding	0	0	4.00284	1.03867
ZK1290.7	chrII:7524435-7525511	WBGene00022889	SOM	IGN	OK	0	1.0671	inf	5e-05	0.0001367	yes	Coding	0	0	1.37256	0.761651
ZC404.2	chrV:6787957-6788393	WBGene00043952	SOM	IGN	OK	0	50.7416	inf	5e-05	0.0001367	yes	Coding	0	0	58.7727	42.7105
C56E6.7	chrII:6516543-6516825	WBGene00043984	SOM	IGN	OK	0	2.60042	inf	0.0003	0.000758483	yes	Coding	0	0	1.61156	3.58928
T21C12.8	chrIII:10551078-10552856	WBGene00043998	SOM	IGN	OK	0	5.43965	inf	5e-05	0.0001367	yes	Coding	0	0	5.58408	5.29521
T04B2.8	chrIV:10050559-10051094	WBGene00044018	SOM	IGN	OK	0	1.31354	inf	0.00225	0.00502755	yes	Coding	0	0	1.90648	0.720608
snb-6	chrII:8859087-8859559	WBGene00044062	SOM	IGN	OK	0	5.88228	inf	5e-05	0.0001367	yes	Coding	0	0	6.25342	5.51114
T28B8.6	chrI:7741935-8394405	WBGene00044122	SOM	IGN	OK	0	8.80604	inf	0.0114	0.0225587	yes	Coding	0	0	11.523	6.08907
BE10.5	chrIII:12784715-13607695	WBGene00044127	SOM	IGN	OK	0	3.3892	inf	0.0097	0.0193846	yes	Coding	0	0	4.31826	2.46014
K10G4.10	chrV:17273498-17274992	WBGene00044202	SOM	IGN	OK	0	1.62686	inf	5e-05	0.0001367	yes	Coding	0	0	1.73228	1.52143
F55B11.6	chrIV:14416721-14417174	WBGene00044249	SOM	IGN	OK	0	2.23402	inf	0.00105	0.00247211	yes	Coding	0	0	2.28376	2.18429
R04A9.7	chrX:391636-394783	WBGene00044281	SOM	IGN	OK	0	3.88483	inf	5e-05	0.0001367	yes	Coding	0	0	2.2044	5.56525
T23B7.2	chrII:4841426-4842063	WBGene00044298	SOM	IGN	OK	0	3.79943	inf	5e-05	0.0001367	yes	Coding	0	0	4.49889	3.09998
Y71G12B.33	chrI:1657633-1663323	WBGene00044358	SOM	IGN	OK	0	1.59937	inf	5e-05	0.0001367	yes	Coding	0	0	2.12756	1.07118
C25H3.16	chrII:5666291-5666744	WBGene00044392	SOM	IGN	OK	0	2.31974	inf	5e-05	0.0001367	yes	Coding	0	0	3.36974	1.26975
ZK1248.20	chrII:5816626-5817232	WBGene00044393	SOM	IGN	OK	0	2.03488	inf	5e-05	0.0001367	yes	Coding	0	0	2.8364	1.23336
ZK783.6	chrIII:7648722-7649940	WBGene00044448	SOM	IGN	OK	0	2.19846	inf	5e-05	0.0001367	yes	Coding	0	0	2.86485	1.53208
T11F8.5	chrIV:5483013-5483601	WBGene00044499	SOM	IGN	OK	0	1.80235	inf	0.0004	0.000997592	yes	Coding	0	0	1.24548	2.35923
C55C3.8	chrIV:5691054-5694635	WBGene00044501	SOM	IGN	OK	0	2.38223	inf	5e-05	0.0001367	yes	Coding	0	0	2.69086	2.07359
C46G7.5	chrIV:6010569-6011615	WBGene00044502	SOM	IGN	OK	0	46.2678	inf	5e-05	0.0001367	yes	Coding	0	0	29.2359	63.2997
T28A11.22	chrV:3257582-3258238	WBGene00044526	SOM	IGN	OK	0	3.98397	inf	5e-05	0.0001367	yes	Coding	0	0	3.84587	4.12207
B0238.15	chrV:5240186-5240435	WBGene00044537	SOM	IGN	OK	0	9.33937	inf	5e-05	0.0001367	yes	Coding	0	0	7.77683	10.9019
K09H11.11	chrV:5754653-5755542	WBGene00044541	SOM	IGN	OK	0	3.61173	inf	5e-05	0.0001367	yes	Coding	0	0	2.2919	4.93157
fbxa-194	chrV:19777216-19778678	WBGene00044655	SOM	IGN	OK	0	0.822247	inf	5e-05	0.0001367	yes	Coding	0	0	0.436391	1.2081
fbxb-92	chrII:2443296-4279128	WBGene00044693	SOM	IGN	OK	0	1.43881	inf	0.0039	0.00838908	yes	Coding	0	0	0.69863	2.179
fbxb-90	chrII:2443296-4279128	WBGene00044694	SOM	IGN	OK	0	1.34162	inf	0.0254	0.0463293	yes	Coding	0	0	1.19026	1.49297
Y53F4B.43	chrII:14988454-14991234	WBGene00044726	SOM	IGN	OK	0	1.5795	inf	0.0002	0.00051659	yes	Coding	0	0	1.30966	1.84934
F10G7.12	chrII:4689909-4690408	WBGene00044744	SOM	IGN	OK	0	2.4414	inf	5e-05	0.0001367	yes	Coding	0	0	3.20383	1.67897
Y37H2A.12	chrV:18129261-18131081	WBGene00044758	SOM	IGN	OK	0	33.1743	inf	5e-05	0.0001367	yes	Coding	0	0	31.8689	34.4796
T02B11.9	chrV:876292-877167	WBGene00044777	SOM	IGN	OK	0	6.85486	inf	5e-05	0.0001367	yes	Coding	0	0	8.61255	5.09717
H38K22.6	chrIII:4320427-4321294	WBGene00044911	SOM	IGN	OK	0	8.15889	inf	5e-05	0.0001367	yes	Coding	0	0	8.81969	7.49808
H38K22.7	chrIII:4321720-4322840	WBGene00044912	SOM	IGN	OK	0	3.65959	inf	5e-05	0.0001367	yes	Coding	0	0	4.56675	2.75243
W01C9.6	chrII:8547157-8547287	WBGene00045114	SOM	IGN	OK	0	14.9369	inf	0.0244	0.0447046	yes	NonCoding	0	0	0	29.8738
Y53F4B.47	chrII:15025737-15025817	WBGene00045141	SOM	IGN	OK	0	4479.15	inf	0.00445	0.0094787	yes	NonCoding	0	0	5542.65	3415.65
K07F5.17	chrIV:9842407-9842972	WBGene00045180	SOM	IGN	OK	0	3.34243	inf	5e-05	0.0001367	yes	Coding	0	0	4.2159	2.46897
fbxc-43	chrII:2443296-4279128	WBGene00045297	SOM	IGN	OK	0	23.8429	inf	0.01665	0.0316906	yes	Coding	0	0	25.1035	22.5823
ZC250.5	chrV:5805792-5807490	WBGene00045306	SOM	IGN	OK	0	4.6557	inf	5e-05	0.0001367	yes	Coding	0	0	6.1214	3.19
T05E12.8	chrV:17069222-17069509	WBGene00045382	SOM	IGN	OK	0	3.45002	inf	0.0047	0.00998132	yes	Coding	0	0	0	6.90003
K05F6.12	chrII:1545931-1546998	WBGene00045486	SOM	IGN	OK	0	0.900736	inf	5e-05	0.0001367	yes	Coding	0	0	0.632549	1.16892
F56F4.8	chrI:6149299-6150432	WBGene00045498	SOM	IGN	OK	0	1.35538	inf	5e-05	0.0001367	yes	Coding	0	0	1.18191	1.52885
D1081.10	chrI:8470331-8471846	WBGene00045508	SOM	IGN	OK	0	1.12149	inf	5e-05	0.0001367	yes	Coding	0	0	1.50175	0.741237
D1081.11	chrI:8472549-8473475	WBGene00050879	SOM	IGN	OK	0	1.56392	inf	5e-05	0.0001367	yes	Coding	0	0	0.986677	2.14117
ttr-56	chrI:6146677-6147070	WBGene00050896	SOM	IGN	OK	0	2.2907	inf	5e-05	0.0001367	yes	Coding	0	0	2.18051	2.4009
K06B4.15	chrV:15670479-15671765	WBGene00077450	SOM	IGN	OK	0	4.43682	inf	5e-05	0.0001367	yes	Coding	0	0	5.124	3.74964
AC3.12	chrV:10378958-10379341	WBGene00077503	SOM	IGN	OK	0	1.54004	inf	0.00505	0.0106212	yes	Coding	0	0	1.57642	1.50365
F15D3.9	chrI:11558025-11558636	WBGene00077557	SOM	IGN	OK	0	1.42911	inf	0.02405	0.0441078	yes	Coding	0	0	1.45471	1.40351
T06D10.3	chrI:9085415-9085651	WBGene00077558	SOM	IGN	OK	0	17.8869	inf	5e-05	0.0001367	yes	Coding	0	0	9.40897	26.3649
C15H11.13	chrV:14395054-14395734	WBGene00077576	SOM	IGN	OK	0	2.8848	inf	5e-05	0.0001367	yes	Coding	0	0	4.20124	1.56836
F58B4.7	chrV:10922966-10923308	WBGene00077682	SOM	IGN	OK	0	6.92856	inf	5e-05	0.0001367	yes	Coding	0	0	9.06175	4.79536
Y11D7A.19	chrIV:9265792-9266330	WBGene00077756	SOM	IGN	OK	0	3.46848	inf	5e-05	0.0001367	yes	Coding	0	0	2.0814	4.85556
Y57G11C.499	chrIV:14754056-14754902	WBGene00077762	SOM	IGN	OK	0	8.78103	inf	5e-05	0.0001367	yes	Coding	0	0	8.89024	8.67183
T26H10.2	chrV:11423560-11424457	WBGene00077782	SOM	IGN	OK	0	1.57803	inf	0.0206	0.0384792	yes	Coding	0	0	2.38604	0.770027
D2005.7	chrI:7741935-8394405	WBGene00086551	SOM	IGN	OK	0	104.229	inf	0.00165	0.0037624	yes	Coding	0	0	103.954	104.503
F46C3.7	chrX:11439974-11440587	WBGene00164974	SOM	IGN	OK	0	6.28176	inf	5e-05	0.0001367	yes	Coding	0	0	2.01372	10.5498
F58D2.4	chrIV:13188268-13189022	WBGene00185077	SOM	IGN	OK	0	10.8598	inf	5e-05	0.0001367	yes	Coding	0	0	10.2735	11.4462
C49C3.20	chrIV:17316150-17316430	WBGene00185097	SOM	IGN	OK	0	3.67281	inf	0.0206	0.0384792	yes	Coding	0	0	5.50124	1.84438
Y51H4A.935	chrIV:15896213-16675918	WBGene00194647	SOM	IGN	OK	0	13.1396	inf	0.02495	0.0456255	yes	Coding	0	0	13.1391	13.1401
F36H2.6	chrI:9250651-9251801	WBGene00194653	SOM	IGN	OK	0	3.48504	inf	5e-05	0.0001367	yes	Coding	0	0	3.50628	3.4638
M05B5.7	chrI:7175536-7176432	WBGene00194654	SOM	IGN	OK	0	3.68019	inf	0.0002	0.00051659	yes	Coding	0	0	3.74406	3.61632
R10D12.18	chrV:13966202-13966727	WBGene00194678	SOM	IGN	OK	0	8.31172	inf	5e-05	0.0001367	yes	NonCoding	0	0	9.63067	6.99277
EEED8.18	chrII:5412200-5412590	WBGene00194696	SOM	IGN	OK	0	20.4422	inf	5e-05	0.0001367	yes	Coding	0	0	12.9861	27.8984
D2062.13	chrII:2443296-4279128	WBGene00194711	SOM	IGN	OK	0	0.805293	inf	0.0232	0.0427502	yes	Coding	0	0	1.09881	0.511772
T28A8.8	chrIII:12784715-13607695	WBGene00194852	SOM	IGN	OK	0	26.1923	inf	0.001	0.00236323	yes	Coding	0	0	28.1986	24.186
H04D03.6	chrIII:10438093-10438783	WBGene00194861	SOM	IGN	OK	0	8.79429	inf	5e-05	0.0001367	yes	Coding	0	0	6.04323	11.5453
Y66A7A.9	chrIII:10732173-12052193	WBGene00194864	SOM	IGN	OK	0	12.9875	inf	0.00405	0.00869459	yes	Coding	0	0	11.2983	14.6768
C05B5.12	chrIII:9987312-9987639	WBGene00194886	SOM	IGN	OK	0	2.1121	inf	0.00105	0.00247211	yes	Coding	0	0	2.68594	1.53826
M02G9.4	chrII:10317251-10317527	WBGene00194935	SOM	IGN	OK	0	40.785	inf	5e-05	0.0001367	yes	Coding	0	0	48.5373	33.0327
C16C8.20	chrII:2443296-4279128	WBGene00195070	SOM	IGN	OK	0	19.7972	inf	0.00185	0.00419506	yes	Coding	0	0	19.7486	19.8458
C16C8.21	chrII:2443296-4279128	WBGene00195071	SOM	IGN	OK	0	25.162	inf	0.0018	0.00408905	yes	Coding	0	0	23.5207	26.8032
C16C8.22	chrII:2443296-4279128	WBGene00195072	SOM	IGN	OK	0	1.92896	inf	0.0076	0.0154868	yes	Coding	0	0	1.78003	2.0779
Y81G3A.6	chrII:13081724-13082228	WBGene00195150	SOM	IGN	OK	0	2.70082	inf	5e-05	0.0001367	yes	Coding	0	0	2.51637	2.88527
W04A8.9	chrI:13143189-14566044	WBGene00195155	SOM	IGN	OK	0	5.34316	inf	0.0007	0.00169089	yes	Coding	0	0	4.79663	5.88968
Y50D4A.6	chrV:998446-1689685	WBGene00195169	SOM	IGN	OK	0	15.0339	inf	0.00285	0.00624626	yes	Coding	0	0	13.2863	16.7815
ZC581.10	chrI:6554901-6936826	WBGene00195178	SOM	IGN	OK	0	9.06453	inf	0.01295	0.0253409	yes	Coding	0	0	11.8546	6.27448
ZC404.16	chrV:6772551-6773148	WBGene00195226	SOM	IGN	OK	0	28.8109	inf	0.0002	0.00051659	yes	Coding	0	0	39.5047	18.1172
C10G11.12	chrI:6283497-6283674	WBGene00195352	SOM	IGN	OK	0	15.6514	inf	0.0025	0.00553253	yes	NonCoding	0	0	22.0139	9.2889
F57H12.10	chrIV:7981975-7982340	WBGene00195356	SOM	IGN	OK	0	1.12253	inf	0.0025	0.00553253	yes	NonCoding	0	0	1.31588	0.929169
F35G2.7	chrIV:12207987-12208137	WBGene00195399	SOM	IGN	OK	0	6.95414	inf	0.0206	0.0384792	yes	NonCoding	0	0	10.3269	3.58134
F07A11.9	chrII:11595449-11595668	WBGene00195441	SOM	IGN	OK	0	10.5631	inf	5e-05	0.0001367	yes	NonCoding	0	0	10.6902	10.436
C55A6.14	chrV:11498414-11498716	WBGene00195536	SOM	IGN	OK	0	2.27822	inf	0.0002	0.00051659	yes	NonCoding	0	0	2.33621	2.22023
T28B11.2	chrV:10723986-10724129	WBGene00195547	SOM	IGN	OK	0	19.6248	inf	0.0005	0.00123345	yes	NonCoding	0	0	21.3042	17.9454
F07C3.11	chrV:9243376-9243526	WBGene00195651	SOM	IGN	OK	0	6.88462	inf	0.02025	0.0379076	yes	NonCoding	0	0	13.7692	0
T28B11.3	chrV:10721408-10721558	WBGene00195733	SOM	IGN	OK	0	21.2795	inf	0.0001	0.000266846	yes	NonCoding	0	0	10.3269	32.2321
F46E10.13	chrV:6514947-6515094	WBGene00195803	SOM	IGN	OK	0	38.3657	inf	5e-05	0.0001367	yes	NonCoding	0	0	41.3551	35.3763
T28B11.5	chrV:10726232-10726449	WBGene00195832	SOM	IGN	OK	0	17.686	inf	5e-05	0.0001367	yes	NonCoding	0	0	14.9366	20.4353
W09D12.5	chrV:14933833-14934129	WBGene00195859	SOM	IGN	OK	0	1.19229	inf	0.00925	0.0185761	yes	NonCoding	0	0	1.45905	0.925536
F46F3.6	chrV:11675067-11675340	WBGene00195878	SOM	IGN	OK	0	3.10765	inf	0.00865	0.0174719	yes	NonCoding	0	0	2.17035	4.04495
K04D7.9	chrIV:10174372-10174588	WBGene00195900	SOM	IGN	OK	0	2.49793	inf	0.00925	0.0185761	yes	NonCoding	0	0	3.02442	1.97144
F22D3.7	chrII:6926708-6926849	WBGene00196003	SOM	IGN	OK	0	13.916	inf	0.00445	0.0094787	yes	NonCoding	0	0	18.2093	9.62275
C25D7.17	chrV:15065117-15065516	WBGene00196008	SOM	IGN	OK	0	4.8388	inf	0.00445	0.0094787	yes	NonCoding	0	0	4.84038	4.83722
ZC504.7	chrX:10432021-10432170	WBGene00196106	SOM	IGN	OK	0	7.30985	inf	0.02305	0.0424929	yes	NonCoding	0	0	3.54315	11.0766
T06H11.7	chrX:10128169-10128616	WBGene00196120	SOM	IGN	OK	0	1.17546	inf	0.01665	0.0316906	yes	NonCoding	0	0	0	2.35091
C10H11.12	chrI:4573661-5262993	WBGene00196219	SOM	IGN	OK	0	5.79312	inf	0.00105	0.00247211	yes	NonCoding	0	0	3.41266	8.17357
F13B12.13	chrIV:10422399-10422615	WBGene00196336	SOM	IGN	OK	0	3.47244	inf	0.00275	0.00604247	yes	NonCoding	0	0	2.01628	4.92859
F56H11.9	chrIV:9538422-9538554	WBGene00196423	SOM	IGN	OK	0	22.7142	inf	0.00225	0.00502755	yes	NonCoding	0	0	31.7465	13.682
Y37E3.27	chrI:2070675-2070894	WBGene00196428	SOM	IGN	OK	0	6.2476	inf	5e-05	0.0001367	yes	NonCoding	0	0	6.80287	5.69234
R05D3.13	chrIII:8371871-8372008	WBGene00196470	SOM	IGN	OK	0	19.0197	inf	0.0025	0.00553253	yes	NonCoding	0	0	15.7147	22.3247
T11F9.23	chrV:11483817-11483995	WBGene00196500	SOM	IGN	OK	0	11.7256	inf	5e-05	0.0001367	yes	NonCoding	0	0	10.7956	12.6556
B0035.19	chrIV:11298636-11298780	WBGene00196590	SOM	IGN	OK	0	12.5885	inf	0.00445	0.0094787	yes	NonCoding	0	0	16.504	8.6729
T28B11.9	chrV:10722682-10722824	WBGene00196660	SOM	IGN	OK	0	11.2486	inf	0.00925	0.0185761	yes	NonCoding	0	0	13.2083	9.2889
W03G11.10	chrX:12084709-12084915	WBGene00196663	SOM	IGN	OK	0	2.27767	inf	0.02405	0.0441078	yes	NonCoding	0	0	2.29672	2.25863
B0250.15	chrV:20479342-20479474	WBGene00196688	SOM	IGN	OK	0	84.9993	inf	5e-05	0.0001367	yes	NonCoding	0	0	101.589	68.4098
K10C3.9	chrI:9853876-9854149	WBGene00196743	SOM	IGN	OK	0	28.5114	inf	5e-05	0.0001367	yes	NonCoding	0	0	32.7999	24.2228
F41H10.36	chrIV:5388811-5389036	WBGene00196861	SOM	IGN	OK	0	3.09779	inf	0.00265	0.00583685	yes	NonCoding	0	0	0.905805	5.28978
F57C7.8	chrX:10593714-10593932	WBGene00196946	SOM	IGN	OK	0	1.94446	inf	0.02405	0.0441078	yes	NonCoding	0	0	1.96736	1.92156
K02A11.6	chrI:9752375-9752518	WBGene00197005	SOM	IGN	OK	0	11.1031	inf	0.01045	0.0207667	yes	NonCoding	0	0	4.26084	17.9454
T24B8.10	chrII:9061550-9061772	WBGene00197033	SOM	IGN	OK	0	1.84004	inf	0.02305	0.0424929	yes	NonCoding	0	0	0.93779	2.74229
F13D11.10	chrX:5814428-5814573	WBGene00197052	SOM	IGN	OK	0	16.4822	inf	0.0013	0.00301515	yes	NonCoding	0	0	11.9933	20.971
F55A12.12	chrI:5358371-5358510	WBGene00197063	SOM	IGN	OK	0	12.3402	inf	0.01025	0.020404	yes	NonCoding	0	0	19.506	5.17433
F13H6.9	chrV:6355271-6355878	WBGene00197066	SOM	IGN	OK	0	1.82717	inf	5e-05	0.0001367	yes	NonCoding	0	0	2.22837	1.42598
F44E7.13	chrV:5780851-5780998	WBGene00197078	SOM	IGN	OK	0	7.86139	inf	0.0244	0.0447046	yes	NonCoding	0	0	0	15.7228
C36F7.12	chrI:9547199-9547343	WBGene00197166	SOM	IGN	OK	0	17.0301	inf	0.0013	0.00301515	yes	NonCoding	0	0	12.378	21.6822
F18A11.8	chrII:13029745-13029879	WBGene00197188	SOM	IGN	OK	0	12.367	inf	0.02305	0.0424929	yes	NonCoding	0	0	5.86469	18.8692
K02A11.7	chrI:9739493-9739642	WBGene00197263	SOM	IGN	OK	0	30.6384	inf	5e-05	0.0001367	yes	NonCoding	0	0	35.4315	25.8453
C05D2.14	chrIII:5603553-5603714	WBGene00197335	SOM	IGN	OK	0	13.093	inf	0.0002	0.00051659	yes	NonCoding	0	0	10.3254	15.8605
W02F12.11	chrV:6709105-6709258	WBGene00197363	SOM	IGN	OK	0	6.50064	inf	0.02305	0.0424929	yes	NonCoding	0	0	3.16589	9.83539
K05G3.6	chrX:16482897-16483104	WBGene00197444	SOM	IGN	OK	0	2.23645	inf	0.02305	0.0424929	yes	NonCoding	0	0	1.13283	3.34008
F38H4.13	chrIV:11858160-11858303	WBGene00197534	SOM	IGN	OK	0	8.85993	inf	0.02305	0.0424929	yes	NonCoding	0	0	4.26084	13.459
F52D10.8	chrX:11592810-11592958	WBGene00197564	SOM	IGN	OK	0	7.45731	inf	0.02405	0.0441078	yes	NonCoding	0	0	7.29759	7.61702
F52B10.14	chrX:2906094-2906372	WBGene00197599	SOM	IGN	OK	0	1.96889	inf	0.01935	0.0363685	yes	NonCoding	0	0	1.99155	1.94622
C56G2.18	chrIII:6348606-6348756	WBGene00197633	SOM	IGN	OK	0	35.2573	inf	5e-05	0.0001367	yes	NonCoding	0	0	27.5385	42.9761
R160.8	chrX:4388949-4389289	WBGene00197667	SOM	IGN	OK	0	0.912122	inf	0.00925	0.0185761	yes	NonCoding	0	0	1.11944	0.704808
C18F3.8	chrIV:8058925-8059147	WBGene00197695	SOM	IGN	OK	0	2.75413	inf	0.0064	0.0132143	yes	NonCoding	0	0	0.93779	4.57048
F36H1.15	chrIV:11031713-11031853	WBGene00197724	SOM	IGN	OK	0	14.5467	inf	0.00505	0.0106212	yes	NonCoding	0	0	14.1301	14.9633
F18A11.9	chrII:13028529-13028649	WBGene00197909	SOM	IGN	OK	0	52.5864	inf	0.0005	0.00123345	yes	NonCoding	0	0	55.6316	49.5412
B0457.11	chrII:8894125-8894315	WBGene00198013	SOM	IGN	OK	0	14.5316	inf	5e-05	0.0001367	yes	NonCoding	0	0	11.6643	17.3988
K02A11.8	chrI:9736628-9736776	WBGene00198047	SOM	IGN	OK	0	9.2817	inf	0.00925	0.0185761	yes	NonCoding	0	0	10.9464	7.61702
F55A12.14	chrI:5358148-5358296	WBGene00198093	SOM	IGN	OK	0	7.53717	inf	0.02305	0.0424929	yes	NonCoding	0	0	3.64879	11.4255
F52B5.9	chrI:7741935-8394405	WBGene00198101	SOM	IGN	OK	0	6.13548	inf	0.0179	0.0338884	yes	NonCoding	0	0	9.21393	3.05703
C36F7.16	chrI:9546780-9547053	WBGene00198144	SOM	IGN	OK	0	14.3622	inf	5e-05	0.0001367	yes	NonCoding	0	0	14.9614	13.763
E02C12.15	chrV:9383806-9383949	WBGene00198176	SOM	IGN	OK	0	10.9904	inf	0.0118	0.0232799	yes	NonCoding	0	0	8.52169	13.459
C17E4.17	chrI:9435152-9435320	WBGene00198214	SOM	IGN	OK	0	7.77314	inf	0.0025	0.00553253	yes	NonCoding	0	0	6.60465	8.94163
M88.10	chrIII:4552028-4552243	WBGene00198216	SOM	IGN	OK	0	7.56718	inf	5e-05	0.0001367	yes	NonCoding	0	0	7.14544	7.98892
F12F6.15	chrIV:11568394-11568732	WBGene00198307	SOM	IGN	OK	0	9.29462	inf	5e-05	0.0001367	yes	NonCoding	0	0	7.54356	11.0457
K02A11.9	chrI:9752591-9752733	WBGene00198315	SOM	IGN	OK	0	38.8736	inf	5e-05	0.0001367	yes	NonCoding	0	0	22.0139	55.7334
F56D2.9	chrIII:5594453-5594600	WBGene00198441	SOM	IGN	OK	0	9.6556	inf	0.0118	0.0232799	yes	NonCoding	0	0	7.51912	11.7921
T18H9.9	chrV:9218295-9218544	WBGene00198476	SOM	IGN	OK	0	6.89054	inf	5e-05	0.0001367	yes	NonCoding	0	0	4.24191	9.53916
T25D3.7	chrII:146738-146962	WBGene00198534	SOM	IGN	OK	0	3.59292	inf	0.0014	0.00322514	yes	NonCoding	0	0	1.8325	5.35334
F26F4.14	chrIII:4899765-4899914	WBGene00198575	SOM	IGN	OK	0	14.4707	inf	0.00105	0.00247211	yes	NonCoding	0	0	14.1726	14.7687
F12F6.16	chrIV:11567719-11567944	WBGene00198599	SOM	IGN	OK	0	12.0471	inf	5e-05	0.0001367	yes	NonCoding	0	0	10.8697	13.2245
B0496.14	chrIV:7451614-7451759	WBGene00198668	SOM	IGN	OK	0	7.99555	inf	0.02025	0.0379076	yes	NonCoding	0	0	15.9911	0
C09H10.13	chrII:10968325-11503888	WBGene00198692	SOM	IGN	OK	0	4.85289	inf	0.0169	0.0321402	yes	NonCoding	0	0	4.9833	4.72248
C17H12.32	chrIV:6786026-6786177	WBGene00198713	SOM	IGN	OK	0	39.4534	inf	5e-05	0.0001367	yes	NonCoding	0	0	50.0756	28.8312
C07G1.11	chrIV:8171817-8172042	WBGene00198764	SOM	IGN	OK	0	1.78744	inf	0.02405	0.0441078	yes	NonCoding	0	0	1.81161	1.76326
F54C9.17	chrII:8569089-8569521	WBGene00198777	SOM	IGN	OK	0	1.5515	inf	0.0052	0.0108989	yes	NonCoding	0	0	1.58798	1.51503
F43G9.16	chrI:8608948-8609095	WBGene00198826	SOM	IGN	OK	0	13.4152	inf	0.0025	0.00553253	yes	NonCoding	0	0	15.0382	11.7921
T28B11.15	chrV:10723802-10723923	WBGene00198878	SOM	IGN	OK	0	38.6589	inf	0.0025	0.00553253	yes	NonCoding	0	0	42.1968	35.121
T12B3.8	chrIV:7390263-7390408	WBGene00198929	SOM	IGN	OK	0	12.1898	inf	0.00445	0.0094787	yes	NonCoding	0	0	15.9911	8.38841
T24B8.16	chrII:9071092-9071242	WBGene00199053	SOM	IGN	OK	0	13.9083	inf	0.0012	0.00280228	yes	NonCoding	0	0	20.6539	7.16268
K10C3.11	chrI:9858272-9858421	WBGene00199077	SOM	IGN	OK	0	10.853	inf	0.00505	0.0106212	yes	NonCoding	0	0	10.6295	11.0766
F45H7.11	chrIII:3200941-3648757	WBGene00199213	SOM	IGN	OK	0	0.769246	inf	0.02445	0.0447912	yes	NonCoding	0	0	0.796118	0.742373
C41C4.14	chrII:8125600-8125734	WBGene00199336	SOM	IGN	OK	0	18.2317	inf	0.00505	0.0106212	yes	NonCoding	0	0	17.5941	18.8692
ZK945.13	chrII:10100038-10100244	WBGene00199363	SOM	IGN	OK	0	6.87111	inf	0.00015	0.000393467	yes	NonCoding	0	0	11.4836	2.25863
B0336.16	chrIII:5720372-5720516	WBGene00199402	SOM	IGN	OK	0	14.5462	inf	0.00235	0.00522602	yes	NonCoding	0	0	24.756	4.33645
B0495.20	chrII:7724695-7724839	WBGene00199462	SOM	IGN	OK	0	8.56768	inf	0.02305	0.0424929	yes	NonCoding	0	0	4.126	13.0093
C07A9.15	chrIII:9699409-9699559	WBGene00199493	SOM	IGN	OK	0	12.3957	inf	0.00275	0.00604247	yes	NonCoding	0	0	6.88462	17.9067
K04G2.13	chrI:7741935-8394405	WBGene00199586	SOM	IGN	OK	0	29.591	inf	0.0021	0.00472464	yes	NonCoding	0	0	27.7814	31.4007
T08G11.9	chrI:8917844-8917994	WBGene00199622	SOM	IGN	OK	0	28.4422	inf	5e-05	0.0001367	yes	NonCoding	0	0	10.3269	46.5574
F42H10.14	chrIII:8479405-8479614	WBGene00199676	SOM	IGN	OK	0	4.35064	inf	0.0014	0.00322514	yes	NonCoding	0	0	2.20571	6.49558
F55A12.15	chrI:5344874-5345014	WBGene00199710	SOM	IGN	OK	0	41.1462	inf	5e-05	0.0001367	yes	NonCoding	0	0	42.3903	39.9022
H37A05.6	chrV:13658720-13658877	WBGene00199866	SOM	IGN	OK	0	31.9756	inf	5e-05	0.0001367	yes	NonCoding	0	0	19.946	44.0052
T04C12.25	chrV:11080365-11080606	WBGene00199983	SOM	IGN	OK	0	2.59399	inf	0.0205	0.0383318	yes	NonCoding	0	0	1.44037	3.74761
K08B12.11	chrV:6239794-6240000	WBGene00200003	SOM	IGN	OK	0	2.27767	inf	0.02405	0.0441078	yes	NonCoding	0	0	2.29672	2.25863
Y48B6A.21	chrII:14250401-14250576	WBGene00200061	SOM	IGN	OK	0	14.0231	inf	0.0014	0.00322514	yes	NonCoding	0	0	20.4291	7.61702
F17C8.12	chrIII:4740815-4741046	WBGene00200212	SOM	IGN	OK	0	3.01079	inf	0.0173	0.0328285	yes	NonCoding	0	0	4.5207	1.50089
Y106G6E.7	chrI:10235220-10235397	WBGene00200243	SOM	IGN	OK	0	34.9369	inf	5e-05	0.0001367	yes	NonCoding	0	0	36.675	33.1989
F26F12.19	chrV:5851232-5851381	WBGene00200261	SOM	IGN	OK	0	9.08143	inf	0.0118	0.0232799	yes	NonCoding	0	0	7.0863	11.0766
ZK370.10	chrIII:8736645-8736792	WBGene00200271	SOM	IGN	OK	0	7.60468	inf	0.0206	0.0384792	yes	NonCoding	0	0	11.2787	3.9307
B0511.16	chrI:10636280-10636430	WBGene00200290	SOM	IGN	OK	0	10.5355	inf	0.00505	0.0106212	yes	NonCoding	0	0	10.3269	10.744
F18A11.11	chrII:13029369-13029491	WBGene00200302	SOM	IGN	OK	0	36.6533	inf	0.0025	0.00553253	yes	NonCoding	0	0	40.0623	33.2443
C56C10.15	chrII:6588746-6589097	WBGene00200308	SOM	IGN	OK	0	13.3713	inf	5e-05	0.0001367	yes	NonCoding	0	0	14.4473	12.2953
DY3.10	chrI:8790289-8790450	WBGene00200441	SOM	IGN	OK	0	6.54649	inf	0.0118	0.0232799	yes	NonCoding	0	0	5.16271	7.93027
T12B3.9	chrIV:7392251-7392527	WBGene00200456	SOM	IGN	OK	0	3.82352	inf	0.00015	0.000393467	yes	NonCoding	0	0	2.81069	4.83636
F46F3.15	chrV:11675067-11675340	WBGene00200540	SOM	IGN	OK	0	9.94826	inf	5e-05	0.0001367	yes	NonCoding	0	0	7.36482	12.5317
F35G2.16	chrIV:12198686-12198833	WBGene00200605	SOM	IGN	OK	0	9.57003	inf	0.00925	0.0185761	yes	NonCoding	0	0	11.2787	7.86139
Y40C5A.21	chrIV:7326736-7326962	WBGene00200737	SOM	IGN	OK	0	4.83101	inf	0.0027	0.00594058	yes	NonCoding	0	0	1.38965	8.27236
T04C12.28	chrV:11078844-11078989	WBGene00200809	SOM	IGN	OK	0	22.3806	inf	0.0002	0.00051659	yes	NonCoding	0	0	27.9844	16.7768
W03G11.19	chrX:12086460-12086673	WBGene00200872	SOM	IGN	OK	0	2.06142	inf	0.02305	0.0424929	yes	NonCoding	0	0	1.04691	3.07594
R09A8.7	chrX:12631840-12632057	WBGene00200882	SOM	IGN	OK	0	2.71693	inf	0.01245	0.0244385	yes	NonCoding	0	0	1.16082	4.27305
F52D10.12	chrX:11605490-11605712	WBGene00200893	SOM	IGN	OK	0	1.85189	inf	0.02045	0.0382514	yes	NonCoding	0	0	1.87558	1.82819
F42H10.15	chrIII:8493098-8493297	WBGene00200896	SOM	IGN	OK	0	16.3962	inf	5e-05	0.0001367	yes	NonCoding	0	0	17.7567	15.0358
K07F5.20	chrIV:9874606-9874720	WBGene00200908	SOM	IGN	OK	0	48.496	inf	0.00515	0.0108079	yes	NonCoding	0	0	79.0436	17.9484
T04C9.11	chrIII:5988950-5989092	WBGene00200919	SOM	IGN	OK	0	18.457	inf	0.00175	0.00398043	yes	NonCoding	0	0	4.40277	32.5111
Y42H9B.9	chrIV:8009452-8009662	WBGene00200948	SOM	IGN	OK	0	26.9518	inf	5e-05	0.0001367	yes	NonCoding	0	0	27.2096	26.6941
M04B2.11	chrIV:11524212-11524501	WBGene00201005	SOM	IGN	OK	0	10.2122	inf	5e-05	0.0001367	yes	NonCoding	0	0	10.2117	10.2127
F25D7.9	chrI:10400387-10400610	WBGene00201075	SOM	IGN	OK	0	9.14975	inf	5e-05	0.0001367	yes	NonCoding	0	0	9.26908	9.03043
C36E8.10	chrIII:4018095-4018284	WBGene00201111	SOM	IGN	OK	0	23.6359	inf	5e-05	0.0001367	yes	NonCoding	0	0	14.8212	32.4505
M02F4.11	chrX:3024203-3024423	WBGene00201129	SOM	IGN	OK	0	6.15999	inf	5e-05	0.0001367	yes	NonCoding	0	0	5.76149	6.5585
B0457.15	chrII:8894366-8894558	WBGene00201149	SOM	IGN	OK	0	14.0479	inf	5e-05	0.0001367	yes	NonCoding	0	0	8.47094	19.6249
C16C2.9	chrI:9731475-9731622	WBGene00201181	SOM	IGN	OK	0	19.2256	inf	0.0002	0.00051659	yes	NonCoding	0	0	18.7978	19.6535
T24D1.6	chrI:9962702-9962845	WBGene00201202	SOM	IGN	OK	0	13.2335	inf	0.0052	0.0108989	yes	NonCoding	0	0	8.52169	17.9454
C18D1.19	chrII:10072280-10072577	WBGene00201229	SOM	IGN	OK	0	2.7498	inf	0.00095	0.00225549	yes	NonCoding	0	0	2.99479	2.50481
T18H9.10	chrV:9219323-9219514	WBGene00201246	SOM	IGN	OK	0	11.445	inf	5e-05	0.0001367	yes	NonCoding	0	0	12.9115	9.97849
C36F7.23	chrI:9545180-9545399	WBGene00201393	SOM	IGN	OK	0	13.9067	inf	5e-05	0.0001367	yes	NonCoding	0	0	12.6339	15.1796
Y65B4BR.10	chrI:536806-536934	WBGene00201456	SOM	IGN	OK	0	42.7061	inf	0.0002	0.00051659	yes	NonCoding	0	0	52.6655	32.7466
C14F11.30	chrX:6240294-6240505	WBGene00201486	SOM	IGN	OK	0	2.80881	inf	0.0076	0.0154868	yes	NonCoding	0	0	1.07424	4.54337
K03H4.7	chrV:13154771-13154912	WBGene00201507	SOM	IGN	OK	0	44.2833	inf	5e-05	0.0001367	yes	NonCoding	0	0	50.0756	38.491
F18A11.12	chrII:13031002-13031142	WBGene00201591	SOM	IGN	OK	0	9.83667	inf	0.02305	0.0424929	yes	NonCoding	0	0	4.71004	14.9633
C04A2.12	chrII:6834097-6834283	WBGene00201735	SOM	IGN	OK	0	3.1136	inf	0.02405	0.0441078	yes	NonCoding	0	0	3.11726	3.10994
C12D8.25	chrV:10247091-10247232	WBGene00201770	SOM	IGN	OK	0	14.1751	inf	0.0052	0.0108989	yes	NonCoding	0	0	9.10466	19.2455
B0457.17	chrII:8891016-8891189	WBGene00201815	SOM	IGN	OK	0	30.9102	inf	5e-05	0.0001367	yes	NonCoding	0	0	27.7688	34.0517
Y76A2B.9	chrIII:12784715-13607695	WBGene00201856	SOM	IGN	OK	0	42.1808	inf	0.0009	0.00214362	yes	NonCoding	0	0	40.0675	44.2941
F35G2.20	chrIV:12199554-12199694	WBGene00201915	SOM	IGN	OK	0	19.6733	inf	0.0014	0.00322514	yes	NonCoding	0	0	9.42007	29.9266
C37E2.9	chrX:14200355-14200576	WBGene00201941	SOM	IGN	OK	0	2.33698	inf	0.0118	0.0232799	yes	NonCoding	0	0	1.8978	2.77617
F54D5.22	chrII:11545399-11545549	WBGene00201944	SOM	IGN	OK	0	19.1413	inf	0.0002	0.00051659	yes	NonCoding	0	0	27.5385	10.744
C37H5.16	chrV:4826978-4827262	WBGene00201966	SOM	IGN	OK	0	1.96125	inf	0.00195	0.00440838	yes	NonCoding	0	0	2.2574	1.6651
K08D9.8	chrV:3205886-3206111	WBGene00202009	SOM	IGN	OK	0	12.4607	inf	5e-05	0.0001367	yes	NonCoding	0	0	10.8155	14.1059
K02A4.13	chrX:12877037-12877328	WBGene00202035	SOM	IGN	OK	0	2.17043	inf	0.00275	0.00604247	yes	NonCoding	0	0	2.02623	2.31463
B0457.18	chrII:8891480-8891816	WBGene00202113	SOM	IGN	OK	0	25.384	inf	5e-05	0.0001367	yes	NonCoding	0	0	25.5468	25.2213
C34G6.13	chrI:5871396-5871515	WBGene00202156	SOM	IGN	OK	0	44.5348	inf	0.02045	0.0382514	yes	NonCoding	0	0	41.3947	47.6748
F40F11.5	chrIV:11594358-11594575	WBGene00202182	SOM	IGN	OK	0	4.39033	inf	0.00055	0.00134846	yes	NonCoding	0	0	0.995776	7.78488
C16C2.10	chrI:9731338-9731475	WBGene00202237	SOM	IGN	OK	0	13.61	inf	0.0118	0.0232799	yes	NonCoding	0	0	10.4765	16.7435
R02D5.23	chrV:14504904-14505051	WBGene00202293	SOM	IGN	OK	0	7.77582	inf	0.02305	0.0424929	yes	NonCoding	0	0	3.75956	11.7921
F53G12.17	chrI:111054-112227	WBGene00202494	SOM	IGN	OK	0	37.1112	inf	0.02165	0.0402019	yes	NonCoding	0	0	50.2161	24.0062
C05E4.15	chrV:760190-760984	WBGene00206359	SOM	IGN	OK	0	1.48567	inf	5e-05	0.0001367	yes	Coding	0	0	1.16361	1.80772
F59H6.14	chrII:2033641-2034527	WBGene00206415	SOM	IGN	OK	0	21.9273	inf	5e-05	0.0001367	yes	Coding	0	0	24.7584	19.0961
B0391.14	chrV:15599151-15599712	WBGene00206462	SOM	IGN	OK	0	0.783824	inf	0.00505	0.0106212	yes	Coding	0	0	0.809132	0.758517
T22A3.12	chrI:10594515-10595476	WBGene00206474	SOM	IGN	OK	0	6.14135	inf	5e-05	0.0001367	yes	Coding	0	0	8.27292	4.00977
F55C9.15	chrV:19306611-19306977	WBGene00206500	SOM	IGN	OK	0	1.90691	inf	5e-05	0.0001367	yes	Coding	0	0	1.96448	1.84934
ZK262.19	chrV:18425156-18425580	WBGene00206508	SOM	IGN	OK	0	2.23645	inf	0.02025	0.0379076	yes	Coding	0	0	1.13283	3.34008
F36H5.13	chrII:1748387-1749406	WBGene00206519	SOM	IGN	OK	0	1.50227	inf	5e-05	0.0001367	yes	Coding	0	0	0.837373	2.16717
Y52B11A.19	chrI:11063464-11065366	WBGene00206530	SOM	IGN	OK	0	3.83	inf	5e-05	0.0001367	yes	Coding	0	0	3.24936	4.41064
Y37H2A.18	chrV:18131638-18133204	WBGene00219210	SOM	IGN	OK	0	20.8977	inf	5e-05	0.0001367	yes	Coding	0	0	18.9909	22.8044
C08F8.15	chrIV:11159669-11160770	WBGene00219217	SOM	IGN	OK	0	2.20647	inf	5e-05	0.0001367	yes	Coding	0	0	1.59915	2.8138
Y13C8A.4	chrX:16887254-16887756	WBGene00219303	SOM	IGN	OK	0	3.65433	inf	0.0064	0.0132143	yes	Coding	0	0	1.23191	6.07676
F07E5.12	chrII:2068361-2068976	WBGene00219315	SOM	IGN	OK	0	12.4725	inf	5e-05	0.0001367	yes	Coding	0	0	12.9099	12.0352
H25P06.5	chrI:11306244-11307442	WBGene00219319	SOM	IGN	OK	0	6.44328	inf	5e-05	0.0001367	yes	Coding	0	0	5.40861	7.47795
F21D9.11	chrV:19252151-19253025	WBGene00219452	SOM	IGN	OK	0	0.985503	inf	5e-05	0.0001367	yes	Coding	0	0	0.761278	1.20973
Y53F4B.62	chrII:15129330-15130502	WBGene00219491	SOM	IGN	OK	0	0.973508	inf	5e-05	0.0001367	yes	Coding	0	0	0.894696	1.05232
linc-18	chrI:12215528-12216314	WBGene00219580	SOM	IGN	OK	0	7.74416	inf	5e-05	0.0001367	yes	NonCoding	0	0	6.706	8.78233
linc-93	chrII:7884351-7884750	WBGene00219604	SOM	IGN	OK	0	1.07987	inf	0.0014	0.00322514	yes	NonCoding	0	0	0.566104	1.59364
linc-63	chrI:3870644-3871270	WBGene00219725	SOM	IGN	OK	0	23.1799	inf	5e-05	0.0001367	yes	NonCoding	0	0	20.9326	25.4272
anr-58	chrV:998446-1689685	WBGene00219759	SOM	IGN	OK	0	5.30168	inf	0.00985	0.0196675	yes	NonCoding	0	0	5.04466	5.5587
C26C6.13	chrI:7518817-7518997	WBGene00219834	SOM	IGN	OK	0	6.95172	inf	0.00175	0.00398043	yes	NonCoding	0	0	1.73348	12.17
C36C9.10	chrX:1681746-1681881	WBGene00219849	SOM	IGN	OK	0	134.35	inf	5e-05	0.0001367	yes	NonCoding	0	0	129.801	138.898
C36E8.11	chrIII:4004414-4004597	WBGene00219850	SOM	IGN	OK	0	6.56901	inf	0.00105	0.00247211	yes	NonCoding	0	0	8.21058	4.92744
F09G2.14	chrV:7196217-7196561	WBGene00219888	SOM	IGN	OK	0	21.7502	inf	5e-05	0.0001367	yes	NonCoding	0	0	19.3622	24.1381
F27C1.18	chrI:5453367-5453481	WBGene00219918	SOM	IGN	OK	0	40.5916	inf	0.01025	0.020404	yes	NonCoding	0	0	63.2349	17.9484
F30A10.16	chrI:9500615-9500815	WBGene00219926	SOM	IGN	OK	0	20.4875	inf	5e-05	0.0001367	yes	NonCoding	0	0	19.9983	20.9766
F44E5.16	chrII:11756721-11756854	WBGene00219949	SOM	IGN	OK	0	332.418	inf	5e-05	0.0001367	yes	NonCoding	0	0	402.571	262.264
F55H12.9	chrI:8866800-8866966	WBGene00219976	SOM	IGN	OK	0	4.64112	inf	0.02405	0.0441078	yes	NonCoding	0	0	4.60033	4.68191
F56A12.11	chrV:14359093-14359238	WBGene00219979	SOM	IGN	OK	0	24.4777	inf	5e-05	0.0001367	yes	NonCoding	0	0	27.9844	20.971
K02A11.12	chrI:9751172-9751324	WBGene00219998	SOM	IGN	OK	0	23.2005	inf	5e-05	0.0001367	yes	NonCoding	0	0	22.7776	23.6234
R12C12.13	chrII:6047866-6048028	WBGene00220043	SOM	IGN	OK	0	16.6427	inf	5e-05	0.0001367	yes	NonCoding	0	0	10.083	23.2024
T07D4.7	chrII:8877082-8877200	WBGene00220061	SOM	IGN	OK	0	86.0246	inf	5e-05	0.0001367	yes	NonCoding	0	0	74.5797	97.4695
T21F2.3	chrX:16721870-16722040	WBGene00220078	SOM	IGN	OK	0	8.50814	inf	0.0013	0.00301515	yes	NonCoding	0	0	6.32925	10.687
T27A8.8	chrX:16057301-16057476	WBGene00220101	SOM	IGN	OK	0	9.24145	inf	0.001	0.00236323	yes	NonCoding	0	0	13.801	4.68191
T27E9.11	chrIII:12784715-13607695	WBGene00220105	SOM	IGN	OK	0	7.15886	inf	0.01275	0.0249794	yes	NonCoding	0	0	4.16982	10.1479
Y55F3BR.19	chrIV:828003-828129	WBGene00220183	SOM	IGN	OK	0	117.421	inf	5e-05	0.0001367	yes	NonCoding	0	0	90.6332	144.209
Y73B3A.30	chrX:47178-47506	WBGene00220201	SOM	IGN	OK	0	4.42341	inf	5e-05	0.0001367	yes	NonCoding	0	0	3.18934	5.65748
ZK484.11	chrI:6092687-6092813	WBGene00220243	SOM	IGN	OK	0	21.759	inf	0.0118	0.0232799	yes	NonCoding	0	0	16.4788	27.0392
ZK930.15	chrII:11890390-11890633	WBGene00220248	SOM	IGN	OK	0	2.16979	inf	0.00675	0.0138704	yes	NonCoding	0	0	0	4.33958
Y108G3AL.10	chrV:172813-173164	WBGene00235163	SOM	IGN	OK	0	4.23915	inf	5e-05	0.0001367	yes	NonCoding	0	0	4.80076	3.67754
Y77E11A.23	chrIV:858931-1921342	WBGene00235267	SOM	IGN	OK	0	3.22027	inf	0.00195	0.00440838	yes	Coding	0	0	2.56761	3.87292
Y59H11AR.10	chrIV:8603241-8603661	WBGene00235290	SOM	IGN	OK	0	2.73307	inf	0.0025	0.00553253	yes	Coding	0	0	2.38604	3.08011
T06A10.107	chrIV:16867489-16867774	WBGene00235300	SOM	IGN	OK	0	13.8725	inf	5e-05	0.0001367	yes	Coding	0	0	14.7133	13.0316
C25E10.17	chrV:9046953-9047478	WBGene00235313	SOM	IGN	OK	0	5.7801	inf	5e-05	0.0001367	yes	Coding	0	0	4.86538	6.69482
ZK250.14	chrII:1944062-1945173	WBGene00235354	SOM	IGN	OK	0	6.46035	inf	5e-05	0.0001367	yes	Coding	0	0	5.52528	7.39543
T11G6.11	chrIV:10847391-10847576	WBGene00255441	SOM	IGN	OK	0	11.8863	inf	5e-05	0.0001367	yes	NonCoding	0	0	15.8564	7.91625
C29G2.1	chrV:1743375-2713617	WBGene00016229	SOM	IGN	OK	0	42.1325	inf	0.0197	0.0369881	yes	Coding	0	0	37.4898	46.7752
H12I13.2	chrII:6065976-6067111	WBGene00019191	SOM	IGN	OK	0	2.13513	inf	5e-05	0.0001367	yes	Coding	0	0	2.81589	1.45438
K09H11.10	chrV:5716909-5717056	WBGene00044540	SOM	IGN	OK	0	9.57003	inf	0.00925	0.0185761	yes	Coding	0	0	11.2787	7.86139
Y32G9A.10	chrV:1743375-2713617	WBGene00021307	SOM	IGN	OK	0	14.5751	inf	0.02525	0.0461225	yes	Coding	0	0	10.331	18.8192
Y32G9A.11	chrV:1743375-2713617	WBGene00021308	SOM	IGN	OK	0	3.67604	inf	0.00645	0.0133091	yes	Coding	0	0	4.65157	2.70052
Y47H9C.15	chrI:11889409-11890738	WBGene00012957	SOM	IGN	OK	0	1.12811	inf	5e-05	0.0001367	yes	Coding	0	0	1.64446	0.611763
Y55F3BR.7	chrIV:841382-842118	WBGene00021944	SOM	IGN	OK	0	20.7117	inf	5e-05	0.0001367	yes	Coding	0	0	17.8661	23.5572
rpa-3	chrI:5510456-5511672	WBGene00019078	SOM	IGN	OK	0	17.1141	inf	5e-05	0.0001367	yes	Coding	0	0	34.2283	0
gfat-2	chrIV:11410490-11412823	WBGene00009035	SOM	IGN	OK	0.141872	253.098	10.8009	0.00205	0.00461723	yes	Coding	0	0.283743	242.367	263.83
egg-2	chrIII:7058581-7060520	WBGene00019811	SOM	IGN	OK	0.125456	194.139	10.5957	0.01565	0.029951	yes	Coding	0	0.250913	183.274	205.004
egg-4	chrI:3932214-3934718	WBGene00020652	SOM	IGN	OK	0.0887816	119.635	10.3961	0.01565	0.029951	yes	Coding	0	0.177563	116.987	122.283
gld-1	chrI:7695691-7697406	WBGene00001595	SOM	IGN	OK	0.189232	226.267	10.2237	0.0049	0.0103376	yes	Coding	0	0.378464	225.321	227.214
rga-3	chrV:5717888-5721567	WBGene00019600	SOM	IGN	OK	0.149257	151.767	9.98984	0.00015	0.000393467	yes	Coding	0.0273674	0.271147	136.369	167.165
egg-1	chrIII:5728136-5729977	WBGene00015083	SOM	IGN	OK	0.28058	284.568	9.98614	0.0003	0.000758483	yes	Coding	0	0.561161	269.393	299.742
klp-18	chrIV:7040200-7043286	WBGene00002228	SOM	IGN	OK	0.242691	226.916	9.86883	5e-05	0.0001367	yes	Coding	0.0963776	0.389004	214.977	238.856
F56C9.6	chrIII:7309079-7310652	WBGene00018950	SOM	IGN	OK	0.219382	199.763	9.83063	0.00345	0.00747812	yes	Coding	0.101999	0.336765	193.905	205.621
cpg-3	chrI:7244990-7246015	WBGene00011063	SOM	IGN	OK	0.371066	330.537	9.79892	0.00235	0.00522602	yes	Coding	0.353436	0.388696	262.388	398.686
mex-6	chrII:9524121-9525816	WBGene00003231	SOM	IGN	OK	0.146509	129.435	9.78702	0.01335	0.0259962	yes	Coding	0.0681265	0.224891	123.467	135.402
zim-1	chrIV:10547067-10555292	WBGene00011597	SOM	IGN	OK	0.120028	101.758	9.72756	0.0018	0.00408905	yes	Coding	0.0515777	0.188477	96.7458	106.771
trcs-1	chrIV:9587251-9588757	WBGene00009186	SOM	IGN	OK	0.409899	342.224	9.70546	0.00015	0.000393467	yes	Coding	0.0751937	0.744605	343.161	341.288
fbxa-215	chrIV:13665465-13666845	WBGene00012879	SOM	IGN	OK	0.182974	151.919	9.69744	0.01565	0.029951	yes	Coding	0	0.365949	153.508	150.33
hmg-3	chrI:5815761-5818128	WBGene00001973	SOM	IGN	OK	0.144313	117.541	9.66975	0.0022	0.00492929	yes	Coding	0.044382	0.244245	114.029	121.054
cyb-2.2	chrI:4114879-4116075	WBGene00000867	SOM	IGN	OK	0.270917	217.787	9.65086	0.0049	0.0103376	yes	Coding	0	0.541834	219.178	216.397
puf-11	chrIV:6421596-6423298	WBGene00022257	SOM	IGN	OK	0.271582	212.653	9.6129	0.0005	0.00123345	yes	Coding	0.0624111	0.480753	200.121	225.186
wago-2	chrI:5368480-5372474	WBGene00018862	SOM	IGN	OK	0.313207	236.746	9.562	5e-05	0.0001367	yes	Coding	0.0336557	0.592759	206.656	266.836
gln-6	chrIV:9739544-9740835	WBGene00001607	SOM	IGN	OK	0.389241	290.077	9.54155	0.0005	0.00123345	yes	Coding	0.0894732	0.689009	274.106	306.047
spn-4	chrV:6783635-6784885	WBGene00004984	SOM	IGN	OK	0.567387	421.115	9.53567	5e-05	0.0001367	yes	Coding	0.0945611	1.04021	412.186	430.045
gld-3	chrII:7132600-7136826	WBGene00001597	SOM	IGN	OK	0.256099	190.04	9.53538	5e-05	0.0001367	yes	Coding	0.0616638	0.450534	190.812	189.267
K03H4.2	chrV:13152905-13154010	WBGene00010549	SOM	IGN	OK	0.293314	211.743	9.49565	0.01565	0.029951	yes	Coding	0	0.586627	186.792	236.694
spdl-1	chrII:7781534-7783161	WBGene00015515	SOM	IGN	OK	0.142393	101.151	9.47241	0.01335	0.0259962	yes	Coding	0.0662117	0.218575	93.8509	108.45
pgl-3	chrV:4755995-4758405	WBGene00003994	SOM	IGN	OK	0.292191	206.894	9.46777	5e-05	0.0001367	yes	Coding	0.147244	0.437139	198.414	215.375
rme-2	chrIV:5470019-5473079	WBGene00004374	SOM	IGN	OK	0.80298	563.254	9.45421	5e-05	0.0001367	yes	Coding	0.0356027	1.57036	524.115	602.392
F01G4.4	chrIV:11143328-11145577	WBGene00008503	SOM	IGN	OK	0.307864	215.552	9.45152	5e-05	0.0001367	yes	Coding	0.0946083	0.52112	191.038	240.066
cpg-2	chrIII:7102173-7103924	WBGene00015102	SOM	IGN	OK	1.39914	979.381	9.45119	5e-05	0.0001367	yes	Coding	0.359391	2.43889	979.411	979.351
ani-2	chrII:6361563-6365247	WBGene00019608	SOM	IGN	OK	0.195116	135.558	9.44036	5e-05	0.0001367	yes	Coding	0	0.390233	121.828	149.289
cbd-1	chrIV:11372971-11377347	WBGene00010351	SOM	IGN	OK	1.89914	1211.81	9.31761	5e-05	0.0001367	yes	Coding	0.334692	3.46358	1128.37	1295.25
htp-1	chrIV:5390350-5391549	WBGene00002032	SOM	IGN	OK	0.249758	152.998	9.25877	0.0058	0.0120469	yes	Coding	0.188492	0.311025	149.62	156.376
deps-1	chrI:506479-508879	WBGene00022034	SOM	IGN	OK	0.218789	133.256	9.25045	0.0001	0.000266846	yes	Coding	0.108316	0.329261	124.385	142.128
C30G12.6	chrII:7292233-7295974	WBGene00016277	SOM	IGN	OK	0.116305	70.1123	9.23561	0.00035	0.000878786	yes	Coding	0.0540291	0.178581	67.4425	72.7821
D1081.7	chrI:8487636-8490642	WBGene00008385	SOM	IGN	OK	0.3663	217.711	9.21517	5e-05	0.0001367	yes	Coding	0.035163	0.697436	206.231	229.191
Y45G5AM.2	chrV:4175909-4181135	WBGene00021555	SOM	IGN	OK	0.151394	87.9945	9.18296	5e-05	0.0001367	yes	Coding	0.0560368	0.246751	79.6564	96.3326
hpo-40	chrV:10212922-10215970	WBGene00014113	SOM	IGN	OK	0.125934	72.5049	9.16927	0.0022	0.00492929	yes	Coding	0.0387275	0.21314	66.0856	78.9242
scc-1	chrII:4698717-4700794	WBGene00004737	SOM	IGN	OK	0.279002	160.268	9.166	5e-05	0.0001367	yes	Coding	0.190702	0.367303	146.521	174.015
cyp-31A3	chrIV:4761051-4762779	WBGene00021200	SOM	IGN	OK	0.169163	94.504	9.12582	0.0058	0.0120469	yes	Coding	0.12764	0.210685	86.5681	102.44
glh-2	chrI:6514021-6517308	WBGene00001599	SOM	IGN	OK	0.10126	55.6409	9.10193	0.00205	0.00461723	yes	Coding	0	0.202521	46.2199	65.062
plk-3	chrIV:7471051-7473198	WBGene00004044	SOM	IGN	OK	0.354182	194.12	9.09824	5e-05	0.0001367	yes	Coding	0.100432	0.607933	191.369	196.87
meg-1	chrX:13927400-13929545	WBGene00010492	SOM	IGN	OK	0.104125	56.2301	9.07688	0.01335	0.0259962	yes	Coding	0.0484102	0.159841	53.5823	58.8779
cpb-3	chrI:5789172-5791726	WBGene00000772	SOM	IGN	OK	0.197956	106.709	9.07428	5e-05	0.0001367	yes	Coding	0.0815907	0.314321	105.698	107.719
C14B1.9	chrIII:3725136-3726480	WBGene00007580	SOM	IGN	OK	0.2213	119.023	9.07102	0.0057	0.0118663	yes	Coding	0.0819512	0.360649	111.883	126.162
puf-5	chrII:8575525-8577365	WBGene00004241	SOM	IGN	OK	0.462933	248.048	9.0656	5e-05	0.0001367	yes	Coding	0.056431	0.869434	234.121	261.975
mcm-2	chrII:11948521-12404254	WBGene00003154	SOM	IGN	OK	0.237134	127.05	9.06548	0.0206	0.0384792	yes	Coding	0.136417	0.337852	113.102	140.999
C06A5.6	chrI:5983347-5985861	WBGene00015504	SOM	IGN	OK	0.402784	214.76	9.0585	5e-05	0.0001367	yes	Coding	0.221215	0.584353	191.868	237.652
hil-5	chrI:5774623-5775460	WBGene00001856	SOM	IGN	OK	0.530897	280.817	9.04698	0.0022	0.00492929	yes	Coding	0.163451	0.898342	276.392	285.241
cpg-1	chrIII:4489331-4491231	WBGene00000465	SOM	IGN	OK	1.98824	1035.73	9.02494	5e-05	0.0001367	yes	Coding	0.525838	3.45064	966.284	1105.17
hil-4	chrV:4754338-4755286	WBGene00001855	SOM	IGN	OK	0.527358	272.039	9.01082	0.0008	0.0019166	yes	Coding	0.281353	0.773362	255.724	288.354
skpt-1	chrIII:5446596-5448204	WBGene00018613	SOM	IGN	OK	0.166072	84.9216	8.99818	0.0095	0.0190151	yes	Coding	0.0771685	0.254975	80.2645	89.5788
F59A6.5	chrII:4999517-5003635	WBGene00019087	SOM	IGN	OK	0.467644	232.083	8.95501	5e-05	0.0001367	yes	Coding	0.229095	0.706193	212.681	251.484
egg-5	chrI:4169085-4171589	WBGene00020035	SOM	IGN	OK	0.302613	149.705	8.95043	5e-05	0.0001367	yes	Coding	0.161319	0.443908	151.526	147.884
Y73B3A.1	chrX:42967-46872	WBGene00022203	SOM	IGN	OK	0.108393	53.5196	8.94765	0.01335	0.0259962	yes	Coding	0.0503951	0.166391	52.7455	54.2937
T01C3.3	chrV:14991867-14992571	WBGene00011320	SOM	IGN	OK	0.405013	199.43	8.9437	0.01335	0.0259962	yes	Coding	0.188521	0.621505	193.353	205.508
T13F2.6	chrIV:9778364-9780531	WBGene00011746	SOM	IGN	OK	0.292504	143.131	8.93467	0.00015	0.000393467	yes	Coding	0.0536467	0.531361	143.429	142.834
hcp-1	chrV:6594208-6598985	WBGene00001829	SOM	IGN	OK	0.435341	209.781	8.91252	5e-05	0.0001367	yes	Coding	0.258266	0.612415	178.836	240.725
oma-1	chrIV:8889072-8890519	WBGene00003864	SOM	IGN	OK	0.167267	80.2959	8.90703	0.01465	0.028252	yes	Coding	0.159285	0.175249	76.6427	83.949
Y54G11A.3	chrII:14276637-14283776	WBGene00013214	SOM	IGN	OK	0.172077	82.1963	8.89987	0.0049	0.0103376	yes	Coding	0	0.344154	75.155	89.2376
C38D4.4	chrIII:4793070-4795245	WBGene00008005	SOM	IGN	OK	0.269341	127.248	8.88399	0.0001	0.000266846	yes	Coding	0.168285	0.370398	118.773	135.724
plk-1	chrIII:8101281-8103661	WBGene00004042	SOM	IGN	OK	0.462326	217.269	8.87636	5e-05	0.0001367	yes	Coding	0.142187	0.782464	203.159	231.38
nasp-2	chrV:13310333-13312232	WBGene00008218	SOM	IGN	OK	1.20333	563.028	8.87003	5e-05	0.0001367	yes	Coding	0.586773	1.81989	548.417	577.639
F32D1.7	chrV:4375123-4376153	WBGene00017986	SOM	IGN	OK	0.300884	140.349	8.8656	0.0058	0.0120469	yes	Coding	0.227106	0.374662	137.16	143.538
M01A10.1	chrI:5563917-5566202	WBGene00019692	SOM	IGN	OK	0.140343	63.6978	8.82614	0.0058	0.0120469	yes	Coding	0.105887	0.1748	59.6194	67.7761
K11H3.8	chrIII:9835107-9838224	WBGene00185002	SOM	IGN	OK	0.163341	74.1067	8.82557	0.0185	0.0349475	yes	Coding	0.186626	0.140056	69.2904	78.923
cey-3	chrI:5571958-5572920	WBGene00000474	SOM	IGN	OK	0.769781	348.659	8.82315	5e-05	0.0001367	yes	Coding	0.663747	0.875815	353.823	343.495
egg-3	chrII:10882472-10884380	WBGene00009701	SOM	IGN	OK	0.264228	119.6	8.82222	0.00025	0.000638083	yes	Coding	0.281033	0.247423	118.422	120.778
aspm-1	chrI:9221999-9226376	WBGene00008107	SOM	IGN	OK	0.309327	138.519	8.80673	5e-05	0.0001367	yes	Coding	0.124649	0.494006	121.361	155.677
R11A8.1	chrIV:10355101-10357141	WBGene00011236	SOM	IGN	OK	0.282272	125.629	8.79787	5e-05	0.0001367	yes	Coding	0.21297	0.351573	123.246	128.012
C01G8.1	chrI:5273014-5274211	WBGene00015312	SOM	IGN	OK	0.462245	205.34	8.79514	0.0001	0.000266846	yes	Coding	0.215014	0.709475	187.324	223.357
ima-2	chrI:6315248-6317071	WBGene00002073	SOM	IGN	OK	0.817706	360.892	8.78577	5e-05	0.0001367	yes	Coding	0.531208	1.1042	359.614	362.17
cin-4	chrII:7038429-7041056	WBGene00022854	SOM	IGN	OK	0.193352	84.7082	8.77513	5e-05	0.0001367	yes	Coding	0.071572	0.315132	77.0941	92.3224
prom-1	chrI:9287438-9289393	WBGene00009173	SOM	IGN	OK	0.161228	70.5523	8.77345	0.00475	0.0100601	yes	Coding	0.186001	0.136455	67.3795	73.7251
xnd-1	chrIII:5604418-5607307	WBGene00001514	SOM	IGN	OK	0.160986	70.2744	8.76992	0.0009	0.00214362	yes	Coding	0.130483	0.191489	68.6338	71.915
F54D5.9	chrII:11542746-11544707	WBGene00010053	SOM	IGN	OK	0.118531	51.5558	8.76473	0.01335	0.0259962	yes	Coding	0.0551108	0.181951	48.0822	55.0295
C05C10.5	chrII:9939167-9939955	WBGene00007332	SOM	IGN	OK	0.28261	121.266	8.74514	0.0123	0.0241702	yes	Coding	0.176736	0.388485	111.768	130.764
W02F12.3	chrV:6703069-6704384	WBGene00020948	SOM	IGN	OK	0.412375	175.192	8.73076	0.00025	0.000638083	yes	Coding	0.0841466	0.740604	167.019	183.365
inx-21	chrI:3611944-3618110	WBGene00002143	SOM	IGN	OK	0.210941	89.6077	8.73064	0.00165	0.0037624	yes	Coding	0.131806	0.290076	85.3203	93.8951
F25D7.4	chrI:10418478-10421849	WBGene00009113	SOM	IGN	OK	0.225418	95.3463	8.72443	5e-05	0.0001367	yes	Coding	0.0343928	0.416443	79.6139	111.079
Y75B12B.1	chrV:15184691-15185451	WBGene00013567	SOM	IGN	OK	0.544723	229.743	8.72029	0.00125	0.00290991	yes	Coding	0.41886	0.670586	219.487	240
hrde-1	chrIII:4172742-4176127	WBGene00007624	SOM	IGN	OK	0.943844	393.837	8.70483	5e-05	0.0001367	yes	Coding	0.490408	1.39728	361.629	426.045
clec-87	chrI:10184635-10185436	WBGene00007709	SOM	IGN	OK	1.58498	650.304	8.68051	5e-05	0.0001367	yes	Coding	0.93735	2.2326	618.748	681.859
bub-1	chrI:7251944-7255129	WBGene00000275	SOM	IGN	OK	0.505238	202.974	8.65011	5e-05	0.0001367	yes	Coding	0.211652	0.798824	188.158	217.79
CD4.8	chrV:5599259-5601313	WBGene00016993	SOM	IGN	OK	0.191494	73.8623	8.5914	0.0006	0.00146185	yes	Coding	0.209809	0.173179	71.6963	76.0282
daz-1	chrII:5456316-5458127	WBGene00000935	SOM	IGN	OK	0.27266	104.404	8.58086	0.0002	0.00051659	yes	Coding	0.126781	0.418538	96.3651	112.444
rec-8	chrIV:13349216-13353169	WBGene00004333	SOM	IGN	OK	0.283029	106.521	8.55598	5e-05	0.0001367	yes	Coding	0.158532	0.407525	95.8404	117.202
MARC-3	chrI:9416892-9418866	WBGene00007643	SOM	IGN	OK	0.276057	101.243	8.51864	0.0009	0.00214362	yes	Coding	0.223795	0.328318	100.289	102.196
C35E7.5	chrI:10823369-10828234	WBGene00016457	SOM	IGN	OK	0.0619462	22.6615	8.51501	0.0028	0.00614408	yes	Coding	0.0467283	0.077164	17.0411	28.2819
tpxl-1	chrI:2256153-2485384	WBGene00021470	SOM	IGN	OK	0.443968	161.915	8.51057	0.0173	0.0328285	yes	Coding	0.526005	0.36193	147.64	176.191
T22D1.5	chrIV:6903966-6905388	WBGene00020684	SOM	IGN	OK	0.454607	165.635	8.50917	0.00015	0.000393467	yes	Coding	0.0834018	0.825812	167.148	164.123
zim-2	chrIV:10555628-10558004	WBGene00011600	SOM	IGN	OK	0.162099	58.9413	8.50626	0.00245	0.0054329	yes	Coding	0.265712	0.0584855	59.7156	58.167
puf-8	chrII:7296262-7298188	WBGene00004244	SOM	IGN	OK	0.286929	103.912	8.50046	0.00025	0.000638083	yes	Coding	0.0585342	0.515325	103.03	104.795
inx-14	chrI:7350471-7352071	WBGene00002136	SOM	IGN	OK	0.322128	116.61	8.49984	0.00015	0.000393467	yes	Coding	0.0742089	0.570047	109.797	123.422
zim-3	chrIV:10558700-10560965	WBGene00011601	SOM	IGN	OK	0.146061	52.4475	8.48815	0.0042	0.00898713	yes	Coding	0.0540489	0.238074	50.4892	54.4057
perm-1	chrII:7880769-7882472	WBGene00011350	SOM	IGN	OK	0.231273	82.5606	8.47971	0.00105	0.00247211	yes	Coding	0.390862	0.0716839	69.2267	95.8946
H04D03.2	chrIII:10439394-10442308	WBGene00010363	SOM	IGN	OK	0.102392	35.8089	8.45008	0.007	0.0143553	yes	Coding	0.0974881	0.107295	33.9204	37.6974
cey-2	chrI:5619604-5620498	WBGene00000473	SOM	IGN	OK	1.62375	567.491	8.44912	5e-05	0.0001367	yes	Coding	0.789085	2.45842	540.627	594.355
sun-1	chrV:13191911-13193513	WBGene00006311	SOM	IGN	OK	0.332532	115.906	8.44525	0.0003	0.000758483	yes	Coding	0	0.665065	98.0991	133.713
C14B1.7	chrIII:3720279-3723579	WBGene00007578	SOM	IGN	OK	0.34241	119.33	8.44502	5e-05	0.0001367	yes	Coding	0.245557	0.439263	109.134	129.526
EEED8.14	chrII:5412789-5413997	WBGene00017142	SOM	IGN	OK	0.206662	70.3398	8.41093	0.01565	0.029951	yes	Coding	0	0.413323	73.129	67.5506
R09B3.2	chrI:11909440-11909965	WBGene00011155	SOM	IGN	OK	2.75053	923.017	8.39051	0.00165	0.0037624	yes	Coding	1.72919	3.77187	825.846	1020.19
mcm-3	chrV:15056942-15059577	WBGene00003155	SOM	IGN	OK	0.60843	201.925	8.37451	5e-05	0.0001367	yes	Coding	0.520782	0.696079	183.564	220.286
glh-4	chrI:3727114-3730940	WBGene00001601	SOM	IGN	OK	0.287218	95.052	8.37043	5e-05	0.0001367	yes	Coding	0.179413	0.395023	83.9975	106.107
szy-4	chrII:6198760-6201378	WBGene00077732	SOM	IGN	OK	0.329354	108.652	8.36586	5e-05	0.0001367	yes	Coding	0.205758	0.452951	99.8832	117.421
mcm-5	chrIII:4288356-4291221	WBGene00003157	SOM	IGN	OK	0.470063	154.523	8.36076	5e-05	0.0001367	yes	Coding	0.279912	0.660213	145.105	163.942
F58G11.3	chrV:13669599-13671930	WBGene00010281	SOM	IGN	OK	0.43293	141.635	8.35383	5e-05	0.0001367	yes	Coding	0.460447	0.405413	143.169	140.101
wdr-5.3	chrV:10737097-10739091	WBGene00013862	SOM	IGN	OK	0.199365	64.5336	8.33849	0.00125	0.00290991	yes	Coding	0.189886	0.208845	59.3033	69.7639
wago-4	chrII:12919507-12922863	WBGene00010263	SOM	IGN	OK	0.484884	150.611	8.27897	5e-05	0.0001367	yes	Coding	0.185788	0.783981	137.293	163.93
brd-1	chrIII:6885220-6889441	WBGene00000265	SOM	IGN	OK	0.230606	70.7098	8.26034	5e-05	0.0001367	yes	Coding	0.173977	0.287234	68.6688	72.7509
cyk-7	chrIII:7793591-7795273	WBGene00015591	SOM	IGN	OK	0.223566	66.6462	8.21968	0.02065	0.0385638	yes	Coding	0.288532	0.158601	58.0709	75.2215
rnp-8	chrI:364521-367943	WBGene00020091	SOM	IGN	OK	0.311569	92.336	8.2112	5e-05	0.0001367	yes	Coding	0.21297	0.410169	82.6482	102.024
T21B10.4	chrII:8940837-8942376	WBGene00011886	SOM	IGN	OK	0.409475	117.057	8.15922	5e-05	0.0001367	yes	Coding	0.308994	0.509957	111.85	122.264
egg-6	chrI:8677068-8681231	WBGene00010621	SOM	IGN	OK	0.686164	191.702	8.1261	5e-05	0.0001367	yes	Coding	0.311009	1.06132	191.118	192.286
cyp-31A5	chrIV:13401281-13403723	WBGene00013381	SOM	IGN	OK	0.369231	102.981	8.12364	0.0006	0.00146185	yes	Coding	0.230791	0.50767	98.187	107.775
hcp-6	chrI:4573661-5262993	WBGene00001833	SOM	IGN	OK	0.33084	89.6322	8.08174	0.00335	0.00727582	yes	Coding	0.270556	0.391125	81.7508	97.5136
icp-1	chrI:2256153-2485384	WBGene00002047	SOM	IGN	OK	0.697241	188.013	8.07496	0.0164	0.031262	yes	Coding	0.248002	1.14648	175.178	200.848
C42C1.8	chrIV:12291029-12293110	WBGene00016586	SOM	IGN	OK	0.459848	123.209	8.06573	5e-05	0.0001367	yes	Coding	0.287317	0.632379	116.596	129.821
dna-2	chrII:11778087-11782089	WBGene00001016	SOM	IGN	OK	0.400496	106.335	8.05261	5e-05	0.0001367	yes	Coding	0.250175	0.550817	97.8374	114.832
T05F1.2	chrI:9622613-9624598	WBGene00011489	SOM	IGN	OK	0.684211	181.504	8.05134	5e-05	0.0001367	yes	Coding	0.48282	0.885601	159.231	203.777
taf-11.2	chrI:7132496-7134173	WBGene00006394	SOM	IGN	OK	0.267314	70.328	8.03942	0.00475	0.0100601	yes	Coding	0.308445	0.226182	69.7287	70.9273
set-32	chrI:9519249-9521182	WBGene00008062	SOM	IGN	OK	0.167269	43.1313	8.01042	0.0049	0.0103376	yes	Coding	0	0.334538	40.6017	45.661
F54E12.2	chrIV:11333219-11336841	WBGene00010061	SOM	IGN	OK	0.95828	243.626	7.99001	5e-05	0.0001367	yes	Coding	0.598606	1.31796	227.81	259.443
T07C12.12	chrV:9927899-9930718	WBGene00011576	SOM	IGN	OK	0.241124	60.6477	7.97453	0.0001	0.000266846	yes	Coding	0.150648	0.3316	57.8381	63.4572
ZC308.4	chrI:6368307-6369498	WBGene00022586	SOM	IGN	OK	0.352029	87.772	7.96192	0.0013	0.00301515	yes	Coding	0.108316	0.595741	85.7086	89.8353
coh-4	chrV:4170105-4175611	WBGene00021560	SOM	IGN	OK	0.294478	73.0198	7.95399	5e-05	0.0001367	yes	Coding	0.253785	0.33517	66.2831	79.7565
cpg-4	chrV:5996417-5999249	WBGene00015677	SOM	IGN	OK	0.511397	126.451	7.94992	5e-05	0.0001367	yes	Coding	0.426002	0.596791	125.302	127.601
F17C11.10	chrV:10961873-10965520	WBGene00008921	SOM	IGN	OK	0.670018	164.617	7.94069	5e-05	0.0001367	yes	Coding	0.538999	0.801037	158.235	170.998
msh-6	chrI:3233392-3600680	WBGene00003422	SOM	IGN	OK	0.748358	183.114	7.9348	0.01475	0.0284046	yes	Coding	0.398877	1.09784	168.605	197.623
cdk-1	chrIII:9747388-9748583	WBGene00000405	SOM	IGN	OK	0.807814	196.278	7.92466	5e-05	0.0001367	yes	Coding	0.504894	1.11073	189.89	202.667
M01E11.3	chrI:5573245-5576640	WBGene00019712	SOM	IGN	OK	0.344656	83.7194	7.92426	5e-05	0.0001367	yes	Coding	0.226425	0.462887	81.2119	86.227
T23G4.3	chrIV:13685176-13686988	WBGene00011959	SOM	IGN	OK	0.233552	56.6485	7.92215	0.0009	0.00214362	yes	Coding	0.189323	0.27778	51.5131	61.784
C29A12.1	chrV:10812423-10813369	WBGene00007797	SOM	IGN	OK	0.601703	144.575	7.90855	0.0002	0.00051659	yes	Coding	0.27996	0.923446	150.428	138.722
T08D2.7	chrX:182690-190559	WBGene00011612	SOM	IGN	OK	0.213606	50.9944	7.89924	0.00235	0.00522602	yes	Coding	0.203399	0.223813	48.5406	53.4483
zhp-3	chrI:8529470-8531314	WBGene00006976	SOM	IGN	OK	0.312157	74.5113	7.89904	0.00065	0.00157546	yes	Coding	0.253046	0.371268	76.2142	72.8083
Y111B2A.1	chrIII:12492822-12495537	WBGene00013727	SOM	IGN	OK	0.271723	64.2657	7.88577	0.00165	0.0037624	yes	Coding	0.16981	0.373635	64.7383	63.7932
parn-1	chrV:12692523-12695237	WBGene00010734	SOM	IGN	OK	0.78678	182.881	7.86073	5e-05	0.0001367	yes	Coding	0.60504	0.968521	176.017	189.746
F55G1.6	chrIV:7473570-7474815	WBGene00018902	SOM	IGN	OK	0.38426	89.2413	7.85949	0.00055	0.00134846	yes	Coding	0.664149	0.10437	86.0493	92.4333
F59G1.8	chrII:5906568-5907408	WBGene00019129	SOM	IGN	OK	0.294005	67.433	7.84147	0.02275	0.0420583	yes	Coding	0.379573	0.208438	66.0306	68.8354
cdt-2	chrV:14987729-14990895	WBGene00011318	SOM	IGN	OK	0.258104	56.8468	7.78298	0.0001	0.000266846	yes	Coding	0.269251	0.246957	52.2271	61.4666
let-99	chrIV:12567832-12570424	WBGene00002368	SOM	IGN	OK	0.739863	162.164	7.77598	5e-05	0.0001367	yes	Coding	0.612691	0.867036	146.513	177.815
F56F11.4	chrIII:2856220-2865378	WBGene00018991	SOM	IGN	OK	0.299312	65.361	7.77064	0.00065	0.00157546	yes	Coding	0.0787432	0.519881	60.5474	70.1746
B0001.7	chrIV:12151351-12154220	WBGene00007092	SOM	IGN	OK	0.455117	97.4793	7.74272	5e-05	0.0001367	yes	Coding	0.360291	0.549942	92.5706	102.388
set-5	chrV:14698954-14707450	WBGene00008145	SOM	IGN	OK	0.288807	60.8732	7.71956	5e-05	0.0001367	yes	Coding	0.309705	0.267909	55.0201	66.7263
spo-11	chrIV:11123137-11124714	WBGene00004985	SOM	IGN	OK	0.335352	70.5994	7.71784	0.0002	0.00051659	yes	Coding	0.0867236	0.58398	74.3432	66.8557
pif-1	chrI:720080-730940	WBGene00004028	SOM	IGN	OK	0.263773	55.1999	7.70922	5e-05	0.0001367	yes	Coding	0.164634	0.362912	50.2124	60.1875
btb-19	chrII:14521006-14522046	WBGene00010194	SOM	IGN	OK	0.24037	50.2714	7.70834	0.01465	0.028252	yes	Coding	0.228945	0.251795	47.7747	52.7682
gpr-1	chrIII:8628876-8630607	WBGene00001688	SOM	IGN	OK	0.385653	80.4868	7.70531	5e-05	0.0001367	yes	Coding	0.179316	0.59199	71.2904	89.6832
gln-5	chrIV:17272344-17273596	WBGene00001606	SOM	IGN	OK	0.602063	123.772	7.68356	5e-05	0.0001367	yes	Coding	0.713527	0.490598	119.762	127.782
F33H2.5	chrI:15005688-15013863	WBGene00009368	SOM	IGN	OK	0.70174	140.975	7.65028	5e-05	0.0001367	yes	Coding	0.540533	0.862948	124.162	157.787
chs-1	chrI:7554996-7559452	WBGene00000496	SOM	IGN	OK	1.5244	305.921	7.64877	5e-05	0.0001367	yes	Coding	1.35786	1.69094	286.323	325.52
har-2	chrI:9956235-9958335	WBGene00011988	SOM	IGN	OK	0.416762	83.5031	7.64646	5e-05	0.0001367	yes	Coding	0.233661	0.599863	81.4549	85.5512
T19H12.2	chrV:4890443-4891224	WBGene00020588	SOM	IGN	OK	1.73992	346.823	7.63903	5e-05	0.0001367	yes	Coding	1.14416	2.33569	351.82	341.827
lab-1	chrI:9657166-9657795	WBGene00007278	SOM	IGN	OK	0.569669	113.529	7.63873	0.01565	0.029951	yes	Coding	0	1.13934	125.092	101.967
mct-5	chrII:7094234-7099242	WBGene00020168	SOM	IGN	OK	0.438077	87.0955	7.63527	0.00025	0.000638083	yes	Coding	0.47207	0.404084	79.7374	94.4535
air-2	chrI:5937485-5938691	WBGene00000099	SOM	IGN	OK	0.547538	108.326	7.6282	0.00025	0.000638083	yes	Coding	0.111757	0.983319	99.2031	117.448
bir-2	chrV:13568840-13569904	WBGene00000250	SOM	IGN	OK	0.281633	55.4583	7.62145	0.0065	0.0133903	yes	Coding	0.44179	0.121476	53.5411	57.3756
C33F10.1	chrII:4835074-4835668	WBGene00016351	SOM	IGN	OK	0.780638	153.565	7.61998	0.00235	0.00522602	yes	Coding	0.744101	0.817175	175.544	131.586
F26F4.8	chrIII:4904015-4905271	WBGene00005011	SOM	IGN	OK	0.344941	67.0865	7.60353	0.00245	0.0054329	yes	Coding	0.565493	0.124388	63.9941	70.179
hke-4.1	chrIV:17286039-17287415	WBGene00044067	SOM	IGN	OK	0.480939	93.2816	7.5996	5e-05	0.0001367	yes	Coding	0.414563	0.547315	78.3255	108.238
R09F10.8	chrX:8325176-8326396	WBGene00019989	SOM	IGN	OK	0.326933	63.2301	7.59547	0.0009	0.00214362	yes	Coding	0.265064	0.388802	53.1856	73.2747
bath-34	chrI:12750025-12752057	WBGene00012195	SOM	IGN	OK	0.221431	42.4413	7.58247	0.00475	0.0100601	yes	Coding	0.255482	0.18738	42.0358	42.8469
F55G1.5	chrIV:7475037-7476068	WBGene00018901	SOM	IGN	OK	0.231021	44.2012	7.57992	0.01465	0.028252	yes	Coding	0.220035	0.242007	43.09	45.3124
C46A5.6	chrIV:7760117-7763830	WBGene00016702	SOM	IGN	OK	0.862091	164.701	7.5778	5e-05	0.0001367	yes	Coding	0.4284	1.29578	162.288	167.115
T10E9.4	chrI:6525708-6528639	WBGene00020414	SOM	IGN	OK	0.234542	44.7103	7.57461	0.0003	0.000758483	yes	Coding	0	0.469084	49.2987	40.1219
dut-1	chrI:9585412-9587126	WBGene00010609	SOM	IGN	OK	1.22389	224.519	7.51921	5e-05	0.0001367	yes	Coding	1.03043	1.41736	211.828	237.21
his-64	chrIV:11407093-11407405	WBGene00001938	SOM	IGN	OK	2.37292	434.896	7.51786	0.0005	0.00123345	yes	Coding	0.547889	4.19796	409.881	459.911
spd-1	chrI:942259-1655335	WBGene00004952	SOM	IGN	OK	0.978498	179.267	7.51733	0.0062	0.0128272	yes	Coding	0.652116	1.30488	173.354	185.18
iff-1	chrIII:9745822-9747068	WBGene00002064	SOM	IGN	OK	5.62304	1022.48	7.50651	5e-05	0.0001367	yes	Coding	4.39088	6.85519	952.425	1092.54
ect-2	chrII:10778882-10783206	WBGene00002297	SOM	IGN	OK	0.543749	97.3486	7.48408	5e-05	0.0001367	yes	Coding	0.486309	0.601189	93.231	101.466
W03F11.4	chrI:2235642-2241073	WBGene00021007	SOM	IGN	OK	0.0686255	12.0579	7.45702	0.00165	0.0037624	yes	Coding	0.0428662	0.0943847	15.4143	8.70147
Y54E10A.12	chrI:3193660-3198833	WBGene00021832	SOM	IGN	OK	0.47414	82.8702	7.4494	5e-05	0.0001367	yes	Coding	0.571151	0.377129	79.1698	86.5705
cpar-1	chrIII:9433989-9434922	WBGene00010036	SOM	IGN	OK	0.446278	77.912	7.44776	0.00205	0.00461723	yes	Coding	0	0.892556	82.5212	73.3028
sip-1	chrIII:10506073-10506727	WBGene00004798	SOM	IGN	OK	1.53099	267.038	7.44644	5e-05	0.0001367	yes	Coding	1.32118	1.7408	210.112	323.965
his-62	chrIV:7486533-7486905	WBGene00001936	SOM	IGN	OK	3.15069	549.165	7.44543	5e-05	0.0001367	yes	Coding	2.38271	3.91868	521.168	577.162
rod-1	chrIV:7478441-7485316	WBGene00018900	SOM	IGN	OK	1.38881	241.893	7.44438	5e-05	0.0001367	yes	Coding	1.04756	1.73006	219.981	263.805
bmk-1	chrV:14453386-14456713	WBGene00000257	SOM	IGN	OK	0.780415	133.917	7.42288	5e-05	0.0001367	yes	Coding	0.530406	1.03042	123.836	143.998
T07C4.3	chrIII:10352127-10354659	WBGene00011560	SOM	IGN	OK	0.902841	153.965	7.41392	5e-05	0.0001367	yes	Coding	0.711152	1.09453	142.577	165.354
R09E10.6	chrIV:10293014-10294063	WBGene00011176	SOM	IGN	OK	1.45936	248.867	7.4139	5e-05	0.0001367	yes	Coding	1.03025	1.88846	298.132	199.601
knl-1	chrIII:8250564-8253872	WBGene00002231	SOM	IGN	OK	0.726215	122.604	7.3994	5e-05	0.0001367	yes	Coding	0.737751	0.71468	110.307	134.901
C48B4.11	chrIII:9564642-9565959	WBGene00008174	SOM	IGN	OK	0.460129	77.5408	7.39677	0.0001	0.000266846	yes	Coding	0.554403	0.365855	78.2238	76.8577
[truncated: 4,061 more rows]

## Sheet: SOM-enriched 3965
Gene	Locus	WB ID	Sample_1	Sample_2	status	SOM FPKM	IGN FPKM	log2(IGN/SOM)	p_value	q_value	significant	CodingStatus	SOM Rep 1 FPKM	SOM Rep 2 FPKM	IGN Rep 1 FPKM	IGN Rep 2 FPKM
[truncated: 3,965 more rows]
