# Supplementary material for: Isolated C. elegans germ nuclei exhibit distinct genomic profiles of histone modification and gene expression
Source: BMC Genomics. 2019 Jun 17;20:500. doi: 10.1186/s12864-019-5893-9 (PMC6580472; doi:10.1186/s12864-019-5893-9)
Supplement: Supplementary file 11 — IGN transcripts compared to other datasests (XLSX 3951 kb) [file 12864_2019_5893_MOESM11_ESM.xlsx]

## Sheet: IGN-enriched 4831 coding
Gene	Locus	WB ID	Sample_1	Sample_2	status	SOM FPKM	IGN FPKM	log2(IGN/SOM)	p_value	q_value	significant	CodingStatus	SOM Rep 1 FPKM	SOM Rep 2 FPKM	IGN Rep 1 FPKM	IGN Rep 2 FPKM
cdc-25.4	chrII:10188250-10189346	WBGene00000389	SOM	IGN	OK	0	3.4209	inf	5e-05	0.0001367	yes	Coding	0	0	4.51855	2.32325
ceh-40	chrX:12318171-12320632	WBGene00000461	SOM	IGN	OK	0	6.29667	inf	5e-05	0.0001367	yes	Coding	0	0	5.32502	7.26833
col-2	chrIV:10084463-10085416	WBGene00000593	SOM	IGN	OK	0	1.18135	inf	5e-05	0.0001367	yes	Coding	0	0	2.27841	0.0842856
col-121	chrIV:9394963-9396193	WBGene00000695	SOM	IGN	OK	0	1.32512	inf	5e-05	0.0001367	yes	Coding	0	0	1.62618	1.02406
cya-2	chrII:2022882-2023307	WBGene00000864	SOM	IGN	OK	0	6.59037	inf	5e-05	0.0001367	yes	Coding	0	0	5.09388	8.08686
dsl-1	chrIV:858931-1921342	WBGene00001103	SOM	IGN	OK	0	6.82636	inf	0.00075	0.00180368	yes	Coding	0	0	5.44797	8.20475
elo-8	chrIII:10732173-12052193	WBGene00001246	SOM	IGN	OK	0	7.73994	inf	0.00035	0.000878786	yes	Coding	0	0	8.89378	6.5861
end-1	chrV:13985121-13986985	WBGene00001310	SOM	IGN	OK	0	1.08815	inf	5e-05	0.0001367	yes	Coding	0	0	0.8057	1.3706
end-3	chrV:14014685-14015835	WBGene00001311	SOM	IGN	OK	0	1.4362	inf	5e-05	0.0001367	yes	Coding	0	0	1.43328	1.43911
fis-1	chrII:6755139-6755844	WBGene00001424	SOM	IGN	OK	0	5.31328	inf	5e-05	0.0001367	yes	Coding	0	0	5.72978	4.89679
fkh-3	chrX:13421863-13423359	WBGene00001435	SOM	IGN	OK	0	3.65386	inf	5e-05	0.0001367	yes	Coding	0	0	3.08953	4.21819
fkh-4	chrX:13427254-13428774	WBGene00001436	SOM	IGN	OK	0	2.20398	inf	5e-05	0.0001367	yes	Coding	0	0	1.9679	2.44006
grl-27	chrV:3575115-3575849	WBGene00001736	SOM	IGN	OK	0	2.6446	inf	5e-05	0.0001367	yes	Coding	0	0	2.6049	2.68431
hch-1	chrX:14696448-14699895	WBGene00001828	SOM	IGN	OK	0	1.07515	inf	5e-05	0.0001367	yes	Coding	0	0	0.902751	1.24756
her-1	chrV:9697104-9701527	WBGene00001842	SOM	IGN	OK	0	1.43314	inf	0.00795	0.0161377	yes	Coding	0	0	0.368973	2.4973
his-8	chrV:7731614-8569933	WBGene00001882	SOM	IGN	OK	0	4.96773	inf	0.0023	0.00513226	yes	Coding	0	0	5.11697	4.81849
his-45	chrIV:11337830-11338241	WBGene00001919	SOM	IGN	OK	0	2.99201	inf	5e-05	0.0001367	yes	Coding	0	0	2.69711	3.28691
his-46	chrIV:11338499-11338811	WBGene00001920	SOM	IGN	OK	0	9.32867	inf	5e-05	0.0001367	yes	Coding	0	0	7.01401	11.6433
his-56	chrIV:11325995-11326307	WBGene00001930	SOM	IGN	OK	0	1.68588	inf	0.0014	0.00322514	yes	Coding	0	0	0.876752	2.495
his-65	chrIV:11324033-11324417	WBGene00001939	SOM	IGN	OK	0	4.36109	inf	5e-05	0.0001367	yes	Coding	0	0	3.61997	5.10221
ins-34	chrIV:14106560-14107634	WBGene00002117	SOM	IGN	OK	0	2.18161	inf	5e-05	0.0001367	yes	Coding	0	0	2.63494	1.72828
kin-24	chrIV:9839088-9840956	WBGene00002206	SOM	IGN	OK	0	3.61744	inf	5e-05	0.0001367	yes	Coding	0	0	4.89053	2.34434
msp-10	chrIV:9837628-9838012	WBGene00003425	SOM	IGN	OK	0	1.61363	inf	0.0003	0.000758483	yes	Coding	0	0	1.80998	1.41728
msp-63	chrII:5797044-5797428	WBGene00003456	SOM	IGN	OK	0	4.08674	inf	5e-05	0.0001367	yes	Coding	0	0	3.92163	4.25184
msp-79	chrIV:9766750-9767134	WBGene00003466	SOM	IGN	OK	0	3.76687	inf	5e-05	0.0001367	yes	Coding	0	0	2.71498	4.81876
msp-113	chrIV:5297953-5298337	WBGene00003468	SOM	IGN	OK	0	3.34168	inf	5e-05	0.0001367	yes	Coding	0	0	2.71498	3.96839
nas-1	chrIII:12784715-13607695	WBGene00003520	SOM	IGN	OK	0	0.96119	inf	0.00645	0.0133091	yes	Coding	0	0	1.1486	0.773781
nhr-2	chrI:5818874-5821111	WBGene00003601	SOM	IGN	OK	0	6.69805	inf	5e-05	0.0001367	yes	Coding	0	0	5.67304	7.72307
nos-1	chrII:10951818-10953105	WBGene00003783	SOM	IGN	OK	0	70.1315	inf	5e-05	0.0001367	yes	Coding	0	0	64.9244	75.3386
pes-1	chrIV:5002743-5005339	WBGene00003976	SOM	IGN	OK	0	4.74132	inf	5e-05	0.0001367	yes	Coding	0	0	3.23819	6.24444
pes-10	chrII:12846331-12847745	WBGene00003983	SOM	IGN	OK	0	1.75026	inf	5e-05	0.0001367	yes	Coding	0	0	1.02276	2.47776
rgs-9	chrX:1915307-1916919	WBGene00004352	SOM	IGN	OK	0	21.8569	inf	5e-05	0.0001367	yes	Coding	0	0	20.8335	22.8803
sea-1	chrII:2443296-4279128	WBGene00004750	SOM	IGN	OK	0	8.86705	inf	0.00205	0.00461723	yes	Coding	0	0	6.93413	10.8
skr-7	chrV:4422412-4422997	WBGene00004813	SOM	IGN	OK	0	12.6399	inf	5e-05	0.0001367	yes	Coding	0	0	10.8674	14.4124
skr-8	chrIV:17165213-17165798	WBGene00004814	SOM	IGN	OK	0	3.22131	inf	5e-05	0.0001367	yes	Coding	0	0	2.87667	3.56595
skr-9	chrIV:17163536-17164121	WBGene00004815	SOM	IGN	OK	0	1.99896	inf	5e-05	0.0001367	yes	Coding	0	0	1.91778	2.08014
skr-13	chrIV:17162060-17162579	WBGene00004819	SOM	IGN	OK	0	3.53253	inf	5e-05	0.0001367	yes	Coding	0	0	2.8364	4.22867
skr-15	chrII:2443296-4279128	WBGene00004821	SOM	IGN	OK	0	7.66293	inf	0.0237	0.0435832	yes	Coding	0	0	4.12679	11.1991
snf-7	chrIII:12784715-13607695	WBGene00004906	SOM	IGN	OK	0	1.76768	inf	0.00085	0.00203193	yes	Coding	0	0	2.19043	1.34494
spe-8	chrI:118108-120870	WBGene00004962	SOM	IGN	OK	0	3.44198	inf	5e-05	0.0001367	yes	Coding	0	0	4.29176	2.59219
spe-17	chrIV:12013470-12013991	WBGene00004971	SOM	IGN	OK	0	2.50205	inf	5e-05	0.0001367	yes	Coding	0	0	2.83308	2.17102
jmjd-1.1	chrII:11806505-11808646	WBGene00005013	SOM	IGN	OK	0	2.40457	inf	5e-05	0.0001367	yes	Coding	0	0	2.94383	1.86531
srg-66	chrV:5480733-5482399	WBGene00005223	SOM	IGN	OK	0	2.56993	inf	5e-05	0.0001367	yes	Coding	0	0	2.12234	3.01751
srx-98	chrII:2443296-4279128	WBGene00005989	SOM	IGN	OK	0	0.897869	inf	0.00615	0.0127286	yes	Coding	0	0	0.630703	1.16503
tbx-33	chrIII:10732173-12052193	WBGene00006552	SOM	IGN	OK	0	4.87347	inf	0.00065	0.00157546	yes	Coding	0	0	3.82611	5.92083
tbx-34	chrIII:10732173-12052193	WBGene00006553	SOM	IGN	OK	0	6.32167	inf	0.00075	0.00180368	yes	Coding	0	0	7.26609	5.37726
tsp-19	chrI:6554901-6936826	WBGene00006645	SOM	IGN	OK	0	1.96879	inf	0.025	0.0457067	yes	Coding	0	0	2.8381	1.09947
vet-6	chrI:13143189-14566044	WBGene00006902	SOM	IGN	OK	0	3.68747	inf	0.0011	0.00258166	yes	Coding	0	0	2.38306	4.99187
B0250.8	chrV:20469862-20470454	WBGene00007125	SOM	IGN	OK	0	13.2078	inf	5e-05	0.0001367	yes	Coding	0	0	9.15536	17.2602
B0393.6	chrIII:4780403-4781946	WBGene00007171	SOM	IGN	OK	0	23.1058	inf	5e-05	0.0001367	yes	Coding	0	0	20.6996	25.512
B0457.4	chrII:8910953-8911968	WBGene00007179	SOM	IGN	OK	0	2.30539	inf	5e-05	0.0001367	yes	Coding	0	0	3.60039	1.0104
fbxb-119	chrV:18318587-18319716	WBGene00007182	SOM	IGN	OK	0	1.26126	inf	5e-05	0.0001367	yes	Coding	0	0	0.971291	1.55124
C01G10.14	chrV:15105372-15105889	WBGene00007239	SOM	IGN	OK	0	2.57076	inf	5e-05	0.0001367	yes	Coding	0	0	2.54562	2.5959
C03C10.7	chrIII:4096018-4096876	WBGene00007273	SOM	IGN	OK	0	3.53796	inf	5e-05	0.0001367	yes	Coding	0	0	3.58314	3.49278
C03C11.1	chrI:10014729-10015427	WBGene00007274	SOM	IGN	OK	0	6.98308	inf	5e-05	0.0001367	yes	Coding	0	0	6.79274	7.17343
asfl-1	chrI:9658264-9659817	WBGene00007277	SOM	IGN	OK	0	97.7568	inf	5e-05	0.0001367	yes	Coding	0	0	97.056	98.4577
C05D12.5	chrII:10968325-11503888	WBGene00007342	SOM	IGN	OK	0	1.56811	inf	0.0164	0.031262	yes	Coding	0	0	0.867131	2.26909
C08F11.7	chrIV:13637677-13638501	WBGene00007454	SOM	IGN	OK	0	10.3892	inf	5e-05	0.0001367	yes	Coding	0	0	11.6826	9.09581
C10C6.3	chrIV:11463586-11465167	WBGene00007512	SOM	IGN	OK	0	3.03019	inf	5e-05	0.0001367	yes	Coding	0	0	3.15344	2.90695
C12D8.9	chrV:10242829-10243153	WBGene00007538	SOM	IGN	OK	0	13.1185	inf	5e-05	0.0001367	yes	Coding	0	0	16.266	9.97113
C13G3.1	chrV:11011886-11012347	WBGene00007553	SOM	IGN	OK	0	2.69699	inf	5e-05	0.0001367	yes	Coding	0	0	1.34855	4.04542
C14A4.8	chrII:10597114-10598013	WBGene00007559	SOM	IGN	OK	0	2.51808	inf	5e-05	0.0001367	yes	Coding	0	0	3.48143	1.55473
C14A6.7	chrV:18167605-18168338	WBGene00007571	SOM	IGN	OK	0	1.06474	inf	0.01025	0.020404	yes	Coding	0	0	1.72147	0.408021
C14A6.8	chrV:18169058-18171590	WBGene00007572	SOM	IGN	OK	0	1.01089	inf	0.00225	0.00502755	yes	Coding	0	0	1.46969	0.552084
C17D12.5	chrI:11586241-11587285	WBGene00007639	SOM	IGN	OK	0	2.30325	inf	5e-05	0.0001367	yes	Coding	0	0	3.38637	1.22014
C17E4.4	chrI:9419480-9419950	WBGene00007644	SOM	IGN	OK	0	57.885	inf	5e-05	0.0001367	yes	Coding	0	0	60.7201	55.0499
C25D7.1	chrV:15036283-15036800	WBGene00007714	SOM	IGN	OK	0	8.74612	inf	5e-05	0.0001367	yes	Coding	0	0	9.48821	8.00403
C25G4.8	chrIV:12459795-12463389	WBGene00007735	SOM	IGN	OK	0	3.70807	inf	5e-05	0.0001367	yes	Coding	0	0	4.84371	2.57243
C26C6.6	chrI:7505967-7506642	WBGene00007740	SOM	IGN	OK	0	2.23349	inf	5e-05	0.0001367	yes	Coding	0	0	2.69711	1.76987
C27C7.7	chrI:11422180-11423591	WBGene00007769	SOM	IGN	OK	0	1.60776	inf	5e-05	0.0001367	yes	Coding	0	0	1.30329	1.91222
C27C12.3	chrX:14864334-14865775	WBGene00007773	SOM	IGN	OK	0	8.05782	inf	5e-05	0.0001367	yes	Coding	0	0	6.84685	9.2688
C28D4.4	chrIV:9743768-9744964	WBGene00007792	SOM	IGN	OK	0	3.54143	inf	5e-05	0.0001367	yes	Coding	0	0	4.29727	2.78559
C31G12.1	chrV:18179972-18181261	WBGene00007850	SOM	IGN	OK	0	14.1369	inf	5e-05	0.0001367	yes	Coding	0	0	14.3574	13.9165
C32C4.3	chrV:10645118-10646907	WBGene00007863	SOM	IGN	OK	0	2.93742	inf	5e-05	0.0001367	yes	Coding	0	0	3.73164	2.14321
gadr-2	chrIV:9482052-9485066	WBGene00007887	SOM	IGN	OK	0	2.20868	inf	5e-05	0.0001367	yes	Coding	0	0	2.2358	2.18155
ttr-9	chrIV:9505597-9506309	WBGene00007888	SOM	IGN	OK	0	5.32144	inf	5e-05	0.0001367	yes	Coding	0	0	6.72199	3.9209
C35A5.4	chrV:10497061-10499301	WBGene00007948	SOM	IGN	OK	0	2.28061	inf	5e-05	0.0001367	yes	Coding	0	0	3.38872	1.1725
C36H8.1	chrIV:12743070-12744715	WBGene00007987	SOM	IGN	OK	0	8.69327	inf	5e-05	0.0001367	yes	Coding	0	0	10.2922	7.09439
C38C6.5	chrII:14630658-14632561	WBGene00007998	SOM	IGN	OK	0	1.64033	inf	5e-05	0.0001367	yes	Coding	0	0	2.26342	1.01723
C38D4.7	chrIII:4810085-4811114	WBGene00008007	SOM	IGN	OK	0	25.2338	inf	5e-05	0.0001367	yes	Coding	0	0	24.1927	26.275
C44B9.3	chrIII:10732173-12052193	WBGene00008080	SOM	IGN	OK	0	43.5878	inf	0.00145	0.00333282	yes	Coding	0	0	43.7491	43.4264
gmeb-3	chrIII:3768529-3770231	WBGene00008092	SOM	IGN	OK	0	1.60295	inf	5e-05	0.0001367	yes	Coding	0	0	2.1712	1.03471
C45B11.5	chrV:11041805-11042283	WBGene00008106	SOM	IGN	OK	0	3.09692	inf	5e-05	0.0001367	yes	Coding	0	0	4.79953	1.39431
C46C2.3	chrIV:9225698-9227765	WBGene00008111	SOM	IGN	OK	0	8.17033	inf	5e-05	0.0001367	yes	Coding	0	0	7.68783	8.65283
C47A4.5	chrIV:13745684-13745912	WBGene00008125	SOM	IGN	OK	0	14.7029	inf	5e-05	0.0001367	yes	Coding	0	0	16.6386	12.7672
C47E8.1	chrV:14666087-14667090	WBGene00008141	SOM	IGN	OK	0	3.0505	inf	5e-05	0.0001367	yes	Coding	0	0	3.89512	2.20589
best-10	chrI:13143189-14566044	WBGene00008185	SOM	IGN	OK	0	1.1224	inf	0.0034	0.00737756	yes	Coding	0	0	1.69999	0.544816
C54G4.2	chrI:7741935-8394405	WBGene00008312	SOM	IGN	OK	0	5.70201	inf	0.02565	0.0467436	yes	Coding	0	0	8.01427	3.38975
D1081.9	chrI:8485994-8487037	WBGene00008387	SOM	IGN	OK	0	51.845	inf	5e-05	0.0001367	yes	Coding	0	0	50.0949	53.5952
E02H4.6	chrX:14250651-14252067	WBGene00008464	SOM	IGN	OK	0	9.12782	inf	5e-05	0.0001367	yes	Coding	0	0	7.05199	11.2037
F02D10.6	chrX:13449587-13451603	WBGene00008526	SOM	IGN	OK	0	6.39911	inf	5e-05	0.0001367	yes	Coding	0	0	4.47703	8.32118
F10D11.4	chrI:8441595-8442327	WBGene00008650	SOM	IGN	OK	0	3.65684	inf	5e-05	0.0001367	yes	Coding	0	0	5.67251	1.64116
sdz-14	chrI:12216494-12217717	WBGene00008782	SOM	IGN	OK	0	5.42434	inf	5e-05	0.0001367	yes	Coding	0	0	4.53871	6.30996
F14D7.2	chrV:14292025-14293691	WBGene00008789	SOM	IGN	OK	0	52.7028	inf	5e-05	0.0001367	yes	Coding	0	0	44.9922	60.4135
F15A4.10	chrII:12484586-12485063	WBGene00008844	SOM	IGN	OK	0	10.6093	inf	5e-05	0.0001367	yes	Coding	0	0	10.0288	11.1898
fbxb-102	chrII:12482866-12484163	WBGene00008847	SOM	IGN	OK	0	0.960425	inf	5e-05	0.0001367	yes	Coding	0	0	0.726814	1.19404
F15D3.4	chrI:11565231-11570794	WBGene00008854	SOM	IGN	OK	0	3.57448	inf	5e-05	0.0001367	yes	Coding	0	0	3.70836	3.44059
F15D4.6	chrII:13249137-13249438	WBGene00008863	SOM	IGN	OK	0	6.70927	inf	0.0002	0.00051659	yes	Coding	0	0	3.69572	9.72282
F15H9.1	chrI:12157141-12158703	WBGene00008870	SOM	IGN	OK	0	1.22037	inf	5e-05	0.0001367	yes	Coding	0	0	1.88091	0.559833
F18C12.4	chrI:7741935-8394405	WBGene00008935	SOM	IGN	OK	0	1.27686	inf	0.0085	0.017188	yes	Coding	0	0	1.16107	1.39265
F19B6.3	chrIV:12327337-12328489	WBGene00008949	SOM	IGN	OK	0	4.2422	inf	5e-05	0.0001367	yes	Coding	0	0	5.17819	3.30621
F23B12.1	chrV:14429181-14430485	WBGene00009079	SOM	IGN	OK	0	4.5739	inf	5e-05	0.0001367	yes	Coding	0	0	5.80509	3.34271
F23D12.4	chrX:14444931-14446054	WBGene00009088	SOM	IGN	OK	0	1.21038	inf	5e-05	0.0001367	yes	Coding	0	0	0.934453	1.48632
F27E5.3	chrII:10141397-10144133	WBGene00009193	SOM	IGN	OK	0	3.16399	inf	5e-05	0.0001367	yes	Coding	0	0	4.05583	2.27215
F30A10.12	chrI:9481753-9482227	WBGene00009269	SOM	IGN	OK	0	12.402	inf	5e-05	0.0001367	yes	Coding	0	0	15.0261	9.77779
F31F6.1	chrX:14867031-14868231	WBGene00009300	SOM	IGN	OK	0	9.65629	inf	5e-05	0.0001367	yes	Coding	0	0	8.26502	11.0476
F31F6.2	chrX:14869536-14870606	WBGene00009301	SOM	IGN	OK	0	7.83144	inf	5e-05	0.0001367	yes	Coding	0	0	7.47208	8.1908
F31F6.3	chrX:14871766-14872792	WBGene00009302	SOM	IGN	OK	0	6.55704	inf	5e-05	0.0001367	yes	Coding	0	0	5.45413	7.65996
F35E2.5	chrI:11741605-11743942	WBGene00009412	SOM	IGN	OK	0	2.19655	inf	5e-05	0.0001367	yes	Coding	0	0	2.99377	1.39932
fbxa-181	chrV:13725891-13726895	WBGene00009427	SOM	IGN	OK	0	4.75474	inf	5e-05	0.0001367	yes	Coding	0	0	5.20823	4.30126
F36A2.11	chrI:8822281-8823600	WBGene00009458	SOM	IGN	OK	0	6.20939	inf	5e-05	0.0001367	yes	Coding	0	0	8.03729	4.38149
F36A2.12	chrI:8826199-8826570	WBGene00009459	SOM	IGN	OK	0	17.959	inf	5e-05	0.0001367	yes	Coding	0	0	23.0991	12.8189
F36D1.4	chrI:11271699-11272338	WBGene00009463	SOM	IGN	OK	0	17.4428	inf	5e-05	0.0001367	yes	Coding	0	0	20.2059	14.6796
F36D1.6	chrI:11270173-11271218	WBGene00009465	SOM	IGN	OK	0	1.37855	inf	5e-05	0.0001367	yes	Coding	0	0	2.22102	0.536067
F37A8.2	chrIII:3929530-3931405	WBGene00009502	SOM	IGN	OK	0	3.90202	inf	5e-05	0.0001367	yes	Coding	0	0	4.31289	3.49116
sfxn-1.2	chrII:10968325-11503888	WBGene00009513	SOM	IGN	OK	0	2.34188	inf	0.0133	0.0259637	yes	Coding	0	0	2.47541	2.20835
fbxb-3	chrIV:11838956-11840221	WBGene00009546	SOM	IGN	OK	0	1.87878	inf	5e-05	0.0001367	yes	Coding	0	0	2.12972	1.62784
F40G12.7	chrV:14275653-14276328	WBGene00009602	SOM	IGN	OK	0	1.85991	inf	5e-05	0.0001367	yes	Coding	0	0	1.45888	2.26094
oac-27	chrI:12254496-12257171	WBGene00009609	SOM	IGN	OK	0	1.29299	inf	5e-05	0.0001367	yes	Coding	0	0	1.43433	1.15166
F42E8.1	chrV:13062413-13063602	WBGene00009630	SOM	IGN	OK	0	1.09381	inf	5e-05	0.0001367	yes	Coding	0	0	1.69669	0.49092
F42G4.7	chrII:13046477-13047184	WBGene00009644	SOM	IGN	OK	0	8.06935	inf	5e-05	0.0001367	yes	Coding	0	0	8.16465	7.97406
F44F4.9	chrII:10915262-10915709	WBGene00009704	SOM	IGN	OK	0	1.84136	inf	0.0002	0.00051659	yes	Coding	0	0	2.39372	1.289
F45D3.1	chrV:12527065-12528004	WBGene00009721	SOM	IGN	OK	0	3.86871	inf	5e-05	0.0001367	yes	Coding	0	0	2.54562	5.1918
F46A8.6	chrI:11243827-11244995	WBGene00009749	SOM	IGN	OK	0	1.92241	inf	5e-05	0.0001367	yes	Coding	0	0	2.76401	1.0808
scrm-6	chrI:11253341-11255875	WBGene00009753	SOM	IGN	OK	0	6.95001	inf	5e-05	0.0001367	yes	Coding	0	0	6.90246	6.99756
F46A9.1	chrI:9457889-9458798	WBGene00009754	SOM	IGN	OK	0	5.30244	inf	5e-05	0.0001367	yes	Coding	0	0	6.06027	4.54461
ttr-11	chrV:20603334-20604347	WBGene00009758	SOM	IGN	OK	0	1.23416	inf	0.00255	0.00563784	yes	Coding	0	0	2.10187	0.366455
F46B6.10	chrV:9801438-9802004	WBGene00009775	SOM	IGN	OK	0	0.895888	inf	0.00515	0.0108079	yes	Coding	0	0	1.50832	0.283456
lsy-27	chrV:17348804-17350036	WBGene00009834	SOM	IGN	OK	0	18.4249	inf	5e-05	0.0001367	yes	Coding	0	0	13.6407	23.2092
srsx-35	chrV:20681388-20682983	WBGene00009999	SOM	IGN	OK	0	2.43039	inf	5e-05	0.0001367	yes	Coding	0	0	1.56503	3.29576
F54B3.2	chrII:10268113-10269984	WBGene00010014	SOM	IGN	OK	0	2.33065	inf	5e-05	0.0001367	yes	Coding	0	0	2.66547	1.99582
fbxb-60	chrV:19297791-19298720	WBGene00010104	SOM	IGN	OK	0	1.08423	inf	5e-05	0.0001367	yes	Coding	0	0	1.41832	0.750131
dot-1.4	chrX:11929830-11931578	WBGene00010120	SOM	IGN	OK	0	0.946717	inf	5e-05	0.0001367	yes	Coding	0	0	0.754131	1.1393
pot-2	chrII:14524119-14524971	WBGene00010195	SOM	IGN	OK	0	44.1706	inf	5e-05	0.0001367	yes	Coding	0	0	43.3342	45.007
F57G9.3	chrII:12409327-12410125	WBGene00010219	SOM	IGN	OK	0	1.56096	inf	5e-05	0.0001367	yes	Coding	0	0	1.39652	1.72539
F58D5.6	chrI:12034062-12037221	WBGene00010245	SOM	IGN	OK	0	2.42962	inf	5e-05	0.0001367	yes	Coding	0	0	3.21079	1.64844
F59C6.3	chrI:10524447-10525475	WBGene00010324	SOM	IGN	OK	0	6.36479	inf	5e-05	0.0001367	yes	Coding	0	0	8.00109	4.7285
H04D03.3	chrIII:10452799-10460453	WBGene00010364	SOM	IGN	OK	0	4.59084	inf	5e-05	0.0001367	yes	Coding	0	0	4.958	4.22368
K01D12.15	chrV:12386434-12386689	WBGene00010474	SOM	IGN	OK	0	17.8135	inf	5e-05	0.0001367	yes	Coding	0	0	22.7536	12.8733
K01G12.3	chrIV:14193500-14195935	WBGene00010483	SOM	IGN	OK	0	11.9445	inf	5e-05	0.0001367	yes	Coding	0	0	10.5356	13.3534
ant-1.3	chrIV:9708199-9709241	WBGene00010485	SOM	IGN	OK	0	12.316	inf	5e-05	0.0001367	yes	Coding	0	0	16.4328	8.1992
K03H1.7	chrIII:9947343-9947661	WBGene00010542	SOM	IGN	OK	0	67.8833	inf	5e-05	0.0001367	yes	Coding	0	0	59.4361	76.3306
K05C4.8	chrI:14732414-14733538	WBGene00010584	SOM	IGN	OK	0	2.49388	inf	5e-05	0.0001367	yes	Coding	0	0	2.57553	2.41224
K06A4.6	chrV:9480447-9480642	WBGene00010596	SOM	IGN	OK	0	4.70216	inf	0.00225	0.00502755	yes	Coding	0	0	6.73531	2.66901
K08E7.4	chrIV:12570682-12571030	WBGene00010672	SOM	IGN	OK	0	3.38696	inf	0.00035	0.000878786	yes	Coding	0	0	4.12579	2.64812
K08F4.5	chrIV:10135045-10135842	WBGene00010679	SOM	IGN	OK	0	1.23805	inf	5e-05	0.0001367	yes	Coding	0	0	2.0884	0.387708
K08H2.2	chrX:13234208-13234888	WBGene00010689	SOM	IGN	OK	0	1.5341	inf	5e-05	0.0001367	yes	Coding	0	0	1.07336	1.99483
K08H2.3	chrX:13237352-13238295	WBGene00010690	SOM	IGN	OK	0	25.5145	inf	5e-05	0.0001367	yes	Coding	0	0	21.3211	29.708
K09B11.5	chrIV:13431263-13433980	WBGene00010712	SOM	IGN	OK	0	4.01505	inf	5e-05	0.0001367	yes	Coding	0	0	4.27003	3.76006
K10D6.3	chrV:11200646-11201374	WBGene00010743	SOM	IGN	OK	0	1.89108	inf	5e-05	0.0001367	yes	Coding	0	0	2.62646	1.1557
K10H10.7	chrII:14507109-14507556	WBGene00010763	SOM	IGN	OK	0	0.840433	inf	0.00515	0.0108079	yes	Coding	0	0	1.41526	0.265606
sepa-1	chrI:13143189-14566044	WBGene00010808	SOM	IGN	OK	0	5.08318	inf	0.0124	0.0243637	yes	Coding	0	0	3.70295	6.46342
M117.4	chrIV:11830798-11833445	WBGene00010920	SOM	IGN	OK	0	4.94604	inf	5e-05	0.0001367	yes	Coding	0	0	5.95195	3.94014
M162.7	chrV:19792653-19794952	WBGene00010933	SOM	IGN	OK	0	7.42847	inf	5e-05	0.0001367	yes	Coding	0	0	8.27672	6.58023
R03G8.4	chrX:13101236-13104136	WBGene00010999	SOM	IGN	OK	0	2.81319	inf	5e-05	0.0001367	yes	Coding	0	0	2.0404	3.58598
R04B5.1	chrV:10077893-10078252	WBGene00011001	SOM	IGN	OK	0	4.99106	inf	5e-05	0.0001367	yes	Coding	0	0	5.715	4.26711
R04D3.4	chrX:13287836-13288736	WBGene00011012	SOM	IGN	OK	0	18.4776	inf	5e-05	0.0001367	yes	Coding	0	0	17.4768	19.4783
R05D7.2	chrI:12165719-12168013	WBGene00011027	SOM	IGN	OK	0	2.493	inf	5e-05	0.0001367	yes	Coding	0	0	3.46456	1.52143
sdz-26	chrII:14381695-14383233	WBGene00011049	SOM	IGN	OK	0	4.50367	inf	5e-05	0.0001367	yes	Coding	0	0	3.896	5.11134
ssp-33	chrV:14711361-14711685	WBGene00011134	SOM	IGN	OK	0	8.96092	inf	5e-05	0.0001367	yes	Coding	0	0	10.1983	7.72348
R09A8.1	chrX:12612658-12617812	WBGene00011152	SOM	IGN	OK	0	6.02203	inf	5e-05	0.0001367	yes	Coding	0	0	4.95775	7.0863
R09E10.4	chrIV:10304824-10307858	WBGene00011174	SOM	IGN	OK	0	1.81952	inf	5e-05	0.0001367	yes	Coding	0	0	2.76186	0.877176
R11.4	chrX:16210348-16210546	WBGene00011229	SOM	IGN	OK	0	6.38481	inf	0.0003	0.000758483	yes	Coding	0	0	3.86178	8.90784
R102.3	chrIV:10690473-10691649	WBGene00011290	SOM	IGN	OK	0	1.78008	inf	5e-05	0.0001367	yes	Coding	0	0	2.66972	0.89044
T01G5.7	chrV:15111949-15113411	WBGene00011342	SOM	IGN	OK	0	18.8301	inf	5e-05	0.0001367	yes	Coding	0	0	18.7656	18.8945
sdz-30	chrI:13143189-14566044	WBGene00011432	SOM	IGN	OK	0	2.96445	inf	0.0011	0.00258166	yes	Coding	0	0	1.64723	4.28168
T04D3.8	chrI:13143189-14566044	WBGene00011435	SOM	IGN	OK	0	28.7251	inf	0.00025	0.000638083	yes	Coding	0	0	22.436	35.0142
dylt-3	chrII:8181333-8182257	WBGene00011469	SOM	IGN	OK	0	3.05015	inf	5e-05	0.0001367	yes	Coding	0	0	3.91208	2.18822
T05C12.9	chrII:8191721-8193167	WBGene00011472	SOM	IGN	OK	0	0.975601	inf	5e-05	0.0001367	yes	Coding	0	0	1.18955	0.761651
T08D2.4	chrX:177395-177854	WBGene00011609	SOM	IGN	OK	0	2.75604	inf	0.00025	0.000638083	yes	Coding	0	0	2.57115	2.94092
T08G3.7	chrV:16462416-16466336	WBGene00011619	SOM	IGN	OK	0	2.37144	inf	5e-05	0.0001367	yes	Coding	0	0	2.90593	1.83694
T08G5.3	chrV:14026435-14027397	WBGene00011624	SOM	IGN	OK	0	1.58233	inf	5e-05	0.0001367	yes	Coding	0	0	1.22193	1.94273
ssp-36	chrIV:9765685-9766317	WBGene00011749	SOM	IGN	OK	0	3.3804	inf	5e-05	0.0001367	yes	Coding	0	0	3.67141	3.08939
T15H9.4	chrII:9611813-9613344	WBGene00011789	SOM	IGN	OK	0	1.61643	inf	5e-05	0.0001367	yes	Coding	0	0	2.51471	0.718137
T15H9.5	chrII:9610661-9611282	WBGene00011790	SOM	IGN	OK	0	3.58641	inf	5e-05	0.0001367	yes	Coding	0	0	5.2509	1.92191
T21C12.4	chrIII:10552951-10557886	WBGene00011900	SOM	IGN	OK	0	6.85413	inf	5e-05	0.0001367	yes	Coding	0	0	7.78467	5.92359
T23G11.10	chrI:7698296-7699033	WBGene00011973	SOM	IGN	OK	0	2.34524	inf	5e-05	0.0001367	yes	Coding	0	0	2.28463	2.40585
T24D5.4	chrX:12597098-12597368	WBGene00011992	SOM	IGN	OK	0	13.2414	inf	5e-05	0.0001367	yes	Coding	0	0	12.376	14.1068
T24D5.5	chrX:12597961-12599228	WBGene00011993	SOM	IGN	OK	0	11.3676	inf	5e-05	0.0001367	yes	Coding	0	0	10.8824	11.8527
T25B9.2	chrIV:10750491-10751688	WBGene00012008	SOM	IGN	OK	0	1.79103	inf	5e-05	0.0001367	yes	Coding	0	0	2.5734	1.00866
T25B9.4	chrIV:10755739-10757652	WBGene00012010	SOM	IGN	OK	0	3.01244	inf	5e-05	0.0001367	yes	Coding	0	0	3.95043	2.07446
T25E12.6	chrV:16742534-16744786	WBGene00012021	SOM	IGN	OK	0	5.03783	inf	5e-05	0.0001367	yes	Coding	0	0	3.92432	6.15135
T27A8.3	chrX:16062612-16063218	WBGene00012075	SOM	IGN	OK	0	1.34209	inf	5e-05	0.0001367	yes	Coding	0	0	1.22193	1.46226
T27E9.6	chrIII:12784715-13607695	WBGene00012096	SOM	IGN	OK	0	4.38513	inf	0.00135	0.00312227	yes	Coding	0	0	3.81287	4.95739
fbxb-86	chrIII:12784715-13607695	WBGene00012098	SOM	IGN	OK	0	1.33289	inf	0.00265	0.00583685	yes	Coding	0	0	1.30215	1.36364
T27F6.1	chrI:12470792-12473309	WBGene00012102	SOM	IGN	OK	0	1.81097	inf	5e-05	0.0001367	yes	Coding	0	0	1.83091	1.79102
sygl-1	chrI:12484206-12486147	WBGene00012104	SOM	IGN	OK	0	22.1231	inf	5e-05	0.0001367	yes	Coding	0	0	23.5782	20.668
T28A8.5	chrIII:12784715-13607695	WBGene00012111	SOM	IGN	OK	0	44.0577	inf	0.00165	0.0037624	yes	Coding	0	0	43.0224	45.0929
W01B6.5	chrIV:10076303-10078628	WBGene00012172	SOM	IGN	OK	0	3.215	inf	5e-05	0.0001367	yes	Coding	0	0	3.75075	2.67926
W01B6.8	chrIV:10083469-10084352	WBGene00012174	SOM	IGN	OK	0	1.90921	inf	5e-05	0.0001367	yes	Coding	0	0	2.78453	1.03389
W02A2.8	chrIV:13356167-13358557	WBGene00012191	SOM	IGN	OK	0	13.762	inf	5e-05	0.0001367	yes	Coding	0	0	15.5138	12.0102
W02D9.4	chrI:12538042-12538945	WBGene00012210	SOM	IGN	OK	0	26.2916	inf	5e-05	0.0001367	yes	Coding	0	0	25.267	27.3163
W04A4.4	chrI:13143189-14566044	WBGene00012233	SOM	IGN	OK	0	0.893581	inf	0.0133	0.0259637	yes	Coding	0	0	1.25611	0.531057
W04A8.5	chrI:13143189-14566044	WBGene00012240	SOM	IGN	OK	0	4.09288	inf	0.00105	0.00247211	yes	Coding	0	0	3.15321	5.03256
W04E12.3	chrV:19741920-19742282	WBGene00012248	SOM	IGN	OK	0	1.72686	inf	0.02405	0.0441078	yes	Coding	0	0	1.75143	1.70229
W04E12.4	chrV:19743634-19745691	WBGene00012249	SOM	IGN	OK	0	2.62462	inf	5e-05	0.0001367	yes	Coding	0	0	2.72325	2.52599
W04E12.5	chrV:19746121-19748469	WBGene00012250	SOM	IGN	OK	0	5.1589	inf	5e-05	0.0001367	yes	Coding	0	0	6.82503	3.49278
W09D6.4	chrIII:10732173-12052193	WBGene00012357	SOM	IGN	OK	0	15.9047	inf	0.00075	0.00180368	yes	Coding	0	0	20.0898	11.7195
W09H1.4	chrII:13185025-13185661	WBGene00012374	SOM	IGN	OK	0	6.97748	inf	5e-05	0.0001367	yes	Coding	0	0	4.5619	9.39305
Y1A5A.1	chrIII:3985653-3986789	WBGene00012379	SOM	IGN	OK	0	3.93308	inf	5e-05	0.0001367	yes	Coding	0	0	4.70083	3.16532
Y6B3B.3	chrI:13143189-14566044	WBGene00012388	SOM	IGN	OK	0	0.789757	inf	0.0129	0.0252491	yes	Coding	0	0	1.16297	0.416544
Y18D10A.21	chrI:12929386-12931058	WBGene00012486	SOM	IGN	OK	0	6.41469	inf	5e-05	0.0001367	yes	Coding	0	0	7.17644	5.65294
Y26D4A.12	chrI:13082668-13082897	WBGene00012509	SOM	IGN	OK	0	2.11583	inf	0.01045	0.0207667	yes	Coding	0	0	0.866077	3.36559
Y37A1B.4	chrIV:14059664-14060197	WBGene00012537	SOM	IGN	OK	0	2.74542	inf	5e-05	0.0001367	yes	Coding	0	0	2.52368	2.96715
Y37D8A.8	chrIII:12784715-13607695	WBGene00012549	SOM	IGN	OK	0	23.4425	inf	0.001	0.00236323	yes	Coding	0	0	17.7694	29.1155
fbxa-211	chrV:18127658-18128818	WBGene00012566	SOM	IGN	OK	0	55.5439	inf	5e-05	0.0001367	yes	Coding	0	0	52.4225	58.6653
Y37H2A.7	chrV:18133271-18134450	WBGene00012567	SOM	IGN	OK	0	20.8977	inf	5e-05	0.0001367	yes	Coding	0	0	20.2945	21.5009
Y38F1A.7	chrII:12996974-12997735	WBGene00012609	SOM	IGN	OK	0	1.80951	inf	5e-05	0.0001367	yes	Coding	0	0	1.87036	1.74867
dct-10	chrV:20506471-20509477	WBGene00012618	SOM	IGN	OK	0	1.47043	inf	5e-05	0.0001367	yes	Coding	0	0	1.02342	1.91744
Y39E4A.1	chrIII:12784715-13607695	WBGene00012711	SOM	IGN	OK	0	2.30732	inf	0.0077	0.015673	yes	Coding	0	0	2.24625	2.3684
Y41C4A.7	chrIII:10732173-12052193	WBGene00012754	SOM	IGN	OK	0	1.67451	inf	0.01605	0.0306484	yes	Coding	0	0	1.6265	1.72252
Y41C4A.18	chrIII:10732173-12052193	WBGene00012761	SOM	IGN	OK	0	12.5459	inf	0.00155	0.00354722	yes	Coding	0	0	15.8048	9.28706
Y43E12A.3	chrIV:10987886-10989034	WBGene00012795	SOM	IGN	OK	0	33.146	inf	5e-05	0.0001367	yes	Coding	0	0	31.217	35.075
srxa-14	chrV:20639562-20641018	WBGene00012846	SOM	IGN	OK	0	0.935639	inf	5e-05	0.0001367	yes	Coding	0	0	0.849919	1.02136
Y44A6B.3	chrV:20636832-20638413	WBGene00012848	SOM	IGN	OK	0	7.3816	inf	5e-05	0.0001367	yes	Coding	0	0	6.19977	8.56343
Y45F10B.3	chrIV:13593626-13593854	WBGene00012871	SOM	IGN	OK	0	13.4139	inf	5e-05	0.0001367	yes	Coding	0	0	15.7628	11.0649
Y45F10C.1	chrIV:13656388-13659523	WBGene00012877	SOM	IGN	OK	0	0.984354	inf	5e-05	0.0001367	yes	Coding	0	0	1.72198	0.24673
Y46G5A.14	chrII:12774978-12775432	WBGene00012905	SOM	IGN	OK	0	4.30576	inf	5e-05	0.0001367	yes	Coding	0	0	4.64194	3.96957
Y46G5A.28	chrII:12850382-12851751	WBGene00012916	SOM	IGN	OK	0	1.25002	inf	5e-05	0.0001367	yes	Coding	0	0	1.11173	1.38831
Y47D3A.13	chrIII:10732173-12052193	WBGene00012926	SOM	IGN	OK	0	23.4187	inf	0.0003	0.000758483	yes	Coding	0	0	24.8263	22.0112
Y47H9C.12	chrI:11896691-11896956	WBGene00012955	SOM	IGN	OK	0	50.513	inf	5e-05	0.0001367	yes	Coding	0	0	59.2821	41.7438
Y47H10A.2	chrI:12085017-12087821	WBGene00012958	SOM	IGN	OK	0	4.1999	inf	5e-05	0.0001367	yes	Coding	0	0	4.06947	4.33034
Y50E8A.2	chrV:14728425-14728839	WBGene00013047	SOM	IGN	OK	0	1.84087	inf	5e-05	0.0001367	yes	Coding	0	0	2.93223	0.7495
Y50E8A.6	chrV:14739125-14741311	WBGene00013049	SOM	IGN	OK	0	0.840912	inf	5e-05	0.0001367	yes	Coding	0	0	1.26747	0.414349
Y50E8A.10	chrV:14780065-14781063	WBGene00013053	SOM	IGN	OK	0	4.53783	inf	5e-05	0.0001367	yes	Coding	0	0	6.79374	2.28191
Y51A2B.4	chrV:18386223-18389094	WBGene00013068	SOM	IGN	OK	0	1.35871	inf	5e-05	0.0001367	yes	Coding	0	0	1.85878	0.858631
Y51A2B.5	chrV:18389251-18391249	WBGene00013069	SOM	IGN	OK	0	7.77654	inf	5e-05	0.0001367	yes	Coding	0	0	9.34436	6.20871
mpz-6	chrII:9405540-9406917	WBGene00013085	SOM	IGN	OK	0	2.75578	inf	5e-05	0.0001367	yes	Coding	0	0	2.95193	2.55963
Y51B9A.7	chrII:9399999-9400438	WBGene00013089	SOM	IGN	OK	0	2.28778	inf	0.0002	0.00051659	yes	Coding	0	0	4.57555	0
hsf-2	chrI:11968942-11969838	WBGene00013134	SOM	IGN	OK	0	5.98873	inf	5e-05	0.0001367	yes	Coding	0	0	6.01197	5.96549
Y53C10A.10	chrI:12020769-12028289	WBGene00013138	SOM	IGN	OK	0	3.49141	inf	5e-05	0.0001367	yes	Coding	0	0	3.95482	3.02801
Y53C12A.6	chrII:9717418-9717716	WBGene00013141	SOM	IGN	OK	0	19.9383	inf	5e-05	0.0001367	yes	Coding	0	0	10.3749	29.5018
Y53C12A.7	chrII:9700531-9701349	WBGene00013142	SOM	IGN	OK	0	7.78746	inf	5e-05	0.0001367	yes	Coding	0	0	8.83914	6.73578
Y53F4B.5	chrII:14982515-14983933	WBGene00013152	SOM	IGN	OK	0	2.86227	inf	5e-05	0.0001367	yes	Coding	0	0	2.95716	2.76739
Y53F4B.10	chrII:15002018-15003434	WBGene00013157	SOM	IGN	OK	0	1.0973	inf	5e-05	0.0001367	yes	Coding	0	0	1.24563	0.948967
Y53F4B.24	chrII:15131522-15134291	WBGene00013170	SOM	IGN	OK	0	1.61156	inf	5e-05	0.0001367	yes	Coding	0	0	1.71125	1.51187
Y53F4B.36	chrII:15175910-15177195	WBGene00013175	SOM	IGN	OK	0	1.78644	inf	5e-05	0.0001367	yes	Coding	0	0	1.94511	1.62776
Y53H1C.3	chrI:11417873-11421227	WBGene00013186	SOM	IGN	OK	0	1.77084	inf	5e-05	0.0001367	yes	Coding	0	0	2.47726	1.06443
fbxb-22	chrIII:10732173-12052193	WBGene00013230	SOM	IGN	OK	0	2.1467	inf	0.00155	0.00354722	yes	Coding	0	0	1.83445	2.45895
Y57A10C.10	chrII:12440067-12441200	WBGene00013288	SOM	IGN	OK	0	1.03558	inf	5e-05	0.0001367	yes	Coding	0	0	1.68103	0.390127
Y59A8B.24	chrV:17951321-17952794	WBGene00013356	SOM	IGN	OK	0	1.42979	inf	5e-05	0.0001367	yes	Coding	0	0	0.937661	1.92191
clec-260	chrV:19982962-19986282	WBGene00013357	SOM	IGN	OK	0	2.61312	inf	5e-05	0.0001367	yes	Coding	0	0	3.34431	1.88192
Y60A9.3	chrX:14383180-14383792	WBGene00013370	SOM	IGN	OK	0	2.5341	inf	5e-05	0.0001367	yes	Coding	0	0	2.55495	2.51325
Y62E10A.3	chrIV:13359480-13360044	WBGene00013374	SOM	IGN	OK	0	1.37446	inf	5e-05	0.0001367	yes	Coding	0	0	1.87532	0.873597
fbxb-101	chrI:13143189-14566044	WBGene00013404	SOM	IGN	OK	0	1.38994	inf	0.0037	0.00798616	yes	Coding	0	0	0.67828	2.1016
Y66A7A.4	chrIII:10732173-12052193	WBGene00013424	SOM	IGN	OK	0	2.34826	inf	0.0011	0.00258166	yes	Coding	0	0	2.97856	1.71796
Y66D12A.3	chrIII:10732173-12052193	WBGene00013429	SOM	IGN	OK	0	5.84449	inf	0.01465	0.028252	yes	Coding	0	0	5.65564	6.03333
Y66D12A.6	chrIII:10732173-12052193	WBGene00013432	SOM	IGN	OK	0	47.3379	inf	0.0007	0.00169089	yes	Coding	0	0	45.8637	48.8121
Y66D12A.11	chrIII:10732173-12052193	WBGene00013437	SOM	IGN	OK	0	2.62645	inf	0.0122	0.0239909	yes	Coding	0	0	2.91915	2.33376
Y66D12A.16	chrIII:10732173-12052193	WBGene00013442	SOM	IGN	OK	0	44.4592	inf	0.02255	0.0417121	yes	Coding	0	0	41.8025	47.1158
Y69E1A.4	chrIV:10955275-10956568	WBGene00013476	SOM	IGN	OK	0	1.88626	inf	5e-05	0.0001367	yes	Coding	0	0	2.66971	1.1028
Y73F8A.12	chrIV:15311201-15311644	WBGene00013521	SOM	IGN	OK	0	1.14891	inf	0.00105	0.00247211	yes	Coding	0	0	1.46969	0.828126
Y73F8A.14	chrIV:15318561-15319004	WBGene00013523	SOM	IGN	OK	0	4.46657	inf	5e-05	0.0001367	yes	Coding	0	0	6.17272	2.76042
Y75B8A.10	chrIII:12180858-12182912	WBGene00013547	SOM	IGN	OK	0	1.71115	inf	5e-05	0.0001367	yes	Coding	0	0	2.39844	1.02385
Y102A5C.4	chrV:16922227-16924234	WBGene00013613	SOM	IGN	OK	0	2.80773	inf	5e-05	0.0001367	yes	Coding	0	0	2.42112	3.19435
Y106G6D.2	chrI:10110993-10111840	WBGene00013699	SOM	IGN	OK	0	3.37148	inf	5e-05	0.0001367	yes	Coding	0	0	4.16819	2.57476
spe-19	chrV:20040957-20047367	WBGene00013747	SOM	IGN	OK	0	1.02823	inf	5e-05	0.0001367	yes	Coding	0	0	1.46406	0.592395
fbxb-59	chrV:20204536-20206149	WBGene00013759	SOM	IGN	OK	0	1.72044	inf	5e-05	0.0001367	yes	Coding	0	0	1.17195	2.26892
Y113G7C.1	chrV:20317805-20323935	WBGene00013771	SOM	IGN	OK	0	11.905	inf	5e-05	0.0001367	yes	Coding	0	0	14.1152	9.69472
dct-13	chrIV:17024464-17025082	WBGene00013794	SOM	IGN	OK	0	0.858317	inf	5e-05	0.0001367	yes	Coding	0	0	0.88996	0.826674
Y116A8C.23	chrIV:17053637-17055438	WBGene00013800	SOM	IGN	OK	0	5.78241	inf	5e-05	0.0001367	yes	Coding	0	0	7.60011	3.96472
ZK507.1	chrIII:9099616-9101181	WBGene00013978	SOM	IGN	OK	0	4.43197	inf	5e-05	0.0001367	yes	Coding	0	0	4.88016	3.98378
ZK666.1	chrII:10470873-10471287	WBGene00014041	SOM	IGN	OK	0	1.92395	inf	5e-05	0.0001367	yes	Coding	0	0	1.5994	2.2485
ZK673.6	chrII:10462882-10464259	WBGene00014062	SOM	IGN	OK	0	3.84095	inf	5e-05	0.0001367	yes	Coding	0	0	4.69512	2.98678
sdz-37	chrII:10464809-10465238	WBGene00014064	SOM	IGN	OK	0	3.98714	inf	5e-05	0.0001367	yes	Coding	0	0	3.02244	4.95185
ZK678.3	chrX:15746936-15752070	WBGene00014069	SOM	IGN	OK	0	2.17977	inf	5e-05	0.0001367	yes	Coding	0	0	2.45278	1.90677
ZK892.3	chrII:10001860-10003912	WBGene00014127	SOM	IGN	OK	0	3.88179	inf	5e-05	0.0001367	yes	Coding	0	0	5.19735	2.56622
ZK930.5	chrII:11882550-11883449	WBGene00014155	SOM	IGN	OK	0	3.32144	inf	5e-05	0.0001367	yes	Coding	0	0	2.94727	3.69561
ZK930.6	chrII:11885524-11886273	WBGene00014156	SOM	IGN	OK	0	5.57411	inf	5e-05	0.0001367	yes	Coding	0	0	6.63136	4.51685
ZK970.8	chrII:10309576-10310008	WBGene00014174	SOM	IGN	OK	0	6.29383	inf	5e-05	0.0001367	yes	Coding	0	0	7.2245	5.36315
ZK1053.4	chrI:13143189-14566044	WBGene00014199	SOM	IGN	OK	0	10.2161	inf	0.0007	0.00169089	yes	Coding	0	0	8.23067	12.2016
ZK1225.5	chrI:13143189-14566044	WBGene00014239	SOM	IGN	OK	0	2.92403	inf	0.0008	0.0019166	yes	Coding	0	0	3.61245	2.23562
sdz-36	chrIV:9690926-9691343	WBGene00014242	SOM	IGN	OK	0	0.905631	inf	0.00225	0.00502755	yes	Coding	0	0	1.31747	0.493794
AC7.3	chrIV:5111830-5112867	WBGene00014997	SOM	IGN	OK	0	2.51362	inf	5e-05	0.0001367	yes	Coding	0	0	3.08338	1.94387
B0041.1	chrI:4573661-5262993	WBGene00015006	SOM	IGN	OK	0	4.16072	inf	0.0048	0.0101568	yes	Coding	0	0	4.96767	3.35378
math-1	chrII:2046057-2046661	WBGene00015015	SOM	IGN	OK	0	2.59765	inf	5e-05	0.0001367	yes	Coding	0	0	2.20159	2.9937
B0207.9	chrI:5957484-5958347	WBGene00015032	SOM	IGN	OK	0	8.78199	inf	5e-05	0.0001367	yes	Coding	0	0	9.93253	7.63145
snpc-3.1	chrIV:5484180-5486201	WBGene00015098	SOM	IGN	OK	0	36.0524	inf	5e-05	0.0001367	yes	Coding	0	0	35.2248	36.8801
B0281.4	chrII:2297942-2298518	WBGene00015111	SOM	IGN	OK	0	23.9357	inf	5e-05	0.0001367	yes	Coding	0	0	22.1983	25.6731
B0281.5	chrII:2299946-2300823	WBGene00015112	SOM	IGN	OK	0	9.30355	inf	5e-05	0.0001367	yes	Coding	0	0	7.32064	11.2864
B0304.2	chrII:4523640-4524450	WBGene00015134	SOM	IGN	OK	0	58.7605	inf	5e-05	0.0001367	yes	Coding	0	0	62.2032	55.3178
B0304.4	chrII:4522608-4523131	WBGene00015136	SOM	IGN	OK	0	21.2169	inf	5e-05	0.0001367	yes	Coding	0	0	21.7359	20.6979
B0336.12	chrIII:5710016-5710464	WBGene00015149	SOM	IGN	OK	0	1.03773	inf	0.02305	0.0424929	yes	Coding	0	0	0.537188	1.53826
fbxa-125	chrI:10647193-10647766	WBGene00015229	SOM	IGN	OK	0	4.37905	inf	5e-05	0.0001367	yes	Coding	0	0	5.43843	3.31967
C01G5.3	chrIV:6536223-6537514	WBGene00015305	SOM	IGN	OK	0	5.14094	inf	5e-05	0.0001367	yes	Coding	0	0	7.87941	2.40248
C04G6.6	chrII:5099428-5099740	WBGene00015456	SOM	IGN	OK	0	105.14	inf	5e-05	0.0001367	yes	Coding	0	0	102.58	107.701
C08A9.9	chrX:17106715-17107667	WBGene00015589	SOM	IGN	OK	0	6.25896	inf	5e-05	0.0001367	yes	Coding	0	0	4.65815	7.85977
C08F1.6	chrII:1787288-1788111	WBGene00015610	SOM	IGN	OK	0	3.17684	inf	5e-05	0.0001367	yes	Coding	0	0	2.48386	3.86982
C08F1.10	chrII:1785335-1786271	WBGene00015613	SOM	IGN	OK	0	3.32629	inf	5e-05	0.0001367	yes	Coding	0	0	2.11545	4.53712
fbxc-48	chrII:740020-740854	WBGene00015615	SOM	IGN	OK	0	1.45241	inf	5e-05	0.0001367	yes	Coding	0	0	1.79127	1.11356
C08G5.3	chrII:743105-745014	WBGene00015616	SOM	IGN	OK	0	1.99741	inf	5e-05	0.0001367	yes	Coding	0	0	2.62087	1.37394
best-6	chrIV:5026726-5028954	WBGene00015628	SOM	IGN	OK	0	0.938962	inf	5e-05	0.0001367	yes	Coding	0	0	1.30654	0.571387
C09B9.4	chrIV:5031628-5033300	WBGene00015629	SOM	IGN	OK	0	7.84294	inf	5e-05	0.0001367	yes	Coding	0	0	8.72223	6.96364
C09H5.7	chrV:7731614-8569933	WBGene00015661	SOM	IGN	OK	0	2.38348	inf	0.01325	0.0258908	yes	Coding	0	0	2.67084	2.09611
C10F3.7	chrV:5985521-5986831	WBGene00015679	SOM	IGN	OK	0	1.06132	inf	0.0001	0.000266846	yes	Coding	0	0	1.50177	0.620871
C10G11.1	chrI:6307354-6308600	WBGene00015685	SOM	IGN	OK	0	3.06651	inf	5e-05	0.0001367	yes	Coding	0	0	4.60459	1.52842
C10G11.10	chrI:6305033-6306357	WBGene00015690	SOM	IGN	OK	0	2.3333	inf	5e-05	0.0001367	yes	Coding	0	0	2.98261	1.68399
C10H11.7	chrI:4573661-5262993	WBGene00015696	SOM	IGN	OK	0	7.0473	inf	0.0006	0.00146185	yes	Coding	0	0	7.82386	6.27073
C16C8.11	chrII:2443296-4279128	WBGene00015849	SOM	IGN	OK	0	25.9527	inf	0.0034	0.00737756	yes	Coding	0	0	25.6364	26.2689
C16C8.14	chrII:2443296-4279128	WBGene00015852	SOM	IGN	OK	0	32.535	inf	0.00495	0.010435	yes	Coding	0	0	31.4708	33.5992
C16C8.18	chrII:2443296-4279128	WBGene00015855	SOM	IGN	OK	0	6.86256	inf	0.0253	0.0461881	yes	Coding	0	0	8.32825	5.39686
C17C3.6	chrII:5550028-5550513	WBGene00015891	SOM	IGN	OK	0	1.76242	inf	5e-05	0.0001367	yes	Coding	0	0	2.17095	1.3539
C17C3.11	chrII:5537817-5538393	WBGene00015893	SOM	IGN	OK	0	1.32507	inf	0.0001	0.000266846	yes	Coding	0	0	1.87326	0.77689
C17E7.4	chrV:3892843-3894479	WBGene00015899	SOM	IGN	OK	0	26.6186	inf	5e-05	0.0001367	yes	Coding	0	0	25.0927	28.1445
C17E7.12	chrV:3891059-3891991	WBGene00015905	SOM	IGN	OK	0	48.9805	inf	5e-05	0.0001367	yes	Coding	0	0	43.335	54.626
C17F3.3	chrI:6554901-6936826	WBGene00015908	SOM	IGN	OK	0	1.32853	inf	0.0032	0.00697039	yes	Coding	0	0	1.76158	0.895475
C18H2.5	chrIII:7689290-7694179	WBGene00015992	SOM	IGN	OK	0	3.03243	inf	5e-05	0.0001367	yes	Coding	0	0	3.67272	2.39215
C23G10.1	chrIII:6209231-6212775	WBGene00016010	SOM	IGN	OK	0	4.10553	inf	5e-05	0.0001367	yes	Coding	0	0	5.43144	2.77962
C24D10.2	chrIV:5163733-5164252	WBGene00016054	SOM	IGN	OK	0	9.43326	inf	5e-05	0.0001367	yes	Coding	0	0	11.3146	7.55193
C24H10.4	chrX:5058351-5058702	WBGene00016070	SOM	IGN	OK	0	10.5253	inf	5e-05	0.0001367	yes	Coding	0	0	8.26391	12.7867
C24H12.2	chrII:203458-732072	WBGene00016072	SOM	IGN	OK	0	7.15721	inf	0.01335	0.0259962	yes	Coding	0	0	6.29695	8.01748
C25A11.1	chrX:9119990-9120363	WBGene00016086	SOM	IGN	OK	0	27.4997	inf	5e-05	0.0001367	yes	Coding	0	0	22.7803	32.219
clec-266	chrX:6617516-6618792	WBGene00016088	SOM	IGN	OK	0	10.1049	inf	5e-05	0.0001367	yes	Coding	0	0	4.64087	15.5689
C26E6.1	chrIII:4956852-4957501	WBGene00016137	SOM	IGN	OK	0	4.80328	inf	5e-05	0.0001367	yes	Coding	0	0	5.35827	4.2483
C28F5.1	chrII:7505305-7506550	WBGene00016183	SOM	IGN	OK	0	3.34548	inf	5e-05	0.0001367	yes	Coding	0	0	4.09193	2.59903
C30A5.4	chrIII:8222154-8223721	WBGene00016239	SOM	IGN	OK	0	0.821961	inf	5e-05	0.0001367	yes	Coding	0	0	1.32257	0.321353
C30E1.2	chrX:16926890-16927950	WBGene00016251	SOM	IGN	OK	0	0.830786	inf	5e-05	0.0001367	yes	Coding	0	0	0.515755	1.14582
C30E1.3	chrX:16925919-16926748	WBGene00016252	SOM	IGN	OK	0	0.920563	inf	5e-05	0.0001367	yes	Coding	0	0	0.955518	0.885608
C30G12.1	chrII:7299529-7301449	WBGene00016273	SOM	IGN	OK	0	3.45798	inf	5e-05	0.0001367	yes	Coding	0	0	3.10181	3.81415
C31H1.1	chrIV:5797509-5800146	WBGene00016286	SOM	IGN	OK	0	4.23377	inf	5e-05	0.0001367	yes	Coding	0	0	5.93921	2.52833
C32B5.6	chrII:968412-970526	WBGene00016299	SOM	IGN	OK	0	21.9912	inf	5e-05	0.0001367	yes	Coding	0	0	22.865	21.1175
fbxc-32	chrII:946566-948188	WBGene00016303	SOM	IGN	OK	0	22.2654	inf	5e-05	0.0001367	yes	Coding	0	0	19.9034	24.6275
fbxc-18	chrII:965676-966966	WBGene00016307	SOM	IGN	OK	0	1.75587	inf	5e-05	0.0001367	yes	Coding	0	0	1.60182	1.90993
C32B5.15	chrII:970651-972957	WBGene00016308	SOM	IGN	OK	0	1.4372	inf	5e-05	0.0001367	yes	Coding	0	0	1.10516	1.76925
C33C12.1	chrII:2197850-2198680	WBGene00016334	SOM	IGN	OK	0	1.91049	inf	5e-05	0.0001367	yes	Coding	0	0	0.673721	3.14726
C33E10.1	chrX:17305355-17305625	WBGene00016345	SOM	IGN	OK	0	2.70533	inf	0.00515	0.0108079	yes	Coding	0	0	4.52902	0.88163
C34F11.2	chrII:5212281-5212726	WBGene00016414	SOM	IGN	OK	0	17.6419	inf	5e-05	0.0001367	yes	Coding	0	0	20.0252	15.2586
C35D10.13	chrIII:4877680-4878274	WBGene00016449	SOM	IGN	OK	0	69.9651	inf	5e-05	0.0001367	yes	Coding	0	0	60.7007	79.2295
C35E7.8	chrI:10808595-10810373	WBGene00016460	SOM	IGN	OK	0	37.8074	inf	5e-05	0.0001367	yes	Coding	0	0	36.8153	38.7996
C35E7.9	chrI:10807052-10808213	WBGene00016461	SOM	IGN	OK	0	1.43867	inf	5e-05	0.0001367	yes	Coding	0	0	1.27591	1.60143
C40A11.2	chrII:2146967-2148669	WBGene00016545	SOM	IGN	OK	0	1.21307	inf	5e-05	0.0001367	yes	Coding	0	0	0.986694	1.43945
C40A11.6	chrII:2144466-2145587	WBGene00016549	SOM	IGN	OK	0	1.03959	inf	5e-05	0.0001367	yes	Coding	0	0	0.683552	1.39563
C40A11.8	chrII:2150556-2150940	WBGene00016551	SOM	IGN	OK	0	8.89122	inf	5e-05	0.0001367	yes	Coding	0	0	8.14493	9.63751
C44B12.6	chrIV:858931-1921342	WBGene00016639	SOM	IGN	OK	0	1.65346	inf	0.0189	0.0356414	yes	Coding	0	0	1.91107	1.39585
C46E10.8	chrII:2443296-4279128	WBGene00016712	SOM	IGN	OK	0	12.5021	inf	0.0232	0.0427502	yes	Coding	0	0	12.6701	12.3341
C48E7.7	chrI:6234786-6235290	WBGene00016752	SOM	IGN	OK	0	1.08202	inf	0.0003	0.000758483	yes	Coding	0	0	0.680432	1.4836
C50E3.11	chrV:7602588-7603453	WBGene00016822	SOM	IGN	OK	0	31.0962	inf	5e-05	0.0001367	yes	Coding	0	0	27.6002	34.5923
C50E3.13	chrV:7622506-7624133	WBGene00016824	SOM	IGN	OK	0	22.3894	inf	5e-05	0.0001367	yes	Coding	0	0	20.2318	24.547
C50F7.3	chrIV:7732359-7734165	WBGene00016843	SOM	IGN	OK	0	4.33664	inf	5e-05	0.0001367	yes	Coding	0	0	5.21675	3.45653
C52A10.3	chrV:5237596-5239424	WBGene00016864	SOM	IGN	OK	0	9.72444	inf	5e-05	0.0001367	yes	Coding	0	0	8.90467	10.5442
fbxb-95	chrII:1854398-1855332	WBGene00016880	SOM	IGN	OK	0	1.26008	inf	5e-05	0.0001367	yes	Coding	0	0	1.21905	1.30112
fbxb-97	chrII:1847103-1848159	WBGene00016885	SOM	IGN	OK	0	14.3395	inf	5e-05	0.0001367	yes	Coding	0	0	13.9379	14.741
C55B6.5	chrX:7204698-7205050	WBGene00016941	SOM	IGN	OK	0	0.899303	inf	0.02405	0.0441078	yes	Coding	0	0	0.922368	0.876238
C55C2.4	chrI:2558301-2560112	WBGene00016950	SOM	IGN	OK	0	1.49592	inf	5e-05	0.0001367	yes	Coding	0	0	1.61212	1.37971
C56C10.6	chrII:6579669-6581229	WBGene00016963	SOM	IGN	OK	0	3.47898	inf	5e-05	0.0001367	yes	Coding	0	0	5.09044	1.86752
D1065.3	chrV:4059816-4062078	WBGene00017035	SOM	IGN	OK	0	4.02422	inf	5e-05	0.0001367	yes	Coding	0	0	5.61896	2.42949
EEED8.3	chrII:5414593-5415252	WBGene00017134	SOM	IGN	OK	0	182.923	inf	5e-05	0.0001367	yes	Coding	0	0	182.349	183.498
EEED8.13	chrII:5411617-5412151	WBGene00017141	SOM	IGN	OK	0	20.2072	inf	5e-05	0.0001367	yes	Coding	0	0	18.0654	22.3491
F02C9.1	chrV:3138745-3139088	WBGene00017172	SOM	IGN	OK	0	1.25858	inf	0.0116	0.0229212	yes	Coding	0	0	2.51715	0
F02E11.4	chrII:2443296-4279128	WBGene00017182	SOM	IGN	OK	0	1.67214	inf	0.0259	0.0471467	yes	Coding	0	0	2.10912	1.23515
fbxb-6	chrII:2064466-2065875	WBGene00017207	SOM	IGN	OK	0	0.939957	inf	5e-05	0.0001367	yes	Coding	0	0	1.26739	0.612525
fbxb-36	chrII:2060134-2063849	WBGene00017211	SOM	IGN	OK	0	1.08363	inf	5e-05	0.0001367	yes	Coding	0	0	1.19958	0.967688
F07E5.7	chrII:2070705-2071482	WBGene00017212	SOM	IGN	OK	0	0.787727	inf	0.0002	0.00051659	yes	Coding	0	0	0.816318	0.759136
F07F6.7	chrII:5422825-5423814	WBGene00017219	SOM	IGN	OK	0	8.31809	inf	5e-05	0.0001367	yes	Coding	0	0	8.84292	7.79325
fbxb-105	chrII:2443296-4279128	WBGene00017251	SOM	IGN	OK	0	1.3853	inf	0.0026	0.00573289	yes	Coding	0	0	0.972906	1.79769
sdz-9	chrII:2443296-4279128	WBGene00017253	SOM	IGN	OK	0	1.56397	inf	0.0035	0.00758048	yes	Coding	0	0	0.829634	2.2983
F08F1.9	chrX:8409914-8410441	WBGene00017259	SOM	IGN	OK	0	5.05539	inf	5e-05	0.0001367	yes	Coding	0	0	4.93374	5.17703
F10E7.1	chrII:7126714-7128884	WBGene00017343	SOM	IGN	OK	0	1.23435	inf	5e-05	0.0001367	yes	Coding	0	0	0.956891	1.51181
nep-5	chrII:5488133-5490589	WBGene00017393	SOM	IGN	OK	0	2.28216	inf	5e-05	0.0001367	yes	Coding	0	0	2.93526	1.62907
bath-31	chrII:2443296-4279128	WBGene00017405	SOM	IGN	OK	0	1.60269	inf	0.0273	0.0494476	yes	Coding	0	0	1.96593	1.23945
F12E12.6	chrII:2443296-4279128	WBGene00017407	SOM	IGN	OK	0	22.832	inf	0.0206	0.0384792	yes	Coding	0	0	23.1015	22.5626
F13A2.4	chrV:4398717-4399489	WBGene00017413	SOM	IGN	OK	0	26.1744	inf	5e-05	0.0001367	yes	Coding	0	0	25.5727	26.7761
bath-27	chrII:2443296-4279128	WBGene00017450	SOM	IGN	OK	0	33.6265	inf	0.01005	0.0200375	yes	Coding	0	0	34.4533	32.7998
F14D2.5	chrII:2443296-4279128	WBGene00017453	SOM	IGN	OK	0	7.94537	inf	0.0235	0.0432543	yes	Coding	0	0	5.04518	10.8456
F14D2.11	chrII:2443296-4279128	WBGene00017459	SOM	IGN	OK	0	13.3047	inf	0.0263	0.0478004	yes	Coding	0	0	13.3313	13.2781
bath-28	chrII:2443296-4279128	WBGene00017461	SOM	IGN	OK	0	42.8481	inf	0.0186	0.0351324	yes	Coding	0	0	36.0631	49.6331
F14D2.14	chrII:2443296-4279128	WBGene00017462	SOM	IGN	OK	0	17.3371	inf	0.01265	0.0247984	yes	Coding	0	0	14.5383	20.1359
ceh-49	chrV:6118495-6120184	WBGene00017538	SOM	IGN	OK	0	14.3125	inf	5e-05	0.0001367	yes	Coding	0	0	11.8246	16.8003
nep-6	chrII:2443296-4279128	WBGene00017550	SOM	IGN	OK	0	4.42818	inf	0.01385	0.0268803	yes	Coding	0	0	5.35324	3.50311
nep-7	chrII:2443296-4279128	WBGene00017552	SOM	IGN	OK	0	0.768902	inf	0.01705	0.0324067	yes	Coding	0	0	0.952353	0.585451
nep-8	chrII:2443296-4279128	WBGene00017553	SOM	IGN	OK	0	6.02234	inf	0.02575	0.0469102	yes	Coding	0	0	7.0047	5.03997
nep-10	chrII:2443296-4279128	WBGene00017555	SOM	IGN	OK	0	3.20252	inf	0.0133	0.0259637	yes	Coding	0	0	3.20248	3.20257
F19C7.3	chrIV:4597235-4598976	WBGene00017593	SOM	IGN	OK	0	2.73344	inf	5e-05	0.0001367	yes	Coding	0	0	2.32001	3.14688
F19F10.1	chrV:7562694-7564226	WBGene00017598	SOM	IGN	OK	0	1.87463	inf	5e-05	0.0001367	yes	Coding	0	0	1.31384	2.43542
ets-7	chrV:7557737-7558764	WBGene00017601	SOM	IGN	OK	0	1.43005	inf	5e-05	0.0001367	yes	Coding	0	0	0.956972	1.90314
F20B6.1	chrX:4200326-4201526	WBGene00017627	SOM	IGN	OK	0	0.98843	inf	0.00015	0.000393467	yes	Coding	0	0	1.79127	0.185593
F20B6.5	chrX:4198806-4199867	WBGene00017629	SOM	IGN	OK	0	1.04092	inf	5e-05	0.0001367	yes	Coding	0	0	1.03151	1.05033
F21F8.5	chrV:7731614-8569933	WBGene00017679	SOM	IGN	OK	0	3.72407	inf	0.02605	0.0473934	yes	Coding	0	0	5.39314	2.05501
F22E5.20	chrII:2443296-4279128	WBGene00017713	SOM	IGN	OK	0	1.85129	inf	0.0043	0.0091819	yes	Coding	0	0	1.34439	2.3582
F22H10.5	chrX:16685955-16687972	WBGene00017729	SOM	IGN	OK	0	14.8637	inf	5e-05	0.0001367	yes	Coding	0	0	13.2374	16.4901
F26B1.1	chrI:6326876-6327955	WBGene00017815	SOM	IGN	OK	0	2.54493	inf	5e-05	0.0001367	yes	Coding	0	0	2.72306	2.3668
F26G1.3	chrII:4758809-4759285	WBGene00017839	SOM	IGN	OK	0	0.811515	inf	0.00445	0.0094787	yes	Coding	0	0	1.10489	0.518137
F28A10.1	chrII:825868-827507	WBGene00017869	SOM	IGN	OK	0	1.99874	inf	5e-05	0.0001367	yes	Coding	0	0	3.0139	0.983582
F28H1.5	chrI:3978495-3979527	WBGene00017910	SOM	IGN	OK	0	3.88981	inf	5e-05	0.0001367	yes	Coding	0	0	2.79597	4.98365
F29G9.1	chrV:6039480-6040301	WBGene00017930	SOM	IGN	OK	0	10.2495	inf	5e-05	0.0001367	yes	Coding	0	0	7.55146	12.9475
F33D11.1	chrI:5852047-5852877	WBGene00018000	SOM	IGN	OK	0	1.25448	inf	0.0005	0.00123345	yes	Coding	0	0	1.43296	1.07599
F33D11.7	chrI:5850082-5851831	WBGene00018004	SOM	IGN	OK	0	6.45472	inf	5e-05	0.0001367	yes	Coding	0	0	8.07705	4.83239
F36D4.1	chrV:9417031-9419232	WBGene00018087	SOM	IGN	OK	0	2.9801	inf	5e-05	0.0001367	yes	Coding	0	0	4.49147	1.46872
F36D4.6	chrV:9426827-9427499	WBGene00018091	SOM	IGN	OK	0	1.06201	inf	0.0013	0.00301515	yes	Coding	0	0	0.828669	1.29534
F36F12.7	chrV:1743375-2713617	WBGene00018098	SOM	IGN	OK	0	4.46044	inf	0.00505	0.0106212	yes	Coding	0	0	4.93322	3.98767
F36H5.4	chrII:1761889-1762843	WBGene00018103	SOM	IGN	OK	0	1.16183	inf	5e-05	0.0001367	yes	Coding	0	0	0.637955	1.68571
F36H5.8	chrII:1750146-1751603	WBGene00018106	SOM	IGN	OK	0	1.00131	inf	5e-05	0.0001367	yes	Coding	0	0	0.681455	1.32116
F36H12.5	chrIV:5266857-5267560	WBGene00018121	SOM	IGN	OK	0	9.09805	inf	5e-05	0.0001367	yes	Coding	0	0	10.4861	7.70996
ttbk-2	chrIV:5258747-5259912	WBGene00018122	SOM	IGN	OK	0	4.28431	inf	5e-05	0.0001367	yes	Coding	0	0	2.97899	5.58964
F36H12.10	chrIV:5253432-5254732	WBGene00018124	SOM	IGN	OK	0	0.824839	inf	5e-05	0.0001367	yes	Coding	0	0	0.983775	0.665904
F38A5.8	chrIV:6599870-6600480	WBGene00018165	SOM	IGN	OK	0	2.67724	inf	5e-05	0.0001367	yes	Coding	0	0	2.9022	2.45228
nspb-1	chrIV:6590784-6591082	WBGene00018170	SOM	IGN	OK	0	2.44883	inf	0.00225	0.00502755	yes	Coding	0	0	3.53492	1.36274
F38E1.3	chrV:7731614-8569933	WBGene00018178	SOM	IGN	OK	0	3.8355	inf	0.0009	0.00214362	yes	Coding	0	0	4.49218	3.17883
F39F10.2	chrX:16894810-16895843	WBGene00018202	SOM	IGN	OK	0	4.62954	inf	5e-05	0.0001367	yes	Coding	0	0	6.27286	2.98623
F41E6.1	chrV:8622768-8623470	WBGene00018284	SOM	IGN	OK	0	2.29186	inf	0.0004	0.000997592	yes	Coding	0	0	1.57642	3.0073
F41F3.1	chrV:4654575-4655772	WBGene00018296	SOM	IGN	OK	0	3.04724	inf	5e-05	0.0001367	yes	Coding	0	0	4.07675	2.01773
F42A9.7	chrIV:8616045-8617066	WBGene00018336	SOM	IGN	OK	0	16.2678	inf	5e-05	0.0001367	yes	Coding	0	0	18.3657	14.1699
ceh-86	chrII:2426491-2429930	WBGene00018355	SOM	IGN	OK	0	5.00071	inf	5e-05	0.0001367	yes	Coding	0	0	3.86526	6.13616
F42G8.8	chrIV:8119186-8121323	WBGene00018359	SOM	IGN	OK	0	8.82341	inf	5e-05	0.0001367	yes	Coding	0	0	10.5578	7.08899
btb-8	chrII:1722788-1724085	WBGene00018437	SOM	IGN	OK	0	1.0796	inf	5e-05	0.0001367	yes	Coding	0	0	0.630353	1.52885
btb-6	chrII:1715334-1716439	WBGene00018438	SOM	IGN	OK	0	11.2941	inf	5e-05	0.0001367	yes	Coding	0	0	8.83915	13.7491
fbxa-184	chrII:1710284-1711423	WBGene00018439	SOM	IGN	OK	0	17.3849	inf	5e-05	0.0001367	yes	Coding	0	0	13.5232	21.2466
btb-7	chrII:1713263-1714233	WBGene00018443	SOM	IGN	OK	0	12.0649	inf	5e-05	0.0001367	yes	Coding	0	0	9.90249	14.2272
fbxb-48	chrII:1718180-1719089	WBGene00018444	SOM	IGN	OK	0	0.866764	inf	5e-05	0.0001367	yes	Coding	0	0	0.726174	1.00735
fbxc-42	chrII:991706-993102	WBGene00018455	SOM	IGN	OK	0	12.5589	inf	5e-05	0.0001367	yes	Coding	0	0	12.3858	12.732
fbxc-39	chrII:988901-990984	WBGene00018456	SOM	IGN	OK	0	3.1765	inf	5e-05	0.0001367	yes	Coding	0	0	2.73151	3.62149
fbxb-30	chrII:1000480-1001451	WBGene00018458	SOM	IGN	OK	0	0.849707	inf	5e-05	0.0001367	yes	Coding	0	0	0.797797	0.901616
F46E10.2	chrV:6520417-6520931	WBGene00018489	SOM	IGN	OK	0	2.27856	inf	5e-05	0.0001367	yes	Coding	0	0	2.6049	1.95223
F46F5.4	chrII:805036-806125	WBGene00018495	SOM	IGN	OK	0	0.895507	inf	5e-05	0.0001367	yes	Coding	0	0	1.3462	0.444815
F46F5.5	chrII:812147-813715	WBGene00018496	SOM	IGN	OK	0	1.05446	inf	5e-05	0.0001367	yes	Coding	0	0	1.17666	0.932249
F46F5.7	chrII:818663-820526	WBGene00018498	SOM	IGN	OK	0	1.97317	inf	5e-05	0.0001367	yes	Coding	0	0	2.52746	1.41888
F46F5.9	chrII:822522-822837	WBGene00018500	SOM	IGN	OK	0	3.36472	inf	5e-05	0.0001367	yes	Coding	0	0	3.8733	2.85614
F46F5.11	chrII:808763-811894	WBGene00018502	SOM	IGN	OK	0	1.10733	inf	5e-05	0.0001367	yes	Coding	0	0	1.79465	0.420019
F46F5.14	chrII:800089-801461	WBGene00018505	SOM	IGN	OK	0	1.25576	inf	5e-05	0.0001367	yes	Coding	0	0	1.88477	0.626758
F47B3.4	chrI:3961039-3962202	WBGene00018528	SOM	IGN	OK	0	3.28426	inf	5e-05	0.0001367	yes	Coding	0	0	4.45935	2.10918
F48E3.6	chrX:7501650-7502463	WBGene00018606	SOM	IGN	OK	0	3.46269	inf	5e-05	0.0001367	yes	Coding	0	0	2.1234	4.80199
F49D11.7	chrI:10923573-10923892	WBGene00018631	SOM	IGN	OK	0	4.67692	inf	0.0013	0.00301515	yes	Coding	0	0	3.54167	5.81216
F52C6.2	chrII:1926474-1927267	WBGene00018659	SOM	IGN	OK	0	39.6537	inf	5e-05	0.0001367	yes	Coding	0	0	38.1668	41.1407
F52C6.3	chrII:1924771-1925464	WBGene00018660	SOM	IGN	OK	0	17.3603	inf	5e-05	0.0001367	yes	Coding	0	0	13.7728	20.9478
F52C6.4	chrII:1923151-1923508	WBGene00018661	SOM	IGN	OK	0	21.39	inf	5e-05	0.0001367	yes	Coding	0	0	17.6394	25.1406
math-31	chrII:1912474-1912840	WBGene00018663	SOM	IGN	OK	0	5.95097	inf	5e-05	0.0001367	yes	Coding	0	0	5.49422	6.40772
bath-7	chrII:1920020-1921109	WBGene00018667	SOM	IGN	OK	0	62.9361	inf	5e-05	0.0001367	yes	Coding	0	0	59.8766	65.9956
F52C6.12	chrII:1929596-1929924	WBGene00018669	SOM	IGN	OK	0	18.7592	inf	5e-05	0.0001367	yes	Coding	0	0	17.4976	20.0207
F52C6.13	chrII:1930194-1930752	WBGene00018670	SOM	IGN	OK	0	2.67819	inf	5e-05	0.0001367	yes	Coding	0	0	4.25192	1.10445
F52C6.14	chrII:1931149-1934512	WBGene00018671	SOM	IGN	OK	0	5.22683	inf	5e-05	0.0001367	yes	Coding	0	0	4.99404	5.45962
fbxb-103	chrII:2443296-4279128	WBGene00018746	SOM	IGN	OK	0	1.63163	inf	0.00215	0.0048285	yes	Coding	0	0	1.33524	1.92802
F53G2.8	chrII:2443296-4279128	WBGene00018770	SOM	IGN	OK	0	1.58749	inf	0.02605	0.0473934	yes	Coding	0	0	1.63879	1.53619
F54D10.4	chrII:2443296-4279128	WBGene00018805	SOM	IGN	OK	0	28.6076	inf	0.00775	0.015761	yes	Coding	0	0	28.0338	29.1813
sdz-21	chrIII:5655177-5656950	WBGene00018828	SOM	IGN	OK	0	0.804845	inf	5e-05	0.0001367	yes	Coding	0	0	0.448477	1.16121
F55A12.10	chrI:5367012-5367819	WBGene00018867	SOM	IGN	OK	0	49.7389	inf	5e-05	0.0001367	yes	Coding	0	0	54.9786	44.4991
F55F8.7	chrI:5659499-5661215	WBGene00018895	SOM	IGN	OK	0	5.01559	inf	5e-05	0.0001367	yes	Coding	0	0	5.78933	4.24184
F56B3.3	chrIV:770753-771507	WBGene00018929	SOM	IGN	OK	0	2.75907	inf	5e-05	0.0001367	yes	Coding	0	0	2.36725	3.15089
F56B3.9	chrIV:771602-772797	WBGene00018933	SOM	IGN	OK	0	2.23508	inf	5e-05	0.0001367	yes	Coding	0	0	1.93935	2.53081
ttr-58	chrI:6148193-6148776	WBGene00018978	SOM	IGN	OK	0	0.844523	inf	0.00275	0.00604247	yes	Coding	0	0	0.5056	1.18345
F56F4.3	chrI:6141597-6144321	WBGene00018980	SOM	IGN	OK	0	2.90892	inf	5e-05	0.0001367	yes	Coding	0	0	3.30132	2.51652
nhr-266	chrI:5736237-5741351	WBGene00018993	SOM	IGN	OK	0	1.23353	inf	5e-05	0.0001367	yes	Coding	0	0	1.87534	0.591729
F56H1.3	chrI:5729795-5735845	WBGene00018994	SOM	IGN	OK	0	2.3568	inf	5e-05	0.0001367	yes	Coding	0	0	3.33698	1.37662
F58A6.5	chrII:5146987-5148406	WBGene00019024	SOM	IGN	OK	0	6.51243	inf	5e-05	0.0001367	yes	Coding	0	0	7.56433	5.46053
fbxb-26	chrII:1682544-1683530	WBGene00019035	SOM	IGN	OK	0	3.07248	inf	5e-05	0.0001367	yes	Coding	0	0	3.06661	3.07835
fbxb-17	chrII:1676421-1677297	WBGene00019037	SOM	IGN	OK	0	2.47024	inf	5e-05	0.0001367	yes	Coding	0	0	2.12748	2.81299
fbxb-18	chrII:1686839-1687796	WBGene00019039	SOM	IGN	OK	0	1.26159	inf	5e-05	0.0001367	yes	Coding	0	0	1.18003	1.34314
F58E1.13	chrII:1694859-1695267	WBGene00019044	SOM	IGN	OK	0	17.4924	inf	5e-05	0.0001367	yes	Coding	0	0	14.3985	20.5864
F58F12.2	chrII:6387492-6388210	WBGene00019062	SOM	IGN	OK	0	1.51193	inf	0.00035	0.000878786	yes	Coding	0	0	1.85878	1.16508
cysl-4	chrV:1743375-2713617	WBGene00019096	SOM	IGN	OK	0	1.50728	inf	0.01195	0.0235503	yes	Coding	0	0	1.91097	1.1036
F59D6.1	chrV:3051585-3051985	WBGene00019103	SOM	IGN	OK	0	0.825333	inf	0.0118	0.0232799	yes	Coding	0	0	0.683919	0.966747
F59E12.3	chrII:5638367-5638886	WBGene00019119	SOM	IGN	OK	0	3.3572	inf	5e-05	0.0001367	yes	Coding	0	0	4.32956	2.38483
F59H6.2	chrII:2019658-2022446	WBGene00019133	SOM	IGN	OK	0	3.44102	inf	5e-05	0.0001367	yes	Coding	0	0	3.1323	3.74974
bath-1	chrII:2027700-2028803	WBGene00019139	SOM	IGN	OK	0	40.4991	inf	5e-05	0.0001367	yes	Coding	0	0	38.9411	42.057
bath-3	chrII:2029329-2030468	WBGene00019140	SOM	IGN	OK	0	25.2811	inf	5e-05	0.0001367	yes	Coding	0	0	26.3559	24.2062
bath-5	chrII:2030843-2031943	WBGene00019141	SOM	IGN	OK	0	38.1899	inf	5e-05	0.0001367	yes	Coding	0	0	37.3133	39.0665
H04M03.11	chrIV:5882740-5884069	WBGene00019155	SOM	IGN	OK	0	0.784497	inf	5e-05	0.0001367	yes	Coding	0	0	0.753665	0.81533
H12I13.1	chrII:6062230-6064312	WBGene00019190	SOM	IGN	OK	0	2.2711	inf	5e-05	0.0001367	yes	Coding	0	0	3.10963	1.43256
dhhc-13	chrIV:5917360-5921384	WBGene00019257	SOM	IGN	OK	0	2.8791	inf	5e-05	0.0001367	yes	Coding	0	0	3.43944	2.31876
H39E20.1	chrX:1396347-1396546	WBGene00019267	SOM	IGN	OK	0	38.9082	inf	5e-05	0.0001367	yes	Coding	0	0	24.0962	53.7201
K03B4.6	chrV:4675623-4676131	WBGene00019356	SOM	IGN	OK	0	1.84779	inf	5e-05	0.0001367	yes	Coding	0	0	1.10489	2.59068
K05F1.1	chrII:5801629-5803660	WBGene00019405	SOM	IGN	OK	0	2.67258	inf	5e-05	0.0001367	yes	Coding	0	0	3.14993	2.19522
K05F1.8	chrII:5799329-5799615	WBGene00019409	SOM	IGN	OK	0	3.1434	inf	0.00105	0.00247211	yes	Coding	0	0	3.97673	2.31008
fbxb-44	chrII:1538897-1539889	WBGene00019416	SOM	IGN	OK	0	0.765769	inf	5e-05	0.0001367	yes	Coding	0	0	1.04736	0.484174
fbxb-54	chrII:1555263-1556314	WBGene00019418	SOM	IGN	OK	0	2.5425	inf	5e-05	0.0001367	yes	Coding	0	0	2.33365	2.75136
fbxb-46	chrII:1568673-1573307	WBGene00019420	SOM	IGN	OK	0	1.7841	inf	5e-05	0.0001367	yes	Coding	0	0	1.62091	1.94728
K06A1.2	chrII:6444610-6446102	WBGene00019425	SOM	IGN	OK	0	3.4861	inf	5e-05	0.0001367	yes	Coding	0	0	4.63686	2.33535
K07E12.2	chrIII:6737416-6737692	WBGene00019501	SOM	IGN	OK	0	3.3233	inf	5e-05	0.0001367	yes	Coding	0	0	4.4971	2.14949
K09D9.12	chrV:4002311-4003883	WBGene00019569	SOM	IGN	OK	0	12.7024	inf	5e-05	0.0001367	yes	Coding	0	0	9.52685	15.8779
K09H9.1	chrI:3152836-3155570	WBGene00019594	SOM	IGN	OK	0	2.95233	inf	5e-05	0.0001367	yes	Coding	0	0	2.32563	3.57903
K12H4.6	chrIII:8042510-8042809	WBGene00019681	SOM	IGN	OK	0	2.83261	inf	0.0014	0.00322514	yes	Coding	0	0	1.45471	4.21052
K12H6.7	chrII:2443296-4279128	WBGene00019687	SOM	IGN	OK	0	1.38179	inf	0.0271	0.0491126	yes	Coding	0	0	1.38779	1.3758
fbxb-41	chrII:1041370-1042309	WBGene00019703	SOM	IGN	OK	0	2.99279	inf	5e-05	0.0001367	yes	Coding	0	0	2.13036	3.85522
fbxb-40	chrII:1048919-1049828	WBGene00019704	SOM	IGN	OK	0	1.16511	inf	5e-05	0.0001367	yes	Coding	0	0	1.16375	1.16648
fbxb-45	chrII:1042975-1044032	WBGene00019705	SOM	IGN	OK	0	6.12513	inf	5e-05	0.0001367	yes	Coding	0	0	6.17435	6.07592
M151.2	chrII:2443296-4279128	WBGene00019794	SOM	IGN	OK	0	2.41762	inf	0.01475	0.0284046	yes	Coding	0	0	1.70104	3.13421
M151.4	chrII:2443296-4279128	WBGene00019796	SOM	IGN	OK	0	4.37711	inf	0.00135	0.00312227	yes	Coding	0	0	3.15023	5.604
R01H2.4	chrIII:7061050-7064009	WBGene00019812	SOM	IGN	OK	0	2.36383	inf	5e-05	0.0001367	yes	Coding	0	0	3.21912	1.50855
R02C2.1	chrV:237081-238189	WBGene00019814	SOM	IGN	OK	0	1.45497	inf	5e-05	0.0001367	yes	Coding	0	0	1.13464	1.7753
R02C2.6	chrV:238963-240345	WBGene00019817	SOM	IGN	OK	0	1.86584	inf	5e-05	0.0001367	yes	Coding	0	0	1.4183	2.31338
R05G9.1	chrII:6503135-6504544	WBGene00019903	SOM	IGN	OK	0	3.59617	inf	5e-05	0.0001367	yes	Coding	0	0	2.97368	4.21866
fbxc-34	chrII:931190-932301	WBGene00019921	SOM	IGN	OK	0	0.769166	inf	5e-05	0.0001367	yes	Coding	0	0	0.363087	1.17525
fbxc-24	chrII:907541-908788	WBGene00019927	SOM	IGN	OK	0	0.769621	inf	5e-05	0.0001367	yes	Coding	0	0	0.392376	1.14687
R09H3.3	chrX:1667330-1668075	WBGene00019991	SOM	IGN	OK	0	1.93721	inf	5e-05	0.0001367	yes	Coding	0	0	2.09748	1.77695
R13H9.6	chrIV:5257061-5258300	WBGene00020072	SOM	IGN	OK	0	1.50357	inf	5e-05	0.0001367	yes	Coding	0	0	1.72961	1.27753
R144.10	chrIII:5001435-5002275	WBGene00020098	SOM	IGN	OK	0	88.2836	inf	5e-05	0.0001367	yes	Coding	0	0	86.9423	89.625
R155.4	chrIII:1545026-2217085	WBGene00020118	SOM	IGN	OK	0	0.797278	inf	0.01475	0.0284046	yes	Coding	0	0	0.856813	0.737743
vet-1	chrI:6201026-6202348	WBGene00020261	SOM	IGN	OK	0	3.65605	inf	5e-05	0.0001367	yes	Coding	0	0	3.17281	4.13929
ferl-1	chrI:5455732-5459526	WBGene00020262	SOM	IGN	OK	0	1.47543	inf	5e-05	0.0001367	yes	Coding	0	0	1.71662	1.23423
fbxa-196	chrV:6448690-6450163	WBGene00020265	SOM	IGN	OK	0	3.61703	inf	5e-05	0.0001367	yes	Coding	0	0	4.56419	2.66986
mps-3	chrI:760951-761839	WBGene00020282	SOM	IGN	OK	0	3.62197	inf	5e-05	0.0001367	yes	Coding	0	0	3.74874	3.49521
T06A10.2	chrIV:16895705-16895928	WBGene00020285	SOM	IGN	OK	0	6.50064	inf	0.02305	0.0424929	yes	Coding	0	0	3.16589	9.83539
fbxa-200	chrII:904751-906046	WBGene00020304	SOM	IGN	OK	0	11.5631	inf	5e-05	0.0001367	yes	Coding	0	0	9.05647	14.0697
T07D3.3	chrII:893869-897386	WBGene00020306	SOM	IGN	OK	0	1.48832	inf	5e-05	0.0001367	yes	Coding	0	0	1.07597	1.90068
T08B6.5	chrIV:4889920-4890506	WBGene00020354	SOM	IGN	OK	0	1.29913	inf	5e-05	0.0001367	yes	Coding	0	0	0.907688	1.69057
fbxb-10	chrII:1817286-1818406	WBGene00020362	SOM	IGN	OK	0	0.962806	inf	5e-05	0.0001367	yes	Coding	0	0	0.67627	1.24934
T11F8.4	chrIV:5474168-5476506	WBGene00020435	SOM	IGN	OK	0	3.83569	inf	5e-05	0.0001367	yes	Coding	0	0	4.51021	3.16116
T12A2.3	chrIII:6240775-6241396	WBGene00020438	SOM	IGN	OK	0	3.86343	inf	5e-05	0.0001367	yes	Coding	0	0	4.71563	3.01123
lips-12	chrII:1112236-1114233	WBGene00020473	SOM	IGN	OK	0	2.60674	inf	5e-05	0.0001367	yes	Coding	0	0	2.31975	2.89374
T16A1.2	chrII:2095308-2098675	WBGene00020533	SOM	IGN	OK	0	2.32333	inf	5e-05	0.0001367	yes	Coding	0	0	2.93827	1.70839
fbxc-49	chrII:2084133-2084896	WBGene00020534	SOM	IGN	OK	0	1.2649	inf	5e-05	0.0001367	yes	Coding	0	0	1.2454	1.2844
fbxb-37	chrII:2091747-2093854	WBGene00020537	SOM	IGN	OK	0	1.6328	inf	5e-05	0.0001367	yes	Coding	0	0	1.07718	2.18842
T16D1.1	chrII:5241219-5241647	WBGene00020539	SOM	IGN	OK	0	1.91059	inf	0.00235	0.00522602	yes	Coding	0	0	3.29639	0.524796
fbxb-82	chrIII:56859-463717	WBGene00020542	SOM	IGN	OK	0	1.83618	inf	0.02595	0.0472325	yes	Coding	0	0	1.52355	2.14881
T20B6.1	chrIII:2897702-2898794	WBGene00020597	SOM	IGN	OK	0	1.06196	inf	5e-05	0.0001367	yes	Coding	0	0	1.45235	0.671569
T20B6.2	chrIII:2893424-2897175	WBGene00020598	SOM	IGN	OK	0	1.29416	inf	5e-05	0.0001367	yes	Coding	0	0	1.64284	0.945479
T22B2.1	chrX:3926085-3929472	WBGene00020665	SOM	IGN	OK	0	2.51574	inf	5e-05	0.0001367	yes	Coding	0	0	1.90981	3.12166
T24A6.1	chrV:3559259-3559523	WBGene00020744	SOM	IGN	OK	0	22.1728	inf	5e-05	0.0001367	yes	Coding	0	0	6.56847	37.777
T24E12.1	chrII:2443296-4279128	WBGene00020771	SOM	IGN	OK	0	8.49069	inf	0.00095	0.00225549	yes	Coding	0	0	7.30283	9.67855
T25D1.3	chrX:16505174-16507338	WBGene00020795	SOM	IGN	OK	0	1.33911	inf	5e-05	0.0001367	yes	Coding	0	0	0.858678	1.81954
T25E4.1	chrII:5578344-5579653	WBGene00020803	SOM	IGN	OK	0	4.43807	inf	5e-05	0.0001367	yes	Coding	0	0	6.62963	2.24652
T26C11.3	chrX:1837449-1839018	WBGene00020829	SOM	IGN	OK	0	2.56975	inf	0.0025	0.00553253	yes	Coding	0	0	2.24644	2.89305
fbxa-202	chrV:6327228-6328810	WBGene00020890	SOM	IGN	OK	0	3.72133	inf	5e-05	0.0001367	yes	Coding	0	0	4.56247	2.88018
W02B3.3	chrIII:668093-668429	WBGene00020923	SOM	IGN	OK	0	1.31354	inf	0.00225	0.00502755	yes	Coding	0	0	1.90648	0.720608
W03D8.3	chrI:2571529-2967292	WBGene00020986	SOM	IGN	OK	0	2.088	inf	0.01095	0.0217129	yes	Coding	0	0	1.45112	2.72488
W03D8.5	chrI:2571529-2967292	WBGene00020987	SOM	IGN	OK	0	6.74137	inf	0.02635	0.04787	yes	Coding	0	0	9.18286	4.29988
W03D8.7	chrI:2571529-2967292	WBGene00020988	SOM	IGN	OK	0	26.1105	inf	0.00215	0.0048285	yes	Coding	0	0	25.803	26.418
W03F9.3	chrV:132707-132998	WBGene00021001	SOM	IGN	OK	0	3.31856	inf	0.0005	0.00123345	yes	Coding	0	0	3.74406	2.89305
dct-9	chrI:2233779-2234848	WBGene00021006	SOM	IGN	OK	0	4.38985	inf	5e-05	0.0001367	yes	Coding	0	0	5.71656	3.06313
W03G9.5	chrI:4573661-5262993	WBGene00021016	SOM	IGN	OK	0	1.81962	inf	0.0008	0.0019166	yes	Coding	0	0	2.24307	1.39616
W05H7.2	chrX:1435092-1435911	WBGene00021045	SOM	IGN	OK	0	0.766994	inf	0.02405	0.0441078	yes	Coding	0	0	0.788367	0.745621
gadr-4	chrII:2443296-4279128	WBGene00021053	SOM	IGN	OK	0	0.912574	inf	0.01225	0.0240806	yes	Coding	0	0	0.852977	0.972172
W09C3.2	chrI:4573661-5262993	WBGene00021110	SOM	IGN	OK	0	3.29843	inf	0.00065	0.00157546	yes	Coding	0	0	4.23242	2.36445
Y4C6A.4	chrIV:5453222-5453631	WBGene00021154	SOM	IGN	OK	0	7.82943	inf	5e-05	0.0001367	yes	Coding	0	0	10.1443	5.51455
Y5H2B.3	chrV:1743375-2713617	WBGene00021165	SOM	IGN	OK	0	1.83556	inf	0.01865	0.0352024	yes	Coding	0	0	1.39649	2.27463
fbxb-99	chrII:2443296-4279128	WBGene00021174	SOM	IGN	OK	0	0.763893	inf	0.01	0.0199573	yes	Coding	0	0	0.88843	0.639356
Y13C8A.1	chrX:16883599-16884468	WBGene00021188	SOM	IGN	OK	0	1.56646	inf	0.0014	0.00322514	yes	Coding	0	0	0.815868	2.31704
Y18H1A.8	chrI:758758-760432	WBGene00021212	SOM	IGN	OK	0	2.55413	inf	0.00405	0.00869459	yes	Coding	0	0	3.88394	1.22432
Y25C1A.6	chrII:2443296-4279128	WBGene00021293	SOM	IGN	OK	0	1.74744	inf	0.0053	0.01109	yes	Coding	0	0	1.49155	2.00334
Y27F2A.6	chrII:2443296-4279128	WBGene00021298	SOM	IGN	OK	0	2.92384	inf	0.01405	0.0272523	yes	Coding	0	0	2.81719	3.0305
Y27F2A.8	chrII:2443296-4279128	WBGene00021299	SOM	IGN	OK	0	1.17993	inf	0.02325	0.0428375	yes	Coding	0	0	1.11289	1.24696
Y34F4.3	chrIII:1015672-1016086	WBGene00021338	SOM	IGN	OK	0	2.26311	inf	5e-05	0.0001367	yes	Coding	0	0	3.60155	0.92467
Y39F10A.3	chrII:781890-783008	WBGene00021454	SOM	IGN	OK	0	1.7702	inf	5e-05	0.0001367	yes	Coding	0	0	2.56068	0.979728
Y40A1A.1	chrX:2000939-2002483	WBGene00021483	SOM	IGN	OK	0	3.83251	inf	5e-05	0.0001367	yes	Coding	0	0	2.90937	4.75564
Y46H3C.5	chrV:1691028-1691735	WBGene00021605	SOM	IGN	OK	0	7.3981	inf	5e-05	0.0001367	yes	Coding	0	0	5.10551	9.69069
Y46H3C.6	chrV:1698004-1699717	WBGene00021606	SOM	IGN	OK	0	6.17834	inf	5e-05	0.0001367	yes	Coding	0	0	5.4853	6.87138
Y46H3C.7	chrV:1692560-1693248	WBGene00021607	SOM	IGN	OK	0	12.5926	inf	5e-05	0.0001367	yes	Coding	0	0	7.24637	17.9388
Y47D9A.3	chrI:4275931-4276390	WBGene00021630	SOM	IGN	OK	0	2.4592	inf	0.0116	0.0229212	yes	Coding	0	0	4.91839	0
mis-12	chrI:3604681-3605697	WBGene00021648	SOM	IGN	OK	0	53.1093	inf	5e-05	0.0001367	yes	Coding	0	0	52.9476	53.2709
Y48D7A.1	chrX:3009488-3010165	WBGene00021656	SOM	IGN	OK	0	11.5115	inf	5e-05	0.0001367	yes	Coding	0	0	9.96483	13.0581
Y49F6A.5	chrII:2443296-4279128	WBGene00021713	SOM	IGN	OK	0	1.10781	inf	0.01525	0.0292436	yes	Coding	0	0	1.12243	1.0932
fbxb-104	chrII:2443296-4279128	WBGene00021719	SOM	IGN	OK	0	1.17828	inf	0.0259	0.0471467	yes	Coding	0	0	1.22479	1.13177
bath-23	chrII:2443296-4279128	WBGene00021727	SOM	IGN	OK	0	7.46814	inf	0.027	0.0489584	yes	Coding	0	0	5.46599	9.47028
Y49F6C.8	chrII:2443296-4279128	WBGene00021730	SOM	IGN	OK	0	35.7207	inf	0.01475	0.0284046	yes	Coding	0	0	35.975	35.4664
fbxb-42	chrII:1537627-1538634	WBGene00021773	SOM	IGN	OK	0	1.58344	inf	5e-05	0.0001367	yes	Coding	0	0	1.35987	1.80702
fbxb-43	chrII:1536265-1537282	WBGene00021774	SOM	IGN	OK	0	0.922026	inf	5e-05	0.0001367	yes	Coding	0	0	0.756427	1.08762
Y51H7C.12	chrII:1440072-1446753	WBGene00021790	SOM	IGN	OK	0	1.32481	inf	5e-05	0.0001367	yes	Coding	0	0	1.37749	1.27213
Y52D5A.2	chrIV:5462491-5464439	WBGene00021793	SOM	IGN	OK	0	1.2607	inf	5e-05	0.0001367	yes	Coding	0	0	1.79876	0.722647
Y52E8A.1	chrII:4321664-4322559	WBGene00021794	SOM	IGN	OK	0	0.836536	inf	5e-05	0.0001367	yes	Coding	0	0	0.727372	0.9457
Y53G8AR.1	chrIII:3200941-3648757	WBGene00021809	SOM	IGN	OK	0	0.798376	inf	0.02305	0.0424929	yes	Coding	0	0	0.928359	0.668394
Y59E9AR.1	chrIV:5249419-5249812	WBGene00021997	SOM	IGN	OK	0	3.45918	inf	5e-05	0.0001367	yes	Coding	0	0	1.74132	5.17703
Y59H11AM.4	chrIV:8569179-8569968	WBGene00022008	SOM	IGN	OK	0	4.15294	inf	5e-05	0.0001367	yes	Coding	0	0	5.28939	3.01649
Y73B3B.1	chrX:209107-211241	WBGene00022223	SOM	IGN	OK	0	2.54872	inf	5e-05	0.0001367	yes	Coding	0	0	2.38131	2.71612
set-28	chrX:214696-215575	WBGene00022224	SOM	IGN	OK	0	3.36829	inf	5e-05	0.0001367	yes	Coding	0	0	3.3799	3.35669
Y75D11A.3	chrX:1745520-1746196	WBGene00022292	SOM	IGN	OK	0	7.23474	inf	5e-05	0.0001367	yes	Coding	0	0	6.38231	8.08717
Y82E9BL.5	chrIII:1346306-1347120	WBGene00022322	SOM	IGN	OK	0	0.932089	inf	5e-05	0.0001367	yes	Coding	0	0	0.802294	1.06189
math-43	chrX:269126-270029	WBGene00022432	SOM	IGN	OK	0	1.29847	inf	5e-05	0.0001367	yes	Coding	0	0	1.34812	1.24881
Y110A2AL.1	chrII:2443296-4279128	WBGene00022438	SOM	IGN	OK	0	6.44245	inf	0.00175	0.00398043	yes	Coding	0	0	6.04601	6.8389
Y110A2AL.10	chrII:2443296-4279128	WBGene00022446	SOM	IGN	OK	0	2.78758	inf	0.02745	0.0496918	yes	Coding	0	0	3.05206	2.5231
dot-1.5	chrX:1917462-1919682	WBGene00022512	SOM	IGN	OK	0	7.94245	inf	5e-05	0.0001367	yes	Coding	0	0	6.38917	9.49572
fbxb-20	chrII:1649205-1650175	WBGene00022559	SOM	IGN	OK	0	1.96742	inf	5e-05	0.0001367	yes	Coding	0	0	1.78684	2.14799
ZC204.13	chrII:1660479-1660994	WBGene00022563	SOM	IGN	OK	0	2.60381	inf	5e-05	0.0001367	yes	Coding	0	0	1.74494	3.46268
ZC262.4	chrIII:8333590-8334137	WBGene00022581	SOM	IGN	OK	0	2.37118	inf	5e-05	0.0001367	yes	Coding	0	0	2.33794	2.40442
scl-27	chrV:400257-401603	WBGene00022638	SOM	IGN	OK	0	3.90612	inf	5e-05	0.0001367	yes	Coding	0	0	3.6801	4.13215
ZK177.1	chrII:5528131-5529252	WBGene00022669	SOM	IGN	OK	0	13.9261	inf	5e-05	0.0001367	yes	Coding	0	0	13.4204	14.4318
math-48	chrII:1945522-1946522	WBGene00022689	SOM	IGN	OK	0	8.02618	inf	5e-05	0.0001367	yes	Coding	0	0	7.43225	8.62011
ZK353.3	chrIII:8395984-8396626	WBGene00022699	SOM	IGN	OK	0	3.76721	inf	5e-05	0.0001367	yes	Coding	0	0	5.267	2.26742
ZK354.3	chrIV:5310225-5311395	WBGene00022706	SOM	IGN	OK	0	3.85028	inf	5e-05	0.0001367	yes	Coding	0	0	3.66577	4.03478
nhr-249	chrIV:6972078-6972516	WBGene00022726	SOM	IGN	OK	0	5.54277	inf	5e-05	0.0001367	yes	Coding	0	0	5.00938	6.07616
ZK546.7	chrII:4930972-4932108	WBGene00022763	SOM	IGN	OK	0	1.34232	inf	5e-05	0.0001367	yes	Coding	0	0	1.54372	1.14092
ZK783.3	chrIII:7647086-7648006	WBGene00022818	SOM	IGN	OK	0	1.87582	inf	5e-05	0.0001367	yes	Coding	0	0	2.4264	1.32523
ZK973.4	chrI:4363415-4364037	WBGene00022833	SOM	IGN	OK	0	2.52076	inf	5e-05	0.0001367	yes	Coding	0	0	4.00284	1.03867
ZK1290.7	chrII:7524435-7525511	WBGene00022889	SOM	IGN	OK	0	1.0671	inf	5e-05	0.0001367	yes	Coding	0	0	1.37256	0.761651
ZC404.2	chrV:6787957-6788393	WBGene00043952	SOM	IGN	OK	0	50.7416	inf	5e-05	0.0001367	yes	Coding	0	0	58.7727	42.7105
C56E6.7	chrII:6516543-6516825	WBGene00043984	SOM	IGN	OK	0	2.60042	inf	0.0003	0.000758483	yes	Coding	0	0	1.61156	3.58928
T21C12.8	chrIII:10551078-10552856	WBGene00043998	SOM	IGN	OK	0	5.43965	inf	5e-05	0.0001367	yes	Coding	0	0	5.58408	5.29521
T04B2.8	chrIV:10050559-10051094	WBGene00044018	SOM	IGN	OK	0	1.31354	inf	0.00225	0.00502755	yes	Coding	0	0	1.90648	0.720608
snb-6	chrII:8859087-8859559	WBGene00044062	SOM	IGN	OK	0	5.88228	inf	5e-05	0.0001367	yes	Coding	0	0	6.25342	5.51114
T28B8.6	chrI:7741935-8394405	WBGene00044122	SOM	IGN	OK	0	8.80604	inf	0.0114	0.0225587	yes	Coding	0	0	11.523	6.08907
BE10.5	chrIII:12784715-13607695	WBGene00044127	SOM	IGN	OK	0	3.3892	inf	0.0097	0.0193846	yes	Coding	0	0	4.31826	2.46014
K10G4.10	chrV:17273498-17274992	WBGene00044202	SOM	IGN	OK	0	1.62686	inf	5e-05	0.0001367	yes	Coding	0	0	1.73228	1.52143
F55B11.6	chrIV:14416721-14417174	WBGene00044249	SOM	IGN	OK	0	2.23402	inf	0.00105	0.00247211	yes	Coding	0	0	2.28376	2.18429
R04A9.7	chrX:391636-394783	WBGene00044281	SOM	IGN	OK	0	3.88483	inf	5e-05	0.0001367	yes	Coding	0	0	2.2044	5.56525
T23B7.2	chrII:4841426-4842063	WBGene00044298	SOM	IGN	OK	0	3.79943	inf	5e-05	0.0001367	yes	Coding	0	0	4.49889	3.09998
Y71G12B.33	chrI:1657633-1663323	WBGene00044358	SOM	IGN	OK	0	1.59937	inf	5e-05	0.0001367	yes	Coding	0	0	2.12756	1.07118
C25H3.16	chrII:5666291-5666744	WBGene00044392	SOM	IGN	OK	0	2.31974	inf	5e-05	0.0001367	yes	Coding	0	0	3.36974	1.26975
ZK1248.20	chrII:5816626-5817232	WBGene00044393	SOM	IGN	OK	0	2.03488	inf	5e-05	0.0001367	yes	Coding	0	0	2.8364	1.23336
ZK783.6	chrIII:7648722-7649940	WBGene00044448	SOM	IGN	OK	0	2.19846	inf	5e-05	0.0001367	yes	Coding	0	0	2.86485	1.53208
T11F8.5	chrIV:5483013-5483601	WBGene00044499	SOM	IGN	OK	0	1.80235	inf	0.0004	0.000997592	yes	Coding	0	0	1.24548	2.35923
C55C3.8	chrIV:5691054-5694635	WBGene00044501	SOM	IGN	OK	0	2.38223	inf	5e-05	0.0001367	yes	Coding	0	0	2.69086	2.07359
C46G7.5	chrIV:6010569-6011615	WBGene00044502	SOM	IGN	OK	0	46.2678	inf	5e-05	0.0001367	yes	Coding	0	0	29.2359	63.2997
T28A11.22	chrV:3257582-3258238	WBGene00044526	SOM	IGN	OK	0	3.98397	inf	5e-05	0.0001367	yes	Coding	0	0	3.84587	4.12207
B0238.15	chrV:5240186-5240435	WBGene00044537	SOM	IGN	OK	0	9.33937	inf	5e-05	0.0001367	yes	Coding	0	0	7.77683	10.9019
K09H11.11	chrV:5754653-5755542	WBGene00044541	SOM	IGN	OK	0	3.61173	inf	5e-05	0.0001367	yes	Coding	0	0	2.2919	4.93157
fbxa-194	chrV:19777216-19778678	WBGene00044655	SOM	IGN	OK	0	0.822247	inf	5e-05	0.0001367	yes	Coding	0	0	0.436391	1.2081
fbxb-92	chrII:2443296-4279128	WBGene00044693	SOM	IGN	OK	0	1.43881	inf	0.0039	0.00838908	yes	Coding	0	0	0.69863	2.179
fbxb-90	chrII:2443296-4279128	WBGene00044694	SOM	IGN	OK	0	1.34162	inf	0.0254	0.0463293	yes	Coding	0	0	1.19026	1.49297
Y53F4B.43	chrII:14988454-14991234	WBGene00044726	SOM	IGN	OK	0	1.5795	inf	0.0002	0.00051659	yes	Coding	0	0	1.30966	1.84934
F10G7.12	chrII:4689909-4690408	WBGene00044744	SOM	IGN	OK	0	2.4414	inf	5e-05	0.0001367	yes	Coding	0	0	3.20383	1.67897
Y37H2A.12	chrV:18129261-18131081	WBGene00044758	SOM	IGN	OK	0	33.1743	inf	5e-05	0.0001367	yes	Coding	0	0	31.8689	34.4796
T02B11.9	chrV:876292-877167	WBGene00044777	SOM	IGN	OK	0	6.85486	inf	5e-05	0.0001367	yes	Coding	0	0	8.61255	5.09717
H38K22.6	chrIII:4320427-4321294	WBGene00044911	SOM	IGN	OK	0	8.15889	inf	5e-05	0.0001367	yes	Coding	0	0	8.81969	7.49808
H38K22.7	chrIII:4321720-4322840	WBGene00044912	SOM	IGN	OK	0	3.65959	inf	5e-05	0.0001367	yes	Coding	0	0	4.56675	2.75243
K07F5.17	chrIV:9842407-9842972	WBGene00045180	SOM	IGN	OK	0	3.34243	inf	5e-05	0.0001367	yes	Coding	0	0	4.2159	2.46897
fbxc-43	chrII:2443296-4279128	WBGene00045297	SOM	IGN	OK	0	23.8429	inf	0.01665	0.0316906	yes	Coding	0	0	25.1035	22.5823
ZC250.5	chrV:5805792-5807490	WBGene00045306	SOM	IGN	OK	0	4.6557	inf	5e-05	0.0001367	yes	Coding	0	0	6.1214	3.19
T05E12.8	chrV:17069222-17069509	WBGene00045382	SOM	IGN	OK	0	3.45002	inf	0.0047	0.00998132	yes	Coding	0	0	0	6.90003
K05F6.12	chrII:1545931-1546998	WBGene00045486	SOM	IGN	OK	0	0.900736	inf	5e-05	0.0001367	yes	Coding	0	0	0.632549	1.16892
F56F4.8	chrI:6149299-6150432	WBGene00045498	SOM	IGN	OK	0	1.35538	inf	5e-05	0.0001367	yes	Coding	0	0	1.18191	1.52885
D1081.10	chrI:8470331-8471846	WBGene00045508	SOM	IGN	OK	0	1.12149	inf	5e-05	0.0001367	yes	Coding	0	0	1.50175	0.741237
D1081.11	chrI:8472549-8473475	WBGene00050879	SOM	IGN	OK	0	1.56392	inf	5e-05	0.0001367	yes	Coding	0	0	0.986677	2.14117
ttr-56	chrI:6146677-6147070	WBGene00050896	SOM	IGN	OK	0	2.2907	inf	5e-05	0.0001367	yes	Coding	0	0	2.18051	2.4009
K06B4.15	chrV:15670479-15671765	WBGene00077450	SOM	IGN	OK	0	4.43682	inf	5e-05	0.0001367	yes	Coding	0	0	5.124	3.74964
AC3.12	chrV:10378958-10379341	WBGene00077503	SOM	IGN	OK	0	1.54004	inf	0.00505	0.0106212	yes	Coding	0	0	1.57642	1.50365
F15D3.9	chrI:11558025-11558636	WBGene00077557	SOM	IGN	OK	0	1.42911	inf	0.02405	0.0441078	yes	Coding	0	0	1.45471	1.40351
T06D10.3	chrI:9085415-9085651	WBGene00077558	SOM	IGN	OK	0	17.8869	inf	5e-05	0.0001367	yes	Coding	0	0	9.40897	26.3649
C15H11.13	chrV:14395054-14395734	WBGene00077576	SOM	IGN	OK	0	2.8848	inf	5e-05	0.0001367	yes	Coding	0	0	4.20124	1.56836
F58B4.7	chrV:10922966-10923308	WBGene00077682	SOM	IGN	OK	0	6.92856	inf	5e-05	0.0001367	yes	Coding	0	0	9.06175	4.79536
Y11D7A.19	chrIV:9265792-9266330	WBGene00077756	SOM	IGN	OK	0	3.46848	inf	5e-05	0.0001367	yes	Coding	0	0	2.0814	4.85556
Y57G11C.499	chrIV:14754056-14754902	WBGene00077762	SOM	IGN	OK	0	8.78103	inf	5e-05	0.0001367	yes	Coding	0	0	8.89024	8.67183
T26H10.2	chrV:11423560-11424457	WBGene00077782	SOM	IGN	OK	0	1.57803	inf	0.0206	0.0384792	yes	Coding	0	0	2.38604	0.770027
D2005.7	chrI:7741935-8394405	WBGene00086551	SOM	IGN	OK	0	104.229	inf	0.00165	0.0037624	yes	Coding	0	0	103.954	104.503
F46C3.7	chrX:11439974-11440587	WBGene00164974	SOM	IGN	OK	0	6.28176	inf	5e-05	0.0001367	yes	Coding	0	0	2.01372	10.5498
F58D2.4	chrIV:13188268-13189022	WBGene00185077	SOM	IGN	OK	0	10.8598	inf	5e-05	0.0001367	yes	Coding	0	0	10.2735	11.4462
C49C3.20	chrIV:17316150-17316430	WBGene00185097	SOM	IGN	OK	0	3.67281	inf	0.0206	0.0384792	yes	Coding	0	0	5.50124	1.84438
Y51H4A.935	chrIV:15896213-16675918	WBGene00194647	SOM	IGN	OK	0	13.1396	inf	0.02495	0.0456255	yes	Coding	0	0	13.1391	13.1401
F36H2.6	chrI:9250651-9251801	WBGene00194653	SOM	IGN	OK	0	3.48504	inf	5e-05	0.0001367	yes	Coding	0	0	3.50628	3.4638
M05B5.7	chrI:7175536-7176432	WBGene00194654	SOM	IGN	OK	0	3.68019	inf	0.0002	0.00051659	yes	Coding	0	0	3.74406	3.61632
EEED8.18	chrII:5412200-5412590	WBGene00194696	SOM	IGN	OK	0	20.4422	inf	5e-05	0.0001367	yes	Coding	0	0	12.9861	27.8984
D2062.13	chrII:2443296-4279128	WBGene00194711	SOM	IGN	OK	0	0.805293	inf	0.0232	0.0427502	yes	Coding	0	0	1.09881	0.511772
T28A8.8	chrIII:12784715-13607695	WBGene00194852	SOM	IGN	OK	0	26.1923	inf	0.001	0.00236323	yes	Coding	0	0	28.1986	24.186
H04D03.6	chrIII:10438093-10438783	WBGene00194861	SOM	IGN	OK	0	8.79429	inf	5e-05	0.0001367	yes	Coding	0	0	6.04323	11.5453
Y66A7A.9	chrIII:10732173-12052193	WBGene00194864	SOM	IGN	OK	0	12.9875	inf	0.00405	0.00869459	yes	Coding	0	0	11.2983	14.6768
C05B5.12	chrIII:9987312-9987639	WBGene00194886	SOM	IGN	OK	0	2.1121	inf	0.00105	0.00247211	yes	Coding	0	0	2.68594	1.53826
M02G9.4	chrII:10317251-10317527	WBGene00194935	SOM	IGN	OK	0	40.785	inf	5e-05	0.0001367	yes	Coding	0	0	48.5373	33.0327
C16C8.20	chrII:2443296-4279128	WBGene00195070	SOM	IGN	OK	0	19.7972	inf	0.00185	0.00419506	yes	Coding	0	0	19.7486	19.8458
C16C8.21	chrII:2443296-4279128	WBGene00195071	SOM	IGN	OK	0	25.162	inf	0.0018	0.00408905	yes	Coding	0	0	23.5207	26.8032
C16C8.22	chrII:2443296-4279128	WBGene00195072	SOM	IGN	OK	0	1.92896	inf	0.0076	0.0154868	yes	Coding	0	0	1.78003	2.0779
Y81G3A.6	chrII:13081724-13082228	WBGene00195150	SOM	IGN	OK	0	2.70082	inf	5e-05	0.0001367	yes	Coding	0	0	2.51637	2.88527
W04A8.9	chrI:13143189-14566044	WBGene00195155	SOM	IGN	OK	0	5.34316	inf	0.0007	0.00169089	yes	Coding	0	0	4.79663	5.88968
Y50D4A.6	chrV:998446-1689685	WBGene00195169	SOM	IGN	OK	0	15.0339	inf	0.00285	0.00624626	yes	Coding	0	0	13.2863	16.7815
ZC581.10	chrI:6554901-6936826	WBGene00195178	SOM	IGN	OK	0	9.06453	inf	0.01295	0.0253409	yes	Coding	0	0	11.8546	6.27448
ZC404.16	chrV:6772551-6773148	WBGene00195226	SOM	IGN	OK	0	28.8109	inf	0.0002	0.00051659	yes	Coding	0	0	39.5047	18.1172
C05E4.15	chrV:760190-760984	WBGene00206359	SOM	IGN	OK	0	1.48567	inf	5e-05	0.0001367	yes	Coding	0	0	1.16361	1.80772
F59H6.14	chrII:2033641-2034527	WBGene00206415	SOM	IGN	OK	0	21.9273	inf	5e-05	0.0001367	yes	Coding	0	0	24.7584	19.0961
B0391.14	chrV:15599151-15599712	WBGene00206462	SOM	IGN	OK	0	0.783824	inf	0.00505	0.0106212	yes	Coding	0	0	0.809132	0.758517
T22A3.12	chrI:10594515-10595476	WBGene00206474	SOM	IGN	OK	0	6.14135	inf	5e-05	0.0001367	yes	Coding	0	0	8.27292	4.00977
F55C9.15	chrV:19306611-19306977	WBGene00206500	SOM	IGN	OK	0	1.90691	inf	5e-05	0.0001367	yes	Coding	0	0	1.96448	1.84934
ZK262.19	chrV:18425156-18425580	WBGene00206508	SOM	IGN	OK	0	2.23645	inf	0.02025	0.0379076	yes	Coding	0	0	1.13283	3.34008
F36H5.13	chrII:1748387-1749406	WBGene00206519	SOM	IGN	OK	0	1.50227	inf	5e-05	0.0001367	yes	Coding	0	0	0.837373	2.16717
Y52B11A.19	chrI:11063464-11065366	WBGene00206530	SOM	IGN	OK	0	3.83	inf	5e-05	0.0001367	yes	Coding	0	0	3.24936	4.41064
Y37H2A.18	chrV:18131638-18133204	WBGene00219210	SOM	IGN	OK	0	20.8977	inf	5e-05	0.0001367	yes	Coding	0	0	18.9909	22.8044
C08F8.15	chrIV:11159669-11160770	WBGene00219217	SOM	IGN	OK	0	2.20647	inf	5e-05	0.0001367	yes	Coding	0	0	1.59915	2.8138
Y13C8A.4	chrX:16887254-16887756	WBGene00219303	SOM	IGN	OK	0	3.65433	inf	0.0064	0.0132143	yes	Coding	0	0	1.23191	6.07676
F07E5.12	chrII:2068361-2068976	WBGene00219315	SOM	IGN	OK	0	12.4725	inf	5e-05	0.0001367	yes	Coding	0	0	12.9099	12.0352
H25P06.5	chrI:11306244-11307442	WBGene00219319	SOM	IGN	OK	0	6.44328	inf	5e-05	0.0001367	yes	Coding	0	0	5.40861	7.47795
F21D9.11	chrV:19252151-19253025	WBGene00219452	SOM	IGN	OK	0	0.985503	inf	5e-05	0.0001367	yes	Coding	0	0	0.761278	1.20973
Y53F4B.62	chrII:15129330-15130502	WBGene00219491	SOM	IGN	OK	0	0.973508	inf	5e-05	0.0001367	yes	Coding	0	0	0.894696	1.05232
Y77E11A.23	chrIV:858931-1921342	WBGene00235267	SOM	IGN	OK	0	3.22027	inf	0.00195	0.00440838	yes	Coding	0	0	2.56761	3.87292
Y59H11AR.10	chrIV:8603241-8603661	WBGene00235290	SOM	IGN	OK	0	2.73307	inf	0.0025	0.00553253	yes	Coding	0	0	2.38604	3.08011
T06A10.107	chrIV:16867489-16867774	WBGene00235300	SOM	IGN	OK	0	13.8725	inf	5e-05	0.0001367	yes	Coding	0	0	14.7133	13.0316
C25E10.17	chrV:9046953-9047478	WBGene00235313	SOM	IGN	OK	0	5.7801	inf	5e-05	0.0001367	yes	Coding	0	0	4.86538	6.69482
ZK250.14	chrII:1944062-1945173	WBGene00235354	SOM	IGN	OK	0	6.46035	inf	5e-05	0.0001367	yes	Coding	0	0	5.52528	7.39543
C29G2.1	chrV:1743375-2713617	WBGene00016229	SOM	IGN	OK	0	42.1325	inf	0.0197	0.0369881	yes	Coding	0	0	37.4898	46.7752
H12I13.2	chrII:6065976-6067111	WBGene00019191	SOM	IGN	OK	0	2.13513	inf	5e-05	0.0001367	yes	Coding	0	0	2.81589	1.45438
K09H11.10	chrV:5716909-5717056	WBGene00044540	SOM	IGN	OK	0	9.57003	inf	0.00925	0.0185761	yes	Coding	0	0	11.2787	7.86139
Y32G9A.10	chrV:1743375-2713617	WBGene00021307	SOM	IGN	OK	0	14.5751	inf	0.02525	0.0461225	yes	Coding	0	0	10.331	18.8192
Y32G9A.11	chrV:1743375-2713617	WBGene00021308	SOM	IGN	OK	0	3.67604	inf	0.00645	0.0133091	yes	Coding	0	0	4.65157	2.70052
Y47H9C.15	chrI:11889409-11890738	WBGene00012957	SOM	IGN	OK	0	1.12811	inf	5e-05	0.0001367	yes	Coding	0	0	1.64446	0.611763
Y55F3BR.7	chrIV:841382-842118	WBGene00021944	SOM	IGN	OK	0	20.7117	inf	5e-05	0.0001367	yes	Coding	0	0	17.8661	23.5572
rpa-3	chrI:5510456-5511672	WBGene00019078	SOM	IGN	OK	0	17.1141	inf	5e-05	0.0001367	yes	Coding	0	0	34.2283	0
gfat-2	chrIV:11410490-11412823	WBGene00009035	SOM	IGN	OK	0.141872	253.098	10.8009	0.00205	0.00461723	yes	Coding	0	0.283743	242.367	263.83
egg-2	chrIII:7058581-7060520	WBGene00019811	SOM	IGN	OK	0.125456	194.139	10.5957	0.01565	0.029951	yes	Coding	0	0.250913	183.274	205.004
egg-4	chrI:3932214-3934718	WBGene00020652	SOM	IGN	OK	0.0887816	119.635	10.3961	0.01565	0.029951	yes	Coding	0	0.177563	116.987	122.283
gld-1	chrI:7695691-7697406	WBGene00001595	SOM	IGN	OK	0.189232	226.267	10.2237	0.0049	0.0103376	yes	Coding	0	0.378464	225.321	227.214
rga-3	chrV:5717888-5721567	WBGene00019600	SOM	IGN	OK	0.149257	151.767	9.98984	0.00015	0.000393467	yes	Coding	0.0273674	0.271147	136.369	167.165
egg-1	chrIII:5728136-5729977	WBGene00015083	SOM	IGN	OK	0.28058	284.568	9.98614	0.0003	0.000758483	yes	Coding	0	0.561161	269.393	299.742
klp-18	chrIV:7040200-7043286	WBGene00002228	SOM	IGN	OK	0.242691	226.916	9.86883	5e-05	0.0001367	yes	Coding	0.0963776	0.389004	214.977	238.856
F56C9.6	chrIII:7309079-7310652	WBGene00018950	SOM	IGN	OK	0.219382	199.763	9.83063	0.00345	0.00747812	yes	Coding	0.101999	0.336765	193.905	205.621
cpg-3	chrI:7244990-7246015	WBGene00011063	SOM	IGN	OK	0.371066	330.537	9.79892	0.00235	0.00522602	yes	Coding	0.353436	0.388696	262.388	398.686
mex-6	chrII:9524121-9525816	WBGene00003231	SOM	IGN	OK	0.146509	129.435	9.78702	0.01335	0.0259962	yes	Coding	0.0681265	0.224891	123.467	135.402
zim-1	chrIV:10547067-10555292	WBGene00011597	SOM	IGN	OK	0.120028	101.758	9.72756	0.0018	0.00408905	yes	Coding	0.0515777	0.188477	96.7458	106.771
trcs-1	chrIV:9587251-9588757	WBGene00009186	SOM	IGN	OK	0.409899	342.224	9.70546	0.00015	0.000393467	yes	Coding	0.0751937	0.744605	343.161	341.288
fbxa-215	chrIV:13665465-13666845	WBGene00012879	SOM	IGN	OK	0.182974	151.919	9.69744	0.01565	0.029951	yes	Coding	0	0.365949	153.508	150.33
hmg-3	chrI:5815761-5818128	WBGene00001973	SOM	IGN	OK	0.144313	117.541	9.66975	0.0022	0.00492929	yes	Coding	0.044382	0.244245	114.029	121.054
cyb-2.2	chrI:4114879-4116075	WBGene00000867	SOM	IGN	OK	0.270917	217.787	9.65086	0.0049	0.0103376	yes	Coding	0	0.541834	219.178	216.397
puf-11	chrIV:6421596-6423298	WBGene00022257	SOM	IGN	OK	0.271582	212.653	9.6129	0.0005	0.00123345	yes	Coding	0.0624111	0.480753	200.121	225.186
wago-2	chrI:5368480-5372474	WBGene00018862	SOM	IGN	OK	0.313207	236.746	9.562	5e-05	0.0001367	yes	Coding	0.0336557	0.592759	206.656	266.836
gln-6	chrIV:9739544-9740835	WBGene00001607	SOM	IGN	OK	0.389241	290.077	9.54155	0.0005	0.00123345	yes	Coding	0.0894732	0.689009	274.106	306.047
spn-4	chrV:6783635-6784885	WBGene00004984	SOM	IGN	OK	0.567387	421.115	9.53567	5e-05	0.0001367	yes	Coding	0.0945611	1.04021	412.186	430.045
gld-3	chrII:7132600-7136826	WBGene00001597	SOM	IGN	OK	0.256099	190.04	9.53538	5e-05	0.0001367	yes	Coding	0.0616638	0.450534	190.812	189.267
K03H4.2	chrV:13152905-13154010	WBGene00010549	SOM	IGN	OK	0.293314	211.743	9.49565	0.01565	0.029951	yes	Coding	0	0.586627	186.792	236.694
spdl-1	chrII:7781534-7783161	WBGene00015515	SOM	IGN	OK	0.142393	101.151	9.47241	0.01335	0.0259962	yes	Coding	0.0662117	0.218575	93.8509	108.45
pgl-3	chrV:4755995-4758405	WBGene00003994	SOM	IGN	OK	0.292191	206.894	9.46777	5e-05	0.0001367	yes	Coding	0.147244	0.437139	198.414	215.375
rme-2	chrIV:5470019-5473079	WBGene00004374	SOM	IGN	OK	0.80298	563.254	9.45421	5e-05	0.0001367	yes	Coding	0.0356027	1.57036	524.115	602.392
F01G4.4	chrIV:11143328-11145577	WBGene00008503	SOM	IGN	OK	0.307864	215.552	9.45152	5e-05	0.0001367	yes	Coding	0.0946083	0.52112	191.038	240.066
cpg-2	chrIII:7102173-7103924	WBGene00015102	SOM	IGN	OK	1.39914	979.381	9.45119	5e-05	0.0001367	yes	Coding	0.359391	2.43889	979.411	979.351
ani-2	chrII:6361563-6365247	WBGene00019608	SOM	IGN	OK	0.195116	135.558	9.44036	5e-05	0.0001367	yes	Coding	0	0.390233	121.828	149.289
cbd-1	chrIV:11372971-11377347	WBGene00010351	SOM	IGN	OK	1.89914	1211.81	9.31761	5e-05	0.0001367	yes	Coding	0.334692	3.46358	1128.37	1295.25
htp-1	chrIV:5390350-5391549	WBGene00002032	SOM	IGN	OK	0.249758	152.998	9.25877	0.0058	0.0120469	yes	Coding	0.188492	0.311025	149.62	156.376
deps-1	chrI:506479-508879	WBGene00022034	SOM	IGN	OK	0.218789	133.256	9.25045	0.0001	0.000266846	yes	Coding	0.108316	0.329261	124.385	142.128
C30G12.6	chrII:7292233-7295974	WBGene00016277	SOM	IGN	OK	0.116305	70.1123	9.23561	0.00035	0.000878786	yes	Coding	0.0540291	0.178581	67.4425	72.7821
D1081.7	chrI:8487636-8490642	WBGene00008385	SOM	IGN	OK	0.3663	217.711	9.21517	5e-05	0.0001367	yes	Coding	0.035163	0.697436	206.231	229.191
Y45G5AM.2	chrV:4175909-4181135	WBGene00021555	SOM	IGN	OK	0.151394	87.9945	9.18296	5e-05	0.0001367	yes	Coding	0.0560368	0.246751	79.6564	96.3326
hpo-40	chrV:10212922-10215970	WBGene00014113	SOM	IGN	OK	0.125934	72.5049	9.16927	0.0022	0.00492929	yes	Coding	0.0387275	0.21314	66.0856	78.9242
scc-1	chrII:4698717-4700794	WBGene00004737	SOM	IGN	OK	0.279002	160.268	9.166	5e-05	0.0001367	yes	Coding	0.190702	0.367303	146.521	174.015
cyp-31A3	chrIV:4761051-4762779	WBGene00021200	SOM	IGN	OK	0.169163	94.504	9.12582	0.0058	0.0120469	yes	Coding	0.12764	0.210685	86.5681	102.44
glh-2	chrI:6514021-6517308	WBGene00001599	SOM	IGN	OK	0.10126	55.6409	9.10193	0.00205	0.00461723	yes	Coding	0	0.202521	46.2199	65.062
plk-3	chrIV:7471051-7473198	WBGene00004044	SOM	IGN	OK	0.354182	194.12	9.09824	5e-05	0.0001367	yes	Coding	0.100432	0.607933	191.369	196.87
meg-1	chrX:13927400-13929545	WBGene00010492	SOM	IGN	OK	0.104125	56.2301	9.07688	0.01335	0.0259962	yes	Coding	0.0484102	0.159841	53.5823	58.8779
cpb-3	chrI:5789172-5791726	WBGene00000772	SOM	IGN	OK	0.197956	106.709	9.07428	5e-05	0.0001367	yes	Coding	0.0815907	0.314321	105.698	107.719
C14B1.9	chrIII:3725136-3726480	WBGene00007580	SOM	IGN	OK	0.2213	119.023	9.07102	0.0057	0.0118663	yes	Coding	0.0819512	0.360649	111.883	126.162
puf-5	chrII:8575525-8577365	WBGene00004241	SOM	IGN	OK	0.462933	248.048	9.0656	5e-05	0.0001367	yes	Coding	0.056431	0.869434	234.121	261.975
mcm-2	chrII:11948521-12404254	WBGene00003154	SOM	IGN	OK	0.237134	127.05	9.06548	0.0206	0.0384792	yes	Coding	0.136417	0.337852	113.102	140.999
C06A5.6	chrI:5983347-5985861	WBGene00015504	SOM	IGN	OK	0.402784	214.76	9.0585	5e-05	0.0001367	yes	Coding	0.221215	0.584353	191.868	237.652
hil-5	chrI:5774623-5775460	WBGene00001856	SOM	IGN	OK	0.530897	280.817	9.04698	0.0022	0.00492929	yes	Coding	0.163451	0.898342	276.392	285.241
cpg-1	chrIII:4489331-4491231	WBGene00000465	SOM	IGN	OK	1.98824	1035.73	9.02494	5e-05	0.0001367	yes	Coding	0.525838	3.45064	966.284	1105.17
hil-4	chrV:4754338-4755286	WBGene00001855	SOM	IGN	OK	0.527358	272.039	9.01082	0.0008	0.0019166	yes	Coding	0.281353	0.773362	255.724	288.354
skpt-1	chrIII:5446596-5448204	WBGene00018613	SOM	IGN	OK	0.166072	84.9216	8.99818	0.0095	0.0190151	yes	Coding	0.0771685	0.254975	80.2645	89.5788
F59A6.5	chrII:4999517-5003635	WBGene00019087	SOM	IGN	OK	0.467644	232.083	8.95501	5e-05	0.0001367	yes	Coding	0.229095	0.706193	212.681	251.484
egg-5	chrI:4169085-4171589	WBGene00020035	SOM	IGN	OK	0.302613	149.705	8.95043	5e-05	0.0001367	yes	Coding	0.161319	0.443908	151.526	147.884
Y73B3A.1	chrX:42967-46872	WBGene00022203	SOM	IGN	OK	0.108393	53.5196	8.94765	0.01335	0.0259962	yes	Coding	0.0503951	0.166391	52.7455	54.2937
T01C3.3	chrV:14991867-14992571	WBGene00011320	SOM	IGN	OK	0.405013	199.43	8.9437	0.01335	0.0259962	yes	Coding	0.188521	0.621505	193.353	205.508
T13F2.6	chrIV:9778364-9780531	WBGene00011746	SOM	IGN	OK	0.292504	143.131	8.93467	0.00015	0.000393467	yes	Coding	0.0536467	0.531361	143.429	142.834
hcp-1	chrV:6594208-6598985	WBGene00001829	SOM	IGN	OK	0.435341	209.781	8.91252	5e-05	0.0001367	yes	Coding	0.258266	0.612415	178.836	240.725
oma-1	chrIV:8889072-8890519	WBGene00003864	SOM	IGN	OK	0.167267	80.2959	8.90703	0.01465	0.028252	yes	Coding	0.159285	0.175249	76.6427	83.949
Y54G11A.3	chrII:14276637-14283776	WBGene00013214	SOM	IGN	OK	0.172077	82.1963	8.89987	0.0049	0.0103376	yes	Coding	0	0.344154	75.155	89.2376
C38D4.4	chrIII:4793070-4795245	WBGene00008005	SOM	IGN	OK	0.269341	127.248	8.88399	0.0001	0.000266846	yes	Coding	0.168285	0.370398	118.773	135.724
plk-1	chrIII:8101281-8103661	WBGene00004042	SOM	IGN	OK	0.462326	217.269	8.87636	5e-05	0.0001367	yes	Coding	0.142187	0.782464	203.159	231.38
nasp-2	chrV:13310333-13312232	WBGene00008218	SOM	IGN	OK	1.20333	563.028	8.87003	5e-05	0.0001367	yes	Coding	0.586773	1.81989	548.417	577.639
F32D1.7	chrV:4375123-4376153	WBGene00017986	SOM	IGN	OK	0.300884	140.349	8.8656	0.0058	0.0120469	yes	Coding	0.227106	0.374662	137.16	143.538
M01A10.1	chrI:5563917-5566202	WBGene00019692	SOM	IGN	OK	0.140343	63.6978	8.82614	0.0058	0.0120469	yes	Coding	0.105887	0.1748	59.6194	67.7761
K11H3.8	chrIII:9835107-9838224	WBGene00185002	SOM	IGN	OK	0.163341	74.1067	8.82557	0.0185	0.0349475	yes	Coding	0.186626	0.140056	69.2904	78.923
cey-3	chrI:5571958-5572920	WBGene00000474	SOM	IGN	OK	0.769781	348.659	8.82315	5e-05	0.0001367	yes	Coding	0.663747	0.875815	353.823	343.495
egg-3	chrII:10882472-10884380	WBGene00009701	SOM	IGN	OK	0.264228	119.6	8.82222	0.00025	0.000638083	yes	Coding	0.281033	0.247423	118.422	120.778
aspm-1	chrI:9221999-9226376	WBGene00008107	SOM	IGN	OK	0.309327	138.519	8.80673	5e-05	0.0001367	yes	Coding	0.124649	0.494006	121.361	155.677
R11A8.1	chrIV:10355101-10357141	WBGene00011236	SOM	IGN	OK	0.282272	125.629	8.79787	5e-05	0.0001367	yes	Coding	0.21297	0.351573	123.246	128.012
C01G8.1	chrI:5273014-5274211	WBGene00015312	SOM	IGN	OK	0.462245	205.34	8.79514	0.0001	0.000266846	yes	Coding	0.215014	0.709475	187.324	223.357
ima-2	chrI:6315248-6317071	WBGene00002073	SOM	IGN	OK	0.817706	360.892	8.78577	5e-05	0.0001367	yes	Coding	0.531208	1.1042	359.614	362.17
cin-4	chrII:7038429-7041056	WBGene00022854	SOM	IGN	OK	0.193352	84.7082	8.77513	5e-05	0.0001367	yes	Coding	0.071572	0.315132	77.0941	92.3224
prom-1	chrI:9287438-9289393	WBGene00009173	SOM	IGN	OK	0.161228	70.5523	8.77345	0.00475	0.0100601	yes	Coding	0.186001	0.136455	67.3795	73.7251
xnd-1	chrIII:5604418-5607307	WBGene00001514	SOM	IGN	OK	0.160986	70.2744	8.76992	0.0009	0.00214362	yes	Coding	0.130483	0.191489	68.6338	71.915
F54D5.9	chrII:11542746-11544707	WBGene00010053	SOM	IGN	OK	0.118531	51.5558	8.76473	0.01335	0.0259962	yes	Coding	0.0551108	0.181951	48.0822	55.0295
C05C10.5	chrII:9939167-9939955	WBGene00007332	SOM	IGN	OK	0.28261	121.266	8.74514	0.0123	0.0241702	yes	Coding	0.176736	0.388485	111.768	130.764
W02F12.3	chrV:6703069-6704384	WBGene00020948	SOM	IGN	OK	0.412375	175.192	8.73076	0.00025	0.000638083	yes	Coding	0.0841466	0.740604	167.019	183.365
inx-21	chrI:3611944-3618110	WBGene00002143	SOM	IGN	OK	0.210941	89.6077	8.73064	0.00165	0.0037624	yes	Coding	0.131806	0.290076	85.3203	93.8951
F25D7.4	chrI:10418478-10421849	WBGene00009113	SOM	IGN	OK	0.225418	95.3463	8.72443	5e-05	0.0001367	yes	Coding	0.0343928	0.416443	79.6139	111.079
Y75B12B.1	chrV:15184691-15185451	WBGene00013567	SOM	IGN	OK	0.544723	229.743	8.72029	0.00125	0.00290991	yes	Coding	0.41886	0.670586	219.487	240
hrde-1	chrIII:4172742-4176127	WBGene00007624	SOM	IGN	OK	0.943844	393.837	8.70483	5e-05	0.0001367	yes	Coding	0.490408	1.39728	361.629	426.045
clec-87	chrI:10184635-10185436	WBGene00007709	SOM	IGN	OK	1.58498	650.304	8.68051	5e-05	0.0001367	yes	Coding	0.93735	2.2326	618.748	681.859
bub-1	chrI:7251944-7255129	WBGene00000275	SOM	IGN	OK	0.505238	202.974	8.65011	5e-05	0.0001367	yes	Coding	0.211652	0.798824	188.158	217.79
CD4.8	chrV:5599259-5601313	WBGene00016993	SOM	IGN	OK	0.191494	73.8623	8.5914	0.0006	0.00146185	yes	Coding	0.209809	0.173179	71.6963	76.0282
daz-1	chrII:5456316-5458127	WBGene00000935	SOM	IGN	OK	0.27266	104.404	8.58086	0.0002	0.00051659	yes	Coding	0.126781	0.418538	96.3651	112.444
rec-8	chrIV:13349216-13353169	WBGene00004333	SOM	IGN	OK	0.283029	106.521	8.55598	5e-05	0.0001367	yes	Coding	0.158532	0.407525	95.8404	117.202
MARC-3	chrI:9416892-9418866	WBGene00007643	SOM	IGN	OK	0.276057	101.243	8.51864	0.0009	0.00214362	yes	Coding	0.223795	0.328318	100.289	102.196
C35E7.5	chrI:10823369-10828234	WBGene00016457	SOM	IGN	OK	0.0619462	22.6615	8.51501	0.0028	0.00614408	yes	Coding	0.0467283	0.077164	17.0411	28.2819
tpxl-1	chrI:2256153-2485384	WBGene00021470	SOM	IGN	OK	0.443968	161.915	8.51057	0.0173	0.0328285	yes	Coding	0.526005	0.36193	147.64	176.191
T22D1.5	chrIV:6903966-6905388	WBGene00020684	SOM	IGN	OK	0.454607	165.635	8.50917	0.00015	0.000393467	yes	Coding	0.0834018	0.825812	167.148	164.123
zim-2	chrIV:10555628-10558004	WBGene00011600	SOM	IGN	OK	0.162099	58.9413	8.50626	0.00245	0.0054329	yes	Coding	0.265712	0.0584855	59.7156	58.167
puf-8	chrII:7296262-7298188	WBGene00004244	SOM	IGN	OK	0.286929	103.912	8.50046	0.00025	0.000638083	yes	Coding	0.0585342	0.515325	103.03	104.795
inx-14	chrI:7350471-7352071	WBGene00002136	SOM	IGN	OK	0.322128	116.61	8.49984	0.00015	0.000393467	yes	Coding	0.0742089	0.570047	109.797	123.422
zim-3	chrIV:10558700-10560965	WBGene00011601	SOM	IGN	OK	0.146061	52.4475	8.48815	0.0042	0.00898713	yes	Coding	0.0540489	0.238074	50.4892	54.4057
perm-1	chrII:7880769-7882472	WBGene00011350	SOM	IGN	OK	0.231273	82.5606	8.47971	0.00105	0.00247211	yes	Coding	0.390862	0.0716839	69.2267	95.8946
H04D03.2	chrIII:10439394-10442308	WBGene00010363	SOM	IGN	OK	0.102392	35.8089	8.45008	0.007	0.0143553	yes	Coding	0.0974881	0.107295	33.9204	37.6974
cey-2	chrI:5619604-5620498	WBGene00000473	SOM	IGN	OK	1.62375	567.491	8.44912	5e-05	0.0001367	yes	Coding	0.789085	2.45842	540.627	594.355
sun-1	chrV:13191911-13193513	WBGene00006311	SOM	IGN	OK	0.332532	115.906	8.44525	0.0003	0.000758483	yes	Coding	0	0.665065	98.0991	133.713
C14B1.7	chrIII:3720279-3723579	WBGene00007578	SOM	IGN	OK	0.34241	119.33	8.44502	5e-05	0.0001367	yes	Coding	0.245557	0.439263	109.134	129.526
EEED8.14	chrII:5412789-5413997	WBGene00017142	SOM	IGN	OK	0.206662	70.3398	8.41093	0.01565	0.029951	yes	Coding	0	0.413323	73.129	67.5506
R09B3.2	chrI:11909440-11909965	WBGene00011155	SOM	IGN	OK	2.75053	923.017	8.39051	0.00165	0.0037624	yes	Coding	1.72919	3.77187	825.846	1020.19
mcm-3	chrV:15056942-15059577	WBGene00003155	SOM	IGN	OK	0.60843	201.925	8.37451	5e-05	0.0001367	yes	Coding	0.520782	0.696079	183.564	220.286
glh-4	chrI:3727114-3730940	WBGene00001601	SOM	IGN	OK	0.287218	95.052	8.37043	5e-05	0.0001367	yes	Coding	0.179413	0.395023	83.9975	106.107
szy-4	chrII:6198760-6201378	WBGene00077732	SOM	IGN	OK	0.329354	108.652	8.36586	5e-05	0.0001367	yes	Coding	0.205758	0.452951	99.8832	117.421
mcm-5	chrIII:4288356-4291221	WBGene00003157	SOM	IGN	OK	0.470063	154.523	8.36076	5e-05	0.0001367	yes	Coding	0.279912	0.660213	145.105	163.942
F58G11.3	chrV:13669599-13671930	WBGene00010281	SOM	IGN	OK	0.43293	141.635	8.35383	5e-05	0.0001367	yes	Coding	0.460447	0.405413	143.169	140.101
wdr-5.3	chrV:10737097-10739091	WBGene00013862	SOM	IGN	OK	0.199365	64.5336	8.33849	0.00125	0.00290991	yes	Coding	0.189886	0.208845	59.3033	69.7639
wago-4	chrII:12919507-12922863	WBGene00010263	SOM	IGN	OK	0.484884	150.611	8.27897	5e-05	0.0001367	yes	Coding	0.185788	0.783981	137.293	163.93
brd-1	chrIII:6885220-6889441	WBGene00000265	SOM	IGN	OK	0.230606	70.7098	8.26034	5e-05	0.0001367	yes	Coding	0.173977	0.287234	68.6688	72.7509
cyk-7	chrIII:7793591-7795273	WBGene00015591	SOM	IGN	OK	0.223566	66.6462	8.21968	0.02065	0.0385638	yes	Coding	0.288532	0.158601	58.0709	75.2215
rnp-8	chrI:364521-367943	WBGene00020091	SOM	IGN	OK	0.311569	92.336	8.2112	5e-05	0.0001367	yes	Coding	0.21297	0.410169	82.6482	102.024
T21B10.4	chrII:8940837-8942376	WBGene00011886	SOM	IGN	OK	0.409475	117.057	8.15922	5e-05	0.0001367	yes	Coding	0.308994	0.509957	111.85	122.264
egg-6	chrI:8677068-8681231	WBGene00010621	SOM	IGN	OK	0.686164	191.702	8.1261	5e-05	0.0001367	yes	Coding	0.311009	1.06132	191.118	192.286
cyp-31A5	chrIV:13401281-13403723	WBGene00013381	SOM	IGN	OK	0.369231	102.981	8.12364	0.0006	0.00146185	yes	Coding	0.230791	0.50767	98.187	107.775
hcp-6	chrI:4573661-5262993	WBGene00001833	SOM	IGN	OK	0.33084	89.6322	8.08174	0.00335	0.00727582	yes	Coding	0.270556	0.391125	81.7508	97.5136
icp-1	chrI:2256153-2485384	WBGene00002047	SOM	IGN	OK	0.697241	188.013	8.07496	0.0164	0.031262	yes	Coding	0.248002	1.14648	175.178	200.848
C42C1.8	chrIV:12291029-12293110	WBGene00016586	SOM	IGN	OK	0.459848	123.209	8.06573	5e-05	0.0001367	yes	Coding	0.287317	0.632379	116.596	129.821
dna-2	chrII:11778087-11782089	WBGene00001016	SOM	IGN	OK	0.400496	106.335	8.05261	5e-05	0.0001367	yes	Coding	0.250175	0.550817	97.8374	114.832
T05F1.2	chrI:9622613-9624598	WBGene00011489	SOM	IGN	OK	0.684211	181.504	8.05134	5e-05	0.0001367	yes	Coding	0.48282	0.885601	159.231	203.777
taf-11.2	chrI:7132496-7134173	WBGene00006394	SOM	IGN	OK	0.267314	70.328	8.03942	0.00475	0.0100601	yes	Coding	0.308445	0.226182	69.7287	70.9273
set-32	chrI:9519249-9521182	WBGene00008062	SOM	IGN	OK	0.167269	43.1313	8.01042	0.0049	0.0103376	yes	Coding	0	0.334538	40.6017	45.661
F54E12.2	chrIV:11333219-11336841	WBGene00010061	SOM	IGN	OK	0.95828	243.626	7.99001	5e-05	0.0001367	yes	Coding	0.598606	1.31796	227.81	259.443
T07C12.12	chrV:9927899-9930718	WBGene00011576	SOM	IGN	OK	0.241124	60.6477	7.97453	0.0001	0.000266846	yes	Coding	0.150648	0.3316	57.8381	63.4572
ZC308.4	chrI:6368307-6369498	WBGene00022586	SOM	IGN	OK	0.352029	87.772	7.96192	0.0013	0.00301515	yes	Coding	0.108316	0.595741	85.7086	89.8353
coh-4	chrV:4170105-4175611	WBGene00021560	SOM	IGN	OK	0.294478	73.0198	7.95399	5e-05	0.0001367	yes	Coding	0.253785	0.33517	66.2831	79.7565
cpg-4	chrV:5996417-5999249	WBGene00015677	SOM	IGN	OK	0.511397	126.451	7.94992	5e-05	0.0001367	yes	Coding	0.426002	0.596791	125.302	127.601
F17C11.10	chrV:10961873-10965520	WBGene00008921	SOM	IGN	OK	0.670018	164.617	7.94069	5e-05	0.0001367	yes	Coding	0.538999	0.801037	158.235	170.998
msh-6	chrI:3233392-3600680	WBGene00003422	SOM	IGN	OK	0.748358	183.114	7.9348	0.01475	0.0284046	yes	Coding	0.398877	1.09784	168.605	197.623
cdk-1	chrIII:9747388-9748583	WBGene00000405	SOM	IGN	OK	0.807814	196.278	7.92466	5e-05	0.0001367	yes	Coding	0.504894	1.11073	189.89	202.667
M01E11.3	chrI:5573245-5576640	WBGene00019712	SOM	IGN	OK	0.344656	83.7194	7.92426	5e-05	0.0001367	yes	Coding	0.226425	0.462887	81.2119	86.227
T23G4.3	chrIV:13685176-13686988	WBGene00011959	SOM	IGN	OK	0.233552	56.6485	7.92215	0.0009	0.00214362	yes	Coding	0.189323	0.27778	51.5131	61.784
C29A12.1	chrV:10812423-10813369	WBGene00007797	SOM	IGN	OK	0.601703	144.575	7.90855	0.0002	0.00051659	yes	Coding	0.27996	0.923446	150.428	138.722
T08D2.7	chrX:182690-190559	WBGene00011612	SOM	IGN	OK	0.213606	50.9944	7.89924	0.00235	0.00522602	yes	Coding	0.203399	0.223813	48.5406	53.4483
zhp-3	chrI:8529470-8531314	WBGene00006976	SOM	IGN	OK	0.312157	74.5113	7.89904	0.00065	0.00157546	yes	Coding	0.253046	0.371268	76.2142	72.8083
Y111B2A.1	chrIII:12492822-12495537	WBGene00013727	SOM	IGN	OK	0.271723	64.2657	7.88577	0.00165	0.0037624	yes	Coding	0.16981	0.373635	64.7383	63.7932
parn-1	chrV:12692523-12695237	WBGene00010734	SOM	IGN	OK	0.78678	182.881	7.86073	5e-05	0.0001367	yes	Coding	0.60504	0.968521	176.017	189.746
F55G1.6	chrIV:7473570-7474815	WBGene00018902	SOM	IGN	OK	0.38426	89.2413	7.85949	0.00055	0.00134846	yes	Coding	0.664149	0.10437	86.0493	92.4333
F59G1.8	chrII:5906568-5907408	WBGene00019129	SOM	IGN	OK	0.294005	67.433	7.84147	0.02275	0.0420583	yes	Coding	0.379573	0.208438	66.0306	68.8354
cdt-2	chrV:14987729-14990895	WBGene00011318	SOM	IGN	OK	0.258104	56.8468	7.78298	0.0001	0.000266846	yes	Coding	0.269251	0.246957	52.2271	61.4666
let-99	chrIV:12567832-12570424	WBGene00002368	SOM	IGN	OK	0.739863	162.164	7.77598	5e-05	0.0001367	yes	Coding	0.612691	0.867036	146.513	177.815
F56F11.4	chrIII:2856220-2865378	WBGene00018991	SOM	IGN	OK	0.299312	65.361	7.77064	0.00065	0.00157546	yes	Coding	0.0787432	0.519881	60.5474	70.1746
B0001.7	chrIV:12151351-12154220	WBGene00007092	SOM	IGN	OK	0.455117	97.4793	7.74272	5e-05	0.0001367	yes	Coding	0.360291	0.549942	92.5706	102.388
set-5	chrV:14698954-14707450	WBGene00008145	SOM	IGN	OK	0.288807	60.8732	7.71956	5e-05	0.0001367	yes	Coding	0.309705	0.267909	55.0201	66.7263
spo-11	chrIV:11123137-11124714	WBGene00004985	SOM	IGN	OK	0.335352	70.5994	7.71784	0.0002	0.00051659	yes	Coding	0.0867236	0.58398	74.3432	66.8557
pif-1	chrI:720080-730940	WBGene00004028	SOM	IGN	OK	0.263773	55.1999	7.70922	5e-05	0.0001367	yes	Coding	0.164634	0.362912	50.2124	60.1875
btb-19	chrII:14521006-14522046	WBGene00010194	SOM	IGN	OK	0.24037	50.2714	7.70834	0.01465	0.028252	yes	Coding	0.228945	0.251795	47.7747	52.7682
gpr-1	chrIII:8628876-8630607	WBGene00001688	SOM	IGN	OK	0.385653	80.4868	7.70531	5e-05	0.0001367	yes	Coding	0.179316	0.59199	71.2904	89.6832
gln-5	chrIV:17272344-17273596	WBGene00001606	SOM	IGN	OK	0.602063	123.772	7.68356	5e-05	0.0001367	yes	Coding	0.713527	0.490598	119.762	127.782
F33H2.5	chrI:15005688-15013863	WBGene00009368	SOM	IGN	OK	0.70174	140.975	7.65028	5e-05	0.0001367	yes	Coding	0.540533	0.862948	124.162	157.787
chs-1	chrI:7554996-7559452	WBGene00000496	SOM	IGN	OK	1.5244	305.921	7.64877	5e-05	0.0001367	yes	Coding	1.35786	1.69094	286.323	325.52
har-2	chrI:9956235-9958335	WBGene00011988	SOM	IGN	OK	0.416762	83.5031	7.64646	5e-05	0.0001367	yes	Coding	0.233661	0.599863	81.4549	85.5512
T19H12.2	chrV:4890443-4891224	WBGene00020588	SOM	IGN	OK	1.73992	346.823	7.63903	5e-05	0.0001367	yes	Coding	1.14416	2.33569	351.82	341.827
lab-1	chrI:9657166-9657795	WBGene00007278	SOM	IGN	OK	0.569669	113.529	7.63873	0.01565	0.029951	yes	Coding	0	1.13934	125.092	101.967
mct-5	chrII:7094234-7099242	WBGene00020168	SOM	IGN	OK	0.438077	87.0955	7.63527	0.00025	0.000638083	yes	Coding	0.47207	0.404084	79.7374	94.4535
air-2	chrI:5937485-5938691	WBGene00000099	SOM	IGN	OK	0.547538	108.326	7.6282	0.00025	0.000638083	yes	Coding	0.111757	0.983319	99.2031	117.448
bir-2	chrV:13568840-13569904	WBGene00000250	SOM	IGN	OK	0.281633	55.4583	7.62145	0.0065	0.0133903	yes	Coding	0.44179	0.121476	53.5411	57.3756
C33F10.1	chrII:4835074-4835668	WBGene00016351	SOM	IGN	OK	0.780638	153.565	7.61998	0.00235	0.00522602	yes	Coding	0.744101	0.817175	175.544	131.586
F26F4.8	chrIII:4904015-4905271	WBGene00005011	SOM	IGN	OK	0.344941	67.0865	7.60353	0.00245	0.0054329	yes	Coding	0.565493	0.124388	63.9941	70.179
hke-4.1	chrIV:17286039-17287415	WBGene00044067	SOM	IGN	OK	0.480939	93.2816	7.5996	5e-05	0.0001367	yes	Coding	0.414563	0.547315	78.3255	108.238
R09F10.8	chrX:8325176-8326396	WBGene00019989	SOM	IGN	OK	0.326933	63.2301	7.59547	0.0009	0.00214362	yes	Coding	0.265064	0.388802	53.1856	73.2747
bath-34	chrI:12750025-12752057	WBGene00012195	SOM	IGN	OK	0.221431	42.4413	7.58247	0.00475	0.0100601	yes	Coding	0.255482	0.18738	42.0358	42.8469
F55G1.5	chrIV:7475037-7476068	WBGene00018901	SOM	IGN	OK	0.231021	44.2012	7.57992	0.01465	0.028252	yes	Coding	0.220035	0.242007	43.09	45.3124
C46A5.6	chrIV:7760117-7763830	WBGene00016702	SOM	IGN	OK	0.862091	164.701	7.5778	5e-05	0.0001367	yes	Coding	0.4284	1.29578	162.288	167.115
T10E9.4	chrI:6525708-6528639	WBGene00020414	SOM	IGN	OK	0.234542	44.7103	7.57461	0.0003	0.000758483	yes	Coding	0	0.469084	49.2987	40.1219
dut-1	chrI:9585412-9587126	WBGene00010609	SOM	IGN	OK	1.22389	224.519	7.51921	5e-05	0.0001367	yes	Coding	1.03043	1.41736	211.828	237.21
his-64	chrIV:11407093-11407405	WBGene00001938	SOM	IGN	OK	2.37292	434.896	7.51786	0.0005	0.00123345	yes	Coding	0.547889	4.19796	409.881	459.911
spd-1	chrI:942259-1655335	WBGene00004952	SOM	IGN	OK	0.978498	179.267	7.51733	0.0062	0.0128272	yes	Coding	0.652116	1.30488	173.354	185.18
iff-1	chrIII:9745822-9747068	WBGene00002064	SOM	IGN	OK	5.62304	1022.48	7.50651	5e-05	0.0001367	yes	Coding	4.39088	6.85519	952.425	1092.54
ect-2	chrII:10778882-10783206	WBGene00002297	SOM	IGN	OK	0.543749	97.3486	7.48408	5e-05	0.0001367	yes	Coding	0.486309	0.601189	93.231	101.466
W03F11.4	chrI:2235642-2241073	WBGene00021007	SOM	IGN	OK	0.0686255	12.0579	7.45702	0.00165	0.0037624	yes	Coding	0.0428662	0.0943847	15.4143	8.70147
Y54E10A.12	chrI:3193660-3198833	WBGene00021832	SOM	IGN	OK	0.47414	82.8702	7.4494	5e-05	0.0001367	yes	Coding	0.571151	0.377129	79.1698	86.5705
cpar-1	chrIII:9433989-9434922	WBGene00010036	SOM	IGN	OK	0.446278	77.912	7.44776	0.00205	0.00461723	yes	Coding	0	0.892556	82.5212	73.3028
sip-1	chrIII:10506073-10506727	WBGene00004798	SOM	IGN	OK	1.53099	267.038	7.44644	5e-05	0.0001367	yes	Coding	1.32118	1.7408	210.112	323.965
his-62	chrIV:7486533-7486905	WBGene00001936	SOM	IGN	OK	3.15069	549.165	7.44543	5e-05	0.0001367	yes	Coding	2.38271	3.91868	521.168	577.162
rod-1	chrIV:7478441-7485316	WBGene00018900	SOM	IGN	OK	1.38881	241.893	7.44438	5e-05	0.0001367	yes	Coding	1.04756	1.73006	219.981	263.805
bmk-1	chrV:14453386-14456713	WBGene00000257	SOM	IGN	OK	0.780415	133.917	7.42288	5e-05	0.0001367	yes	Coding	0.530406	1.03042	123.836	143.998
T07C4.3	chrIII:10352127-10354659	WBGene00011560	SOM	IGN	OK	0.902841	153.965	7.41392	5e-05	0.0001367	yes	Coding	0.711152	1.09453	142.577	165.354
R09E10.6	chrIV:10293014-10294063	WBGene00011176	SOM	IGN	OK	1.45936	248.867	7.4139	5e-05	0.0001367	yes	Coding	1.03025	1.88846	298.132	199.601
knl-1	chrIII:8250564-8253872	WBGene00002231	SOM	IGN	OK	0.726215	122.604	7.3994	5e-05	0.0001367	yes	Coding	0.737751	0.71468	110.307	134.901
C48B4.11	chrIII:9564642-9565959	WBGene00008174	SOM	IGN	OK	0.460129	77.5408	7.39677	0.0001	0.000266846	yes	Coding	0.554403	0.365855	78.2238	76.8577
glh-3	chrI:5792583-5795044	WBGene00001600	SOM	IGN	OK	0.364142	61.3288	7.39592	5e-05	0.0001367	yes	Coding	0.169289	0.558995	60.5679	62.0897
K06A5.2	chrI:6468183-6469358	WBGene00019430	SOM	IGN	OK	0.419057	70.1769	7.3877	0.0001	0.000266846	yes	Coding	0.504894	0.33322	77.9658	62.388
hpr-17	chrII:13153477-13156964	WBGene00001998	SOM	IGN	OK	0.394831	65.8043	7.3808	5e-05	0.0001367	yes	Coding	0.183585	0.606077	60.6104	70.9981
wago-1	chrI:7235405-7238597	WBGene00011061	SOM	IGN	OK	1.83387	301.065	7.35904	5e-05	0.0001367	yes	Coding	1.29798	2.36975	272.197	329.932
Y57G11A.2	chrIV:14517063-14519431	WBGene00013290	SOM	IGN	OK	0.257334	42.1689	7.35639	5e-05	0.0001367	yes	Coding	0.144242	0.370425	48.0079	36.3299
sss-1	chrIV:9892747-9893676	WBGene00006056	SOM	IGN	OK	0.98822	161.525	7.35271	5e-05	0.0001367	yes	Coding	0.875782	1.10066	194.9	128.151
Y53F4B.9	chrII:15004947-15010335	WBGene00013156	SOM	IGN	OK	0.958057	156.21	7.34916	5e-05	0.0001367	yes	Coding	0.633298	1.28282	138.873	173.547
K11H3.4	chrIII:9832871-9834386	WBGene00010781	SOM	IGN	OK	0.385157	62.6553	7.34584	0.0004	0.000997592	yes	Coding	0.271861	0.498454	61.0954	64.2152
F11E6.7	chrIV:17457938-17461233	WBGene00008710	SOM	IGN	OK	1.06471	171.924	7.33516	5e-05	0.0001367	yes	Coding	0.766461	1.36297	159.385	184.463
M28.9	chrII:10639723-10643477	WBGene00010900	SOM	IGN	OK	0.110118	17.78	7.33506	0.00235	0.00522602	yes	Coding	0.104836	0.1154	20.8965	14.6635
F18A1.7	chrII:7662758-7663704	WBGene00017548	SOM	IGN	OK	1.05018	168.923	7.32958	5e-05	0.0001367	yes	Coding	0.792773	1.30759	168.185	169.662
R02F2.4	chrIII:5484253-5485848	WBGene00019833	SOM	IGN	OK	0.462553	74.0754	7.32323	0.0001	0.000266846	yes	Coding	0.596787	0.328318	71.3101	76.8407
klp-15	chrI:5577195-5579184	WBGene00002225	SOM	IGN	OK	1.63861	256.845	7.29228	5e-05	0.0001367	yes	Coding	1.53249	1.74473	231.839	281.851
psf-3	chrI:534460-535197	WBGene00022043	SOM	IGN	OK	0.42092	65.1897	7.27495	0.01465	0.028252	yes	Coding	0.401111	0.440729	60.1947	70.1848
Y4C6B.1	chrIV:5354483-5356316	WBGene00021155	SOM	IGN	OK	0.496663	76.8305	7.27327	5e-05	0.0001367	yes	Coding	0.434965	0.558361	71.1606	82.5004
C04G2.9	chrIV:10112907-10114119	WBGene00007308	SOM	IGN	OK	0.593852	91.6123	7.26929	5e-05	0.0001367	yes	Coding	0.797684	0.39002	97.1724	86.0522
csc-1	chrII:13507760-13903274	WBGene00000804	SOM	IGN	OK	0.753466	116.18	7.2686	0.02085	0.0388929	yes	Coding	0.71767	0.789261	106.095	126.264
mcm-4	chrI:2256153-2485384	WBGene00003156	SOM	IGN	OK	0.935491	143.514	7.26126	0.0133	0.0259637	yes	Coding	0.660027	1.21096	126.025	161.003
his-48	chrIV:11324722-11325094	WBGene00001922	SOM	IGN	OK	1.9019	291.407	7.25945	0.0001	0.000266846	yes	Coding	1.19135	2.61245	262.335	320.479
immt-2	chrV:16789356-16792663	WBGene00012315	SOM	IGN	OK	0.50979	78.0987	7.25925	5e-05	0.0001367	yes	Coding	0.140888	0.878692	77.3859	78.8115
cyp-31A2	chrIV:11403949-11405937	WBGene00010354	SOM	IGN	OK	0.743675	113.553	7.25448	5e-05	0.0001367	yes	Coding	0.57438	0.91297	110.592	116.514
hcp-2	chrV:9645857-9650080	WBGene00001830	SOM	IGN	OK	0.736138	112.211	7.25202	5e-05	0.0001367	yes	Coding	0.545846	0.926429	99.2726	125.149
T21C9.13	chrV:10597524-10598407	WBGene00011898	SOM	IGN	OK	0.473492	72.0551	7.24962	0.0022	0.00492929	yes	Coding	0.145754	0.80123	68.6654	75.4449
swah-1	chrI:9548231-9558024	WBGene00007985	SOM	IGN	OK	0.241347	36.5963	7.24445	0.0125	0.0245278	yes	Coding	0.229876	0.252817	35.0542	38.1384
fog-2	chrV:20199262-20200474	WBGene00001482	SOM	IGN	OK	0.333628	50.3883	7.23871	0.00085	0.00203193	yes	Coding	0.308446	0.35881	52.4235	48.3531
T12C9.7	chrII:4458428-4460351	WBGene00020461	SOM	IGN	OK	0.413489	62.3667	7.23678	0.0001	0.000266846	yes	Coding	0.335432	0.491547	61.4595	63.2739
C14C10.1	chrV:12588408-12589602	WBGene00007584	SOM	IGN	OK	0.315823	47.0132	7.21781	0.00235	0.00522602	yes	Coding	0.300788	0.330859	54.3177	39.7088
his-61	chrIV:7485822-7486206	WBGene00001935	SOM	IGN	OK	1.61395	239.843	7.21535	0.0002	0.00051659	yes	Coding	0.752419	2.47548	222.025	257.662
enu-3.2	chrIII:4783326-4785144	WBGene00008003	SOM	IGN	OK	0.528435	78.3601	7.21225	0.00015	0.000393467	yes	Coding	0.280558	0.776312	72.8616	83.8585
alg-4	chrIII:9887212-9891243	WBGene00006449	SOM	IGN	OK	0.106114	15.6876	7.20786	0.0005	0.00123345	yes	Coding	0.0859732	0.126255	16.452	14.9232
gpr-2	chrIII:9391324-9393057	WBGene00001689	SOM	IGN	OK	0.597857	87.1699	7.18789	5e-05	0.0001367	yes	Coding	0.537947	0.657767	76.5197	97.8202
mes-4	chrV:13433427-13437499	WBGene00003222	SOM	IGN	OK	0.621843	90.6631	7.18782	5e-05	0.0001367	yes	Coding	0.434421	0.809265	85.4019	95.9243
fzy-1	chrII:5501634-5503615	WBGene00001511	SOM	IGN	OK	0.867063	126.356	7.18714	5e-05	0.0001367	yes	Coding	0.434957	1.29917	126.776	125.936
klp-19	chrIII:12784715-13607695	WBGene00002229	SOM	IGN	OK	2.18043	313.969	7.16987	0.00135	0.00312227	yes	Coding	1.70235	2.65851	293.647	334.291
R148.4	chrIII:3171704-3174641	WBGene00020103	SOM	IGN	OK	0.436278	62.6623	7.16621	0.00485	0.010252	yes	Coding	0.729931	0.142625	54.6338	70.6908
his-60	chrIV:7487669-7487981	WBGene00001934	SOM	IGN	OK	4.66812	668.308	7.16153	5e-05	0.0001367	yes	Coding	2.73944	6.59679	641.344	695.273
F54D5.5	chrII:11564486-11566954	WBGene00010051	SOM	IGN	OK	0.256848	36.6571	7.15703	0.00035	0.000878786	yes	Coding	0.301573	0.212123	31.7098	41.6045
msh-2	chrI:3694373-3697538	WBGene00003418	SOM	IGN	OK	0.622809	88.4282	7.14957	5e-05	0.0001367	yes	Coding	0.42566	0.819957	85.5562	91.3001
trt-1	chrI:8768514-8771175	WBGene00006618	SOM	IGN	OK	0.433923	61.465	7.14618	5e-05	0.0001367	yes	Coding	0.501074	0.366772	61.8791	61.0509
C39E9.12	chrIV:12849497-13146871	WBGene00008035	SOM	IGN	OK	1.21592	172.09	7.14498	0.01005	0.0200375	yes	Coding	0.950509	1.48132	158.338	185.842
ztf-15	chrI:7255524-7258619	WBGene00011066	SOM	IGN	OK	0.463788	65.4555	7.1409	5e-05	0.0001367	yes	Coding	0.375852	0.551724	64.8047	66.1062
Y52E8A.2	chrII:4320856-4321537	WBGene00021795	SOM	IGN	OK	0.433897	60.2249	7.11686	0.01335	0.0259962	yes	Coding	0.201988	0.665806	62.5697	57.8801
neg-1	chrV:4373911-4374832	WBGene00017985	SOM	IGN	OK	0.391053	54.2576	7.11632	0.01585	0.0303089	yes	Coding	0.504891	0.277214	47.3971	61.118
coh-3	chrV:14457459-14459882	WBGene00000592	SOM	IGN	OK	0.504421	69.1792	7.09957	5e-05	0.0001367	yes	Coding	0.560339	0.448503	66.5629	71.7955
D2096.1	chrIV:8396634-8397851	WBGene00017069	SOM	IGN	OK	1.37425	188.231	7.09771	0.0197	0.0369881	yes	Coding	1.77877	0.969739	198.927	177.535
his-59	chrIV:7488237-7488648	WBGene00001933	SOM	IGN	OK	3.86216	528.986	7.09768	5e-05	0.0001367	yes	Coding	4.03507	3.68925	462.284	595.689
him-14	chrII:7065075-7069924	WBGene00001872	SOM	IGN	OK	0.390175	53.4173	7.09704	5e-05	0.0001367	yes	Coding	0.465218	0.315132	50.812	56.0227
capg-2	chrV:12271864-12275489	WBGene00010093	SOM	IGN	OK	0.884301	120.892	7.09496	5e-05	0.0001367	yes	Coding	0.501671	1.26693	111.894	129.889
C24H12.5	chrII:203458-732072	WBGene00016074	SOM	IGN	OK	0.579044	78.9218	7.09061	0.00945	0.0189336	yes	Coding	0.469331	0.688756	76.4311	81.4124
chk-2	chrV:19909105-19915942	WBGene00000499	SOM	IGN	OK	0.847016	114.242	7.07549	5e-05	0.0001367	yes	Coding	0.666802	1.02723	116.351	112.133
ptr-2	chrI:3789416-3792798	WBGene00004217	SOM	IGN	OK	1.08185	145.387	7.07026	5e-05	0.0001367	yes	Coding	0.962682	1.20101	137.54	153.233
C27B7.5	chrIV:8901647-8902947	WBGene00007762	SOM	IGN	OK	0.630709	84.0256	7.05771	5e-05	0.0001367	yes	Coding	0.423253	0.838165	81.0542	86.9969
F08B4.8	chrIV:8677589-8677961	WBGene00255375	SOM	IGN	OK	1.05023	139.494	7.05335	0.0058	0.0120469	yes	Coding	0.794236	1.30623	154.09	124.897
smz-1	chrIV:12455168-12456094	WBGene00007733	SOM	IGN	OK	0.267425	35.1933	7.04002	0.01465	0.028252	yes	Coding	0.254733	0.280117	40.582	29.8046
Y57G11C.51	chrIV:14773722-14774261	WBGene00044258	SOM	IGN	OK	0.705817	92.0185	7.02649	0.0057	0.0118663	yes	Coding	0.261794	1.14984	102.09	81.9468
lin-41	chrI:9335956-9341889	WBGene00003026	SOM	IGN	OK	0.800944	104.357	7.02562	5e-05	0.0001367	yes	Coding	0.803219	0.798669	95.5103	113.204
mbtr-1	chrI:343543-348367	WBGene00021661	SOM	IGN	OK	0.383875	50.006	7.02532	5e-05	0.0001367	yes	Coding	0.331311	0.436439	42.9526	57.0595
C18H2.1	chrIII:7662362-7672088	WBGene00015988	SOM	IGN	OK	0.0337412	4.35532	7.01212	0.01485	0.0285234	yes	Coding	0.0493655	0.0181169	5.32281	3.38783
ced-3	chrIV:13199205-13204042	WBGene00000417	SOM	IGN	OK	0.570623	73.3771	7.00665	5e-05	0.0001367	yes	Coding	0.313446	0.827801	71.0952	75.6589
fbf-2	chrII:6089113-6091344	WBGene00001402	SOM	IGN	OK	0.43639	56.0188	7.00415	5e-05	0.0001367	yes	Coding	0.389952	0.482827	51.9956	60.042
ZK938.1	chrII:9829432-9830637	WBGene00014158	SOM	IGN	OK	0.534627	68.5003	7.00143	0.0001	0.000266846	yes	Coding	0.616891	0.452364	80.8688	56.1317
him-10	chrIII:5803219-5804949	WBGene00001869	SOM	IGN	OK	0.777955	99.1852	6.99429	5e-05	0.0001367	yes	Coding	0.774584	0.781326	93.5143	104.856
pig-1	chrIV:497495-555646	WBGene00021012	SOM	IGN	OK	0.903602	112.987	6.96625	0.00545	0.0113835	yes	Coding	0.567918	1.23929	103.486	122.488
mcm-7	chrV:4347183-4349530	WBGene00003159	SOM	IGN	OK	1.4225	176.263	6.95316	5e-05	0.0001367	yes	Coding	0.917355	1.92764	153.788	198.738
fncm-1	chrI:4573661-5262993	WBGene00018908	SOM	IGN	OK	0.348477	43.1299	6.95148	0.0138	0.0268023	yes	Coding	0.270789	0.426166	42.9341	43.3257
F37A4.4	chrIII:6713649-6717930	WBGene00018134	SOM	IGN	OK	0.0929111	11.3761	6.93593	0.0006	0.00146185	yes	Coding	0.101784	0.0840384	13.6026	9.1495
sys-1	chrI:9980483-9984776	WBGene00006379	SOM	IGN	OK	0.350735	42.6911	6.92741	5e-05	0.0001367	yes	Coding	0.223486	0.477984	36.9925	48.3898
cdc-7	chrI:5872187-5874135	WBGene00016421	SOM	IGN	OK	0.58286	70.9157	6.92681	5e-05	0.0001367	yes	Coding	0.472529	0.69319	71.364	70.4673
dgtr-1	chrV:6497092-6498374	WBGene00020910	SOM	IGN	OK	0.488132	59.0517	6.91856	5e-05	0.0001367	yes	Coding	0.368386	0.607878	58.025	60.0785
cyn-9	chrIII:3697877-3699615	WBGene00000885	SOM	IGN	OK	0.643548	77.6075	6.914	5e-05	0.0001367	yes	Coding	0.44007	0.847026	79.2044	76.0106
F07A5.2	chrI:7352504-7353642	WBGene00008541	SOM	IGN	OK	0.394513	47.408	6.90891	0.00115	0.00269051	yes	Coding	0.547955	0.24107	54.8851	39.9308
cav-1	chrIV:9771133-9773344	WBGene00000301	SOM	IGN	OK	0.399648	48.0038	6.90827	0.02405	0.0441078	yes	Coding	0.381232	0.418064	30.3842	65.6233
Y49E10.4	chrIII:12283106-12484433	WBGene00013030	SOM	IGN	OK	0.861662	103.396	6.90685	0.01295	0.0253409	yes	Coding	0.589164	1.13416	96.5013	110.292
C10G11.8	chrI:6272014-6273653	WBGene00015688	SOM	IGN	OK	0.662992	79.4335	6.90461	5e-05	0.0001367	yes	Coding	0.439473	0.886512	93.297	65.5701
Y47D3A.29	chrIII:10732173-12052193	WBGene00012936	SOM	IGN	OK	0.943834	112.732	6.90015	0.0241	0.0441896	yes	Coding	1.04884	0.838826	103.915	121.549
his-63	chrIV:11406428-11406839	WBGene00001937	SOM	IGN	OK	1.05777	125.057	6.88542	0.00235	0.00522602	yes	Coding	1.00877	1.10677	101.951	148.164
cyb-1	chrIV:10735435-10736732	WBGene00000865	SOM	IGN	OK	2.16407	252.69	6.86748	5e-05	0.0001367	yes	Coding	2.01301	2.31513	251.234	254.146
nhr-23	chrI:7216959-7220950	WBGene00003622	SOM	IGN	OK	0.332968	38.5265	6.85432	5e-05	0.0001367	yes	Coding	0.169125	0.496812	37.7798	39.2733
tofu-7	chrIII:7083804-7084931	WBGene00022737	SOM	IGN	OK	0.591563	68.2684	6.85054	0.0001	0.000266846	yes	Coding	0.498242	0.684885	64.2806	72.2562
ZK829.9	chrIV:11970713-11972404	WBGene00014097	SOM	IGN	OK	0.205669	23.5764	6.84087	0.00165	0.0037624	yes	Coding	0.12851	0.282828	21.7122	25.4405
R10F2.6	chrIII:2937094-2944000	WBGene00019997	SOM	IGN	OK	0.104539	11.96	6.83803	0.0003	0.000758483	yes	Coding	0.152951	0.0561266	13.3612	10.5588
Y42H9B.3	chrIV:8011279-8012414	WBGene00021541	SOM	IGN	OK	0.796958	90.9851	6.83498	5e-05	0.0001367	yes	Coding	0.698144	0.895773	90.4919	91.4783
san-1	chrI:6407535-6409053	WBGene00004721	SOM	IGN	OK	0.698517	79.7076	6.83428	5e-05	0.0001367	yes	Coding	0.752838	0.644197	79.9607	79.4545
T26A5.2	chrIII:6467329-6471239	WBGene00020819	SOM	IGN	OK	0.643668	73.0779	6.82697	5e-05	0.0001367	yes	Coding	0.574676	0.71266	65.8519	80.3039
H31G24.3	chrI:4116852-4117992	WBGene00019254	SOM	IGN	OK	0.232004	26.2822	6.82379	0.01335	0.0259962	yes	Coding	0.107918	0.35609	24.8582	27.7061
hcp-3	chrIII:9615351-9616369	WBGene00001831	SOM	IGN	OK	2.00657	226.264	6.81713	5e-05	0.0001367	yes	Coding	2.03676	1.97639	202.988	249.541
exo-3	chrI:11907634-11909197	WBGene00001372	SOM	IGN	OK	1.26985	139.789	6.78245	5e-05	0.0001367	yes	Coding	0.958559	1.58114	142.751	136.827
DY3.8	chrI:8758311-8758989	WBGene00008440	SOM	IGN	OK	0.948493	104.149	6.77879	0.0001	0.000266846	yes	Coding	0.593251	1.30373	102.519	105.779
T27E7.1	chrIV:14519838-14520940	WBGene00012087	SOM	IGN	OK	0.503661	55.245	6.77725	0.0023	0.00513226	yes	Coding	0.650047	0.357275	67.2988	43.1911
hpo-32	chrI:5298974-5300309	WBGene00015313	SOM	IGN	OK	0.614866	67.1336	6.77062	5e-05	0.0001367	yes	Coding	0.484142	0.745589	58.5191	75.7481
sgo-1	chrIV:7794976-7796254	WBGene00016381	SOM	IGN	OK	0.579704	62.8439	6.76031	5e-05	0.0001367	yes	Coding	0.554389	0.605019	61.8256	63.8623
C04F12.7	chrI:9695734-9696701	WBGene00007301	SOM	IGN	OK	1.87486	202.654	6.75609	5e-05	0.0001367	yes	Coding	1.88521	1.86452	226.788	178.519
ucr-2.3	chrIII:879853-881385	WBGene00020757	SOM	IGN	OK	1.08586	116.937	6.75075	5e-05	0.0001367	yes	Coding	0.678548	1.49318	100.209	133.665
R05F9.11	chrII:4911862-4914210	WBGene00019894	SOM	IGN	OK	0.436417	46.8828	6.74721	5e-05	0.0001367	yes	Coding	0.478175	0.39466	44.2807	49.485
C14B1.2	chrIII:3702308-3703052	WBGene00007573	SOM	IGN	OK	1.3547	144.883	6.74078	5e-05	0.0001367	yes	Coding	0.58106	2.12833	142.847	146.919
nop-1	chrIII:5959257-5961986	WBGene00017774	SOM	IGN	OK	1.13333	120.952	6.73772	5e-05	0.0001367	yes	Coding	0.721796	1.54487	115.448	126.456
cdt-1	chrI:3223620-3227969	WBGene00000413	SOM	IGN	OK	0.472093	49.9457	6.72515	5e-05	0.0001367	yes	Coding	0.402598	0.541588	43.4806	56.4108
F20C5.3	chrIV:8753373-8754799	WBGene00008968	SOM	IGN	OK	1.49828	157.411	6.71508	5e-05	0.0001367	yes	Coding	0.999281	1.99728	157.884	156.937
chk-1	chrV:3757303-3759449	WBGene00000498	SOM	IGN	OK	0.916843	96.1449	6.71239	5e-05	0.0001367	yes	Coding	0.791064	1.04262	91.674	100.616
hop-1	chrI:4208593-4210342	WBGene00001985	SOM	IGN	OK	0.582124	60.8493	6.70777	5e-05	0.0001367	yes	Coding	0.554385	0.609863	58.0663	63.6322
msp-81	chrIV:9836013-9836397	WBGene00003467	SOM	IGN	OK	1.57758	163.966	6.69954	0.0004	0.000997592	yes	Coding	1.50484	1.65032	168.63	159.302
mre-11	chrV:10734120-10736647	WBGene00003405	SOM	IGN	OK	0.918389	95.3944	6.69866	5e-05	0.0001367	yes	Coding	0.501856	1.33492	90.8005	99.9884
C14B1.12	chrIII:3724258-3724956	WBGene00184990	SOM	IGN	OK	0.816345	84.7181	6.69735	0.00235	0.00522602	yes	Coding	0.778187	0.854503	88.2513	81.185
duo-1	chrV:11554618-11557920	WBGene00001110	SOM	IGN	OK	0.958164	98.184	6.67907	5e-05	0.0001367	yes	Coding	0.822425	1.0939	89.6937	106.674
Y39B6A.10	chrV:19131582-19133545	WBGene00012672	SOM	IGN	OK	0.353415	36.1364	6.67595	0.0065	0.0133903	yes	Coding	0.554429	0.152401	29.9241	42.3488
sas-5	chrV:11610760-11612457	WBGene00009385	SOM	IGN	OK	1.06634	108.992	6.67542	5e-05	0.0001367	yes	Coding	1.08089	1.05179	107.994	109.991
polk-1	chrIII:8626324-8628416	WBGene00017696	SOM	IGN	OK	1.29495	132.107	6.67266	5e-05	0.0001367	yes	Coding	1.37912	1.21078	136.503	127.711
gyg-2	chrV:16745215-16746227	WBGene00012020	SOM	IGN	OK	1.93797	195.962	6.65989	5e-05	0.0001367	yes	Coding	1.36813	2.50781	187.125	204.8
flh-1	chrIV:9262084-9264214	WBGene00012435	SOM	IGN	OK	0.725754	73.0819	6.65389	5e-05	0.0001367	yes	Coding	0.625537	0.82597	67.5652	78.5986
F08F3.6	chrV:5418225-5419945	WBGene00017263	SOM	IGN	OK	0.246688	24.809	6.65203	0.00475	0.0100601	yes	Coding	0.284635	0.20874	21.5504	28.0677
T16H12.1	chrIII:10083369-10084965	WBGene00011811	SOM	IGN	OK	0.215987	21.6726	6.64878	0.0053	0.01109	yes	Coding	0.117807	0.314168	21.3937	21.9514
rnr-1	chrIII:9225441-9228169	WBGene00004391	SOM	IGN	OK	1.4468	145.07	6.64774	5e-05	0.0001367	yes	Coding	1.07553	1.81806	132.389	157.751
ZC434.8	chrI:10348089-10349310	WBGene00013894	SOM	IGN	OK	1.24849	123.401	6.62702	5e-05	0.0001367	yes	Coding	1.28516	1.21181	116.557	130.244
wee-1.3	chrII:9714042-9716403	WBGene00006940	SOM	IGN	OK	1.39146	136.879	6.62016	5e-05	0.0001367	yes	Coding	1.04039	1.74253	122.754	151.004
F27C1.1	chrI:5434093-5443029	WBGene00017851	SOM	IGN	OK	1.64799	161.994	6.61909	5e-05	0.0001367	yes	Coding	1.43332	1.86266	197.546	126.441
mex-3	chrI:127296-133582	WBGene00003229	SOM	IGN	OK	2.2795	223.516	6.61552	5e-05	0.0001367	yes	Coding	1.6631	2.8959	211.962	235.071
B0393.3	chrIII:4757269-4759509	WBGene00007168	SOM	IGN	OK	1.27494	124.509	6.60968	5e-05	0.0001367	yes	Coding	0.745297	1.80458	116.171	132.846
T12G3.6	chrIV:12030233-12031249	WBGene00011741	SOM	IGN	OK	1.14912	112.079	6.60784	5e-05	0.0001367	yes	Coding	0.475238	1.823	108.767	115.39
pch-2	chrII:8158304-8159779	WBGene00008641	SOM	IGN	OK	0.63088	61.307	6.60254	5e-05	0.0001367	yes	Coding	0.760023	0.501737	58.5608	64.0531
C17D12.7	chrI:11604601-11611292	WBGene00007640	SOM	IGN	OK	1.12774	109.582	6.60243	5e-05	0.0001367	yes	Coding	1.12499	1.13049	103.762	115.402
fbxa-114	chrV:20201618-20202728	WBGene00013758	SOM	IGN	OK	0.577315	56.0191	6.60042	5e-05	0.0001367	yes	Coding	0.323753	0.830877	56.3857	55.6525
C34F11.5	chrII:5195893-5199221	WBGene00016416	SOM	IGN	OK	0.0705353	6.83209	6.59784	0.01465	0.028252	yes	Coding	0.0671516	0.073919	8.38134	5.28285
D1086.17	chrV:14068690-14071160	WBGene00045355	SOM	IGN	OK	0.513691	49.6708	6.59536	0.00235	0.00522602	yes	Coding	0.489411	0.53797	58.6548	40.6869
T28D9.4	chrII:6474383-6482011	WBGene00020896	SOM	IGN	OK	0.387436	37.0508	6.5794	0.005	0.0105364	yes	Coding	0.475739	0.299134	35.2759	38.8257
tofu-2	chrV:7038543-7095917	WBGene00017620	SOM	IGN	OK	0.765736	73.1676	6.57821	0.0095	0.0190151	yes	Coding	1.04072	0.490756	68.5542	77.7811
plk-2	chrI:2571529-2967292	WBGene00004043	SOM	IGN	OK	1.31924	125.539	6.57228	0.00335	0.00727582	yes	Coding	0.97517	1.66331	115.533	135.545
T24C4.5	chrIII:878414-879563	WBGene00020761	SOM	IGN	OK	0.791847	75.2771	6.57085	5e-05	0.0001367	yes	Coding	0.531472	1.05222	74.1356	76.4186
dsb-2	chrII:14411025-14412055	WBGene00194892	SOM	IGN	OK	0.787354	74.8091	6.57006	5e-05	0.0001367	yes	Coding	0.62007	0.954638	62.2071	87.4111
cyb-3	chrV:15395695-15397050	WBGene00000868	SOM	IGN	OK	2.27736	213.677	6.55193	5e-05	0.0001367	yes	Coding	1.19199	3.36272	194.995	232.358
rsa-1	chrI:10185867-10187462	WBGene00007710	SOM	IGN	OK	0.943368	88.0096	6.5437	5e-05	0.0001367	yes	Coding	0.731138	1.1556	82.8367	93.1826
Y59E9AL.6	chrIV:5224950-5225700	WBGene00021996	SOM	IGN	OK	0.732803	67.8226	6.5322	0.0004	0.000997592	yes	Coding	0.698213	0.767394	72.7047	62.9405
Y38C1AA.7	chrIV:159027-159782	WBGene00021398	SOM	IGN	OK	0.950724	87.4691	6.5236	0.00115	0.00269051	yes	Coding	1.32118	0.580268	83.1119	91.8263
F13D12.5	chrII:11726753-11728263	WBGene00008740	SOM	IGN	OK	1.88892	173.784	6.52359	5e-05	0.0001367	yes	Coding	1.83889	1.93895	158.662	188.906
F26B1.8	chrI:6329603-6330128	WBGene00194703	SOM	IGN	OK	1.39887	128.263	6.51869	5e-05	0.0001367	yes	Coding	1.05694	1.7408	143.326	113.2
C56A3.8	chrV:13560533-13561946	WBGene00008346	SOM	IGN	OK	0.327934	29.3346	6.48305	0.0001	0.000266846	yes	Coding	0.174878	0.48099	27.721	30.9482
knl-3	chrV:1743375-2713617	WBGene00020392	SOM	IGN	OK	1.73438	154.831	6.48013	0.00355	0.00768165	yes	Coding	1.65179	1.81698	144.89	164.772
Y106G6G.4	chrI:10321775-10323243	WBGene00013713	SOM	IGN	OK	0.392383	34.7899	6.47026	0.0006	0.00146185	yes	Coding	0.430029	0.354738	38.3104	31.2694
T16A9.5	chrV:14213612-14214989	WBGene00011795	SOM	IGN	OK	0.335086	29.6388	6.46681	0.0014	0.00322514	yes	Coding	0.209439	0.460733	31.854	27.4237
bath-45	chrII:13122967-13124719	WBGene00009247	SOM	IGN	OK	0.180138	15.9314	6.46663	0.0058	0.0120469	yes	Coding	0.135925	0.224351	15.7645	16.0984
klc-1	chrIV:11083713-11085838	WBGene00002214	SOM	IGN	OK	1.63664	141.166	6.43051	5e-05	0.0001367	yes	Coding	1.46034	1.81294	145.388	136.945
Y54E2A.8	chrII:14778307-14782461	WBGene00013193	SOM	IGN	OK	0.407961	35.0085	6.42313	0.00075	0.00180368	yes	Coding	0.257049	0.558872	33.0286	36.9884
F53B6.4	chrI:8947401-8948704	WBGene00009959	SOM	IGN	OK	0.606223	51.9777	6.4219	5e-05	0.0001367	yes	Coding	0.5855	0.626946	57.9013	46.0541
K09F6.3	chrII:2256310-2261104	WBGene00019586	SOM	IGN	OK	0.126508	10.575	6.38529	5e-05	0.0001367	yes	Coding	0.0864533	0.166562	11.8488	9.30123
wht-6	chrIII:6471717-6475153	WBGene00007060	SOM	IGN	OK	0.13359	11.1107	6.37799	0.0058	0.0120469	yes	Coding	0.10079	0.166391	12.4583	9.76317
C18E3.5	chrI:4193249-4203173	WBGene00015974	SOM	IGN	OK	0.380019	31.4818	6.3723	0.0006	0.00146185	yes	Coding	0.202682	0.557356	27.4102	35.5533
dog-1	chrI:15017461-15022969	WBGene00001049	SOM	IGN	OK	0.416187	34.0102	6.35259	5e-05	0.0001367	yes	Coding	0.364391	0.467982	31.1734	36.847
C56G2.5	chrIII:6321211-6324182	WBGene00016980	SOM	IGN	OK	0.13477	10.981	6.34837	0.00235	0.00522602	yes	Coding	0.128311	0.141228	11.878	10.0841
msh-5	chrIV:13155208-13163924	WBGene00003421	SOM	IGN	OK	1.02877	83.6931	6.34612	5e-05	0.0001367	yes	Coding	1.04132	1.01621	77.292	90.0942
gpd-4	chrII:10171220-10172346	WBGene00001686	SOM	IGN	OK	0.714187	57.5995	6.33361	5e-05	0.0001367	yes	Coding	0.782669	0.645705	41.8519	73.347
gei-14	chrII:8273613-8275969	WBGene00001571	SOM	IGN	OK	1.54775	124.646	6.33151	5e-05	0.0001367	yes	Coding	1.81282	1.28269	119.833	129.458
orc-5	chrIV:10732882-10734558	WBGene00013857	SOM	IGN	OK	1.3357	104.705	6.29259	5e-05	0.0001367	yes	Coding	1.31503	1.35636	103.765	105.645
T12F5.2	chrI:3731373-3732837	WBGene00020467	SOM	IGN	OK	0.546072	42.8022	6.29245	5e-05	0.0001367	yes	Coding	0.306218	0.785926	42.6001	43.0043
toca-2	chrIII:13755897-13759247	WBGene00010663	SOM	IGN	OK	0.910314	70.6337	6.27785	5e-05	0.0001367	yes	Coding	0.81344	1.00719	67.3253	73.942
C01G5.4	chrIV:6531831-6535604	WBGene00015306	SOM	IGN	OK	0.0743598	5.75647	6.27452	0.00355	0.00768165	yes	Coding	0.0275165	0.121203	7.06229	4.45064
abt-5	chrI:12011266-12018630	WBGene00000023	SOM	IGN	OK	0.0570353	4.38916	6.26595	0.00245	0.0054329	yes	Coding	0.0934858	0.0205848	5.85292	2.9254
F47D12.7	chrIII:6293343-6295798	WBGene00018563	SOM	IGN	OK	0.112687	8.59734	6.2535	0.01465	0.028252	yes	Coding	0.107293	0.11808	10.291	6.90364
gipc-1	chrIII:4870803-4871978	WBGene00016440	SOM	IGN	OK	1.49715	113.747	6.24746	5e-05	0.0001367	yes	Coding	1.66861	1.3257	132.659	94.8353
F54D5.2	chrII:11573205-11574853	WBGene00010048	SOM	IGN	OK	0.714473	53.358	6.22268	5e-05	0.0001367	yes	Coding	0.680363	0.748584	49.3891	57.3269
alg-3	chrIV:11704341-11708146	WBGene00011910	SOM	IGN	OK	0.170182	12.7006	6.22168	5e-05	0.0001367	yes	Coding	0.0864112	0.253952	14.7329	10.6683
C42C1.9	chrIV:12289444-12290940	WBGene00016587	SOM	IGN	OK	0.64977	48.3937	6.21875	0.00395	0.00849328	yes	Coding	0.42414	0.875399	45.865	50.9223
C15C6.2	chrI:12203894-12205770	WBGene00007601	SOM	IGN	OK	1.17504	87.1342	6.21245	5e-05	0.0001367	yes	Coding	1.43166	0.918426	99.0597	75.2086
tim-1	chrIII:12240373-12250053	WBGene00006571	SOM	IGN	OK	1.66092	122.712	6.20715	5e-05	0.0001367	yes	Coding	1.45589	1.86596	111.94	133.485
Y53F4B.3	chrII:14968624-14969269	WBGene00013150	SOM	IGN	OK	1.15717	85.3639	6.20495	0.0001	0.000266846	yes	Coding	1.33597	0.978379	89.8766	80.8513
C15F1.8	chrII:6976767-6977325	WBGene00015797	SOM	IGN	OK	0.656621	48.2945	6.20065	0.0058	0.0120469	yes	Coding	0.496068	0.817175	45.1797	51.4094
F52H3.4	chrII:10041108-10042296	WBGene00009946	SOM	IGN	OK	0.4046	29.7039	6.19801	0.0004	0.000997592	yes	Coding	0.285594	0.523606	30.2569	29.1509
chaf-1	chrI:9077879-9080004	WBGene00011532	SOM	IGN	OK	1.88077	137.736	6.19443	5e-05	0.0001367	yes	Coding	1.7215	2.04003	134.187	141.284
ZK354.2	chrIV:5313473-5315508	WBGene00022705	SOM	IGN	OK	0.225876	16.5333	6.1937	0.0021	0.00472464	yes	Coding	0.0836435	0.368109	19.3596	13.7069
C36A4.5	chrIII:3844874-3848244	WBGene00007966	SOM	IGN	OK	0.970193	70.8991	6.19135	5e-05	0.0001367	yes	Coding	1.03178	0.908603	64.1549	77.6433
C05B5.2	chrIII:9999769-10000375	WBGene00007320	SOM	IGN	OK	0.902899	65.974	6.19119	0.0004	0.000997592	yes	Coding	0.637856	1.16794	75.5872	56.3608
psf-1	chrII:9968621-9969517	WBGene00011275	SOM	IGN	OK	1.40358	102.428	6.18935	5e-05	0.0001367	yes	Coding	1.13872	1.66845	102.96	101.895
F53B6.7	chrI:8948811-8954345	WBGene00009962	SOM	IGN	OK	0.171348	12.5016	6.18904	0.02645	0.0480357	yes	Coding	0.1071	0.235597	14.3549	10.6483
del-7	chrIV:7760117-7763830	WBGene00016699	SOM	IGN	OK	0.130978	9.53917	6.18646	0.01655	0.0315223	yes	Coding	0.151095	0.110861	10.0658	9.01252
pie-1	chrIII:12283106-12484433	WBGene00004027	SOM	IGN	OK	0.934235	67.0609	6.16554	0.01155	0.022839	yes	Coding	1.09919	0.769279	63.5076	70.6143
cyk-4	chrIII:13768699-13771122	WBGene00000875	SOM	IGN	OK	2.61002	187.293	6.16509	5e-05	0.0001367	yes	Coding	2.20238	3.01767	172.515	202.07
F17E9.5	chrIV:8345869-8346491	WBGene00017542	SOM	IGN	OK	1.47676	105.563	6.15952	0.0001	0.000266846	yes	Coding	1.54225	1.41128	112.407	98.7184
Y69E1A.2	chrIV:10949856-10951055	WBGene00013474	SOM	IGN	OK	0.837428	59.5223	6.15132	5e-05	0.0001367	yes	Coding	1.08052	0.594338	69.523	49.5215
hdl-1	chrIV:11946082-11949741	WBGene00001839	SOM	IGN	OK	0.0712959	5.04707	6.14548	0.01335	0.0259962	yes	Coding	0.0331428	0.109449	5.93227	4.16187
cye-1	chrI:6554901-6936826	WBGene00000871	SOM	IGN	OK	1.60212	113.299	6.14401	0.00965	0.0192941	yes	Coding	1.68809	1.51615	110.094	116.504
msp-55	chrIV:5055622-5056006	WBGene00003448	SOM	IGN	OK	0.976894	69.0676	6.14366	0.00475	0.0100601	yes	Coding	1.12863	0.82516	67.2711	70.8641
R06B10.1	chrIII:966642-972014	WBGene00019912	SOM	IGN	OK	0.0991215	7.00114	6.14225	0.0001	0.000266846	yes	Coding	0.119385	0.0788581	9.08424	4.91805
F25F2.1	chrIII:4508944-4512095	WBGene00009115	SOM	IGN	OK	0.109586	7.72332	6.13909	0.0125	0.0245278	yes	Coding	0.160445	0.0587264	9.78002	5.66661
glh-1	chrI:6554901-6936826	WBGene00001598	SOM	IGN	OK	2.77257	195.131	6.13708	0.00335	0.00727582	yes	Coding	2.30636	3.23879	181.79	208.473
unc-61	chrV:14731460-14734217	WBGene00006795	SOM	IGN	OK	1.20962	85.06	6.13586	5e-05	0.0001367	yes	Coding	0.898431	1.5208	78.4573	91.6627
smc-6	chrII:11578653-11582415	WBGene00010056	SOM	IGN	OK	2.71473	188.841	6.12022	5e-05	0.0001367	yes	Coding	2.70592	2.72354	172.451	205.232
C06G4.1	chrIII:7987063-7990385	WBGene00015557	SOM	IGN	OK	1.1817	81.7256	6.11186	5e-05	0.0001367	yes	Coding	1.35592	1.00748	76.21	87.2411
cdl-1	chrII:10785454-10786779	WBGene00000411	SOM	IGN	OK	2.43706	168.251	6.10933	5e-05	0.0001367	yes	Coding	1.61563	3.25849	163.53	172.971
F22D6.9	chrI:7100016-7101723	WBGene00009054	SOM	IGN	OK	0.939515	64.649	6.10457	5e-05	0.0001367	yes	Coding	0.894732	0.984299	68.2213	61.0768
C48B4.7	chrIII:9558719-9559342	WBGene00008170	SOM	IGN	OK	1.27971	88.0274	6.10407	5e-05	0.0001367	yes	Coding	0.528472	2.03094	85.0201	91.0347
C28D4.7	chrIV:9741877-9743093	WBGene00007794	SOM	IGN	OK	0.206882	14.1223	6.09302	0.01465	0.028252	yes	Coding	0.197031	0.216733	16.9207	11.3239
C30G7.3	chrV:14942157-14945588	WBGene00044177	SOM	IGN	OK	0.351993	23.9786	6.09006	0.0023	0.00513226	yes	Coding	0.454212	0.249775	30.2573	17.7
F13A7.14	chrV:15699960-16443388	WBGene00045357	SOM	IGN	OK	0.732604	49.874	6.08911	0.0212	0.0394693	yes	Coding	0.457941	1.00727	45.1104	54.6376
orc-3	chrIII:1208131-1213591	WBGene00022488	SOM	IGN	OK	0.484831	32.9958	6.08866	5e-05	0.0001367	yes	Coding	0.30291	0.666751	30.2288	35.7629
syp-3	chrI:8663227-8664108	WBGene00006377	SOM	IGN	OK	0.870938	58.7054	6.07478	5e-05	0.0001367	yes	Coding	0.657608	1.08427	57.922	59.4887
Y4C6A.3	chrIV:5451136-5452384	WBGene00021153	SOM	IGN	OK	0.279679	18.582	6.05399	0.0049	0.0103376	yes	Coding	0	0.559359	17.5502	19.6138
atm-1	chrI:183375-207952	WBGene00000227	SOM	IGN	OK	1.24976	82.9883	6.05319	5e-05	0.0001367	yes	Coding	1.20148	1.29803	70.5028	95.4738
mcm-6	chrIII:9794281-9798407	WBGene00003158	SOM	IGN	OK	3.2163	213.536	6.05293	5e-05	0.0001367	yes	Coding	2.57354	3.85905	194.436	232.636
Y32B12B.4	chrV:16503518-16718341	WBGene00012524	SOM	IGN	OK	1.02141	67.3795	6.04367	0.00055	0.00134846	yes	Coding	1.09442	0.948411	59.6571	75.1019
zwl-1	chrI:2256153-2485384	WBGene00021460	SOM	IGN	OK	1.15175	75.8	6.04029	0.0017	0.00387101	yes	Coding	1.21156	1.09195	68.3479	83.2521
gna-2	chrI:7699681-7700870	WBGene00001647	SOM	IGN	OK	1.56706	102.88	6.03675	5e-05	0.0001367	yes	Coding	1.34181	1.79232	97.3861	108.374
K07A1.17	chrI:9581872-9582571	WBGene00044987	SOM	IGN	OK	1.67852	109.964	6.0337	5e-05	0.0001367	yes	Coding	1.48833	1.86871	98.7922	121.136
B0035.6	chrIV:11320783-11323318	WBGene00007109	SOM	IGN	OK	1.87913	122.116	6.02204	5e-05	0.0001367	yes	Coding	1.59157	2.1667	119.207	125.024
F53F8.3	chrV:20688804-20689487	WBGene00010000	SOM	IGN	OK	1.32322	85.2804	6.0101	5e-05	0.0001367	yes	Coding	1.2608	1.38563	76.4657	94.0952
tdc-1	chrII:8270556-8273491	WBGene00006562	SOM	IGN	OK	3.15115	201.345	5.99765	5e-05	0.0001367	yes	Coding	3.56517	2.73713	202.825	199.866
Y51H7C.3	chrII:1438516-1439610	WBGene00021781	SOM	IGN	OK	1.31629	84.0555	5.99679	0.0001	0.000266846	yes	Coding	1.5874	1.04519	78.4415	89.6695
chaf-2	chrI:1823455-1825907	WBGene00022141	SOM	IGN	OK	1.56664	97.5654	5.96063	5e-05	0.0001367	yes	Coding	1.55985	1.57342	97.1188	98.0119
K07H8.10	chrIV:8286857-8289505	WBGene00019510	SOM	IGN	OK	6.65486	411.97	5.95199	5e-05	0.0001367	yes	Coding	7.01091	6.29881	423.355	400.586
fbxa-140	chrI:12960360-12961595	WBGene00008130	SOM	IGN	OK	0.343004	21.1853	5.9487	0.0009	0.00214362	yes	Coding	0.278102	0.407907	21.2046	21.1661
C01B12.8	chrII:24770-25381	WBGene00015291	SOM	IGN	OK	1.74784	107.131	5.93766	5e-05	0.0001367	yes	Coding	1.95928	1.53639	109.143	105.119
gsp-4	chrI:3838391-3839434	WBGene00020187	SOM	IGN	OK	0.424623	25.8385	5.92719	0.0005	0.00123345	yes	Coding	0.111757	0.737489	25.3838	26.2932
daf-18	chrIV:420425-425148	WBGene00000913	SOM	IGN	OK	5.19447	313.686	5.9162	5e-05	0.0001367	yes	Coding	5.84054	4.5484	296.112	331.26
msp-64	chrII:5809926-5810310	WBGene00003457	SOM	IGN	OK	1.18318	71.0545	5.90818	0.00235	0.00522602	yes	Coding	1.12863	1.23774	81.4493	60.6596
brc-1	chrIII:3853219-3862940	WBGene00000264	SOM	IGN	OK	1.70238	102.06	5.90572	5e-05	0.0001367	yes	Coding	2.51552	0.88923	90.9701	113.15
kbp-1	chrIII:6869585-6870177	WBGene00020064	SOM	IGN	OK	0.785443	47.0426	5.90432	0.0057	0.0118663	yes	Coding	0.291404	1.27948	45.1223	48.9628
Y48G1C.5	chrI:55336-63972	WBGene00021678	SOM	IGN	OK	0.12	7.18681	5.90424	0.00025	0.000638083	yes	Coding	0.127613	0.112388	8.64501	5.72861
Y111B2A.3	chrIII:12496442-12498921	WBGene00013729	SOM	IGN	OK	3.13797	186.655	5.8944	5e-05	0.0001367	yes	Coding	3.0988	3.17715	166.747	206.564
Y71H2B.11	chrIII:2418503-2779010	WBGene00022198	SOM	IGN	OK	2.26155	134.13	5.89018	0.00775	0.015761	yes	Coding	2.74691	1.77618	133.18	135.08
W02B12.12	chrII:10968325-11503888	WBGene00012207	SOM	IGN	OK	0.485752	28.7941	5.88941	0.0255	0.0464962	yes	Coding	0.462689	0.508814	32.83	24.7582
T27A3.4	chrI:6099009-6099674	WBGene00020840	SOM	IGN	OK	0.608133	36.0456	5.88929	0.0022	0.00492929	yes	Coding	0.187272	1.02899	39.9775	32.1137
msp-78	chrIV:9770025-9770409	WBGene00003465	SOM	IGN	OK	1.72931	102.241	5.88563	0.0001	0.000266846	yes	Coding	2.63347	0.82516	100.454	104.028
him-19	chrI:889934-895102	WBGene00022390	SOM	IGN	OK	0.508228	29.9569	5.88127	5e-05	0.0001367	yes	Coding	0.408301	0.608154	28.8773	31.0365
K04H4.5	chrIII:9360285-9361182	WBGene00010574	SOM	IGN	OK	0.298316	17.5281	5.87668	0.01465	0.028252	yes	Coding	0.284181	0.31245	19.8425	15.2136
bath-15	chrIII:7774814-7775949	WBGene00015590	SOM	IGN	OK	1.32084	77.3906	5.87262	5e-05	0.0001367	yes	Coding	1.20085	1.44084	79.1184	75.6627
F32A11.3	chrII:13151474-13153246	WBGene00009308	SOM	IGN	OK	0.239531	13.8619	5.85477	0.0065	0.0133903	yes	Coding	0.375731	0.103331	14.7012	13.0226
inx-2	chrX:11295118-11296665	WBGene00002124	SOM	IGN	OK	0.315875	18.2722	5.85415	0.0003	0.000758483	yes	Coding	0.462228	0.169523	13.6649	22.8795
ZC53.1	chrX:1911394-1913250	WBGene00022508	SOM	IGN	OK	0.14101	8.12385	5.84829	0.0215	0.0399596	yes	Coding	0.282021	0	7.58294	8.66477
him-6	chrIV:12490774-12495117	WBGene00001865	SOM	IGN	OK	1.77375	102.157	5.84784	5e-05	0.0001367	yes	Coding	1.41957	2.12792	95.5905	108.723
kbp-5	chrI:10687358-10687911	WBGene00016387	SOM	IGN	OK	1.4272	82.1163	5.84641	0.0004	0.000997592	yes	Coding	1.36111	1.49328	81.0598	83.1729
K09C6.7	chrV:835803-839074	WBGene00019561	SOM	IGN	OK	0.134768	7.72135	5.84031	0.00715	0.0146372	yes	Coding	0.211378	0.0581577	8.52538	6.91732
lig-1	chrV:10814092-10816603	WBGene00002985	SOM	IGN	OK	2.93345	167.953	5.83932	5e-05	0.0001367	yes	Coding	2.54871	3.31818	160.921	174.985
ZK484.5	chrI:6087431-6087731	WBGene00022751	SOM	IGN	OK	4.95998	283.229	5.83549	5e-05	0.0001367	yes	Coding	4.73726	5.18271	323.84	242.618
ZK354.8	chrIV:5304028-5306064	WBGene00022709	SOM	IGN	OK	0.134487	7.66893	5.83349	0.01485	0.0285234	yes	Coding	0.196791	0.0721826	8.05545	7.28241
msp-40	chrII:4825408-4825792	WBGene00003435	SOM	IGN	OK	2.33	132.677	5.83144	0.0001	0.000266846	yes	Coding	3.00968	1.65032	132.129	133.224
W09D6.1	chrIII:10732173-12052193	WBGene00012356	SOM	IGN	OK	0.461951	26.3013	5.83125	0.00515	0.0108079	yes	Coding	0.474573	0.449328	24.8664	27.7361
Y18H1A.1	chrI:688288-691259	WBGene00021207	SOM	IGN	OK	0.170578	9.70112	5.82964	0.00475	0.0100601	yes	Coding	0.196791	0.144365	10.372	9.03019
F59C12.4	chrX:16602399-16602549	WBGene00045272	SOM	IGN	OK	9.52593	541.639	5.82933	0.01335	0.0259962	yes	Coding	4.54955	14.5023	578.308	504.969
try-1	chrII:4948254-4949456	WBGene00006619	SOM	IGN	OK	1.16724	66.0245	5.82182	5e-05	0.0001367	yes	Coding	1.17323	1.16126	61.5819	70.467
C15H7.3	chrIII:9650369-9651679	WBGene00007610	SOM	IGN	OK	0.171616	9.58782	5.80394	0.01465	0.028252	yes	Coding	0.163429	0.179804	11.6085	7.56709
F13H8.8	chrII:6265618-6267592	WBGene00017441	SOM	IGN	OK	0.12689	7.04526	5.79501	0.01465	0.028252	yes	Coding	0.120821	0.132958	8.14586	5.94467
smc-4	chrIII:4587473-4592788	WBGene00004874	SOM	IGN	OK	2.61954	145.349	5.79407	5e-05	0.0001367	yes	Coding	2.47387	2.7652	130.236	160.462
msp-33	chrII:4891582-4893480	WBGene00003431	SOM	IGN	OK	1.55939	85.9945	5.78519	0.0044	0.00938686	yes	Coding	1.88105	1.23774	88.0859	83.9031
F26H11.4	chrII:14408674-14410733	WBGene00009182	SOM	IGN	OK	0.298659	16.4537	5.78377	5e-05	0.0001367	yes	Coding	0.317666	0.279652	16.8279	16.0795
apx-1	chrV:3210226-3222447	WBGene00000168	SOM	IGN	OK	0.537436	29.458	5.77642	5e-05	0.0001367	yes	Coding	0.671692	0.403179	28.3283	30.5877
C24D10.1	chrIV:5166368-5168357	WBGene00016053	SOM	IGN	OK	0.1348	7.30842	5.76067	0.01485	0.0285234	yes	Coding	0.197249	0.0723503	9.60458	5.01226
F32E10.9	chrIV:7562501-7563126	WBGene00043068	SOM	IGN	OK	0.551905	29.8052	5.755	0.01335	0.0259962	yes	Coding	0.257041	0.846769	30.9378	28.6726
F12A10.8	chrII:5499206-5501014	WBGene00017397	SOM	IGN	OK	0.609582	32.8187	5.75055	5e-05	0.0001367	yes	Coding	0.734357	0.484807	33.0659	32.5715
skr-2	chrI:9469695-9470446	WBGene00004808	SOM	IGN	OK	1.9797	106.287	5.74654	5e-05	0.0001367	yes	Coding	1.15891	2.80048	103.414	109.159
ify-1	chrII:5054252-5055147	WBGene00002068	SOM	IGN	OK	3.04018	162.571	5.74077	5e-05	0.0001367	yes	Coding	2.35636	3.724	158.973	166.168
rad-54	chrI:9065079-9070050	WBGene00004298	SOM	IGN	OK	0.871311	46.3934	5.73459	5e-05	0.0001367	yes	Coding	0.848868	0.893755	42.7764	50.0104
D2030.7	chrI:7588717-7590449	WBGene00008417	SOM	IGN	OK	1.50408	79.8505	5.73035	5e-05	0.0001367	yes	Coding	1.35349	1.65468	79.1816	80.5193
ndc-80	chrIV:10086125-10088289	WBGene00003576	SOM	IGN	OK	2.6834	142.026	5.72595	5e-05	0.0001367	yes	Coding	2.41729	2.94951	142.942	141.109
gipc-2	chrIV:10026421-10027593	WBGene00009681	SOM	IGN	OK	2.86453	150.49	5.71522	5e-05	0.0001367	yes	Coding	2.87372	2.85535	169.86	131.12
msp-77	chrIV:9894609-9894993	WBGene00003464	SOM	IGN	OK	1.95379	101.738	5.70244	0.0001	0.000266846	yes	Coding	2.25726	1.65032	102.566	100.91
clp-3	chrI:12073165-12083602	WBGene00000544	SOM	IGN	OK	0.0935557	4.85947	5.69883	0.01335	0.0259962	yes	Coding	0.0434943	0.143617	5.41111	4.30783
knl-2	chrI:6460992-6464098	WBGene00019432	SOM	IGN	OK	2.74579	142.164	5.69419	5e-05	0.0001367	yes	Coding	2.77568	2.7159	136.315	148.012
fem-3	chrIV:9105186-9107329	WBGene00001413	SOM	IGN	OK	1.09523	56.4384	5.68737	5e-05	0.0001367	yes	Coding	1.17212	1.01833	59.5739	53.3029
set-31	chrV:14418080-14420009	WBGene00007615	SOM	IGN	OK	1.77127	91.0697	5.68412	5e-05	0.0001367	yes	Coding	1.81795	1.72459	92.3784	89.7609
C48D1.5	chrIV:13221953-13232950	WBGene00008178	SOM	IGN	OK	0.401557	20.3845	5.66572	0.00015	0.000393467	yes	Coding	0.444149	0.358964	17.6024	23.1666
npp-22	chrV:11731297-11733452	WBGene00007118	SOM	IGN	OK	1.99696	101.351	5.66541	5e-05	0.0001367	yes	Coding	1.8461	2.14782	95.0012	107.7
C39H7.1	chrIV:5631969-5633310	WBGene00016541	SOM	IGN	OK	0.877984	44.3566	5.65881	5e-05	0.0001367	yes	Coding	0.662684	1.09328	48.2224	40.4908
Y53C12A.11	chrII:9717804-9718520	WBGene00194906	SOM	IGN	OK	0.857091	43.0811	5.65146	0.00025	0.000638083	yes	Coding	0.912191	0.80199	41.2884	44.8738
W01B6.2	chrIV:10073413-10075070	WBGene00012169	SOM	IGN	OK	0.288156	14.3618	5.63925	0.00165	0.0037624	yes	Coding	0.180086	0.396225	17.7782	10.9454
ego-1	chrI:7650662-7656268	WBGene00001214	SOM	IGN	OK	1.90361	94.8073	5.63819	5e-05	0.0001367	yes	Coding	2.09342	1.71381	86.6722	102.942
vet-2	chrI:10846788-10850001	WBGene00016453	SOM	IGN	OK	0.283833	14.0747	5.63192	5e-05	0.0001367	yes	Coding	0.153996	0.413671	11.3717	16.7778
mut-2	chrI:6356713-6358397	WBGene00003499	SOM	IGN	OK	1.27586	63.1822	5.62998	5e-05	0.0001367	yes	Coding	1.01753	1.53419	62.3603	64.0041
lin-3	chrIV:11057792-11063150	WBGene00002992	SOM	IGN	OK	1.26205	62.1437	5.62177	5e-05	0.0001367	yes	Coding	1.31019	1.21391	58.8795	65.408
F08F8.4	chrIII:7357767-7359000	WBGene00017269	SOM	IGN	OK	1.75357	86.1049	5.61773	5e-05	0.0001367	yes	Coding	1.72668	1.78045	89.7321	82.4778
rpl-11.1	chrV:3585365-3586055	WBGene00004422	SOM	IGN	OK	53.3034	2616.53	5.61728	5e-05	0.0001367	yes	Coding	45.7558	60.8509	2381.28	2851.78
flh-3	chrIV:9270079-9271601	WBGene00012436	SOM	IGN	OK	0.411102	20.1103	5.61229	5e-05	0.0001367	yes	Coding	0.230486	0.591718	17.5742	22.6464
T09B9.1	chrX:9757258-9758978	WBGene00011642	SOM	IGN	OK	0.339433	16.5389	5.60659	0.0003	0.000758483	yes	Coding	0.596787	0.0820794	13.4118	19.6659
F53G12.8	chrI:113806-114681	WBGene00018773	SOM	IGN	OK	0.496994	24.1814	5.60452	0.01565	0.029951	yes	Coding	0	0.993989	27.2306	21.1321
T27A3.5	chrI:6100381-6101683	WBGene00020841	SOM	IGN	OK	0.242618	11.7866	5.60232	0.00475	0.0100601	yes	Coding	0.279938	0.205299	16.102	7.47117
msp-53	chrIV:5064669-5065053	WBGene00003446	SOM	IGN	OK	0.976894	47.2712	5.59662	0.00475	0.0100601	yes	Coding	1.12863	0.82516	49.4729	45.0695
mut-7	chrIII:9539171-9542271	WBGene00003504	SOM	IGN	OK	1.99257	96.2435	5.59399	5e-05	0.0001367	yes	Coding	1.84518	2.13996	91.1895	101.297
unc-85	chrII:4702065-4703059	WBGene00006817	SOM	IGN	OK	5.24849	253.455	5.59368	5e-05	0.0001367	yes	Coding	5.1986	5.29838	247.793	259.117
Y80D4G.1	chrIII:7600493-7601866	WBGene00206459	SOM	IGN	OK	0.779187	37.2254	5.57817	0.00165	0.0037624	yes	Coding	0.487524	1.07085	33.0571	41.3938
zyg-1	chrII:5649755-5654209	WBGene00006988	SOM	IGN	OK	1.67763	80.0764	5.57688	5e-05	0.0001367	yes	Coding	2.11819	1.23707	76.0902	84.0626
F23D12.10	chrX:14413640-14415586	WBGene00045291	SOM	IGN	OK	0.147042	7.01199	5.57552	0.00475	0.0100601	yes	Coding	0.169632	0.124453	5.49146	8.53253
evl-18	chrIII:3730082-3735021	WBGene00009372	SOM	IGN	OK	2.6275	124.884	5.57076	5e-05	0.0001367	yes	Coding	2.27474	2.98027	119.502	130.267
syx-4	chrIV:8457267-8458824	WBGene00006374	SOM	IGN	OK	0.863197	40.9441	5.56782	5e-05	0.0001367	yes	Coding	0.579401	1.14699	35.4346	46.4536
zen-4	chrIV:6118212-6121425	WBGene00006974	SOM	IGN	OK	3.7599	178.137	5.56615	5e-05	0.0001367	yes	Coding	3.39408	4.12573	167.892	188.382
top-2	chrII:11875093-11880240	WBGene00010785	SOM	IGN	OK	9.05199	428.683	5.56553	5e-05	0.0001367	yes	Coding	9.2629	8.84108	398.011	459.355
msp-76	chrIV:9688997-9689381	WBGene00003463	SOM	IGN	OK	3.36145	157.348	5.54873	5e-05	0.0001367	yes	Coding	3.00968	3.71322	155.96	158.736
spsb-2	chrII:15230388-15232549	WBGene00021596	SOM	IGN	OK	0.939767	43.9372	5.54699	5e-05	0.0001367	yes	Coding	0.740218	1.13932	40.6345	47.2398
ska-3	chrIII:5678016-5678943	WBGene00018830	SOM	IGN	OK	2.25488	104.461	5.53376	5e-05	0.0001367	yes	Coding	2.28898	2.22078	111.954	96.9676
F23A7.8	chrX:16213300-16213504	WBGene00044638	SOM	IGN	OK	37.5401	1737.25	5.53223	5e-05	0.0001367	yes	Coding	37.598	37.4821	1589.03	1885.46
F53G12.4	chrI:134353-137282	WBGene00018772	SOM	IGN	OK	0.251434	11.6322	5.5318	0.0058	0.0120469	yes	Coding	0.189757	0.31311	10.8133	12.4511
R148.7	chrIII:3195578-3198297	WBGene00020105	SOM	IGN	OK	0.329302	15.2215	5.53056	0.01485	0.0285234	yes	Coding	0.481993	0.17661	17.4071	13.0358
C46A5.5	chrIV:7757652-7759615	WBGene00016701	SOM	IGN	OK	1.08691	50.1071	5.52671	5e-05	0.0001367	yes	Coding	0.964978	1.20884	49.3171	50.8971
fbxa-108	chrV:17555827-17726691	WBGene00010293	SOM	IGN	OK	0.614169	28.2777	5.52489	0.0235	0.0432543	yes	Coding	0.529481	0.698857	26.8574	29.698
hpr-9	chrIII:10621529-10628327	WBGene00001997	SOM	IGN	OK	0.982575	45.2	5.52361	5e-05	0.0001367	yes	Coding	0.635808	1.32934	46.0306	44.3694
C14C11.1	chrV:5663637-5665209	WBGene00015765	SOM	IGN	OK	0.413536	18.8285	5.50876	0.0002	0.00051659	yes	Coding	0.192339	0.634733	20.6858	16.9713
lin-54	chrIV:13241043-13243135	WBGene00003037	SOM	IGN	OK	1.60739	73.0267	5.50563	5e-05	0.0001367	yes	Coding	1.41772	1.79707	67.7498	78.3036
T28H11.7	chrIV:5015311-5016200	WBGene00020905	SOM	IGN	OK	0.427796	19.4333	5.50547	0.01335	0.0259962	yes	Coding	0.199143	0.656448	22.3741	16.4925
msp-36	chrIV:10095411-10095795	WBGene00003432	SOM	IGN	OK	2.93068	132.6	5.4997	5e-05	0.0001367	yes	Coding	3.38589	2.47548	124.889	140.311
pck-3	chrIV:5896675-5899041	WBGene00019151	SOM	IGN	OK	0.155735	7.04267	5.49896	0.00235	0.00522602	yes	Coding	0.148278	0.163192	7.61685	6.4685
par-2	chrIII:1081398-1094791	WBGene00003917	SOM	IGN	OK	1.20287	53.984	5.48797	5e-05	0.0001367	yes	Coding	1.50524	0.900514	47.2386	60.7295
mans-4	chrIV:9076578-9078468	WBGene00013881	SOM	IGN	OK	1.29196	57.729	5.48166	5e-05	0.0001367	yes	Coding	1.23711	1.34682	58.8102	56.6478
ZK945.7	chrII:10107462-10108345	WBGene00014169	SOM	IGN	OK	0.581272	25.9011	5.47766	0.00055	0.00134846	yes	Coding	1.00474	0.157809	28.1076	23.6946
F42A9.6	chrIV:8609239-8611421	WBGene00018335	SOM	IGN	OK	4.07887	181.086	5.47236	5e-05	0.0001367	yes	Coding	3.7271	4.43063	168.009	194.162
nxf-2	chrV:14416274-14417780	WBGene00003835	SOM	IGN	OK	1.17349	52.066	5.47147	5e-05	0.0001367	yes	Coding	1.20141	1.14557	47.8276	56.3045
C46A5.1	chrIV:7763967-7767013	WBGene00016698	SOM	IGN	OK	0.165213	7.32195	5.46983	0.00475	0.0100601	yes	Coding	0.1906	0.139826	8.71989	5.92401
Y106G6D.1	chrI:10107793-10108989	WBGene00013698	SOM	IGN	OK	0.285415	12.6411	5.46891	0.01465	0.028252	yes	Coding	0.271882	0.298947	11.2376	14.0446
meg-2	chrX:13923003-13926040	WBGene00010493	SOM	IGN	OK	0.193579	8.57162	5.46858	5e-05	0.0001367	yes	Coding	0.184296	0.202861	7.36665	9.7766
C04G2.8	chrIV:10110846-10111489	WBGene00007307	SOM	IGN	OK	0.92579	40.1052	5.43696	0.0001	0.000266846	yes	Coding	0.78009	1.07149	46.1703	34.0402
zif-1	chrIII:9002711-9004458	WBGene00006977	SOM	IGN	OK	1.91855	82.933	5.43386	5e-05	0.0001367	yes	Coding	2.19968	1.63742	81.2139	84.6521
Y105E8A.14	chrI:13143189-14566044	WBGene00013674	SOM	IGN	OK	3.10612	134.086	5.4319	0.0237	0.0435832	yes	Coding	2.95924	3.25301	129.971	138.201
cdc-25.1	chrI:6469813-6471904	WBGene00000386	SOM	IGN	OK	3.88576	165.799	5.4151	5e-05	0.0001367	yes	Coding	3.99491	3.77662	153.252	178.346
R07E5.15	chrIII:4401495-4402412	WBGene00011120	SOM	IGN	OK	0.288351	12.271	5.41128	0.01485	0.0285234	yes	Coding	0.42203	0.154672	15.1289	9.41308
F07H5.10	chrII:8807269-8808526	WBGene00008561	SOM	IGN	OK	1.05776	44.8279	5.40532	5e-05	0.0001367	yes	Coding	0.902363	1.21315	44.7417	44.9141
C27F2.7	chrIII:4980607-4984439	WBGene00016169	SOM	IGN	OK	0.961073	40.7125	5.40468	5e-05	0.0001367	yes	Coding	0.873605	1.04854	37.4807	43.9444
polh-1	chrIII:1545026-2217085	WBGene00018721	SOM	IGN	OK	2.25646	95.5192	5.40366	0.01315	0.0257108	yes	Coding	2.23198	2.28093	93.4123	97.6262
F01D4.5	chrIV:10482738-10483628	WBGene00008488	SOM	IGN	OK	1.78001	75.3092	5.40287	5e-05	0.0001367	yes	Coding	1.98436	1.57565	78.4758	72.1427
msp-45	chrII:5155425-5157615	WBGene00003438	SOM	IGN	OK	1.40766	59.4807	5.40105	0.00075	0.00180368	yes	Coding	0.752419	2.0629	64.2544	54.7071
ztf-1	chrIII:8787184-8792257	WBGene00018833	SOM	IGN	OK	1.95149	82.0495	5.39384	5e-05	0.0001367	yes	Coding	1.90387	1.99911	83.0672	81.0318
pri-1	chrIII:9612262-9614195	WBGene00004180	SOM	IGN	OK	1.87863	78.251	5.38036	5e-05	0.0001367	yes	Coding	2.4039	1.35335	72.324	84.1781
F29G9.7	chrV:6035379-6036544	WBGene00017933	SOM	IGN	OK	0.327583	13.6388	5.37972	0.0057	0.0118663	yes	Coding	0.121352	0.533815	11.6874	15.5903
ssq-4	chrIV:5016500-5017716	WBGene00006053	SOM	IGN	OK	0.629783	26.128	5.3746	5e-05	0.0001367	yes	Coding	0.968872	0.290694	27.7117	24.5442
C13G5.2	chrIII:8616787-8618358	WBGene00015747	SOM	IGN	OK	2.0331	84.3324	5.37433	5e-05	0.0001367	yes	Coding	1.98578	2.08043	85.3061	83.3588
T07C4.10	chrIII:10320964-10325433	WBGene00011562	SOM	IGN	OK	2.03947	84.3589	5.37028	5e-05	0.0001367	yes	Coding	1.94158	2.13735	75.0166	93.7012
Y73B3A.9	chrX:150364-154445	WBGene00022211	SOM	IGN	OK	0.886904	36.6327	5.36821	5e-05	0.0001367	yes	Coding	1.18258	0.591229	36.4121	36.8533
ssq-2	chrIV:4996168-4997488	WBGene00006051	SOM	IGN	OK	0.496616	20.4383	5.363	0.0001	0.000266846	yes	Coding	0.640749	0.352482	19.221	21.6556
ZK858.2	chrI:9123192-9124434	WBGene00014116	SOM	IGN	OK	1.00968	41.5514	5.36292	5e-05	0.0001367	yes	Coding	1.25361	0.765753	48.5169	34.5858
F12F6.7	chrIV:11558874-11561809	WBGene00008722	SOM	IGN	OK	1.87799	76.8115	5.35406	5e-05	0.0001367	yes	Coding	2.19662	1.55936	75.982	77.6411
snf-2	chrI:8871943-8875227	WBGene00004901	SOM	IGN	OK	0.0855749	3.49088	5.35026	0.01465	0.028252	yes	Coding	0.0814731	0.0896767	4.90455	2.07722
K09H9.2	chrI:3148018-3150306	WBGene00019595	SOM	IGN	OK	1.573	63.9952	5.34638	5e-05	0.0001367	yes	Coding	1.15694	1.98905	60.532	67.4583
Y18H1A.7	chrI:718127-719687	WBGene00004332	SOM	IGN	OK	1.90877	77.6452	5.34618	5e-05	0.0001367	yes	Coding	2.05139	1.76615	73.5181	81.7724
C25G4.7	chrIV:12456936-12458538	WBGene00007734	SOM	IGN	OK	0.103508	4.11611	5.31346	0.0013	0.00301515	yes	Coding	0.102067	0.10495	5.81387	2.41835
rfc-3	chrIV:12849497-13146871	WBGene00004339	SOM	IGN	OK	3.29571	130.942	5.31219	0.01525	0.0292436	yes	Coding	2.05986	4.53157	126.538	135.345
F56E10.1	chrV:104829-105964	WBGene00018975	SOM	IGN	OK	3.71912	146.969	5.30441	5e-05	0.0001367	yes	Coding	3.8807	3.55753	138.454	155.484
ZK686.6	chrIII:7771525-7772494	WBGene00044799	SOM	IGN	OK	0.578814	22.7449	5.2963	0.0001	0.000266846	yes	Coding	0.667903	0.489726	21.5315	23.9583
C01F6.2	chrIV:9099355-9101545	WBGene00007222	SOM	IGN	OK	0.240529	9.41019	5.28994	0.0009	0.00214362	yes	Coding	0.194982	0.286077	11.8938	6.92657
T14G10.8	chrIV:10146271-10146910	WBGene00011777	SOM	IGN	OK	0.71411	27.8889	5.2874	0.0015	0.0034405	yes	Coding	0.705782	0.722439	29.9052	25.8725
Y106G6D.3	chrI:10112170-10114188	WBGene00013700	SOM	IGN	OK	0.417627	16.2676	5.28364	5e-05	0.0001367	yes	Coding	0.596528	0.238726	17.4542	15.0809
R06B10.2	chrIII:973299-978526	WBGene00019913	SOM	IGN	OK	0.121994	4.7267	5.27595	0.0001	0.000266846	yes	Coding	0.146937	0.0970512	5.59032	3.86307
msp-31	chrII:4914602-4925238	WBGene00003429	SOM	IGN	OK	2.59084	100.316	5.27498	0.0191	0.0359647	yes	Coding	1.88105	3.30064	107.091	93.5406
Y73B3A.20	chrX:47997-48323	WBGene00022221	SOM	IGN	OK	4.16009	160.837	5.27285	0.00165	0.0037624	yes	Coding	2.62371	5.69647	139.549	182.126
rtel-1	chrI:10572018-10577003	WBGene00009124	SOM	IGN	OK	1.99195	76.3172	5.25975	5e-05	0.0001367	yes	Coding	2.10079	1.88311	74.2172	78.4173
Y46G5A.7	chrII:12755148-12756087	WBGene00012899	SOM	IGN	OK	0.322398	12.294	5.25296	0.00475	0.0100601	yes	Coding	0.372042	0.272754	11.048	13.54
rnh-2	chrII:8517101-8518150	WBGene00004383	SOM	IGN	OK	3.12151	118.945	5.25191	5e-05	0.0001367	yes	Coding	3.57762	2.66541	112.724	125.166
T08D2.1	chrX:162528-163134	WBGene00011606	SOM	IGN	OK	3.24256	123.345	5.24943	5e-05	0.0001367	yes	Coding	2.70467	3.78045	117	129.691
tofu-1	chrV:9981376-9982651	WBGene00007785	SOM	IGN	OK	2.1801	82.8697	5.24838	5e-05	0.0001367	yes	Coding	1.93774	2.42245	79.2471	86.4922
fcd-2	chrIV:15025688-15036909	WBGene00012767	SOM	IGN	OK	2.12625	80.5613	5.2437	5e-05	0.0001367	yes	Coding	1.84074	2.41176	74.5153	86.6073
kbp-4	chrIII:1080909-1081248	WBGene00022357	SOM	IGN	OK	2.36164	88.7864	5.23248	0.00035	0.000878786	yes	Coding	0	4.72328	91.2139	86.3589
clec-12	chrI:12476674-12478578	WBGene00012103	SOM	IGN	OK	0.45598	17.0004	5.22045	5e-05	0.0001367	yes	Coding	0.153241	0.75872	14.8207	19.18
ZK858.8	chrI:9124720-9126079	WBGene00014121	SOM	IGN	OK	0.400565	14.9248	5.21953	0.0058	0.0120469	yes	Coding	0.302422	0.498708	17.4753	12.3743
ZK643.2	chrIII:8956495-8957497	WBGene00014034	SOM	IGN	OK	1.87086	69.7013	5.21941	5e-05	0.0001367	yes	Coding	1.17014	2.57158	72.7769	66.6257
Y82E9BR.1	chrIII:1458527-1466443	WBGene00022334	SOM	IGN	OK	0.126152	4.69597	5.21819	0.01335	0.0259962	yes	Coding	0.0586557	0.193647	3.01305	6.37888
ung-1	chrIII:10732173-12052193	WBGene00013241	SOM	IGN	OK	0.94483	35.1398	5.21691	0.01885	0.0355635	yes	Coding	0.668911	1.22075	34.804	35.4755
Y51F10.2	chrI:1978054-1983282	WBGene00021763	SOM	IGN	OK	3.26545	121.292	5.21506	5e-05	0.0001367	yes	Coding	2.31583	4.21507	107.634	134.95
hal-2	chrIII:10087313-10088493	WBGene00011819	SOM	IGN	OK	2.41306	89.2976	5.20969	5e-05	0.0001367	yes	Coding	1.54626	3.27985	88.0236	90.5715
C50F2.2	chrI:3881835-3888218	WBGene00016836	SOM	IGN	OK	1.83951	67.8777	5.20555	5e-05	0.0001367	yes	Coding	2.05447	1.62455	64.9391	70.8164
spe-46	chrI:9056411-9057760	WBGene00012296	SOM	IGN	OK	0.510761	18.8408	5.20507	0.0002	0.00051659	yes	Coding	0.237604	0.783918	22.5977	15.0839
smc-5	chrII:5062128-5066962	WBGene00016151	SOM	IGN	OK	2.91265	106.838	5.19695	5e-05	0.0001367	yes	Coding	2.20864	3.61667	98.9207	114.755
fbxa-101	chrI:12958720-12959908	WBGene00008569	SOM	IGN	OK	1.57457	57.6263	5.1937	5e-05	0.0001367	yes	Coding	1.75493	1.39421	54.3059	60.9466
F22D3.4	chrII:6924208-6925907	WBGene00017700	SOM	IGN	OK	0.266688	9.73777	5.19037	0.0006	0.00146185	yes	Coding	0.292225	0.241152	10.4959	8.97964
msd-2	chrIV:10029061-10029391	WBGene00009682	SOM	IGN	OK	1.54708	56.4014	5.18812	0.00235	0.00522602	yes	Coding	1.47674	1.61741	65.8287	46.9741
Y75B8A.18	chrIII:12225612-12226092	WBGene00013553	SOM	IGN	OK	2.83517	103.157	5.18526	5e-05	0.0001367	yes	Coding	0.657987	5.01236	108.202	98.1114
sas-6	chrIV:13786977-13788684	WBGene00012888	SOM	IGN	OK	2.28791	82.7742	5.17708	5e-05	0.0001367	yes	Coding	2.31319	2.26262	76.4827	89.0656
nhr-15	chrV:320357-323629	WBGene00003614	SOM	IGN	OK	0.323521	11.7042	5.17702	0.0006	0.00146185	yes	Coding	0.354526	0.292515	11.453	11.9553
F09C12.8	chrII:5112769-5114117	WBGene00017279	SOM	IGN	OK	0.233749	8.4072	5.16859	0.01465	0.028252	yes	Coding	0.222634	0.244863	10.453	6.36135
H20J04.1	chrII:4355674-4358819	WBGene00019216	SOM	IGN	OK	0.110823	3.95604	5.15773	0.0023	0.00513226	yes	Coding	0.142963	0.0786833	5.19239	2.71969
C06A8.6	chrII:7772562-7773813	WBGene00015516	SOM	IGN	OK	0.4046	14.3679	5.15021	0.0004	0.000997592	yes	Coding	0.285594	0.523606	19.56	9.17582
syp-2	chrV:5536752-5537533	WBGene00006376	SOM	IGN	OK	2.75637	97.1634	5.13957	5e-05	0.0001367	yes	Coding	2.8102	2.70253	96.837	97.4899
mes-6	chrIV:8511423-8513313	WBGene00003224	SOM	IGN	OK	3.38351	118.868	5.1347	5e-05	0.0001367	yes	Coding	3.40382	3.3632	113.238	124.499
msp-142	chrII:5797906-5798290	WBGene00003469	SOM	IGN	OK	1.95379	68.2536	5.12656	0.0001	0.000266846	yes	Coding	2.25726	1.65032	68.4777	68.0295
Y39B6A.16	chrV:19099132-19101079	WBGene00012678	SOM	IGN	OK	0.899538	31.4159	5.12617	5e-05	0.0001367	yes	Coding	0.856821	0.942255	33.1064	29.7254
acs-10	chrV:14146633-14148769	WBGene00007082	SOM	IGN	OK	0.368581	12.864	5.12522	5e-05	0.0001367	yes	Coding	0.495032	0.24213	15.7608	9.96734
kin-5	chrIV:9967083-9969044	WBGene00002193	SOM	IGN	OK	0.21458	7.45903	5.1194	0.0006	0.00146185	yes	Coding	0.23511	0.19405	9.48253	5.43554
inx-3	chrX:5996133-5997851	WBGene00002125	SOM	IGN	OK	0.726119	25.1863	5.11629	5e-05	0.0001367	yes	Coding	0.691457	0.76078	17.8825	32.4901
lsl-1	chrI:9901269-9902817	WBGene00009937	SOM	IGN	OK	1.33925	46.2722	5.11065	5e-05	0.0001367	yes	Coding	1.27553	1.40296	46.4094	46.1351
H04J21.1	chrIII:2366873-2372645	WBGene00019150	SOM	IGN	OK	0.0764821	2.64153	5.11011	0.0058	0.0120469	yes	Coding	0.0576951	0.0952691	3.19533	2.08773
F02E9.3	chrI:8404540-8405949	WBGene00008529	SOM	IGN	OK	0.280611	9.67168	5.10713	0.0058	0.0120469	yes	Coding	0.211793	0.349428	11.6439	7.69948
K07H8.9	chrIV:8285312-8286303	WBGene00019509	SOM	IGN	OK	0.664729	22.8255	5.10173	0.0001	0.000266846	yes	Coding	0.55992	0.769539	22.1317	23.5192
F34D10.9	chrIII:3726762-3729552	WBGene00045484	SOM	IGN	OK	0.266501	9.14462	5.10071	0.0003	0.000758483	yes	Coding	0.389963	0.143038	10.0158	8.2734
gon-4	chrIV:10197797-10202901	WBGene00001653	SOM	IGN	OK	3.2473	110.866	5.09343	5e-05	0.0001367	yes	Coding	3.03369	3.46091	109.487	112.245
fan-1	chrIV:6548902-6552424	WBGene00015310	SOM	IGN	OK	2.09366	71.1951	5.08768	5e-05	0.0001367	yes	Coding	2.03042	2.1569	70.3077	72.0825
klp-16	chrI:9512517-9514506	WBGene00002226	SOM	IGN	OK	8.3966	285.187	5.08596	5e-05	0.0001367	yes	Coding	7.66244	9.13075	261.869	308.505
pri-2	chrI:12528379-12532117	WBGene00004181	SOM	IGN	OK	2.72755	92.5913	5.0852	5e-05	0.0001367	yes	Coding	1.99458	3.46053	86.7935	98.3891
comp-1	chrI:6429609-6431527	WBGene00018158	SOM	IGN	OK	0.200318	6.77927	5.08076	0.00475	0.0100601	yes	Coding	0.231114	0.169523	8.59464	4.96389
C01H6.9	chrI:7229574-7233118	WBGene00007258	SOM	IGN	OK	1.64587	55.4458	5.07416	5e-05	0.0001367	yes	Coding	1.41826	1.87347	50.0884	60.8031
glp-1	chrIII:9092235-9099255	WBGene00001609	SOM	IGN	OK	5.55202	186.55	5.07041	5e-05	0.0001367	yes	Coding	4.84439	6.25965	168.99	204.11
Y73B3A.10	chrX:154997-157246	WBGene00022212	SOM	IGN	OK	3.80125	127.471	5.06755	5e-05	0.0001367	yes	Coding	4.63664	2.96585	113.385	141.557
hcp-4	chrI:3862937-3865940	WBGene00001832	SOM	IGN	OK	6.43634	215.541	5.06558	5e-05	0.0001367	yes	Coding	5.80004	7.07263	202.58	228.502
H21P03.2	chrIV:11480830-11482322	WBGene00010409	SOM	IGN	OK	2.76195	92.1541	5.06029	5e-05	0.0001367	yes	Coding	3.36	2.1639	89.7173	94.591
Y48G10A.2	chrI:13143189-14566044	WBGene00013019	SOM	IGN	OK	2.08105	68.6959	5.04484	0.00415	0.00888712	yes	Coding	2.51814	1.64396	70.6754	66.7165
ssq-3	chrIV:7111620-7112831	WBGene00006052	SOM	IGN	OK	0.323859	10.6038	5.03308	0.0006	0.00146185	yes	Coding	0.354897	0.292821	12.4619	8.74578
T04F3.3	chrV:11758820-11760530	WBGene00011438	SOM	IGN	OK	0.240157	7.83694	5.02824	0.00525	0.0109995	yes	Coding	0.181241	0.299072	9.96436	5.70951
T10E9.2	chrI:6542168-6544878	WBGene00020412	SOM	IGN	OK	2.59941	84.517	5.02299	5e-05	0.0001367	yes	Coding	2.49701	2.70181	85.7055	83.3284
fib-1	chrV:15000750-15001951	WBGene00001423	SOM	IGN	OK	6.64918	215.159	5.01608	5e-05	0.0001367	yes	Coding	6.97419	6.32417	199.317	231.001
Y17G7B.18	chrII:11948521-12404254	WBGene00012469	SOM	IGN	OK	1.08852	35.1443	5.01286	0.02005	0.0375762	yes	Coding	1.12748	1.04955	32.4777	37.811
C25A11.10	chrX:9121827-9123008	WBGene00219374	SOM	IGN	OK	0.467912	15.0183	5.00434	0.00025	0.000638083	yes	Coding	0.497782	0.438042	13.4239	16.6127
Y41D4B.4	chrIV:858931-1921342	WBGene00021512	SOM	IGN	OK	1.94532	62.3907	5.00325	0.0144	0.0278816	yes	Coding	1.92594	1.96471	58.0387	66.7427
snrp-200	chrII:12727236-12736805	WBGene00012896	SOM	IGN	OK	6.35043	203.29	5.00054	5e-05	0.0001367	yes	Coding	6.46978	6.23108	179.34	227.24
C14C11.2	chrV:5661248-5663357	WBGene00015766	SOM	IGN	OK	1.26762	40.4788	4.99698	5e-05	0.0001367	yes	Coding	1.46234	1.0729	39.2979	41.6597
F49C12.15	chrIV:9324453-9327433	WBGene00009884	SOM	IGN	OK	1.55942	49.7731	4.99628	5e-05	0.0001367	yes	Coding	1.55715	1.56169	56.243	43.3032
got-2.1	chrI:4573661-5262993	WBGene00016652	SOM	IGN	OK	2.44673	77.9576	4.99376	0.01775	0.0336356	yes	Coding	2.7735	2.11997	77.1723	78.7428
fog-1	chrI:3211059-3217023	WBGene00001481	SOM	IGN	OK	0.797398	25.3994	4.99335	5e-05	0.0001367	yes	Coding	0.801711	0.793084	23.3309	27.4679
ZK616.61	chrIV:5405688-5407325	WBGene00194816	SOM	IGN	OK	0.206164	6.54816	4.98922	0.01465	0.028252	yes	Coding	0.196347	0.215982	8.50976	4.58655
msp-57	chrIV:5062569-5062953	WBGene00003450	SOM	IGN	OK	2.59084	82.2288	4.98815	5e-05	0.0001367	yes	Coding	1.88105	3.30064	76.0193	88.4384
C49F5.6	chrX:11988307-11990944	WBGene00008210	SOM	IGN	OK	0.739923	23.4789	4.98785	5e-05	0.0001367	yes	Coding	0.502082	0.977765	20.6457	26.3121
Y55F3BR.10	chrIV:832435-832828	WBGene00044742	SOM	IGN	OK	0.758837	24.0597	4.98668	0.01465	0.028252	yes	Coding	0.723788	0.793886	24.9589	23.1604
R01H2.2	chrIII:7056517-7058436	WBGene00019810	SOM	IGN	OK	0.160562	5.08387	4.98472	0.01485	0.0285234	yes	Coding	0.234956	0.0861691	6.22311	3.94462
ztf-8	chrIII:5268959-5273430	WBGene00022598	SOM	IGN	OK	3.87679	122.734	4.98453	5e-05	0.0001367	yes	Coding	3.78435	3.96922	121.07	124.398
kel-10	chrIII:10098535-10101360	WBGene00002186	SOM	IGN	OK	0.31663	9.99844	4.98083	5e-05	0.0001367	yes	Coding	0.16094	0.472321	13.1329	6.86397
spd-2	chrI:8967087-8970064	WBGene00004953	SOM	IGN	OK	5.15616	161.298	4.96729	5e-05	0.0001367	yes	Coding	4.87052	5.4418	153.874	168.722
C34D4.3	chrIV:7153654-7154095	WBGene00016399	SOM	IGN	OK	1.7948	56.1056	4.96625	0.0001	0.000266846	yes	Coding	2.16556	1.42405	62.4763	49.7348
chl-1	chrIII:10399199-10405142	WBGene00010839	SOM	IGN	OK	2.11926	66.1423	4.96394	5e-05	0.0001367	yes	Coding	1.99859	2.23993	65.9457	66.3388
sas-4	chrIII:8314503-8318509	WBGene00004726	SOM	IGN	OK	1.50941	47.0968	4.96357	5e-05	0.0001367	yes	Coding	1.49582	1.52301	45.2332	48.9604
Y37B11A.3	chrIII:5782419-5790269	WBGene00021345	SOM	IGN	OK	0.315249	9.82463	4.96184	0.00185	0.00419506	yes	Coding	0.197031	0.433467	9.56731	10.082
F20G4.2	chrI:7741935-8394405	WBGene00008991	SOM	IGN	OK	1.03759	32.242	4.95764	0.0187	0.0352887	yes	Coding	0.841907	1.23326	30.1376	34.3465
R08A2.2	chrV:14714230-14715664	WBGene00011133	SOM	IGN	OK	0.1817	5.62602	4.95248	0.01485	0.0285234	yes	Coding	0.265895	0.097505	7.11365	4.13839
F56D2.2	chrIII:5587221-5589020	WBGene00018964	SOM	IGN	OK	2.63634	81.5521	4.95111	5e-05	0.0001367	yes	Coding	2.62177	2.65091	80.5318	82.5723
his-32	chrIV:8334291-8334702	WBGene00001906	SOM	IGN	OK	1.2259	37.8758	4.94937	0.0006	0.00146185	yes	Coding	1.34502	1.10677	18.61	57.1416
C07G3.8	chrV:3493675-3501760	WBGene00015576	SOM	IGN	OK	0.110671	3.41855	4.94903	0.01655	0.0315223	yes	Coding	0.142788	0.0785548	2.98128	3.85582
B0261.7	chrI:5269651-5270937	WBGene00015095	SOM	IGN	OK	4.22693	130.543	4.94877	5e-05	0.0001367	yes	Coding	4.07521	4.37865	124.138	136.948
C17H12.12	chrIV:6795915-6798681	WBGene00015937	SOM	IGN	OK	0.619108	19.067	4.94474	5e-05	0.0001367	yes	Coding	0.509399	0.728817	21.7106	16.4233
ced-8	chrX:8414046-8416756	WBGene00000422	SOM	IGN	OK	0.247223	7.59136	4.94047	0.00105	0.00247211	yes	Coding	0.417821	0.0766245	6.31581	8.86691
R03D7.5	chrII:10947549-10949124	WBGene00010991	SOM	IGN	OK	0.245478	7.51476	4.93606	0.0057	0.0118663	yes	Coding	0.0909119	0.400044	7.07775	7.95178
dnj-28	chrI:2996511-3001268	WBGene00001046	SOM	IGN	OK	1.13878	34.8061	4.93378	5e-05	0.0001367	yes	Coding	1.15136	1.1262	31.3172	38.2951
msp-152	chrII:4933020-4933404	WBGene00003470	SOM	IGN	OK	2.36637	72.239	4.93203	5e-05	0.0001367	yes	Coding	2.25726	2.47548	78.4326	66.0453
F14B4.1	chrI:9266081-9270907	WBGene00008779	SOM	IGN	OK	0.221599	6.76026	4.93105	5e-05	0.0001367	yes	Coding	0.210979	0.232219	6.90913	6.6114
Y18D10A.2	chrI:12807577-12809286	WBGene00012475	SOM	IGN	OK	0.53896	16.4009	4.92746	0.00245	0.0054329	yes	Coding	0.883678	0.194243	13.049	19.7529
B0218.7	chrIV:8164647-8165881	WBGene00015051	SOM	IGN	OK	0.639191	19.401	4.92374	0.0001	0.000266846	yes	Coding	0.737612	0.54077	22.0025	16.7995
R10E4.7	chrIII:4295302-4296480	WBGene00011203	SOM	IGN	OK	1.78412	53.9908	4.91943	5e-05	0.0001367	yes	Coding	2.92534	0.642894	60.4126	47.569
T08G11.2	chrI:8919382-8920459	WBGene00044684	SOM	IGN	OK	0.251999	7.60459	4.91538	0.01485	0.0285234	yes	Coding	0.368806	0.135192	9.27458	5.9346
F10E7.2	chrII:7122199-7124344	WBGene00017344	SOM	IGN	OK	4.15766	125.395	4.91457	5e-05	0.0001367	yes	Coding	4.5122	3.80312	123.125	127.666
K08F4.3	chrIV:10129371-10130112	WBGene00010678	SOM	IGN	OK	4.44541	133.514	4.90853	5e-05	0.0001367	yes	Coding	4.35049	4.54034	123.24	143.789
Y106G6H.13	chrI:10471501-10471918	WBGene00013723	SOM	IGN	OK	1.37784	41.1445	4.90022	0.0004	0.000997592	yes	Coding	1.31395	1.44173	44.2669	38.0222
ruvb-1	chrV:9979011-9980672	WBGene00007784	SOM	IGN	OK	5.17208	154.395	4.89974	5e-05	0.0001367	yes	Coding	4.4009	5.94326	144.984	163.807
msp-50	chrII:5199785-5200169	WBGene00003443	SOM	IGN	OK	2.74258	81.7699	4.89797	5e-05	0.0001367	yes	Coding	3.00968	2.47548	88.9909	74.549
H06I04.3	chrIII:3070543-3085040	WBGene00019168	SOM	IGN	OK	3.38741	100.615	4.89252	5e-05	0.0001367	yes	Coding	3.49304	3.28177	95.3163	105.914
F53H1.4	chrIV:858931-1921342	WBGene00018778	SOM	IGN	OK	3.75717	111.374	4.88962	0.00235	0.00522602	yes	Coding	3.69527	3.81908	106.921	115.827
F52F12.5	chrI:9921296-9921823	WBGene00009938	SOM	IGN	OK	0.617609	18.1126	4.87415	0.01465	0.028252	yes	Coding	0.588858	0.646361	17.0077	19.2174
C50B6.3	chrV:13313584-13315474	WBGene00008219	SOM	IGN	OK	2.91343	85.1247	4.86879	5e-05	0.0001367	yes	Coding	2.56499	3.26186	86.1999	84.0496
npp-15	chrIII:7928984-7932758	WBGene00003801	SOM	IGN	OK	3.82207	111.437	4.86573	5e-05	0.0001367	yes	Coding	3.85864	3.7855	102.185	120.689
gadr-5	chrI:13143189-14566044	WBGene00045058	SOM	IGN	OK	0.26832	7.80918	4.86314	0.02075	0.0387373	yes	Coding	0.360347	0.176294	7.0223	8.59607
spe-11	chrI:5330645-5332160	WBGene00004965	SOM	IGN	OK	0.784059	22.8055	4.86228	5e-05	0.0001367	yes	Coding	0.686835	0.881282	28.0217	17.5894
C49C8.3	chrIV:8644727-8645257	WBGene00016767	SOM	IGN	OK	0.53642	15.5862	4.86076	0.01485	0.0285234	yes	Coding	0.785381	0.28746	17.6452	13.5271
Y106G6H.16	chrI:10474903-10475488	WBGene00013726	SOM	IGN	OK	1.02928	29.8018	4.85568	0.0023	0.00513226	yes	Coding	1.32931	0.72926	34.1205	25.483
cht-1	chrX:3397784-3400002	WBGene00000503	SOM	IGN	OK	0.583134	16.8808	4.85541	5e-05	0.0001367	yes	Coding	0.450344	0.715924	9.15707	24.6046
sams-5	chrIV:6277469-6279131	WBGene00006416	SOM	IGN	OK	0.626554	17.9433	4.83987	5e-05	0.0001367	yes	Coding	0.72289	0.530219	18.3768	17.5099
Y47G6A.3	chrI:3601331-3602861	WBGene00021633	SOM	IGN	OK	0.462144	13.2181	4.83803	0.0065	0.0133903	yes	Coding	0.725074	0.199215	14.5474	11.8888
F38H4.4	chrIV:11848271-11850177	WBGene00009548	SOM	IGN	OK	0.22987	6.56287	4.83544	0.0006	0.00146185	yes	Coding	0.251868	0.207872	7.58088	5.54487
set-2	chrIII:4922965-4930095	WBGene00004782	SOM	IGN	OK	2.38447	67.953	4.8328	5e-05	0.0001367	yes	Coding	2.1823	2.58664	61.9963	73.9097
abt-1	chrIV:10206208-10214889	WBGene00000019	SOM	IGN	OK	0.226233	6.43097	4.82916	5e-05	0.0001367	yes	Coding	0.277739	0.174727	7.29259	5.56936
B0361.11	chrIII:7277539-7281111	WBGene00015165	SOM	IGN	OK	0.112901	3.2083	4.82868	0.0115	0.0227484	yes	Coding	0.107497	0.118305	3.75323	2.66337
F59E12.1	chrII:5654496-5657194	WBGene00019118	SOM	IGN	OK	2.94178	83.4009	4.8253	5e-05	0.0001367	yes	Coding	2.64459	3.23898	81.0203	85.7816
F32B6.10	chrIV:9887168-9889908	WBGene00009324	SOM	IGN	OK	0.146128	4.13354	4.82208	0.00385	0.00828806	yes	Coding	0.168583	0.123672	5.02783	3.23925
mat-2	chrII:10968325-11503888	WBGene00003133	SOM	IGN	OK	4.11278	116.216	4.82054	0.0137	0.0266365	yes	Coding	4.45556	3.77001	102.558	129.873
K10D2.8	chrIII:5188697-5190088	WBGene00189952	SOM	IGN	OK	0.254765	7.1706	4.81486	0.0065	0.0133903	yes	Coding	0.399633	0.109897	8.33938	6.00183
Y105E8A.8	chrI:13143189-14566044	WBGene00013669	SOM	IGN	OK	1.79139	50.3995	4.81426	0.02705	0.0490274	yes	Coding	1.78039	1.80238	48.0178	52.7811
pash-1	chrI:10598698-10606337	WBGene00011908	SOM	IGN	OK	2.45177	68.8699	4.81198	5e-05	0.0001367	yes	Coding	2.54396	2.35957	69.6415	68.0983
W02B8.2	chrII:13908850-13915045	WBGene00012198	SOM	IGN	OK	1.08526	30.379	4.80697	5e-05	0.0001367	yes	Coding	1.03314	1.13738	25.7257	35.0324
C09D4.3	chrI:5488398-5490412	WBGene00015634	SOM	IGN	OK	0.283538	7.91618	4.80319	0.00105	0.00247211	yes	Coding	0.479204	0.0878717	9.67952	6.15283
F52H3.6	chrII:10026590-10027804	WBGene00009948	SOM	IGN	OK	1.18401	33.0539	4.80306	5e-05	0.0001367	yes	Coding	1.02073	1.3473	38.0943	28.0134
C02F5.10	chrIII:8248661-8249401	WBGene00015351	SOM	IGN	OK	0.652239	18.1682	4.79987	0.01335	0.0259962	yes	Coding	0.303889	1.00059	18.7723	17.5641
pgl-2	chrIII:8670574-8674966	WBGene00003993	SOM	IGN	OK	1.8793	52.1879	4.79545	5e-05	0.0001367	yes	Coding	1.9437	1.8149	54.1772	50.1987
math-49	chrII:1953684-1955673	WBGene00022690	SOM	IGN	OK	0.156235	4.29711	4.78158	0.01485	0.0285234	yes	Coding	0.228622	0.0838481	3.85341	4.7408
sfxn-1.4	chrII:11679136-11680971	WBGene00008137	SOM	IGN	OK	0.282685	7.76573	4.77985	0.0216	0.0401227	yes	Coding	0.271843	0.293528	9.03211	6.49935
npp-21	chrII:7599610-7607789	WBGene00019940	SOM	IGN	OK	8.54091	234.389	4.77837	5e-05	0.0001367	yes	Coding	8.60606	8.47576	214.116	254.663
C17H12.3	chrIV:6793948-6795168	WBGene00015929	SOM	IGN	OK	0.452216	12.3751	4.77429	5e-05	0.0001367	yes	Coding	0.61464	0.289792	14.729	10.0213
F22D6.8	chrI:7099005-7099403	WBGene00043279	SOM	IGN	OK	2.08629	57.0891	4.7742	0.00115	0.00269051	yes	Coding	2.90233	1.27026	60.8094	53.3687
C18E9.8	chrII:8985957-8987959	WBGene00007688	SOM	IGN	OK	0.166815	4.54198	4.767	0.00235	0.00522602	yes	Coding	0.15883	0.1748	5.48176	3.6022
nduf-2.2	chrIII:6465171-6467091	WBGene00006463	SOM	IGN	OK	3.7056	100.84	4.76622	5e-05	0.0001367	yes	Coding	3.28282	4.12838	91.7903	109.889
C56E6.9	chrII:6536352-6540126	WBGene00195085	SOM	IGN	OK	5.96415	161.542	4.75945	5e-05	0.0001367	yes	Coding	5.87939	6.04891	145.653	177.432
ssp-34	chrIV:10738258-10738582	WBGene00013858	SOM	IGN	OK	1.64971	44.674	4.75915	0.0022	0.00492929	yes	Coding	0.509542	2.78988	46.0965	43.2515
B0513.2	chrIV:13882708-13884019	WBGene00007195	SOM	IGN	OK	6.91446	186.444	4.75298	5e-05	0.0001367	yes	Coding	7.33791	6.49101	197.639	175.249
M28.5	chrII:10658088-10658555	WBGene00010896	SOM	IGN	OK	23.3085	626.69	4.74882	5e-05	0.0001367	yes	Coding	14.8526	31.7643	558.881	694.498
T09A12.1	chrIV:8244495-8246457	WBGene00020372	SOM	IGN	OK	0.25614	6.87273	4.74588	0.00475	0.0100601	yes	Coding	0.295547	0.216733	7.8278	5.91767
dvc-1	chrV:11237527-11239042	WBGene00011834	SOM	IGN	OK	4.17412	111.851	4.74395	5e-05	0.0001367	yes	Coding	4.11577	4.23248	114.612	109.089
F22B5.5	chrII:8453234-8454540	WBGene00009043	SOM	IGN	OK	0.474594	12.6779	4.73948	0.00025	0.000638083	yes	Coding	0.504894	0.444293	13.3725	11.9833
Y34D9A.3	chrI:942259-1655335	WBGene00021329	SOM	IGN	OK	1.90322	50.7483	4.73685	0.02545	0.0464102	yes	Coding	1.96982	1.83661	44.2866	57.21
F10C5.2	chrIII:472331-475081	WBGene00017328	SOM	IGN	OK	4.62121	123.028	4.73457	5e-05	0.0001367	yes	Coding	3.90342	5.33901	119.099	126.957
R10E9.2	chrIII:3962772-3963591	WBGene00011214	SOM	IGN	OK	1.88158	50.0544	4.73348	5e-05	0.0001367	yes	Coding	1.93734	1.82583	57.4183	42.6906
ruvb-2	chrIV:6917269-6919387	WBGene00020687	SOM	IGN	OK	4.55233	120.989	4.73213	5e-05	0.0001367	yes	Coding	3.2128	5.89186	123.203	118.775
D1044.6	chrIII:5536162-5540721	WBGene00017031	SOM	IGN	OK	3.19889	84.9836	4.73154	5e-05	0.0001367	yes	Coding	2.82706	3.57072	76.1241	93.8431
Y53F4B.19	chrII:15077196-15079365	WBGene00013165	SOM	IGN	OK	0.365781	9.70294	4.72937	0.0009	0.00214362	yes	Coding	0.29658	0.434981	10.3149	9.09101
rnr-2	chrIII:4093488-4094862	WBGene00004392	SOM	IGN	OK	6.29107	166.755	4.72828	5e-05	0.0001367	yes	Coding	5.58592	6.99623	160.296	173.213
msp-49	chrII:5194354-5194738	WBGene00003442	SOM	IGN	OK	2.38455	62.9875	4.72328	5e-05	0.0001367	yes	Coding	1.88105	2.88806	63.0478	62.9273
ZC434.10	chrI:10333540-10334396	WBGene00220261	SOM	IGN	OK	0.576034	15.1936	4.72116	0.0008	0.0019166	yes	Coding	0.307355	0.844713	15.2935	15.0936
C47E12.10	chrIV:9972826-9973963	WBGene00008153	SOM	IGN	OK	0.181463	4.76372	4.71434	0.0201	0.037657	yes	Coding	0.231761	0.131165	5.31221	4.21524
spe-6	chrIII:10732173-12052193	WBGene00004960	SOM	IGN	OK	0.741227	19.4367	4.71272	0.02405	0.0441078	yes	Coding	0.52314	0.959314	18.879	19.9944
pup-3	chrI:5530763-5533713	WBGene00019082	SOM	IGN	OK	0.5524	14.3709	4.70129	5e-05	0.0001367	yes	Coding	0.525998	0.578803	14.143	14.5988
Y73B3A.4	chrX:96341-104762	WBGene00022206	SOM	IGN	OK	1.04204	27.096	4.7006	5e-05	0.0001367	yes	Coding	0.820266	1.26381	26.2033	27.9887
mel-28	chrIII:4786045-4792249	WBGene00003210	SOM	IGN	OK	7.63144	198.093	4.69808	5e-05	0.0001367	yes	Coding	7.94889	7.31398	183.758	212.429
Y23H5B.6	chrI:2489985-2497263	WBGene00021277	SOM	IGN	OK	5.08979	132.055	4.69739	5e-05	0.0001367	yes	Coding	5.40756	4.77203	136.751	127.36
kbp-3	chrII:14389221-14389989	WBGene00009179	SOM	IGN	OK	11.283	292.113	4.69431	5e-05	0.0001367	yes	Coding	12.7426	9.82334	304.95	279.276
C10B5.1	chrV:8581496-8583507	WBGene00015670	SOM	IGN	OK	1.09161	28.2293	4.69267	5e-05	0.0001367	yes	Coding	0.98251	1.2007	27.8623	28.5963
fbxc-51	chrII:868837-871606	WBGene00021576	SOM	IGN	OK	0.201569	5.18798	4.68583	0.0022	0.00492929	yes	Coding	0.0620004	0.341137	3.03556	7.3404
fbxa-83	chrIV:14323358-14325618	WBGene00013453	SOM	IGN	OK	0.230919	5.94146	4.68536	0.01485	0.0285234	yes	Coding	0.337944	0.123893	5.69584	6.18709
C49C8.1	chrIV:8654590-8656793	WBGene00016765	SOM	IGN	OK	0.160223	4.10796	4.68027	0.0065	0.0133903	yes	Coding	0.251309	0.0691366	5.19397	3.02195
T15H9.2	chrII:9615943-9617064	WBGene00011788	SOM	IGN	OK	1.93639	49.6337	4.67987	5e-05	0.0001367	yes	Coding	1.69656	2.17623	50.4929	48.7744
attf-6	chrI:12788199-12806536	WBGene00012474	SOM	IGN	OK	3.09295	78.6747	4.66885	5e-05	0.0001367	yes	Coding	2.8413	3.34459	73.2376	84.1118
ZK1307.4	chrII:9650971-9651678	WBGene00014247	SOM	IGN	OK	1.20198	30.4886	4.66478	0.0057	0.0118663	yes	Coding	0.446562	1.9574	33.6344	27.3427
K04H4.2	chrIII:9348101-9355261	WBGene00010573	SOM	IGN	OK	0.2198	5.57006	4.66343	5e-05	0.0001367	yes	Coding	0.19697	0.24263	7.42538	3.71475
Y38C9A.1	chrV:107401-118091	WBGene00021411	SOM	IGN	OK	2.01933	51.0276	4.65933	5e-05	0.0001367	yes	Coding	2.2121	1.82655	45.0709	56.9842
Y59E9AL.36	chrIV:5207263-5209463	WBGene00195093	SOM	IGN	OK	2.94605	74.2815	4.65615	5e-05	0.0001367	yes	Coding	2.30447	3.58763	74.3918	74.1712
F13E9.5	chrIV:10882950-10884259	WBGene00008754	SOM	IGN	OK	0.217899	5.48944	4.65493	0.01485	0.0285234	yes	Coding	0.318883	0.116914	6.48367	4.49521
C52E4.7	chrV:11994301-11995713	WBGene00008259	SOM	IGN	OK	0.389932	9.80603	4.65237	0.00165	0.0037624	yes	Coding	0.243751	0.536113	11.7378	7.87424
C39B5.2	chrIII:2233877-2236903	WBGene00016520	SOM	IGN	OK	0.407638	10.2341	4.64995	0.00015	0.000393467	yes	Coding	0.433632	0.381644	7.93541	12.5328
ZK1128.3	chrIII:10116874-10118785	WBGene00014229	SOM	IGN	OK	0.330478	8.29631	4.64984	0.00115	0.00269051	yes	Coding	0.458987	0.201969	9.65172	6.9409
F26F4.2	chrIII:4910542-4912402	WBGene00005012	SOM	IGN	OK	1.13926	28.4834	4.64395	0.0097	0.0193846	yes	Coding	1.31527	0.963251	32.8957	24.0711
C36B1.11	chrI:8756015-8757395	WBGene00007978	SOM	IGN	OK	3.3311	83.049	4.63989	5e-05	0.0001367	yes	Coding	2.36475	4.29746	84.4171	81.6808
hmg-20	chrI:12535316-12537341	WBGene00012209	SOM	IGN	OK	1.01164	25.2104	4.63926	5e-05	0.0001367	yes	Coding	1.18511	0.838165	26.8369	23.5839
dig-1	chrIII:6746422-6794600	WBGene00000998	SOM	IGN	OK	2.41192	60.0477	4.63786	5e-05	0.0001367	yes	Coding	2.89617	1.92766	41.1672	78.9281
Y45G5AM.7	chrV:4166838-4169736	WBGene00021559	SOM	IGN	OK	4.31941	107.117	4.63221	5e-05	0.0001367	yes	Coding	4.22979	4.40904	103.455	110.779
T23H2.3	chrI:6441868-6446466	WBGene00020742	SOM	IGN	OK	3.28851	81.4743	4.63084	5e-05	0.0001367	yes	Coding	3.39605	3.18096	76.1565	86.792
K09E4.1	chrII:14133508-14142051	WBGene00010719	SOM	IGN	OK	0.807898	19.9625	4.62698	0.00215	0.0048285	yes	Coding	0.628339	0.987457	18.3702	21.5549
F35G12.11	chrIII:4593200-4593633	WBGene00009444	SOM	IGN	OK	1.90951	47.1359	4.62555	0.00015	0.000393467	yes	Coding	2.30424	1.51478	40.2422	54.0296
Y39B6A.43	chrV:18961071-18967758	WBGene00012701	SOM	IGN	OK	2.57773	63.5628	4.62401	5e-05	0.0001367	yes	Coding	2.24051	2.91494	60.3396	66.786
cyp-13B2	chrX:14225528-14228491	WBGene00010606	SOM	IGN	OK	0.169454	4.15747	4.61674	0.0049	0.0103376	yes	Coding	0	0.338909	3.75729	4.55765
lin-36	chrIII:8017056-8020805	WBGene00003021	SOM	IGN	OK	3.60994	88.4379	4.61462	5e-05	0.0001367	yes	Coding	3.01347	4.20641	84.1083	92.7674
npp-12	chrI:6447333-6453599	WBGene00003798	SOM	IGN	OK	8.76066	213.971	4.61023	5e-05	0.0001367	yes	Coding	8.50461	9.01671	188.053	239.889
K06A5.1	chrI:6474210-6476673	WBGene00019429	SOM	IGN	OK	4.35208	105.918	4.6051	5e-05	0.0001367	yes	Coding	4.60577	4.0984	94.8575	116.979
cya-1	chrIII:9107176-9109125	WBGene00000863	SOM	IGN	OK	3.66039	89.0834	4.60509	5e-05	0.0001367	yes	Coding	3.65647	3.66432	86.7856	91.3811
F41G3.5	chrII:6746717-6748545	WBGene00018301	SOM	IGN	OK	0.319218	7.74319	4.60031	0.0014	0.00322514	yes	Coding	0.304022	0.334413	8.94696	6.53941
Y106G6A.4	chrI:9931004-9931829	WBGene00013696	SOM	IGN	OK	1.09811	26.5917	4.59788	0.0001	0.000266846	yes	Coding	1.14641	1.04981	26.6807	26.5028
vrk-1	chrII:5921948-5924435	WBGene00017895	SOM	IGN	OK	4.08713	98.9455	4.59748	5e-05	0.0001367	yes	Coding	4.66127	3.51298	93.2888	104.602
msp-38	chrIV:10143334-10143718	WBGene00003434	SOM	IGN	OK	1.54121	37.2644	4.59566	0.0003	0.000758483	yes	Coding	2.25726	0.82516	41.9313	32.5975
pqn-73	chrII:8540668-8545021	WBGene00004155	SOM	IGN	OK	0.0814067	1.96721	4.59486	0.00675	0.0138704	yes	Coding	0.0378461	0.124967	3.20738	0.727048
elo-7	chrIV:9529969-9531210	WBGene00001245	SOM	IGN	OK	0.183971	4.4376	4.59223	0.01945	0.0365522	yes	Coding	0.246938	0.121004	6.18094	2.69426
npp-8	chrIV:858931-1921342	WBGene00003794	SOM	IGN	OK	11.3019	272.059	4.58929	0.0002	0.00051659	yes	Coding	12.5714	10.0323	255.676	288.442
skr-17	chrII:7783825-7784417	WBGene00004823	SOM	IGN	OK	2.66032	63.9941	4.58826	5e-05	0.0001367	yes	Coding	2.65107	2.66958	58.5045	69.4837
ZC116.3	chrV:12611328-12628677	WBGene00013855	SOM	IGN	OK	1.66572	40.0591	4.58791	5e-05	0.0001367	yes	Coding	1.96012	1.37132	30.9099	49.2083
trr-1	chrII:11661735-11675792	WBGene00007028	SOM	IGN	OK	5.32681	127.638	4.58265	5e-05	0.0001367	yes	Coding	5.07451	5.5791	110.253	145.024
oac-50	chrV:9069880-9073606	WBGene00020864	SOM	IGN	OK	0.0833057	1.99358	4.5808	0.0139	0.0269741	yes	Coding	0.0387275	0.127884	2.64218	1.34497
hmg-12	chrII:11916450-11917448	WBGene00001977	SOM	IGN	OK	14.8782	356.034	4.58074	5e-05	0.0001367	yes	Coding	14.621	15.1355	341.86	370.208
ZK418.2	chrIII:7091242-7093268	WBGene00022732	SOM	IGN	OK	0.167906	4.01558	4.57989	0.02245	0.041546	yes	Coding	0.216661	0.11915	5.36163	2.66953
wrn-1	chrII:6554944-6559115	WBGene00006944	SOM	IGN	OK	2.3661	56.3109	4.57283	5e-05	0.0001367	yes	Coding	2.56237	2.16982	53.3612	59.2606
F35E2.9	chrI:11723421-11726253	WBGene00009416	SOM	IGN	OK	0.351701	8.31944	4.56406	5e-05	0.0001367	yes	Coding	0.334857	0.368546	10.5204	6.11846
msp-59	chrIV:5312719-5313103	WBGene00003452	SOM	IGN	OK	3.15516	73.8174	4.54818	5e-05	0.0001367	yes	Coding	3.00968	3.30064	69.6844	77.9505
xrn-2	chrII:14155711-14165841	WBGene00006964	SOM	IGN	OK	3.23612	75.6575	4.54715	5e-05	0.0001367	yes	Coding	3.74116	2.73107	69.8305	81.4845
Y82E9BR.19	chrIII:1484962-1495322	WBGene00022351	SOM	IGN	OK	2.81215	65.7181	4.54655	5e-05	0.0001367	yes	Coding	2.55618	3.06812	63.1655	68.2707
F29B9.7	chrIV:4649755-4650595	WBGene00017922	SOM	IGN	OK	0.471112	11.0045	4.54588	0.01485	0.0285234	yes	Coding	0.689697	0.252526	12.7296	9.27945
gld-4	chrI:9118107-9121754	WBGene00014115	SOM	IGN	OK	6.24113	145.525	4.54331	5e-05	0.0001367	yes	Coding	5.81105	6.67122	137.552	153.498
F30H5.3	chrIII:505500-511915	WBGene00017937	SOM	IGN	OK	0.275122	6.39299	4.53835	5e-05	0.0001367	yes	Coding	0.328934	0.22131	8.21406	4.57193
K07C5.6	chrV:10353651-10355792	WBGene00010629	SOM	IGN	OK	6.49219	149.672	4.52696	5e-05	0.0001367	yes	Coding	7.12727	5.85711	146.677	152.668
K09E3.7	chrX:17131410-17134418	WBGene00019578	SOM	IGN	OK	0.318952	7.34856	4.52605	5e-05	0.0001367	yes	Coding	0.17516	0.462743	6.46725	8.22988
C28C12.1	chrIV:8501668-8502925	WBGene00016177	SOM	IGN	OK	0.572585	13.1853	4.5253	0.0217	0.0402719	yes	Coding	0.934208	0.210961	15.3797	10.9909
Y37F4.5	chrI:10861251-10863446	WBGene00021386	SOM	IGN	OK	0.188992	4.35166	4.52517	0.00475	0.0100601	yes	Coding	0.218041	0.159942	5.36681	3.33652
Y111B2A.2	chrIII:12495986-12496292	WBGene00013728	SOM	IGN	OK	12.108	278.609	4.52421	5e-05	0.0001367	yes	Coding	11.1624	13.0537	229.87	327.348
Y38E10A.17	chrII:12632569-12634602	WBGene00012595	SOM	IGN	OK	0.434193	9.96613	4.52062	5e-05	0.0001367	yes	Coding	0.63532	0.233066	10.4961	9.43619
F54A3.2	chrII:2243659-2253965	WBGene00018781	SOM	IGN	OK	2.36086	53.9373	4.5139	5e-05	0.0001367	yes	Coding	1.94974	2.77199	51.741	56.1335
R07E5.6	chrIII:4398825-4400870	WBGene00011114	SOM	IGN	OK	0.227806	5.20172	4.51311	0.00235	0.00522602	yes	Coding	0.216926	0.238686	5.74561	4.65784
uba-2	chrI:12741594-12748577	WBGene00006700	SOM	IGN	OK	6.07732	138.661	4.51199	5e-05	0.0001367	yes	Coding	5.81438	6.34025	137.864	139.459
smg-8	chrII:14441363-14447066	WBGene00010551	SOM	IGN	OK	2.28606	52.0671	4.50943	5e-05	0.0001367	yes	Coding	2.2092	2.36292	48.5779	55.5563
rad-50	chrV:12245626-12251040	WBGene00004296	SOM	IGN	OK	3.83096	87.1996	4.50854	5e-05	0.0001367	yes	Coding	5.34001	2.3219	81.7971	92.602
Y54G11A.1	chrII:14257784-14269077	WBGene00013212	SOM	IGN	OK	2.95243	67.1374	4.50714	5e-05	0.0001367	yes	Coding	3.28612	2.61875	60.3452	73.9297
Y71G12A.4	chrI:1885206-1894865	WBGene00022140	SOM	IGN	OK	0.178877	4.04998	4.50087	0.00475	0.0100601	yes	Coding	0.206369	0.151386	3.97527	4.12468
lin-35	chrI:5807732-5815332	WBGene00003020	SOM	IGN	OK	5.52242	124.779	4.49794	5e-05	0.0001367	yes	Coding	5.56706	5.47777	119.224	130.335
F19F10.11	chrV:7581593-7587579	WBGene00017607	SOM	IGN	OK	3.44052	77.7045	4.4973	5e-05	0.0001367	yes	Coding	3.67645	3.20458	75.9727	79.4363
dsh-2	chrII:5078677-5081149	WBGene00001102	SOM	IGN	OK	3.44529	77.6512	4.49431	5e-05	0.0001367	yes	Coding	3.62793	3.26264	75.2131	80.0894
H37A05.4	chrV:13646871-13648385	WBGene00044200	SOM	IGN	OK	0.336936	7.57807	4.49128	0.003	0.00656182	yes	Coding	0.132317	0.541555	5.82975	9.32638
B0464.6	chrIII:9463036-9465386	WBGene00007186	SOM	IGN	OK	5.88806	132.273	4.48958	5e-05	0.0001367	yes	Coding	5.40555	6.37058	126.015	138.532
fbxa-145	chrI:5319733-5321070	WBGene00018595	SOM	IGN	OK	0.715987	16.072	4.48847	5e-05	0.0001367	yes	Coding	0.729641	0.702334	16.324	15.8199
ZK973.8	chrI:4364951-4366950	WBGene00022834	SOM	IGN	OK	0.465692	10.4325	4.48557	0.00015	0.000393467	yes	Coding	0.748409	0.182974	11.7467	9.11835
B0280.17	chrIII:7133869-7136346	WBGene00044674	SOM	IGN	OK	1.69219	37.7668	4.48016	0.00365	0.0078824	yes	Coding	2.03912	1.34526	41.7863	33.7474
H34I24.1	chrIII:2847052-2848545	WBGene00019260	SOM	IGN	OK	0.439107	9.78705	4.47823	0.00165	0.0037624	yes	Coding	0.274523	0.603692	12.228	7.34612
rpoa-2	chrI:9281300-9286554	WBGene00008781	SOM	IGN	OK	5.36178	118.406	4.46489	5e-05	0.0001367	yes	Coding	5.04924	5.67433	118.481	118.331
frk-1	chrIV:10043161-10045577	WBGene00001487	SOM	IGN	OK	0.29727	6.54978	4.4616	0.0001	0.000266846	yes	Coding	0.167287	0.427254	7.23163	5.86793
F08H9.2	chrV:14460649-14461042	WBGene00008590	SOM	IGN	OK	1.73367	37.9344	4.45161	0.0001	0.000266846	yes	Coding	1.08568	2.38166	42.0819	33.787
fbxa-120	chrX:17302677-17303755	WBGene00016346	SOM	IGN	OK	1.0616	23.1819	4.44868	5e-05	0.0001367	yes	Coding	0.894058	1.22915	24.2177	22.146
prg-1	chrI:7585509-7588357	WBGene00004178	SOM	IGN	OK	16.6521	363.508	4.44822	5e-05	0.0001367	yes	Coding	14.7214	18.5827	351.397	375.62
div-1	chrIII:10245107-10248455	WBGene00001002	SOM	IGN	OK	3.33036	72.3935	4.44211	5e-05	0.0001367	yes	Coding	3.36696	3.29375	70.9927	73.7943
hsr-9	chrI:9626266-9630350	WBGene00002027	SOM	IGN	OK	8.49725	184.659	4.44172	5e-05	0.0001367	yes	Coding	8.38207	8.61244	174.579	194.738
C35D10.8	chrIII:4855399-4856036	WBGene00016445	SOM	IGN	OK	1.54732	33.3817	4.43121	5e-05	0.0001367	yes	Coding	2.26538	0.829252	31.9123	34.851
Y54F10BM.1	chrIII:2331570-2341996	WBGene00021856	SOM	IGN	OK	4.08343	87.8089	4.42651	5e-05	0.0001367	yes	Coding	4.59307	3.57379	86.6988	88.919
F20H11.4	chrIII:6608659-6610278	WBGene00017647	SOM	IGN	OK	0.407536	8.76135	4.42616	5e-05	0.0001367	yes	Coding	0.576993	0.238078	11.1146	6.40814
Y44A6D.5	chrV:20801192-20802911	WBGene00012855	SOM	IGN	OK	0.37726	8.0778	4.42033	0.0003	0.000758483	yes	Coding	0.663301	0.0912191	10.3813	5.77432
F42G9.1	chrIII:783720-785621	WBGene00018362	SOM	IGN	OK	9.89866	211.912	4.42009	5e-05	0.0001367	yes	Coding	9.66241	10.1349	215.45	208.374
pme-1	chrI:2571529-2967292	WBGene00004049	SOM	IGN	OK	3.41414	73.0124	4.41855	0.0217	0.0402719	yes	Coding	3.48258	3.34569	64.7459	81.2788
F53B2.5	chrIV:12528540-12531118	WBGene00009956	SOM	IGN	OK	0.316794	6.75518	4.41438	0.0001	0.000266846	yes	Coding	0.266721	0.366868	8.0814	5.42897
gska-3	chrI:8749661-8751291	WBGene00007977	SOM	IGN	OK	0.640289	13.6341	4.41235	5e-05	0.0001367	yes	Coding	0.429686	0.850893	16.7607	10.5074
rnh-1.1	chrII:7525717-7528128	WBGene00022888	SOM	IGN	OK	0.357353	7.60147	4.41085	0.0001	0.000266846	yes	Coding	0.37282	0.341887	8.62798	6.57495
R04F11.3	chrV:12315105-12317161	WBGene00011016	SOM	IGN	OK	6.30462	133.947	4.40911	5e-05	0.0001367	yes	Coding	6.53767	6.07158	133.702	134.192
arid-1	chrV:186366-200432	WBGene00044689	SOM	IGN	OK	3.8179	81.0333	4.40766	5e-05	0.0001367	yes	Coding	3.74606	3.88974	73.9024	88.1643
Y39B6A.18	chrV:19068591-19074057	WBGene00012679	SOM	IGN	OK	0.0805015	1.70825	4.40736	0.0009	0.00214362	yes	Coding	0.065239	0.0957639	2.16441	1.25209
rbd-1	chrIV:12724966-12729950	WBGene00004315	SOM	IGN	OK	5.61846	119.156	4.40654	5e-05	0.0001367	yes	Coding	6.37921	4.8577	115.45	122.862
T16G12.7	chrIII:10038451-10039998	WBGene00011808	SOM	IGN	OK	0.227662	4.82744	4.40629	0.01335	0.0259962	yes	Coding	0.105896	0.349428	6.11941	3.53547
wip-1	chrIII:5018611-5020772	WBGene00020094	SOM	IGN	OK	1.53307	32.4777	4.40496	5e-05	0.0001367	yes	Coding	1.65235	1.41378	28.3394	36.616
C15F1.5	chrII:6967939-6970543	WBGene00015796	SOM	IGN	OK	0.462042	9.76953	4.40219	0.01035	0.020588	yes	Coding	0.545879	0.378204	9.61707	9.92198
F57F4.1	chrV:6390483-6392454	WBGene00019015	SOM	IGN	OK	0.421693	8.88921	4.39779	5e-05	0.0001367	yes	Coding	0.69126	0.152126	10.819	6.9594
cec-6	chrIV:5544850-5548137	WBGene00020463	SOM	IGN	OK	5.04276	105.979	4.39342	5e-05	0.0001367	yes	Coding	4.81851	5.26701	99.4752	112.482
ZK809.5	chrIV:11656733-11659176	WBGene00014087	SOM	IGN	OK	7.11334	149.367	4.39219	5e-05	0.0001367	yes	Coding	6.61392	7.61275	145.438	153.297
rde-4	chrIII:10217254-10218553	WBGene00004326	SOM	IGN	OK	13.3014	279.013	4.39068	5e-05	0.0001367	yes	Coding	11.3772	15.2256	278.443	279.583
dhhc-12	chrI:10522140-10523894	WBGene00010323	SOM	IGN	OK	0.235598	4.94147	4.39054	0.01335	0.0259962	yes	Coding	0.109591	0.361605	7.03655	2.84639
madf-8	chrIII:3648894-3650681	WBGene00008118	SOM	IGN	OK	2.32675	48.6873	4.38716	5e-05	0.0001367	yes	Coding	2.63643	2.01708	48.0232	49.3514
Y50D4A.1	chrV:998446-1689685	WBGene00021735	SOM	IGN	OK	4.44575	92.769	4.38314	0.02575	0.0469102	yes	Coding	4.52102	4.37048	83.9798	101.558
C43G2.3	chrIV:6578276-6579349	WBGene00016612	SOM	IGN	OK	0.543818	11.3077	4.37803	0.00765	0.015577	yes	Coding	0.539235	0.548401	10.9624	11.653
nos-2	chrII:7065075-7069924	WBGene00003784	SOM	IGN	OK	3.65321	75.8614	4.37613	5e-05	0.0001367	yes	Coding	3.55155	3.75487	66.4356	85.2872
F54D1.1	chrIV:11261874-11262987	WBGene00010046	SOM	IGN	OK	0.462832	9.59663	4.37397	0.0009	0.00214362	yes	Coding	0.375335	0.55033	10.6437	8.54957
B0416.4	chrX:9278902-9279784	WBGene00015180	SOM	IGN	OK	0.536368	11.1139	4.373	0.00235	0.00522602	yes	Coding	0.511038	0.561699	9.15959	13.0682
ZK546.14	chrII:4944173-4945783	WBGene00022765	SOM	IGN	OK	4.59485	94.8561	4.36765	5e-05	0.0001367	yes	Coding	5.85645	3.33325	91.9033	97.8089
mes-2	chrII:14383899-14388223	WBGene00003220	SOM	IGN	OK	3.44575	71.0927	4.36681	5e-05	0.0001367	yes	Coding	3.5682	3.32331	68.3583	73.8271
C03B8.3	chrIII:7712302-7717235	WBGene00015386	SOM	IGN	OK	0.391354	8.06207	4.36461	0.0048	0.0101568	yes	Coding	0.145006	0.637701	11.0558	5.06834
C17E4.6	chrI:9422558-9430579	WBGene00007645	SOM	IGN	OK	5.71765	117.7	4.36355	5e-05	0.0001367	yes	Coding	5.83813	5.59717	120.959	114.441
T19B4.5	chrI:5674411-5676241	WBGene00020558	SOM	IGN	OK	2.7423	56.3549	4.36108	5e-05	0.0001367	yes	Coding	2.35609	3.1285	54.4487	58.2611
C45G9.2	chrIII:5069117-5070271	WBGene00016674	SOM	IGN	OK	3.87501	79.5089	4.35884	5e-05	0.0001367	yes	Coding	2.92501	4.82502	77.4695	81.5482
T12E12.3	chrIV:5541627-5544357	WBGene00020464	SOM	IGN	OK	5.00615	102.032	4.34918	5e-05	0.0001367	yes	Coding	5.46228	4.55003	92.0996	111.964
gmn-1	chrIII:12224531-12225230	WBGene00013552	SOM	IGN	OK	3.88465	79.1725	4.34914	5e-05	0.0001367	yes	Coding	2.43015	5.33916	67.9007	90.4443
R13G10.4	chrIII:3826359-3829187	WBGene00011260	SOM	IGN	OK	0.13296	2.70695	4.34761	0.00235	0.00522602	yes	Coding	0.126588	0.139332	3.38683	2.02708
Y67H2A.10	chrIV:13283265-13289422	WBGene00013465	SOM	IGN	OK	1.92031	39.0036	4.3442	5e-05	0.0001367	yes	Coding	1.53372	2.30689	39.8351	38.1721
irld-3	chrV:3137493-3138208	WBGene00017175	SOM	IGN	OK	0.395689	8.0315	4.34323	0.01465	0.028252	yes	Coding	0.377042	0.414337	8.47241	7.59058
F10E9.7	chrIII:8305767-8306215	WBGene00017358	SOM	IGN	OK	2.78406	56.4653	4.3421	5e-05	0.0001367	yes	Coding	3.21621	2.35192	56.172	56.7586
drsh-1	chrI:9781461-9785713	WBGene00009163	SOM	IGN	OK	4.38666	88.9666	4.34207	5e-05	0.0001367	yes	Coding	4.1459	4.62741	84.3031	93.63
C29F7.10	chrX:13430276-13430978	WBGene00206389	SOM	IGN	OK	0.570058	11.5576	4.34159	0.0006	0.00146185	yes	Coding	0.6249	0.515216	10.908	12.2072
eri-3	chrII:1123542-1127743	WBGene00021103	SOM	IGN	OK	3.67468	74.1511	4.33478	5e-05	0.0001367	yes	Coding	3.38617	3.9632	72.2173	76.0849
Y47H9C.9	chrI:11898779-11901467	WBGene00012952	SOM	IGN	OK	0.762908	15.3945	4.33477	5e-05	0.0001367	yes	Coding	0.744905	0.780912	12.8121	17.977
M01G5.1	chrIII:1496397-1508531	WBGene00019715	SOM	IGN	OK	4.53889	91.5121	4.33355	5e-05	0.0001367	yes	Coding	4.14459	4.93318	87.7913	95.2329
basl-1	chrIII:5614929-5617172	WBGene00015467	SOM	IGN	OK	0.352683	7.08399	4.32812	5e-05	0.0001367	yes	Coding	0.433053	0.272313	9.08676	5.08121
prmt-3	chrIV:12677774-12684355	WBGene00011939	SOM	IGN	OK	5.78236	115.953	4.32573	5e-05	0.0001367	yes	Coding	4.7269	6.83782	115.302	116.604
Y79H2A.3	chrIII:10732173-12052193	WBGene00013580	SOM	IGN	OK	4.46105	89.1968	4.32154	0.0057	0.0118663	yes	Coding	4.87017	4.05193	77.4671	100.927
lrr-1	chrII:5034286-5036418	WBGene00018016	SOM	IGN	OK	2.96523	59.2725	4.32115	5e-05	0.0001367	yes	Coding	2.7497	3.18075	59.2488	59.2962
him-8	chrIV:10561893-10563795	WBGene00001867	SOM	IGN	OK	3.17061	63.206	4.31723	5e-05	0.0001367	yes	Coding	3.01951	3.32171	61.9089	64.5031
rsp-5	chrII:6490136-6491186	WBGene00004702	SOM	IGN	OK	6.35917	126.678	4.31619	5e-05	0.0001367	yes	Coding	6.70904	6.0093	116.284	137.072
duo-3	chrI:10464587-10471047	WBGene00001112	SOM	IGN	OK	5.29465	105.317	4.31407	5e-05	0.0001367	yes	Coding	5.41445	5.17485	106.848	103.787
C09E7.8	chrIII:6553646-6558522	WBGene00015642	SOM	IGN	OK	2.47463	48.9968	4.3074	5e-05	0.0001367	yes	Coding	2.72741	2.22184	44.5496	53.444
K11C4.1	chrV:6897006-6898438	WBGene00019642	SOM	IGN	OK	0.524584	10.3853	4.30723	0.00015	0.000393467	yes	Coding	0.44179	0.607379	12.4102	8.36044
sams-3	chrIV:5848676-5850586	WBGene00015538	SOM	IGN	OK	3.08616	60.9376	4.30345	5e-05	0.0001367	yes	Coding	3.58379	2.58853	52.9848	68.8904
F35H8.4	chrII:9559473-9559880	WBGene00009449	SOM	IGN	OK	1.16525	22.9994	4.30288	0.01485	0.0285234	yes	Coding	1.70761	0.62289	29.1375	16.8612
mut-16	chrI:10080150-10085508	WBGene00003508	SOM	IGN	OK	5.14365	101.352	4.30044	5e-05	0.0001367	yes	Coding	4.36238	5.92491	96.1007	106.603
hcf-1	chrIV:7771193-7774258	WBGene00001827	SOM	IGN	OK	9.17185	179.469	4.29038	5e-05	0.0001367	yes	Coding	8.75241	9.59129	175.907	183.031
F40F12.3	chrIII:9918555-9920775	WBGene00009592	SOM	IGN	OK	0.435797	8.48575	4.28331	0.00035	0.000878786	yes	Coding	0.637767	0.233827	11.6877	5.28385
R09E10.2	chrIV:10317587-10318230	WBGene00011172	SOM	IGN	OK	0.396947	7.67949	4.27399	0.01485	0.0285234	yes	Coding	0.58106	0.212833	10.8806	4.47835
mig-32	chrIV:12089452-12092191	WBGene00008684	SOM	IGN	OK	5.74968	110.967	4.27051	5e-05	0.0001367	yes	Coding	5.17655	6.3228	107.479	114.456
C18E3.1	chrI:4212662-4214263	WBGene00015970	SOM	IGN	OK	0.209805	4.0418	4.26788	0.01205	0.0237302	yes	Coding	0.199816	0.219794	4.97155	3.11206
K10D2.5	chrIII:5172750-5173197	WBGene00019631	SOM	IGN	OK	8.28292	159.469	4.26699	5e-05	0.0001367	yes	Coding	7.6802	8.88564	166.192	152.746
F28F8.9	chrV:15577633-15578467	WBGene00044188	SOM	IGN	OK	7.35867	141.59	4.26613	5e-05	0.0001367	yes	Coding	8.05141	6.66593	148.002	135.177
let-716	chrIII:6383498-6389133	WBGene00002850	SOM	IGN	OK	8.04307	154.738	4.26593	5e-05	0.0001367	yes	Coding	8.3924	7.69375	145.259	164.216
kle-2	chrIII:7941657-7945242	WBGene00016202	SOM	IGN	OK	5.01083	96.2988	4.2644	5e-05	0.0001367	yes	Coding	4.55865	5.46302	88.7305	103.867
C17G10.1	chrII:5596552-5598301	WBGene00015915	SOM	IGN	OK	4.18225	80.359	4.26411	5e-05	0.0001367	yes	Coding	3.56708	4.79742	81.1721	79.5458
ent-5	chrX:4647566-4649167	WBGene00017532	SOM	IGN	OK	1.66921	32.034	4.26237	5e-05	0.0001367	yes	Coding	1.62827	1.71014	26.91	37.1581
C33H5.16	chrIV:7801903-7803269	WBGene00016382	SOM	IGN	OK	0.205451	3.93933	4.26109	0.01465	0.028252	yes	Coding	0.195667	0.215235	5.33946	2.53921
cec-2	chrIV:858931-1921342	WBGene00016796	SOM	IGN	OK	2.16628	41.4569	4.25832	0.0042	0.00898713	yes	Coding	2.11	2.22256	38.5613	44.3526
Y71G12B.27	chrI:1797440-1798647	WBGene00022162	SOM	IGN	OK	1.34151	25.6706	4.25818	0.00235	0.00522602	yes	Coding	1.28003	1.403	29.7505	21.5907
dpl-1	chrII:9167980-9172888	WBGene00001061	SOM	IGN	OK	3.96216	75.7296	4.2565	5e-05	0.0001367	yes	Coding	3.93525	3.98906	72.2733	79.1858
spe-5	chrI:4573661-5262993	WBGene00004959	SOM	IGN	OK	0.828628	15.8317	4.25595	0.0253	0.0461881	yes	Coding	0.755715	0.90154	16.3291	15.3342
F58E6.5	chrV:9753455-9754484	WBGene00010254	SOM	IGN	OK	1.26781	24.1708	4.25285	5e-05	0.0001367	yes	Coding	1.79521	0.740412	30.4373	17.9042
T22B3.3	chrIV:11703204-11703762	WBGene00011911	SOM	IGN	OK	0.435722	8.30589	4.25265	0.01485	0.0285234	yes	Coding	0.637856	0.233589	10.5788	6.03299
vab-1	chrII:4572085-4590509	WBGene00006868	SOM	IGN	OK	4.63138	88.2769	4.25252	5e-05	0.0001367	yes	Coding	4.35339	4.90937	82.4749	94.079
pqbp-1.2	chrIV:383700-384936	WBGene00020295	SOM	IGN	OK	2.13912	40.7388	4.25131	5e-05	0.0001367	yes	Coding	2.27629	2.00196	35.0756	46.4019
K07C5.4	chrV:10350594-10352944	WBGene00010627	SOM	IGN	OK	10.4377	198.474	4.24907	5e-05	0.0001367	yes	Coding	11.2699	9.60565	187.707	209.242
B0035.18	chrIV:11320297-11320621	WBGene00044290	SOM	IGN	OK	1.83691	34.8548	4.24601	0.0065	0.0133903	yes	Coding	2.88572	0.7881	33.3754	36.3343
Y116A8C.13	chrIV:16950032-16962768	WBGene00013792	SOM	IGN	OK	1.8015	34.1133	4.24307	5e-05	0.0001367	yes	Coding	1.80995	1.79304	31.9891	36.2376
K07A12.5	chrI:8693486-8694978	WBGene00010623	SOM	IGN	OK	0.611709	11.5534	4.23932	5e-05	0.0001367	yes	Coding	0.724963	0.498454	11.419	11.6877
C28A5.6	chrIII:4423766-4429471	WBGene00007791	SOM	IGN	OK	0.556126	10.4995	4.23877	5e-05	0.0001367	yes	Coding	0.558707	0.553545	12.1081	8.8909
rcor-1	chrI:17910-26778	WBGene00022278	SOM	IGN	OK	5.4129	102.193	4.23875	5e-05	0.0001367	yes	Coding	5.38785	5.43794	104.747	99.6389
F56C9.11	chrIII:7325054-7329543	WBGene00018954	SOM	IGN	OK	4.19663	79.0024	4.23459	5e-05	0.0001367	yes	Coding	4.22686	4.16639	82.2347	75.7701
F32E10.5	chrIV:7574420-7578352	WBGene00017992	SOM	IGN	OK	3.19785	60.1674	4.23381	5e-05	0.0001367	yes	Coding	2.38918	4.00653	58.8987	61.4361
mus-101	chrI:10479408-10484952	WBGene00009507	SOM	IGN	OK	4.11219	77.0012	4.2269	5e-05	0.0001367	yes	Coding	3.92784	4.29654	71.3074	82.6951
rfc-1	chrV:14642788-14645730	WBGene00004337	SOM	IGN	OK	6.87278	128.534	4.22512	5e-05	0.0001367	yes	Coding	6.03496	7.7106	123.884	133.185
rad-51	chrIV:10281953-10284222	WBGene00004297	SOM	IGN	OK	3.66253	68.4723	4.22461	5e-05	0.0001367	yes	Coding	3.58743	3.73763	66.7271	70.2176
cas-2	chrI:4190159-4193025	WBGene00015975	SOM	IGN	OK	5.19141	96.6944	4.21924	5e-05	0.0001367	yes	Coding	5.73975	4.64306	90.443	102.946
F14B6.3	chrI:12230571-12232243	WBGene00008784	SOM	IGN	OK	0.198113	3.68692	4.21802	0.01565	0.029951	yes	Coding	0	0.396225	2.16808	5.20576
C33F10.8	chrII:4823375-4825100	WBGene00016356	SOM	IGN	OK	0.258022	4.79749	4.21671	0.0008	0.0019166	yes	Coding	0.137579	0.378464	5.52121	4.07376
JC8.7	chrIV:13247251-13250469	WBGene00010439	SOM	IGN	OK	2.6592	49.4232	4.21612	5e-05	0.0001367	yes	Coding	2.21364	3.10475	48.6965	50.1498
cyn-10	chrII:6912629-6913318	WBGene00000886	SOM	IGN	OK	4.25195	78.8766	4.2134	5e-05	0.0001367	yes	Coding	4.51619	3.98771	79.0931	78.6601
Y111B2A.27	chrIII:12530272-12532190	WBGene00013744	SOM	IGN	OK	0.733362	13.5943	4.21233	0.0001	0.000266846	yes	Coding	0.458539	1.00818	11.0401	16.1484
K08F11.1	chrIV:4724853-4725305	WBGene00019541	SOM	IGN	OK	1.77473	32.8848	4.21175	0.01	0.0199573	yes	Coding	0.688789	2.86068	42.1853	23.5843
ZK1067.2	chrII:9213641-9222674	WBGene00014208	SOM	IGN	OK	10.1135	187.285	4.21089	5e-05	0.0001367	yes	Coding	10.0251	10.2019	163.365	211.205
D2030.8	chrI:7591294-7594698	WBGene00008418	SOM	IGN	OK	4.9287	91.2669	4.21081	5e-05	0.0001367	yes	Coding	4.43485	5.42254	88.6919	93.842
Y54G11A.19	chrII:14256534-14256804	WBGene00235256	SOM	IGN	OK	3.46226	63.9123	4.20631	0.0003	0.000758483	yes	Coding	3.69553	3.22899	60.112	67.7126
oac-19	chrI:11707869-11712188	WBGene00009413	SOM	IGN	OK	0.113814	2.09776	4.2041	0.00475	0.0100601	yes	Coding	0.131291	0.0963373	2.73987	1.45564
K09E3.5	chrX:17109345-17110551	WBGene00019576	SOM	IGN	OK	0.336075	6.18709	4.20241	0.00235	0.00522602	yes	Coding	0.320087	0.352063	5.56617	6.80802
T05E8.3	chrI:5472639-5479441	WBGene00020263	SOM	IGN	OK	4.97209	90.9374	4.19295	5e-05	0.0001367	yes	Coding	4.64149	5.30269	91.839	90.0359
msp-19	chrIV:5260580-5260964	WBGene00003426	SOM	IGN	OK	1.71113	31.2727	4.19188	0.0003	0.000758483	yes	Coding	3.00968	0.41258	26.5464	35.9989
D1007.5	chrI:4573661-5262993	WBGene00017003	SOM	IGN	OK	3.24606	59.2764	4.19069	0.00655	0.0134883	yes	Coding	2.83127	3.66086	57.8521	60.7006
swp-1	chrIII:5702297-5705416	WBGene00006359	SOM	IGN	OK	9.80629	178.683	4.18755	5e-05	0.0001367	yes	Coding	7.73398	11.8786	153.556	203.809
F26F4.5	chrIII:4888160-4890914	WBGene00017827	SOM	IGN	OK	2.83113	51.53	4.18596	5e-05	0.0001367	yes	Coding	2.87517	2.78708	50.0547	53.0053
ceh-83	chrII:1733859-1736429	WBGene00018446	SOM	IGN	OK	1.17489	21.3779	4.18552	5e-05	0.0001367	yes	Coding	1.20919	1.1406	18.9023	23.8535
Y57G11C.1130	chrIV:14782799-14783285	WBGene00194649	SOM	IGN	OK	1.94638	35.4006	4.18491	5e-05	0.0001367	yes	Coding	1.85658	2.03617	37.5168	33.2844
lpd-6	chrI:3144522-3147786	WBGene00003062	SOM	IGN	OK	4.28245	77.8058	4.18337	5e-05	0.0001367	yes	Coding	4.50396	4.06094	73.2153	82.3963
K10D2.1	chrIII:5191091-5195771	WBGene00019627	SOM	IGN	OK	4.97951	90.1659	4.17851	5e-05	0.0001367	yes	Coding	4.80293	5.15609	87.3215	93.0104
C28C12.12	chrIV:8494784-8496346	WBGene00016182	SOM	IGN	OK	4.04122	73.1655	4.1783	5e-05	0.0001367	yes	Coding	3.99831	4.08413	76.1006	70.2303
F39B2.1	chrI:14791046-14793851	WBGene00009553	SOM	IGN	OK	4.26484	77.1335	4.17679	5e-05	0.0001367	yes	Coding	4.39401	4.13566	71.4636	82.8034
F44E7.5	chrV:5779007-5780759	WBGene00018427	SOM	IGN	OK	1.83578	33.1516	4.17462	5e-05	0.0001367	yes	Coding	1.91578	1.75578	33.0254	33.2778
T23G11.1	chrI:7701412-7701965	WBGene00011968	SOM	IGN	OK	3.41054	61.5752	4.17428	5e-05	0.0001367	yes	Coding	4.14395	2.67713	65.5273	57.6231
gpa-16	chrI:897292-905856	WBGene00001678	SOM	IGN	OK	5.3907	97.2345	4.17292	5e-05	0.0001367	yes	Coding	5.37663	5.40477	93.4489	101.02
F28C6.4	chrII:8596248-8599171	WBGene00009204	SOM	IGN	OK	2.21406	39.7489	4.16615	5e-05	0.0001367	yes	Coding	1.95818	2.46994	38.016	41.4819
R10D12.13	chrV:13962401-13963776	WBGene00011194	SOM	IGN	OK	6.14195	110.121	4.16425	5e-05	0.0001367	yes	Coding	6.16595	6.11794	102.409	117.833
sld-2	chrI:3741470-3742531	WBGene00020466	SOM	IGN	OK	3.65933	65.5213	4.16231	5e-05	0.0001367	yes	Coding	4.16248	3.15618	63.5878	67.4548
bath-41	chrIII:6720593-6722202	WBGene00018137	SOM	IGN	OK	8.17004	146.1	4.16047	5e-05	0.0001367	yes	Coding	7.41585	8.92424	146.88	145.321
pot-3	chrIII:13780126-13780870	WBGene00007065	SOM	IGN	OK	1.85737	33.1588	4.15806	5e-05	0.0001367	yes	Coding	1.58791	2.12682	28.5635	37.754
C17H12.5	chrIV:6815927-6817566	WBGene00015931	SOM	IGN	OK	0.38693	6.88434	4.15317	0.00015	0.000393467	yes	Coding	0.216926	0.556934	7.71885	6.04983
wrm-1	chrIII:5722836-5726704	WBGene00006943	SOM	IGN	OK	6.23399	110.684	4.15015	5e-05	0.0001367	yes	Coding	5.7758	6.69217	104.766	116.603
Y111B2A.24	chrIII:12699397-12710459	WBGene00013742	SOM	IGN	OK	3.81055	67.5864	4.14866	5e-05	0.0001367	yes	Coding	3.65678	3.96431	63.5199	71.6528
hrpf-2	chrIV:6373585-6376511	WBGene00022253	SOM	IGN	OK	5.30475	94.0871	4.14864	5e-05	0.0001367	yes	Coding	5.62398	4.98551	91.2149	96.9594
Y71G12B.8	chrI:1767943-1790007	WBGene00022148	SOM	IGN	OK	5.08393	90.0078	4.14603	5e-05	0.0001367	yes	Coding	4.73244	5.43541	86.4069	93.6086
H35N09.2	chrX:8604062-8604963	WBGene00019266	SOM	IGN	OK	0.812868	14.3871	4.14561	0.0058	0.0120469	yes	Coding	0.614354	1.01138	13.5537	15.2206
isw-1	chrIII:6704162-6709947	WBGene00002169	SOM	IGN	OK	9.95447	176.023	4.14427	5e-05	0.0001367	yes	Coding	10.2507	9.65825	166.215	185.831
Y39B6A.42	chrV:18968038-18969490	WBGene00012700	SOM	IGN	OK	1.63422	28.8201	4.1404	0.00235	0.00522602	yes	Coding	2.11219	1.15624	30.0069	27.6333
C27D8.2	chrIV:12712809-12714723	WBGene00007778	SOM	IGN	OK	0.965761	16.9277	4.13158	5e-05	0.0001367	yes	Coding	0.8204	1.11112	17.9308	15.9247
him-18	chrIII:4712584-4715142	WBGene00011415	SOM	IGN	OK	3.8005	66.563	4.13046	5e-05	0.0001367	yes	Coding	3.39595	4.20505	67.0531	66.0728
Y67A10A.3	chrIV:14328967-14334375	WBGene00013452	SOM	IGN	OK	0.230391	4.02374	4.12638	5e-05	0.0001367	yes	Coding	0.190769	0.270013	4.88583	3.16164
T23F11.2	chrIII:4654321-4655124	WBGene00011954	SOM	IGN	OK	0.520261	9.08387	4.126	0.0006	0.00146185	yes	Coding	0.570274	0.470248	10.6411	7.5266
Y119C1B.1	chrI:4554150-4555201	WBGene00022467	SOM	IGN	OK	0.543643	9.46105	4.12127	0.00045	0.0011165	yes	Coding	0.383829	0.703457	11.6033	7.3188
hlh-2	chrI:7191237-7193905	WBGene00001949	SOM	IGN	OK	0.717068	12.4776	4.12108	5e-05	0.0001367	yes	Coding	0.896278	0.537858	10.5288	14.4264
rnf-1	chrI:6009876-6011472	WBGene00004380	SOM	IGN	OK	3.65265	63.4813	4.11932	5e-05	0.0001367	yes	Coding	2.57812	4.72718	62.8354	64.1272
rskn-1	chrI:8574266-8580113	WBGene00011352	SOM	IGN	OK	10.888	189.196	4.11907	5e-05	0.0001367	yes	Coding	10.975	10.801	177.881	200.511
F56G4.6	chrI:11333209-11416411	WBGene00010161	SOM	IGN	OK	2.29021	39.5956	4.11179	0.0019	0.00430069	yes	Coding	1.78704	2.79339	34.2239	44.9673
scc-3	chrV:12763927-12767654	WBGene00004738	SOM	IGN	OK	7.08531	122.47	4.11145	5e-05	0.0001367	yes	Coding	6.98639	7.18424	118.37	126.57
F44B9.8	chrIII:8028249-8029584	WBGene00018409	SOM	IGN	OK	7.23875	125.115	4.11137	5e-05	0.0001367	yes	Coding	6.79996	7.67753	120.716	129.515
T01C3.9	chrV:15005101-15006166	WBGene00011324	SOM	IGN	OK	4.15148	71.6491	4.10925	5e-05	0.0001367	yes	Coding	4.24678	4.05619	70.1418	73.1564
emb-27	chrII:8159876-8162117	WBGene00001281	SOM	IGN	OK	5.7569	98.9843	4.10384	5e-05	0.0001367	yes	Coding	5.06355	6.45026	95.0949	102.874
Y48A6B.10	chrIII:10732173-12052193	WBGene00012971	SOM	IGN	OK	6.4988	111.658	4.10277	0.00885	0.0178516	yes	Coding	6.84176	6.15585	110.693	112.624
secs-1	chrV:10802429-10804454	WBGene00008379	SOM	IGN	OK	1.97728	33.8073	4.09575	5e-05	0.0001367	yes	Coding	1.77937	2.17518	33.0653	34.5494
F33H1.4	chrII:10174614-10179603	WBGene00009365	SOM	IGN	OK	8.14845	139.155	4.09402	5e-05	0.0001367	yes	Coding	8.76249	7.5344	135.447	142.863
T05C12.1	chrII:8173652-8174775	WBGene00011466	SOM	IGN	OK	0.595502	10.1601	4.09266	0.0001	0.000266846	yes	Coding	0.621411	0.569593	10.6398	9.68036
Y48G1C.1	chrI:93091-94714	WBGene00021676	SOM	IGN	OK	4.98707	85.0549	4.09213	5e-05	0.0001367	yes	Coding	5.48573	4.48841	78.576	91.5338
R09B3.3	chrI:11910411-11910947	WBGene00011156	SOM	IGN	OK	119.723	2035.27	4.08745	5e-05	0.0001367	yes	Coding	126.889	112.556	1685.95	2384.58
ZK973.1	chrI:4382565-4385098	WBGene00022830	SOM	IGN	OK	10.4798	177.589	4.08285	5e-05	0.0001367	yes	Coding	9.46452	11.4952	176.098	179.08
Y50D4C.6	chrV:946900-949850	WBGene00021750	SOM	IGN	OK	2.66543	45.0456	4.07895	5e-05	0.0001367	yes	Coding	2.45884	2.87202	42.1806	47.9107
C24A11.1	chrI:5401861-5402850	WBGene00016040	SOM	IGN	OK	0.791378	13.3386	4.0751	0.00055	0.00134846	yes	Coding	0.754083	0.828674	15.4319	11.2453
R102.10	chrIV:10705509-10707234	WBGene00011297	SOM	IGN	OK	0.276471	4.65643	4.07403	0.0058	0.0120469	yes	Coding	0.208666	0.344276	5.44292	3.86995
npp-7	chrI:5692268-5696691	WBGene00003793	SOM	IGN	OK	9.48104	159.65	4.07372	5e-05	0.0001367	yes	Coding	9.58523	9.37684	152.49	166.81
rpn-6.2	chrIII:9000019-9001896	WBGene00010309	SOM	IGN	OK	3.20713	53.9984	4.07356	5e-05	0.0001367	yes	Coding	2.96822	3.44604	50.8707	57.126
Y66H1A.4	chrIV:426169-426952	WBGene00022046	SOM	IGN	OK	2.14966	35.9931	4.06554	5e-05	0.0001367	yes	Coding	2.35636	1.94295	31.6764	40.3097
Y95D11A.3	chrI:10940677-10943915	WBGene00045434	SOM	IGN	OK	4.65862	77.8755	4.0632	5e-05	0.0001367	yes	Coding	4.64623	4.67101	82.3564	73.3946
npp-3	chrII:11865624-11874630	WBGene00003789	SOM	IGN	OK	7.52221	125.728	4.063	5e-05	0.0001367	yes	Coding	7.56619	7.47823	114.036	137.419
eri-1	chrIV:415776-419951	WBGene00001332	SOM	IGN	OK	5.84941	97.6432	4.06116	5e-05	0.0001367	yes	Coding	5.45288	6.24594	95.103	100.183
mrp-4	chrX:9884264-9889357	WBGene00003410	SOM	IGN	OK	8.74137	145.625	4.05826	5e-05	0.0001367	yes	Coding	8.64273	8.84001	127.644	163.606
H06I04.1	chrIII:3091863-3100305	WBGene00019167	SOM	IGN	OK	2.68677	44.6999	4.05633	5e-05	0.0001367	yes	Coding	2.29486	3.07868	45.1038	44.296
tag-344	chrI:10644272-10645561	WBGene00015230	SOM	IGN	OK	0.233378	3.87694	4.05418	0.00485	0.010252	yes	Coding	0.269272	0.197484	4.82667	2.92721
mog-4	chrII:14552598-14561521	WBGene00003392	SOM	IGN	OK	5.58073	92.6057	4.05257	5e-05	0.0001367	yes	Coding	4.31748	6.84398	84.0963	101.115
T10E9.1	chrI:6545110-6546496	WBGene00020411	SOM	IGN	OK	2.91987	48.4326	4.052	5e-05	0.0001367	yes	Coding	2.51691	3.32284	47.1357	49.7295
H20J04.4	chrII:4329034-4333739	WBGene00019219	SOM	IGN	OK	5.34891	88.4651	4.04779	5e-05	0.0001367	yes	Coding	5.07416	5.62367	86.4367	90.4935
aptf-2	chrIV:13413651-13415930	WBGene00013383	SOM	IGN	OK	1.89552	31.2652	4.0439	5e-05	0.0001367	yes	Coding	2.09091	1.70012	25.6069	36.9236
F55A11.4	chrV:11770513-11773477	WBGene00010077	SOM	IGN	OK	4.54079	74.7369	4.0408	5e-05	0.0001367	yes	Coding	4.57042	4.51116	71.3531	78.1207
C44C10.5	chrX:11691040-11692388	WBGene00008086	SOM	IGN	OK	0.664874	10.9298	4.03904	5e-05	0.0001367	yes	Coding	0.223515	1.10623	9.41801	12.4416
T08D2.5	chrX:178241-179376	WBGene00011610	SOM	IGN	OK	0.429799	7.05491	4.03689	0.00025	0.000638083	yes	Coding	0.517842	0.341756	5.73554	8.37428
F38A5.6	chrIV:6596150-6597335	WBGene00018163	SOM	IGN	OK	0.274687	4.50531	4.03576	0.01485	0.0285234	yes	Coding	0.402024	0.147351	6.02287	2.98775
D1043.1	chrII:11582783-11588323	WBGene00008361	SOM	IGN	OK	5.17695	84.5638	4.02986	5e-05	0.0001367	yes	Coding	4.15165	6.20225	75.6915	93.4361
efsc-1	chrI:12978827-12982410	WBGene00008133	SOM	IGN	OK	2.12746	34.7387	4.02934	5e-05	0.0001367	yes	Coding	1.89379	2.36114	31.0645	38.4129
rfs-1	chrIII:8226430-8227358	WBGene00004342	SOM	IGN	OK	2.78282	45.3606	4.02682	5e-05	0.0001367	yes	Coding	2.34415	3.2215	39.5079	51.2134
rrf-3	chrII:8162505-8168460	WBGene00004510	SOM	IGN	OK	5.05959	82.2607	4.02311	5e-05	0.0001367	yes	Coding	5.23152	4.88766	75.5714	88.95
age-1	chrII:11519643-11526990	WBGene00000090	SOM	IGN	OK	3.62033	58.8522	4.0229	5e-05	0.0001367	yes	Coding	3.57758	3.66307	53.9976	63.7068
Y38H8A.3	chrIV:13472547-13473911	WBGene00012637	SOM	IGN	OK	0.800703	13.0055	4.02171	5e-05	0.0001367	yes	Coding	0.994026	0.607379	15.6014	10.4096
F54F7.6	chrX:11865473-11866668	WBGene00010066	SOM	IGN	OK	0.562193	9.13068	4.02159	0.00015	0.000393467	yes	Coding	0.764175	0.360211	7.97317	10.2882
Y51H7C.9	chrII:1409190-1411463	WBGene00021787	SOM	IGN	OK	0.589071	9.56687	4.02153	5e-05	0.0001367	yes	Coding	0.785351	0.392791	10.8877	8.24606
phf-14	chrV:17871387-17879785	WBGene00013339	SOM	IGN	OK	5.04073	81.6902	4.01846	5e-05	0.0001367	yes	Coding	4.39322	5.68824	80.4795	82.9009
eri-6	chrI:4457391-4469194	WBGene00016561	SOM	IGN	OK	9.80294	158.866	4.01845	5e-05	0.0001367	yes	Coding	9.98939	9.61649	145.138	172.594
zhit-3	chrV:10210549-10212097	WBGene00006489	SOM	IGN	OK	5.97459	96.8047	4.01817	5e-05	0.0001367	yes	Coding	6.31398	5.6352	91.5009	102.109
F23H11.2	chrIII:895774-900060	WBGene00017758	SOM	IGN	OK	4.51151	73.0236	4.01668	5e-05	0.0001367	yes	Coding	5.04216	3.98085	66.8747	79.1726
K04C2.2	chrIII:6889720-6894881	WBGene00019380	SOM	IGN	OK	6.11163	98.8931	4.01624	5e-05	0.0001367	yes	Coding	5.78674	6.43651	91.5886	106.198
hat-1	chrIII:10405740-10407147	WBGene00044069	SOM	IGN	OK	9.5186	153.781	4.01398	5e-05	0.0001367	yes	Coding	8.8993	10.1379	151.577	155.985
mpz-4	chrIV:4825511-4827257	WBGene00019165	SOM	IGN	OK	0.383749	6.18149	4.00972	0.00015	0.000393467	yes	Coding	0.323121	0.444376	6.67805	5.68493
W04C9.4	chrI:462002-462563	WBGene00021026	SOM	IGN	OK	5.40333	87.0109	4.00928	5e-05	0.0001367	yes	Coding	6.05725	4.74941	87.7081	86.3137
C13B9.2	chrIII:6620213-6622141	WBGene00015733	SOM	IGN	OK	1.53924	24.7327	4.00613	5e-05	0.0001367	yes	Coding	1.39274	1.68574	23.5865	25.879
F36H1.3	chrIV:11050194-11052409	WBGene00009492	SOM	IGN	OK	0.217986	3.5	4.00505	0.00095	0.00225549	yes	Coding	0.1767	0.259272	4.25475	2.74524
M88.3	chrIII:4542849-4545750	WBGene00010906	SOM	IGN	OK	1.17498	18.7515	3.9963	0.0011	0.00258166	yes	Coding	1.21708	1.13288	17.583	19.9201
vps-33.2	chrII:6601291-6603347	WBGene00016960	SOM	IGN	OK	4.4821	71.5127	3.99595	5e-05	0.0001367	yes	Coding	4.50344	4.46076	70.2846	72.7408
Y20F4.8	chrI:2049142-2050180	WBGene00044435	SOM	IGN	OK	1.19175	18.9423	3.99046	5e-05	0.0001367	yes	Coding	1.64046	0.743047	9.83607	28.0486
Y106G6G.1	chrI:10329027-10330325	WBGene00013710	SOM	IGN	OK	0.469758	7.45614	3.98844	5e-05	0.0001367	yes	Coding	0.447366	0.492149	7.68387	7.22842
prmt-1	chrV:20267569-20269673	WBGene00013766	SOM	IGN	OK	18.0583	286.19	3.98624	5e-05	0.0001367	yes	Coding	14.9966	21.12	262.882	309.497
msd-4	chrIII:4868377-4868707	WBGene00016447	SOM	IGN	OK	9.70436	153.756	3.98587	5e-05	0.0001367	yes	Coding	11.3216	8.08707	163.98	143.532
K08E5.1	chrIII:10141496-10146710	WBGene00014801	SOM	IGN	OK	0.816096	12.9199	3.98471	5e-05	0.0001367	yes	Coding	1.39455	0.237643	11.8184	14.0214
B0205.1	chrI:10713765-10717902	WBGene00015017	SOM	IGN	OK	4.28799	67.7999	3.98291	5e-05	0.0001367	yes	Coding	4.62489	3.95109	61.4455	74.1544
T27A3.7	chrI:6108297-6109649	WBGene00020843	SOM	IGN	OK	3.41767	53.9976	3.98181	5e-05	0.0001367	yes	Coding	3.34701	3.48833	49.768	58.2272
C27H6.9	chrV:9982855-9983861	WBGene00077500	SOM	IGN	OK	4.43578	70.0547	3.98122	5e-05	0.0001367	yes	Coding	5.11876	3.75279	67.8837	72.2258
C35D10.7	chrIII:4856166-4859101	WBGene00016444	SOM	IGN	OK	5.71511	90.2019	3.9803	5e-05	0.0001367	yes	Coding	5.14334	6.28687	91.6106	88.7931
efl-1	chrV:16958927-16965649	WBGene00001161	SOM	IGN	OK	5.24045	82.6495	3.97925	5e-05	0.0001367	yes	Coding	4.58232	5.89857	82.0849	83.2142
ekl-4	chrI:13143189-14566044	WBGene00013676	SOM	IGN	OK	7.21123	113.61	3.9777	0.02105	0.0392213	yes	Coding	6.25379	8.16867	113.864	113.356
K07F5.14	chrIV:9862203-9863972	WBGene00010638	SOM	IGN	OK	5.22724	82.0734	3.97279	5e-05	0.0001367	yes	Coding	5.57816	4.87632	83.9003	80.2466
F08A8.3	chrI:12946935-12950980	WBGene00008566	SOM	IGN	OK	0.65815	10.3278	3.97198	5e-05	0.0001367	yes	Coding	0.650987	0.665313	9.96499	10.6907
ZK688.9	chrIII:7881174-7882924	WBGene00022803	SOM	IGN	OK	3.05547	47.9189	3.97113	5e-05	0.0001367	yes	Coding	2.71639	3.39455	45.5844	50.2534
F10E9.11	chrIII:8318673-8319066	WBGene00017360	SOM	IGN	OK	11.8006	184.613	3.96757	5e-05	0.0001367	yes	Coding	9.52093	14.0802	201.324	167.902
F29G9.2	chrV:6018988-6026116	WBGene00017931	SOM	IGN	OK	7.32425	114.543	3.96706	5e-05	0.0001367	yes	Coding	7.43394	7.21456	112.426	116.66
ZK632.2	chrIII:9799023-9802198	WBGene00014011	SOM	IGN	OK	7.64581	119.535	3.96661	5e-05	0.0001367	yes	Coding	7.81971	7.47191	124.08	114.989
cpf-1	chrII:8600476-8602359	WBGene00000773	SOM	IGN	OK	5.13539	80.0157	3.96174	5e-05	0.0001367	yes	Coding	5.08611	5.18468	79.6632	80.3682
W06D11.1	chrX:12293698-12295243	WBGene00012299	SOM	IGN	OK	0.64524	10.0353	3.9591	0.00055	0.00134846	yes	Coding	0.614709	0.67577	10.2368	9.8337
kin-33	chrV:228931-234669	WBGene00017083	SOM	IGN	OK	0.256871	3.9942	3.95879	0.0021	0.00472464	yes	Coding	0.396828	0.116914	2.42195	5.56646
nspd-1	chrI:6097580-6097793	WBGene00022754	SOM	IGN	OK	6.92915	107.712	3.95836	5e-05	0.0001367	yes	Coding	6.64542	7.21289	104.691	110.734
ulp-1	chrIII:5166239-5169700	WBGene00006736	SOM	IGN	OK	8.50838	132.074	3.95632	5e-05	0.0001367	yes	Coding	7.31986	9.69691	128.692	135.455
xpo-2	chrI:318825-323353	WBGene00002079	SOM	IGN	OK	8.2268	127.59	3.95504	5e-05	0.0001367	yes	Coding	7.57875	8.87485	121.525	133.654
ccch-3	chrV:12658720-12659464	WBGene00012277	SOM	IGN	OK	6.12045	94.9028	3.95474	5e-05	0.0001367	yes	Coding	5.73207	6.50884	104.883	84.9229
tag-261	chrIV:388091-388499	WBGene00020300	SOM	IGN	OK	4.18366	64.7736	3.95257	5e-05	0.0001367	yes	Coding	5.47672	2.8906	67.0719	62.4752
gla-3	chrI:7741935-8394405	WBGene00011376	SOM	IGN	OK	3.62435	56.0674	3.95137	0.01305	0.0255244	yes	Coding	3.38482	3.86389	53.6069	58.5279
enu-3.1	chrIII:10436674-10437461	WBGene00010362	SOM	IGN	OK	1.67338	25.8778	3.95088	5e-05	0.0001367	yes	Coding	1.30228	2.04448	23.7391	28.0165
otub-3	chrIV:8728194-8730147	WBGene00009007	SOM	IGN	OK	8.19082	126.614	3.95029	5e-05	0.0001367	yes	Coding	8.03134	8.35029	127.816	125.412
F43G6.5	chrII:11814847-11816512	WBGene00009658	SOM	IGN	OK	0.121127	1.86931	3.9479	0.0134	0.0260905	yes	Coding	0.0563186	0.185936	1.98894	1.74967
Y48G1C.8	chrI:96825-108161	WBGene00021681	SOM	IGN	OK	5.86848	90.4234	3.94564	5e-05	0.0001367	yes	Coding	5.63589	6.10106	86.0626	94.7843
F35C11.2	chrII:8244215-8246286	WBGene00009401	SOM	IGN	OK	0.172113	2.65121	3.94522	0.01465	0.028252	yes	Coding	0.163902	0.180325	3.42031	1.8821
pms-2	chrV:11566870-11572949	WBGene00004064	SOM	IGN	OK	5.40616	83.2634	3.94501	5e-05	0.0001367	yes	Coding	5.89449	4.91784	79.5101	87.0167
F10C2.4	chrV:12041590-12045187	WBGene00008645	SOM	IGN	OK	6.80522	104.705	3.94354	5e-05	0.0001367	yes	Coding	6.59371	7.01673	96.8964	112.513
Y61A9LA.10	chrV:4607197-4615794	WBGene00022021	SOM	IGN	OK	5.78441	88.9761	3.94318	5e-05	0.0001367	yes	Coding	6.20092	5.3679	83.4359	94.5162
ceh-100	chrII:12582310-12603615	WBGene00012584	SOM	IGN	OK	4.50847	69.1555	3.93914	5e-05	0.0001367	yes	Coding	4.53288	4.48406	64.3016	74.0095
polq-1	chrIII:5791233-5802997	WBGene00020964	SOM	IGN	OK	3.80294	58.2971	3.93824	5e-05	0.0001367	yes	Coding	3.79511	3.81077	53.7597	62.8345
Y43C5B.2	chrIV:10351423-10352261	WBGene00012785	SOM	IGN	OK	0.373556	5.72402	3.93763	0.0065	0.0133903	yes	Coding	0.586037	0.161075	7.52531	3.92273
pqn-85	chrII:203458-732072	WBGene00004166	SOM	IGN	OK	7.68604	117.756	3.93742	0.0071	0.0145403	yes	Coding	7.83302	7.53906	105.745	129.767
cls-2	chrIII:9054973-9058548	WBGene00000549	SOM	IGN	OK	9.9599	152.247	3.93414	5e-05	0.0001367	yes	Coding	9.69612	10.2237	142.448	162.046
cks-1	chrIV:8513936-8514335	WBGene00001051	SOM	IGN	OK	10.8653	165.572	3.92966	5e-05	0.0001367	yes	Coding	13.8179	7.9126	170.254	160.891
mix-1	chrII:10824324-10841161	WBGene00003367	SOM	IGN	OK	7.74888	118.056	3.92934	5e-05	0.0001367	yes	Coding	8.13484	7.36292	107.194	128.918
C08H9.16	chrII:9892729-9894279	WBGene00086566	SOM	IGN	OK	5.58496	84.9606	3.92718	5e-05	0.0001367	yes	Coding	4.92659	6.24332	84.4965	85.4247
F56D1.1	chrII:5478560-5480280	WBGene00018959	SOM	IGN	OK	8.63603	131.351	3.92691	5e-05	0.0001367	yes	Coding	8.97108	8.30099	136.48	126.221
B0336.13	chrIII:5694002-5694536	WBGene00015150	SOM	IGN	OK	4.28036	64.9937	3.9245	5e-05	0.0001367	yes	Coding	3.57209	4.98862	68.2483	61.7391
T07A9.14	chrIV:386698-387606	WBGene00044789	SOM	IGN	OK	8.18281	124.102	3.92279	5e-05	0.0001367	yes	Coding	10.2322	6.13343	120.189	128.016
eri-9	chrIII:4932442-4934882	WBGene00016143	SOM	IGN	OK	5.61651	85.1495	3.92225	5e-05	0.0001367	yes	Coding	5.74181	5.49121	86.5706	83.7284
C04E6.11	chrV:5914209-5917793	WBGene00015425	SOM	IGN	OK	4.33388	65.4939	3.91763	5e-05	0.0001367	yes	Coding	3.71746	4.9503	62.3957	68.592
oac-55	chrV:3761124-3766292	WBGene00021479	SOM	IGN	OK	0.0842524	1.27303	3.91741	0.01385	0.0268803	yes	Coding	0.123276	0.0452293	1.08841	1.45766
R05D3.8	chrIII:8356914-8358192	WBGene00019881	SOM	IGN	OK	5.38164	81.0426	3.91256	5e-05	0.0001367	yes	Coding	5.24006	5.52323	79.2937	82.7915
D2096.12	chrIV:8363451-8366087	WBGene00017079	SOM	IGN	OK	2.82411	42.5147	3.91209	5e-05	0.0001367	yes	Coding	2.58456	3.06367	39.1918	45.8376
toe-1	chrII:4425210-4432497	WBGene00022739	SOM	IGN	OK	9.96265	149.923	3.91155	5e-05	0.0001367	yes	Coding	9.83614	10.0892	136.233	163.613
T10B11.7	chrI:6946347-6950457	WBGene00020403	SOM	IGN	OK	11.0472	166.116	3.91044	5e-05	0.0001367	yes	Coding	10.2917	11.8027	168.481	163.75
R08D7.1	chrIII:8966052-8967638	WBGene00011142	SOM	IGN	OK	5.73552	86.0295	3.90684	5e-05	0.0001367	yes	Coding	5.57095	5.90008	82.0497	90.0094
kri-1	chrI:7741935-8394405	WBGene00013955	SOM	IGN	OK	1.33216	19.965	3.90563	0.0138	0.0268023	yes	Coding	1.42267	1.24165	25.2486	14.6814
C27D8.1	chrIV:12717910-12719328	WBGene00007777	SOM	IGN	OK	1.3674	20.484	3.90499	5e-05	0.0001367	yes	Coding	0.925336	1.80946	25.3334	15.6345
jmjd-2	chrII:14235218-14243515	WBGene00012982	SOM	IGN	OK	2.152	32.1398	3.90061	5e-05	0.0001367	yes	Coding	2.0147	2.2893	28.6122	35.6674
fbxb-77	chrIV:4754190-4756128	WBGene00021204	SOM	IGN	OK	0.264417	3.9458	3.89943	0.0029	0.00635159	yes	Coding	0.305116	0.223718	3.59166	4.29995
T04A8.6	chrIII:4692193-4693254	WBGene00011408	SOM	IGN	OK	7.71115	115.008	3.89864	5e-05	0.0001367	yes	Coding	6.76372	8.65858	104.031	125.984
R07E5.1	chrIII:4408536-4412086	WBGene00011109	SOM	IGN	OK	2.95076	43.8095	3.89209	5e-05	0.0001367	yes	Coding	3.19909	2.70243	41.8303	45.7888
cdh-5	chrIV:8669128-8676235	WBGene00000397	SOM	IGN	OK	0.147022	2.18037	3.89047	0.0001	0.000266846	yes	Coding	0.24934	0.044703	2.42968	1.93105
Y65B4A.1	chrI:654130-658647	WBGene00022025	SOM	IGN	OK	4.32112	64.0645	3.89005	5e-05	0.0001367	yes	Coding	5.29207	3.35017	56.847	71.282
dcr-1	chrIII:8072043-8080208	WBGene00000939	SOM	IGN	OK	7.0195	104.011	3.88922	5e-05	0.0001367	yes	Coding	7.45547	6.58352	97.7508	110.271
lpd-2	chrI:6253702-6254842	WBGene00003059	SOM	IGN	OK	1.88665	27.9407	3.88847	5e-05	0.0001367	yes	Coding	2.01959	1.7537	22.5222	33.3592
clec-142	chrII:8278635-8280985	WBGene00010460	SOM	IGN	OK	1.38845	20.5491	3.88753	5e-05	0.0001367	yes	Coding	1.47014	1.30676	20.0597	21.0385
sumv-1	chrIII:5249231-5254147	WBGene00016409	SOM	IGN	OK	3.75635	55.5709	3.88693	5e-05	0.0001367	yes	Coding	3.60654	3.90616	54.3943	56.7475
F59E12.9	chrII:5640417-5647019	WBGene00019124	SOM	IGN	OK	5.14191	76.0285	3.88616	5e-05	0.0001367	yes	Coding	5.02699	5.25682	73.1647	78.8923
W01G7.4	chrII:14060663-14062403	WBGene00012188	SOM	IGN	OK	6.53468	96.3137	3.88155	5e-05	0.0001367	yes	Coding	6.82036	6.249	93.7387	98.8886
F35C11.5	chrII:8253703-8254935	WBGene00009404	SOM	IGN	OK	7.42573	109.334	3.88006	5e-05	0.0001367	yes	Coding	7.5995	7.25197	108.352	110.315
uri-1	chrI:6494330-6495896	WBGene00016944	SOM	IGN	OK	7.46746	109.784	3.8779	5e-05	0.0001367	yes	Coding	7.74987	7.18506	112.194	107.373
mac-1	chrII:13311529-13320839	WBGene00003119	SOM	IGN	OK	2.87819	42.3055	3.87761	5e-05	0.0001367	yes	Coding	2.93483	2.82155	39.5688	45.0423
npp-11	chrI:3818081-3821327	WBGene00003797	SOM	IGN	OK	4.96697	72.9056	3.87559	5e-05	0.0001367	yes	Coding	4.76815	5.16579	65.0313	80.7799
F26B1.2	chrI:6317718-6319734	WBGene00017816	SOM	IGN	OK	10.506	154.15	3.87505	5e-05	0.0001367	yes	Coding	10.983	10.0289	133.675	174.624
Y48C3A.20	chrII:13369536-13375220	WBGene00012998	SOM	IGN	OK	6.04547	88.554	3.87263	5e-05	0.0001367	yes	Coding	6.3694	5.72154	88.8905	88.2175
W03H9.2	chrII:14142873-14143747	WBGene00012228	SOM	IGN	OK	1.72708	25.2808	3.87164	5e-05	0.0001367	yes	Coding	1.77752	1.67664	23.8221	26.7396
lem-2	chrII:14063379-14065783	WBGene00002275	SOM	IGN	OK	10.8186	158.237	3.87049	5e-05	0.0001367	yes	Coding	11.3594	10.2779	156.059	160.414
ZK596.2	chrIV:10908130-10909218	WBGene00014007	SOM	IGN	OK	0.558786	8.15117	3.86664	0.0004	0.000997592	yes	Coding	1.11757	0	9.41801	6.88434
T06E6.1	chrV:15393187-15394933	WBGene00011538	SOM	IGN	OK	6.11044	89.0762	3.86569	5e-05	0.0001367	yes	Coding	5.81868	6.4022	82.8059	95.3465
R02F11.4	chrV:4811088-4818648	WBGene00019842	SOM	IGN	OK	4.24427	61.8718	3.86569	5e-05	0.0001367	yes	Coding	4.45106	4.03748	58.5748	65.1688
W03A5.6	chrIII:5438786-5440593	WBGene00020970	SOM	IGN	OK	3.57631	52.1265	3.86547	5e-05	0.0001367	yes	Coding	4.22917	2.92345	46.6469	57.6061
C17G10.2	chrII:5594717-5596320	WBGene00015916	SOM	IGN	OK	5.31254	77.3907	3.86469	5e-05	0.0001367	yes	Coding	3.92893	6.69615	75.9297	78.8517
zip-8	chrIII:6478926-6480893	WBGene00017755	SOM	IGN	OK	0.353294	5.14197	3.86338	0.02	0.0374997	yes	Coding	0.456092	0.250495	3.84325	6.44069
rbm-28	chrII:14857184-14866263	WBGene00011043	SOM	IGN	OK	5.41935	78.7668	3.8614	5e-05	0.0001367	yes	Coding	5.18653	5.65217	73.4221	84.1116
taf-6.1	chrII:1127998-1132310	WBGene00006387	SOM	IGN	OK	1.9821	28.7855	3.86024	5e-05	0.0001367	yes	Coding	2.02912	1.93508	26.9809	30.5901
nspd-5	chrII:4860140-4860356	WBGene00017386	SOM	IGN	OK	4.0554	58.8525	3.85919	0.0018	0.00408905	yes	Coding	2.55712	5.55368	62.5047	55.2003
B0361.6	chrIII:7275636-7277207	WBGene00015160	SOM	IGN	OK	6.04534	87.6697	3.85818	5e-05	0.0001367	yes	Coding	5.98424	6.10643	90.6308	84.7086
W03F9.1	chrV:124377-126649	WBGene00020999	SOM	IGN	OK	6.74289	97.496	3.8539	5e-05	0.0001367	yes	Coding	7.15584	6.32995	93.9221	101.07
F25H5.5	chrI:9160078-9163254	WBGene00009127	SOM	IGN	OK	6.82731	98.6963	3.85361	5e-05	0.0001367	yes	Coding	6.65303	7.00158	90.2157	107.177
nos-3	chrII:9746674-9749811	WBGene00003785	SOM	IGN	OK	7.70591	111.377	3.85334	5e-05	0.0001367	yes	Coding	7.66366	7.74817	105.236	117.518
pme-2	chrII:9592986-9594834	WBGene00004050	SOM	IGN	OK	7.29653	105.234	3.85024	5e-05	0.0001367	yes	Coding	7.03892	7.55414	105.289	105.178
irld-14	chrV:14996573-14998097	WBGene00011322	SOM	IGN	OK	0.310803	4.48154	3.84992	0.01475	0.0284046	yes	Coding	0.296087	0.325519	5.10902	3.85406
ZC376.6	chrV:14185769-14191924	WBGene00013877	SOM	IGN	OK	5.99261	86.3921	3.84964	5e-05	0.0001367	yes	Coding	6.5022	5.48302	83.8314	88.9527
cht-2	chrII:8520878-8523386	WBGene00011757	SOM	IGN	OK	0.128088	1.84569	3.84895	0.0049	0.0103376	yes	Coding	0.147761	0.108416	2.01618	1.6752
pro-3	chrV:19102416-19118375	WBGene00012676	SOM	IGN	OK	5.86761	84.5137	3.84834	5e-05	0.0001367	yes	Coding	5.58626	6.14895	83.1018	85.9256
F15H10.7	chrV:10403242-10406339	WBGene00008874	SOM	IGN	OK	0.200395	2.88603	3.84817	0.00075	0.00180368	yes	Coding	0.0460447	0.354746	3.69573	2.07633
ztf-20	chrV:18958442-18960143	WBGene00012702	SOM	IGN	OK	1.49288	21.496	3.8479	5e-05	0.0001367	yes	Coding	1.87546	1.11029	21.5356	21.4564
fbxb-15	chrII:1652520-1653480	WBGene00022557	SOM	IGN	OK	0.350586	5.0361	3.84447	0.0026	0.00573289	yes	Coding	0.452395	0.248777	4.44782	5.62439
tag-349	chrIV:15522561-15528496	WBGene00013538	SOM	IGN	OK	10.6354	152.628	3.84307	5e-05	0.0001367	yes	Coding	10.8461	10.4247	151.497	153.759
F33G12.3	chrII:5031983-5034020	WBGene00018015	SOM	IGN	OK	5.02682	72.1034	3.84235	5e-05	0.0001367	yes	Coding	4.91356	5.14009	73.3785	70.8283
C16A3.2	chrIII:6389779-6390596	WBGene00015807	SOM	IGN	OK	3.34503	47.9751	3.84219	5e-05	0.0001367	yes	Coding	3.01178	3.67829	50.2219	45.7283
K08F9.4	chrV:15144103-15146295	WBGene00010687	SOM	IGN	OK	5.49436	78.7011	3.84036	5e-05	0.0001367	yes	Coding	5.83683	5.15189	75.3474	82.0548
ceh-39	chrX:1854398-1855870	WBGene00000460	SOM	IGN	OK	1.07972	15.4655	3.84033	5e-05	0.0001367	yes	Coding	0.814788	1.34465	12.883	18.048
B0001.5	chrIV:12141329-12143303	WBGene00007090	SOM	IGN	OK	7.56062	108.116	3.83793	5e-05	0.0001367	yes	Coding	7.73104	7.39019	96.9731	119.258
sna-2	chrIV:9774779-9777606	WBGene00011747	SOM	IGN	OK	7.84724	112.154	3.83715	5e-05	0.0001367	yes	Coding	8.51382	7.18067	105.511	118.797
F49E10.2	chrX:5890421-5894385	WBGene00018640	SOM	IGN	OK	0.0613152	0.874078	3.83345	0.01625	0.0309978	yes	Coding	0.0383029	0.0843276	1.29527	0.452884
C16C10.13	chrIII:4176756-4177540	WBGene00007632	SOM	IGN	OK	0.323784	4.59663	3.82747	0.0149	0.028616	yes	Coding	0.473913	0.173655	3.54985	5.6434
M03C11.8	chrIII:10428727-10435886	WBGene00010845	SOM	IGN	OK	8.95513	127.039	3.82642	5e-05	0.0001367	yes	Coding	9.14195	8.76831	127.334	126.745
arp-6	chrII:8035858-8037294	WBGene00007434	SOM	IGN	OK	6.85663	96.8601	3.82033	5e-05	0.0001367	yes	Coding	6.48887	7.22438	94.0554	99.6648
ddx-23	chrIII:5848899-5853219	WBGene00017162	SOM	IGN	OK	9.17596	129.525	3.81922	5e-05	0.0001367	yes	Coding	10.5496	7.80234	128.386	130.664
fsn-1	chrIII:4937324-4939101	WBGene00001499	SOM	IGN	OK	8.40131	118.583	3.81914	5e-05	0.0001367	yes	Coding	8.5832	8.21943	119.056	118.11
B0511.13	chrI:10633507-10635995	WBGene00015238	SOM	IGN	OK	4.72138	66.3869	3.81362	5e-05	0.0001367	yes	Coding	4.78754	4.65523	70.2639	62.5099
cpsf-2	chrV:7179188-7182775	WBGene00017313	SOM	IGN	OK	7.12743	100.165	3.81285	5e-05	0.0001367	yes	Coding	6.89796	7.35689	97.8523	102.477
F58B3.4	chrIV:11628798-11631815	WBGene00010231	SOM	IGN	OK	3.80659	53.4552	3.81176	5e-05	0.0001367	yes	Coding	3.75926	3.85392	50.5504	56.36
Y46E12BL.2	chrII:15233085-15244682	WBGene00021595	SOM	IGN	OK	6.45737	90.5586	3.80983	5e-05	0.0001367	yes	Coding	6.5276	6.38715	85.2546	95.8626
pme-3	chrIV:8746278-8752430	WBGene00004051	SOM	IGN	OK	8.39394	117.692	3.80952	5e-05	0.0001367	yes	Coding	8.30201	8.48588	108.277	127.106
jmjd-3.2	chrX:14448159-14453318	WBGene00009089	SOM	IGN	OK	0.128399	1.79969	3.80904	0.0012	0.00280228	yes	Coding	0.104065	0.152734	1.1137	2.48568
lin-9	chrIII:8900514-8904045	WBGene00002998	SOM	IGN	OK	5.55509	77.8252	3.80835	5e-05	0.0001367	yes	Coding	5.94181	5.16838	75.038	80.6123
nol-6	chrII:1425888-1437504	WBGene00021789	SOM	IGN	OK	3.53388	49.4482	3.80659	5e-05	0.0001367	yes	Coding	3.23172	3.83604	45.3153	53.5811
ZK945.6	chrII:10106051-10106843	WBGene00014168	SOM	IGN	OK	0.354482	4.96008	3.80658	0.0107	0.0212403	yes	Coding	0.517272	0.191691	5.68165	4.23851
kbp-2	chrIII:4903247-4903670	WBGene00017832	SOM	IGN	OK	3.32241	46.4703	3.80601	5e-05	0.0001367	yes	Coding	2.35008	4.29473	53.0702	39.8703
F28D9.4	chrI:11175019-11177714	WBGene00009220	SOM	IGN	OK	5.59777	78.2663	3.80547	5e-05	0.0001367	yes	Coding	6.02125	5.17428	71.8413	84.6914
cacn-1	chrII:14133508-14142051	WBGene00012230	SOM	IGN	OK	9.48151	132.376	3.80338	5e-05	0.0001367	yes	Coding	10.374	8.58906	132.025	132.726
ppw-1	chrI:4185061-4189761	WBGene00004093	SOM	IGN	OK	9.75214	136.108	3.80288	5e-05	0.0001367	yes	Coding	9.81763	9.68665	123.864	148.351
C27F2.1	chrIII:4987232-4991360	WBGene00016165	SOM	IGN	OK	0.38024	5.30683	3.80287	5e-05	0.0001367	yes	Coding	0.40973	0.350749	4.42143	6.19224
R11A8.2	chrIV:10358124-10360119	WBGene00011237	SOM	IGN	OK	7.47605	104.272	3.80193	5e-05	0.0001367	yes	Coding	8.27489	6.67721	107.317	101.226
btf-1	chrII:13200100-13215363	WBGene00000274	SOM	IGN	OK	4.97006	69.2557	3.8006	5e-05	0.0001367	yes	Coding	5.3991	4.54101	63.0157	75.4957
him-5	chrV:14090865-14092311	WBGene00001864	SOM	IGN	OK	2.8957	40.2895	3.79842	5e-05	0.0001367	yes	Coding	3.92606	1.86534	39.3731	41.206
M05B5.1	chrI:7177950-7179428	WBGene00010869	SOM	IGN	OK	0.604392	8.40354	3.79744	0.0001	0.000266846	yes	Coding	0.575525	0.633259	9.98921	6.81788
C29E4.13	chrIII:7926986-7928555	WBGene00043051	SOM	IGN	OK	4.45266	61.8227	3.7954	5e-05	0.0001367	yes	Coding	5.30727	3.59806	63.1195	60.5259
swd-2.1	chrIV:7776012-7777860	WBGene00016373	SOM	IGN	OK	4.15722	57.691	3.79465	5e-05	0.0001367	yes	Coding	4.39822	3.91623	59.7577	55.6242
snpc-3.4	chrIII:4020136-4021754	WBGene00011367	SOM	IGN	OK	4.19117	58.0491	3.79185	5e-05	0.0001367	yes	Coding	4.55766	3.82467	54.9948	61.1033
hil-2	chrIV:6294264-6295062	WBGene00001853	SOM	IGN	OK	5.59207	77.32	3.78939	5e-05	0.0001367	yes	Coding	6.71357	4.47057	63.9993	90.6408
C09G4.4	chrIV:8513409-8513753	WBGene00044001	SOM	IGN	OK	6.15143	84.9531	3.78767	0.0001	0.000266846	yes	Coding	9.0263	3.27655	88.2834	81.6228
C14A4.13	chrII:10618411-10620404	WBGene00007563	SOM	IGN	OK	0.239552	3.30634	3.78682	0.0014	0.00322514	yes	Coding	0.404856	0.0742486	3.46611	3.14658
suf-1	chrII:8603809-8606494	WBGene00006307	SOM	IGN	OK	9.05338	124.835	3.78542	5e-05	0.0001367	yes	Coding	8.85803	9.24873	121.831	127.839
irld-4	chrIV:14633147-14634341	WBGene00008772	SOM	IGN	OK	0.455767	6.28222	3.78491	0.0059	0.0122468	yes	Coding	0.344148	0.567386	7.18104	5.3834
taf-11.3	chrIII:10503974-10505148	WBGene00006395	SOM	IGN	OK	2.72212	37.3571	3.77858	5e-05	0.0001367	yes	Coding	2.08864	3.3556	35.8458	38.8684
npp-13	chrI:2097349-2123272	WBGene00003799	SOM	IGN	OK	11.0639	151.724	3.77751	5e-05	0.0001367	yes	Coding	11.247	10.8809	136.881	166.566
Y55D9A.2	chrIV:12601556-12605297	WBGene00013224	SOM	IGN	OK	5.37887	73.7533	3.77733	5e-05	0.0001367	yes	Coding	5.32082	5.43691	73.8213	73.6852
F46F11.8	chrI:5624693-5626077	WBGene00018511	SOM	IGN	OK	2.83756	38.8724	3.77602	5e-05	0.0001367	yes	Coding	2.75596	2.91915	35.8005	41.9443
F25H2.12	chrI:10570071-10571893	WBGene00009123	SOM	IGN	OK	2.62262	35.894	3.77466	5e-05	0.0001367	yes	Coding	2.84043	2.4048	36.0337	35.7542
hus-1	chrI:3698114-3699225	WBGene00002042	SOM	IGN	OK	3.75063	51.2722	3.77297	5e-05	0.0001367	yes	Coding	3.77004	3.73122	45.7898	56.7546
snpc-4	chrI:8962342-8965916	WBGene00001568	SOM	IGN	OK	6.67493	91.1778	3.77186	5e-05	0.0001367	yes	Coding	6.68042	6.66945	86.0512	96.3043
H35B03.2	chrIV:5729790-5732280	WBGene00019264	SOM	IGN	OK	5.02133	68.5429	3.77087	5e-05	0.0001367	yes	Coding	4.93585	5.10682	71.1393	65.9466
F41H10.5	chrIV:5356603-5364213	WBGene00018318	SOM	IGN	OK	1.60196	21.8553	3.77007	0.00915	0.0184159	yes	Coding	1.13102	2.0729	20.3734	23.3371
F26E4.4	chrI:9771182-9772551	WBGene00009159	SOM	IGN	OK	8.72492	118.969	3.76931	5e-05	0.0001367	yes	Coding	9.84791	7.60192	124.872	113.067
K02B12.5	chrI:8517527-8526615	WBGene00010498	SOM	IGN	OK	3.36197	45.7683	3.76697	5e-05	0.0001367	yes	Coding	3.7792	2.94475	44.1222	47.4143
tgt-2	chrV:18998316-19000797	WBGene00006567	SOM	IGN	OK	4.32933	58.8221	3.76414	5e-05	0.0001367	yes	Coding	4.49204	4.16661	53.0199	64.6244
K05F1.9	chrII:5800095-5801119	WBGene00019410	SOM	IGN	OK	0.519481	7.04404	3.76126	0.0027	0.00594058	yes	Coding	0.851729	0.187233	8.88617	5.20191
F28C1.1	chrV:12450790-12453195	WBGene00009200	SOM	IGN	OK	5.40005	73.1268	3.75935	5e-05	0.0001367	yes	Coding	6.88545	3.91465	66.0624	80.1911
csr-1	chrIV:7957567-7961651	WBGene00017641	SOM	IGN	OK	22.5738	305.035	3.75625	5e-05	0.0001367	yes	Coding	20.9865	24.1611	282.081	327.989
cdc-26	chrI:10639375-10640216	WBGene00015235	SOM	IGN	OK	8.18411	110.53	3.75547	5e-05	0.0001367	yes	Coding	6.89254	9.47568	112.896	108.165
Y59A8B.21	chrV:17986250-17994236	WBGene00013353	SOM	IGN	OK	2.81726	37.9909	3.75329	5e-05	0.0001367	yes	Coding	3.1183	2.51622	37.7647	38.217
brf-1	chrII:7305829-7308387	WBGene00000271	SOM	IGN	OK	6.42023	86.2847	3.74841	5e-05	0.0001367	yes	Coding	5.79818	7.04227	83.802	88.7674
pqn-26	chrI:8771427-8777505	WBGene00004115	SOM	IGN	OK	0.0993629	1.33529	3.7483	0.01355	0.0263668	yes	Coding	0.0461951	0.152531	1.81683	0.853745
Y53F4B.13	chrII:15026119-15036956	WBGene00013160	SOM	IGN	OK	7.92985	106.291	3.74458	5e-05	0.0001367	yes	Coding	7.8832	7.97649	99.0356	113.547
Y44F5A.1	chrIII:4245019-4247644	WBGene00012858	SOM	IGN	OK	2.9685	39.7851	3.74442	5e-05	0.0001367	yes	Coding	2.64795	3.28905	39.6947	39.8756
lex-1	chrIV:12079452-12083994	WBGene00008682	SOM	IGN	OK	14.2521	190.915	3.74368	5e-05	0.0001367	yes	Coding	14.0213	14.4828	183.641	198.188
orc-2	chrII:10873873-10877254	WBGene00003882	SOM	IGN	OK	4.01335	53.6794	3.74149	5e-05	0.0001367	yes	Coding	3.66499	4.36171	53.9092	53.4496
par-4	chrV:18061496-18114562	WBGene00003919	SOM	IGN	OK	9.57029	127.828	3.7395	5e-05	0.0001367	yes	Coding	8.19361	10.947	121.787	133.869
tftc-5	chrIII:4022147-4025541	WBGene00011368	SOM	IGN	OK	5.58125	74.5315	3.73919	5e-05	0.0001367	yes	Coding	4.30399	6.85851	75.0453	74.0177
nol-10	chrIV:7580592-7583500	WBGene00017989	SOM	IGN	OK	7.89401	105.337	3.73812	5e-05	0.0001367	yes	Coding	7.4101	8.37791	105.054	105.621
R02F2.7	chrIII:5480357-5483734	WBGene00019836	SOM	IGN	OK	4.60168	61.1542	3.73222	5e-05	0.0001367	yes	Coding	4.05766	5.14569	55.1187	67.1898
rpc-1	chrIV:7160272-7165702	WBGene00004411	SOM	IGN	OK	8.35025	110.522	3.72637	5e-05	0.0001367	yes	Coding	8.61948	8.08103	106.926	114.119
lin-56	chrII:10450709-10451882	WBGene00003038	SOM	IGN	OK	5.83265	76.9438	3.72158	5e-05	0.0001367	yes	Coding	5.44541	6.21989	79.9291	73.9585
T11G6.5	chrIV:10836094-10842725	WBGene00011720	SOM	IGN	OK	8.09597	106.717	3.72044	5e-05	0.0001367	yes	Coding	8.56046	7.63148	101.223	112.21
Y57G11C.8	chrIV:14781902-14782683	WBGene00013306	SOM	IGN	OK	4.93689	65.0446	3.71975	5e-05	0.0001367	yes	Coding	3.57947	6.29431	62.3366	67.7525
ets-6	chrV:7575819-7581446	WBGene00017606	SOM	IGN	OK	5.20601	68.5573	3.71906	5e-05	0.0001367	yes	Coding	5.62721	4.78482	62.0435	75.0712
mdt-17	chrV:20251937-20267198	WBGene00007017	SOM	IGN	OK	4.6988	61.8717	3.71891	5e-05	0.0001367	yes	Coding	5.07817	4.31943	56.229	67.5143
mat-3	chrIII:475461-482236	WBGene00003134	SOM	IGN	OK	4.75887	62.6225	3.71799	5e-05	0.0001367	yes	Coding	4.50703	5.0107	56.0535	69.1915
acl-13	chrIV:12410479-12412160	WBGene00008581	SOM	IGN	OK	0.717576	9.43794	3.71727	0.02265	0.0418829	yes	Coding	0.694254	0.740898	10.1422	8.73368
Y48B6A.1	chrII:14151279-14154298	WBGene00012978	SOM	IGN	OK	6.0832	79.9825	3.71678	5e-05	0.0001367	yes	Coding	6.36334	5.80307	76.1014	83.8637
K07B1.7	chrV:9345106-9346913	WBGene00019467	SOM	IGN	OK	6.3048	82.8849	3.71659	5e-05	0.0001367	yes	Coding	8.88864	3.72096	82.5645	83.2052
symk-1	chrV:8570288-8581199	WBGene00017797	SOM	IGN	OK	8.9522	117.614	3.71567	5e-05	0.0001367	yes	Coding	9.43212	8.47228	102.372	132.856
C50F4.6	chrV:9546391-9546722	WBGene00001910	SOM	IGN	OK	3.56953	46.8423	3.71401	0.0006	0.00146185	yes	Coding	4.13008	3.00897	41.2049	52.4796
R74.2	chrIII:4188228-4189128	WBGene00011278	SOM	IGN	OK	1.69516	22.2381	3.71354	5e-05	0.0001367	yes	Coding	2.44806	0.942255	21.0231	23.4531
Y39A1A.2	chrIII:10601840-10603450	WBGene00012642	SOM	IGN	OK	0.594935	7.79717	3.71215	0.0021	0.00472464	yes	Coding	0.37208	0.81779	8.65955	6.93479
mtcu-2	chrII:10030964-10033149	WBGene00009944	SOM	IGN	OK	6.30741	82.6487	3.71187	5e-05	0.0001367	yes	Coding	6.03062	6.5842	78.7631	86.5342
zhit-1	chrV:5595729-5596460	WBGene00016992	SOM	IGN	OK	5.42363	70.9674	3.70983	5e-05	0.0001367	yes	Coding	5.37687	5.4704	70.3187	71.6161
tsp-18	chrII:5904569-5906285	WBGene00006644	SOM	IGN	OK	0.141052	1.84428	3.70877	0.01475	0.0284046	yes	Coding	0.134311	0.147792	2.04822	1.64034
Y23H5B.5	chrI:2498137-2505684	WBGene00021276	SOM	IGN	OK	4.90576	64.1118	3.70804	5e-05	0.0001367	yes	Coding	4.55461	5.25691	60.2296	67.9941
F25H8.1	chrIV:9930968-9932114	WBGene00009131	SOM	IGN	OK	5.943	77.6476	3.70768	5e-05	0.0001367	yes	Coding	6.80903	5.07696	80.4974	74.7978
B0495.2	chrII:7699259-7701877	WBGene00015203	SOM	IGN	OK	11.6619	152.158	3.7057	5e-05	0.0001367	yes	Coding	11.1474	12.1764	150.065	154.252
ulp-2	chrII:4955999-4959811	WBGene00006737	SOM	IGN	OK	6.33214	82.4858	3.70338	5e-05	0.0001367	yes	Coding	6.15168	6.5126	76.2232	88.7483
D1037.1	chrI:3684804-3690050	WBGene00017025	SOM	IGN	OK	3.90498	50.8121	3.70178	5e-05	0.0001367	yes	Coding	3.69758	4.11239	49.3714	52.2528
ani-3	chrV:19697752-19704994	WBGene00012835	SOM	IGN	OK	2.92262	38.0199	3.70142	5e-05	0.0001367	yes	Coding	3.09822	2.74703	35.2983	40.7416
dgk-4	chrIV:8631419-8643304	WBGene00006483	SOM	IGN	OK	8.2658	107.518	3.70128	5e-05	0.0001367	yes	Coding	7.6323	8.89929	101.876	113.159
Y52B11A.10	chrI:11039054-11052391	WBGene00013129	SOM	IGN	OK	4.12587	53.6593	3.70106	5e-05	0.0001367	yes	Coding	4.27566	3.97608	53.0162	54.3023
acdh-4	chrI:6546728-6548384	WBGene00020419	SOM	IGN	OK	0.942438	12.1851	3.69257	5e-05	0.0001367	yes	Coding	0.953067	0.931809	12.6638	11.7063
dis-3	chrIV:10097186-10106350	WBGene00001001	SOM	IGN	OK	7.46854	96.5412	3.69225	5e-05	0.0001367	yes	Coding	7.37091	7.56617	92.5635	100.519
D2096.10	chrIV:8387763-8388431	WBGene00017077	SOM	IGN	OK	1.03109	13.3116	3.69045	0.0054	0.0112848	yes	Coding	1.19135	0.870817	9.55103	17.0723
C16A3.1	chrIII:6390895-6393622	WBGene00015806	SOM	IGN	OK	3.34998	43.2419	3.69021	5e-05	0.0001367	yes	Coding	3.46577	3.23418	39.9534	46.5304
atl-1	chrV:9634955-9645430	WBGene00000226	SOM	IGN	OK	10.588	136.646	3.68995	5e-05	0.0001367	yes	Coding	10.8861	10.2898	128.184	145.109
tat-3	chrIII:10722468-10730075	WBGene00012360	SOM	IGN	OK	13.1127	169.225	3.6899	5e-05	0.0001367	yes	Coding	13.8127	12.4128	164.851	173.599
tag-51	chrIII:854228-856422	WBGene00006430	SOM	IGN	OK	5.1201	65.8457	3.68484	5e-05	0.0001367	yes	Coding	4.65083	5.58938	63.4101	68.2813
tag-184	chrII:6546817-6554639	WBGene00007050	SOM	IGN	OK	6.39694	82.2537	3.68463	5e-05	0.0001367	yes	Coding	6.40895	6.38494	73.6601	90.8473
cgh-1	chrIII:7496195-7497728	WBGene00000479	SOM	IGN	OK	22.1498	284.35	3.6823	5e-05	0.0001367	yes	Coding	22.7379	21.5617	276.03	292.671
msp-51	chrIV:5294948-5295332	WBGene00003444	SOM	IGN	OK	1.42584	18.2987	3.68185	0.0011	0.00258166	yes	Coding	0.37621	2.47548	19.3065	17.2908
lin-61	chrI:7248973-7251280	WBGene00003041	SOM	IGN	OK	5.99748	76.8349	3.67933	5e-05	0.0001367	yes	Coding	6.18195	5.81301	74.4452	79.2247
gcn-2	chrII:13084098-13090991	WBGene00013591	SOM	IGN	OK	8.0168	102.664	3.67876	5e-05	0.0001367	yes	Coding	8.08206	7.95154	93.5214	111.806
dcaf-1	chrIV:9697238-9706701	WBGene00014243	SOM	IGN	OK	9.57985	122.619	3.67803	5e-05	0.0001367	yes	Coding	8.23038	10.9293	112.971	132.266
smu-1	chrI:12995877-13004127	WBGene00004895	SOM	IGN	OK	5.20807	66.6604	3.67801	5e-05	0.0001367	yes	Coding	4.50626	5.90988	64.8062	68.5146
gei-12	chrX:1986646-1989599	WBGene00001569	SOM	IGN	OK	2.68327	34.2915	3.67579	5e-05	0.0001367	yes	Coding	2.40826	2.95827	30.0874	38.4956
Y48G1A.4	chrI:323860-330729	WBGene00021660	SOM	IGN	OK	3.46337	44.2273	3.67469	5e-05	0.0001367	yes	Coding	3.90073	3.02601	42.3418	46.1128
nfya-2	chrI:11224938-11233241	WBGene00043056	SOM	IGN	OK	1.83866	23.4646	3.67376	5e-05	0.0001367	yes	Coding	1.98138	1.69594	21.2686	25.6605
mig-5	chrII:8182425-8184956	WBGene00003241	SOM	IGN	OK	7.4143	94.5328	3.67243	5e-05	0.0001367	yes	Coding	7.25025	7.57836	91.93	97.1356
C41D11.5	chrI:4449998-4450924	WBGene00016564	SOM	IGN	OK	6.70976	85.5455	3.67236	5e-05	0.0001367	yes	Coding	6.233	7.18653	87.8462	83.2447
dnj-11	chrIV:6585859-6587886	WBGene00001029	SOM	IGN	OK	15.1605	193.111	3.67104	5e-05	0.0001367	yes	Coding	17.1105	13.2106	183.606	202.617
C18E3.9	chrI:4214424-4215669	WBGene00015976	SOM	IGN	OK	4.12022	52.3675	3.66788	5e-05	0.0001367	yes	Coding	4.8274	3.41303	51.6398	53.0953
cki-2	chrII:7816656-7819821	WBGene00000517	SOM	IGN	OK	4.35731	55.3481	3.66702	5e-05	0.0001367	yes	Coding	4.9414	3.77322	53.5353	57.161
rbr-2	chrIV:10920085-10926169	WBGene00004319	SOM	IGN	OK	11.2449	142.731	3.66595	5e-05	0.0001367	yes	Coding	12.3992	10.0907	131.111	154.351
F54C9.9	chrII:8578004-8581343	WBGene00010044	SOM	IGN	OK	5.64547	71.6339	3.66548	5e-05	0.0001367	yes	Coding	6.45142	4.83953	65.7994	77.4684
T24B8.7	chrII:9042714-9053603	WBGene00011980	SOM	IGN	OK	17.5414	222.548	3.66528	5e-05	0.0001367	yes	Coding	18.7069	16.376	196.67	248.426
stip-1	chrII:10347082-10349945	WBGene00007412	SOM	IGN	OK	14.7992	187.709	3.66491	5e-05	0.0001367	yes	Coding	8.96443	20.634	182.481	192.937
phf-10	chrV:306014-311536	WBGene00018013	SOM	IGN	OK	7.9062	100.249	3.66446	5e-05	0.0001367	yes	Coding	8.73176	7.08063	86.6731	113.825
JC8.4	chrIV:13243650-13244181	WBGene00010436	SOM	IGN	OK	3.70308	46.8664	3.66175	5e-05	0.0001367	yes	Coding	3.64874	3.75743	42.09	51.6427
npp-5	chrII:11596858-11599739	WBGene00003791	SOM	IGN	OK	7.34716	92.9098	3.66057	5e-05	0.0001367	yes	Coding	6.76126	7.93306	90.0808	95.7389
cdc-6	chrI:4268267-4270288	WBGene00000382	SOM	IGN	OK	6.87825	86.9534	3.66013	5e-05	0.0001367	yes	Coding	7.28038	6.47612	85.0708	88.8359
prp-4	chrI:8733521-8735701	WBGene00007972	SOM	IGN	OK	4.22261	53.3311	3.65877	5e-05	0.0001367	yes	Coding	3.82058	4.62464	51.6705	54.9917
sam-10	chrII:13322466-13330455	WBGene00012990	SOM	IGN	OK	5.0272	63.4615	3.65806	5e-05	0.0001367	yes	Coding	5.26825	4.78615	58.7295	68.1936
Y53C12B.1	chrII:9743071-9746008	WBGene00013143	SOM	IGN	OK	7.44799	93.997	3.65769	5e-05	0.0001367	yes	Coding	7.21083	7.68515	92.5122	95.4818
ZK484.6	chrI:6090307-6090859	WBGene00022752	SOM	IGN	OK	0.587176	7.40679	3.65698	0.01475	0.0284046	yes	Coding	0.559795	0.614556	8.30923	6.50435
car-1	chrI:12904465-12905637	WBGene00012484	SOM	IGN	OK	13.8621	174.784	3.65636	5e-05	0.0001367	yes	Coding	11.0936	16.6306	156.643	192.926
Y55B1AR.4	chrIII:604042-605477	WBGene00021908	SOM	IGN	OK	0.46627	5.87642	3.6557	0.00045	0.0011165	yes	Coding	0.496035	0.436506	6.52913	5.22372
dao-5	chrI:10187761-10190870	WBGene00000931	SOM	IGN	OK	9.62991	121.242	3.65422	5e-05	0.0001367	yes	Coding	9.48832	9.7715	113.977	128.506
F54H12.8	chrIII:7966576-7969110	WBGene00045247	SOM	IGN	OK	0.234775	2.95471	3.65367	0.00065	0.00157546	yes	Coding	0.109158	0.360392	3.28551	2.62391
F10E9.4	chrIII:8308478-8309603	WBGene00017356	SOM	IGN	OK	7.18869	90.4539	3.65338	5e-05	0.0001367	yes	Coding	7.27089	7.10649	94.4474	86.4603
morc-1	chrIII:5203946-5206855	WBGene00022531	SOM	IGN	OK	10.4312	131.17	3.65247	5e-05	0.0001367	yes	Coding	11.0517	9.81062	125.619	136.721
lin-65	chrI:1755331-1766031	WBGene00022149	SOM	IGN	OK	6.93406	87.1457	3.65166	5e-05	0.0001367	yes	Coding	6.69131	7.1768	85.5376	88.7538
kup-1	chrV:12032307-12040847	WBGene00002241	SOM	IGN	OK	10.2063	128.27	3.65164	5e-05	0.0001367	yes	Coding	9.76405	10.6486	123.48	133.06
C56G2.3	chrIII:6346923-6348004	WBGene00016978	SOM	IGN	OK	7.59444	95.4404	3.65158	5e-05	0.0001367	yes	Coding	8.29097	6.8979	87.0176	103.863
pqn-80	chrIII:12626473-12651130	WBGene00004161	SOM	IGN	OK	6.34823	79.7124	3.65038	5e-05	0.0001367	yes	Coding	6.71267	5.98379	78.4066	81.0182
dox-1	chrI:11034084-11038812	WBGene00013128	SOM	IGN	OK	6.71968	84.2626	3.64843	5e-05	0.0001367	yes	Coding	5.22088	8.21847	87.5462	80.9791
F26A3.7	chrI:7674779-7676116	WBGene00009145	SOM	IGN	OK	6.48524	81.1906	3.64608	5e-05	0.0001367	yes	Coding	6.11658	6.8539	82.621	79.7602
Y39B6A.37	chrV:18990828-18993438	WBGene00012695	SOM	IGN	OK	9.85227	123.156	3.64389	5e-05	0.0001367	yes	Coding	8.30965	11.3949	115.63	130.683
B0024.11	chrV:10317548-10319509	WBGene00007101	SOM	IGN	OK	6.49334	81.0809	3.64233	5e-05	0.0001367	yes	Coding	6.40827	6.5784	75.3372	86.8245
ssl-1	chrIII:12714486-12743828	WBGene00007027	SOM	IGN	OK	15.292	190.8	3.64122	5e-05	0.0001367	yes	Coding	16.0546	14.5294	167.266	214.335
Y17G9B.1	chrIV:4764739-4767797	WBGene00021198	SOM	IGN	OK	0.241146	3.00396	3.63889	0.00125	0.00290991	yes	Coding	0.264228	0.218065	2.43888	3.56905
cec-3	chrII:7856026-7857417	WBGene00011636	SOM	IGN	OK	8.68905	107.774	3.63266	5e-05	0.0001367	yes	Coding	8.2753	9.1028	108.957	106.591
pigv-1	chrI:6185464-6187817	WBGene00020375	SOM	IGN	OK	10.6711	132.071	3.62954	5e-05	0.0001367	yes	Coding	10.351	10.9911	123.817	140.326
C37C3.1	chrV:7731614-8569933	WBGene00016495	SOM	IGN	OK	7.34977	90.902	3.62854	0.0131	0.0256191	yes	Coding	7.38139	7.31815	92.4476	89.3564
F56B3.4	chrIV:786323-794273	WBGene00004824	SOM	IGN	OK	5.52285	68.2649	3.62766	5e-05	0.0001367	yes	Coding	4.5944	6.4513	62.1582	74.3716
C49C3.7	chrIV:17332541-17333422	WBGene00008197	SOM	IGN	OK	6.0688	74.8643	3.62479	5e-05	0.0001367	yes	Coding	5.78072	6.35689	70.1975	79.5311
nrde-4	chrIV:7646407-7654202	WBGene00001584	SOM	IGN	OK	6.51879	80.3976	3.62448	5e-05	0.0001367	yes	Coding	6.14584	6.89173	77.9718	82.8235
swsn-7	chrII:8023221-8027691	WBGene00007433	SOM	IGN	OK	10.4044	128.007	3.62096	5e-05	0.0001367	yes	Coding	9.58156	11.2272	119.549	136.465
ZK856.18	chrV:10184724-10185963	WBGene00194912	SOM	IGN	OK	0.596747	7.32162	3.61697	0.00015	0.000393467	yes	Coding	0.811162	0.382331	8.27736	6.36587
F46B6.5	chrV:9779939-9783019	WBGene00009770	SOM	IGN	OK	7.29895	89.5513	3.61695	5e-05	0.0001367	yes	Coding	8.01148	6.58641	85.5203	93.5823
evl-14	chrIII:4303279-4313097	WBGene00001352	SOM	IGN	OK	8.01255	98.0999	3.61392	5e-05	0.0001367	yes	Coding	9.83308	6.19203	97.4322	98.7677
F10E9.5	chrIII:8307586-8308338	WBGene00017357	SOM	IGN	OK	7.27822	88.9251	3.61093	5e-05	0.0001367	yes	Coding	8.84897	5.70748	90.6213	87.2289
T09F3.4	chrII:10395677-10396678	WBGene00011663	SOM	IGN	OK	4.37193	53.3092	3.60804	5e-05	0.0001367	yes	Coding	3.47264	5.27123	54.4121	52.2062
C49H3.6	chrIV:7903764-7906865	WBGene00016792	SOM	IGN	OK	5.12377	62.4192	3.60671	5e-05	0.0001367	yes	Coding	5.4561	4.79145	63.284	61.5544
fbxb-38	chrII:2165494-2170217	WBGene00016337	SOM	IGN	OK	0.331998	4.04389	3.6065	0.0213	0.0396284	yes	Coding	0.4284	0.235597	2.92256	5.16521
nspd-2	chrIV:9844039-9844252	WBGene00010633	SOM	IGN	OK	9.81431	119.525	3.60628	5e-05	0.0001367	yes	Coding	6.64542	12.9832	106.785	132.265
pot-1	chrIII:7132072-7133603	WBGene00015105	SOM	IGN	OK	4.33763	52.7475	3.60413	5e-05	0.0001367	yes	Coding	3.47392	5.20133	52.9754	52.5196
W06D4.3	chrI:9058881-9060447	WBGene00012297	SOM	IGN	OK	0.334117	4.05879	3.60262	0.0054	0.0112848	yes	Coding	0.385574	0.28266	5.15755	2.96003
T03D3.5	chrV:2824103-2826818	WBGene00020183	SOM	IGN	OK	2.95372	35.8645	3.60196	5e-05	0.0001367	yes	Coding	2.91483	2.9926	33.6881	38.041
T23B5.3	chrIV:12688646-12703639	WBGene00011940	SOM	IGN	OK	5.60707	68.0574	3.60143	5e-05	0.0001367	yes	Coding	4.69735	6.51679	67.9281	68.1867
Y75B8A.7	chrIII:12152813-12159496	WBGene00013544	SOM	IGN	OK	4.57867	55.4614	3.59848	5e-05	0.0001367	yes	Coding	4.98072	4.17663	52.4273	58.4955
slr-2	chrV:18061496-18114562	WBGene00013350	SOM	IGN	OK	9.13886	110.672	3.59814	5e-05	0.0001367	yes	Coding	9.8047	8.47302	106.439	114.906
F27D4.8	chrI:7729197-7729799	WBGene00077543	SOM	IGN	OK	2.25556	27.3	3.59734	0.00605	0.0125375	yes	Coding	0.841039	3.67007	30.7843	23.8156
clk-2	chrIII:7515330-7518458	WBGene00000537	SOM	IGN	OK	5.47817	66.2453	3.59605	5e-05	0.0001367	yes	Coding	4.69468	6.26166	62.8764	69.6142
npp-1	chrIV:9858471-9861725	WBGene00003787	SOM	IGN	OK	10.388	125.581	3.59563	5e-05	0.0001367	yes	Coding	10.4438	10.3321	122.874	128.288
F10B5.8	chrII:8141233-8143245	WBGene00008642	SOM	IGN	OK	10.0677	121.632	3.59471	5e-05	0.0001367	yes	Coding	11.2375	8.89797	119.296	123.968
snpc-1.1	chrII:7779343-7781157	WBGene00015513	SOM	IGN	OK	7.79466	94.1595	3.59455	5e-05	0.0001367	yes	Coding	8.12581	7.4635	90.4452	97.8738
F13H8.2	chrII:6270340-6273494	WBGene00017435	SOM	IGN	OK	7.14361	86.2891	3.59445	5e-05	0.0001367	yes	Coding	6.7501	7.53712	80.829	91.7492
F31C3.3	chrI:15041873-15050668	WBGene00009285	SOM	IGN	OK	12.7328	153.537	3.59197	5e-05	0.0001367	yes	Coding	12.6263	12.8393	142.038	165.036
F23F1.10	chrII:41526-41978	WBGene00017750	SOM	IGN	OK	8.34748	100.658	3.59197	5e-05	0.0001367	yes	Coding	5.67065	11.0243	109.244	92.071
K04F10.3	chrI:6358676-6360160	WBGene00019396	SOM	IGN	OK	5.82641	70.243	3.59167	5e-05	0.0001367	yes	Coding	5.98141	5.67141	71.3029	69.183
sumv-2	chrV:4617932-4627566	WBGene00018812	SOM	IGN	OK	8.00945	96.499	3.59074	5e-05	0.0001367	yes	Coding	8.58718	7.43172	89.624	103.374
F25H8.2	chrIV:9932331-9933743	WBGene00009132	SOM	IGN	OK	5.04442	60.6168	3.58696	5e-05	0.0001367	yes	Coding	4.93527	5.15358	57.3353	63.8982
C50F4.12	chrV:9538135-9539711	WBGene00008236	SOM	IGN	OK	4.89909	58.8615	3.58674	5e-05	0.0001367	yes	Coding	4.89476	4.90341	54.6491	63.0739
D2096.11	chrIV:8389133-8392850	WBGene00017078	SOM	IGN	OK	0.385383	4.63001	3.58665	5e-05	0.0001367	yes	Coding	0.586366	0.1844	3.96685	5.29317
rha-1	chrII:8878558-8883599	WBGene00004355	SOM	IGN	OK	5.89062	70.7065	3.58535	5e-05	0.0001367	yes	Coding	6.22444	5.55679	65.0039	76.4092
E01G6.1	chrX:12260815-12266249	WBGene00008449	SOM	IGN	OK	0.280807	3.36938	3.58483	5e-05	0.0001367	yes	Coding	0.319663	0.241952	4.76278	1.97599
F57B9.8	chrIII:6931949-6935598	WBGene00018999	SOM	IGN	OK	1.01347	12.1591	3.58466	0.01245	0.0244385	yes	Coding	1.15399	0.872952	11.2882	13.0299
Y62F5A.12	chrII:11533966-11534413	WBGene00077453	SOM	IGN	OK	5.85709	70.0748	3.58064	5e-05	0.0001367	yes	Coding	5.19842	6.51576	64.91	75.2396
puf-12	chrII:10100269-10102812	WBGene00014165	SOM	IGN	OK	14.2844	170.806	3.57984	5e-05	0.0001367	yes	Coding	14.9275	13.6414	160.145	181.466
tag-65	chrV:13676102-13678570	WBGene00006442	SOM	IGN	OK	6.67736	79.7466	3.57807	5e-05	0.0001367	yes	Coding	6.26236	7.09236	76.2342	83.259
C18A3.3	chrII:5716287-5717850	WBGene00015941	SOM	IGN	OK	7.66244	91.42	3.57664	5e-05	0.0001367	yes	Coding	7.65752	7.66735	92.3467	90.4934
met-1	chrI:4254476-4264327	WBGene00016603	SOM	IGN	OK	5.08883	60.681	3.57584	5e-05	0.0001367	yes	Coding	5.66504	4.51261	55.7196	65.6424
rig-4	chrIV:7991842-8004032	WBGene00004371	SOM	IGN	OK	12.7215	151.689	3.57578	5e-05	0.0001367	yes	Coding	12.0641	13.3788	138.723	164.656
C08A9.8	chrX:17102770-17104797	WBGene00015588	SOM	IGN	OK	0.296568	3.53359	3.5747	0.0015	0.0034405	yes	Coding	0.324978	0.268157	2.67353	4.39365
ZK1067.3	chrII:9223214-9225029	WBGene00014209	SOM	IGN	OK	7.34607	87.5094	3.57439	5e-05	0.0001367	yes	Coding	6.35534	8.3368	87.4344	87.5843
F32B4.4	chrI:11491279-11557783	WBGene00009314	SOM	IGN	OK	2.12715	25.3054	3.57245	0.00015	0.000393467	yes	Coding	2.10437	2.14992	21.2691	29.3417
M03C11.3	chrIII:10408166-10414606	WBGene00010840	SOM	IGN	OK	8.60654	102.266	3.57075	5e-05	0.0001367	yes	Coding	8.84594	8.36713	98.6393	105.893
ZK1058.5	chrIII:3920680-3921686	WBGene00014205	SOM	IGN	OK	3.29598	39.1376	3.56977	5e-05	0.0001367	yes	Coding	2.86664	3.72532	35.87	42.4052
F52C12.3	chrIV:1948197-1953101	WBGene00018680	SOM	IGN	OK	1.73339	20.5339	3.56634	5e-05	0.0001367	yes	Coding	1.59853	1.86825	17.8014	23.2663
cfp-1	chrIV:14077424-14082999	WBGene00009924	SOM	IGN	OK	15.8352	187.332	3.56439	5e-05	0.0001367	yes	Coding	17.5341	14.1363	177.988	196.677
ztf-18	chrIII:889943-895593	WBGene00020763	SOM	IGN	OK	6.0833	71.6968	3.55898	5e-05	0.0001367	yes	Coding	6.02607	6.14054	66.4441	76.9495
ZK686.5	chrIII:7766415-7767123	WBGene00022795	SOM	IGN	OK	0.499273	5.8801	3.55794	0.00655	0.0134883	yes	Coding	0.377042	0.621505	7.26207	4.49812
snf-6	chrIII:1520215-1532760	WBGene00004905	SOM	IGN	OK	6.06379	71.336	3.55634	5e-05	0.0001367	yes	Coding	6.53399	5.59359	64.2362	78.4358
plrg-1	chrV:10806176-10807875	WBGene00006481	SOM	IGN	OK	12.0505	141.705	3.55572	5e-05	0.0001367	yes	Coding	11.6421	12.4588	140.311	143.098
F28E10.4	chrIV:4566010-4567317	WBGene00017902	SOM	IGN	OK	0.270261	3.17544	3.55453	0.0057	0.0118663	yes	Coding	0.311848	0.228674	3.4206	2.93028
F17A9.2	chrV:6107810-6114632	WBGene00017534	SOM	IGN	OK	9.14215	107.063	3.54978	5e-05	0.0001367	yes	Coding	7.93498	10.3493	107.893	106.232
Y41E3.11	chrIV:15039586-15048904	WBGene00012769	SOM	IGN	OK	13.5681	158.861	3.54947	5e-05	0.0001367	yes	Coding	14.2827	12.8536	144.135	173.587
T24D1.2	chrI:9953552-9955824	WBGene00011985	SOM	IGN	OK	10.8922	127.529	3.54946	5e-05	0.0001367	yes	Coding	10.911	10.8733	120.952	134.106
W07E6.5	chrII:203458-732072	WBGene00021076	SOM	IGN	OK	1.8817	21.9952	3.54708	0.0261	0.0474685	yes	Coding	2.02732	1.73607	22.2437	21.7466
tag-124	chrII:9591345-9592794	WBGene00006473	SOM	IGN	OK	5.21893	60.9817	3.54655	5e-05	0.0001367	yes	Coding	4.9276	5.51026	59.9079	62.0555
F09G2.8	chrV:7188514-7193639	WBGene00017316	SOM	IGN	OK	7.92632	92.5311	3.54522	5e-05	0.0001367	yes	Coding	7.18393	8.66871	97.5818	87.4804
lin-13	chrIII:7700559-7709407	WBGene00003002	SOM	IGN	OK	14.591	170.248	3.54448	5e-05	0.0001367	yes	Coding	14.6112	14.5707	151.626	188.869
F55F8.9	chrI:5670497-5673347	WBGene00018897	SOM	IGN	OK	9.07764	105.727	3.54188	5e-05	0.0001367	yes	Coding	9.53908	8.61619	104.594	106.86
pst-1	chrV:5943471-5950910	WBGene00004206	SOM	IGN	OK	3.45437	40.1305	3.5382	5e-05	0.0001367	yes	Coding	2.80457	4.10418	41.033	39.228
jhdm-1	chrIII:6454649-6459352	WBGene00020821	SOM	IGN	OK	8.28844	96.1307	3.53582	5e-05	0.0001367	yes	Coding	8.06707	8.50981	90.9377	101.324
abu-14	chrII:9225351-9227097	WBGene00004174	SOM	IGN	OK	0.466852	5.41402	3.53566	0.0002	0.00051659	yes	Coding	0.352317	0.581388	7.56417	3.26386
T26G10.1	chrIII:9404518-9406556	WBGene00012059	SOM	IGN	OK	6.01157	69.6249	3.53379	5e-05	0.0001367	yes	Coding	5.04632	6.97683	67.7648	71.4851
K04G7.1	chrIII:7162691-7164777	WBGene00019400	SOM	IGN	OK	7.32939	84.839	3.53296	5e-05	0.0001367	yes	Coding	7.71052	6.94827	82.5163	87.1617
pis-1	chrIV:9792073-9796569	WBGene00004031	SOM	IGN	OK	3.82382	44.1561	3.52953	5e-05	0.0001367	yes	Coding	3.50623	4.14142	40.9667	47.3456
C56C10.9	chrII:6591097-6592317	WBGene00016965	SOM	IGN	OK	5.66516	65.3928	3.52894	5e-05	0.0001367	yes	Coding	5.06405	6.26627	64.0987	66.6869
rsr-1	chrI:11178056-11182054	WBGene00004706	SOM	IGN	OK	3.08276	35.5722	3.52846	5e-05	0.0001367	yes	Coding	3.50178	2.66374	33.0252	38.1192
Y57G11C.5	chrIV:14761842-14765373	WBGene00013303	SOM	IGN	OK	0.74784	8.62073	3.52701	5e-05	0.0001367	yes	Coding	0.813145	0.682535	9.61344	7.62802
set-3	chrIII:9691154-9694487	WBGene00007403	SOM	IGN	OK	6.0362	69.581	3.52698	5e-05	0.0001367	yes	Coding	5.3396	6.7328	68.8137	70.3483
C48E7.2	chrI:6255043-6257522	WBGene00016750	SOM	IGN	OK	5.67296	65.3582	3.52619	5e-05	0.0001367	yes	Coding	5.40156	5.94436	61.3422	69.3741
crn-3	chrII:10587983-10592499	WBGene00000796	SOM	IGN	OK	7.6419	87.9604	3.52485	5e-05	0.0001367	yes	Coding	7.88148	7.40232	84.2477	91.673
R05H5.3	chrII:10197567-10198122	WBGene00011038	SOM	IGN	OK	15.2534	175.43	3.52369	5e-05	0.0001367	yes	Coding	15.153	15.3538	171.839	179.02
Y40D12A.1	chrIII:6615377-6619802	WBGene00021502	SOM	IGN	OK	5.3467	61.4384	3.52242	5e-05	0.0001367	yes	Coding	4.74818	5.94522	62.5078	60.3691
R12C12.8	chrII:6057728-6060184	WBGene00020028	SOM	IGN	OK	3.25112	37.2987	3.52012	5e-05	0.0001367	yes	Coding	2.78924	3.71299	35.4471	39.1504
exos-2	chrIV:6415491-6417332	WBGene00022232	SOM	IGN	OK	3.7959	43.5415	3.51987	5e-05	0.0001367	yes	Coding	3.37944	4.21237	39.5092	47.5737
F54D11.4	chrV:4616167-4617644	WBGene00018814	SOM	IGN	OK	10.8512	124.219	3.51695	5e-05	0.0001367	yes	Coding	11.7153	9.98709	107.957	140.48
prp-38	chrV:10804821-10806014	WBGene00008380	SOM	IGN	OK	7.55882	86.5217	3.51683	5e-05	0.0001367	yes	Coding	6.64657	8.47106	79.5095	93.5339
Y43F8C.6	chrV:19633178-19640832	WBGene00012828	SOM	IGN	OK	3.76594	43.087	3.51617	5e-05	0.0001367	yes	Coding	3.88189	3.65	42.1774	43.9967
mrg-1	chrIII:12784715-13607695	WBGene00003406	SOM	IGN	OK	14.2294	162.425	3.51283	0.0112	0.0221844	yes	Coding	13.3609	15.0979	159.745	165.105
rnp-1	chrV:12192255-12194145	WBGene00004384	SOM	IGN	OK	6.58825	75.1413	3.51164	0.0004	0.000997592	yes	Coding	5.54269	7.6338	72.8667	77.416
aat-9	chrI:11333209-11416411	WBGene00000010	SOM	IGN	OK	4.28174	48.7842	3.51015	0.0091	0.0183221	yes	Coding	4.04711	4.51637	43.4857	54.0827
trm-1	chrV:14183210-14185454	WBGene00006613	SOM	IGN	OK	4.56986	52.0341	3.50924	5e-05	0.0001367	yes	Coding	4.41378	4.72593	48.1129	55.9554
mdt-8	chrII:11527200-11533750	WBGene00007013	SOM	IGN	OK	8.18405	93.1815	3.50916	5e-05	0.0001367	yes	Coding	9.63532	6.73278	86.244	100.119
athp-2	chrII:4340154-4350557	WBGene00019217	SOM	IGN	OK	8.32843	94.7617	3.50819	5e-05	0.0001367	yes	Coding	8.1007	8.55617	88.9997	100.524
Y57G11C.9	chrIV:14787151-14790631	WBGene00013307	SOM	IGN	OK	10.458	118.697	3.5046	5e-05	0.0001367	yes	Coding	9.95817	10.9579	115.668	121.725
D2096.7	chrIV:8375719-8377617	WBGene00017074	SOM	IGN	OK	9.3143	105.529	3.50205	5e-05	0.0001367	yes	Coding	11.5922	7.03637	97.1923	113.867
Y69E1A.8	chrIV:10966648-10968090	WBGene00013478	SOM	IGN	OK	0.339847	3.84991	3.50187	0.0019	0.00430069	yes	Coding	0.181241	0.498454	4.94582	2.754
T19C3.5	chrIII:624686-627738	WBGene00020563	SOM	IGN	OK	4.91459	55.6175	3.5004	5e-05	0.0001367	yes	Coding	4.91693	4.91226	44.9688	66.2661
F56G4.4	chrI:11333209-11416411	WBGene00010159	SOM	IGN	OK	7.30961	82.6459	3.49908	0.0002	0.00051659	yes	Coding	7.10194	7.51728	86.5885	78.7032
Y24F12A.1	chrIV:11605284-11607316	WBGene00012496	SOM	IGN	OK	7.00705	79.2041	3.4987	5e-05	0.0001367	yes	Coding	7.21108	6.80302	77.6053	80.803
gfl-1	chrIV:11521278-11522106	WBGene00001585	SOM	IGN	OK	7.38608	83.4016	3.4972	5e-05	0.0001367	yes	Coding	6.75821	8.01395	90.205	76.5983
R09E10.1	chrIV:10319460-10321031	WBGene00011171	SOM	IGN	OK	0.613335	6.92282	3.49661	0.00025	0.000638083	yes	Coding	0.584191	0.642479	8.81464	5.031
gpd-1	chrII:10394076-10395202	WBGene00001683	SOM	IGN	OK	6.87283	77.5519	3.49619	5e-05	0.0001367	yes	Coding	7.82669	5.91896	58.1058	96.998
T07F8.1	chrII:7149206-7151719	WBGene00020318	SOM	IGN	OK	2.18724	24.6147	3.49234	5e-05	0.0001367	yes	Coding	1.90921	2.46527	20.7466	28.4829
T07F10.3	chrV:12868278-12870016	WBGene00011589	SOM	IGN	OK	6.15138	69.1188	3.4901	5e-05	0.0001367	yes	Coding	5.67242	6.63034	70.7096	67.528
E01A2.2	chrI:4132502-4135064	WBGene00017085	SOM	IGN	OK	13.7913	154.947	3.48995	5e-05	0.0001367	yes	Coding	14.0503	13.5323	149.697	160.198
F10G7.9	chrII:4703480-4706359	WBGene00017372	SOM	IGN	OK	11.6347	130.681	3.48955	5e-05	0.0001367	yes	Coding	12.9419	10.3274	125.443	135.92
F32B6.3	chrIV:9882179-9884260	WBGene00009320	SOM	IGN	OK	6.37116	71.257	3.4834	5e-05	0.0001367	yes	Coding	6.31447	6.42784	71.1036	71.4105
Y77E11A.7	chrIV:858931-1921342	WBGene00022310	SOM	IGN	OK	6.3371	70.736	3.48055	0.01615	0.0308214	yes	Coding	5.87162	6.80259	67.2592	74.2127
C05C8.2	chrV:7231171-7232591	WBGene00015461	SOM	IGN	OK	10.732	119.64	3.4787	5e-05	0.0001367	yes	Coding	10.3136	11.1505	117.173	122.106
nol-9	chrIV:13422477-13429258	WBGene00010709	SOM	IGN	OK	4.72987	52.6489	3.47653	5e-05	0.0001367	yes	Coding	4.39908	5.06067	53.1046	52.1932
F46F11.10	chrI:5623146-5624478	WBGene00018513	SOM	IGN	OK	2.57238	28.6014	3.47491	5e-05	0.0001367	yes	Coding	2.84405	2.3007	29.809	27.3938
math-44	chrII:1987289-1990329	WBGene00021193	SOM	IGN	OK	0.999112	11.098	3.47351	5e-05	0.0001367	yes	Coding	0.649118	1.34911	12.1566	10.0394
rtfo-1	chrV:9580513-9582603	WBGene00009103	SOM	IGN	OK	15.3722	170.663	3.47276	5e-05	0.0001367	yes	Coding	14.7154	16.029	176.358	164.968
Y61A9LA.12	chrV:4553857-4554484	WBGene00044586	SOM	IGN	OK	1.75425	19.4658	3.47202	5e-05	0.0001367	yes	Coding	2.40667	1.10182	17.3824	21.5493
F32A7.4	chrI:14839920-14842994	WBGene00009305	SOM	IGN	OK	7.06961	78.4447	3.47197	5e-05	0.0001367	yes	Coding	6.6383	7.50092	74.4508	82.4386
F26A1.1	chrIII:4850552-4851746	WBGene00017801	SOM	IGN	OK	6.58243	72.9503	3.47022	5e-05	0.0001367	yes	Coding	6.20369	6.96116	72.4488	73.4518
spd-3	chrIV:6762786-6765102	WBGene00004954	SOM	IGN	OK	2.44277	27.0672	3.46996	5e-05	0.0001367	yes	Coding	2.25648	2.62905	27.1667	26.9677
pqn-13	chrV:5669998-5676066	WBGene00004104	SOM	IGN	OK	0.15268	1.69147	3.46969	0.0022	0.00492929	yes	Coding	0.185695	0.119666	2.42198	0.960969
C04F5.9	chrV:5114771-5119141	WBGene00015451	SOM	IGN	OK	4.6728	51.7362	3.46881	5e-05	0.0001367	yes	Coding	5.27901	4.0666	46.8435	56.6289
F55F8.2	chrI:5646474-5649652	WBGene00018890	SOM	IGN	OK	7.03108	77.8106	3.46815	5e-05	0.0001367	yes	Coding	7.11222	6.94995	77.59	78.0312
glb-14	chrV:15538238-15546411	WBGene00008996	SOM	IGN	OK	0.883388	9.77061	3.46733	0.00035	0.000878786	yes	Coding	0.922064	0.844713	9.25013	10.2911
F26F4.6	chrIII:4891867-4893357	WBGene00017828	SOM	IGN	OK	7.20898	79.7322	3.4673	5e-05	0.0001367	yes	Coding	9.38585	5.03211	82.2033	77.2611
F16A11.2	chrI:9390946-9393087	WBGene00008877	SOM	IGN	OK	5.25587	58.1113	3.46682	5e-05	0.0001367	yes	Coding	6.11628	4.39546	56.5549	59.6678
ZK686.2	chrIII:7763767-7765984	WBGene00022792	SOM	IGN	OK	6.39812	70.7339	3.46668	5e-05	0.0001367	yes	Coding	6.0097	6.78653	68.1177	73.3502
aman-1	chrX:4733069-4738463	WBGene00018877	SOM	IGN	OK	21.9466	242.331	3.46491	5e-05	0.0001367	yes	Coding	22.3536	21.5397	218.975	265.688
F19F10.9	chrV:7572078-7575605	WBGene00017605	SOM	IGN	OK	11.8468	130.712	3.46383	5e-05	0.0001367	yes	Coding	13.2804	10.4131	123.388	138.037
ksr-2	chrI:12047875-12059773	WBGene00002240	SOM	IGN	OK	4.29039	47.2436	3.46094	5e-05	0.0001367	yes	Coding	4.45683	4.12395	43.6791	50.8082
F25H9.6	chrV:13467166-13468254	WBGene00009138	SOM	IGN	OK	4.38549	48.2222	3.45889	5e-05	0.0001367	yes	Coding	4.73824	4.03274	48.454	47.9904
aptf-4	chrII:8591121-8592742	WBGene00009202	SOM	IGN	OK	0.273655	3.00647	3.45764	0.00115	0.00269051	yes	Coding	0.260575	0.286736	2.30058	3.71236
T16G12.10	chrIII:10055512-10056042	WBGene00044222	SOM	IGN	OK	0.562087	6.16159	3.45444	0.01445	0.0279718	yes	Coding	0.261794	0.86238	5.46162	6.86157
rad-26	chrIV:8894092-8901034	WBGene00007761	SOM	IGN	OK	10.6528	116.736	3.45394	5e-05	0.0001367	yes	Coding	11.4747	9.83096	110.542	122.931
pole-2	chrIV:8682558-8686597	WBGene00017237	SOM	IGN	OK	7.31363	80.0578	3.45238	5e-05	0.0001367	yes	Coding	7.59549	7.03176	82.6881	77.4275
tofu-5	chrI:7069440-7070585	WBGene00012167	SOM	IGN	OK	8.21979	89.9087	3.45129	5e-05	0.0001367	yes	Coding	7.31424	9.12534	88.8439	90.9734
F38B2.3	chrX:11281651-11286255	WBGene00009530	SOM	IGN	OK	0.216117	2.35945	3.44857	0.0003	0.000758483	yes	Coding	0.205758	0.226475	1.98181	2.73709
sin-3	chrI:8416825-8424859	WBGene00004117	SOM	IGN	OK	14.514	158.161	3.44588	5e-05	0.0001367	yes	Coding	16.071	12.957	152.244	164.078
Y73B3A.3	chrX:84099-93664	WBGene00022205	SOM	IGN	OK	0.649599	7.07328	3.44476	5e-05	0.0001367	yes	Coding	0.421962	0.877236	6.2092	7.93736
B0001.3	chrIV:12143570-12145634	WBGene00007088	SOM	IGN	OK	11.4092	124.052	3.44268	5e-05	0.0001367	yes	Coding	11.6514	11.167	121.684	126.42
F36A2.14	chrI:8824424-8825468	WBGene00023490	SOM	IGN	OK	1.44579	15.6796	3.43896	5e-05	0.0001367	yes	Coding	1.7136	1.17798	19.5984	11.7608
F32H2.10	chrI:8970307-8970956	WBGene00009346	SOM	IGN	OK	6.7332	72.5612	3.42983	5e-05	0.0001367	yes	Coding	9.02963	4.43677	72.2677	72.8548
gei-6	chrV:7226518-7230827	WBGene00001563	SOM	IGN	OK	8.72075	93.9224	3.42894	5e-05	0.0001367	yes	Coding	8.28803	9.15348	89.9478	97.897
F55H2.7	chrIII:9513493-9516163	WBGene00010132	SOM	IGN	OK	10.0995	108.761	3.4288	5e-05	0.0001367	yes	Coding	10.1162	10.0829	115.197	102.325
F10D11.2	chrI:8436063-8438580	WBGene00008648	SOM	IGN	OK	5.84923	62.9736	3.42843	5e-05	0.0001367	yes	Coding	7.27602	4.42245	65.5182	60.429
inft-2	chrV:13002326-13006608	WBGene00008848	SOM	IGN	OK	7.42027	79.704	3.42511	5e-05	0.0001367	yes	Coding	6.56468	8.27587	69.2855	90.1226
C37H5.5	chrV:4827350-4835920	WBGene00016508	SOM	IGN	OK	9.27112	99.5304	3.42432	5e-05	0.0001367	yes	Coding	8.68382	9.85843	95.6739	103.387
W04D2.4	chrV:12494813-12497735	WBGene00012243	SOM	IGN	OK	10.8	115.733	3.4217	5e-05	0.0001367	yes	Coding	10.7748	10.8251	113.023	118.443
dpy-17	chrIII:5107293-5108404	WBGene00001076	SOM	IGN	OK	3.21383	34.4323	3.4214	5e-05	0.0001367	yes	Coding	4.14682	2.28085	42.6621	26.2025
T19B10.8	chrV:11241884-11244355	WBGene00011835	SOM	IGN	OK	12.3945	132.774	3.42121	5e-05	0.0001367	yes	Coding	13.2017	11.5872	122.454	143.095
T02G5.14	chrII:7089631-7093060	WBGene00020170	SOM	IGN	OK	0.612119	6.53897	3.41718	0.0001	0.000266846	yes	Coding	0.582967	0.641271	5.22477	7.85316
Y51H7C.7	chrII:1402577-1403084	WBGene00021785	SOM	IGN	OK	9.57116	102.21	3.4167	5e-05	0.0001367	yes	Coding	7.66944	11.4729	98.9772	105.444
exos-4.2	chrIII:860191-861154	WBGene00000202	SOM	IGN	OK	7.03683	75.0969	3.41576	5e-05	0.0001367	yes	Coding	5.68521	8.38845	70.8424	79.3513
T06C10.3	chrIV:7870852-7873022	WBGene00020289	SOM	IGN	OK	0.476006	5.0763	3.41473	5e-05	0.0001367	yes	Coding	0.335904	0.616108	6.42565	3.72695
K02C4.3	chrII:8081169-8086795	WBGene00010502	SOM	IGN	OK	12.3929	132.154	3.41464	5e-05	0.0001367	yes	Coding	12.657	12.1288	131.792	132.517
lip-1	chrIV:6842945-6845141	WBGene00003043	SOM	IGN	OK	4.17737	44.54	3.41444	5e-05	0.0001367	yes	Coding	3.87508	4.47966	44.2014	44.8786
tag-345	chrI:5656068-5657912	WBGene00018893	SOM	IGN	OK	7.17504	76.3892	3.41231	5e-05	0.0001367	yes	Coding	7.59784	6.75224	74.2336	78.5448
srz-4	chrI:5801874-5803269	WBGene00015175	SOM	IGN	OK	1.08856	11.5717	3.4101	5e-05	0.0001367	yes	Coding	1.0367	1.14042	11.195	11.9483
usp-48	chrI:9506547-9510827	WBGene00009267	SOM	IGN	OK	8.31749	88.3434	3.4089	5e-05	0.0001367	yes	Coding	8.2241	8.41088	80.7702	95.9167
ztf-23	chrI:3052129-3059073	WBGene00021846	SOM	IGN	OK	4.82695	51.2666	3.40884	5e-05	0.0001367	yes	Coding	5.16154	4.49235	51.0114	51.5218
R74.8	chrIII:4206278-4208095	WBGene00011282	SOM	IGN	OK	13.5261	143.329	3.40551	5e-05	0.0001367	yes	Coding	12.8669	14.1854	144.405	142.253
F49D11.10	chrI:10927081-10933696	WBGene00045433	SOM	IGN	OK	5.26817	55.7898	3.40463	5e-05	0.0001367	yes	Coding	6.15684	4.3795	54.9644	56.6153
C05C10.2	chrII:9922188-9930448	WBGene00007329	SOM	IGN	OK	8.81243	93.3166	3.40452	5e-05	0.0001367	yes	Coding	8.22153	9.40333	84.4413	102.192
cyd-1	chrII:12988153-12992485	WBGene00000870	SOM	IGN	OK	0.248308	2.62805	3.40379	0.004	0.00859288	yes	Coding	0.320375	0.176241	2.76423	2.49187
set-1	chrIII:6450995-6452304	WBGene00004781	SOM	IGN	OK	13.7381	145.366	3.40343	5e-05	0.0001367	yes	Coding	13.1429	14.3334	150.731	140.001
rha-2	chrIII:8609983-8614476	WBGene00015525	SOM	IGN	OK	5.5312	58.5001	3.40277	5e-05	0.0001367	yes	Coding	5.46837	5.59403	55.4657	61.5344
C34E10.10	chrIII:5226857-5227650	WBGene00016411	SOM	IGN	OK	6.14001	64.8961	3.40182	5e-05	0.0001367	yes	Coding	5.02698	7.25304	61.3991	68.3931
zyg-8	chrIII:12061638-12071897	WBGene00006993	SOM	IGN	OK	4.3307	45.7214	3.4002	5e-05	0.0001367	yes	Coding	4.22181	4.4396	42.8419	48.601
Y37E3.1	chrI:2061738-2063945	WBGene00021346	SOM	IGN	OK	6.49531	68.3798	3.3961	5e-05	0.0001367	yes	Coding	6.9471	6.04352	63.2145	73.5451
tftc-3	chrV:10206800-10210314	WBGene00014114	SOM	IGN	OK	8.55605	90.0695	3.39602	5e-05	0.0001367	yes	Coding	8.89734	8.21476	86.7115	93.4276
F01F1.11	chrIII:5869719-5871800	WBGene00017165	SOM	IGN	OK	7.66971	80.6907	3.39516	5e-05	0.0001367	yes	Coding	7.84918	7.49024	83.184	78.1973
Y75B8A.13	chrIII:12203796-12215585	WBGene00013549	SOM	IGN	OK	4.87099	51.1723	3.39307	5e-05	0.0001367	yes	Coding	4.46372	5.27827	44.1221	58.2224
[truncated: 2,832 more rows]

## Sheet: SOM-enriched 3919 coding
Gene	Locus	WB ID	Sample_1	Sample_2	status	SOM FPKM	IGN FPKM	log2(IGN/SOM)	p_value	q_value	significant	CodingStatus	SOM Rep 1 FPKM	SOM Rep 2 FPKM	IGN Rep 1 FPKM	IGN Rep 2 FPKM
hen-1	chrX:7116377-7116940	WBGene00001841	SOM	IGN	OK	32.4848	0	-inf	5e-05	0.0001367	yes	Coding	30.3178	34.6518	0	0
ins-12	chrII:5554611-5555289	WBGene00002095	SOM	IGN	OK	1.66756	0	-inf	0.00765	0.015577	yes	Coding	1.59462	1.74049	0	0
ins-21	chrIII:10023714-10024031	WBGene00002104	SOM	IGN	OK	4.90949	0	-inf	5e-05	0.0001367	yes	Coding	7.49013	2.32885	0	0
ins-29	chrI:13143189-14566044	WBGene00002112	SOM	IGN	OK	7.28622	0	-inf	0.00755	0.0153906	yes	Coding	6.42013	8.15231	0	0
nas-3	chrV:9478188-9479386	WBGene00003522	SOM	IGN	OK	1.3547	0	-inf	5e-05	0.0001367	yes	Coding	1.41374	1.29565	0	0
nhr-74	chrI:11429061-11432054	WBGene00003664	SOM	IGN	OK	9.63313	0	-inf	5e-05	0.0001367	yes	Coding	8.78219	10.4841	0	0
spp-19	chrV:6560210-6561475	WBGene00005004	SOM	IGN	OK	2.49039	0	-inf	5e-05	0.0001367	yes	Coding	3.64666	1.33412	0	0
C01G10.16	chrV:15093192-15094301	WBGene00007241	SOM	IGN	OK	2.6412	0	-inf	0.0026	0.00573289	yes	Coding	2.00584	3.27655	0	0
nhr-259	chrI:11473267-11475609	WBGene00007770	SOM	IGN	OK	1.50297	0	-inf	5e-05	0.0001367	yes	Coding	0	3.00594	0	0
C30F2.4	chrX:16074988-16075596	WBGene00007818	SOM	IGN	OK	6.20786	0	-inf	0.0002	0.00051659	yes	Coding	6.64542	5.77031	0	0
dmd-11	chrV:13236156-13236590	WBGene00007930	SOM	IGN	OK	5.68198	0	-inf	5e-05	0.0001367	yes	Coding	5.89674	5.46722	0	0
C39B10.5	chrX:10447290-10447662	WBGene00008025	SOM	IGN	OK	0.817109	0	-inf	0.0223	0.041287	yes	Coding	1.0561	0.578121	0	0
C44H4.8	chrX:14595078-14595457	WBGene00008096	SOM	IGN	OK	2.75723	0	-inf	0.0004	0.000997592	yes	Coding	1.47821	4.03624	0	0
F14D7.5	chrV:14299164-14299627	WBGene00008792	SOM	IGN	OK	6.19398	0	-inf	5e-05	0.0001367	yes	Coding	9.3325	3.05545	0	0
F21A3.2	chrV:15533786-15533945	WBGene00008992	SOM	IGN	OK	5.44781	0	-inf	0.0223	0.041287	yes	Coding	7.1032	3.79242	0	0
F36F2.8	chrI:9015349-9015704	WBGene00009481	SOM	IGN	OK	3.62997	0	-inf	5e-05	0.0001367	yes	Coding	2.27682	4.98312	0	0
cnc-7	chrV:20394064-20394653	WBGene00010005	SOM	IGN	OK	9.275	0	-inf	5e-05	0.0001367	yes	Coding	12.0314	6.51863	0	0
F57E7.1	chrV:16481584-16481979	WBGene00010202	SOM	IGN	OK	2.0106	0	-inf	0.00035	0.000878786	yes	Coding	1.93125	2.08996	0	0
F58B4.2	chrV:10917687-10918382	WBGene00010235	SOM	IGN	OK	2.25139	0	-inf	0.0014	0.00322514	yes	Coding	3.69553	0.807249	0	0
F59F5.4	chrX:10542979-10543348	WBGene00010343	SOM	IGN	OK	2.14373	0	-inf	0.00075	0.00180368	yes	Coding	1.3457	2.94176	0	0
R08B4.4	chrX:11107387-11109157	WBGene00011140	SOM	IGN	OK	0.872527	0	-inf	0.00025	0.000638083	yes	Coding	0.229899	1.51515	0	0
R08B4.5	chrX:11116131-11116647	WBGene00011141	SOM	IGN	OK	3.53769	0	-inf	0.0001	0.000266846	yes	Coding	3.7016	3.37377	0	0
T18D3.5	chrX:12463749-12464309	WBGene00011822	SOM	IGN	OK	3.67746	0	-inf	5e-05	0.0001367	yes	Coding	5.003	2.35192	0	0
W06G6.10	chrV:16503518-16718341	WBGene00012312	SOM	IGN	OK	10.1061	0	-inf	0.0252	0.0460569	yes	Coding	10.2458	9.96631	0	0
Y7A5A.6	chrX:15797263-15799627	WBGene00012412	SOM	IGN	OK	3.82923	0	-inf	5e-05	0.0001367	yes	Coding	2.89515	4.76331	0	0
Y26D4A.3	chrI:13072055-13072931	WBGene00012501	SOM	IGN	OK	1.77022	0	-inf	5e-05	0.0001367	yes	Coding	0.656976	2.88346	0	0
sre-18	chrIV:12227887-12229757	WBGene00012705	SOM	IGN	OK	1.18256	0	-inf	5e-05	0.0001367	yes	Coding	0.322531	2.0426	0	0
Y40H7A.9	chrIV:15207560-15209490	WBGene00012746	SOM	IGN	OK	0.827636	0	-inf	0.0033	0.00717485	yes	Coding	1.29894	0.35633	0	0
Y51A2A.4	chrV:18290923-18291320	WBGene00013060	SOM	IGN	OK	7.76681	0	-inf	5e-05	0.0001367	yes	Coding	7.71112	7.82249	0	0
Y51B9A.8	chrII:9398806-9399769	WBGene00013090	SOM	IGN	OK	2.61725	0	-inf	5e-05	0.0001367	yes	Coding	1.21881	4.01569	0	0
scl-20	chrV:18732843-18734438	WBGene00013972	SOM	IGN	OK	4.32919	0	-inf	5e-05	0.0001367	yes	Coding	6.71596	1.94243	0	0
ZK666.11	chrII:10482524-10484413	WBGene00014049	SOM	IGN	OK	1.24825	0	-inf	0.0013	0.00301515	yes	Coding	1.36079	1.13571	0	0
fbxa-164	chrII:1612840-1614009	WBGene00015599	SOM	IGN	OK	3.12419	0	-inf	5e-05	0.0001367	yes	Coding	2.81734	3.43103	0	0
nhr-257	chrII:2443296-4279128	WBGene00015869	SOM	IGN	OK	0.962826	0	-inf	0.0042	0.00898713	yes	Coding	0.810849	1.1148	0	0
C24H10.3	chrX:5061037-5061958	WBGene00016069	SOM	IGN	OK	0.995683	0	-inf	0.0223	0.041287	yes	Coding	1.2875	0.703866	0	0
C37C3.10	chrV:7731614-8569933	WBGene00016502	SOM	IGN	OK	3.37656	0	-inf	0.0171	0.0324942	yes	Coding	3.21436	3.53877	0	0
C45B2.3	chrX:6082924-6083298	WBGene00016660	SOM	IGN	OK	1.57706	0	-inf	0.001	0.00236323	yes	Coding	2.03817	1.11595	0	0
C46H11.3	chrI:4573661-5262993	WBGene00016729	SOM	IGN	OK	1.72911	0	-inf	0.01005	0.0200375	yes	Coding	1.80454	1.65368	0	0
EGAP5.1	chrX:5163023-5163324	WBGene00017150	SOM	IGN	OK	3.23338	0	-inf	0.0003	0.000758483	yes	Coding	3.55754	2.90922	0	0
F09F9.3	chrX:4119627-4120992	WBGene00017308	SOM	IGN	OK	6.1285	0	-inf	5e-05	0.0001367	yes	Coding	6.72684	5.53016	0	0
F10D2.8	chrV:7150245-7150667	WBGene00017334	SOM	IGN	OK	0.840049	0	-inf	0.0064	0.0132143	yes	Coding	0.391681	1.28842	0	0
nhr-263	chrV:7340620-7341152	WBGene00017367	SOM	IGN	OK	3.82586	0	-inf	5e-05	0.0001367	yes	Coding	4.70995	2.94176	0	0
F26A1.7	chrIII:4819291-4819907	WBGene00017805	SOM	IGN	OK	0.785443	0	-inf	0.00295	0.00645678	yes	Coding	0.291404	1.27948	0	0
F26A10.1	chrX:7627632-7627800	WBGene00017813	SOM	IGN	OK	10.438	0	-inf	0.0004	0.000997592	yes	Coding	8.59203	12.2839	0	0
F48C1.9	chrI:5332342-5332763	WBGene00018601	SOM	IGN	OK	23.8429	0	-inf	5e-05	0.0001367	yes	Coding	15.949	31.7367	0	0
F52D2.5	chrX:1974269-1974517	WBGene00018687	SOM	IGN	OK	4.44804	0	-inf	0.0026	0.00573289	yes	Coding	3.39207	5.50402	0	0
F56C3.8	chrX:1384355-1384633	WBGene00018945	SOM	IGN	OK	11.4179	0	-inf	5e-05	0.0001367	yes	Coding	13.8323	9.00343	0	0
srt-6	chrV:7407527-7408795	WBGene00020055	SOM	IGN	OK	0.765174	0	-inf	5e-05	0.0001367	yes	Coding	1.11975	0.410597	0	0
T20D4.7	chrV:3408866-3409422	WBGene00020613	SOM	IGN	OK	9.72177	0	-inf	5e-05	0.0001367	yes	Coding	10.7046	8.73898	0	0
dlhd-1	chrII:1169846-1172091	WBGene00020741	SOM	IGN	OK	4.08163	0	-inf	5e-05	0.0001367	yes	Coding	5.97372	2.18954	0	0
T24A6.7	chrV:3525290-3526175	WBGene00020747	SOM	IGN	OK	1.71622	0	-inf	5e-05	0.0001367	yes	Coding	2.01986	1.41258	0	0
T28A11.6	chrV:3262568-3262950	WBGene00020873	SOM	IGN	OK	4.88449	0	-inf	5e-05	0.0001367	yes	Coding	5.65835	4.11062	0	0
W09C3.3	chrI:4573661-5262993	WBGene00021111	SOM	IGN	OK	2.74142	0	-inf	0.0011	0.00258166	yes	Coding	2.30834	3.1745	0	0
Y39H10A.1	chrV:3767199-3767693	WBGene00021478	SOM	IGN	OK	1.28538	0	-inf	0.00055	0.00134846	yes	Coding	1.78678	0.783972	0	0
thn-5	chrIV:5230824-5232471	WBGene00021999	SOM	IGN	OK	3.60231	0	-inf	5e-05	0.0001367	yes	Coding	5.13243	2.07218	0	0
nspc-1	chrX:8534673-8534977	WBGene00023477	SOM	IGN	OK	6.61499	0	-inf	5e-05	0.0001367	yes	Coding	6.91998	6.31	0	0
nspc-12	chrX:12360749-12361053	WBGene00023493	SOM	IGN	OK	1.23483	0	-inf	0.0064	0.0132143	yes	Coding	0.576665	1.893	0	0
srm-5	chrV:14335213-14336697	WBGene00044112	SOM	IGN	OK	0.97483	0	-inf	5e-05	0.0001367	yes	Coding	0.831578	1.11808	0	0
C54F6.15	chrV:7522012-7522345	WBGene00044113	SOM	IGN	OK	22.9405	0	-inf	5e-05	0.0001367	yes	Coding	17.1079	28.7731	0	0
W04G3.10	chrX:11077705-11078177	WBGene00044152	SOM	IGN	OK	0.844213	0	-inf	0.00765	0.015577	yes	Coding	0.805411	0.883014	0	0
F09C6.11	chrV:16881877-16882287	WBGene00044181	SOM	IGN	OK	4.67246	0	-inf	0.0002	0.00051659	yes	Coding	5.78614	3.55878	0	0
F09C6.13	chrV:16885051-16885380	WBGene00044183	SOM	IGN	OK	8.13328	0	-inf	5e-05	0.0001367	yes	Coding	7.24844	9.01811	0	0
F46B6.13	chrV:9798901-9799139	WBGene00044192	SOM	IGN	OK	5.79067	0	-inf	0.00125	0.00290991	yes	Coding	1.8086	9.77273	0	0
C30H6.12	chrIV:17383398-17386746	WBGene00044238	SOM	IGN	OK	1.71245	0	-inf	5e-05	0.0001367	yes	Coding	1.50135	1.92354	0	0
nspc-2	chrX:8541092-8541396	WBGene00044337	SOM	IGN	OK	0.892165	0	-inf	0.0223	0.041287	yes	Coding	1.15333	0.631	0	0
nspc-3	chrX:8537101-8537405	WBGene00044338	SOM	IGN	OK	12.1853	0	-inf	5e-05	0.0001367	yes	Coding	9.22664	15.144	0	0
B0205.14	chrI:10726906-10727318	WBGene00044646	SOM	IGN	OK	40.1237	0	-inf	5e-05	0.0001367	yes	Coding	32.0934	48.1539	0	0
C01G10.17	chrV:15090770-15091045	WBGene00044658	SOM	IGN	OK	7.63066	0	-inf	5e-05	0.0001367	yes	Coding	4.42668	10.8346	0	0
Y67A10A.11	chrIV:14339940-14342085	WBGene00044906	SOM	IGN	OK	1.25018	0	-inf	5e-05	0.0001367	yes	Coding	2.04746	0.452909	0	0
Y43C5A.7	chrIV:10277346-10277880	WBGene00044922	SOM	IGN	OK	7.55179	0	-inf	5e-05	0.0001367	yes	Coding	8.74941	6.35418	0	0
D1007.19	chrI:4573661-5262993	WBGene00045048	SOM	IGN	OK	2.188	0	-inf	0.02135	0.0397079	yes	Coding	1.7775	2.59849	0	0
Y57G11B.8	chrIV:14578233-14578672	WBGene00045061	SOM	IGN	OK	1.34762	0	-inf	0.00765	0.015577	yes	Coding	1.2875	1.40773	0	0
F20E11.17	chrV:17468728-17469226	WBGene00050906	SOM	IGN	OK	2.0277	0	-inf	0.01915	0.0360381	yes	Coding	1.27856	2.77684	0	0
T20F5.8	chrI:3910796-3912474	WBGene00077599	SOM	IGN	OK	2.10322	0	-inf	5e-05	0.0001367	yes	Coding	1.41344	2.793	0	0
B0563.10	chrX:9166848-9167184	WBGene00077673	SOM	IGN	OK	3.97865	0	-inf	5e-05	0.0001367	yes	Coding	7.23797	0.719328	0	0
F54B3.4	chrII:10270417-10271090	WBGene00175034	SOM	IGN	OK	1.62525	0	-inf	0.00765	0.015577	yes	Coding	1.55398	1.69652	0	0
W09C2.7	chrIV:9621976-9622349	WBGene00185095	SOM	IGN	OK	1.50694	0	-inf	0.0064	0.0132143	yes	Coding	0.704525	2.30935	0	0
Y38H6C.24	chrV:20526421-20526706	WBGene00194689	SOM	IGN	OK	6.32604	0	-inf	0.00075	0.00180368	yes	Coding	4.00644	8.64563	0	0
Y36E3A.2	chrV:15426261-15426595	WBGene00194708	SOM	IGN	OK	49.8514	0	-inf	5e-05	0.0001367	yes	Coding	75.7918	23.9109	0	0
C18D11.10	chrIII:10732173-12052193	WBGene00194727	SOM	IGN	OK	5.02161	0	-inf	0.0236	0.0434334	yes	Coding	4.7933	5.24992	0	0
K03B8.14	chrV:11390637-11390872	WBGene00194783	SOM	IGN	OK	3.83612	0	-inf	0.0064	0.0132143	yes	Coding	1.8086	5.86364	0	0
Y41C4A.22	chrIII:10732173-12052193	WBGene00194866	SOM	IGN	OK	2.45795	0	-inf	0.02335	0.0430072	yes	Coding	3.14716	1.76875	0	0
C12D8.21	chrV:10240547-10241163	WBGene00195157	SOM	IGN	OK	0.929562	0	-inf	0.02535	0.0462639	yes	Coding	0.889384	0.969739	0	0
C07B5.8	chrX:9536603-9536708	WBGene00195209	SOM	IGN	OK	64.6347	0	-inf	0.01915	0.0360381	yes	Coding	42.5243	86.7451	0	0
Y57E12B.10	chrV:6935554-6935843	WBGene00202501	SOM	IGN	OK	1.74664	0	-inf	0.01805	0.0341487	yes	Coding	0	3.49328	0	0
K10D3.8	chrI:7121655-7122193	WBGene00219281	SOM	IGN	OK	3.55511	0	-inf	0.02475	0.0453053	yes	Coding	7.11022	0	0	0
F26F2.13	chrV:20564351-20564635	WBGene00219309	SOM	IGN	OK	2.00584	0	-inf	0.01045	0.0207667	yes	Coding	4.01169	0	0	0
C07G1.15	chrIV:8169959-8170106	WBGene00235296	SOM	IGN	OK	7.47618	0	-inf	0.02475	0.0453053	yes	Coding	14.9524	0	0	0
F19B6.10	chrIV:12337170-12337344	WBGene00235298	SOM	IGN	OK	4.05946	0	-inf	0.01805	0.0341487	yes	Coding	0	8.11892	0	0
B0513.90	chrIV:13867048-13867393	WBGene00235301	SOM	IGN	OK	0.916077	0	-inf	0.0223	0.041287	yes	Coding	1.18432	0.647839	0	0
F57C2.5	chrII:14526256-14528133	WBGene00010197	SOM	IGN	OK	166.809	122.476	-0.4457	0.02565	0.0467436	yes	Coding	154.786	178.832	119.694	125.257
hum-8	chrIV:429276-440544	WBGene00002041	SOM	IGN	OK	36.8513	26.9751	-0.45009	0.02615	0.0475542	yes	Coding	35.6474	38.0553	27.3343	26.6158
sars-1	chrIV:10003732-10005403	WBGene00005663	SOM	IGN	OK	177.381	129.522	-0.453659	0.02675	0.0485428	yes	Coding	159.3	195.462	121.233	137.81
pdi-2	chrX:4524210-4526176	WBGene00003963	SOM	IGN	OK	691.178	500.691	-0.465135	0.02535	0.0462639	yes	Coding	659.223	723.133	432.385	568.997
men-1	chrII:14226515-14233728	WBGene00012983	SOM	IGN	OK	75.2672	54.4298	-0.467625	0.02345	0.0431768	yes	Coding	78.9913	71.5431	48.0604	60.7991
K10C2.1	chrX:6421091-6430436	WBGene00019617	SOM	IGN	OK	65.9798	47.6806	-0.468623	0.0203	0.0379926	yes	Coding	70.4371	61.5226	47.2684	48.0928
moma-1	chrIII:851435-852386	WBGene00019333	SOM	IGN	OK	181.187	130.81	-0.470005	0.0239	0.0439214	yes	Coding	169.669	192.706	129.158	132.463
rpl-32	chrII:9056472-9057019	WBGene00004446	SOM	IGN	OK	2840.48	2049.09	-0.471149	0.0209	0.0389817	yes	Coding	2502.44	3178.53	1792.52	2305.67
dars-1	chrIII:9489236-9491125	WBGene00001094	SOM	IGN	OK	166.189	119.221	-0.479189	0.0171	0.0324942	yes	Coding	149.86	182.518	111.328	127.113
mboa-2	chrV:11120111-11122450	WBGene00010408	SOM	IGN	OK	100.093	71.7632	-0.480017	0.0189	0.0356414	yes	Coding	103.882	96.3025	66.816	76.7104
K11H3.3	chrIII:9851799-9853179	WBGene00010780	SOM	IGN	OK	108.334	77.5778	-0.481764	0.0205	0.0383318	yes	Coding	103.637	113.03	72.4426	82.713
Y60A3A.9	chrV:19946917-19949059	WBGene00013360	SOM	IGN	OK	208.266	147.962	-0.493194	0.01865	0.0352024	yes	Coding	185.495	231.036	127.886	168.039
strl-1	chrI:9929009-9930781	WBGene00009940	SOM	IGN	OK	96.1062	68.1456	-0.496009	0.0206	0.0384792	yes	Coding	93.4047	98.8077	65.6976	70.5936
cap-1	chrIV:7228691-7230211	WBGene00000292	SOM	IGN	OK	116.133	82.2536	-0.497629	0.0174	0.0330067	yes	Coding	112.486	119.78	78.0446	86.4626
hid-1	chrX:2489081-2494047	WBGene00001844	SOM	IGN	OK	20.9845	14.7866	-0.505035	0.02065	0.0385638	yes	Coding	20.5039	21.4651	12.938	16.6353
tbc-1	chrX:14970689-14974462	WBGene00008974	SOM	IGN	OK	24.3733	17.1737	-0.505104	0.0235	0.0432543	yes	Coding	24.8156	23.9311	16.1424	18.205
rpl-34	chrIV:12268979-12269439	WBGene00004448	SOM	IGN	OK	2171.9	1530.13	-0.505305	0.0135	0.0262758	yes	Coding	2139.35	2204.46	1435.03	1625.23
arx-4	chrIII:862299-865252	WBGene00021170	SOM	IGN	OK	103.471	72.8869	-0.505496	0.01385	0.0268803	yes	Coding	91.2966	115.646	65.6182	80.1556
rab-11.1	chrI:109264-110044	WBGene00004274	SOM	IGN	OK	124.44	87.5708	-0.506929	0.0205	0.0383318	yes	Coding	105.997	142.883	84.4958	90.6457
ptrn-1	chrX:17022195-17030127	WBGene00004121	SOM	IGN	OK	21.9129	15.4047	-0.508403	0.022	0.0408101	yes	Coding	23.9544	19.8713	13.182	17.6274
M04C3.1	chrV:19437934-19444904	WBGene00010850	SOM	IGN	OK	44.1237	30.9633	-0.510991	0.011	0.0218041	yes	Coding	49.1314	39.1159	28.9436	32.9831
T12G3.2	chrIV:12039202-12043486	WBGene00011738	SOM	IGN	OK	20.6334	14.4653	-0.512386	0.01805	0.0341487	yes	Coding	19.1526	22.1143	13.6036	15.3271
rps-23	chrIV:12390318-12391024	WBGene00004492	SOM	IGN	OK	5777.07	4040.91	-0.515656	0.02085	0.0388929	yes	Coding	5258.94	6295.2	3917.22	4164.6
cpd-1	chrI:5520393-5529522	WBGene00019074	SOM	IGN	OK	24.8415	17.3591	-0.517059	0.02	0.0374997	yes	Coding	25.0968	24.5863	14.8603	19.8579
ppm-2	chrIII:4650463-4653150	WBGene00011953	SOM	IGN	OK	151.901	105.963	-0.519577	0.0103	0.020496	yes	Coding	154.017	149.785	99.0562	112.869
D1005.1	chrX:1479566-1484082	WBGene00016995	SOM	IGN	OK	52.3836	36.5038	-0.521068	0.01075	0.0213344	yes	Coding	56.4605	48.3067	32.7239	40.2837
T16G12.1	chrIII:10040159-10049652	WBGene00011803	SOM	IGN	OK	32.0059	22.2773	-0.522764	0.00945	0.0189336	yes	Coding	36.8832	27.1286	24.2962	20.2584
plp-1	chrIV:7633418-7634420	WBGene00004046	SOM	IGN	OK	173.155	119.65	-0.533246	0.00975	0.019475	yes	Coding	157.311	188.998	111.904	127.396
F28C1.3	chrV:12468852-12472691	WBGene00009201	SOM	IGN	OK	33.7295	23.2637	-0.535933	0.00895	0.0180378	yes	Coding	39.5348	27.9243	21.2051	25.3222
trx-2	chrV:10314645-10315185	WBGene00007099	SOM	IGN	OK	135.514	93.1771	-0.540399	0.01595	0.0304859	yes	Coding	117.605	153.424	95.5681	90.786
sucl-2	chrIII:900269-901388	WBGene00017759	SOM	IGN	OK	152.696	104.975	-0.540614	0.0085	0.017188	yes	Coding	143.999	161.393	98.3636	111.587
rps-26	chrI:14759924-14760535	WBGene00004495	SOM	IGN	OK	3903.59	2675.47	-0.54501	0.0074	0.0151074	yes	Coding	3589.63	4217.56	2327.59	3023.35
prx-11	chrI:12971603-12972248	WBGene00004196	SOM	IGN	OK	47.3971	32.4799	-0.545251	0.02395	0.0440034	yes	Coding	46.2566	48.5377	29.9784	34.9814
plc-1	chrX:10795004-10814079	WBGene00004036	SOM	IGN	OK	14.1424	9.68049	-0.546875	0.00975	0.019475	yes	Coding	14.5377	13.7471	8.99068	10.3703
F09F7.7	chrIII:5553528-5554876	WBGene00017304	SOM	IGN	OK	72.7793	49.7326	-0.549337	0.0114	0.0225587	yes	Coding	64.2413	81.3173	44.8284	54.6368
rps-13	chrIII:6374078-6374928	WBGene00004482	SOM	IGN	OK	1942.31	1326.24	-0.550433	0.0075	0.0152925	yes	Coding	1756.62	2128.01	1264.82	1387.66
C42D4.2	chrIV:7180553-7182773	WBGene00016595	SOM	IGN	OK	24.057	16.4192	-0.551079	0.01475	0.0284046	yes	Coding	29.3984	18.7157	18.5152	14.3231
rps-5	chrIV:11110194-11111023	WBGene00004474	SOM	IGN	OK	3351.74	2285.78	-0.552224	0.01485	0.0285234	yes	Coding	2992.79	3710.69	2021.78	2549.79
pod-2	chrII:1136807-1152382	WBGene00004076	SOM	IGN	OK	239.809	163.488	-0.552699	0.0172	0.0326652	yes	Coding	227.476	252.141	144.82	182.156
sptl-3	chrV:13893310-13896022	WBGene00011932	SOM	IGN	OK	66.5115	45.3197	-0.553466	0.00775	0.015761	yes	Coding	61.9094	71.1137	43.4513	47.1881
sec-15	chrX:8831806-8835659	WBGene00016188	SOM	IGN	OK	18.9958	12.9397	-0.553876	0.01005	0.0200375	yes	Coding	19.4017	18.59	11.2717	14.6078
unc-112	chrV:14692136-14696614	WBGene00006836	SOM	IGN	OK	50.5504	34.4194	-0.554498	0.00775	0.015761	yes	Coding	50.2788	50.8219	33.0865	35.7524
F25E5.5	chrV:7447256-7448865	WBGene00017786	SOM	IGN	OK	20.11	13.6842	-0.555399	0.02585	0.0470766	yes	Coding	20.3534	19.8665	11.8229	15.5455
C49A9.9	chrIV:6217423-6219154	WBGene00016763	SOM	IGN	OK	30.312	20.5837	-0.558387	0.01495	0.028702	yes	Coding	25.2702	35.3538	21.0623	20.105
T19D12.6	chrII:6637280-6643066	WBGene00020581	SOM	IGN	OK	92.3742	62.5958	-0.561424	0.0049	0.0103376	yes	Coding	96.8294	87.919	52.4062	72.7854
snx-27	chrI:10543014-10546174	WBGene00009116	SOM	IGN	OK	26.9425	18.2379	-0.562946	0.0118	0.0232799	yes	Coding	27.6806	26.2045	16.9974	19.4784
tbb-2	chrIII:4016044-4017601	WBGene00006537	SOM	IGN	OK	688.61	465.799	-0.563978	0.00745	0.0151981	yes	Coding	632.085	745.134	408.46	523.138
nhr-4	chrIV:9879312-9881930	WBGene00003603	SOM	IGN	OK	18.8048	12.7115	-0.564968	0.02135	0.0397079	yes	Coding	17.6702	19.9394	12.5838	12.8391
amt-4	chrX:4565282-4569225	WBGene00000136	SOM	IGN	OK	16.8214	11.3699	-0.565076	0.01725	0.0327412	yes	Coding	18.4709	15.1718	12.1456	10.5942
ZK822.5	chrIV:11937395-11940485	WBGene00014092	SOM	IGN	OK	65.6009	44.3079	-0.566151	0.00485	0.010252	yes	Coding	67.3142	63.8875	39.5467	49.0691
mdt-28	chrI:7057206-7059294	WBGene00009223	SOM	IGN	OK	173.248	117.001	-0.566313	0.00455	0.0096791	yes	Coding	153.859	192.638	110.305	123.698
fut-8	chrV:5987267-5990213	WBGene00001508	SOM	IGN	OK	13.8774	9.35688	-0.568634	0.02385	0.0438492	yes	Coding	12.6582	15.0965	9.30953	9.40424
F39B2.3	chrI:14788206-14789471	WBGene00009554	SOM	IGN	OK	45.9034	30.8829	-0.57179	0.01185	0.0233729	yes	Coding	42.0014	49.8053	30.9148	30.8511
C15H9.5	chrX:6093276-6096903	WBGene00015801	SOM	IGN	OK	23.9245	16.0889	-0.572426	0.01205	0.0237302	yes	Coding	24.2635	23.5856	15.1423	17.0355
kcc-2	chrIV:6040963-6073953	WBGene00019205	SOM	IGN	OK	30.3326	20.3896	-0.573033	0.0041	0.00879731	yes	Coding	30.1708	30.4943	19.9791	20.8001
Y64G10A.6	chrIV:14276562-14285177	WBGene00013415	SOM	IGN	OK	7.31719	4.91679	-0.573573	0.02735	0.0495272	yes	Coding	8.79461	5.83977	4.57262	5.26096
mct-4	chrX:4921906-4929720	WBGene00003986	SOM	IGN	OK	55.0056	36.9579	-0.573694	0.00535	0.0111832	yes	Coding	56.8795	53.1316	38.2164	35.6994
baf-1	chrIII:9467384-9467709	WBGene00000235	SOM	IGN	OK	180.127	121.003	-0.573968	0.02305	0.0424929	yes	Coding	155.212	205.041	117.867	124.14
spl-1	chrIV:380017-383179	WBGene00004981	SOM	IGN	OK	127.25	85.3863	-0.575587	0.00475	0.0100601	yes	Coding	114.614	139.885	85.3219	85.4508
tag-123	chrX:8419057-8421999	WBGene00006472	SOM	IGN	OK	99.0683	66.3383	-0.578581	0.00315	0.00686605	yes	Coding	102.724	95.4123	62.2802	70.3964
T04F8.2	chrX:11653870-11656491	WBGene00011441	SOM	IGN	OK	31.8658	21.3233	-0.579581	0.00935	0.0187516	yes	Coding	31.7906	31.9411	21.028	21.6186
dpm-3	chrIV:12391569-12392009	WBGene00009219	SOM	IGN	OK	177.731	118.815	-0.580982	0.01755	0.0332681	yes	Coding	150.637	204.825	113.131	124.499
acy-3	chrIII:3775152-3786794	WBGene00000070	SOM	IGN	OK	8.43903	5.6395	-0.581509	0.0138	0.0268023	yes	Coding	8.25428	8.62377	5.03002	6.24898
C34C6.4	chrII:8696577-8698876	WBGene00007917	SOM	IGN	OK	67.3942	45.0101	-0.582378	0.0045	0.00957523	yes	Coding	65.2782	69.5103	45.7986	44.2215
saeg-1	chrV:10852862-10865680	WBGene00010012	SOM	IGN	OK	45.0122	30.0479	-0.583054	0.0048	0.0101568	yes	Coding	42.7283	47.2961	30.3714	29.7244
Y16B4A.2	chrX:14761966-14771755	WBGene00012445	SOM	IGN	OK	57.7719	38.5097	-0.585145	0.00445	0.0094787	yes	Coding	61.3653	54.1785	36.9365	40.0829
cpr-1	chrV:11975644-11976678	WBGene00000781	SOM	IGN	OK	111.254	74.1403	-0.585525	0.0051	0.0107167	yes	Coding	103.547	118.961	78.8361	69.4445
mmcm-1	chrIII:3903377-3907639	WBGene00014202	SOM	IGN	OK	133.632	89.0359	-0.585807	0.0034	0.00737756	yes	Coding	131.101	136.163	84.93	93.1419
dlat-1	chrV:14445573-14447272	WBGene00009082	SOM	IGN	OK	148.788	98.7121	-0.591961	0.0036	0.00778058	yes	Coding	146.394	151.182	88.2248	109.199
phy-2	chrIV:12211189-12215964	WBGene00004025	SOM	IGN	OK	55.819	37.0253	-0.592247	0.00485	0.010252	yes	Coding	55.6732	55.9648	37.9753	36.0752
Y57G11C.42	chrIV:14728501-14745427	WBGene00013331	SOM	IGN	OK	9.25439	6.13591	-0.592861	0.02565	0.0467436	yes	Coding	9.19976	9.30901	7.71461	4.5572
T25B2.2	chrX:6169738-6173515	WBGene00020786	SOM	IGN	OK	47.0692	31.183	-0.594024	0.00575	0.0119658	yes	Coding	42.0276	52.1108	30.2222	32.1438
W04C9.2	chrI:488618-489774	WBGene00021024	SOM	IGN	OK	135.965	90.0396	-0.594609	0.01865	0.0352024	yes	Coding	142.38	129.551	89.7813	90.298
ipla-1	chrII:4591457-4601337	WBGene00019747	SOM	IGN	OK	175.842	115.949	-0.600794	0.00355	0.00768165	yes	Coding	177.4	174.284	110.763	121.134
klp-4	chrX:3171691-3178652	WBGene00002217	SOM	IGN	OK	22.0762	14.5561	-0.600872	0.0031	0.00676337	yes	Coding	21.9882	22.1642	13.0257	16.0864
rla-2	chrIV:13369513-13370256	WBGene00004410	SOM	IGN	OK	2138.93	1410.18	-0.601007	0.00305	0.00666406	yes	Coding	1874.59	2403.27	1249.74	1570.63
math-41	chrII:1824645-1830030	WBGene00020360	SOM	IGN	OK	9.82889	6.47604	-0.601916	0.01905	0.0358871	yes	Coding	8.58545	11.0723	7.3435	5.60859
Y4C6B.5	chrIV:5319245-5324906	WBGene00021159	SOM	IGN	OK	19.1869	12.5954	-0.607222	0.0145	0.0280553	yes	Coding	20.5433	17.8305	10.938	14.2529
Y60A3A.7	chrV:19955465-19958792	WBGene00013358	SOM	IGN	OK	61.9473	40.663	-0.607324	0.00515	0.0108079	yes	Coding	56.1967	67.6978	36.9544	44.3716
T07F10.1	chrV:12859426-12863509	WBGene00011587	SOM	IGN	OK	50.8298	33.3495	-0.60801	0.00275	0.00604247	yes	Coding	50.2985	51.3611	33.5004	33.1986
arf-3	chrIV:7982532-7983462	WBGene00000183	SOM	IGN	OK	227.602	149.329	-0.608018	0.0043	0.0091819	yes	Coding	220.039	235.166	147.148	151.511
nhr-40	chrX:2594089-2606266	WBGene00003630	SOM	IGN	OK	31.4187	20.5519	-0.612349	0.0079	0.0160441	yes	Coding	35.2364	27.6009	23.3395	17.7643
math-22	chrII:1905433-1907780	WBGene00016717	SOM	IGN	OK	20.1019	13.1463	-0.612683	0.0142	0.0275139	yes	Coding	19.7902	20.4136	12.7645	13.528
F46B6.12	chrV:9774969-9775641	WBGene00009776	SOM	IGN	OK	63.7368	41.6334	-0.614383	0.01215	0.0239127	yes	Coding	57.129	70.3445	38.3009	44.966
ZK673.2	chrII:10448216-10449813	WBGene00014058	SOM	IGN	OK	134.677	87.961	-0.614566	0.00335	0.00727582	yes	Coding	119.43	149.924	88.1056	87.8165
gly-2	chrI:6507908-6511574	WBGene00001627	SOM	IGN	OK	26.8886	17.5482	-0.615667	0.0061	0.0126347	yes	Coding	26.3928	27.3844	17.2119	17.8846
C25H3.7	chrII:5666887-5668911	WBGene00016116	SOM	IGN	OK	92.6657	60.3714	-0.618171	0.00505	0.0106212	yes	Coding	87.869	97.4624	66.9602	53.7826
unc-104	chrII:6995891-7010167	WBGene00006831	SOM	IGN	OK	20.8468	13.5677	-0.61965	0.00325	0.00707084	yes	Coding	24.6458	17.0478	12.6269	14.5085
unc-14	chrI:7123058-7128136	WBGene00006753	SOM	IGN	OK	37.5296	24.3834	-0.622126	0.00345	0.00747812	yes	Coding	35.9734	39.0857	23.4692	25.2977
dnj-7	chrX:7194536-7197775	WBGene00001025	SOM	IGN	OK	60.7902	39.4466	-0.62394	0.0033	0.00717485	yes	Coding	60.9883	60.5921	37.4756	41.4175
cap-2	chrII:10869220-10870355	WBGene00000293	SOM	IGN	OK	180.839	117.141	-0.626461	0.0026	0.00573289	yes	Coding	162.107	199.572	108.907	125.376
oac-14	chrX:10139412-10141945	WBGene00008602	SOM	IGN	OK	53.3459	34.5435	-0.626962	0.00475	0.0100601	yes	Coding	28.615	78.0767	36.7275	32.3594
W07E11.1	chrX:10084607-10103835	WBGene00012326	SOM	IGN	OK	72.5082	46.8236	-0.63091	0.00255	0.00563784	yes	Coding	81.7507	63.2658	41.5123	52.1348
lap-2	chrV:13043713-13045881	WBGene00002250	SOM	IGN	OK	160.561	103.582	-0.632346	0.0017	0.00387101	yes	Coding	152.188	168.933	100.038	107.126
vps-41	chrX:5283803-5289508	WBGene00017974	SOM	IGN	OK	15.0165	9.68546	-0.632652	0.0064	0.0132143	yes	Coding	15.1511	14.8819	8.26637	11.1046
ivd-1	chrIV:5087015-5088826	WBGene00015326	SOM	IGN	OK	173.487	111.668	-0.635606	0.00145	0.00333282	yes	Coding	172.026	174.947	95.5304	127.806
pqn-35	chrII:4623819-4625889	WBGene00004122	SOM	IGN	OK	12.694	8.1672	-0.636236	0.01435	0.0277913	yes	Coding	13.2198	12.1683	9.56935	6.76505
acd-2	chrI:4094611-4098112	WBGene00016066	SOM	IGN	OK	6.9796	4.48788	-0.637111	0.0269	0.0488042	yes	Coding	7.03316	6.92604	4.93946	4.03629
F11G11.5	chrII:4857928-4858843	WBGene00017385	SOM	IGN	OK	47.5568	30.5523	-0.638373	0.00925	0.0185761	yes	Coding	45.3096	49.8041	27.7369	33.3677
deb-1	chrIV:7085676-7094255	WBGene00000942	SOM	IGN	OK	35.3107	22.6734	-0.639101	0.00165	0.0037624	yes	Coding	36.4969	34.1245	20.089	25.2579
ZK836.2	chrV:12194516-12205199	WBGene00014098	SOM	IGN	OK	127.003	81.5068	-0.63987	0.00225	0.00502755	yes	Coding	124.636	129.37	78.219	84.7946
fkh-7	chrIV:5584673-5610311	WBGene00001439	SOM	IGN	OK	23.2108	14.8853	-0.640912	0.0034	0.00737756	yes	Coding	27.4498	18.9718	14.2043	15.5662
che-10	chrII:4627990-4638338	WBGene00018051	SOM	IGN	OK	4.78492	3.06493	-0.642641	0.00825	0.0167052	yes	Coding	6.3421	3.22775	3.29471	2.83515
asna-1	chrIII:8895008-8896421	WBGene00014025	SOM	IGN	OK	118.644	75.9399	-0.643704	0.00235	0.00522602	yes	Coding	106.661	130.626	77.7029	74.177
vit-1	chrX:7727849-7732892	WBGene00006925	SOM	IGN	OK	419.584	268.538	-0.643837	0.00485	0.010252	yes	Coding	491.129	348.039	254.392	282.683
gbh-2	chrII:8485886-8487458	WBGene00001523	SOM	IGN	OK	47.8477	30.6204	-0.643956	0.0029	0.00635159	yes	Coding	44.9834	50.7119	34.1975	27.0433
C30H6.7	chrIV:17380597-17382110	WBGene00007824	SOM	IGN	OK	172.073	110.049	-0.644882	0.0009	0.00214362	yes	Coding	155.358	188.789	116.728	103.369
unc-41	chrV:9966656-9976202	WBGene00006777	SOM	IGN	OK	5.90033	3.76798	-0.647006	0.0101	0.0201299	yes	Coding	6.49139	5.30927	4.40846	3.1275
abts-3	chrII:6136066-6156820	WBGene00019018	SOM	IGN	OK	8.15242	5.18706	-0.652312	0.0087	0.0175642	yes	Coding	8.87595	7.4289	5.51635	4.85777
del-5	chrX:11004975-11008114	WBGene00010334	SOM	IGN	OK	8.31284	5.28492	-0.653459	0.02525	0.0461225	yes	Coding	10.9152	5.7105	5.93631	4.63353
aha-1	chrI:10194148-10196980	WBGene00000095	SOM	IGN	OK	28.6368	18.18	-0.655516	0.0049	0.0103376	yes	Coding	26.8625	30.4111	17.8821	18.4779
unc-13	chrI:7422780-7453725	WBGene00006752	SOM	IGN	OK	12.0932	7.67502	-0.655954	0.0028	0.00614408	yes	Coding	13.4348	10.7516	7.62273	7.72731
C17H11.6	chrX:8185495-8203729	WBGene00015926	SOM	IGN	OK	23.8017	15.1045	-0.656083	0.0033	0.00717485	yes	Coding	23.257	24.3464	14.1245	16.0846
Y34B4A.4	chrX:5264297-5271610	WBGene00021320	SOM	IGN	OK	8.92198	5.65114	-0.658821	0.00745	0.0151981	yes	Coding	8.97916	8.8648	4.85351	6.44878
F35H12.5	chrX:918394-920069	WBGene00018077	SOM	IGN	OK	12.4546	7.88653	-0.659218	0.02365	0.0435108	yes	Coding	15.0175	9.89175	6.77058	9.00248
F57F4.4	chrV:6401513-6408766	WBGene00019017	SOM	IGN	OK	80.1721	50.6535	-0.662439	0.0011	0.00258166	yes	Coding	79.7049	80.6393	52.0073	49.2997
bli-6	chrIV:6377095-6378097	WBGene00000256	SOM	IGN	OK	81.9309	51.7446	-0.663	0.0022	0.00492929	yes	Coding	76.2842	87.5776	68.4495	35.0397
tig-2	chrV:4726781-4730106	WBGene00006570	SOM	IGN	OK	15.5287	9.80592	-0.663211	0.01605	0.0306484	yes	Coding	14.3169	16.7405	9.46728	10.1446
H28O16.1	chrI:12652379-12654344	WBGene00010419	SOM	IGN	OK	538.845	340.238	-0.663326	0.0013	0.00301515	yes	Coding	525.987	551.703	312.702	367.773
sek-1	chrX:7816752-7820012	WBGene00004758	SOM	IGN	OK	40.7132	25.697	-0.663898	0.00505	0.0106212	yes	Coding	36.6367	44.7897	24.3707	27.0233
mgl-2	chrI:10383134-10391307	WBGene00003233	SOM	IGN	OK	16.0457	10.1225	-0.664616	0.0031	0.00676337	yes	Coding	14.8687	17.2228	10.1569	10.0881
F07A11.4	chrII:11603890-11611240	WBGene00008547	SOM	IGN	OK	16.6535	10.4996	-0.665494	0.0026	0.00573289	yes	Coding	16.5038	16.8032	10.0966	10.9025
C05G5.1	chrX:14734441-14737306	WBGene00007347	SOM	IGN	OK	10.5827	6.66623	-0.666765	0.01815	0.034326	yes	Coding	11.617	9.54844	6.23474	7.09771
prx-6	chrV:4715410-4720025	WBGene00004195	SOM	IGN	OK	11.7227	7.38156	-0.667306	0.0067	0.0137746	yes	Coding	11.427	12.0184	7.09966	7.66346
T27A3.1	chrI:6122591-6126534	WBGene00020838	SOM	IGN	OK	59.218	37.2436	-0.669042	0.0022	0.00492929	yes	Coding	58.535	59.901	35.7601	38.7272
rpia-1	chrIII:7123122-7124096	WBGene00015101	SOM	IGN	OK	86.689	54.5177	-0.669124	0.0026	0.00573289	yes	Coding	81.9864	91.3916	51.773	57.2624
tct-1	chrI:10569074-10569923	WBGene00009122	SOM	IGN	OK	1755.09	1103.44	-0.669537	0.00755	0.0153906	yes	Coding	1614.26	1895.92	1066.21	1140.67
C27B7.7	chrIV:8907035-8915223	WBGene00007764	SOM	IGN	OK	6.02292	3.78436	-0.670412	0.00535	0.0111832	yes	Coding	6.99155	5.05428	3.73437	3.83436
dmsr-1	chrV:11438799-11441399	WBGene00010191	SOM	IGN	OK	7.88296	4.94955	-0.67144	0.02545	0.0464102	yes	Coding	6.72656	9.03937	4.55829	5.34081
D2023.4	chrV:11825079-11825700	WBGene00008408	SOM	IGN	OK	128.004	80.3249	-0.672273	0.0019	0.00430069	yes	Coding	124.352	131.657	74.7821	85.8677
kpc-1	chrI:11676035-11680623	WBGene00002232	SOM	IGN	OK	29.5473	18.5084	-0.674847	0.00155	0.00354722	yes	Coding	32.488	26.6066	19.2765	17.7402
hum-4	chrX:11420678-11433459	WBGene00002037	SOM	IGN	OK	16.2323	10.1618	-0.675709	0.00745	0.0151981	yes	Coding	16.7822	15.6824	10.6009	9.72277
EGAP2.1	chrII:5231418-5233148	WBGene00017147	SOM	IGN	OK	11.5835	7.24883	-0.676254	0.0266	0.0482866	yes	Coding	11.5444	11.6227	6.51728	7.98039
col-13	chrV:10420866-10421869	WBGene00000602	SOM	IGN	OK	15.3788	9.61816	-0.677115	0.02	0.0374997	yes	Coding	16.3863	14.3714	13.7532	5.48307
dhhc-2	chrI:11836580-11849151	WBGene00012948	SOM	IGN	OK	12.7041	7.94132	-0.677846	0.0161	0.0307331	yes	Coding	11.8875	13.5207	8.44518	7.43746
ccb-1	chrI:3641960-3646884	WBGene00000368	SOM	IGN	OK	12.6742	7.8912	-0.683579	0.0114	0.0225587	yes	Coding	13.5992	11.7492	7.13315	8.64926
nbet-1	chrIV:5209696-5210364	WBGene00043064	SOM	IGN	OK	92.6319	57.668	-0.683738	0.01105	0.0218979	yes	Coding	93.7558	91.508	55.479	59.857
oxy-5	chrI:5761029-5762370	WBGene00045483	SOM	IGN	OK	161.467	100.428	-0.685078	0.0016	0.00365756	yes	Coding	152.168	170.765	105.601	95.2546
nhr-35	chrX:4532662-4537230	WBGene00003628	SOM	IGN	OK	9.0856	5.64506	-0.686591	0.0147	0.0283417	yes	Coding	7.6234	10.5478	5.02163	6.2685
rmo-1	chrII:13237456-13237836	WBGene00008860	SOM	IGN	OK	139.474	86.6568	-0.686615	0.01475	0.0284046	yes	Coding	132.518	146.431	82.0102	91.3034
ptb-1	chrII:10677530-10689731	WBGene00004207	SOM	IGN	OK	16.8565	10.4701	-0.687024	0.00495	0.010435	yes	Coding	17.2665	16.4465	10.6694	10.2709
idh-1	chrIV:9439245-9440876	WBGene00010317	SOM	IGN	OK	368.19	228.605	-0.687597	0.0009	0.00214362	yes	Coding	342.337	394.044	215.22	241.989
C44C1.5	chrX:975736-977999	WBGene00016644	SOM	IGN	OK	39.3522	24.4073	-0.68913	0.0035	0.00758048	yes	Coding	42.9776	35.7267	26.8622	21.9524
tbc-14	chrII:13443114-13447494	WBGene00008444	SOM	IGN	OK	90.7226	56.23	-0.690122	0.00105	0.00247211	yes	Coding	86.3949	95.0503	50.1097	62.3503
nstp-2	chrIV:6604161-6606172	WBGene00017480	SOM	IGN	OK	153.526	95.1433	-0.690313	0.00085	0.00203193	yes	Coding	152.583	154.47	91.273	99.0135
C18B12.6	chrX:15004320-15006873	WBGene00007668	SOM	IGN	OK	25.0239	15.5043	-0.690635	0.00395	0.00849328	yes	Coding	24.8139	25.2338	14.3034	16.7052
T25D10.1	chrII:6403658-6404946	WBGene00020799	SOM	IGN	OK	13.8129	8.54129	-0.693485	0.01995	0.0374317	yes	Coding	13.2632	14.3626	11.0576	6.02501
cebp-1	chrX:1452795-1453853	WBGene00016997	SOM	IGN	OK	14.8037	9.15355	-0.693558	0.02	0.0374997	yes	Coding	16.0962	13.5112	8.3292	9.97789
C02B10.3	chrIV:5093498-5103262	WBGene00015328	SOM	IGN	OK	33.6765	20.8135	-0.694227	0.0073	0.0149182	yes	Coding	34.5115	32.8416	20.5987	21.0282
unc-23	chrV:8936596-8939256	WBGene00006760	SOM	IGN	OK	26.9863	16.6741	-0.694614	0.0039	0.00838908	yes	Coding	24.8605	29.1121	19.106	14.2423
cls-1	chrIII:7508129-7515100	WBGene00015580	SOM	IGN	OK	14.7712	9.11615	-0.696295	0.002	0.00451331	yes	Coding	14.9666	14.5759	9.30928	8.92301
ifd-1	chrX:8820838-8824385	WBGene00002057	SOM	IGN	OK	19.179	11.8213	-0.698144	0.00325	0.00707084	yes	Coding	17.8929	20.4652	12.8167	10.8258
tpra-1	chrIV:8956490-8965069	WBGene00008366	SOM	IGN	OK	32.2224	19.8324	-0.700205	0.0104	0.0206799	yes	Coding	32.799	31.6459	17.8855	21.7793
R03G8.3	chrX:13091061-13094157	WBGene00010998	SOM	IGN	OK	11.0465	6.79837	-0.700326	0.00615	0.0127286	yes	Coding	10.5666	11.5264	7.31265	6.28409
C02G6.1	chrV:5876352-5879832	WBGene00015359	SOM	IGN	OK	3.68279	2.26492	-0.701341	0.01995	0.0374317	yes	Coding	4.11265	3.25293	2.3474	2.18243
F28H1.4	chrI:3974129-3977221	WBGene00017909	SOM	IGN	OK	17.9474	11.0331	-0.701934	0.01725	0.0327412	yes	Coding	14.7862	21.1085	9.05647	13.0098
C05D10.4	chrIII:6088854-6102689	WBGene00015480	SOM	IGN	OK	15.7217	9.66345	-0.702145	0.00535	0.0111832	yes	Coding	16.3255	15.1179	10.2402	9.08672
hsp-3	chrX:6089355-6091728	WBGene00002007	SOM	IGN	OK	635.529	390.597	-0.702276	0.00165	0.0037624	yes	Coding	628.719	642.338	340.588	440.606
Y37E3.11	chrI:2078970-2085493	WBGene00021352	SOM	IGN	OK	126.64	77.8301	-0.702328	0.0189	0.0356414	yes	Coding	141.027	112.253	88.3645	67.2958
fkb-2	chrI:12918715-12919095	WBGene00001427	SOM	IGN	OK	262.789	161.419	-0.703091	0.00145	0.00333282	yes	Coding	251.376	274.201	126.699	196.139
vps-52	chrX:7565283-7567948	WBGene00007059	SOM	IGN	OK	14.7969	9.08303	-0.704048	0.0028	0.00614408	yes	Coding	14.6576	14.9362	7.75011	10.4159
lin-2	chrX:12399919-12413957	WBGene00002991	SOM	IGN	OK	9.42224	5.78181	-0.704548	0.0043	0.0091819	yes	Coding	9.21591	9.62857	5.8502	5.71343
K03H1.5	chrIII:9932327-9939461	WBGene00010540	SOM	IGN	OK	24.2817	14.8969	-0.704851	0.0008	0.0019166	yes	Coding	24.3043	24.259	14.8439	14.95
nhr-202	chrV:462600-464857	WBGene00019742	SOM	IGN	OK	9.27953	5.69182	-0.705163	0.0202	0.0378314	yes	Coding	9.45036	9.10871	7.33427	4.04937
R13A5.9	chrIII:7575396-7579342	WBGene00020051	SOM	IGN	OK	9.03121	5.53699	-0.705818	0.00955	0.0191035	yes	Coding	10.9565	7.10596	5.14296	5.93101
nhx-8	chrI:12828390-12833504	WBGene00003735	SOM	IGN	OK	18.3096	11.2205	-0.706466	0.00175	0.00398043	yes	Coding	16.0179	20.6013	11.6649	10.7761
acs-20	chrIV:12392456-12398618	WBGene00009218	SOM	IGN	OK	10.4904	6.42848	-0.706521	0.00705	0.0144452	yes	Coding	11.6754	9.30546	7.03732	5.81964
C27D8.3	chrIV:12706893-12711710	WBGene00007779	SOM	IGN	OK	23.6683	14.5023	-0.706675	0.00135	0.00312227	yes	Coding	25.2932	22.0435	13.657	15.3477
skr-16	chrIV:7168697-7169243	WBGene00004822	SOM	IGN	OK	21.7739	13.3315	-0.707762	0.0258	0.046996	yes	Coding	19.9481	23.5997	11.4343	15.2286
ech-1	chrV:15357774-15360721	WBGene00001150	SOM	IGN	OK	6.37416	3.90245	-0.707854	0.01125	0.0222781	yes	Coding	6.15289	6.59542	4.35758	3.44732
C14F11.2	chrX:6208769-6213813	WBGene00015779	SOM	IGN	OK	9.02427	5.52192	-0.708639	0.00865	0.0174719	yes	Coding	9.0218	9.02673	4.80169	6.24216
F21D12.3	chrII:7320369-7322860	WBGene00017663	SOM	IGN	OK	13.8488	8.47339	-0.708747	0.0064	0.0132143	yes	Coding	15.155	12.5426	8.84174	8.10504
F25B3.5	chrV:9569036-9570267	WBGene00009102	SOM	IGN	OK	17.694	10.8163	-0.710049	0.01845	0.0348571	yes	Coding	16.6816	18.7064	9.70447	11.9282
mig-10	chrIII:8279036-8305500	WBGene00003243	SOM	IGN	OK	31.2404	19.0972	-0.710055	0.0014	0.00322514	yes	Coding	29.6878	32.7931	19.8171	18.3772
F49E2.1	chrX:9561856-9565922	WBGene00009885	SOM	IGN	OK	18.1407	11.0551	-0.71452	0.0044	0.00938686	yes	Coding	17.3153	18.966	11.8425	10.2676
pab-2	chrX:13523134-13525749	WBGene00003903	SOM	IGN	OK	57.2037	34.8245	-0.716005	0.0008	0.0019166	yes	Coding	55.9214	58.4861	31.9552	37.6939
col-144	chrV:9159671-9160604	WBGene00000717	SOM	IGN	OK	17.004	10.3338	-0.718496	0.0145	0.0280553	yes	Coding	15.89	18.1179	13.0344	7.63324
apm-3	chrX:954993-957613	WBGene00000164	SOM	IGN	OK	17.6374	10.713	-0.719272	0.00625	0.0129274	yes	Coding	17.573	17.7018	10.782	10.644
Y38F1A.2	chrII:12954910-12957813	WBGene00012606	SOM	IGN	OK	15.4449	9.37863	-0.719679	0.01495	0.028702	yes	Coding	12.8523	18.0374	8.93971	9.81756
F43G6.4	chrII:11790699-11796900	WBGene00009657	SOM	IGN	OK	22.7206	13.7935	-0.720017	0.0081	0.0164238	yes	Coding	24.9032	20.538	13.3245	14.2624
T28F2.2	chrI:3637577-3638771	WBGene00020901	SOM	IGN	OK	23.0623	13.9864	-0.721504	0.02435	0.044623	yes	Coding	18.8517	27.2728	11.9916	15.9813
F14B8.5	chrX:6925225-6928608	WBGene00017447	SOM	IGN	OK	12.2552	7.43097	-0.721775	0.00875	0.0176608	yes	Coding	12.3888	12.1216	8.69915	6.16279
F35C11.4	chrII:8249895-8251668	WBGene00009403	SOM	IGN	OK	9.05619	5.48738	-0.722786	0.0249	0.0455595	yes	Coding	7.71099	10.4014	6.4836	4.49117
F11C1.5	chrX:12991428-12999502	WBGene00008694	SOM	IGN	OK	106.74	64.6738	-0.722848	0.00105	0.00247211	yes	Coding	105.861	107.619	60.3221	69.0256
pho-13	chrII:8804843-8806846	WBGene00008560	SOM	IGN	OK	21.6272	13.096	-0.723717	0.0028	0.00614408	yes	Coding	22.9626	20.2919	13.0004	13.1917
atg-11	chrX:7334756-7339803	WBGene00020334	SOM	IGN	OK	37.5996	22.766	-0.723834	0.00075	0.00180368	yes	Coding	38.1582	37.041	20.2056	25.3264
pqn-89	chrIV:6506715-6510736	WBGene00004169	SOM	IGN	OK	46.3716	28.0482	-0.725336	0.00125	0.00290991	yes	Coding	42.566	50.1772	32.7623	23.3341
F20C5.6	chrIV:8771940-8773172	WBGene00008971	SOM	IGN	OK	8.63083	5.21807	-0.725982	0.02625	0.0477254	yes	Coding	7.66748	9.59418	5.46162	4.97452
twk-8	chrIV:9082347-9087327	WBGene00006663	SOM	IGN	OK	7.45458	4.50525	-0.726519	0.0079	0.0160441	yes	Coding	7.96505	6.94411	4.94014	4.07036
C36B7.6	chrX:7097715-7100294	WBGene00016469	SOM	IGN	OK	53.5097	32.3308	-0.726891	0.0008	0.0019166	yes	Coding	50.2208	56.7986	28.5505	36.1111
T08B2.7	chrI:6207209-6211109	WBGene00020347	SOM	IGN	OK	282.731	170.736	-0.727661	0.0002	0.00051659	yes	Coding	262.451	303.011	168.194	173.278
Y18H1A.4	chrI:692185-694633	WBGene00021210	SOM	IGN	OK	51.8031	31.2227	-0.730444	0.0023	0.00513227	yes	Coding	46.6239	56.9823	31.6093	30.836
exc-5	chrIV:8799455-8813526	WBGene00001366	SOM	IGN	OK	14.204	8.553	-0.731793	0.0015	0.0034405	yes	Coding	13.8381	14.5698	8.3027	8.8033
zak-1	chrIII:6853245-6856750	WBGene00006971	SOM	IGN	OK	10.1384	6.09348	-0.734487	0.00795	0.0161377	yes	Coding	12.4706	7.80613	6.36729	5.81967
ttx-7	chrI:7301162-7302967	WBGene00008765	SOM	IGN	OK	133.945	80.4252	-0.735926	0.00045	0.0011165	yes	Coding	128.623	139.268	78.6928	82.1577
cka-1	chrIV:9731998-9737602	WBGene00000509	SOM	IGN	OK	80.4667	48.2804	-0.736955	0.00035	0.000878786	yes	Coding	80.8812	80.0522	49.5994	46.9614
tom-1	chrI:5546229-5561305	WBGene00006594	SOM	IGN	OK	34.7754	20.8614	-0.737234	0.0165	0.0314343	yes	Coding	36.2216	33.3291	21.8273	19.8954
pifk-1	chrX:920304-924507	WBGene00018076	SOM	IGN	OK	21.3019	12.7753	-0.737623	0.00115	0.00269051	yes	Coding	20.8122	21.7915	12.3437	13.2068
fbxa-59	chrIII:940867-943447	WBGene00020455	SOM	IGN	OK	45.1886	27.0928	-0.738049	0.002	0.00451331	yes	Coding	45.7316	44.6456	28.2801	25.9055
ZK1193.2	chrX:406490-416536	WBGene00022858	SOM	IGN	OK	24.4565	14.644	-0.73991	0.0002	0.00051659	yes	Coding	26.8309	22.0821	14.149	15.1389
acs-7	chrII:9291958-9293919	WBGene00007228	SOM	IGN	OK	15.0928	9.02701	-0.741539	0.0042	0.00898713	yes	Coding	13.0352	17.1503	9.4395	8.61452
pxd-1	chrIII:4006154-4009593	WBGene00007982	SOM	IGN	OK	40.0075	23.9073	-0.742818	0.0006	0.00146185	yes	Coding	38.1612	41.8538	21.2166	26.5981
ccch-1	chrV:11527938-11540166	WBGene00009532	SOM	IGN	OK	41.0887	24.4679	-0.747851	0.00055	0.00134846	yes	Coding	41.4919	40.6854	24.7164	24.2193
trpa-1	chrIV:11864523-11875620	WBGene00007801	SOM	IGN	OK	7.97207	4.74119	-0.749706	0.00225	0.00502755	yes	Coding	8.04937	7.89476	5.0517	4.43067
C41A3.1	chrX:5413777-5441886	WBGene00016558	SOM	IGN	OK	9.00306	5.35341	-0.749958	0.0002	0.00051659	yes	Coding	10.8102	7.19593	4.0934	6.61341
mig-15	chrX:10422138-10428514	WBGene00003247	SOM	IGN	OK	32.9123	19.5514	-0.751351	0.0003	0.000758483	yes	Coding	33.3042	32.5203	17.7696	21.3333
OCT-1	chrI:9888440-9892169	WBGene00003842	SOM	IGN	OK	4.96881	2.95051	-0.751933	0.0224	0.0414581	yes	Coding	4.50865	5.42896	3.38851	2.51252
gst-1	chrIII:9059279-9060008	WBGene00001749	SOM	IGN	OK	267.199	158.171	-0.756426	0.00015	0.000393467	yes	Coding	214.259	320.138	163.95	152.393
tag-260	chrV:13370539-13380052	WBGene00010867	SOM	IGN	OK	30.8276	18.2438	-0.756819	0.0018	0.00408905	yes	Coding	24.4631	37.1921	18.1893	18.2982
sulp-7	chrX:11080613-11087143	WBGene00012259	SOM	IGN	OK	14.5627	8.61387	-0.757539	0.0061	0.0126347	yes	Coding	13.9792	15.1461	9.02151	8.20623
C11H1.3	chrX:14308182-14311599	WBGene00007529	SOM	IGN	OK	23.6272	13.9738	-0.757719	0.0012	0.00280228	yes	Coding	24.3602	22.8941	13.0824	14.8653
cec-1	chrIII:8426265-8428191	WBGene00000414	SOM	IGN	OK	35.6151	21.0558	-0.75827	0.002	0.00451331	yes	Coding	30.6308	40.5993	21.7924	20.3192
crt-1	chrV:6099154-6100492	WBGene00000802	SOM	IGN	OK	1558.15	920.962	-0.758625	0.00055	0.00134846	yes	Coding	1384.81	1731.5	852.058	989.866
T18D3.6	chrX:12449848-12450859	WBGene00011823	SOM	IGN	OK	15.1039	8.92529	-0.758949	0.0119	0.0234602	yes	Coding	14.1375	16.0703	8.67675	9.17383
Y54G11A.17	chrII:14348909-14349330	WBGene00185067	SOM	IGN	OK	130.708	77.2149	-0.759392	0.00115	0.00269051	yes	Coding	117.113	144.303	83.8447	70.5852
pbo-5	chrV:20915458-20922526	WBGene00012857	SOM	IGN	OK	6.82245	4.02732	-0.76047	0.01445	0.0279718	yes	Coding	6.83827	6.80663	4.25927	3.79536
C27C12.4	chrX:14854084-14856366	WBGene00007774	SOM	IGN	OK	26.3443	15.5307	-0.762369	0.00105	0.00247211	yes	Coding	26.4257	26.263	13.9688	17.0926
E01G6.3	chrX:12241664-12244407	WBGene00008451	SOM	IGN	OK	4.81973	2.84083	-0.76264	0.0217	0.0402719	yes	Coding	4.00868	5.63077	3.30218	2.37947
fut-1	chrII:8756522-8758562	WBGene00001505	SOM	IGN	OK	22.3429	13.1619	-0.763446	0.00215	0.0048285	yes	Coding	22.5589	22.1268	14.2348	12.089
dgk-5	chrII:6456824-6467605	WBGene00019428	SOM	IGN	OK	12.3386	7.26126	-0.764884	0.00125	0.00290991	yes	Coding	11.2444	13.4327	6.35877	8.16375
Y39H10A.6	chrV:3750206-3755782	WBGene00021482	SOM	IGN	OK	33.1242	19.4663	-0.766904	0.00045	0.0011165	yes	Coding	29.2903	36.9581	18.09	20.8427
clec-7	chrV:7328396-7329799	WBGene00017364	SOM	IGN	OK	7.96781	4.67867	-0.768084	0.01715	0.0325778	yes	Coding	6.81649	9.11912	3.79242	5.56492
ZK121.2	chrIII:5341650-5344207	WBGene00022664	SOM	IGN	OK	12.253	7.19379	-0.768311	0.00435	0.00928503	yes	Coding	12.5156	11.9904	7.4444	6.94318
F54B11.5	chrX:13594498-13595997	WBGene00010028	SOM	IGN	OK	23.5783	13.8322	-0.769433	0.0126	0.0247122	yes	Coding	22.9641	24.1925	12.9462	14.7181
C46C2.2	chrIV:9217737-9220157	WBGene00008110	SOM	IGN	OK	103.845	60.9151	-0.769562	0.00025	0.000638083	yes	Coding	107.772	99.918	50.7177	71.1125
eef-1B.1	chrIII:7972398-7973205	WBGene00018846	SOM	IGN	OK	1166.25	683.951	-0.769912	0.00035	0.000878786	yes	Coding	1042.23	1290.27	650.795	717.107
nhr-136	chrV:12107234-12109118	WBGene00003726	SOM	IGN	OK	14.4301	8.44104	-0.773591	0.0043	0.0091819	yes	Coding	12.6969	16.1633	9.77605	7.10603
T05C3.6	chrV:5490445-5493574	WBGene00020256	SOM	IGN	OK	25.2939	14.7958	-0.773598	0.01005	0.0200375	yes	Coding	27.4606	23.1272	15.8706	13.721
gar-2	chrIII:6309368-6320551	WBGene00001518	SOM	IGN	OK	6.76219	3.953	-0.774542	0.02025	0.0379076	yes	Coding	8.03578	5.4886	4.09575	3.81025
tag-273	chrIV:14487192-14505112	WBGene00013289	SOM	IGN	OK	22.8117	13.3257	-0.775568	0.00055	0.00134846	yes	Coding	27.1954	18.4281	14.3098	12.3415
glb-18	chrI:7339229-7345682	WBGene00009917	SOM	IGN	OK	11.5898	6.76738	-0.776187	0.0225	0.0416291	yes	Coding	10.4176	12.762	6.44985	7.08491
pnk-4	chrX:5087824-5092267	WBGene00006862	SOM	IGN	OK	20.5324	11.9874	-0.776381	0.0004	0.000997592	yes	Coding	19.9064	21.1585	10.3936	13.5813
anmt-1	chrIII:8684727-8686245	WBGene00015124	SOM	IGN	OK	15.9136	9.28966	-0.776565	0.01045	0.0207667	yes	Coding	16.6326	15.1947	9.54963	9.02968
F09E5.11	chrII:5357416-5358164	WBGene00017289	SOM	IGN	OK	57.8264	33.6903	-0.779394	0.00125	0.00290991	yes	Coding	57.2362	58.4167	35.408	31.9727
F44E2.4	chrIII:8832709-8838294	WBGene00018418	SOM	IGN	OK	7.61118	4.43202	-0.780156	0.0019	0.00430069	yes	Coding	8.49717	6.72518	5.88023	2.9838
daf-7	chrIII:811931-813269	WBGene00000903	SOM	IGN	OK	7.95092	4.62978	-0.780177	0.02105	0.0392213	yes	Coding	10.0571	5.84473	3.35059	5.90898
dhhc-9	chrX:2398963-2401932	WBGene00016620	SOM	IGN	OK	19.9383	11.6088	-0.78032	0.0047	0.00998132	yes	Coding	19.1044	20.7722	11.3902	11.8274
cpna-5	chrII:7711993-7718534	WBGene00007044	SOM	IGN	OK	8.79243	5.1176	-0.780794	0.0035	0.00758048	yes	Coding	8.46022	9.12464	5.3021	4.9331
sym-3	chrX:5776250-5778586	WBGene00006368	SOM	IGN	OK	15.8457	9.22191	-0.780952	0.0091	0.0183221	yes	Coding	11.2875	20.4039	9.5438	8.90001
mboa-3	chrX:5520148-5522776	WBGene00016934	SOM	IGN	OK	29.6351	17.2469	-0.780967	0.00135	0.00312227	yes	Coding	29.3954	29.8749	17.2842	17.2097
dnpp-1	chrIII:5861946-5863502	WBGene00017163	SOM	IGN	OK	114.893	66.7622	-0.783191	0.0002	0.00051659	yes	Coding	102.741	127.045	63.0821	70.4423
C55A6.3	chrV:11512355-11513403	WBGene00008332	SOM	IGN	OK	10.6437	6.18412	-0.783354	0.023	0.0424773	yes	Coding	10.1394	11.1479	7.90833	4.45992
C35B8.3	chrX:9213922-9216572	WBGene00016438	SOM	IGN	OK	16.2721	9.44571	-0.78467	0.00275	0.00604247	yes	Coding	16.6655	15.8787	9.12547	9.76595
C50D2.7	chrII:92442-95256	WBGene00016810	SOM	IGN	OK	82.9221	48.0951	-0.785869	0.0001	0.000266846	yes	Coding	86.1989	79.6454	44.0731	52.117
fos-1	chrV:6008548-6015674	WBGene00001345	SOM	IGN	OK	32.922	19.0832	-0.786746	0.0013	0.00301515	yes	Coding	34.6851	31.1588	21.7927	16.3737
nucb-1	chrX:10197648-10200089	WBGene00009674	SOM	IGN	OK	92.5514	53.5987	-0.788057	0.0001	0.000266846	yes	Coding	93.6354	91.4674	47.5509	59.6465
gst-7	chrII:4882113-4883286	WBGene00001755	SOM	IGN	OK	132.591	76.6181	-0.791227	0.0005	0.00123345	yes	Coding	81.3451	183.837	77.9553	75.2808
T01G5.1	chrV:15116890-15119583	WBGene00011339	SOM	IGN	OK	5.99346	3.45995	-0.792638	0.0168	0.0319575	yes	Coding	6.35107	5.63585	3.1791	3.7408
snt-2	chrIII:786693-793497	WBGene00004922	SOM	IGN	OK	31.6912	18.2772	-0.794035	0.00095	0.00225549	yes	Coding	28.4519	34.9306	18.1111	18.4434
fmo-5	chrV:899380-903548	WBGene00001480	SOM	IGN	OK	18.0347	10.3943	-0.794976	0.0013	0.00301515	yes	Coding	18.4436	17.6257	9.25212	11.5365
F19C6.4	chrX:10015031-10017614	WBGene00008953	SOM	IGN	OK	16.3347	9.40995	-0.795679	0.00225	0.00502755	yes	Coding	18.3805	14.2888	8.86229	9.95761
R10H10.6	chrIV:10408820-10409456	WBGene00011224	SOM	IGN	OK	30.0751	17.3239	-0.795806	0.01565	0.029951	yes	Coding	30.2847	29.8656	18.0133	16.6346
T14G11.1	chrX:2688984-2691554	WBGene00020510	SOM	IGN	OK	14.6417	8.43366	-0.795855	0.0122	0.0239909	yes	Coding	14.0758	15.2076	8.52231	8.345
C37H5.13	chrV:4857274-4862717	WBGene00016511	SOM	IGN	OK	30.9376	17.8171	-0.796099	0.0007	0.00169089	yes	Coding	32.4007	29.4744	16.4864	19.1477
lap-1	chrIII:8399225-8401837	WBGene00002249	SOM	IGN	OK	130.198	74.961	-0.796492	5e-05	0.0001367	yes	Coding	119.723	140.673	71.2812	78.6409
ttyh-1	chrX:11368693-11373959	WBGene00009632	SOM	IGN	OK	39.166	22.5417	-0.797008	0.00015	0.000393467	yes	Coding	36.3443	41.9877	22.2043	22.8791
Y65B4A.2	chrI:638211-653748	WBGene00022026	SOM	IGN	OK	8.64094	4.96792	-0.798548	0.0154	0.0295174	yes	Coding	9.35751	7.92438	4.48869	5.44714
set-18	chrI:10590801-10593829	WBGene00044070	SOM	IGN	OK	16.0281	9.21362	-0.798761	0.0025	0.00553253	yes	Coding	16.8122	15.2439	10.6458	7.78145
lec-3	chrII:9991100-9999925	WBGene00002266	SOM	IGN	OK	36.9694	21.2464	-0.79911	0.00175	0.00398043	yes	Coding	37.8917	36.047	22.9179	19.575
sfxn-1.5	chrX:11659663-11661590	WBGene00011440	SOM	IGN	OK	27.3898	15.7249	-0.800583	0.00175	0.00398043	yes	Coding	27.3387	27.4409	14.0996	17.3503
B0228.7	chrII:7757175-7758326	WBGene00015064	SOM	IGN	OK	88.8399	50.9614	-0.801804	0.00015	0.000393467	yes	Coding	87.8202	89.8597	48.367	53.5558
ugt-17	chrV:10102603-10104873	WBGene00007422	SOM	IGN	OK	65.5743	37.5947	-0.802602	0.0001	0.000266846	yes	Coding	62.7244	68.4241	43.7556	31.4338
C23H4.6	chrX:12235552-12240549	WBGene00007694	SOM	IGN	OK	5.30537	3.03985	-0.803452	0.0024	0.00532997	yes	Coding	5.49374	5.117	2.46827	3.61143
hsb-1	chrIV:12566892-12567189	WBGene00002002	SOM	IGN	OK	129.082	73.9527	-0.803612	0.00785	0.0159525	yes	Coding	123.541	134.623	74.1324	73.7729
atg-16.2	chrII:6451130-6453356	WBGene00019427	SOM	IGN	OK	33.9637	19.4301	-0.805699	0.0003	0.000758483	yes	Coding	31.2635	36.6639	18.0312	20.829
C27A7.5	chrV:12155007-12162278	WBGene00007756	SOM	IGN	OK	66.3209	37.9375	-0.805841	0.0001	0.000266846	yes	Coding	64.1196	68.5223	37.7473	38.1276
ifa-4	chrX:4912581-4915945	WBGene00002052	SOM	IGN	OK	71.5684	40.934	-0.806022	5e-05	0.0001367	yes	Coding	64.8557	78.2811	39.4215	42.4465
Y53F4B.14	chrII:15037923-15039130	WBGene00013161	SOM	IGN	OK	109.808	62.7658	-0.806926	0.00505	0.0106212	yes	Coding	96.6715	122.944	63.8735	61.6581
C35E7.6	chrI:10817348-10819098	WBGene00016458	SOM	IGN	OK	28.8812	16.4969	-0.807937	0.0015	0.0034405	yes	Coding	27.4607	30.3017	14.9979	17.9959
slcf-2	chrX:3393849-3397454	WBGene00006865	SOM	IGN	OK	6.18171	3.53079	-0.808016	0.0111	0.0219917	yes	Coding	6.40409	5.95933	3.13424	3.92733
pgp-2	chrI:5886627-5895639	WBGene00003996	SOM	IGN	OK	77.5496	44.0791	-0.815026	5e-05	0.0001367	yes	Coding	76.6543	78.4449	43.1509	45.0072
egl-10	chrV:12454501-12462797	WBGene00001179	SOM	IGN	OK	29.1546	16.571	-0.815058	0.00045	0.0011165	yes	Coding	28.2933	30.0159	15.4075	17.7346
haf-7	chrV:14773375-14777316	WBGene00001817	SOM	IGN	OK	23.1741	13.1703	-0.815223	0.00025	0.000638083	yes	Coding	25.575	20.7733	13.2543	13.0864
M02D8.5	chrX:8754636-8761500	WBGene00019731	SOM	IGN	OK	13.6407	7.75022	-0.815611	0.0003	0.000758483	yes	Coding	14.9178	12.3636	7.87089	7.62955
C05C8.1	chrV:7239752-7241278	WBGene00015460	SOM	IGN	OK	47.0383	26.6908	-0.817492	0.00125	0.00290991	yes	Coding	50.8243	43.2523	25.454	27.9277
F09F7.5	chrIII:5547091-5551073	WBGene00017302	SOM	IGN	OK	12.4231	7.04406	-0.818549	0.00155	0.00354722	yes	Coding	10.0155	14.8307	7.44328	6.64485
T25G3.4	chrI:7564581-7567380	WBGene00012031	SOM	IGN	OK	248.443	140.784	-0.819433	5e-05	0.0001367	yes	Coding	262.669	234.217	143.601	137.966
nhr-95	chrV:19076638-19082539	WBGene00003685	SOM	IGN	OK	20.9198	11.8313	-0.822265	0.00145	0.00333282	yes	Coding	20.1223	21.7174	10.8116	12.851
F14F9.4	chrV:5132745-5137010	WBGene00017467	SOM	IGN	OK	38.8432	21.9666	-0.822351	0.0002	0.00051659	yes	Coding	49.6208	28.0656	23.268	20.6651
gcs-1	chrII:9035869-9038239	WBGene00001527	SOM	IGN	OK	137.425	77.7034	-0.82259	0.00015	0.000393467	yes	Coding	147.697	127.152	74.4081	80.9988
nep-21	chrV:14215665-14220451	WBGene00011794	SOM	IGN	OK	8.82572	4.98534	-0.824022	0.00235	0.00522602	yes	Coding	8.80193	8.84951	4.39153	5.57914
C49A9.6	chrIV:6210988-6212885	WBGene00016760	SOM	IGN	OK	25.0661	14.159	-0.824022	0.00145	0.00333282	yes	Coding	27.8146	22.3175	12.5988	15.7191
C49A9.4	chrIV:6219714-6221837	WBGene00016758	SOM	IGN	OK	8.71258	4.92056	-0.824276	0.0091	0.018322	yes	Coding	8.52554	8.89963	5.84852	3.99261
F32D1.5	chrV:4369454-4371328	WBGene00017984	SOM	IGN	OK	303.037	170.984	-0.825637	0.0001	0.000266846	yes	Coding	284.677	321.398	154.769	187.198
vps-45	chrX:970720-974749	WBGene00016643	SOM	IGN	OK	29.4056	16.5471	-0.829517	0.00225	0.00502755	yes	Coding	29.7569	29.0544	12.8359	20.2583
ZK809.9	chrIV:11665286-11667869	WBGene00194934	SOM	IGN	OK	5.13132	2.8849	-0.830809	0.01205	0.0237302	yes	Coding	4.85473	5.40792	2.44304	3.32676
unc-83	chrV:6465195-6487331	WBGene00006815	SOM	IGN	OK	44.9678	25.2679	-0.831589	0.0001	0.000266846	yes	Coding	41.6595	48.2761	25.089	25.4467
ugt-48	chrV:5545688-5548038	WBGene00015965	SOM	IGN	OK	18.5837	10.4187	-0.834855	0.00095	0.00225549	yes	Coding	18.1323	19.035	11.3939	9.44358
F17H10.1	chrX:13105220-13108254	WBGene00008925	SOM	IGN	OK	60.0437	33.6569	-0.835113	0.0002	0.00051659	yes	Coding	59.0976	60.9898	32.3387	34.975
erv-46	chrX:15614350-15616446	WBGene00010725	SOM	IGN	OK	43.249	24.236	-0.835518	0.0003	0.000758483	yes	Coding	43.4444	43.0536	23.1768	25.2951
F08F8.7	chrIII:7345894-7347078	WBGene00017272	SOM	IGN	OK	95.4851	53.4576	-0.836881	0.0001	0.000266846	yes	Coding	90.9711	99.999	51.2231	55.6921
F09F7.4	chrIII:5555413-5556950	WBGene00017301	SOM	IGN	OK	369.847	206.975	-0.837476	0.0001	0.000266846	yes	Coding	332.253	407.441	185.073	228.877
M05D6.5	chrII:8480707-8482143	WBGene00010878	SOM	IGN	OK	43.1785	24.1571	-0.837867	0.0047	0.00998132	yes	Coding	41.7114	44.6455	27.7932	20.5209
dnj-14	chrX:4710226-4711709	WBGene00001032	SOM	IGN	OK	29.83	16.6775	-0.838865	0.0031	0.00676337	yes	Coding	30.2166	29.4435	16.5047	16.8502
ugt-52	chrIV:778783-784121	WBGene00018931	SOM	IGN	OK	4.75088	2.65569	-0.839109	0.0148	0.0284942	yes	Coding	3.58459	5.91718	2.8307	2.48068
hint-1	chrI:7279798-7280309	WBGene00009002	SOM	IGN	OK	93.9034	52.3604	-0.8427	0.00095	0.00225549	yes	Coding	81.4261	106.381	50.4982	54.2226
C49A9.2	chrIV:6225439-6227903	WBGene00016756	SOM	IGN	OK	28.4371	15.855	-0.842832	5e-05	0.0001367	yes	Coding	25.2815	31.5926	17.1935	14.5165
lec-1	chrII:13195508-13199408	WBGene00002264	SOM	IGN	OK	134.099	74.7249	-0.843635	5e-05	0.0001367	yes	Coding	125.213	142.984	71.3206	78.1292
R90.1	chrV:12891761-12895846	WBGene00011283	SOM	IGN	OK	15.6021	8.68891	-0.844489	0.00025	0.000638083	yes	Coding	18.3528	12.8513	9.18324	8.19459
D2045.7	chrIII:10479786-10482047	WBGene00008424	SOM	IGN	OK	10.6444	5.92309	-0.845667	0.00975	0.019475	yes	Coding	10.5767	10.712	5.63118	6.215
mdh-2	chrIII:6606772-6608050	WBGene00003162	SOM	IGN	OK	179.447	99.789	-0.846603	0.0001	0.000266846	yes	Coding	181.971	176.923	88.6507	110.927
clec-222	chrV:11271350-11272399	WBGene00007283	SOM	IGN	OK	79.9788	44.4291	-0.848111	0.0001	0.000266846	yes	Coding	70.2659	89.6917	39.0327	49.8256
sft-4	chrX:5779273-5780677	WBGene00004788	SOM	IGN	OK	84.2412	46.7894	-0.848344	0.0002	0.00051659	yes	Coding	82.9408	85.5416	44.4786	49.1002
pcyt-1	chrX:7570592-7580686	WBGene00017241	SOM	IGN	OK	37.8424	21.017	-0.848445	0.00125	0.00290991	yes	Coding	37.759	37.9257	21.8872	20.1468
apa-2	chrX:9338618-9342376	WBGene00000161	SOM	IGN	OK	39.3743	21.8402	-0.850269	0.00015	0.000393467	yes	Coding	40.285	38.4636	19.2345	24.4459
gfi-1	chrV:6392680-6399904	WBGene00001581	SOM	IGN	OK	45.147	25.0344	-0.850717	5e-05	0.0001367	yes	Coding	43.8647	46.4292	24.1385	25.9303
T24A6.20	chrV:3553213-3554525	WBGene00020756	SOM	IGN	OK	29.5377	16.3771	-0.850875	0.00055	0.00134846	yes	Coding	27.6144	31.461	15.3641	17.3902
nlp-16	chrIV:6255321-6259807	WBGene00003754	SOM	IGN	OK	29.0031	16.0764	-0.851258	0.00115	0.00269051	yes	Coding	35.9618	22.0444	15.7669	16.3859
nuo-4	chrIII:7156286-7158741	WBGene00019401	SOM	IGN	OK	384.828	213.3	-0.85133	5e-05	0.0001367	yes	Coding	369.46	400.196	211.558	215.042
R02F11.3	chrV:4802905-4805925	WBGene00019841	SOM	IGN	OK	12.456	6.902	-0.851758	0.00225	0.00502755	yes	Coding	11.1045	13.8075	6.46238	7.34162
dre-1	chrV:6533972-6537917	WBGene00001089	SOM	IGN	OK	27.1483	15.0419	-0.851878	0.00015	0.000393467	yes	Coding	27.4712	26.8255	15.2732	14.8106
ZK669.4	chrII:7942826-7945124	WBGene00014054	SOM	IGN	OK	184.768	102.093	-0.855821	5e-05	0.0001367	yes	Coding	178.56	190.975	102.803	101.384
acdh-12	chrII:7192547-7194722	WBGene00017125	SOM	IGN	OK	174.308	96.3034	-0.855981	5e-05	0.0001367	yes	Coding	165.873	182.744	91.8151	100.792
Y46G5A.15	chrII:12783118-12785336	WBGene00012906	SOM	IGN	OK	12.3611	6.82876	-0.856109	0.00705	0.0144452	yes	Coding	11.1819	13.5403	7.70533	5.95218
acl-7	chrII:12811850-12816389	WBGene00012911	SOM	IGN	OK	36.7947	20.3112	-0.857223	5e-05	0.0001367	yes	Coding	31.0118	42.5777	20.1623	20.4601
emo-1	chrV:10896860-10897116	WBGene00001303	SOM	IGN	OK	1105.7	609.712	-0.858756	5e-05	0.0001367	yes	Coding	1094	1117.39	664.972	554.453
zip-2	chrIII:834452-835601	WBGene00019327	SOM	IGN	OK	252.511	139.235	-0.85882	0.0001	0.000266846	yes	Coding	267.172	237.85	135.36	143.111
F09A5.4	chrX:13153372-13169992	WBGene00008601	SOM	IGN	OK	26.4879	14.6014	-0.859228	0.00135	0.00312227	yes	Coding	25.7912	27.1846	15.5343	13.6685
K09C4.5	chrX:3282661-3285629	WBGene00019550	SOM	IGN	OK	4.97842	2.74359	-0.859624	0.0116	0.0229212	yes	Coding	5.87005	4.08679	2.16344	3.32374
mthf-1	chrII:7774088-7777697	WBGene00015512	SOM	IGN	OK	161.578	88.9464	-0.861224	0.0001	0.000266846	yes	Coding	152.049	171.108	83.6493	94.2436
pqn-31	chrV:9109598-9110920	WBGene00004119	SOM	IGN	OK	15.8727	8.734	-0.861835	0.00225	0.00502755	yes	Coding	15.395	16.3504	8.25475	9.21326
fbxa-65	chrV:3345435-3346467	WBGene00015885	SOM	IGN	OK	15.5229	8.54123	-0.861882	0.0038	0.00818904	yes	Coding	13.6497	17.3961	7.99902	9.08343
fum-1	chrIII:7465539-7467402	WBGene00001503	SOM	IGN	OK	97.2398	53.5035	-0.861913	5e-05	0.0001367	yes	Coding	98.1657	96.3138	45.6874	61.3197
phy-3	chrV:16833293-16839049	WBGene00004026	SOM	IGN	OK	19.7752	10.8717	-0.863105	0.025	0.0457067	yes	Coding	18.3889	21.1614	11.1758	10.5677
F19B2.5	chrV:20162791-20163324	WBGene00008944	SOM	IGN	OK	209.294	115.02	-0.863648	0.00015	0.000393467	yes	Coding	215.638	202.951	159.933	70.1071
gale-1	chrI:12975194-12978489	WBGene00008132	SOM	IGN	OK	136.47	74.9467	-0.864643	5e-05	0.0001367	yes	Coding	118.018	154.921	69.2417	80.6516
F55C12.1	chrII:5884607-5892204	WBGene00018869	SOM	IGN	OK	51.9706	28.5257	-0.865436	5e-05	0.0001367	yes	Coding	51.4075	52.5338	26.6431	30.4083
uev-1	chrI:14790320-14790786	WBGene00006730	SOM	IGN	OK	133.281	73.1322	-0.865895	0.00015	0.000393467	yes	Coding	120.227	146.336	68.2448	78.0195
F10G7.5	chrII:4693503-4696278	WBGene00017369	SOM	IGN	OK	26.6601	14.6215	-0.866586	0.0002	0.00051659	yes	Coding	24.6539	28.6662	13.7924	15.4506
OCT-2	chrX:11346391-11350070	WBGene00003843	SOM	IGN	OK	16.0154	8.77647	-0.867747	0.00025	0.000638083	yes	Coding	15.9201	16.1107	9.46292	8.09002
K08C7.1	chrIV:10656982-10660613	WBGene00010646	SOM	IGN	OK	36.775	20.1466	-0.868188	0.0001	0.000266846	yes	Coding	31.0329	42.5172	17.4234	22.8699
C14B9.2	chrIII:8133608-8136338	WBGene00015752	SOM	IGN	OK	75.1357	41.1614	-0.868207	5e-05	0.0001367	yes	Coding	70.2295	80.0419	40.2921	42.0307
T10E9.8	chrI:6539185-6541056	WBGene00020418	SOM	IGN	OK	15.1215	8.28366	-0.868259	0.0133	0.0259637	yes	Coding	12.7645	17.4784	8.51019	8.05712
ech-5	chrIV:797023-799449	WBGene00001154	SOM	IGN	OK	93.8067	51.208	-0.873322	5e-05	0.0001367	yes	Coding	86.3892	101.224	49.3454	53.0706
spin-1	chrV:12114981-12117278	WBGene00007549	SOM	IGN	OK	14.272	7.78992	-0.873503	0.00125	0.00290991	yes	Coding	13.9294	14.6145	8.81152	6.76831
F53F1.3	chrV:13408228-13409766	WBGene00009981	SOM	IGN	OK	45.6988	24.9425	-0.873549	0.0002	0.00051659	yes	Coding	41.8618	49.5357	24.0684	25.8165
C12D12.1	chrX:3499251-3505090	WBGene00015713	SOM	IGN	OK	18.3768	10.0252	-0.874248	0.00025	0.000638083	yes	Coding	16.268	20.4856	10.6435	9.40696
F56A11.5	chrIV:568473-570834	WBGene00018925	SOM	IGN	OK	112.134	61.0961	-0.876068	5e-05	0.0001367	yes	Coding	106.125	118.142	52.4289	69.7633
F53H4.2	chrX:15852865-15860532	WBGene00010007	SOM	IGN	OK	810.833	441.557	-0.876806	5e-05	0.0001367	yes	Coding	772.802	848.864	425.341	457.772
K06H7.2	chrIII:8093518-8096102	WBGene00019456	SOM	IGN	OK	12.4046	6.75491	-0.876866	0.00285	0.00624626	yes	Coding	12.8586	11.9506	7.17951	6.33032
kin-29	chrX:2844802-2852379	WBGene00002210	SOM	IGN	OK	25.7353	13.9784	-0.880546	5e-05	0.0001367	yes	Coding	25.4439	26.0268	13.1729	14.784
H24K24.3	chrV:911808-916148	WBGene00019240	SOM	IGN	OK	131.375	71.3278	-0.88115	5e-05	0.0001367	yes	Coding	119.31	143.439	68.3058	74.3498
F15G9.1	chrX:9706968-9708360	WBGene00008865	SOM	IGN	OK	257.16	139.508	-0.882318	5e-05	0.0001367	yes	Coding	233.982	280.338	141.578	137.438
lin-39	chrIII:7529050-7534635	WBGene00003024	SOM	IGN	OK	10.4355	5.65896	-0.882898	0.0123	0.0241702	yes	Coding	9.42533	11.4458	5.98384	5.33408
T12A7.2	chrIV:11756691-11759351	WBGene00011723	SOM	IGN	OK	13.8803	7.52618	-0.883046	0.0024	0.00532997	yes	Coding	14.8469	12.9136	7.11261	7.93975
mig-2	chrX:11548541-11550118	WBGene00003239	SOM	IGN	OK	35.0099	18.9817	-0.883152	0.0021	0.00472464	yes	Coding	30.2558	39.7639	17.4568	20.5066
add-1	chrX:4854222-4860006	WBGene00000072	SOM	IGN	OK	7.11995	3.85656	-0.884552	0.00215	0.0048285	yes	Coding	6.64326	7.59664	3.98072	3.73241
B0303.7	chrIII:8693573-8699115	WBGene00015128	SOM	IGN	OK	36.2701	19.6274	-0.885913	0.0003	0.000758483	yes	Coding	34.9489	37.5913	18.8646	20.3902
M60.6	chrX:8248385-8252203	WBGene00019781	SOM	IGN	OK	11.2078	6.0552	-0.888255	0.0097	0.0193846	yes	Coding	11.4247	10.9909	5.84528	6.26512
rig-1	chrX:8661241-8671303	WBGene00004369	SOM	IGN	OK	18.0167	9.73145	-0.88861	0.0043	0.0091819	yes	Coding	19.0584	16.975	8.82332	10.6396
C01F1.3	chrII:4295103-4298886	WBGene00015298	SOM	IGN	OK	72.1223	38.9505	-0.888804	0.00325	0.00707084	yes	Coding	70.0735	74.1711	35.8338	42.0672
T05G5.1	chrIII:9739271-9743251	WBGene00011498	SOM	IGN	OK	19.9703	10.7827	-0.889135	0.00245	0.0054329	yes	Coding	23.0388	16.9018	12.4203	9.14513
ocr-2	chrIV:8213890-8220022	WBGene00003839	SOM	IGN	OK	1.41571	0.763797	-0.89027	0.02635	0.04787	yes	Coding	1.40021	1.43122	0.936563	0.59103
pamn-1	chrI:5702160-5705556	WBGene00020556	SOM	IGN	OK	40.2232	21.6961	-0.890592	5e-05	0.0001367	yes	Coding	39.654	40.7923	21.4662	21.9259
C14A4.12	chrII:10612960-10618104	WBGene00007562	SOM	IGN	OK	8.46255	4.56397	-0.890802	0.00125	0.00290991	yes	Coding	8.97029	7.95481	4.29949	4.82845
Y105E8B.9	chrI:14675695-14682552	WBGene00013693	SOM	IGN	OK	17.5687	9.47437	-0.890903	0.0002	0.00051659	yes	Coding	18.5532	16.5841	8.35186	10.5969
catp-7	chrIV:8585969-8594232	WBGene00022010	SOM	IGN	OK	73.617	39.6806	-0.891605	5e-05	0.0001367	yes	Coding	70.7174	76.5167	35.652	43.7092
ZK829.7	chrIV:11960220-11961509	WBGene00014096	SOM	IGN	OK	249.616	134.529	-0.89179	5e-05	0.0001367	yes	Coding	240.678	258.553	132.397	136.661
C39D10.11	chrX:7903274-7905418	WBGene00043983	SOM	IGN	OK	10.3977	5.59202	-0.894822	0.0036	0.00778058	yes	Coding	9.12974	11.6656	5.73216	5.45188
ZK287.1	chrV:9666911-9669858	WBGene00013962	SOM	IGN	OK	3.01279	1.61915	-0.895862	0.0225	0.0416291	yes	Coding	3.7681	2.25748	1.73378	1.50452
C52B9.4	chrX:4260629-4264252	WBGene00016867	SOM	IGN	OK	62.2579	33.4396	-0.896702	5e-05	0.0001367	yes	Coding	59.3375	65.1784	29.1049	37.7742
M03A8.3	chrX:6800687-6803368	WBGene00019749	SOM	IGN	OK	7.02484	3.76818	-0.898598	0.00885	0.0178516	yes	Coding	7.28787	6.76181	4.08747	3.44889
act-2	chrV:11076881-11078109	WBGene00000064	SOM	IGN	OK	366.385	196.484	-0.89895	5e-05	0.0001367	yes	Coding	366.333	366.438	175.937	217.031
yap-1	chrX:10691883-10694316	WBGene00008748	SOM	IGN	OK	34.8494	18.6874	-0.899065	5e-05	0.0001367	yes	Coding	33.5648	36.134	18.9102	18.4646
fbxa-67	chrIII:949351-950487	WBGene00020457	SOM	IGN	OK	22.7341	12.1888	-0.899303	0.0011	0.00258166	yes	Coding	21.6524	23.8159	11.9791	12.3985
T25D10.4	chrII:6407760-6410242	WBGene00020801	SOM	IGN	OK	12.2396	6.5616	-0.899433	0.0106	0.0210546	yes	Coding	10.057	14.4221	7.48652	5.63669
Y46G5A.29	chrII:12856150-12861777	WBGene00012917	SOM	IGN	OK	3.04273	1.63085	-0.899742	0.01145	0.0226522	yes	Coding	3.65437	2.43109	1.83725	1.42445
M05D6.6	chrII:8482554-8483213	WBGene00010879	SOM	IGN	OK	120.783	64.725	-0.900026	0.00025	0.000638083	yes	Coding	133.329	108.237	68.2699	61.1801
F52G2.3	chrIV:13543423-13548198	WBGene00009943	SOM	IGN	OK	10.0161	5.36697	-0.90014	0.0008	0.0019166	yes	Coding	8.96758	11.0646	6.02337	4.71057
ZK637.2	chrIII:8887677-8889872	WBGene00014022	SOM	IGN	OK	121.084	64.8775	-0.900218	0.00105	0.00247211	yes	Coding	99.3718	142.796	67.2626	62.4923
arf-1.2	chrIII:5716070-5716873	WBGene00000182	SOM	IGN	OK	170.133	91.0565	-0.901829	5e-05	0.0001367	yes	Coding	163.75	176.516	92.7062	89.4068
mec-9	chrV:9907881-9915048	WBGene00003173	SOM	IGN	OK	2.77366	1.48406	-0.902243	0.0261	0.0474685	yes	Coding	2.59608	2.95124	1.46068	1.50743
nmgp-1	chrII:6261190-6262413	WBGene00017437	SOM	IGN	OK	10.0785	5.39084	-0.902694	0.00935	0.0187516	yes	Coding	9.00246	11.1545	6.91989	3.86179
M03C11.1	chrIII:10393367-10395964	WBGene00010838	SOM	IGN	OK	4.40558	2.35444	-0.903952	0.02105	0.0392213	yes	Coding	4.15022	4.66095	2.08188	2.62699
osta-2	chrII:5710104-5712085	WBGene00015942	SOM	IGN	OK	27.3821	14.6277	-0.904524	0.0004	0.000997592	yes	Coding	27.3083	27.4558	14.7927	14.4628
snx-1	chrX:1129007-1132408	WBGene00004927	SOM	IGN	OK	39.6022	21.1471	-0.905119	0.0001	0.000266846	yes	Coding	35.9464	43.258	17.8296	24.4647
dop-5	chrV:11362594-11366136	WBGene00011382	SOM	IGN	OK	2.55551	1.36452	-0.905217	0.01645	0.0313537	yes	Coding	2.70385	2.40717	1.43618	1.29285
slc-28.1	chrV:3463830-3466136	WBGene00017867	SOM	IGN	OK	3.36221	1.79479	-0.905591	0.01535	0.0294319	yes	Coding	3.28742	3.43699	1.84702	1.74257
F18C5.10	chrII:6559725-6561411	WBGene00017563	SOM	IGN	OK	48.9158	26.0933	-0.906622	0.0001	0.000266846	yes	Coding	45.3576	52.474	25.246	26.9406
F20C5.4	chrIV:8764866-8767293	WBGene00008969	SOM	IGN	OK	15.7158	8.3826	-0.906743	0.00155	0.00354722	yes	Coding	15.8296	15.602	9.03297	7.73223
nck-1	chrX:4149041-4153395	WBGene00006410	SOM	IGN	OK	33.8604	18.0485	-0.907722	0.00015	0.000393467	yes	Coding	33.2893	34.4315	17.1568	18.9402
mans-3	chrX:5165379-5168483	WBGene00020197	SOM	IGN	OK	35.0635	18.6896	-0.907734	0.00015	0.000393467	yes	Coding	37.1997	32.9273	18.0426	19.3366
F49E2.2	chrX:9567238-9573388	WBGene00009886	SOM	IGN	OK	29.3061	15.6133	-0.908419	0.0001	0.000266846	yes	Coding	28.8818	29.7304	13.912	17.3147
fkh-9	chrX:3817931-3826896	WBGene00001441	SOM	IGN	OK	21.966	11.696	-0.909254	0.00165	0.0037624	yes	Coding	20.478	23.454	12.432	10.9601
K02D10.1	chrIII:8769466-8775806	WBGene00019301	SOM	IGN	OK	253.463	134.878	-0.910119	5e-05	0.0001367	yes	Coding	259.813	247.113	133.695	136.061
Y11D7A.9	chrIV:9254242-9256082	WBGene00012433	SOM	IGN	OK	5.97755	3.17928	-0.910853	0.0247	0.0452239	yes	Coding	6.11658	5.83851	4.81647	1.54209
atp-2	chrIII:5228388-5230196	WBGene00000229	SOM	IGN	OK	2121.63	1125.94	-0.914037	0.00015	0.000393467	yes	Coding	2015.75	2227.51	1041.78	1210.11
ZK688.7	chrIII:7910786-7911555	WBGene00022802	SOM	IGN	OK	12.9568	6.86725	-0.915907	0.0253	0.0461881	yes	Coding	12.1982	13.7155	5.25122	8.48329
Y113G7A.13	chrV:20148168-20150326	WBGene00013750	SOM	IGN	OK	4.69452	2.48778	-0.91612	0.0138	0.0268023	yes	Coding	4.06131	5.32774	2.2567	2.71886
idha-1	chrI:8606923-8608617	WBGene00009664	SOM	IGN	OK	190.706	101.029	-0.916577	5e-05	0.0001367	yes	Coding	179.344	202.068	90.5479	111.51
F19C7.2	chrIV:4599946-4602715	WBGene00017592	SOM	IGN	OK	16.7355	8.84465	-0.920032	0.0005	0.00123345	yes	Coding	15.2368	18.2342	9.1605	8.52881
F17C8.3	chrIII:4731908-4733942	WBGene00008910	SOM	IGN	OK	6.2808	3.31669	-0.921205	0.0094	0.0188403	yes	Coding	6.12293	6.43866	3.83027	2.8031
B0513.5	chrIV:13868762-13876580	WBGene00007197	SOM	IGN	OK	45.4604	23.9555	-0.924252	5e-05	0.0001367	yes	Coding	48.868	42.0527	22.8129	25.0982
tag-278	chrX:3684351-3689131	WBGene00015356	SOM	IGN	OK	7.66564	4.03718	-0.925058	0.00045	0.0011165	yes	Coding	8.80429	6.52698	4.16657	3.90779
F10G8.8	chrI:10050936-10061977	WBGene00008666	SOM	IGN	OK	23.2588	12.2487	-0.925147	5e-05	0.0001367	yes	Coding	25.7911	20.7264	13.7379	10.7595
igdb-2	chrIV:12468646-12474866	WBGene00007736	SOM	IGN	OK	52.5679	27.6769	-0.925499	0.0005	0.00123345	yes	Coding	54.1087	51.0271	23.8148	31.539
gcy-8	chrIV:7928210-7933644	WBGene00001535	SOM	IGN	OK	0.994987	0.523516	-0.926442	0.02745	0.0496918	yes	Coding	1.02802	0.961957	0.515715	0.531318
M60.2	chrX:8242271-8247760	WBGene00019779	SOM	IGN	OK	63.445	33.3772	-0.926642	0.00015	0.000393467	yes	Coding	50.7805	76.1094	36.3944	30.3601
unc-58	chrX:10105039-10125374	WBGene00006792	SOM	IGN	OK	5.16458	2.71617	-0.927074	0.0072	0.0147304	yes	Coding	5.23716	5.09199	2.76142	2.67093
slo-2	chrX:11394634-11405867	WBGene00004831	SOM	IGN	OK	13.3448	7.01566	-0.92763	5e-05	0.0001367	yes	Coding	13.4359	13.2537	7.16714	6.86419
ent-6	chrIV:13726944-13732567	WBGene00009499	SOM	IGN	OK	10.3388	5.43164	-0.928603	0.00185	0.00419506	yes	Coding	11.3675	9.30998	6.54885	4.31443
B0303.3	chrIII:8686562-8688082	WBGene00015125	SOM	IGN	OK	257.409	135.054	-0.930526	5e-05	0.0001367	yes	Coding	228.394	286.423	129.449	140.659
pgp-1	chrIV:12591803-12599144	WBGene00003995	SOM	IGN	OK	20.1146	10.5441	-0.931804	5e-05	0.0001367	yes	Coding	26.4212	13.808	10.1029	10.9853
C32E8.3	chrI:3786596-3787384	WBGene00016321	SOM	IGN	OK	120.085	62.8662	-0.933695	5e-05	0.0001367	yes	Coding	111.787	128.383	56.9089	68.8235
ksr-1	chrX:8275166-8283005	WBGene00002239	SOM	IGN	OK	12.7676	6.67947	-0.934685	0.00025	0.000638083	yes	Coding	12.0319	13.5033	5.77549	7.58344
F38E9.5	chrX:16446245-16450818	WBGene00018187	SOM	IGN	OK	17.3264	9.05934	-0.935498	0.0014	0.00322514	yes	Coding	17.6084	17.0445	8.64101	9.47767
lips-10	chrII:8439145-8441950	WBGene00008803	SOM	IGN	OK	18.4623	9.65239	-0.935622	0.0023	0.00513226	yes	Coding	15.0636	21.8609	11.6934	7.61138
C05G5.3	chrX:14750949-14751933	WBGene00007349	SOM	IGN	OK	14.5912	7.62191	-0.936877	0.0059	0.0122468	yes	Coding	17.2712	11.9113	6.79458	8.44924
F42G4.5	chrII:13073472-13076035	WBGene00009642	SOM	IGN	OK	12.7323	6.64426	-0.938315	0.00335	0.00727582	yes	Coding	8.87566	16.589	6.24618	7.04233
dhhc-10	chrX:4707158-4709564	WBGene00019344	SOM	IGN	OK	14.8564	7.75233	-0.938381	0.002	0.00451331	yes	Coding	13.88	15.8327	7.34421	8.16046
F32D8.12	chrV:10888743-10890974	WBGene00009334	SOM	IGN	OK	181.921	94.9152	-0.938604	5e-05	0.0001367	yes	Coding	192.367	171.475	89.9083	99.9221
C08B6.11	chrV:10107763-10109873	WBGene00007431	SOM	IGN	OK	12.9245	6.74231	-0.938793	0.00045	0.0011165	yes	Coding	13.273	12.576	6.87927	6.60534
F47B7.2	chrX:3772760-3777868	WBGene00018533	SOM	IGN	OK	62.8344	32.77	-0.93918	5e-05	0.0001367	yes	Coding	60.0061	65.6628	30.2244	35.3156
F45E1.5	chrX:7976651-7980177	WBGene00018466	SOM	IGN	OK	6.97682	3.63316	-0.941345	0.0034	0.00737756	yes	Coding	7.068	6.88564	3.5805	3.68582
F11D5.1	chrX:3333992-3347012	WBGene00017380	SOM	IGN	OK	13.7421	7.1547	-0.941643	0.0005	0.00123345	yes	Coding	13.7732	13.7111	7.83327	6.47614
C02F5.7	chrIII:8229801-8232069	WBGene00015350	SOM	IGN	OK	80.6024	41.9422	-0.942421	5e-05	0.0001367	yes	Coding	64.8351	96.3698	36.2433	47.6411
T04B2.3	chrIV:10047386-10050488	WBGene00011422	SOM	IGN	OK	5.43314	2.82672	-0.942657	0.0206	0.0384792	yes	Coding	6.12392	4.74235	3.1341	2.51934
nab-1	chrI:4229915-4235661	WBGene00003516	SOM	IGN	OK	14.4496	7.50979	-0.944181	0.00015	0.000393467	yes	Coding	14.742	14.1571	8.03864	6.98094
F55G1.15	chrIV:7498117-7501254	WBGene00018907	SOM	IGN	OK	3.16166	1.64315	-0.944224	0.01285	0.0251603	yes	Coding	4.16793	2.1554	1.65252	1.63377
cdh-7	chrII:14843251-14850599	WBGene00000399	SOM	IGN	OK	1.17266	0.609426	-0.94426	0.01865	0.0352024	yes	Coding	1.20666	1.13866	0.916649	0.302202
C34B4.3	chrV:13066853-13071043	WBGene00007908	SOM	IGN	OK	3.85355	2.00232	-0.944514	0.02155	0.0400435	yes	Coding	4.19544	3.51167	1.97645	2.0282
C31B8.7	chrV:2900445-2903308	WBGene00016282	SOM	IGN	OK	4.74093	2.46217	-0.94524	0.00955	0.0191035	yes	Coding	3.95278	5.52908	2.74242	2.18192
pmk-1	chrIV:8148791-8150727	WBGene00004055	SOM	IGN	OK	25.787	13.3917	-0.945307	0.0002	0.00051659	yes	Coding	24.9676	26.6064	13.825	12.9584
pqn-94	chrV:20278667-20279823	WBGene00004173	SOM	IGN	OK	20.9792	10.8816	-0.947075	0.02235	0.0413749	yes	Coding	23.6278	18.3307	9.46041	12.3027
C50F7.6	chrIV:7720621-7723186	WBGene00016846	SOM	IGN	OK	11.6005	6.01186	-0.948303	0.00205	0.00461723	yes	Coding	12.4423	10.7587	6.47332	5.5504
C29F7.1	chrX:13412559-13414474	WBGene00007810	SOM	IGN	OK	7.70965	3.9939	-0.948868	0.0051	0.0107167	yes	Coding	7.68832	7.73097	4.31289	3.6749
unc-6	chrX:6889699-6896588	WBGene00006746	SOM	IGN	OK	7.67068	3.96997	-0.950225	0.00135	0.00312227	yes	Coding	7.67373	7.66763	3.64691	4.29304
asg-1	chrI:8692941-8693384	WBGene00000209	SOM	IGN	OK	450.638	233.2	-0.950405	5e-05	0.0001367	yes	Coding	415.606	485.671	218.383	248.016
F55B11.2	chrIV:14422325-14423253	WBGene00010084	SOM	IGN	OK	1517.21	785.046	-0.950566	5e-05	0.0001367	yes	Coding	1344.18	1690.23	691.893	878.199
spds-1	chrII:12806838-12810727	WBGene00012909	SOM	IGN	OK	45.683	23.6341	-0.950785	5e-05	0.0001367	yes	Coding	44.241	47.125	23.7102	23.5581
cho-1	chrIV:13209934-13214535	WBGene00000501	SOM	IGN	OK	3.74794	1.93841	-0.951223	0.0081	0.0164238	yes	Coding	3.99258	3.5033	1.60229	2.27453
C05D9.3	chrX:1111912-1116457	WBGene00015472	SOM	IGN	OK	18.7569	9.69032	-0.952808	0.0004	0.000997592	yes	Coding	18.0611	19.4528	9.05246	10.3282
C05E7.2	chrX:12938679-12940641	WBGene00007344	SOM	IGN	OK	10.5656	5.45667	-0.953281	0.006	0.0124386	yes	Coding	10.6333	10.4978	7.95228	2.96106
fmo-1	chrIV:10662026-10664118	WBGene00001476	SOM	IGN	OK	37.3899	19.3096	-0.953334	5e-05	0.0001367	yes	Coding	26.9789	47.8009	18.3989	20.2202
Y20C6A.1	chrV:17371579-17376678	WBGene00012491	SOM	IGN	OK	8.47407	4.3718	-0.954826	0.00025	0.000638083	yes	Coding	8.71509	8.23305	3.50542	5.23819
sue-1	chrI:7360654-7371456	WBGene00006306	SOM	IGN	OK	4.8595	2.50696	-0.954867	0.00635	0.0131293	yes	Coding	6.06245	3.65655	2.90083	2.1131
skr-1	chrI:9471555-9472315	WBGene00004807	SOM	IGN	OK	268.684	138.578	-0.955213	5e-05	0.0001367	yes	Coding	248.798	288.571	131.943	145.213
F38H4.3	chrIV:11844423-11846219	WBGene00009547	SOM	IGN	OK	3.00786	1.55079	-0.955735	0.0217	0.0402719	yes	Coding	3.60476	2.41097	1.53173	1.56985
sptl-1	chrII:51658-57425	WBGene00016020	SOM	IGN	OK	314	161.734	-0.957137	5e-05	0.0001367	yes	Coding	290.316	337.684	160.823	162.646
C47D12.5	chrII:11683527-11685207	WBGene00008139	SOM	IGN	OK	59.8949	30.8394	-0.957658	5e-05	0.0001367	yes	Coding	57.3219	62.4679	26.9224	34.7565
ZK930.2	chrII:11890981-11893329	WBGene00014152	SOM	IGN	OK	84.1599	43.2842	-0.959293	0.00015	0.000393467	yes	Coding	75.5534	92.7664	42.3853	44.183
Y105E8B.7	chrI:14642788-14646542	WBGene00013692	SOM	IGN	OK	24.818	12.7631	-0.959405	0.001	0.00236323	yes	Coding	23.8452	25.7907	11.2943	14.2319
tep-1	chrI:14994761-15001442	WBGene00013969	SOM	IGN	OK	31.3494	16.119	-0.959679	5e-05	0.0001367	yes	Coding	33.1033	29.5956	17.1425	15.0955
cpr-4	chrV:6614745-6615751	WBGene00000784	SOM	IGN	OK	185.119	95.0482	-0.961725	5e-05	0.0001367	yes	Coding	163.035	207.204	102.157	87.9389
tbc-6	chrII:6848314-6851263	WBGene00015410	SOM	IGN	OK	13.9333	7.15271	-0.96198	0.0016	0.00365756	yes	Coding	12.2047	15.662	7.59146	6.71396
K07F5.15	chrIV:9865772-9866060	WBGene00010639	SOM	IGN	OK	143.947	73.874	-0.962395	0.0029	0.00635159	yes	Coding	131.769	156.124	59.0808	88.6673
H14N18.4	chrV:8924554-8928916	WBGene00019204	SOM	IGN	OK	15.962	8.18329	-0.963892	5e-05	0.0001367	yes	Coding	17.2936	14.6305	8.81545	7.55112
kin-2	chrX:5971659-5977819	WBGene00002190	SOM	IGN	OK	71.5525	36.6758	-0.964175	5e-05	0.0001367	yes	Coding	70.3265	72.7785	36.7246	36.627
C01C4.3	chrX:3706728-3712999	WBGene00015293	SOM	IGN	OK	6.29854	3.22569	-0.965408	0.0066	0.0135861	yes	Coding	7.31833	5.27875	3.15409	3.2973
pyc-1	chrV:11818110-11822333	WBGene00004258	SOM	IGN	OK	245.496	125.636	-0.966444	5e-05	0.0001367	yes	Coding	247.888	243.103	116.67	134.603
lgc-39	chrV:7175550-7178671	WBGene00017314	SOM	IGN	OK	2.62844	1.34481	-0.966801	0.01625	0.0309978	yes	Coding	3.43025	1.82663	1.42102	1.2686
F59B10.4	chrII:10514057-10519019	WBGene00010320	SOM	IGN	OK	5.73883	2.93524	-0.967277	0.02285	0.0422193	yes	Coding	5.20167	6.27598	3.04535	2.82513
pdi-6	chrX:7066494-7068396	WBGene00015168	SOM	IGN	OK	361.297	184.733	-0.96774	5e-05	0.0001367	yes	Coding	330.528	392.065	176.742	192.724
slc-17.3	chrIII:7862574-7865065	WBGene00015333	SOM	IGN	OK	9.67172	4.94444	-0.967966	0.00105	0.00247211	yes	Coding	10.7118	8.63169	5.73173	4.15715
ZK1240.2	chrII:2323416-2325124	WBGene00022867	SOM	IGN	OK	18.5057	9.45635	-0.968613	0.0006	0.00146185	yes	Coding	16.4931	20.5182	10.322	8.59068
aco-2	chrIII:7973659-7976893	WBGene00000041	SOM	IGN	OK	795.606	406.373	-0.969252	5e-05	0.0001367	yes	Coding	753.69	837.522	374.407	438.338
tsp-7	chrI:9970102-9973057	WBGene00006633	SOM	IGN	OK	6.05422	3.09122	-0.969767	0.02465	0.0451374	yes	Coding	6.75501	5.35343	3.02583	3.1566
acdh-3	chrI:6464299-6465709	WBGene00019433	SOM	IGN	OK	156.237	79.7677	-0.969863	5e-05	0.0001367	yes	Coding	141.596	170.879	73.951	85.5843
gsr-1	chrIII:3650957-3652858	WBGene00008117	SOM	IGN	OK	247.064	126.113	-0.970165	5e-05	0.0001367	yes	Coding	221.101	273.026	120.34	131.886
ife-4	chrX:1104210-1106039	WBGene00002062	SOM	IGN	OK	22.9394	11.6955	-0.971872	0.0014	0.00322514	yes	Coding	23.1524	22.7264	10.3541	13.0369
frm-10	chrV:13463263-13466931	WBGene00001496	SOM	IGN	OK	161.029	82.0368	-0.972977	5e-05	0.0001367	yes	Coding	149.43	172.628	82.3341	81.7394
ndk-1	chrI:10553182-10553783	WBGene00009119	SOM	IGN	OK	1750.76	891.89	-0.973044	5e-05	0.0001367	yes	Coding	1638.8	1862.72	816.101	967.679
adss-1	chrV:4819138-4823226	WBGene00016509	SOM	IGN	OK	298.209	151.837	-0.973802	5e-05	0.0001367	yes	Coding	278.456	317.963	137.921	165.752
Y42G9A.1	chrIII:6149963-6154681	WBGene00021531	SOM	IGN	OK	18.7857	9.55572	-0.975195	0.00065	0.00157546	yes	Coding	17.7143	19.8571	7.56432	11.5471
F59C12.3	chrX:16603629-16609359	WBGene00019102	SOM	IGN	OK	32.2984	16.4256	-0.975515	5e-05	0.0001367	yes	Coding	33.418	31.1788	13.4111	19.4401
plc-2	chrV:15192705-15197553	WBGene00004037	SOM	IGN	OK	15.9301	8.09884	-0.975967	5e-05	0.0001367	yes	Coding	14.9728	16.8873	7.95819	8.23949
psd-1	chrIII:7268634-7275316	WBGene00015159	SOM	IGN	OK	112.031	56.9411	-0.976363	5e-05	0.0001367	yes	Coding	111.07	112.993	50.8199	63.0622
C07D10.1	chrII:7398986-7400383	WBGene00015566	SOM	IGN	OK	9.47932	4.81045	-0.97861	0.0057	0.0118663	yes	Coding	9.45899	9.49964	6.18894	3.43197
lfi-1	chrX:4972884-4997548	WBGene00022500	SOM	IGN	OK	129.441	65.6661	-0.979079	5e-05	0.0001367	yes	Coding	143.301	115.582	56.2709	75.0612
dop-2	chrV:9608555-9614773	WBGene00001053	SOM	IGN	OK	6.96669	3.53401	-0.979169	0.0011	0.00258166	yes	Coding	6.34935	7.58403	3.56227	3.50574
ptr-24	chrX:13337982-13347794	WBGene00004238	SOM	IGN	OK	40.5743	20.5166	-0.983774	5e-05	0.0001367	yes	Coding	38.9734	42.1753	22.2512	18.782
chch-3	chrII:9416953-9418057	WBGene00010942	SOM	IGN	OK	171.939	86.8776	-0.984841	5e-05	0.0001367	yes	Coding	168.693	175.185	85.7191	88.0362
T09A12.5	chrIV:8225662-8226256	WBGene00020374	SOM	IGN	OK	196.34	99.157	-0.98557	0.00285	0.00624626	yes	Coding	171.817	220.864	93.1803	105.134
unc-129	chrIV:9003104-9005370	WBGene00006852	SOM	IGN	OK	7.66234	3.86948	-0.985647	0.00385	0.00828806	yes	Coding	7.96424	7.36045	4.73024	3.00871
ceh-18	chrX:3844199-3857724	WBGene00000441	SOM	IGN	OK	15.8329	7.99388	-0.985956	0.00015	0.000393467	yes	Coding	15.9823	15.6835	8.62856	7.35921
ZK1193.4	chrX:422890-425626	WBGene00022860	SOM	IGN	OK	23.0114	11.6126	-0.986665	0.00015	0.000393467	yes	Coding	25.2877	20.7352	10.6348	12.5903
col-180	chrX:11711310-11712213	WBGene00000753	SOM	IGN	OK	37.4558	18.8649	-0.989486	0.0002	0.00051659	yes	Coding	45.9464	28.9652	25.7126	12.0172
nhr-138	chrIV:9725429-9728369	WBGene00003728	SOM	IGN	OK	28.3432	14.2749	-0.989528	5e-05	0.0001367	yes	Coding	27.4043	29.2821	12.9308	15.6189
Y62H9A.4	chrX:11880073-11881104	WBGene00013392	SOM	IGN	OK	1042.59	524.939	-0.989957	5e-05	0.0001367	yes	Coding	1002.09	1083.1	444.518	605.359
crn-7	chrIII:8268594-8270462	WBGene00007056	SOM	IGN	OK	33.454	16.8389	-0.990385	5e-05	0.0001367	yes	Coding	33.9282	32.9799	16.7132	16.9645
D1054.11	chrV:10793787-10794841	WBGene00008378	SOM	IGN	OK	3559.28	1791.09	-0.990745	5e-05	0.0001367	yes	Coding	3310.77	3807.8	1377.5	2204.69
nhr-70	chrV:18616580-18620015	WBGene00003660	SOM	IGN	OK	12.2374	6.14862	-0.992965	0.00155	0.00354722	yes	Coding	10.9066	13.5682	5.5216	6.77564
dlst-1	chrV:6707277-6709073	WBGene00020950	SOM	IGN	OK	266.04	133.233	-0.997695	5e-05	0.0001367	yes	Coding	254.59	277.49	119.81	146.655
C17H1.5	chrI:13113625-13116423	WBGene00007658	SOM	IGN	OK	4.09928	2.05273	-0.997828	0.01865	0.0352024	yes	Coding	5.38998	2.80858	2.35275	1.75271
madd-4	chrI:8931155-8942197	WBGene00009958	SOM	IGN	OK	8.42445	4.21783	-0.998082	0.00055	0.00134846	yes	Coding	8.86482	7.98409	4.78985	3.64581
folt-1	chrV:11141479-11143045	WBGene00007388	SOM	IGN	OK	14.6854	7.34942	-0.998676	0.00075	0.00180368	yes	Coding	11.9154	17.4553	7.13022	7.56862
T25G12.6	chrX:17225160-17229975	WBGene00020813	SOM	IGN	OK	6.95885	3.47621	-1.00133	0.00055	0.00134846	yes	Coding	6.75074	7.16696	3.38311	3.56931
cyp-25A4	chrIII:3849888-3852053	WBGene00007967	SOM	IGN	OK	10.6719	5.32466	-1.00306	0.0006	0.00146185	yes	Coding	10.3266	11.0172	5.10446	5.54487
K09A9.6	chrX:15577587-15586680	WBGene00010703	SOM	IGN	OK	10.0343	5.00576	-1.00328	0.0002	0.00051659	yes	Coding	11.0692	8.99938	5.07403	4.93748
R07E3.6	chrX:10317820-10321614	WBGene00011107	SOM	IGN	OK	2.22348	1.109	-1.00356	0.00795	0.0161377	yes	Coding	2.81092	1.63604	1.47819	0.73981
nlp-42	chrV:18903747-18906064	WBGene00013588	SOM	IGN	OK	27.499	13.7021	-1.00498	0.01935	0.0363685	yes	Coding	23.4038	31.5942	14.2844	13.1199
sad-1	chrX:13488017-13500482	WBGene00004719	SOM	IGN	OK	4.12265	2.05302	-1.00582	0.00165	0.0037624	yes	Coding	4.46229	3.783	2.23761	1.86844
snt-1	chrII:6810924-6815936	WBGene00004921	SOM	IGN	OK	21.0397	10.4704	-1.0068	0.00025	0.000638083	yes	Coding	21.3669	20.7124	11.2003	9.74049
Y59E9AL.4	chrIV:5210946-5215175	WBGene00021994	SOM	IGN	OK	11.0471	5.49591	-1.00724	0.00025	0.000638083	yes	Coding	10.9603	11.134	5.50382	5.48801
rsef-1	chrX:3055410-3059375	WBGene00016344	SOM	IGN	OK	3.82756	1.90417	-1.00726	0.0045	0.00957523	yes	Coding	3.79137	3.86375	2.21658	1.59176
ZC328.3	chrI:6409394-6416628	WBGene00022593	SOM	IGN	OK	31.7089	15.7696	-1.00774	5e-05	0.0001367	yes	Coding	31.5302	31.8875	15.49	16.0492
spon-1	chrII:7116594-7120464	WBGene00006893	SOM	IGN	OK	13.8761	6.89866	-1.00822	5e-05	0.0001367	yes	Coding	15.2966	12.4557	7.0708	6.72652
haf-4	chrI:490053-496070	WBGene00001814	SOM	IGN	OK	49.5399	24.5993	-1.00998	5e-05	0.0001367	yes	Coding	45.198	53.8818	23.2056	25.9929
rrc-1	chrX:9823905-9831152	WBGene00009800	SOM	IGN	OK	2.53069	1.25598	-1.01071	0.0075	0.0152925	yes	Coding	3.03197	2.0294	1.51276	0.999212
fbxa-89	chrIII:12236082-12238837	WBGene00013555	SOM	IGN	OK	5.72323	2.83874	-1.01158	0.01245	0.0244385	yes	Coding	6.22456	5.22189	2.62492	3.05257
cutl-24	chrIV:165176-169864	WBGene00021396	SOM	IGN	OK	6.39642	3.17138	-1.01216	0.00135	0.00312227	yes	Coding	7.84804	4.9448	3.06152	3.28123
unc-15	chrI:7377291-7383080	WBGene00006754	SOM	IGN	OK	230.13	113.937	-1.01421	5e-05	0.0001367	yes	Coding	233.2	227.059	98.5424	129.331
T01C8.3	chrX:16780920-16782821	WBGene00020144	SOM	IGN	OK	4.76676	2.35918	-1.01472	0.0275	0.0497713	yes	Coding	4.61652	4.917	2.89458	1.82379
pdha-1	chrII:8066247-8067753	WBGene00011510	SOM	IGN	OK	434.092	214.758	-1.01529	5e-05	0.0001367	yes	Coding	400.976	467.208	188.81	240.706
mlc-7	chrIII:13752420-13755632	WBGene00023451	SOM	IGN	OK	138.646	68.5658	-1.01585	5e-05	0.0001367	yes	Coding	121.196	156.097	72.0882	65.0435
C32D5.12	chrII:6356490-6358969	WBGene00016319	SOM	IGN	OK	5.15895	2.55065	-1.01621	0.00875	0.0176608	yes	Coding	4.91313	5.40477	2.00885	3.09246
nhr-195	chrV:8970784-8972341	WBGene00019115	SOM	IGN	OK	4.27145	2.11004	-1.01746	0.01275	0.0249794	yes	Coding	4.09754	4.44536	2.2565	1.96358
sma-10	chrIV:274625-279815	WBGene00020649	SOM	IGN	OK	46.9472	23.187	-1.01772	5e-05	0.0001367	yes	Coding	50.9434	42.9509	21.2484	25.1257
bath-38	chrII:10043000-10045023	WBGene00009945	SOM	IGN	OK	29.2083	14.424	-1.0179	5e-05	0.0001367	yes	Coding	26.7541	31.6624	12.4639	16.3841
T05E11.2	chrIV:11112977-11116515	WBGene00011479	SOM	IGN	OK	10.0342	4.95385	-1.0183	0.0072	0.0147304	yes	Coding	8.92858	11.1397	4.73277	5.17492
sax-1	chrX:3646641-3650122	WBGene00004727	SOM	IGN	OK	39.9271	19.6969	-1.0194	5e-05	0.0001367	yes	Coding	36.58	43.2743	18.229	21.1648
ZK1193.3	chrX:417482-420362	WBGene00022859	SOM	IGN	OK	17.9296	8.82869	-1.02207	0.00025	0.000638083	yes	Coding	20.6709	15.1883	9.36587	8.29151
pgp-5	chrX:10854315-10859165	WBGene00003999	SOM	IGN	OK	57.8614	28.4688	-1.02322	5e-05	0.0001367	yes	Coding	74.0588	41.664	31.7674	25.1702
T18D3.7	chrX:12434086-12443172	WBGene00011824	SOM	IGN	OK	18.2848	8.98141	-1.02563	0.00065	0.00157546	yes	Coding	16.9396	19.6299	9.83029	8.13252
nhr-98	chrV:454384-456673	WBGene00003688	SOM	IGN	OK	6.10803	3.00012	-1.02569	0.00385	0.00828806	yes	Coding	6.01075	6.20531	2.97799	3.02225
magu-4	chrIV:10009944-10014093	WBGene00009678	SOM	IGN	OK	26.8982	13.209	-1.02599	5e-05	0.0001367	yes	Coding	27.8627	25.9337	13.0162	13.4017
C14H10.3	chrX:10221121-10228076	WBGene00007593	SOM	IGN	OK	38.2995	18.787	-1.02759	5e-05	0.0001367	yes	Coding	37.4309	39.1681	18.6071	18.9669
F13H8.9	chrII:6279704-6280873	WBGene00017442	SOM	IGN	OK	14.2187	6.96487	-1.02962	0.001	0.00236323	yes	Coding	14.2395	14.1979	6.33095	7.59879
F57G12.1	chrX:12170424-12171597	WBGene00010221	SOM	IGN	OK	57.0032	27.8703	-1.03231	0.0001	0.000266846	yes	Coding	60.0686	53.9378	26.7417	28.999
R08E3.2	chrX:4822631-4824650	WBGene00019958	SOM	IGN	OK	150.763	73.6184	-1.03414	5e-05	0.0001367	yes	Coding	146.424	155.101	77.6208	69.6161
R02D3.8	chrIV:256056-257189	WBGene00019825	SOM	IGN	OK	69.864	34.1098	-1.03436	5e-05	0.0001367	yes	Coding	73.3315	66.3966	32.8734	35.3462
trpp-12	chrX:2409703-2412727	WBGene00016614	SOM	IGN	OK	23.603	11.5177	-1.03511	5e-05	0.0001367	yes	Coding	21.9808	25.2252	12.1765	10.859
C05E11.3	chrX:4578221-4581149	WBGene00015494	SOM	IGN	OK	10.3837	5.0669	-1.03515	0.00415	0.00888712	yes	Coding	9.24138	11.5261	5.31481	4.81899
rab-14	chrX:15605214-15606548	WBGene00004276	SOM	IGN	OK	34.1497	16.6561	-1.03582	0.00065	0.00157546	yes	Coding	31.3203	36.9791	16.3741	16.9381
R07B1.8	chrX:9870827-9872541	WBGene00001608	SOM	IGN	OK	2.61156	1.27258	-1.03716	0.02365	0.0435108	yes	Coding	2.80455	2.41857	0.973397	1.57175
tag-83	chrI:5600671-5603484	WBGene00006508	SOM	IGN	OK	10.2341	4.98341	-1.03817	0.00155	0.00354722	yes	Coding	10.8047	9.66338	5.99737	3.96946
oga-1	chrX:9343684-9347319	WBGene00020596	SOM	IGN	OK	33.9865	16.5457	-1.0385	5e-05	0.0001367	yes	Coding	32.9083	35.0648	16.0907	17.0007
otpl-3	chrX:6921679-6924411	WBGene00017449	SOM	IGN	OK	5.21019	2.53324	-1.04035	0.0019	0.00430069	yes	Coding	4.73031	5.69006	2.86961	2.19688
magi-1	chrIV:11715066-11728974	WBGene00010444	SOM	IGN	OK	68.575	33.3052	-1.04194	5e-05	0.0001367	yes	Coding	68.7103	68.4396	29.5147	37.0957
magu-2	chrV:8792994-8795517	WBGene00006467	SOM	IGN	OK	11.1353	5.40527	-1.04271	0.00015	0.000393467	yes	Coding	10.0969	12.1738	5.85714	4.9534
mop-25.1	chrX:4012208-4021438	WBGene00019827	SOM	IGN	OK	52.6819	25.5701	-1.04285	5e-05	0.0001367	yes	Coding	49.7925	55.5713	24.8688	26.2713
F32A5.4	chrII:7229111-7230411	WBGene00017970	SOM	IGN	OK	106.033	51.4586	-1.04303	5e-05	0.0001367	yes	Coding	104.964	107.103	50.8337	52.0834
Y62H9A.3	chrX:11879094-11879876	WBGene00013391	SOM	IGN	OK	996.713	483.613	-1.04332	5e-05	0.0001367	yes	Coding	897.203	1096.22	384.116	583.11
dhs-27	chrX:3412962-3414693	WBGene00000990	SOM	IGN	OK	12.2429	5.93934	-1.04357	0.00225	0.00502755	yes	Coding	11.6051	12.8807	3.89504	7.98364
soc-2	chrIV:5127393-5152459	WBGene00004929	SOM	IGN	OK	40.6069	19.6833	-1.04475	5e-05	0.0001367	yes	Coding	40.4995	40.7143	21.081	18.2856
pyp-1	chrIV:9995702-9998904	WBGene00008149	SOM	IGN	OK	307.211	148.913	-1.04476	5e-05	0.0001367	yes	Coding	262.07	352.352	134.292	163.534
Y54G11A.7	chrII:14297231-14299459	WBGene00013216	SOM	IGN	OK	26.8122	12.9879	-1.04572	5e-05	0.0001367	yes	Coding	26.6375	26.987	14.9823	10.9935
abt-4	chrV:323910-330725	WBGene00000022	SOM	IGN	OK	16.9942	8.23193	-1.04574	5e-05	0.0001367	yes	Coding	17.9636	16.0249	8.0003	8.46357
slc-17.1	chrX:17460851-17464796	WBGene00022647	SOM	IGN	OK	15.6623	7.58232	-1.04658	0.0001	0.000266846	yes	Coding	14.5956	16.7289	7.19907	7.96556
cul-6	chrIV:12586528-12590404	WBGene00000841	SOM	IGN	OK	7.67448	3.71265	-1.04762	0.00065	0.00157546	yes	Coding	9.28171	6.06725	4.52422	2.90108
deg-1	chrX:7763167-7774624	WBGene00000950	SOM	IGN	OK	1.82293	0.881104	-1.04888	0.00895	0.0180378	yes	Coding	2.10281	1.54306	0.81265	0.949559
F42H10.3	chrIII:8484080-8488045	WBGene00018367	SOM	IGN	OK	17.4114	8.41553	-1.0489	0.0005	0.00123345	yes	Coding	19.6795	15.1432	9.14124	7.68982
T04C12.3	chrV:11065235-11065593	WBGene00011428	SOM	IGN	OK	89.8026	43.3786	-1.04978	0.003	0.00656182	yes	Coding	75.9713	103.634	41.5207	45.2364
mel-32	chrIII:6440209-6442763	WBGene00003214	SOM	IGN	OK	491.424	237.338	-1.05002	5e-05	0.0001367	yes	Coding	463.607	519.241	208.219	266.457
T20F10.5	chrI:10300667-10302936	WBGene00011866	SOM	IGN	OK	3.60542	1.74058	-1.0506	0.00955	0.0191035	yes	Coding	3.85207	3.35878	1.86672	1.61445
twk-13	chrV:12320540-12337723	WBGene00006668	SOM	IGN	OK	6.47786	3.12565	-1.05136	0.0007	0.00169089	yes	Coding	7.02998	5.92575	3.14526	3.10603
M04B2.7	chrIV:11530719-11548564	WBGene00010849	SOM	IGN	OK	3.90113	1.88125	-1.0522	0.02645	0.0480357	yes	Coding	3.3881	4.41416	1.77286	1.98964
twk-43	chrV:13346299-13355991	WBGene00006693	SOM	IGN	OK	6.04282	2.91401	-1.05221	0.0015	0.0034405	yes	Coding	7.32169	4.76394	3.06633	2.7617
ZC247.2	chrI:10255775-10262094	WBGene00013860	SOM	IGN	OK	4.96875	2.39547	-1.05258	0.0016	0.00365756	yes	Coding	5.45043	4.48706	2.59639	2.19454
dop-3	chrX:6564266-6569481	WBGene00020506	SOM	IGN	OK	4.49237	2.16544	-1.05282	0.0031	0.00676337	yes	Coding	5.06132	3.92343	1.799	2.53188
F48F7.5	chrX:13975590-13976851	WBGene00009850	SOM	IGN	OK	11.4496	5.50976	-1.05524	0.00185	0.00419506	yes	Coding	12.3189	10.5803	6.40301	4.61651
sup-10	chrX:17528334-17531684	WBGene00006319	SOM	IGN	OK	4.36223	2.09598	-1.05744	0.01205	0.0237302	yes	Coding	4.94796	3.77649	1.94509	2.24687
dld-1	chrIV:14464494-14468778	WBGene00010794	SOM	IGN	OK	163.386	78.5004	-1.05752	5e-05	0.0001367	yes	Coding	160.82	165.953	67.9739	89.0268
xbx-5	chrIII:3802557-3804349	WBGene00011974	SOM	IGN	OK	4.59574	2.20701	-1.0582	0.01265	0.0247984	yes	Coding	5.06704	4.12443	1.70806	2.70596
T28F4.6	chrI:7492783-7494205	WBGene00012141	SOM	IGN	OK	47.1321	22.6045	-1.0601	5e-05	0.0001367	yes	Coding	45.3223	48.9418	22.5847	22.6243
ZK652.8	chrIII:7842727-7843570	WBGene00022786	SOM	IGN	OK	11.0882	5.31546	-1.06076	0.0102	0.0203218	yes	Coding	10.693	11.4834	4.767	5.86392
apl-1	chrX:5113068-5116833	WBGene00000149	SOM	IGN	OK	255.207	122.332	-1.06086	5e-05	0.0001367	yes	Coding	260.596	249.817	123.234	121.43
K09E9.1	chrX:15622267-15626213	WBGene00010724	SOM	IGN	OK	21.6614	10.3708	-1.0626	5e-05	0.0001367	yes	Coding	19.7161	23.6067	10.0522	10.6895
Y40C5A.4	chrIV:7375160-7376528	WBGene00021497	SOM	IGN	OK	16.5949	7.93817	-1.06386	0.0001	0.000266846	yes	Coding	16.4217	16.768	6.56955	9.3068
mlt-7	chrII:4393030-4404533	WBGene00022743	SOM	IGN	OK	29.9422	14.3204	-1.06411	5e-05	0.0001367	yes	Coding	29.7858	30.0987	15.3642	13.2766
F35B12.10	chrV:11626305-11629254	WBGene00009389	SOM	IGN	OK	13.1961	6.30766	-1.06493	0.0005	0.00123345	yes	Coding	11.3293	15.0629	5.45569	7.15963
ndx-3	chrII:4953588-4954410	WBGene00003580	SOM	IGN	OK	26.457	12.6414	-1.06549	0.0005	0.00123345	yes	Coding	28.2765	24.6376	12.1918	13.0911
flp-19	chrX:10604762-10605508	WBGene00001462	SOM	IGN	OK	27.3626	13.072	-1.06572	0.02125	0.0395489	yes	Coding	28.0861	26.6392	17.68	8.46407
lin-11	chrI:10248329-10255061	WBGene00003000	SOM	IGN	OK	4.67798	2.23244	-1.06727	0.0073	0.0149182	yes	Coding	4.24496	5.11099	1.73568	2.72919
glc-4	chrII:7172313-7174799	WBGene00001594	SOM	IGN	OK	5.34607	2.55091	-1.06747	0.00245	0.0054329	yes	Coding	6.24766	4.44449	3.14042	1.9614
oig-8	chrII:6647582-6648866	WBGene00020582	SOM	IGN	OK	3.79788	1.81187	-1.06772	0.0217	0.0402719	yes	Coding	4.12597	3.46979	1.46093	2.16281
mec-2	chrX:5575933-5590458	WBGene00003166	SOM	IGN	OK	2.94191	1.40337	-1.06786	0.0191	0.0359647	yes	Coding	2.94913	2.93469	1.20451	1.60223
copz-1	chrII:10872851-10873631	WBGene00010333	SOM	IGN	OK	222.399	105.948	-1.06979	5e-05	0.0001367	yes	Coding	203.089	241.708	104.87	107.027
lim-6	chrX:1074690-1079336	WBGene00002988	SOM	IGN	OK	6.09579	2.90346	-1.07004	0.0072	0.0147304	yes	Coding	6.83661	5.35497	2.89205	2.91487
fbxa-63	chrIII:1243522-1245275	WBGene00022485	SOM	IGN	OK	16.9746	8.08028	-1.0709	0.00035	0.000878786	yes	Coding	15.7578	18.1914	7.53441	8.62616
nmat-1	chrX:12014327-12016108	WBGene00012295	SOM	IGN	OK	17.7003	8.42512	-1.07101	0.0011	0.00258166	yes	Coding	18.01	17.3907	7.69971	9.15052
H10E21.5	chrIII:20754-23945	WBGene00019185	SOM	IGN	OK	6.68284	3.17861	-1.07207	0.0012	0.00280228	yes	Coding	8.19296	5.17272	3.12624	3.23098
rgs-4	chrII:12667631-12671556	WBGene00004347	SOM	IGN	OK	6.45184	3.06841	-1.07222	0.0146	0.0282321	yes	Coding	5.61463	7.28904	3.18269	2.95413
frpr-18	chrV:6870291-6873552	WBGene00020586	SOM	IGN	OK	2.60802	1.24	-1.07261	0.018	0.0340699	yes	Coding	3.4969	1.71915	1.4332	1.04681
ncx-4	chrI:9808894-9812803	WBGene00003569	SOM	IGN	OK	7.20535	3.42492	-1.073	0.0006	0.00146185	yes	Coding	6.80808	7.60263	3.04505	3.80479
T19H5.4	chrII:9486612-9487811	WBGene00011849	SOM	IGN	OK	37.1296	17.6477	-1.07309	5e-05	0.0001367	yes	Coding	36.8659	37.3933	16.2114	19.084
fbxa-188	chrV:17343286-17344877	WBGene00009839	SOM	IGN	OK	9.19688	4.37101	-1.07318	0.00215	0.0048285	yes	Coding	8.75957	9.63419	4.62757	4.11444
F41C3.5	chrII:4737645-4739708	WBGene00018271	SOM	IGN	OK	1410.68	670.382	-1.07334	5e-05	0.0001367	yes	Coding	1333.08	1488.28	570.406	770.358
T06A4.3	chrI:763677-770628	WBGene00020283	SOM	IGN	OK	10.5396	5.00788	-1.07355	0.0008	0.0019166	yes	Coding	11.951	9.12826	6.37262	3.64314
magu-3	chrI:3901556-3905203	WBGene00016841	SOM	IGN	OK	3.2647	1.55086	-1.07388	0.01085	0.0215224	yes	Coding	3.90649	2.6229	2.07258	1.02913
C54D10.10	chrV:12448683-12449978	WBGene00008304	SOM	IGN	OK	6.48068	3.07834	-1.07399	0.0174	0.0330067	yes	Coding	6.89696	6.0644	3.45944	2.69723
grl-15	chrIII:12232627-12235548	WBGene00001724	SOM	IGN	OK	8.36736	3.97391	-1.07421	0.02045	0.0382514	yes	Coding	7.97545	8.75927	5.23624	2.71159
shk-1	chrII:9758194-9767928	WBGene00014261	SOM	IGN	OK	11.3341	5.3777	-1.07561	0.00735	0.0150129	yes	Coding	12.5764	10.0919	4.67806	6.07734
R02F2.1	chrIII:5501933-5505703	WBGene00019831	SOM	IGN	OK	208.233	98.701	-1.07706	5e-05	0.0001367	yes	Coding	191.307	225.158	96.924	100.478
nhr-64	chrI:3104369-3109524	WBGene00003654	SOM	IGN	OK	22.6333	10.727	-1.07721	0.0002	0.00051659	yes	Coding	22.2085	23.0581	11.2391	10.2148
fbxa-38	chrIII:2224792-2227115	WBGene00016522	SOM	IGN	OK	8.12703	3.84983	-1.07793	0.00345	0.00747812	yes	Coding	9.68772	6.56634	3.43558	4.26408
F08F3.4	chrV:5411097-5412927	WBGene00017262	SOM	IGN	OK	31.4989	14.9153	-1.07851	5e-05	0.0001367	yes	Coding	44.9052	18.0926	17.5015	12.3292
szy-2	chrIII:5369143-5371232	WBGene00021312	SOM	IGN	OK	123.4	58.3779	-1.07985	5e-05	0.0001367	yes	Coding	118.328	128.473	55.8491	60.9066
smp-2	chrI:3667126-3671664	WBGene00004890	SOM	IGN	OK	37.4229	17.6889	-1.08108	5e-05	0.0001367	yes	Coding	32.6282	42.2176	17.5225	17.8553
ZK721.3	chrX:8784506-8786746	WBGene00022810	SOM	IGN	OK	3.40344	1.60838	-1.08138	0.02115	0.0393807	yes	Coding	3.52096	3.28592	1.71267	1.5041
col-147	chrV:9632297-9633302	WBGene00000720	SOM	IGN	OK	68.7486	32.4882	-1.08142	5e-05	0.0001367	yes	Coding	64.9848	72.5125	41.9535	23.0228
Y11D7A.10	chrIV:9259057-9259743	WBGene00012434	SOM	IGN	OK	198.765	93.8811	-1.08216	0.00065	0.00157546	yes	Coding	209.995	187.535	81.7892	105.973
C26B9.6	chrX:5333044-5335399	WBGene00016135	SOM	IGN	OK	10.0232	4.73219	-1.08277	0.00185	0.00419506	yes	Coding	7.68089	12.3656	5.00316	4.46121
pdf-1	chrIII:6910032-6912427	WBGene00020317	SOM	IGN	OK	41.142	19.412	-1.08367	0.0002	0.00051659	yes	Coding	46.0379	36.2461	19.4513	19.3726
nhr-31	chrIV:8023235-8029409	WBGene00003625	SOM	IGN	OK	22.9356	10.8129	-1.08484	5e-05	0.0001367	yes	Coding	22.0756	23.7956	11.6238	10.002
npr-5	chrV:277234-281705	WBGene00021983	SOM	IGN	OK	4.54204	2.14001	-1.08573	0.0057	0.0118663	yes	Coding	4.67503	4.40906	1.72726	2.55275
col-117	chrIV:8822992-8824151	WBGene00000691	SOM	IGN	OK	4.85321	2.28413	-1.08729	0.0135	0.0262758	yes	Coding	4.92232	4.7841	3.12373	1.44454
pkc-2	chrX:9364865-9385667	WBGene00004033	SOM	IGN	OK	91.973	43.2216	-1.08946	5e-05	0.0001367	yes	Coding	85.2165	98.7295	40.8481	45.5951
bcat-1	chrX:12877423-12879675	WBGene00001149	SOM	IGN	OK	136.348	64.064	-1.0897	5e-05	0.0001367	yes	Coding	142.611	130.085	60.5754	67.5526
rnh-1.0	chrII:4996431-4997979	WBGene00004382	SOM	IGN	OK	42.8584	20.1018	-1.09226	0.00045	0.0011165	yes	Coding	34.5409	51.1759	19.1516	21.052
tag-38	chrV:9144731-9146871	WBGene00006418	SOM	IGN	OK	13.6376	6.39075	-1.09354	5e-05	0.0001367	yes	Coding	11.0203	16.2549	5.69616	7.08534
pmk-3	chrIV:8140231-8142786	WBGene00004057	SOM	IGN	OK	40.0503	18.7512	-1.09483	5e-05	0.0001367	yes	Coding	41.4707	38.6298	18.0139	19.4885
best-9	chrIV:6562686-6565128	WBGene00016613	SOM	IGN	OK	5.3496	2.50259	-1.09601	0.00515	0.0108079	yes	Coding	5.05168	5.64751	3.07361	1.93156
C49C3.15	chrIV:17334199-17335006	WBGene00008204	SOM	IGN	OK	15.3853	7.19241	-1.09701	0.00135	0.00312227	yes	Coding	14.138	16.6326	6.9215	7.46333
nhr-140	chrV:6987946-6989633	WBGene00016366	SOM	IGN	OK	3.84202	1.79368	-1.09894	0.01285	0.0251603	yes	Coding	3.55827	4.12576	2.16121	1.42616
col-169	chrX:6329123-6330026	WBGene00000742	SOM	IGN	OK	4.97622	2.32066	-1.10052	0.01135	0.0224679	yes	Coding	5.81456	4.13788	3.20264	1.43867
C26B9.1	chrX:5344584-5347930	WBGene00016131	SOM	IGN	OK	15.9695	7.44431	-1.10111	5e-05	0.0001367	yes	Coding	15.1486	16.7904	6.79667	8.09196
F54E4.3	chrX:14632662-14636338	WBGene00010059	SOM	IGN	OK	16.7696	7.80778	-1.10287	0.00065	0.00157546	yes	Coding	16.5797	16.9596	7.11742	8.49815
amt-3	chrII:8363364-8369032	WBGene00000135	SOM	IGN	OK	3.09079	1.43871	-1.1032	0.00385	0.00828806	yes	Coding	2.8494	3.33219	1.4294	1.44802
col-168	chrX:6326351-6327257	WBGene00000741	SOM	IGN	OK	3.28716	1.5298	-1.10349	0.02335	0.0430072	yes	Coding	4.20146	2.37286	1.45818	1.60143
pssy-1	chrX:9965540-9968150	WBGene00013920	SOM	IGN	OK	39.194	18.2165	-1.10539	5e-05	0.0001367	yes	Coding	40.5753	37.8127	17.3058	19.1271
F09G8.5	chrIII:8254903-8257514	WBGene00017320	SOM	IGN	OK	2.96943	1.38004	-1.10548	0.0094	0.0188403	yes	Coding	2.97242	2.96645	1.27609	1.48399
sprr-2	chrX:14800098-14804166	WBGene00009629	SOM	IGN	OK	9.39385	4.36229	-1.10663	0.0003	0.000758483	yes	Coding	8.5739	10.2138	4.26546	4.45912
lat-2	chrII:4359085-4367933	WBGene00002252	SOM	IGN	OK	3.03789	1.41035	-1.10702	0.00815	0.0165191	yes	Coding	2.85967	3.21611	1.28064	1.54006
F47H4.2	chrV:17353347-17360095	WBGene00009835	SOM	IGN	OK	4.79644	2.22314	-1.10937	0.0002	0.00051659	yes	Coding	4.38483	5.20804	1.71303	2.73325
F52B10.3	chrX:2892545-2898207	WBGene00044304	SOM	IGN	OK	3.44454	1.59538	-1.11041	0.0133	0.0259637	yes	Coding	3.03919	3.84989	1.55226	1.6385
pcp-3	chrIV:9155248-9159000	WBGene00003958	SOM	IGN	OK	90.1745	41.7508	-1.11092	5e-05	0.0001367	yes	Coding	79.779	100.57	40.593	42.9086
Y73B6BL.31	chrIV:6442350-6446266	WBGene00022252	SOM	IGN	OK	50.1366	23.2012	-1.11167	5e-05	0.0001367	yes	Coding	42.9921	57.2811	21.7581	24.6443
twk-49	chrII:6493830-6498525	WBGene00019904	SOM	IGN	OK	12.2265	5.65275	-1.11298	0.00105	0.00247211	yes	Coding	12.1456	12.3073	5.00268	6.30283
dpy-23	chrX:4389350-4393141	WBGene00001082	SOM	IGN	OK	27.3305	12.6299	-1.11367	5e-05	0.0001367	yes	Coding	27.4514	27.2096	11.3758	13.8841
C18C4.5	chrV:5550624-5556003	WBGene00015966	SOM	IGN	OK	46.5313	21.4878	-1.11468	5e-05	0.0001367	yes	Coding	52.2815	40.7812	20.5446	22.4311
egl-43	chrII:9955126-9962095	WBGene00001207	SOM	IGN	OK	4.21103	1.94397	-1.11516	0.0043	0.0091819	yes	Coding	4.69353	3.72852	2.51672	1.37122
F44A2.3	chrV:9305520-9310695	WBGene00018403	SOM	IGN	OK	4.75667	2.19348	-1.11673	0.00205	0.00461723	yes	Coding	3.79124	5.72211	2.30397	2.08299
ugt-21	chrIV:9500308-9502488	WBGene00007885	SOM	IGN	OK	16.9175	7.7958	-1.11775	0.0001	0.000266846	yes	Coding	14.6639	19.1711	9.03914	6.55246
hpo-30	chrV:12308829-12310323	WBGene00011014	SOM	IGN	OK	4.58311	2.10991	-1.11915	0.0146	0.0282321	yes	Coding	4.23505	4.93117	1.9994	2.22042
C38H2.2	chrIII:10381691-10384666	WBGene00008019	SOM	IGN	OK	58.0365	26.7077	-1.1197	5e-05	0.0001367	yes	Coding	52.0161	64.0569	28.5507	24.8647
pept-2	chrIV:10790659-10794398	WBGene00003876	SOM	IGN	OK	29.9184	13.7675	-1.11976	5e-05	0.0001367	yes	Coding	28.8882	30.9486	11.5471	15.988
F26H9.5	chrI:9312760-9314444	WBGene00009177	SOM	IGN	OK	158.474	72.8894	-1.12046	5e-05	0.0001367	yes	Coding	147.147	169.8	72.5019	73.2768
T04F3.2	chrV:11757649-11758574	WBGene00011437	SOM	IGN	OK	4.31505	1.98426	-1.12078	0.0179	0.0338884	yes	Coding	3.39853	5.23158	1.74564	2.22288
C07B5.4	chrX:9529668-9536384	WBGene00007409	SOM	IGN	OK	8.60536	3.95638	-1.12105	0.0006	0.00146185	yes	Coding	8.00487	9.20585	3.66946	4.24329
vit-3	chrX:3567444-3572553	WBGene00006927	SOM	IGN	OK	535.86	246.11	-1.12255	5e-05	0.0001367	yes	Coding	568.852	502.868	225.941	266.278
C52E2.5	chrII:1840980-1842942	WBGene00016884	SOM	IGN	OK	8.0565	3.69942	-1.12285	0.0002	0.00051659	yes	Coding	6.24181	9.87119	3.3259	4.07294
nhr-14	chrX:8474203-8476123	WBGene00003613	SOM	IGN	OK	16.6499	7.6404	-1.12379	0.0002	0.00051659	yes	Coding	17.9487	15.3511	7.66308	7.61771
M05B5.2	chrI:7172950-7174114	WBGene00010870	SOM	IGN	OK	39.3107	18.0364	-1.12401	0.00125	0.00290991	yes	Coding	33.4184	45.2031	22.9269	13.146
C18F10.2	chrIII:6273125-6275913	WBGene00015977	SOM	IGN	OK	1.58572	0.727555	-1.12401	0.01335	0.0259962	yes	Coding	1.32991	1.84153	0.757539	0.697571
F38E9.1	chrX:16471298-16474286	WBGene00018184	SOM	IGN	OK	30.9216	14.166	-1.12618	5e-05	0.0001367	yes	Coding	25.9751	35.8682	11.5874	16.7447
F36H2.3	chrI:9254637-9261633	WBGene00009500	SOM	IGN	OK	7.87793	3.60388	-1.12826	5e-05	0.0001367	yes	Coding	8.20858	7.54728	3.99808	3.20969
T16G1.4	chrV:12940021-12941768	WBGene00011798	SOM	IGN	OK	4.17893	1.91103	-1.12878	0.00485	0.010252	yes	Coding	3.90223	4.45563	2.1865	1.63556
acs-19	chrIII:3864486-3866812	WBGene00007969	SOM	IGN	OK	410.581	187.569	-1.13024	5e-05	0.0001367	yes	Coding	373.29	447.871	178.501	196.638
gdi-1	chrIV:14791105-14792818	WBGene00001558	SOM	IGN	OK	312.506	142.451	-1.13342	5e-05	0.0001367	yes	Coding	307.416	317.596	132.792	152.11
F01G10.10	chrIV:10246139-10249653	WBGene00008512	SOM	IGN	OK	5.03751	2.29491	-1.13428	0.00145	0.00333282	yes	Coding	4.76741	5.30762	2.58065	2.00916
C50C3.5	chrIII:8179189-8180231	WBGene00016801	SOM	IGN	OK	11.295	5.14441	-1.13461	0.0061	0.0126347	yes	Coding	12.3847	10.2053	6.12891	4.15991
clh-1	chrII:11846795-11854679	WBGene00000528	SOM	IGN	OK	34.3239	15.6301	-1.13488	5e-05	0.0001367	yes	Coding	35.5551	33.0926	14.376	16.8842
R07H5.8	chrIV:11209507-11210782	WBGene00011128	SOM	IGN	OK	153.552	69.9044	-1.13527	5e-05	0.0001367	yes	Coding	149.559	157.545	68.2345	71.5743
fmo-4	chrV:13603567-13606682	WBGene00001479	SOM	IGN	OK	77.7429	35.388	-1.13545	5e-05	0.0001367	yes	Coding	67.3922	88.0937	37.4241	33.3519
tbc-18	chrX:8378550-8382485	WBGene00018281	SOM	IGN	OK	6.72857	3.06271	-1.13549	0.00015	0.000393467	yes	Coding	6.50159	6.95555	3.04901	3.07641
C17C3.1	chrII:5570867-5574630	WBGene00015887	SOM	IGN	OK	171.403	77.9897	-1.13604	0.01025	0.020404	yes	Coding	172.906	169.9	82.3905	73.5889
pyk-1	chrI:9168455-9177109	WBGene00009126	SOM	IGN	OK	331.06	150.61	-1.13627	5e-05	0.0001367	yes	Coding	326.121	335.999	137.279	163.942
best-23	chrII:7904713-7907535	WBGene00014989	SOM	IGN	OK	4.55817	2.07316	-1.13662	0.00375	0.00808875	yes	Coding	4.92971	4.18662	2.18897	1.95734
vit-6	chrIV:8261158-8266353	WBGene00006930	SOM	IGN	OK	3489.09	1585.85	-1.1376	0.00955	0.0191035	yes	Coding	3683.44	3294.74	1386.76	1784.93
ssu-2	chrIV:14361235-14368232	WBGene00013455	SOM	IGN	OK	3.01746	1.37146	-1.13762	0.01005	0.0200375	yes	Coding	2.74653	3.28838	1.4264	1.31652
H04M03.12	chrIV:5899654-5903341	WBGene00019156	SOM	IGN	OK	7.76726	3.5278	-1.13864	0.001	0.00236323	yes	Coding	8.45743	7.07708	3.39549	3.6601
M03F8.6	chrV:5953966-5954823	WBGene00019765	SOM	IGN	OK	4.91984	2.23372	-1.13916	0.02075	0.0387373	yes	Coding	4.59513	5.24455	1.70205	2.7654
srh-237	chrV:17090365-17091590	WBGene00005444	SOM	IGN	OK	5.92219	2.68831	-1.13943	0.0074	0.0151074	yes	Coding	5.2072	6.63717	1.94076	3.43587
K02E10.1	chrX:2496411-2500642	WBGene00019317	SOM	IGN	OK	12.038	5.4522	-1.14268	0.0029	0.00635159	yes	Coding	10.2208	13.8552	5.19499	5.70941
snt-4	chrI:6436152-6440899	WBGene00004924	SOM	IGN	OK	40.1006	18.1607	-1.14281	5e-05	0.0001367	yes	Coding	45.9764	34.2248	17.7263	18.595
coq-1	chrI:5413129-5415538	WBGene00000761	SOM	IGN	OK	94.1924	42.6415	-1.14335	5e-05	0.0001367	yes	Coding	95.4324	92.9523	39.3957	45.8874
par-5	chrIV:11820967-11821874	WBGene00003920	SOM	IGN	OK	888.003	401.982	-1.14343	5e-05	0.0001367	yes	Coding	771.076	1004.93	364.565	439.399
T19C4.1	chrV:11149688-11151226	WBGene00011838	SOM	IGN	OK	2.30313	1.04158	-1.14482	0.02095	0.0390705	yes	Coding	2.43207	2.17419	1.46402	0.619143
F46G10.2	chrX:13323089-13327379	WBGene00009797	SOM	IGN	OK	17.8591	8.07019	-1.14598	5e-05	0.0001367	yes	Coding	17.778	17.9401	7.89105	8.24932
F22D3.6	chrII:6947932-6951257	WBGene00017702	SOM	IGN	OK	10.8804	4.91173	-1.14743	0.00015	0.000393467	yes	Coding	11.3182	10.4426	4.90948	4.91398
dao-2	chrII:4562947-4563447	WBGene00000928	SOM	IGN	OK	27.8825	12.5665	-1.14978	0.0015	0.0034405	yes	Coding	22.1929	33.5722	13.7552	11.3778
pqn-8	chrIII:9996173-9997831	WBGene00004100	SOM	IGN	OK	12.6837	5.71409	-1.15038	0.0002	0.00051659	yes	Coding	11.9087	13.4586	5.78689	5.64129
tyr-6	chrIV:6480516-6486852	WBGene00022231	SOM	IGN	OK	13.6705	6.15117	-1.15213	5e-05	0.0001367	yes	Coding	14.5198	12.8211	7.01203	5.29031
kin-30	chrV:15244745-15247470	WBGene00002211	SOM	IGN	OK	1.91525	0.861722	-1.15224	0.01965	0.0369027	yes	Coding	2.29802	1.53249	0.950166	0.773277
rbg-1	chrX:14983490-14987162	WBGene00004317	SOM	IGN	OK	34.2993	15.4316	-1.15229	5e-05	0.0001367	yes	Coding	33.8725	34.7262	14.409	16.4542
Y59C2A.1	chrII:2208122-2212730	WBGene00021984	SOM	IGN	OK	25.2772	11.3695	-1.15267	5e-05	0.0001367	yes	Coding	22.9275	27.6269	9.87845	12.8605
C50B8.1	chrV:13565852-13566626	WBGene00008224	SOM	IGN	OK	340.783	153.277	-1.15271	5e-05	0.0001367	yes	Coding	283.951	397.616	151.182	155.373
C52B11.5	chrX:1272855-1275112	WBGene00016874	SOM	IGN	OK	33.1305	14.8923	-1.1536	5e-05	0.0001367	yes	Coding	29.4927	36.7683	17.5692	12.2153
K02E7.10	chrII:1065572-1067005	WBGene00019314	SOM	IGN	OK	5.20234	2.33805	-1.15385	0.00605	0.0125375	yes	Coding	5.49468	4.91	2.29686	2.37924
F57A8.1	chrV:10043799-10047760	WBGene00010177	SOM	IGN	OK	21.216	9.52735	-1.155	5e-05	0.0001367	yes	Coding	21.3695	21.0624	8.88906	10.1656
elo-2	chrIV:17466227-17467362	WBGene00001240	SOM	IGN	OK	233.806	104.918	-1.15605	5e-05	0.0001367	yes	Coding	223.91	243.702	89.955	119.881
R07B7.6	chrV:12072968-12074965	WBGene00011090	SOM	IGN	OK	23.6735	10.6159	-1.15705	5e-05	0.0001367	yes	Coding	22.9182	24.4288	12.63	8.60172
art-1	chrII:6970833-6972192	WBGene00000198	SOM	IGN	OK	266.485	119.463	-1.15749	5e-05	0.0001367	yes	Coding	246.408	286.562	101.143	137.783
F42G10.1	chrX:10018169-10021847	WBGene00009645	SOM	IGN	OK	29.8165	13.356	-1.15862	5e-05	0.0001367	yes	Coding	31.6009	28.032	12.682	14.03
unc-97	chrX:5593126-5594479	WBGene00006826	SOM	IGN	OK	35.9015	16.0791	-1.15886	5e-05	0.0001367	yes	Coding	39.5451	32.2579	16.7895	15.3686
twk-12	chrV:10667564-10670754	WBGene00006667	SOM	IGN	OK	2.4768	1.10921	-1.15894	0.00505	0.0106212	yes	Coding	2.14719	2.80641	1.29257	0.925851
R05D7.3	chrI:12168347-12177729	WBGene00011028	SOM	IGN	OK	5.14193	2.30125	-1.15989	0.0087	0.0175642	yes	Coding	3.88425	6.39961	2.22121	2.38129
lgc-49	chrV:11191204-11193318	WBGene00010741	SOM	IGN	OK	1.67915	0.751415	-1.16005	0.02575	0.0469102	yes	Coding	1.74522	1.61308	0.830995	0.671835
klp-3	chrII:7842364-7845331	WBGene00002216	SOM	IGN	OK	19.0477	8.52174	-1.16039	0.00355	0.00768165	yes	Coding	19.1187	18.9766	10.7184	6.3251
F58F9.3	chrIV:6233241-6235550	WBGene00019057	SOM	IGN	OK	18.2932	8.17958	-1.16121	0.0017	0.00387101	yes	Coding	16.1827	20.4036	7.48049	8.87866
K01F9.2	chrIII:8870100-8876944	WBGene00010475	SOM	IGN	OK	12.5228	5.59175	-1.16318	0.00095	0.00225549	yes	Coding	9.42526	15.6203	5.70074	5.48275
sox-2	chrX:7458971-7460465	WBGene00004949	SOM	IGN	OK	15.2707	6.81056	-1.16492	0.00045	0.0011165	yes	Coding	13.0971	17.4442	5.43982	8.1813
Y37A1A.3	chrIV:13897963-13902822	WBGene00012536	SOM	IGN	OK	11.7658	5.24317	-1.16609	0.00015	0.000393467	yes	Coding	10.4759	13.0557	5.11585	5.37049
R12E2.11	chrI:4172849-4173625	WBGene00020036	SOM	IGN	OK	99.6245	44.394	-1.16614	5e-05	0.0001367	yes	Coding	107.776	91.4733	41.7565	47.0315
C49A9.5	chrIV:6213872-6216133	WBGene00016759	SOM	IGN	OK	7.41335	3.30306	-1.16632	0.0008	0.0019166	yes	Coding	7.25322	7.57348	3.92066	2.68547
egl-21	chrIV:10478621-10481747	WBGene00001189	SOM	IGN	OK	81.8487	36.4535	-1.1669	5e-05	0.0001367	yes	Coding	84.1442	79.5532	34.0923	38.8146
F25B5.3	chrIII:5948853-5953173	WBGene00017775	SOM	IGN	OK	229.065	101.995	-1.16725	5e-05	0.0001367	yes	Coding	223.236	234.894	102.693	101.297
cpn-4	chrI:10924332-10925739	WBGene00000780	SOM	IGN	OK	204.037	90.8486	-1.16729	5e-05	0.0001367	yes	Coding	186.252	221.822	80.9464	100.751
npr-12	chrIV:6929076-6937637	WBGene00020689	SOM	IGN	OK	4.08277	1.81749	-1.1676	0.00465	0.00988284	yes	Coding	4.58706	3.57848	1.87426	1.76072
F35H10.10	chrIV:8307643-8312907	WBGene00018073	SOM	IGN	OK	25.1362	11.1869	-1.16795	5e-05	0.0001367	yes	Coding	24.6737	25.5986	13.1751	9.19878
ZK1073.1	chrX:16124327-16128742	WBGene00014213	SOM	IGN	OK	37.7392	16.7931	-1.1682	5e-05	0.0001367	yes	Coding	36.974	38.5045	15.3779	18.2083
mpk-2	chrII:5104454-5108800	WBGene00003402	SOM	IGN	OK	14.0658	6.25262	-1.16966	5e-05	0.0001367	yes	Coding	13.4369	14.6946	7.31164	5.1936
C18C4.7	chrV:5564289-5567196	WBGene00015968	SOM	IGN	OK	3.44091	1.52941	-1.16982	0.02	0.0374997	yes	Coding	3.47239	3.40942	1.49297	1.56585
aakg-2	chrX:16866323-16868943	WBGene00020633	SOM	IGN	OK	28.7104	12.7408	-1.17212	5e-05	0.0001367	yes	Coding	31.0925	26.3283	11.3156	14.166
sul-3	chrX:7827142-7833984	WBGene00006310	SOM	IGN	OK	4.41358	1.95809	-1.1725	0.00285	0.00624626	yes	Coding	4.4743	4.35286	1.40525	2.51093
sgca-1	chrX:6787263-6789488	WBGene00019227	SOM	IGN	OK	11.8651	5.25342	-1.17539	5e-05	0.0001367	yes	Coding	11.7766	11.9536	4.9908	5.51604
aly-1	chrIV:9108930-9109651	WBGene00000120	SOM	IGN	OK	40.2664	17.8178	-1.17626	0.0001	0.000266846	yes	Coding	36.5454	43.9875	16.0582	19.5773
M04C3.2	chrV:19446061-19448839	WBGene00010851	SOM	IGN	OK	7.68437	3.40028	-1.17627	0.0004	0.000997592	yes	Coding	8.3888	6.97994	4.41219	2.38837
Y80D3A.9	chrV:18953116-18957277	WBGene00013587	SOM	IGN	OK	31.1039	13.7517	-1.17749	5e-05	0.0001367	yes	Coding	27.2787	34.9291	13.9958	13.5076
Y82E9BR.4	chrIII:1398203-1401297	WBGene00022337	SOM	IGN	OK	5.58294	2.46781	-1.1778	0.0043	0.0091819	yes	Coding	3.27816	7.88771	2.95993	1.97568
nhr-105	chrIV:7050151-7053354	WBGene00003695	SOM	IGN	OK	26.2379	11.5955	-1.17809	5e-05	0.0001367	yes	Coding	27.0607	25.4151	12.1719	11.019
efhd-1	chrII:14180189-14189575	WBGene00012980	SOM	IGN	OK	36.7313	16.2131	-1.17985	0.0005	0.00123345	yes	Coding	36.4987	36.9639	14.3837	18.0425
F48E3.2	chrX:7490395-7493040	WBGene00018603	SOM	IGN	OK	7.82825	3.45532	-1.17987	0.00035	0.000878786	yes	Coding	7.522	8.1345	3.69528	3.21536
odd-2	chrX:6159609-6160450	WBGene00003846	SOM	IGN	OK	5.82866	2.5721	-1.18021	0.0075	0.0152925	yes	Coding	5.03928	6.61803	2.02218	3.12202
svh-2	chrX:6553278-6559058	WBGene00020504	SOM	IGN	OK	60.8543	26.8444	-1.18074	5e-05	0.0001367	yes	Coding	60.2774	61.4313	25.8041	27.8846
C08H9.1	chrII:9875119-9877815	WBGene00007462	SOM	IGN	OK	1.6573	0.729886	-1.18309	0.0222	0.0411485	yes	Coding	1.87233	1.44226	0.951765	0.508007
scrm-1	chrI:11688956-11690812	WBGene00011935	SOM	IGN	OK	17.4986	7.70196	-1.18394	0.00025	0.000638083	yes	Coding	17.4215	17.5757	6.74997	8.65395
ZC196.5	chrV:8729435-8732755	WBGene00022549	SOM	IGN	OK	7.37338	3.24358	-1.18474	0.00025	0.000638083	yes	Coding	7.4545	7.29227	4.07746	2.40971
C50B8.6	chrV:13578960-13580526	WBGene00008228	SOM	IGN	OK	37.4039	16.4477	-1.1853	0.0001	0.000266846	yes	Coding	37.394	37.4139	17.9163	14.9791
B0261.8	chrI:5271375-5272034	WBGene00015096	SOM	IGN	OK	44.7366	19.6578	-1.18635	5e-05	0.0001367	yes	Coding	49.9799	39.4933	19.1745	20.1411
erd-2	chrX:10157147-10158682	WBGene00001331	SOM	IGN	OK	145.532	63.937	-1.18661	5e-05	0.0001367	yes	Coding	142.618	148.446	66.1085	61.7654
inx-5	chrX:8300310-8302323	WBGene00002127	SOM	IGN	OK	42.4972	18.6579	-1.18758	5e-05	0.0001367	yes	Coding	44.5921	40.4023	18.5559	18.7598
rop-1	chrV:10252890-10255022	WBGene00004405	SOM	IGN	OK	201.914	88.6477	-1.18759	5e-05	0.0001367	yes	Coding	211.869	191.96	82.5123	94.7831
rpy-1	chrII:6702461-6705402	WBGene00004507	SOM	IGN	OK	9.74176	4.27676	-1.18766	0.0001	0.000266846	yes	Coding	9.30264	10.1809	4.67186	3.88166
sem-4	chrI:7038906-7048233	WBGene00004773	SOM	IGN	OK	8.82912	3.87348	-1.18864	0.0001	0.000266846	yes	Coding	9.51905	8.13919	4.03335	3.7136
ZK563.7	chrX:3380567-3382824	WBGene00044355	SOM	IGN	OK	6.38789	2.79898	-1.19044	0.0022	0.00492929	yes	Coding	6.28307	6.49271	2.13937	3.45858
K08B12.3	chrV:6235165-6237590	WBGene00019522	SOM	IGN	OK	13.2106	5.78399	-1.19156	0.0011	0.00258166	yes	Coding	11.8621	14.5592	5.31357	6.25442
unc-108	chrI:3824953-3826046	WBGene00006833	SOM	IGN	OK	263.651	115.258	-1.19376	5e-05	0.0001367	yes	Coding	248.738	278.564	106.325	124.19
C36E6.1	chrX:17434487-17437664	WBGene00016489	SOM	IGN	OK	29.3676	12.8252	-1.19524	0.0001	0.000266846	yes	Coding	26.3515	32.3836	10.7102	14.9401
nhr-201	chrV:465659-467373	WBGene00019741	SOM	IGN	OK	4.71135	2.05604	-1.19627	0.00295	0.00645678	yes	Coding	5.89327	3.52942	2.45484	1.65724
cpt-5	chrV:13873186-13875811	WBGene00008629	SOM	IGN	OK	16.7895	7.30329	-1.20094	5e-05	0.0001367	yes	Coding	18.0886	15.4905	7.90722	6.69937
R10E4.1	chrIII:4270243-4272226	WBGene00011198	SOM	IGN	OK	52.6745	22.9078	-1.20127	5e-05	0.0001367	yes	Coding	50.8921	54.4569	22.4132	23.4024
T02C1.2	chrIII:9250964-9252771	WBGene00011366	SOM	IGN	OK	5.72386	2.48894	-1.20146	0.0065	0.0133903	yes	Coding	5.45219	5.99554	2.34055	2.63732
amx-3	chrV:20898938-20903410	WBGene00000139	SOM	IGN	OK	17.7551	7.71184	-1.20308	5e-05	0.0001367	yes	Coding	17.7271	17.783	7.11254	8.31113
T04F8.7	chrX:11677538-11680831	WBGene00011445	SOM	IGN	OK	8.48717	3.6848	-1.2037	0.0014	0.00322514	yes	Coding	6.40595	10.5684	4.25492	3.11468
F57B9.1	chrIII:6962321-6963149	WBGene00018996	SOM	IGN	OK	92.5562	40.1763	-1.20399	5e-05	0.0001367	yes	Coding	85.9687	99.1438	37.0404	43.3121
rcn-1	chrIII:5682592-5683984	WBGene00004321	SOM	IGN	OK	37.9838	16.4835	-1.20436	0.0001	0.000266846	yes	Coding	36.6701	39.2975	16.1054	16.8617
nhl-1	chrIII:9147528-9153726	WBGene00003597	SOM	IGN	OK	6.10238	2.64149	-1.20802	5e-05	0.0001367	yes	Coding	6.50042	5.70434	2.6334	2.64958
F01G4.6	chrIV:11147640-11149474	WBGene00008505	SOM	IGN	OK	821.986	355.788	-1.2081	5e-05	0.0001367	yes	Coding	781.296	862.676	323.431	388.144
hrg-1	chrX:4008213-4008951	WBGene00019830	SOM	IGN	OK	97.7702	42.309	-1.20843	5e-05	0.0001367	yes	Coding	124.863	70.6776	41.2323	43.3857
dpy-9	chrIV:257502-259203	WBGene00001071	SOM	IGN	OK	7.37999	3.19087	-1.20967	0.0026	0.00573289	yes	Coding	7.31049	7.44949	4.22795	2.15379
nid-1	chrV:12910101-12916945	WBGene00003738	SOM	IGN	OK	149.308	64.5451	-1.20991	5e-05	0.0001367	yes	Coding	149.53	149.086	69.093	59.9971
dpf-1	chrV:15471355-15475987	WBGene00001054	SOM	IGN	OK	8.60724	3.72085	-1.20992	0.0001	0.000266846	yes	Coding	8.82373	8.39076	3.78541	3.65628
acs-11	chrII:4742134-4745134	WBGene00018269	SOM	IGN	OK	151.692	65.5515	-1.21044	5e-05	0.0001367	yes	Coding	149.474	153.91	64.3694	66.7337
Y40D12A.2	chrIII:6612499-6615013	WBGene00021503	SOM	IGN	OK	52.6888	22.7083	-1.21427	5e-05	0.0001367	yes	Coding	53.84	51.5375	26.5892	18.8275
tap-1	chrX:14589588-14591715	WBGene00006524	SOM	IGN	OK	33.5833	14.4724	-1.21444	5e-05	0.0001367	yes	Coding	34.1988	32.9678	15.083	13.8618
nhr-28	chrX:16354916-16359228	WBGene00003624	SOM	IGN	OK	22.9691	9.89385	-1.21509	5e-05	0.0001367	yes	Coding	25.972	19.9661	10.4326	9.35507
pef-1	chrIII:919688-926236	WBGene00003969	SOM	IGN	OK	5.02494	2.16363	-1.21565	0.00055	0.00134846	yes	Coding	5.60278	4.4471	2.31863	2.00863
mec-1	chrV:6956619-6966334	WBGene00003165	SOM	IGN	OK	6.45327	2.77753	-1.21623	0.00215	0.0048285	yes	Coding	6.75939	6.14716	2.84222	2.71283
ugt-16	chrV:12825027-12827256	WBGene00013901	SOM	IGN	OK	7.27231	3.12172	-1.22007	0.00025	0.000638083	yes	Coding	5.57229	8.97233	3.81339	2.43005
hmit-1.2	chrV:18524865-18528852	WBGene00013074	SOM	IGN	OK	22.0598	9.4606	-1.22142	5e-05	0.0001367	yes	Coding	27.3141	16.8055	6.51229	12.4089
trp-1	chrIII:8535051-8542572	WBGene00006614	SOM	IGN	OK	2.33632	1.00121	-1.22249	0.00105	0.00247211	yes	Coding	2.72557	1.94707	1.03886	0.963562
snf-3	chrII:1092016-1097558	WBGene00004902	SOM	IGN	OK	36.7696	15.7532	-1.22287	5e-05	0.0001367	yes	Coding	39.4153	34.124	16.8947	14.6118
C44B7.5	chrII:6871411-6872539	WBGene00016627	SOM	IGN	OK	969.742	415.442	-1.22296	5e-05	0.0001367	yes	Coding	1003.21	936.28	300.321	530.563
C25F9.4	chrV:19411323-19413852	WBGene00007724	SOM	IGN	OK	7.58532	3.24942	-1.22303	0.0003	0.000758483	yes	Coding	8.42916	6.74147	3.86603	2.63281
C27A7.3	chrV:12140932-12144219	WBGene00007755	SOM	IGN	OK	5.18741	2.22155	-1.22345	0.0003	0.000758483	yes	Coding	5.33499	5.03983	2.39404	2.04906
C05A9.2	chrX:10842903-10844608	WBGene00007317	SOM	IGN	OK	15.8945	6.80406	-1.22406	0.0023	0.00513226	yes	Coding	14.5069	17.282	8.08938	5.51875
cutl-14	chrI:10628805-10631546	WBGene00015231	SOM	IGN	OK	5.58945	2.39012	-1.22562	0.00525	0.0109995	yes	Coding	6.6149	4.56401	2.08195	2.6983
C10B5.3	chrV:8583827-8584504	WBGene00015671	SOM	IGN	OK	25.9252	11.081	-1.22626	0.0006	0.00146185	yes	Coding	25.0265	26.824	11.3385	10.8236
math-4	chrII:1778906-1782313	WBGene00015609	SOM	IGN	OK	9.52405	4.07015	-1.22649	5e-05	0.0001367	yes	Coding	9.4153	9.63279	4.07984	4.06046
mltn-1	chrII:13139408-13145240	WBGene00009311	SOM	IGN	OK	4.91114	2.09801	-1.22704	0.00055	0.00134846	yes	Coding	5.46492	4.35735	2.38315	1.81286
K07A1.13	chrI:9583968-9584723	WBGene00010617	SOM	IGN	OK	142.147	60.7141	-1.22728	5e-05	0.0001367	yes	Coding	132.495	151.8	53.253	68.1752
cts-1	chrIII:10214964-10216526	WBGene00000833	SOM	IGN	OK	686.647	293.204	-1.22766	5e-05	0.0001367	yes	Coding	612.82	760.475	262.378	324.03
nhr-170	chrV:18796076-18800790	WBGene00008309	SOM	IGN	OK	6.8885	2.93804	-1.22934	0.00025	0.000638083	yes	Coding	6.76091	7.01609	3.14486	2.73122
F59F4.2	chrX:15841530-15842054	WBGene00010337	SOM	IGN	OK	74.9804	31.9755	-1.22954	0.0055	0.0114835	yes	Coding	80.5646	69.3962	28.3197	35.6314
F40F9.10	chrV:9711520-9713552	WBGene00009586	SOM	IGN	OK	1.69115	0.720604	-1.23072	0.01935	0.0363685	yes	Coding	1.24732	2.13497	0.723036	0.718172
F34H10.3	chrX:9633834-9634968	WBGene00009380	SOM	IGN	OK	49.8017	21.2007	-1.23208	5e-05	0.0001367	yes	Coding	46.3094	53.2939	19.3358	23.0656
nhr-173	chrX:6655509-6659715	WBGene00016975	SOM	IGN	OK	16.9664	7.22088	-1.23244	5e-05	0.0001367	yes	Coding	18.1041	15.8288	7.51426	6.9275
soc-1	chrV:4642955-4646870	WBGene00004928	SOM	IGN	OK	22.8832	9.72982	-1.2338	5e-05	0.0001367	yes	Coding	21.242	24.5243	9.54517	9.91448
fshr-1	chrV:9889935-9894603	WBGene00008239	SOM	IGN	OK	39.2714	16.6918	-1.23434	5e-05	0.0001367	yes	Coding	40.0702	38.4727	16.2411	17.1426
ptl-1	chrIII:765195-771163	WBGene00004212	SOM	IGN	OK	10.139	4.30945	-1.23435	0.00025	0.000638083	yes	Coding	9.96557	10.3125	4.14895	4.46996
DH11.5	chrII:7976617-7993930	WBGene00008438	SOM	IGN	OK	18.8454	8.00818	-1.23466	0.0002	0.00051659	yes	Coding	19.4423	18.2484	7.74055	8.27582
unc-52	chrII:14647403-14666777	WBGene00006787	SOM	IGN	OK	208.427	88.5616	-1.23479	0.00095	0.00225549	yes	Coding	239.113	177.74	87.3087	89.8145
F13H8.11	chrII:6257866-6259924	WBGene00017443	SOM	IGN	OK	8.5357	3.62651	-1.23493	0.00025	0.000638083	yes	Coding	4.6428	12.4286	3.55956	3.69346
hke-4.2	chrX:15506134-15507796	WBGene00006494	SOM	IGN	OK	121.02	51.4033	-1.23531	5e-05	0.0001367	yes	Coding	113.504	128.536	49.2587	53.548
C26B9.3	chrX:5338311-5340031	WBGene00016133	SOM	IGN	OK	6.82627	2.89904	-1.23552	0.00375	0.00808875	yes	Coding	7.5862	6.06633	3.54238	2.25569
pqn-22	chrIV:6019965-6033627	WBGene00004112	SOM	IGN	OK	67.4402	28.6173	-1.23672	5e-05	0.0001367	yes	Coding	78.1999	56.6805	25.8901	31.3445
Y32F6A.5	chrV:10451345-10453582	WBGene00012530	SOM	IGN	OK	353.916	150.103	-1.23746	5e-05	0.0001367	yes	Coding	332.15	375.681	124.432	175.773
F10E7.9	chrII:7106448-7109968	WBGene00017350	SOM	IGN	OK	14.7963	6.27104	-1.23846	5e-05	0.0001367	yes	Coding	15.1364	14.4562	6.05392	6.48816
npr-8	chrX:7377272-7388160	WBGene00016984	SOM	IGN	OK	3.05377	1.29397	-1.23879	0.0031	0.00676337	yes	Coding	2.8412	3.26634	1.40034	1.18761
vhl-1	chrX:11307304-11308097	WBGene00006922	SOM	IGN	OK	18.3776	7.77902	-1.24029	0.001	0.00236323	yes	Coding	17.1519	19.6034	7.06788	8.49016
glo-3	chrX:10533722-10537052	WBGene00010341	SOM	IGN	OK	14.9495	6.32774	-1.24034	0.00055	0.00134846	yes	Coding	15.4348	14.4642	7.00982	5.64566
W09D10.5	chrIII:10708513-10711298	WBGene00012363	SOM	IGN	OK	14.8093	6.26667	-1.24073	0.0002	0.00051659	yes	Coding	15.9765	13.6421	5.90519	6.62814
T19C3.4	chrIII:618776-620209	WBGene00020562	SOM	IGN	OK	39.0463	16.5109	-1.24177	5e-05	0.0001367	yes	Coding	35.9452	42.1474	15.8984	17.1234
pghm-1	chrI:1808120-1811671	WBGene00022144	SOM	IGN	OK	75.1011	31.7532	-1.24193	5e-05	0.0001367	yes	Coding	78.1699	72.0324	31.1192	32.3873
lron-9	chrI:7683345-7693699	WBGene00011971	SOM	IGN	OK	43.4281	18.356	-1.24238	0.0254	0.0463293	yes	Coding	41.5222	45.334	20.7546	15.9574
R107.2	chrIII:9043875-9045854	WBGene00011298	SOM	IGN	OK	38.4672	16.2448	-1.24365	5e-05	0.0001367	yes	Coding	35.5927	41.3417	16.1965	16.2932
sptf-1	chrI:10366611-10371518	WBGene00009743	SOM	IGN	OK	7.11457	3.00237	-1.24468	0.00245	0.0054329	yes	Coding	7.44686	6.78228	2.89499	3.10974
arrd-25	chrX:14033737-14036910	WBGene00007296	SOM	IGN	OK	43.0504	18.1619	-1.24511	5e-05	0.0001367	yes	Coding	44.1082	41.9926	17.6161	18.7077
Y71H10B.1	chrX:2834605-2840274	WBGene00022201	SOM	IGN	OK	70.4536	29.7178	-1.24534	5e-05	0.0001367	yes	Coding	65.3905	75.5166	26.9665	32.4691
acc-1	chrIV:9660391-9663836	WBGene00010275	SOM	IGN	OK	1.89189	0.796552	-1.24799	0.0155	0.0297021	yes	Coding	1.98038	1.80341	0.986552	0.606551
F59B2.13	chrIII:9023979-9026966	WBGene00010315	SOM	IGN	OK	11.6302	4.89652	-1.24805	5e-05	0.0001367	yes	Coding	11.4294	11.8309	4.22463	5.56841
msi-1	chrIII:3965675-3972695	WBGene00003423	SOM	IGN	OK	33.0415	13.907	-1.24847	5e-05	0.0001367	yes	Coding	30.8063	35.2768	12.7859	15.028
sma-5	chrX:11997892-12004936	WBGene00004859	SOM	IGN	OK	18.7635	7.8898	-1.24987	5e-05	0.0001367	yes	Coding	19.4056	18.1215	9.67327	6.10632
T25B9.9	chrIV:10769640-10777537	WBGene00012015	SOM	IGN	OK	399.448	167.875	-1.25062	5e-05	0.0001367	yes	Coding	379.91	418.987	168.983	166.767
C04E7.3	chrX:344126-346289	WBGene00015430	SOM	IGN	OK	48.476	20.347	-1.25246	5e-05	0.0001367	yes	Coding	48.4145	48.5376	18.1147	22.5793
fbxa-53	chrX:1716491-1718563	WBGene00017226	SOM	IGN	OK	4.48633	1.88222	-1.2531	0.00525	0.0109995	yes	Coding	4.16113	4.81153	1.62703	2.1374
F53F1.2	chrV:13406910-13408039	WBGene00009980	SOM	IGN	OK	180.742	75.8241	-1.2532	5e-05	0.0001367	yes	Coding	183.494	177.99	65.3929	86.2553
M88.4	chrIII:4549062-4551442	WBGene00010907	SOM	IGN	OK	4.50767	1.89096	-1.25326	0.0036	0.00778058	yes	Coding	5.23919	3.77616	2.17501	1.60692
mig-13	chrX:4796422-4799613	WBGene00003245	SOM	IGN	OK	8.99118	3.76894	-1.25435	0.00065	0.00157546	yes	Coding	9.02931	8.95304	3.00128	4.5366
F14D12.1	chrX:5603730-5608901	WBGene00017463	SOM	IGN	OK	7.46668	3.12908	-1.25473	5e-05	0.0001367	yes	Coding	7.42995	7.50342	2.87984	3.37832
T11G6.2	chrIV:10855747-10858475	WBGene00011717	SOM	IGN	OK	35.8285	14.9961	-1.25652	5e-05	0.0001367	yes	Coding	32.733	38.9239	13.7665	16.2256
lmp-1	chrX:6376721-6377617	WBGene00003053	SOM	IGN	OK	204.552	85.5831	-1.25707	5e-05	0.0001367	yes	Coding	195.032	214.071	68.8169	102.349
snx-17	chrX:13116462-13122211	WBGene00008927	SOM	IGN	OK	28.3046	11.8352	-1.25796	5e-05	0.0001367	yes	Coding	28.6243	27.985	12.0556	11.6148
C16E9.1	chrX:6940437-6943534	WBGene00015865	SOM	IGN	OK	4.69664	1.9636	-1.25813	0.00075	0.00180368	yes	Coding	4.29865	5.09464	2.25593	1.67127
igdb-3	chrX:6385447-6387826	WBGene00020691	SOM	IGN	OK	1.21405	0.50743	-1.25854	0.02495	0.0456255	yes	Coding	0.856726	1.57137	0.550109	0.464751
C52D10.3	chrIV:17176460-17182628	WBGene00016877	SOM	IGN	OK	23.3519	9.75371	-1.25952	5e-05	0.0001367	yes	Coding	23.6256	23.0783	12.5065	7.00098
cuc-1	chrIII:7860537-7860872	WBGene00000835	SOM	IGN	OK	321.063	134.081	-1.25975	5e-05	0.0001367	yes	Coding	337.509	304.616	120.811	147.351
C31H2.4	chrX:5155132-5159630	WBGene00016294	SOM	IGN	OK	8.28761	3.461	-1.25977	0.00065	0.00157546	yes	Coding	7.70274	8.87248	4.43669	2.48532
srh-48	chrII:9383328-9384830	WBGene00005271	SOM	IGN	OK	5.69271	2.37723	-1.25983	0.00215	0.0048285	yes	Coding	4.72805	6.65737	1.66969	3.08477
K05F1.5	chrII:5789151-5794255	WBGene00019407	SOM	IGN	OK	8.94443	3.73428	-1.26016	0.0003	0.000758483	yes	Coding	8.48173	9.40713	3.13368	4.33488
mans-2	chrV:11983123-11986096	WBGene00008258	SOM	IGN	OK	73.9357	30.8646	-1.26032	5e-05	0.0001367	yes	Coding	75.4078	72.4636	33.3614	28.3678
iglr-1	chrX:14987391-14991248	WBGene00008977	SOM	IGN	OK	1.42939	0.596646	-1.26045	0.01145	0.0226522	yes	Coding	1.40697	1.4518	0.705809	0.487484
C25H3.9	chrII:5690613-5691315	WBGene00016118	SOM	IGN	OK	347.166	144.839	-1.26117	5e-05	0.0001367	yes	Coding	329.632	364.699	152.756	136.923
pqn-44	chrI:5373411-5384472	WBGene00004131	SOM	IGN	OK	111.29	46.4285	-1.26125	5e-05	0.0001367	yes	Coding	114.769	107.811	48.2442	44.6127
R04A9.6	chrX:397567-400396	WBGene00019865	SOM	IGN	OK	8.08114	3.37086	-1.26144	0.00065	0.00157546	yes	Coding	7.13527	9.02701	2.57707	4.16464
mocs-1	chrX:15435614-15440725	WBGene00010983	SOM	IGN	OK	9.30431	3.88106	-1.26145	5e-05	0.0001367	yes	Coding	8.04677	10.5618	4.041	3.72113
vit-4	chrX:3558879-3563978	WBGene00006928	SOM	IGN	OK	541.764	225.947	-1.26168	5e-05	0.0001367	yes	Coding	583.238	500.29	201.022	250.872
mrp-3	chrX:15929938-15939252	WBGene00003409	SOM	IGN	OK	27.0835	11.288	-1.26262	5e-05	0.0001367	yes	Coding	27.3544	26.8125	11.4317	11.1444
cysl-2	chrII:14492875-14494344	WBGene00010759	SOM	IGN	OK	81.1806	33.8338	-1.26267	5e-05	0.0001367	yes	Coding	70.0401	92.321	31.6902	35.9774
tag-173	chrI:7727262-7728807	WBGene00006518	SOM	IGN	OK	219.652	91.3587	-1.26561	5e-05	0.0001367	yes	Coding	213.852	225.452	88.7467	93.9706
unc-78	chrX:3408804-3411600	WBGene00006810	SOM	IGN	OK	49.9545	20.7477	-1.26766	5e-05	0.0001367	yes	Coding	50.0915	49.8175	18.7949	22.7005
R173.3	chrX:7030697-7035994	WBGene00020125	SOM	IGN	OK	1.51839	0.630044	-1.26901	0.01305	0.0255244	yes	Coding	1.57914	1.45763	0.695067	0.565022
odd-1	chrIII:7108259-7109248	WBGene00003845	SOM	IGN	OK	7.7139	3.19576	-1.2713	0.00315	0.00686605	yes	Coding	6.10175	9.32605	2.62768	3.76383
fln-2	chrX:9397692-9426624	WBGene00016006	SOM	IGN	OK	77.3859	32.0187	-1.27315	5e-05	0.0001367	yes	Coding	85.0535	69.7184	28.5718	35.4657
grl-4	chrIV:7310013-7310747	WBGene00001713	SOM	IGN	OK	20.1161	8.31015	-1.2754	0.0008	0.0019166	yes	Coding	18.7922	21.44	12.3524	4.26787
tbc-19	chrX:14003035-14012448	WBGene00007849	SOM	IGN	OK	7.67866	3.17082	-1.276	5e-05	0.0001367	yes	Coding	7.92274	7.43458	2.6925	3.64914
fard-1	chrX:2933363-2937025	WBGene00022200	SOM	IGN	OK	103.109	42.5363	-1.27741	5e-05	0.0001367	yes	Coding	94.0454	112.173	45.6184	39.4542
vit-2	chrX:5101011-5106047	WBGene00006926	SOM	IGN	OK	1500.83	618.752	-1.27833	5e-05	0.0001367	yes	Coding	1617.36	1384.3	538.449	699.056
zyx-1	chrII:13057081-13071443	WBGene00006999	SOM	IGN	OK	98.4727	40.5942	-1.27845	5e-05	0.0001367	yes	Coding	92.6157	104.33	38.3884	42.7999
K03E6.7	chrX:1084542-1088099	WBGene00019365	SOM	IGN	OK	34.3683	14.161	-1.27916	5e-05	0.0001367	yes	Coding	33.1963	35.5404	12.6334	15.6885
R10E8.1	chrV:18242587-18243693	WBGene00011207	SOM	IGN	OK	7.81844	3.21872	-1.28039	0.0012	0.00280228	yes	Coding	6.30738	9.32949	2.96753	3.46991
npr-27	chrIV:7305632-7308339	WBGene00018344	SOM	IGN	OK	2.21516	0.911857	-1.28053	0.0159	0.030401	yes	Coding	2.25108	2.17924	1.15631	0.667405
chil-11	chrIV:5741440-5742969	WBGene00016665	SOM	IGN	OK	2.40381	0.989382	-1.28072	0.0144	0.0278816	yes	Coding	2.6847	2.12292	0.673366	1.3054
T05E12.6	chrV:17085013-17089401	WBGene00011487	SOM	IGN	OK	190.281	78.2764	-1.28148	5e-05	0.0001367	yes	Coding	150.633	229.929	67.5487	89.0042
lite-1	chrX:6226242-6230665	WBGene00001803	SOM	IGN	OK	3.54733	1.45868	-1.28207	0.00365	0.0078824	yes	Coding	3.79892	3.29574	1.34864	1.56873
nhr-5	chrIV:15400300-15407128	WBGene00003604	SOM	IGN	OK	15.3537	6.31316	-1.28216	5e-05	0.0001367	yes	Coding	15.9129	14.7946	6.33188	6.29445
tbc-16	chrX:5897355-5901926	WBGene00018639	SOM	IGN	OK	2.06741	0.849941	-1.28239	0.0041	0.00879731	yes	Coding	2.10039	2.03443	1.07895	0.620929
fbxa-80	chrIII:1313363-1315174	WBGene00022330	SOM	IGN	OK	13.8751	5.70225	-1.28289	0.0002	0.00051659	yes	Coding	14.7619	12.9883	4.83023	6.57428
ZK813.1	chrX:3446306-3446796	WBGene00022820	SOM	IGN	OK	2915.83	1197.97	-1.28331	5e-05	0.0001367	yes	Coding	2617.09	3214.56	838.658	1557.28
C26G2.2	chrX:14664263-14671231	WBGene00007751	SOM	IGN	OK	18.6865	7.67559	-1.28365	5e-05	0.0001367	yes	Coding	21.3576	16.0154	6.66665	8.68452
lurp-1	chrII:10880867-10882329	WBGene00009700	SOM	IGN	OK	6.8286	2.80423	-1.28399	0.0136	0.026461	yes	Coding	8.20284	5.45435	4.1575	1.45096
pmp-1	chrII:6880730-6883693	WBGene00004058	SOM	IGN	OK	32.5711	13.3666	-1.28496	5e-05	0.0001367	yes	Coding	36.1579	28.9843	15.5844	11.1487
cyn-3	chrV:15189934-15190816	WBGene00000879	SOM	IGN	OK	473.665	194.331	-1.28535	5e-05	0.0001367	yes	Coding	452.437	494.892	203.285	185.377
C15C7.7	chrX:3165842-3167482	WBGene00015793	SOM	IGN	OK	21.8151	8.94578	-1.28605	5e-05	0.0001367	yes	Coding	19.6319	23.9983	8.75376	9.13779
F09E5.3	chrII:5373986-5375004	WBGene00017283	SOM	IGN	OK	183.978	75.4002	-1.28689	5e-05	0.0001367	yes	Coding	168.859	199.096	69.6158	81.1847
ZK809.3	chrIV:11652385-11653290	WBGene00014086	SOM	IGN	OK	485.164	198.73	-1.28767	5e-05	0.0001367	yes	Coding	450.655	519.674	214.875	182.585
alh-7	chrII:13487434-13491704	WBGene00000113	SOM	IGN	OK	94.0452	38.5026	-1.2884	5e-05	0.0001367	yes	Coding	87.5409	100.549	36.0117	40.9936
Y119C1B.5	chrI:4511609-4516057	WBGene00022471	SOM	IGN	OK	55.9645	22.8875	-1.28995	5e-05	0.0001367	yes	Coding	53.3465	58.5826	19.7648	26.0102
Y45F10D.4	chrIV:13782418-13785620	WBGene00012885	SOM	IGN	OK	139.92	57.1905	-1.29075	5e-05	0.0001367	yes	Coding	123.435	156.405	57.94	56.4409
W01A11.1	chrV:6499206-6502348	WBGene00020909	SOM	IGN	OK	219.498	89.7078	-1.2909	5e-05	0.0001367	yes	Coding	201.866	237.13	82.0324	97.3833
F54D5.7	chrII:11547460-11549121	WBGene00010052	SOM	IGN	OK	178.489	72.8664	-1.29251	5e-05	0.0001367	yes	Coding	161.798	195.18	75.5141	70.2187
ztf-27	chrII:10385292-10387704	WBGene00011661	SOM	IGN	OK	19.3396	7.88929	-1.29359	5e-05	0.0001367	yes	Coding	16.6096	22.0696	8.23824	7.54034
clec-56	chrV:14474503-14476765	WBGene00008595	SOM	IGN	OK	48.5598	19.8087	-1.29363	5e-05	0.0001367	yes	Coding	40.1244	56.9952	20.926	18.6915
tre-2	chrIV:6876848-6883431	WBGene00006608	SOM	IGN	OK	80.3794	32.7586	-1.29495	5e-05	0.0001367	yes	Coding	88.1997	72.559	29.4005	36.1168
acd-1	chrI:4103714-4107969	WBGene00016064	SOM	IGN	OK	1.39928	0.570028	-1.29558	0.01485	0.0285234	yes	Coding	1.89124	0.907316	0.817373	0.322682
[truncated: 2,982 more rows]

## Sheet: Ortiz et al, 2014
Dissected gonad up-regulated mRNAs
Gene name	Gene ID	WormBase ID (WS240)
aap-1	Y110A7A.10	WBGene00000001
aat-1	F27C8.1	WBGene00000002
[truncated: 10,752 more rows]

[truncated: 2 more sheets: Compare IGN with Ortiz et al, IGN or SOM vs Lee et  al, 2017]
