# Supplementary material for: Isolated C. elegans germ nuclei exhibit distinct genomic profiles of histone modification and gene expression
Source: BMC Genomics. 2019 Jun 17;20:500. doi: 10.1186/s12864-019-5893-9 (PMC6580472; doi:10.1186/s12864-019-5893-9)
Supplement: Supplementary file 12 — IGN_H3K27ac_q0.001_peaks_ce10 (XLSX 5606 kb) [file 12864_2019_5893_MOESM12_ESM.xlsx]

## Sheet: IGN_H3K27ac_q0.001_peaks_ce10.t
											closest overall element		closest coding				closest coding				closest 21ur				closest RNA														closest noncoding
peak	chromosome	start	stop	name	score	strand	enrichment value	pValue(-log10)	qValue(-log10)	peak offset	type	name	coding 1	coding 2	coding 3	coding 4	non-coding 1	non-coding 2	non-coding 3	non-coding 4	21ur 1	21ur 2	21ur 3	21ur 4	RNA 1	RNA 2	RNA 3	RNA 4															source	location of element	strand	distance from peak	name	source	location of element
I 273	I	10	427	.	0	.	1.97316	23.2746	21.6019	273	AG1201	RIT1M.898_AGncRNA_3p_-_+2165	Y74C9A.3_WBcoding_3p_-_+3846	Y74C9A.2_WBcoding_5p_+_-10140	Y74C9A.4_WBcoding_3p_-_+17210	Y74C9A.5_WBcoding_3p_-_+27322	Y74C9A.6_WBsnoRNA_3p_-_+3474	frag1_LUncRNA_3p_-_+110278	frag2_LUncRNA_5p_+_-110303	frag1_LUncRNA_5p_-_+110498	21ur-15479_WB21uRNA_5p_+_-31250	21ur-13439_WB21uRNA_5p_+_-32142	21ur-13877_WB21uRNA_3p_-_+115383	21ur-15400_WB21uRNA_3p_-_+272330	RIT1M.898_AGncRNA_3p_-_+2165	RIT1M.1740_AGncRNA_3p_-_+3146	Y74C9A.3_AGmRNA_3p_-_+3907	RIT1P.1131_AGncRNA_5p_+_-5073
I 3499	I	3337	3878	.	0	.	4.136	40.0806	38.1223	3499	AG1201	RIT1M.1740_AGncRNA_3p_-_-80	Y74C9A.3_WBcoding_3p_-_+620	Y74C9A.2_WBcoding_5p_+_-6914	Y74C9A.4_WBcoding_3p_-_+13984	Y74C9A.5_WBcoding_3p_-_+24096	Y74C9A.6_WBsnoRNA_3p_-_+248	frag1_LUncRNA_3p_-_+107052	frag2_LUncRNA_5p_+_-107077	frag1_LUncRNA_5p_-_+107272	21ur-15479_WB21uRNA_5p_+_-28024	21ur-13439_WB21uRNA_5p_+_-28916	21ur-13877_WB21uRNA_3p_-_+112157	21ur-15400_WB21uRNA_3p_-_+269104	RIT1M.1740_AGncRNA_3p_-_-80	RIT1M.898_AGncRNA_5p_-_-243	RIT1M.1740_AGncRNA_5p_-_+406	Y74C9A.3_AGmRNA_3p_-_+681
I 4268	I	3964	4515	.	0	.	4.10418	39.449	37.4997	4268	AG1201	Y74C9A.3_AGmRNA_3p_-_-88	Y74C9A.3_WBcoding_3p_-_-149	Y74C9A.2_WBcoding_5p_+_-6145	Y74C9A.4_WBcoding_3p_-_+13215	Y74C9A.5_WBcoding_3p_-_+23327	Y74C9A.6_WBsnoRNA_5p_-_-359	frag1_LUncRNA_3p_-_+106283	frag2_LUncRNA_5p_+_-106308	frag1_LUncRNA_5p_-_+106503	21ur-15479_WB21uRNA_5p_+_-27255	21ur-13439_WB21uRNA_5p_+_-28147	21ur-13877_WB21uRNA_3p_-_+111388	21ur-15400_WB21uRNA_3p_-_+268335	Y74C9A.3_AGmRNA_3p_-_-88	RIT1M.1740_AGncRNA_5p_-_-363	RIT1M.898_AGncRNA_5p_-_-1012	RIT1P.1131_AGncRNA_5p_+_-1078
I 11701	I	11409	11856	.	0	.	3.21335	23.2219	21.5495	11701	CDS	Y74C9A.2_WBcoding_5p_+_+1288	Y74C9A.2_WBcoding_5p_+_+1288	Y74C9A.3_WBcoding_5p_-_-1469	Y74C9A.2_WBcoding_3p_+_-5141	Y74C9A.4_WBcoding_3p_-_+5782	Y74C9A.6_WBsnoRNA_5p_-_-7792	frag1_LUncRNA_3p_-_+98850	frag2_LUncRNA_5p_+_-98875	frag1_LUncRNA_5p_-_+99070	21ur-15479_WB21uRNA_5p_+_-19822	21ur-13439_WB21uRNA_5p_+_-20714	21ur-13877_WB21uRNA_3p_-_+103955	21ur-15400_WB21uRNA_3p_-_+260902	Y74C9A.3_AGmRNA_5p_-_-1471	Y74C9A.2_AGmRNA_5p_+_+4246	RIT1P.1131_AGncRNA_3p_+_+5246	Y74C9A.4_AGmRNA_3p_-_+5786
I 15023	I	14892	15232	.	0	.	2.70431	15.3954	13.8951	15023	AG1201	Y74C9A.2_AGmRNA_3p_+_-1765	Y74C9A.2_WBcoding_3p_+_-1819	Y74C9A.4_WBcoding_3p_-_+2460	Y74C9A.2_WBcoding_5p_+_+4610	Y74C9A.3_WBcoding_5p_-_-4791	Y74C9A.6_WBsnoRNA_5p_-_-11114	frag1_LUncRNA_3p_-_+95528	frag2_LUncRNA_5p_+_-95553	frag1_LUncRNA_5p_-_+95748	21ur-15479_WB21uRNA_5p_+_-16500	21ur-13439_WB21uRNA_5p_+_-17392	21ur-13877_WB21uRNA_3p_-_+100633	21ur-15400_WB21uRNA_3p_-_+257580	Y74C9A.2_AGmRNA_3p_+_-1765	Y74C9A.4_AGmRNA_3p_-_+2464	RIT1P.1696_AGncRNA_5p_+_-4052	Y74C9A.3_AGmRNA_5p_-_-4793
I 16707	I	15903	16936	.	0	.	2.70029	16.1591	14.6462	16707	AG1201	Y74C9A.2_AGmRNA_3p_+_-81	Y74C9A.2_WBcoding_3p_+_-135	Y74C9A.4_WBcoding_3p_-_+776	Y74C9A.2_WBcoding_5p_+_+6294	Y74C9A.3_WBcoding_5p_-_-6475	Y74C9A.6_WBsnoRNA_5p_-_-12798	frag1_LUncRNA_3p_-_+93844	frag2_LUncRNA_5p_+_-93869	frag1_LUncRNA_5p_-_+94064	21ur-15479_WB21uRNA_5p_+_-14816	21ur-13439_WB21uRNA_5p_+_-15708	21ur-13877_WB21uRNA_3p_-_+98949	21ur-15400_WB21uRNA_3p_-_+255896	Y74C9A.2_AGmRNA_3p_+_-81	Y74C9A.4_AGmRNA_3p_-_+780	RIT1P.1696_AGncRNA_5p_+_-2368	Y74C9A.3_AGmRNA_5p_-_-6477
I 17384	I	17191	17384	.	0	.	1.64624	4.12022	3.02574	17384	CDS	Y74C9A.4_WBcoding_3p_-_+99	Y74C9A.4_WBcoding_3p_-_+99	Y74C9A.2_WBcoding_3p_+_+542	Y74C9A.3_WBcoding_5p_-_-7152	Y74C9A.4_WBcoding_5p_-_+9397	Y74C9A.6_WBsnoRNA_5p_-_-13475	frag1_LUncRNA_3p_-_+93167	frag2_LUncRNA_5p_+_-93192	frag1_LUncRNA_5p_-_+93387	21ur-15479_WB21uRNA_5p_+_-14139	21ur-13439_WB21uRNA_5p_+_-15031	21ur-13877_WB21uRNA_3p_-_+98272	21ur-15400_WB21uRNA_3p_-_+255219	Y74C9A.4_AGmRNA_3p_-_+103	Y74C9A.2_AGmRNA_3p_+_+596	RIT1P.1696_AGncRNA_5p_+_-1691	Y74C9A.3_AGmRNA_5p_-_-7154
I 26677	I	26382	27073	.	0	.	2.93909	19.1564	17.5737	26677	CDS	Y74C9A.4_WBcoding_5p_-_+104	Y74C9A.4_WBcoding_5p_-_+104	Y74C9A.5_WBcoding_3p_-_+918	Y74C9A.4_WBcoding_3p_-_-9194	Y74C9A.2_WBcoding_3p_+_+9835	Y74C9A.6_WBsnoRNA_5p_-_-22768	frag1_LUncRNA_3p_-_+83874	frag2_LUncRNA_5p_+_-83899	frag1_LUncRNA_5p_-_+84094	21ur-15479_WB21uRNA_5p_+_-4846	21ur-13439_WB21uRNA_5p_+_-5738	21ur-13877_WB21uRNA_3p_-_+88979	21ur-15400_WB21uRNA_3p_-_+245926	Y74C9A.4_AGmRNA_5p_-_+203	Y74C9A.5_AGmRNA_3p_-_+914	RIT1P.1696_AGncRNA_3p_+_+7181	Y74C9A.4_AGmRNA_3p_-_-9190
I 27288	I	27151	27364	.	0	.	2.19526	8.85597	7.54367	27288	AG1201	Y74C9A.5_AGmRNA_3p_-_+303	Y74C9A.5_WBcoding_3p_-_+307	Y74C9A.4_WBcoding_5p_-_-507	Y74C9A.5_WBcoding_5p_-_+5194	Y74C9A.4_WBcoding_3p_-_-9805	Y74C9A.6_WBsnoRNA_5p_-_-23379	frag1_LUncRNA_3p_-_+83263	frag2_LUncRNA_5p_+_-83288	frag1_LUncRNA_5p_-_+83483	21ur-15479_WB21uRNA_5p_+_-4235	21ur-13439_WB21uRNA_5p_+_-5127	21ur-13877_WB21uRNA_3p_-_+88368	21ur-15400_WB21uRNA_3p_-_+245315	Y74C9A.5_AGmRNA_3p_-_+303	Y74C9A.4_AGmRNA_5p_-_-408	Y74C9A.5_AGmRNA_5p_-_+5283	RIT1P.1696_AGncRNA_3p_+_+7792
I 33317	I	32829	33492	.	0	.	3.14972	22.1806	20.5288	33317	AG1201	Y74C9A.5_AGmRNA_5p_-_-746	Y74C9A.5_WBcoding_5p_-_-835	Y74C9A.4_WBcoding_5p_-_-6536	Y74C9A.1_WBcoding_5p_+_-10416	Y48G1C.12_WBcoding_5p_+_-14155	Y74C9A.6_WBsnoRNA_5p_-_-29408	frag1_LUncRNA_3p_-_+77234	frag2_LUncRNA_5p_+_-77259	frag1_LUncRNA_5p_-_+77454	21ur-13439_WB21uRNA_3p_+_+882	21ur-15479_WB21uRNA_3p_+_+1774	21ur-13877_WB21uRNA_3p_-_+82339	21ur-15400_WB21uRNA_3p_-_+239286	Y74C9A.5_AGmRNA_5p_-_-746	Y74C9A.4_AGmRNA_5p_-_-6437	Y74C9A.1_AGmRNA_5p_+_-10227	RIT1P.1696_AGncRNA_3p_+_+13821
I 34246	I	33635	35929	.	0	.	3.81785	33.9176	32.0532	34246	AG1201	Y74C9A.5_AGmRNA_5p_-_-1675	Y74C9A.5_WBcoding_5p_-_-1764	Y74C9A.4_WBcoding_5p_-_-7465	Y74C9A.1_WBcoding_5p_+_-9487	Y48G1C.12_WBcoding_5p_+_-13226	Y74C9A.6_WBsnoRNA_5p_-_-30337	frag1_LUncRNA_3p_-_+76305	frag2_LUncRNA_5p_+_-76330	frag1_LUncRNA_5p_-_+76525	21ur-13439_WB21uRNA_3p_+_+1811	21ur-15479_WB21uRNA_3p_+_+2703	21ur-13877_WB21uRNA_3p_-_+81410	21ur-15400_WB21uRNA_3p_-_+238357	Y74C9A.5_AGmRNA_5p_-_-1675	Y74C9A.4_AGmRNA_5p_-_-7366	Y74C9A.1_AGmRNA_5p_+_-9298	Y48G1C.12_AGmRNA_5p_+_-13217
I 36324	I	36047	36431	.	0	.	2.4816	12.3619	10.9409	36324	AG1201	Y74C9A.5_AGmRNA_5p_-_-3753	Y74C9A.5_WBcoding_5p_-_-3842	Y74C9A.1_WBcoding_5p_+_-7409	Y74C9A.5_WBcoding_3p_-_-8729	Y74C9A.4_WBcoding_5p_-_-9543	Y74C9A.6_WBsnoRNA_5p_-_-32415	frag1_LUncRNA_3p_-_+74227	frag2_LUncRNA_5p_+_-74252	frag1_LUncRNA_5p_-_+74447	21ur-13439_WB21uRNA_3p_+_+3889	21ur-15479_WB21uRNA_3p_+_+4781	21ur-13877_WB21uRNA_3p_-_+79332	21ur-15400_WB21uRNA_3p_-_+236279	Y74C9A.5_AGmRNA_5p_-_-3753	Y74C9A.1_AGmRNA_5p_+_-7220	Y74C9A.5_AGmRNA_3p_-_-8733	Y74C9A.4_AGmRNA_5p_-_-9444
I 40271	I	40010	40404	.	0	.	2.41797	11.543	10.1456	40271	AG1201	Y74C9A.1_AGmRNA_5p_+_-3273	Y74C9A.1_WBcoding_5p_+_-3462	Y48G1C.12_WBcoding_5p_+_-7201	Y74C9A.5_WBcoding_5p_-_-7789	Y48G1C.12_WBcoding_3p_+_-9548	Y74C9A.6_WBsnoRNA_5p_-_-36362	frag1_LUncRNA_3p_-_+70280	frag2_LUncRNA_5p_+_-70305	frag1_LUncRNA_5p_-_+70500	21ur-13439_WB21uRNA_3p_+_+7836	21ur-15479_WB21uRNA_3p_+_+8728	21ur-13877_WB21uRNA_3p_-_+75385	21ur-15400_WB21uRNA_3p_-_+232332	Y74C9A.1_AGmRNA_5p_+_-3273	Y48G1C.12_AGmRNA_5p_+_-7192	Y74C9A.5_AGmRNA_5p_-_-7700	Y48G1C.12_AGmRNA_3p_+_-9586
I 41984	I	41707	42063	.	0	.	2.09982	7.794	6.51953	41984	AG1201	Y74C9A.1_AGmRNA_5p_+_-1560	Y74C9A.1_WBcoding_5p_+_-1749	Y48G1C.12_WBcoding_5p_+_-5488	Y48G1C.4_WBcoding_5p_+_-7935	Y74C9A.5_WBcoding_5p_-_-9502	Y74C9A.6_WBsnoRNA_5p_-_-38075	frag1_LUncRNA_3p_-_+68567	frag2_LUncRNA_5p_+_-68592	frag1_LUncRNA_5p_-_+68787	21ur-13439_WB21uRNA_3p_+_+9549	21ur-15479_WB21uRNA_3p_+_+10441	21ur-13877_WB21uRNA_3p_-_+73672	21ur-15400_WB21uRNA_3p_-_+230619	Y74C9A.1_AGmRNA_5p_+_-1560	Y48G1C.12_AGmRNA_5p_+_-5479	Y48G1C.4_AGmRNA_5p_+_-7936	Y74C9A.5_AGmRNA_5p_-_-9413
I 47514	I	47402	47575	.	0	.	1.81348	4.95963	3.80743	47514	CDS	Y48G1C.12_WBcoding_5p_+_+42	Y48G1C.12_WBcoding_5p_+_+42	Y48G1C.4_WBcoding_5p_+_-2405	Y74C9A.1_WBcoding_3p_+_+2837	Y48G1C.4_WBcoding_3p_+_-6912	Y74C9A.6_WBsnoRNA_5p_-_-43605	frag1_LUncRNA_3p_-_+63037	frag2_LUncRNA_5p_+_-63062	frag1_LUncRNA_5p_-_+63257	21ur-13439_WB21uRNA_3p_+_+15079	21ur-15479_WB21uRNA_3p_+_+15971	21ur-13877_WB21uRNA_3p_-_+68142	21ur-15400_WB21uRNA_3p_-_+225089	Y48G1C.12_AGmRNA_5p_+_+51	Y48G1C.4_AGmRNA_5p_+_-2406	Y74C9A.1_AGmRNA_3p_+_+2777	Y48G1C.4_AGmRNA_3p_+_-6912
I 72211	I	72049	72349	.	0	.	2.57705	13.6307	12.1753	72211	CDS	Y48G1C.2_WBcoding_5p_+_+353	Y48G1C.2_WBcoding_5p_+_+353	Y48G1C.5_WBcoding_5p_-_-8190	Y48G1C.2_WBcoding_3p_+_-8860	Y48G1C.10_WBcoding_5p_+_-8990	frag1_LUncRNA_3p_-_+38340	frag2_LUncRNA_5p_+_-38365	frag1_LUncRNA_5p_-_+38560	frag3_LUncRNA_3p_-_+39076	21ur-13439_WB21uRNA_3p_+_+39776	21ur-15479_WB21uRNA_3p_+_+40668	21ur-13877_WB21uRNA_3p_-_+43445	21ur-15400_WB21uRNA_3p_-_+200392	Y48G1C.2_AGmRNA_5p_+_+1127	Y48G1C.5_AGmRNA_5p_-_-8143	Y48G1C.2_AGmRNA_3p_+_-8860	Y48G1C.10_AGmRNA_5p_+_-8960
I 91743	I	91445	91855	.	0	.	2.38615	11.1419	9.75635	91743	AG1201	Y48G1C.10_AGmRNA_3p_+_+336	Y48G1C.9_WBcoding_5p_+_+363	Y48G1C.11_WBcoding_3p_+_+723	Y48G1C.9_WBcoding_3p_+_-1134	Y48G1C.1_WBcoding_5p_+_-1288	frag1_LUncRNA_3p_-_+18808	frag2_LUncRNA_5p_+_-18833	frag1_LUncRNA_5p_-_+19028	frag3_LUncRNA_3p_-_+19544	21ur-13877_WB21uRNA_3p_-_+23913	21ur-13439_WB21uRNA_3p_+_+59308	21ur-15479_WB21uRNA_3p_+_+60200	21ur-15400_WB21uRNA_3p_-_+180860	Y48G1C.10_AGmRNA_3p_+_+336	Y48G1C.1_AGmRNA_5p_+_+339	Y48G1C.9_AGmRNA_5p_+_+382	Y48G1C.13_AGmRNA_3p_-_+3072
I 93193	I	92256	94180	.	0	.	6.58578	97.1641	94.5227	93193	CDS	Y48G1C.1_WBcoding_5p_+_+162	Y48G1C.1_WBcoding_5p_+_+162	Y48G1C.9_WBcoding_3p_+_+316	Y48G1C.1_WBcoding_3p_+_-1688	Y48G1C.13_WBcoding_3p_-_+1765	frag1_LUncRNA_3p_-_+17358	frag2_LUncRNA_5p_+_-17383	frag1_LUncRNA_5p_-_+17578	frag3_LUncRNA_3p_-_+18094	21ur-13877_WB21uRNA_3p_-_+22463	21ur-13439_WB21uRNA_3p_+_+60758	21ur-15479_WB21uRNA_3p_+_+61650	21ur-15400_WB21uRNA_3p_-_+179410	Y48G1C.9_AGmRNA_3p_+_+545	Y48G1C.13_AGmRNA_3p_-_+1622	Y48G1C.1_AGmRNA_3p_+_-1660	Y48G1C.10_AGmRNA_3p_+_+1786
I 94577	I	94444	94637	.	0	.	2.03618	7.11752	5.86874	94577	AG1201	Y48G1C.13_AGmRNA_3p_-_+238	Y48G1C.1_WBcoding_3p_+_-304	Y48G1C.13_WBcoding_3p_-_+381	Y48G1C.1_WBcoding_5p_+_+1546	Y48G1C.9_WBcoding_3p_+_+1700	frag1_LUncRNA_3p_-_+15974	frag2_LUncRNA_5p_+_-15999	frag1_LUncRNA_5p_-_+16194	frag3_LUncRNA_3p_-_+16710	21ur-13877_WB21uRNA_3p_-_+21079	21ur-13439_WB21uRNA_3p_+_+62142	21ur-15479_WB21uRNA_3p_+_+63034	21ur-15400_WB21uRNA_3p_-_+178026	Y48G1C.13_AGmRNA_3p_-_+238	Y48G1C.1_AGmRNA_3p_+_-276	Y48G1C.13_AGmRNA_5p_-_+847	Y48G1C.8_AGmRNA_3p_-_+1898
I 96479	I	96302	96759	.	0	.	2.51342	12.7795	11.3469	96479	AG1201	Y48G1C.8_AGmRNA_3p_-_-4	Y48G1C.7_WBcoding_3p_-_+56	Y48G1C.13_WBcoding_5p_-_-1112	Y48G1C.1_WBcoding_3p_+_+1598	Y48G1C.9_WBcoding_3p_+_+3602	frag1_LUncRNA_3p_-_+14072	frag2_LUncRNA_5p_+_-14097	frag1_LUncRNA_5p_-_+14292	frag3_LUncRNA_3p_-_+14808	21ur-13877_WB21uRNA_3p_-_+19177	21ur-13439_WB21uRNA_3p_+_+64044	21ur-15479_WB21uRNA_3p_+_+64936	21ur-15400_WB21uRNA_3p_-_+176124	Y48G1C.8_AGmRNA_3p_-_-4	Y48G1C.13_AGmRNA_5p_-_-1055	Y48G1C.1_AGmRNA_3p_+_+1626	Y48G1C.13_AGmRNA_3p_-_-1664
I 111196	I	107395	113594	.	0	.	8.65378	155.393	151.968	111196	ncRNA	frag3_LUncRNA_3p_-_+91	F53G12.10_WBcoding_5p_+_+160	F53G12.1_WBcoding_5p_-_-1119	F53G12.9_WBcoding_5p_+_-1169	F53G12.10_WBcoding_3p_+_-1221	frag3_LUncRNA_3p_-_+91	F53G12.12_WBsnoRNA_5p_+_-96	frag3_LUncRNA_5p_-_+240	frag1_LUncRNA_5p_-_-425	21ur-13877_WB21uRNA_3p_-_+4460	21ur-13439_WB21uRNA_3p_+_+78761	21ur-15479_WB21uRNA_3p_+_+79653	21ur-15400_WB21uRNA_3p_-_+161407	F53G12.10_AGmRNA_5p_+_+159	RIT1M.749_AGmRNA_3p_-_-414	RIT1P.1583_AGncRNA_3p_+_+437	RIT1M.749_AGmRNA_5p_-_+1031
I 128572	I	128295	129293	.	0	.	6.71305	100.517	97.8398	128572	CDS	F53G12.5_WBcoding_5p_+_+1275	F53G12.5_WBcoding_5p_+_+1275	F53G12.4_WBcoding_5p_+_-5765	F53G12.6_WBcoding_3p_+_+7702	F53G12.4_WBcoding_3p_+_-8710	frag3_LUncRNA_5p_-_-17136	F53G12.12_WBsnoRNA_3p_+_+17147	frag3_LUncRNA_3p_-_-17285	frag1_LUncRNA_5p_-_-17801	21ur-13877_WB21uRNA_5p_-_-12896	21ur-13439_WB21uRNA_3p_+_+96137	21ur-15479_WB21uRNA_3p_+_+97029	21ur-15400_WB21uRNA_3p_-_+144031	F53G12.5_AGmRNA_5p_+_+1288	F53G12.4_AGmRNA_5p_+_-5782	F53G12.6_AGmRNA_3p_+_+7671	F53G12.4_AGmRNA_3p_+_-8766
I 159852	I	159672	159899	.	0	.	1.98349	6.97221	5.73509	159852	CDS	F56C11.2_WBcoding_3p_-_+320	F56C11.2_WBcoding_3p_-_+320	F56C11.1_WBcoding_5p_-_-5002	F56C11.2_WBcoding_5p_-_+6967	F56C11.1_WBcoding_3p_-_-13364	frag4_LUncRNA_3p_-_+18380	F56C11.t1_WBps_5p_+_-25483	K10E9.2_WBte_5p_+_-26421	frag3_LUncRNA_5p_-_-48416	21ur-13877_WB21uRNA_5p_-_-44176	21ur-15400_WB21uRNA_3p_-_+112751	cloned_WB21uRNA_3p_-_+112751	21ur-13405_WB21uRNA_3p_-_+112755	F56C11.2_AGmRNA_3p_-_+338	F56C11.1_AGmRNA_5p_-_-4977	F56C11.2_AGmRNA_5p_-_+9952	F56C11.6_AGmRNA_5p_+_-10089
I 179819	I	179587	179869	.	0	.	2.03618	7.11752	5.86874	179819	CDS	F56C11.5_WBcoding_5p_+_+1281	F56C11.5_WBcoding_5p_+_+1281	F56C11.3_WBcoding_3p_-_+2260	F56C11.5_WBcoding_3p_+_-2340	F56C11.3_WBcoding_5p_-_+2952	frag4_LUncRNA_5p_-_-1528	F56C11.t1_WBps_5p_+_-5516	K10E9.2_WBte_5p_+_-6454	Y48G1BL.3_WBps_3p_-_+32437	21ur-13877_WB21uRNA_5p_-_-64143	21ur-15400_WB21uRNA_3p_-_+92784	cloned_WB21uRNA_3p_-_+92784	21ur-13405_WB21uRNA_3p_-_+92788	F56C11.5_AGmRNA_5p_+_+1344	F56C11.3_AGmRNA_3p_-_+2233	F56C11.5_AGmRNA_3p_+_-2314	F56C11.3_AGmRNA_5p_-_+3061
I 180260	I	180000	180603	.	0	.	2.70431	15.3954	13.8951	180260	CDS	F56C11.5_WBcoding_5p_+_+1722	F56C11.5_WBcoding_5p_+_+1722	F56C11.3_WBcoding_3p_-_+1819	F56C11.5_WBcoding_3p_+_-1899	F56C11.3_WBcoding_5p_-_+2511	frag4_LUncRNA_5p_-_-1969	F56C11.t1_WBps_5p_+_-5075	K10E9.2_WBte_5p_+_-6013	Y48G1BL.3_WBps_3p_-_+31996	21ur-13877_WB21uRNA_5p_-_-64584	21ur-15400_WB21uRNA_3p_-_+92343	cloned_WB21uRNA_3p_-_+92343	21ur-13405_WB21uRNA_3p_-_+92347	F56C11.5_AGmRNA_5p_+_+1785	F56C11.3_AGmRNA_3p_-_+1792	F56C11.5_AGmRNA_3p_+_-1873	F56C11.3_AGmRNA_5p_-_+2620
I 181753	I	181276	182073	.	0	.	2.64068	14.5028	13.0247	181753	AG1201	F56C11.3_AGmRNA_3p_-_+299	F56C11.3_WBcoding_3p_-_+326	F56C11.5_WBcoding_3p_+_-406	F56C11.3_WBcoding_5p_-_+1018	Y48G1BL.2_WBcoding_5p_+_-1611	frag4_LUncRNA_5p_-_-3462	F56C11.t1_WBps_5p_+_-3582	K10E9.2_WBte_5p_+_-4520	Y48G1BL.3_WBps_3p_-_+30503	21ur-13877_WB21uRNA_5p_-_-66077	21ur-15400_WB21uRNA_3p_-_+90850	cloned_WB21uRNA_3p_-_+90850	21ur-13405_WB21uRNA_3p_-_+90854	F56C11.3_AGmRNA_3p_-_+299	F56C11.5_AGmRNA_3p_+_-380	F56C11.3_AGmRNA_5p_-_+1127	F56C11.4_AGmRNA_5p_+_-1611
I 183241	I	182178	183756	.	0	.	6.58578	97.1641	94.5227	183241	CDS	Y48G1BL.2_WBcoding_5p_+_-123	Y48G1BL.2_WBcoding_5p_+_-123	F56C11.3_WBcoding_5p_-_-470	F56C11.5_WBcoding_3p_+_+1082	F56C11.3_WBcoding_3p_-_-1162	F56C11.t1_WBps_5p_+_-2094	K10E9.2_WBte_5p_+_-3032	frag4_LUncRNA_5p_-_-4950	Y48G1BL.3_WBps_3p_-_+29015	21ur-13877_WB21uRNA_5p_-_-67565	21ur-15400_WB21uRNA_3p_-_+89362	cloned_WB21uRNA_3p_-_+89362	21ur-13405_WB21uRNA_3p_-_+89366	F56C11.4_AGmRNA_5p_+_-123	F56C11.3_AGmRNA_5p_-_-361	F56C11.5_AGmRNA_3p_+_+1108	F56C11.3_AGmRNA_3p_-_-1189
I 216282	I	214798	216812	.	0	.	6.49034	94.6714	92.056	216282	AG1201	Y48G1BL.4_AGmRNA_3p_-_+18	Y48G1BL.1_WBcoding_5p_+_+277	Y48G1BL.4_WBcoding_3p_-_+866	Y48G1BL.1_WBcoding_3p_+_-2817	Y48G1BL.5_WBcoding_3p_-_+3453	Y48G1BL.3_WBps_5p_-_-791	Y48G1BM.4_WBte_3p_-_+7736	Y48G1BM.2_WBps_5p_+_-24209	K10E9.2_WBte_3p_+_+28205	21ur-15400_WB21uRNA_3p_-_+56321	cloned_WB21uRNA_3p_-_+56321	21ur-13405_WB21uRNA_3p_-_+56325	cloned_WB21uRNA_3p_-_+56325	Y48G1BL.4_AGmRNA_3p_-_+18	Y48G1BL.3_AGmRNA_5p_-_-756	Y48G1BL.1_AGmRNA_5p_+_+906	Y48G1BL.4_AGmRNA_5p_-_+1269
I 252272	I	251884	252988	.	0	.	5.75858	76.2162	73.8056	252272	CDS	Y48G1BM.1_WBcoding_5p_+_+154	Y48G1BM.1_WBcoding_5p_+_+154	Y48G1BM.9_WBcoding_3p_-_+2437	Y48G1BM.8_WBcoding_5p_-_-2596	Y48G1BM.9_WBcoding_5p_-_+4334	Y48G1BM.2_WBps_3p_+_+6858	T13E5.1_WBsnoRNA_3p_-_+11230	Y48G1BM.2_WBps_5p_+_+11781	Y48G1BM.4_WBte_5p_-_-23326	21ur-15400_WB21uRNA_3p_-_+20331	cloned_WB21uRNA_3p_-_+20331	21ur-13405_WB21uRNA_3p_-_+20335	cloned_WB21uRNA_3p_-_+20335	Y48G1BM.1_AGmRNA_5p_+_+158	Y48G1BM.8_AGmRNA_5p_-_-650	Y48G1BM.1_AGmRNA_3p_+_-1984	Y48G1BM.9_AGmRNA_3p_-_+1998
I 298308	I	298071	298384	.	0	.	2.068	7.45256	6.19091	298308	AG1201	C53D5.1_AGmRNA_3p_+_-7071	C53D5.1_WBcoding_5p_+_+7092	C53D5.5_WBcoding_3p_-_+7503	C53D5.4_WBcoding_5p_-_-9169	C53D5.2_WBcoding_3p_+_+12193	T13E5.1_WBsnoRNA_5p_-_-34690	Y48G1BM.2_WBps_3p_+_+52894	Y48G1BM.4_WBte_5p_-_-69362	Y48G1BL.3_WBps_5p_-_-82817	cloned_WB21uRNA_3p_+_+25681	21ur-13405_WB21uRNA_5p_-_-25681	cloned_WB21uRNA_5p_-_-25681	21ur-15400_WB21uRNA_5p_-_-25685	C53D5.1_AGmRNA_3p_+_-7071	C53D5.5_AGmRNA_3p_-_+7504	C53D5.4_AGmRNA_5p_-_-9124	C53D5.3_AGmRNA_3p_+_+12217
I 299503	I	298638	299704	.	0	.	3.69058	31.5511	29.7268	299503	AG1201	C53D5.1_AGmRNA_3p_+_-5876	C53D5.1_WBcoding_3p_+_-5958	C53D5.5_WBcoding_3p_-_+6308	C53D5.1_WBcoding_5p_+_+8287	C53D5.4_WBcoding_5p_-_-10364	T13E5.1_WBsnoRNA_5p_-_-35885	Y48G1BM.2_WBps_3p_+_+54089	Y48G1BM.4_WBte_5p_-_-70557	Y48G1BL.3_WBps_5p_-_-84012	cloned_WB21uRNA_3p_+_+26876	21ur-13405_WB21uRNA_5p_-_-26876	cloned_WB21uRNA_5p_-_-26876	21ur-15400_WB21uRNA_5p_-_-26880	C53D5.1_AGmRNA_3p_+_-5876	C53D5.5_AGmRNA_3p_-_+6309	C53D5.1_AGmRNA_5p_+_+8321	C53D5.4_AGmRNA_5p_-_-10319
I 300100	I	299963	300414	.	0	.	2.8952	18.1916	16.6253	300100	AG1201	C53D5.1_AGmRNA_3p_+_-5279	C53D5.1_WBcoding_3p_+_-5361	C53D5.5_WBcoding_3p_-_+5711	C53D5.1_WBcoding_5p_+_+8884	C53D5.5_WBcoding_5p_-_+10788	T13E5.1_WBsnoRNA_5p_-_-36482	Y48G1BM.2_WBps_3p_+_+54686	Y48G1BM.4_WBte_5p_-_-71154	Y48G1BL.3_WBps_5p_-_-84609	cloned_WB21uRNA_3p_+_+27473	21ur-13405_WB21uRNA_5p_-_-27473	cloned_WB21uRNA_5p_-_-27473	21ur-15400_WB21uRNA_5p_-_-27477	C53D5.1_AGmRNA_3p_+_-5279	C53D5.5_AGmRNA_3p_-_+5712	C53D5.1_AGmRNA_5p_+_+8918	C53D5.6_AGmRNA_3p_-_+10673
I 301406	I	301310	301498	.	0	.	2.25889	9.59447	8.25737	301406	AG1201	C53D5.1_AGmRNA_3p_+_-3973	C53D5.1_WBcoding_3p_+_-4055	C53D5.5_WBcoding_3p_-_+4405	C53D5.6_WBcoding_3p_-_+9575	C53D5.1_WBcoding_5p_+_+10190	T13E5.1_WBsnoRNA_5p_-_-37788	Y48G1BM.2_WBps_3p_+_+55992	Y48G1BM.4_WBte_5p_-_-72460	Y48G1BL.3_WBps_5p_-_-85915	cloned_WB21uRNA_3p_+_+28779	21ur-13405_WB21uRNA_5p_-_-28779	cloned_WB21uRNA_5p_-_-28779	21ur-15400_WB21uRNA_5p_-_-28783	C53D5.1_AGmRNA_3p_+_-3973	C53D5.5_AGmRNA_3p_-_+4406	C53D5.6_AGmRNA_3p_-_+9367	C53D5.5_AGmRNA_5p_-_+9994
I 314964	I	310687	316354	.	0	.	8.33563	145.951	142.712	314964	AG1201	C53D5.6_AGmRNA_5p_-_+26	C53D5.6_WBcoding_5p_-_+28	Y48G1A.5_WBcoding_3p_-_+3579	C53D5.6_WBcoding_3p_-_-3983	C53D5.5_WBcoding_5p_-_-4076	T13E5.1_WBsnoRNA_5p_-_-51346	Y48G1BM.2_WBps_3p_+_+69550	Y48G1BM.4_WBte_5p_-_-86018	Y48G1BL.3_WBps_5p_-_-99473	cloned_WB21uRNA_3p_+_+42337	21ur-13405_WB21uRNA_5p_-_-42337	cloned_WB21uRNA_5p_-_-42337	21ur-15400_WB21uRNA_5p_-_-42341	C53D5.6_AGmRNA_5p_-_+26	RIT1M.746_AGmRNA_3p_-_+1675	C53D5.5_AGmRNA_5p_-_-3564	Y48G1A.5_AGmRNA_3p_-_+3580
I 316564	I	316444	316965	.	0	.	2.59539	15.1386	13.6484	316564	AG1201	RIT1M.746_AGmRNA_3p_-_+75	C53D5.6_WBcoding_5p_-_-1572	Y48G1A.5_WBcoding_3p_-_+1979	C53D5.6_WBcoding_3p_-_-5583	C53D5.5_WBcoding_5p_-_-5676	T13E5.1_WBsnoRNA_5p_-_-52946	Y48G1BM.2_WBps_3p_+_+71150	Y48G1BM.4_WBte_5p_-_-87618	Y48G1BL.3_WBps_5p_-_-101073	cloned_WB21uRNA_3p_+_+43937	21ur-13405_WB21uRNA_5p_-_-43937	cloned_WB21uRNA_5p_-_-43937	21ur-15400_WB21uRNA_5p_-_-43941	RIT1M.746_AGmRNA_3p_-_+75	C53D5.6_AGmRNA_5p_-_-1574	Y48G1A.5_AGmRNA_3p_-_+1980	C53D5.5_AGmRNA_5p_-_-5164
I 318336	I	318244	318705	.	0	.	2.13277	8.7561	7.45465	318336	CDS	Y48G1A.5_WBcoding_3p_-_+207	Y48G1A.5_WBcoding_3p_-_+207	C53D5.6_WBcoding_5p_-_-3344	Y48G1A.5_WBcoding_5p_-_+5017	Y48G1A.4_WBcoding_5p_+_-5525	T13E5.1_WBsnoRNA_5p_-_-54718	Y48G1BM.2_WBps_3p_+_+72922	Y48G1BM.4_WBte_5p_-_-89390	Y48G1BL.3_WBps_5p_-_-102845	cloned_WB21uRNA_3p_+_+45709	21ur-13405_WB21uRNA_5p_-_-45709	cloned_WB21uRNA_5p_-_-45709	21ur-15400_WB21uRNA_5p_-_-45713	Y48G1A.5_AGmRNA_3p_-_+208	RIT1M.746_AGmRNA_5p_-_-745	C53D5.6_AGmRNA_5p_-_-3346	Y48G1A.5_AGmRNA_5p_-_+5206
I 323328	I	322722	324565	.	0	.	6.14037	85.6968	83.1812	323328	CDS	Y48G1A.5_WBcoding_5p_-_+25	Y48G1A.5_WBcoding_5p_-_+25	Y48G1A.4_WBcoding_5p_+_-533	Y48G1A.5_WBcoding_3p_-_-4785	Y48G1A.4_WBcoding_3p_+_-7663	T13E5.1_WBsnoRNA_5p_-_-59710	Y48G1BM.2_WBps_3p_+_+77914	Y48G1BM.4_WBte_5p_-_-94382	Y48G1BL.3_WBps_5p_-_-107837	cloned_WB21uRNA_3p_+_+50701	21ur-13405_WB21uRNA_5p_-_-50701	cloned_WB21uRNA_5p_-_-50701	21ur-15400_WB21uRNA_5p_-_-50705	Y48G1A.5_AGmRNA_5p_-_+214	Y48G1A.4_AGmRNA_5p_+_-455	RIT1M.963_AGncRNA_3p_-_+3472	Y48G1A.5_AGmRNA_3p_-_-4784
I 333981	I	333842	334093	.	0	.	1.91171	6.01775	4.82115	333981	AG1201	Y48G1A.3_AGmRNA_5p_+_+1370	Y48G1A.3_WBcoding_5p_+_+1371	Y48G1A.4_WBcoding_3p_+_+2990	Y48G1A.3_WBcoding_3p_+_-3864	Y48G1A.6_WBcoding_3p_-_+9272	T13E5.1_WBsnoRNA_5p_-_-70363	Y48G1BM.2_WBps_3p_+_+88567	Y48G1BM.4_WBte_5p_-_-105035	Y48G1BL.3_WBps_5p_-_-118490	cloned_WB21uRNA_3p_+_+61354	21ur-13405_WB21uRNA_5p_-_-61354	cloned_WB21uRNA_5p_-_-61354	21ur-15400_WB21uRNA_5p_-_-61358	Y48G1A.3_AGmRNA_5p_+_+1370	Y48G1A.4_AGmRNA_3p_+_+2993	Y48G1A.3_AGmRNA_3p_+_-3859	RIT1M.963_AGncRNA_5p_-_-6790
I 334350	I	334312	334484	.	0	.	1.90892	5.84334	4.6482	334350	AG1201	Y48G1A.3_AGmRNA_5p_+_+1739	Y48G1A.3_WBcoding_5p_+_+1740	Y48G1A.4_WBcoding_3p_+_+3359	Y48G1A.3_WBcoding_3p_+_-3495	Y48G1A.6_WBcoding_3p_-_+8903	T13E5.1_WBsnoRNA_5p_-_-70732	Y48G1BM.2_WBps_3p_+_+88936	Y48G1BM.4_WBte_5p_-_-105404	Y48G1BL.3_WBps_5p_-_-118859	cloned_WB21uRNA_3p_+_+61723	21ur-13405_WB21uRNA_5p_-_-61723	cloned_WB21uRNA_5p_-_-61723	21ur-15400_WB21uRNA_5p_-_-61727	Y48G1A.3_AGmRNA_5p_+_+1739	Y48G1A.4_AGmRNA_3p_+_+3362	Y48G1A.3_AGmRNA_3p_+_-3490	RIT1M.963_AGncRNA_5p_-_-7159
I 335119	I	335052	335635	.	0	.	1.79619	7.66756	6.40448	335119	AG1201	Y48G1A.3_AGmRNA_5p_+_+2508	Y48G1A.3_WBcoding_5p_+_+2509	Y48G1A.4_WBcoding_3p_+_+4128	Y48G1A.6_WBcoding_3p_-_+8134	Y48G1A.4_WBcoding_5p_+_+11258	T13E5.1_WBsnoRNA_5p_-_-71501	Y48G1BM.2_WBps_3p_+_+89705	Y48G1BM.4_WBte_5p_-_-106173	Y48G1BL.3_WBps_5p_-_-119628	cloned_WB21uRNA_3p_+_+62492	21ur-13405_WB21uRNA_5p_-_-62492	cloned_WB21uRNA_5p_-_-62492	21ur-15400_WB21uRNA_5p_-_-62496	Y48G1A.3_AGmRNA_5p_+_+2508	Y48G1A.4_AGmRNA_3p_+_+4131	RIT1M.963_AGncRNA_5p_-_-7928	Y48G1A.6_AGmRNA_3p_-_+7931
I 347534	I	346584	348210	.	0	.	4.42234	45.9113	43.8723	347534	CDS	Y48G1A.2_WBcoding_5p_+_+62	Y48G1A.2_WBcoding_5p_+_+62	Y48G1A.6_WBcoding_5p_-_+833	Y48G1A.1_WBcoding_5p_+_-1004	Y48G1A.6_WBcoding_3p_-_-4281	T13E5.1_WBsnoRNA_5p_-_-83916	Y48G1BM.2_WBps_3p_+_+102120	Y48G1BM.4_WBte_5p_-_-118588	Y48G1BL.3_WBps_5p_-_-132043	cloned_WB21uRNA_3p_+_+74907	21ur-13405_WB21uRNA_5p_-_-74907	cloned_WB21uRNA_5p_-_-74907	21ur-15400_WB21uRNA_5p_-_-74911	Y48G1A.2_AGmRNA_5p_+_+161	Y48G1A.6_AGmRNA_5p_-_+945	Y48G1A.1_AGmRNA_5p_+_-991	Y48G1A.6_AGmRNA_3p_-_-4484
I 348597	I	348488	348844	.	0	.	2.67249	14.9466	13.4573	348597	CDS	Y48G1A.1_WBcoding_5p_+_+59	Y48G1A.1_WBcoding_5p_+_+59	Y48G1A.6_WBcoding_5p_-_-230	Y48G1A.2_WBcoding_3p_+_+236	Y48G1A.6_WBcoding_3p_-_-5344	T13E5.1_WBsnoRNA_5p_-_-84979	Y48G1BM.2_WBps_3p_+_+103183	Y48G1BM.4_WBte_5p_-_-119651	Y48G1BL.3_WBps_5p_-_-133106	cloned_WB21uRNA_3p_+_+75970	21ur-13405_WB21uRNA_5p_-_-75970	cloned_WB21uRNA_5p_-_-75970	21ur-15400_WB21uRNA_5p_-_-75974	Y48G1A.1_AGmRNA_5p_+_+72	Y48G1A.6_AGmRNA_5p_-_-118	Y48G1A.2_AGmRNA_3p_+_+237	Y48G1A.6_AGmRNA_3p_-_-5547
I 363838	I	363740	364045	.	0	.	2.95883	19.1617	17.5737	363838	CDS	R119.1_WBcoding_5p_-_+66	R119.1_WBcoding_5p_-_+66	R119.7_WBcoding_5p_+_-684	R119.2_WBcoding_3p_-_+4535	R119.7_WBcoding_3p_+_-4630	T13E5.1_WBsnoRNA_5p_-_-100220	Y48G1BM.2_WBps_3p_+_+118424	Y48G1BM.4_WBte_5p_-_-134892	frag5_LUncRNA_5p_+_-148182	cloned_WB21uRNA_3p_+_+91211	21ur-13405_WB21uRNA_5p_-_-91211	cloned_WB21uRNA_5p_-_-91211	21ur-15400_WB21uRNA_5p_-_-91215	R119.1_AGmRNA_5p_-_+72	R119.7_AGmRNA_5p_+_-501	R119.2_AGmRNA_3p_-_+4825	R119.1_AGmRNA_3p_-_-6681
I 364559	I	364192	365208	.	0	.	6.99938	108.18	105.422	364559	CDS	R119.7_WBcoding_5p_+_+37	R119.7_WBcoding_5p_+_+37	R119.1_WBcoding_5p_-_-655	R119.2_WBcoding_3p_-_+3814	R119.7_WBcoding_3p_+_-3909	T13E5.1_WBsnoRNA_5p_-_-100941	Y48G1BM.2_WBps_3p_+_+119145	Y48G1BM.4_WBte_5p_-_-135613	frag5_LUncRNA_5p_+_-147461	cloned_WB21uRNA_3p_+_+91932	21ur-13405_WB21uRNA_5p_-_-91932	cloned_WB21uRNA_5p_-_-91932	21ur-15400_WB21uRNA_5p_-_-91936	R119.7_AGmRNA_5p_+_+220	R119.1_AGmRNA_5p_-_-649	R119.7_AGmRNA_3p_+_-4022	R119.2_AGmRNA_3p_-_+4104
I 379856	I	378967	380101	.	0	.	2.57705	13.6307	12.1753	379856	AG1201	R119.3_AGmRNA_5p_-_-611	R119.3_WBcoding_5p_-_-778	R119.4_WBcoding_3p_-_-780	R119.6_WBcoding_5p_+_-2980	R119.2_WBcoding_5p_-_-6408	T13E5.1_WBsnoRNA_5p_-_-116238	frag5_LUncRNA_5p_+_-132164	Y48G1BM.2_WBps_3p_+_+134442	frag6_LUncRNA_5p_+_-134511	21ur-8411_WB21uRNA_5p_+_-83451	cloned_WB21uRNA_3p_+_+107229	21ur-13405_WB21uRNA_5p_-_-107229	cloned_WB21uRNA_5p_-_-107229	R119.3_AGmRNA_5p_-_-611	R119.4_AGmRNA_3p_-_-782	R119.6_AGmRNA_5p_+_-2734	R119.3_AGmRNA_3p_-_-6281
I 382136	I	380254	383554	.	0	.	7.63569	125.77	122.821	382136	CDS	R119.4_WBcoding_5p_-_-229	R119.4_WBcoding_5p_-_-229	R119.6_WBcoding_5p_+_-700	R119.3_WBcoding_5p_-_-3058	R119.4_WBcoding_3p_-_-3060	T13E5.1_WBsnoRNA_5p_-_-118518	frag5_LUncRNA_5p_+_-129884	frag6_LUncRNA_5p_+_-132231	Y48G1BM.2_WBps_3p_+_+136722	21ur-8411_WB21uRNA_5p_+_-81171	cloned_WB21uRNA_3p_+_+109509	21ur-13405_WB21uRNA_5p_-_-109509	cloned_WB21uRNA_5p_-_-109509	R119.4_AGmRNA_5p_-_+331	R119.6_AGmRNA_5p_+_-454	R119.3_AGmRNA_5p_-_-2891	R119.4_AGmRNA_3p_-_-3062
I 384864	I	384771	384985	.	0	.	2.068	7.45256	6.19091	384864	CDS	R119.6_WBcoding_5p_+_+2028	R119.6_WBcoding_5p_+_+2028	R119.4_WBcoding_5p_-_-2957	R119.5_WBcoding_3p_-_+3646	R119.6_WBcoding_3p_+_-3986	T13E5.1_WBsnoRNA_5p_-_-121246	frag5_LUncRNA_5p_+_-127156	frag6_LUncRNA_5p_+_-129503	Y48G1BM.2_WBps_3p_+_+139450	21ur-8411_WB21uRNA_5p_+_-78443	cloned_WB21uRNA_3p_+_+112237	21ur-13405_WB21uRNA_5p_-_-112237	cloned_WB21uRNA_5p_-_-112237	R119.6_AGmRNA_5p_+_+2274	R119.4_AGmRNA_5p_-_-2397	R119.5_AGmRNA_3p_-_+3660	R119.6_AGmRNA_3p_+_-3739
I 395015	I	394918	395140	.	0	.	2.41797	11.543	10.1456	395015	CDS	R119.5_WBcoding_5p_-_-597	R119.5_WBcoding_5p_-_-597	Y50C1A.1_WBcoding_5p_+_-3879	R119.6_WBcoding_3p_+_+6165	R119.5_WBcoding_3p_-_-6505	frag5_LUncRNA_5p_+_-117005	frag6_LUncRNA_5p_+_-119352	frag7_LUncRNA_3p_-_+131036	T13E5.1_WBsnoRNA_5p_-_-131397	21ur-8411_WB21uRNA_5p_+_-68292	cloned_WB21uRNA_3p_+_+122388	21ur-13405_WB21uRNA_5p_-_-122388	cloned_WB21uRNA_5p_-_-122388	R119.5_AGmRNA_5p_-_-599	Y50C1A.1_AGmRNA_5p_+_-3879	R119.6_AGmRNA_3p_+_+6412	R119.5_AGmRNA_3p_-_-6491
I 398280	I	397553	398878	.	0	.	3.46788	27.5536	25.7992	398280	CDS	Y50C1A.1_WBcoding_5p_+_-614	Y50C1A.1_WBcoding_5p_+_-614	R119.5_WBcoding_5p_-_-3862	R119.6_WBcoding_3p_+_+9430	R119.5_WBcoding_3p_-_-9770	frag5_LUncRNA_5p_+_-113740	frag6_LUncRNA_5p_+_-116087	frag7_LUncRNA_3p_-_+127771	frag8_LUncRNA_5p_+_-131938	21ur-8411_WB21uRNA_5p_+_-65027	cloned_WB21uRNA_3p_+_+125653	21ur-13405_WB21uRNA_5p_-_-125653	cloned_WB21uRNA_5p_-_-125653	Y50C1A.1_AGmRNA_5p_+_-614	R119.5_AGmRNA_5p_-_-3864	R119.6_AGmRNA_3p_+_+9677	R119.5_AGmRNA_3p_-_-9756
I 443838	I	443708	444037	.	0	.	2.86338	17.7136	16.1581	443838	CDS	C07F11.1_WBcoding_5p_+_-164	C07F11.1_WBcoding_5p_+_-164	W04C9.4_WBcoding_5p_+_-18158	W04C9.5_WBcoding_3p_-_+18807	W04C9.4_WBcoding_3p_+_-18817	frag5_LUncRNA_5p_+_-68182	frag6_LUncRNA_5p_+_-70529	frag7_LUncRNA_3p_-_+82213	frag8_LUncRNA_5p_+_-86380	21ur-8411_WB21uRNA_5p_+_-19469	cloned_WB21uRNA_3p_+_+171211	21ur-13405_WB21uRNA_5p_-_-171211	cloned_WB21uRNA_5p_-_-171211	C07F11.1_AGmRNA_5p_+_-164	RIT1P.1743_AGncRNA_3p_+_+271	C07F11.1_AGmRNA_3p_+_-17631	W04C9.4_AGmRNA_5p_+_-18126
I 462094	I	461747	462895	.	0	.	4.45415	46.5749	44.5271	462094	CDS	W04C9.4_WBcoding_5p_+_+98	W04C9.4_WBcoding_5p_+_+98	C07F11.1_WBcoding_3p_+_+484	W04C9.5_WBcoding_3p_-_+551	W04C9.4_WBcoding_3p_+_-561	frag5_LUncRNA_5p_+_-49926	frag6_LUncRNA_5p_+_-52273	frag7_LUncRNA_3p_-_+63957	frag8_LUncRNA_5p_+_-68124	21ur-8411_WB21uRNA_5p_+_-1213	cloned_WB21uRNA_3p_+_+189467	21ur-13405_WB21uRNA_5p_-_-189467	cloned_WB21uRNA_5p_-_-189467	W04C9.4_AGmRNA_5p_+_+130	W04C9.5_AGmRNA_3p_-_+544	W04C9.4_AGmRNA_3p_+_-560	C07F11.1_AGmRNA_3p_+_+625
I 488702	I	488557	488999	.	0	.	3.37683	26.3922	24.6667	488702	CDS	W04C9.2_WBcoding_5p_+_+94	W04C9.2_WBcoding_5p_+_+94	W04C9.6_WBcoding_5p_-_-709	W04C9.2_WBcoding_3p_+_-1206	W04C9.1_WBcoding_5p_+_-1285	frag5_LUncRNA_5p_+_-23318	frag6_LUncRNA_5p_+_-25665	frag7_LUncRNA_3p_-_+37349	frag8_LUncRNA_5p_+_-41516	21ur-8411_WB21uRNA_3p_+_+25375	cloned_WB21uRNA_3p_+_+216075	21ur-13405_WB21uRNA_5p_-_-216075	cloned_WB21uRNA_5p_-_-216075	W04C9.2_AGmRNA_5p_+_+216	W04C9.6_AGmRNA_5p_-_-667	W04C9.2_AGmRNA_3p_+_-1309	W04C9.1_AGmRNA_5p_+_-1352
I 489663	I	489539	489861	.	0	.	2.67249	14.9466	13.4573	489663	CDS	W04C9.2_WBcoding_3p_+_-245	W04C9.2_WBcoding_3p_+_-245	W04C9.1_WBcoding_5p_+_-324	W04C9.2_WBcoding_5p_+_+1055	W04C9.6_WBcoding_5p_-_-1670	frag5_LUncRNA_5p_+_-22357	frag6_LUncRNA_5p_+_-24704	frag7_LUncRNA_3p_-_+36388	frag8_LUncRNA_5p_+_-40555	21ur-8411_WB21uRNA_3p_+_+26336	cloned_WB21uRNA_3p_+_+217036	21ur-13405_WB21uRNA_5p_-_-217036	cloned_WB21uRNA_5p_-_-217036	W04C9.2_AGmRNA_3p_+_-348	W04C9.1_AGmRNA_5p_+_-391	W04C9.2_AGmRNA_5p_+_+1177	W04C9.6_AGmRNA_5p_-_-1628
I 490267	I	490044	490332	.	0	.	2.13163	8.14178	6.85458	490267	AG1201	W04C9.1_AGmRNA_5p_+_+213	W04C9.1_WBcoding_5p_+_+280	W04C9.2_WBcoding_3p_+_+359	W04C9.6_WBcoding_5p_-_-2274	W04C9.1_WBcoding_3p_+_-5890	frag5_LUncRNA_5p_+_-21753	frag6_LUncRNA_5p_+_-24100	frag7_LUncRNA_3p_-_+35784	frag8_LUncRNA_5p_+_-39951	21ur-8411_WB21uRNA_3p_+_+26940	cloned_WB21uRNA_3p_+_+217640	21ur-13405_WB21uRNA_5p_-_-217640	cloned_WB21uRNA_5p_-_-217640	W04C9.1_AGmRNA_5p_+_+213	W04C9.2_AGmRNA_3p_+_+256	W04C9.6_AGmRNA_5p_-_-2232	W04C9.1_AGmRNA_3p_+_-5856
I 506557	I	505522	507677	.	0	.	6.07674	84.0938	81.596	506557	CDS	Y65B4BL.2_WBcoding_5p_+_+77	Y65B4BL.2_WBcoding_5p_+_+77	Y65B4BL.4_WBcoding_5p_-_-304	Y65B4BL.7_WBcoding_3p_-_+2296	Y65B4BL.2_WBcoding_3p_+_-2502	frag5_LUncRNA_5p_+_-5463	frag6_LUncRNA_5p_+_-7810	frag7_LUncRNA_3p_-_+19494	frag8_LUncRNA_5p_+_-23661	21ur-8411_WB21uRNA_3p_+_+43230	cloned_WB21uRNA_3p_+_+233930	21ur-13405_WB21uRNA_5p_-_-233930	cloned_WB21uRNA_5p_-_-233930	Y65B4BL.2_AGmRNA_5p_+_+120	Y65B4BL.4_AGmRNA_5p_-_-266	RIT1M.1448_AGmRNA_5p_-_-1329	Y65B4BL.2_AGmRNA_3p_+_-2322
I 510856	I	510755	511244	.	0	.	2.29071	9.97264	8.62327	510856	CDS	Y65B4BL.7_WBcoding_5p_-_-16	Y65B4BL.7_WBcoding_5p_-_-16	Y65B4BL.5_WBcoding_3p_-_+195	Y65B4BL.2_WBcoding_3p_+_+1797	Y65B4BL.7_WBcoding_3p_-_-2003	frag5_LUncRNA_5p_+_-1164	frag6_LUncRNA_5p_+_-3511	frag7_LUncRNA_3p_-_+15195	frag8_LUncRNA_5p_+_-19362	21ur-8411_WB21uRNA_3p_+_+47529	cloned_WB21uRNA_3p_+_+238229	21ur-13405_WB21uRNA_5p_-_-238229	cloned_WB21uRNA_5p_-_-238229	Y65B4BL.7_AGmRNA_5p_-_+82	Y65B4BL.5_AGmRNA_3p_-_+142	Y65B4BL.7_AGmRNA_3p_-_-1901	Y65B4BL.2_AGmRNA_3p_+_+1977
I 511630	I	511461	511707	.	0	.	1.94074	6.1518	4.94285	511630	ncRNA	frag5_LUncRNA_5p_+_-390	Y65B4BL.5_WBcoding_3p_-_-579	Y65B4BL.7_WBcoding_5p_-_-790	Y65B4BL.2_WBcoding_3p_+_+2571	Y65B4BL.7_WBcoding_3p_-_-2777	frag5_LUncRNA_5p_+_-390	frag6_LUncRNA_5p_+_-2737	frag7_LUncRNA_3p_-_+14421	frag8_LUncRNA_5p_+_-18588	21ur-8411_WB21uRNA_3p_+_+48303	cloned_WB21uRNA_3p_+_+239003	21ur-13405_WB21uRNA_5p_-_-239003	cloned_WB21uRNA_5p_-_-239003	Y65B4BL.5_AGmRNA_3p_-_-632	Y65B4BL.7_AGmRNA_5p_-_-692	Y65B4BL.2_AGmRNA_3p_+_+2751	Y65B4BL.4_AGmRNA_5p_-_-5339
I 519611	I	514834	520492	.	0	.	7.09483	110.77	107.987	519611	AG1201	Y65B4BL.5_AGmRNA_5p_-_+210	Y65B4BL.6_WBcoding_3p_-_+505	Y65B4BL.5_WBcoding_5p_-_-3152	Y65B4BL.7_WBcoding_5p_-_-8771	Y65B4BL.2_WBcoding_3p_+_+10552	frag6_LUncRNA_3p_+_+5116	frag7_LUncRNA_3p_-_+6440	frag5_LUncRNA_3p_+_+7442	frag8_LUncRNA_5p_+_-10607	21ur-8411_WB21uRNA_3p_+_+56284	cloned_WB21uRNA_3p_+_+246984	21ur-13405_WB21uRNA_5p_-_-246984	cloned_WB21uRNA_5p_-_-246984	Y65B4BL.5_AGmRNA_5p_-_+210	Y65B4BL.6_AGmRNA_3p_-_+503	gY65B4BL.6b_AGmRNA_3p_-_+669	Y65B4BL.6_AGmRNA_5p_-_+1946
I 535688	I	534412	538079	.	0	.	8.35578	159.168	155.671	535688	CDS	Y65B4BR.5_WBcoding_5p_+_-104	Y65B4BR.5_WBcoding_5p_+_-104	Y65B4BR.8_WBcoding_3p_+_+338	Y65B4BR.5_WBcoding_3p_+_-985	Y65B4BR.8_WBcoding_5p_+_+1232	frag10_LUncRNA_3p_-_+1119	Y65B4BR.12_WBsnoRNA_5p_+_-3401	frag9_LUncRNA_5p_-_-5002	frag8_LUncRNA_3p_+_+5359	21ur-8411_WB21uRNA_3p_+_+72361	cloned_WB21uRNA_3p_+_+263061	21ur-13405_WB21uRNA_5p_-_-263061	cloned_WB21uRNA_5p_-_-263061	Y65B4BR.5_AGmRNA_5p_+_+147	RIT1M.1302_AGncRNA_3p_-_-147	Y65B4BR.8_AGmRNA_3p_+_+341	RIT1M.1302_AGncRNA_5p_-_+413
I 538589	I	538470	538935	.	0	.	2.32252	10.3567	8.99501	538589	ncRNA	Y65B4BR.12_WBsnoRNA_5p_+_-500	Y65B4BR.4_WBcoding_5p_+_+1464	Y65B4BR.5_WBcoding_3p_+_+1916	Y65B4BR.8_WBcoding_3p_+_+3239	Y65B4BR.4_WBcoding_3p_+_-3587	Y65B4BR.12_WBsnoRNA_5p_+_-500	frag10_LUncRNA_5p_-_-1655	frag9_LUncRNA_5p_-_-7903	frag8_LUncRNA_3p_+_+8260	21ur-8411_WB21uRNA_3p_+_+75262	cloned_WB21uRNA_3p_+_+265962	21ur-13405_WB21uRNA_5p_-_-265962	cloned_WB21uRNA_5p_-_-265962	RIT1M.1302_AGncRNA_5p_-_-2488	Y65B4BR.5_AGmRNA_5p_+_+3048	RIT1M.1302_AGncRNA_3p_-_-3048	Y65B4BR.8_AGmRNA_3p_+_+3242
I 541464	I	541418	541582	.	0	.	2.16345	8.49579	7.19598	541464	CDS	Y65B4BR.4_WBcoding_3p_+_-712	Y65B4BR.4_WBcoding_3p_+_-712	Y65B4BR.5_WBcoding_3p_+_+4791	Y65B4BR.8_WBcoding_3p_+_+6114	Y65B4BL.1_WBcoding_3p_+_+8609	Y65B4BR.12_WBsnoRNA_3p_+_+2219	frag10_LUncRNA_5p_-_-4530	frag9_LUncRNA_5p_-_-10778	frag8_LUncRNA_3p_+_+11135	21ur-8411_WB21uRNA_3p_+_+78137	cloned_WB21uRNA_3p_+_+268837	21ur-13405_WB21uRNA_5p_-_-268837	cloned_WB21uRNA_5p_-_-268837	Y65B4BR.5_AGmRNA_3p_+_-756	RIT1M.1302_AGncRNA_5p_-_-5363	Y65B4BR.5_AGmRNA_5p_+_+5923	RIT1M.1302_AGncRNA_3p_-_-5923
I 545477	I	545396	545552	.	0	.	2.25889	9.59447	8.25737	545477	AG1201	Y65B4BR.5_AGmRNA_3p_+_+3257	Y65B4BR.4_WBcoding_3p_+_+3301	Y65B4BR.3_WBcoding_5p_+_-5234	Y65B4BR.4_WBcoding_5p_+_+8352	Y65B4BR.5_WBcoding_3p_+_+8804	Y65B4BR.12_WBsnoRNA_3p_+_+6232	frag11_LUncRNA_5p_+_-8184	frag10_LUncRNA_5p_-_-8543	frag9_LUncRNA_5p_-_-14791	21ur-8411_WB21uRNA_3p_+_+82150	cloned_WB21uRNA_3p_+_+272850	21ur-13405_WB21uRNA_5p_-_-272850	cloned_WB21uRNA_5p_-_-272850	Y65B4BR.5_AGmRNA_3p_+_+3257	Y65B4BR.3_AGmRNA_5p_+_-5222	RIT1M.1302_AGncRNA_5p_-_-9376	Y65B4BR.5_AGmRNA_5p_+_+9936
I 550111	I	549547	550376	.	0	.	3.34062	25.3551	23.6416	550111	AG1201	Y65B4BR.3_AGmRNA_5p_+_-588	Y65B4BR.3_WBcoding_5p_+_-600	Y65B4BR.2_WBcoding_5p_+_-7323	Y65B4BR.4_WBcoding_3p_+_+7935	Y65B4BR.2_WBcoding_3p_+_-11455	frag11_LUncRNA_5p_+_-3550	Y65B4BR.12_WBsnoRNA_3p_+_+10866	frag10_LUncRNA_5p_-_-13177	frag9_LUncRNA_5p_-_-19425	21ur-8411_WB21uRNA_3p_+_+86784	cloned_WB21uRNA_3p_+_+277484	21ur-13405_WB21uRNA_5p_-_-277484	cloned_WB21uRNA_5p_-_-277484	Y65B4BR.3_AGmRNA_5p_+_-588	Y65B4BR.2_AGmRNA_5p_+_-7117	Y65B4BR.5_AGmRNA_3p_+_+7891	Y65B4BR.2_AGmRNA_3p_+_-11563
I 550803	I	550706	550908	.	0	.	2.44184	11.881	10.4816	550803	CDS	Y65B4BR.3_WBcoding_5p_+_+92	Y65B4BR.3_WBcoding_5p_+_+92	Y65B4BR.2_WBcoding_5p_+_-6631	Y65B4BR.4_WBcoding_3p_+_+8627	Y65B4BR.2_WBcoding_3p_+_-10763	frag11_LUncRNA_5p_+_-2858	Y65B4BR.12_WBsnoRNA_3p_+_+11558	frag10_LUncRNA_5p_-_-13869	frag9_LUncRNA_5p_-_-20117	21ur-8411_WB21uRNA_3p_+_+87476	cloned_WB21uRNA_3p_+_+278176	21ur-13405_WB21uRNA_5p_-_-278176	cloned_WB21uRNA_5p_-_-278176	Y65B4BR.3_AGmRNA_5p_+_+104	Y65B4BR.2_AGmRNA_5p_+_-6425	Y65B4BR.5_AGmRNA_3p_+_+8583	Y65B4BR.2_AGmRNA_3p_+_-10871
I 618554	I	618448	618733	.	0	.	2.57705	13.6307	12.1753	618554	CDS	F56A6.1_WBcoding_5p_+_+344	F56A6.1_WBcoding_5p_+_+344	Y65B4A.4_WBcoding_5p_+_-3157	F56A6.4_WBcoding_3p_-_-3898	F56A6.2_WBcoding_5p_-_-10980	frag12_LUncRNA_3p_+_+5172	frag13_LUncRNA_5p_-_-5172	frag12_LUncRNA_5p_+_+5261	frag13_LUncRNA_3p_-_-5261	21ur-8411_WB21uRNA_3p_+_+155227	cloned_WB21uRNA_3p_+_+345927	21ur-13405_WB21uRNA_5p_-_-345927	cloned_WB21uRNA_5p_-_-345927	F56A6.1_AGmRNA_5p_+_+357	Y65B4A.4_AGmRNA_5p_+_-3156	F56A6.4_AGmRNA_3p_-_-3900	Y65B4A.4_AGmRNA_3p_+_-5893
I 619309	I	619252	619705	.	0	.	2.22708	9.22222	7.89746	619309	CDS	F56A6.1_WBcoding_5p_+_+1099	F56A6.1_WBcoding_5p_+_+1099	Y65B4A.4_WBcoding_5p_+_-2402	F56A6.4_WBcoding_3p_-_-4653	F56A6.2_WBcoding_5p_-_-11735	frag12_LUncRNA_3p_+_+5927	frag13_LUncRNA_5p_-_-5927	frag12_LUncRNA_5p_+_+6016	frag13_LUncRNA_3p_-_-6016	21ur-8411_WB21uRNA_3p_+_+155982	cloned_WB21uRNA_3p_+_+346682	21ur-13405_WB21uRNA_5p_-_-346682	cloned_WB21uRNA_5p_-_-346682	F56A6.1_AGmRNA_5p_+_+1112	Y65B4A.4_AGmRNA_5p_+_-2401	F56A6.4_AGmRNA_3p_-_-4655	Y65B4A.4_AGmRNA_3p_+_-5138
I 621135	I	620851	621263	.	0	.	1.97255	6.46706	5.2446	621135	AG1201	F56A6.1_AGmRNA_3p_+_-328	F56A6.1_WBcoding_3p_+_-331	Y65B4A.4_WBcoding_5p_+_-576	F56A6.1_WBcoding_5p_+_+2925	F56A6.4_WBcoding_3p_-_-6479	frag12_LUncRNA_3p_+_+7753	frag13_LUncRNA_5p_-_-7753	frag12_LUncRNA_5p_+_+7842	frag13_LUncRNA_3p_-_-7842	21ur-8411_WB21uRNA_3p_+_+157808	cloned_WB21uRNA_3p_+_+348508	21ur-13405_WB21uRNA_5p_-_-348508	cloned_WB21uRNA_5p_-_-348508	F56A6.1_AGmRNA_3p_+_-328	Y65B4A.4_AGmRNA_5p_+_-575	F56A6.1_AGmRNA_5p_+_+2938	Y65B4A.4_AGmRNA_3p_+_-3312
I 636607	I	636088	637126	.	0	.	6.204	87.3089	84.7751	636607	AG1201	Y65B4A.3_AGmRNA_5p_+_-204	Y65B4A.3_WBcoding_5p_+_-243	Y65B4A.6_WBcoding_5p_-_-254	Y65B4A.3_WBcoding_3p_+_-1248	Y65B4A.2_WBcoding_5p_+_-1525	Y65B4A.11_WBsnoRNA_5p_-_-5569	Y65B4A.10_WBsnoRNA_5p_-_-6386	frag12_LUncRNA_3p_+_+23225	frag13_LUncRNA_5p_-_-23225	21ur-8411_WB21uRNA_3p_+_+173280	cloned_WB21uRNA_3p_+_+363980	21ur-13405_WB21uRNA_5p_-_-363980	cloned_WB21uRNA_5p_-_-363980	Y65B4A.3_AGmRNA_5p_+_-204	Y65B4A.6_AGmRNA_5p_-_-228	Y65B4A.3_AGmRNA_3p_+_-1246	Y65B4A.2_AGmRNA_5p_+_-1523
I 637763	I	637597	637855	.	0	.	1.94074	6.1518	4.94285	637763	AG1201	Y65B4A.3_AGmRNA_3p_+_-90	Y65B4A.3_WBcoding_3p_+_-92	Y65B4A.2_WBcoding_5p_+_-369	Y65B4A.3_WBcoding_5p_+_+913	Y65B4A.6_WBcoding_5p_-_-1410	Y65B4A.11_WBsnoRNA_5p_-_-6725	Y65B4A.10_WBsnoRNA_5p_-_-7542	frag12_LUncRNA_3p_+_+24381	frag13_LUncRNA_5p_-_-24381	21ur-8411_WB21uRNA_3p_+_+174436	cloned_WB21uRNA_3p_+_+365136	21ur-13405_WB21uRNA_5p_-_-365136	cloned_WB21uRNA_5p_-_-365136	Y65B4A.3_AGmRNA_3p_+_-90	Y65B4A.2_AGmRNA_5p_+_-367	Y65B4A.3_AGmRNA_5p_+_+952	Y65B4A.6_AGmRNA_5p_-_-1384
I 638110	I	637968	638310	.	0	.	2.53262	13.2339	11.7896	638110	AG1201	Y65B4A.2_AGmRNA_5p_+_-20	Y65B4A.2_WBcoding_5p_+_-22	Y65B4A.3_WBcoding_3p_+_+255	Y65B4A.6_WBcoding_5p_-_-1757	Y65B4A.7_WBcoding_3p_-_+7519	Y65B4A.11_WBsnoRNA_5p_-_-7072	Y65B4A.10_WBsnoRNA_5p_-_-7889	frag12_LUncRNA_3p_+_+24728	frag13_LUncRNA_5p_-_-24728	21ur-8411_WB21uRNA_3p_+_+174783	cloned_WB21uRNA_3p_+_+365483	21ur-13405_WB21uRNA_5p_-_-365483	cloned_WB21uRNA_5p_-_-365483	Y65B4A.2_AGmRNA_5p_+_-20	Y65B4A.3_AGmRNA_3p_+_+257	Y65B4A.6_AGmRNA_5p_-_-1731	RIT1P.1414_AGmRNA_3p_+_+6741
I 654379	I	654110	654501	.	0	.	3.21335	23.2219	21.5495	654379	CDS	Y65B4A.1_WBcoding_5p_+_+280	Y65B4A.1_WBcoding_5p_+_+280	Y65B4A.2_WBcoding_3p_+_+391	Y65B4A.1_WBcoding_3p_+_-4330	Y65B4A.8_WBcoding_3p_-_+5181	Y65B4A.11_WBsnoRNA_5p_-_-23341	Y65B4A.10_WBsnoRNA_5p_-_-24158	frag12_LUncRNA_3p_+_+40997	frag13_LUncRNA_5p_-_-40997	21ur-8411_WB21uRNA_3p_+_+191052	cloned_WB21uRNA_3p_+_+381752	21ur-13405_WB21uRNA_5p_-_-381752	cloned_WB21uRNA_5p_-_-381752	Y65B4A.1_AGmRNA_5p_+_+289	Y65B4A.2_AGmRNA_3p_+_+361	Y65B4A.8_AGmRNA_3p_-_+3984	Y65B4A.1_AGmRNA_3p_+_-5204
I 663479	I	663307	663904	.	0	.	3.34062	25.3551	23.6416	663479	AG1201	Y65B4A.8_AGmRNA_5p_-_+73	Y65B4A.8_WBcoding_5p_-_+118	Y65B4A.9_WBcoding_3p_-_+148	Y65B4A.8_WBcoding_3p_-_-3919	Y18H1A.14_WBcoding_3p_-_+4139	Y65B4A.11_WBsnoRNA_5p_-_-32441	Y65B4A.10_WBsnoRNA_5p_-_-33258	frag12_LUncRNA_3p_+_+50097	frag13_LUncRNA_5p_-_-50097	21ur-8411_WB21uRNA_3p_+_+200152	cloned_WB21uRNA_3p_+_+390852	21ur-13405_WB21uRNA_5p_-_-390852	cloned_WB21uRNA_5p_-_-390852	Y65B4A.8_AGmRNA_5p_-_+73	Y65B4A.9_AGmRNA_3p_-_+890	Y65B4A.1_AGmRNA_3p_+_+3896	Y18H1A.14_AGmRNA_3p_-_+4089
I 677470	I	677204	678306	.	0	.	5.29185	67.9523	65.6412	677470	CDS	Y18H1A.11_WBcoding_5p_+_-2947	Y18H1A.11_WBcoding_5p_+_-2947	Y18H1A.14_WBcoding_5p_-_-3054	Y18H1A.11_WBcoding_3p_+_-6061	Y18H1A.10_WBcoding_3p_-_+6257	Y65B4A.11_WBsnoRNA_5p_-_-46432	Y65B4A.10_WBsnoRNA_5p_-_-47249	frag12_LUncRNA_3p_+_+64088	frag13_LUncRNA_5p_-_-64088	21ur-8411_WB21uRNA_3p_+_+214143	cloned_WB21uRNA_3p_+_+404843	21ur-13405_WB21uRNA_5p_-_-404843	cloned_WB21uRNA_5p_-_-404843	Y18H1A.14_AGmRNA_5p_-_-3034	Y18H1A.11_AGmRNA_5p_+_+4556	RIT1P.1899_AGmRNA_3p_+_+6372	Y18H1A.10_AGmRNA_3p_-_+6431
I 716559	I	716337	716761	.	0	.	2.79975	16.7717	15.2382	716559	AG1201	RIT1M.1741_AGncRNA_3p_-_+4	Y18H1A.3_WBcoding_5p_-_-706	Y18H1A.7_WBcoding_3p_-_+1383	Y18H1A.6_WBcoding_5p_+_-3455	Y18H1A.15_WBcoding_3p_-_+14512	frag14_LUncRNA_3p_-_+25564	Y18H1A.t1_WBtRNA_5p_+_-38124	frag15_LUncRNA_5p_+_-40979	frag16_LUncRNA_5p_+_-57808	21ur-8411_WB21uRNA_3p_+_+253232	21ur-15525_WB21uRNA_3p_-_+376581	cloned_WB21uRNA_3p_+_+443932	21ur-13405_WB21uRNA_5p_-_-443932	RIT1M.1741_AGncRNA_3p_-_+4	Y18H1A.3_AGmRNA_5p_-_-669	Y18H1A.7_AGmRNA_3p_-_+1279	Y18H1A.6_AGmRNA_5p_+_-3503
I 717265	I	716872	717407	.	0	.	2.92702	18.6743	17.097	717265	AG1201	RIT1M.1741_AGncRNA_5p_-_-421	Y18H1A.7_WBcoding_3p_-_+677	Y18H1A.3_WBcoding_5p_-_-1412	Y18H1A.7_WBcoding_5p_-_+2465	Y18H1A.6_WBcoding_5p_+_-2749	frag14_LUncRNA_3p_-_+24858	Y18H1A.t1_WBtRNA_5p_+_-37418	frag15_LUncRNA_5p_+_-40273	frag16_LUncRNA_5p_+_-57102	21ur-8411_WB21uRNA_3p_+_+253938	21ur-15525_WB21uRNA_3p_-_+375875	cloned_WB21uRNA_3p_+_+444638	21ur-13405_WB21uRNA_5p_-_-444638	RIT1M.1741_AGncRNA_5p_-_-421	Y18H1A.7_AGmRNA_3p_-_+573	RIT1M.1741_AGncRNA_3p_-_-702	Y18H1A.3_AGmRNA_5p_-_-1375
I 719589	I	718865	720774	.	0	.	4.26326	42.6399	40.6457	719589	AG1201	Y18H1A.7_AGmRNA_5p_-_+115	Y18H1A.7_WBcoding_5p_-_+141	Y18H1A.6_WBcoding_5p_+_-425	Y18H1A.7_WBcoding_3p_-_-1647	Y18H1A.3_WBcoding_5p_-_-3736	frag14_LUncRNA_3p_-_+22534	Y18H1A.t1_WBtRNA_5p_+_-35094	frag15_LUncRNA_5p_+_-37949	frag16_LUncRNA_5p_+_-54778	21ur-8411_WB21uRNA_3p_+_+256262	21ur-15525_WB21uRNA_3p_-_+373551	cloned_WB21uRNA_3p_+_+446962	21ur-13405_WB21uRNA_5p_-_-446962	Y18H1A.7_AGmRNA_5p_-_+115	Y18H1A.6_AGmRNA_5p_+_-473	Y18H1A.7_AGmRNA_3p_-_-1751	RIT1M.1741_AGncRNA_5p_-_-2745
I 852298	I	852210	852411	.	0	.	2.03618	7.11752	5.86874	852298	AG1201	Y95B8A.8_AGmRNA_5p_+_-1145	Y95B8A.8_WBcoding_5p_+_-1156	ZC123.4_WBcoding_5p_-_-5532	ZC123.1_WBcoding_3p_+_+10548	ZC123.4_WBcoding_3p_-_-10549	frag29_LUncRNA_3p_+_+5805	frag28_LUncRNA_3p_+_+17831	frag27_LUncRNA_3p_+_+35990	frag26_LUncRNA_3p_+_+36270	21ur-15525_WB21uRNA_3p_-_+240842	21ur-8411_WB21uRNA_3p_+_+388971	cloned_WB21uRNA_3p_+_+579671	21ur-13405_WB21uRNA_5p_-_-579671	Y95B8A.8_AGmRNA_5p_+_-1145	ZC123.4_AGmRNA_5p_-_-5532	ZC123.1_AGmRNA_3p_+_+10474	ZC123.4_AGmRNA_3p_-_-10591
I 852989	I	852771	853197	.	0	.	3.34062	25.3551	23.6416	852989	AG1201	Y95B8A.8_AGmRNA_5p_+_-454	Y95B8A.8_WBcoding_5p_+_-465	ZC123.4_WBcoding_5p_-_-6223	ZC123.1_WBcoding_3p_+_+11239	ZC123.4_WBcoding_3p_-_-11240	frag29_LUncRNA_3p_+_+6496	frag28_LUncRNA_3p_+_+18522	frag27_LUncRNA_3p_+_+36681	frag26_LUncRNA_3p_+_+36961	21ur-15525_WB21uRNA_3p_-_+240151	21ur-8411_WB21uRNA_3p_+_+389662	cloned_WB21uRNA_3p_+_+580362	21ur-13405_WB21uRNA_5p_-_-580362	Y95B8A.8_AGmRNA_5p_+_-454	ZC123.4_AGmRNA_5p_-_-6223	ZC123.1_AGmRNA_3p_+_+11165	ZC123.4_AGmRNA_3p_-_-11282
I 853569	I	853315	853987	.	0	.	3.11791	21.6664	20.025	853569	CDS	Y95B8A.8_WBcoding_5p_+_+115	Y95B8A.8_WBcoding_5p_+_+115	ZC123.4_WBcoding_5p_-_-6803	ZC123.1_WBcoding_3p_+_+11819	ZC123.4_WBcoding_3p_-_-11820	frag29_LUncRNA_3p_+_+7076	frag28_LUncRNA_3p_+_+19102	frag27_LUncRNA_3p_+_+37261	frag26_LUncRNA_3p_+_+37541	21ur-15525_WB21uRNA_3p_-_+239571	21ur-8411_WB21uRNA_3p_+_+390242	cloned_WB21uRNA_3p_+_+580942	21ur-13405_WB21uRNA_5p_-_-580942	Y95B8A.8_AGmRNA_5p_+_+126	ZC123.4_AGmRNA_5p_-_-6803	ZC123.1_AGmRNA_3p_+_+11745	ZC123.4_AGmRNA_3p_-_-11862
I 879590	I	879336	879752	.	0	.	2.57705	13.6307	12.1753	879590	CDS	Y95B8A.10_WBcoding_5p_-_+3126	Y95B8A.10_WBcoding_5p_-_+3126	Y95B8A.6_WBcoding_5p_+_-3331	Y95B8A.10_WBcoding_3p_-_-6106	Y95B8A.8_WBcoding_3p_+_+7640	Y95B8A.18_WBsnoRNA_5p_+_-26752	frag29_LUncRNA_3p_+_+33097	frag30_LUncRNA_5p_+_-36580	frag28_LUncRNA_3p_+_+45123	21ur-15525_WB21uRNA_3p_-_+213550	21ur-8411_WB21uRNA_3p_+_+416263	cloned_WB21uRNA_3p_+_+606963	21ur-13405_WB21uRNA_5p_-_-606963	Y95B8A.10_AGmRNA_5p_-_+3154	Y95B8A.6_AGmRNA_5p_+_-3268	Y95B8A.8_AGmRNA_3p_+_+6765	Y95B8A.10_AGmRNA_3p_-_-6836
I 881136	I	879980	882565	.	0	.	3.75422	32.7271	30.8828	881136	CDS	Y95B8A.10_WBcoding_5p_-_+1580	Y95B8A.10_WBcoding_5p_-_+1580	Y95B8A.6_WBcoding_5p_+_-1785	Y95B8A.10_WBcoding_3p_-_-7652	Y95B8A.11_WBcoding_3p_-_+8799	Y95B8A.18_WBsnoRNA_5p_+_-25206	frag29_LUncRNA_3p_+_+34643	frag30_LUncRNA_5p_+_-35034	frag28_LUncRNA_3p_+_+46669	21ur-15525_WB21uRNA_3p_-_+212004	21ur-8411_WB21uRNA_3p_+_+417809	21ur-13232_WB21uRNA_3p_-_+606473	cloned_WB21uRNA_3p_-_+606473	Y95B8A.10_AGmRNA_5p_-_+1608	Y95B8A.6_AGmRNA_5p_+_-1722	Y95B8A.8_AGmRNA_3p_+_+8311	Y95B8A.10_AGmRNA_3p_-_-8382
I 883372	I	883141	883968	.	0	.	4.32689	43.939	41.927	883372	CDS	Y95B8A.6_WBcoding_5p_+_+451	Y95B8A.6_WBcoding_5p_+_+451	Y95B8A.10_WBcoding_5p_-_-656	Y95B8A.11_WBcoding_3p_-_+6563	Y95B8A.6_WBcoding_3p_+_-6825	Y95B8A.18_WBsnoRNA_5p_+_-22970	frag30_LUncRNA_5p_+_-32798	frag29_LUncRNA_3p_+_+36879	Y95B8A.3_WBte_5p_+_-48473	21ur-15525_WB21uRNA_3p_-_+209768	21ur-8411_WB21uRNA_3p_+_+420045	21ur-13232_WB21uRNA_3p_-_+604237	cloned_WB21uRNA_3p_-_+604237	Y95B8A.6_AGmRNA_5p_+_+514	Y95B8A.10_AGmRNA_5p_-_-628	Y95B8A.6_AGmRNA_3p_+_-6401	Y95B8A.11_AGmRNA_3p_-_+6563
I 892647	I	892475	892737	.	0	.	2.16345	8.49579	7.19598	892647	CDS	Y95B8A.6_WBcoding_3p_+_+2450	Y95B8A.6_WBcoding_3p_+_+2450	Y95B8A.11_WBcoding_5p_-_+2455	Y95B8A.5_WBcoding_5p_+_-4640	Y95B8A.6_WBcoding_5p_+_+9726	Y95B8A.18_WBsnoRNA_5p_+_-13695	frag30_LUncRNA_5p_+_-23523	Y95B8A.3_WBte_5p_+_-39198	frag29_LUncRNA_3p_+_+46154	21ur-15525_WB21uRNA_3p_-_+200493	21ur-8411_WB21uRNA_3p_+_+429320	21ur-13232_WB21uRNA_3p_-_+594962	cloned_WB21uRNA_3p_-_+594962	Y95B8A.11_AGmRNA_5p_-_+2555	Y95B8A.6_AGmRNA_3p_+_+2874	Y95B8A.5_AGmRNA_5p_+_-4642	Y95B8A.6_AGmRNA_5p_+_+9789
I 894758	I	894535	895014	.	0	.	3.97692	36.9561	35.0437	894758	CDS	Y95B8A.11_WBcoding_5p_-_+344	Y95B8A.11_WBcoding_5p_-_+344	Y95B8A.5_WBcoding_5p_+_-2529	Y95B8A.6_WBcoding_3p_+_+4561	Y95B8A.11_WBcoding_3p_-_-4823	Y95B8A.18_WBsnoRNA_5p_+_-11584	frag30_LUncRNA_5p_+_-21412	Y95B8A.3_WBte_5p_+_-37087	frag32_LUncRNA_3p_-_+47791	21ur-15525_WB21uRNA_3p_-_+198382	21ur-8411_WB21uRNA_3p_+_+431431	21ur-13232_WB21uRNA_3p_-_+592851	cloned_WB21uRNA_3p_-_+592851	Y95B8A.11_AGmRNA_5p_-_+444	Y95B8A.5_AGmRNA_5p_+_-2531	Y95B8A.11_AGmRNA_3p_-_-4823	Y95B8A.6_AGmRNA_3p_+_+4985
I 895345	I	895241	895515	.	0	.	2.13163	8.14178	6.85458	895345	AG1201	Y95B8A.11_AGmRNA_5p_-_-143	Y95B8A.11_WBcoding_5p_-_-243	Y95B8A.5_WBcoding_5p_+_-1942	Y95B8A.6_WBcoding_3p_+_+5148	Y95B8A.11_WBcoding_3p_-_-5410	Y95B8A.18_WBsnoRNA_5p_+_-10997	frag30_LUncRNA_5p_+_-20825	Y95B8A.3_WBte_5p_+_-36500	frag32_LUncRNA_3p_-_+47204	21ur-15525_WB21uRNA_3p_-_+197795	21ur-8411_WB21uRNA_3p_+_+432018	21ur-13232_WB21uRNA_3p_-_+592264	cloned_WB21uRNA_3p_-_+592264	Y95B8A.11_AGmRNA_5p_-_-143	Y95B8A.5_AGmRNA_5p_+_-1944	Y95B8A.11_AGmRNA_3p_-_-5410	Y95B8A.6_AGmRNA_3p_+_+5572
I 895861	I	895807	895971	.	0	.	2.09982	7.794	6.51953	895861	AG1201	Y95B8A.11_AGmRNA_5p_-_-659	Y95B8A.11_WBcoding_5p_-_-759	Y95B8A.5_WBcoding_5p_+_-1426	Y95B8A.6_WBcoding_3p_+_+5664	Y95B8A.11_WBcoding_3p_-_-5926	Y95B8A.18_WBsnoRNA_5p_+_-10481	frag30_LUncRNA_5p_+_-20309	Y95B8A.3_WBte_5p_+_-35984	frag32_LUncRNA_3p_-_+46688	21ur-15525_WB21uRNA_3p_-_+197279	21ur-8411_WB21uRNA_3p_+_+432534	21ur-13232_WB21uRNA_3p_-_+591748	cloned_WB21uRNA_3p_-_+591748	Y95B8A.11_AGmRNA_5p_-_-659	Y95B8A.5_AGmRNA_5p_+_-1428	Y95B8A.11_AGmRNA_3p_-_-5926	Y95B8A.6_AGmRNA_3p_+_+6088
I 933637	I	933489	934738	.	0	.	2.10748	29.1625	27.3868	933637	ncRNA	Y95B8A.3_WBte_3p_+_+773	Y95B8A.2_WBcoding_5p_+_-4849	Y95B8A.12_WBcoding_5p_-_-6757	Y95B8A.2_WBcoding_3p_+_-8142	Y95B8A.1_WBcoding_5p_+_-8623	Y95B8A.3_WBte_3p_+_+773	frag32_LUncRNA_3p_-_+8912	frag31_LUncRNA_5p_+_-8912	frag32_LUncRNA_5p_-_+9017	21ur-15525_WB21uRNA_3p_-_+159503	21ur-8411_WB21uRNA_3p_+_+470310	21ur-13232_WB21uRNA_3p_-_+553972	cloned_WB21uRNA_3p_-_+553972	Y95B8A.2_AGmRNA_5p_+_-4870	Y95B8A.12_AGmRNA_5p_-_-6691	Y95B8A.2_AGmRNA_3p_+_-14076	Y34D9B.1_AGmRNA_3p_-_+14935
I 935552	I	935492	935677	.	0	.	2.12655	9.90286	8.56405	935552	ncRNA	Y95B8A.3_WBte_3p_+_+2688	Y95B8A.2_WBcoding_5p_+_-2934	Y95B8A.1_WBcoding_5p_+_-6708	Y95B8A.12_WBcoding_5p_-_-8672	Y95B8A.1_WBcoding_3p_+_-12162	Y95B8A.3_WBte_3p_+_+2688	frag32_LUncRNA_3p_-_+6997	frag31_LUncRNA_5p_+_-6997	frag32_LUncRNA_5p_-_+7102	21ur-15525_WB21uRNA_3p_-_+157588	21ur-8411_WB21uRNA_3p_+_+472225	21ur-13232_WB21uRNA_3p_-_+552057	cloned_WB21uRNA_3p_-_+552057	Y95B8A.2_AGmRNA_5p_+_-2955	Y95B8A.12_AGmRNA_5p_-_-8606	Y95B8A.2_AGmRNA_3p_+_-12161	Y34D9B.1_AGmRNA_3p_-_+13020
I 936192	I	936051	936341	.	0	.	1.97245	7.88574	6.61051	936192	CDS	Y95B8A.2_WBcoding_5p_+_-2294	Y95B8A.2_WBcoding_5p_+_-2294	Y95B8A.1_WBcoding_5p_+_-6068	Y95B8A.12_WBcoding_5p_-_-9312	Y95B8A.1_WBcoding_3p_+_-11522	Y95B8A.3_WBte_3p_+_+3328	frag32_LUncRNA_3p_-_+6357	frag31_LUncRNA_5p_+_-6357	frag32_LUncRNA_5p_-_+6462	21ur-15525_WB21uRNA_3p_-_+156948	21ur-8411_WB21uRNA_3p_+_+472865	21ur-13232_WB21uRNA_3p_-_+551417	cloned_WB21uRNA_3p_-_+551417	Y95B8A.2_AGmRNA_5p_+_-2315	Y95B8A.12_AGmRNA_5p_-_-9246	Y95B8A.2_AGmRNA_3p_+_-11521	Y34D9B.1_AGmRNA_3p_-_+12380
I 939255	I	939127	939328	.	0	.	2.08531	7.87296	6.59775	939255	AG1201	Y95B8A.2_AGmRNA_5p_+_+748	Y95B8A.2_WBcoding_5p_+_+769	Y95B8A.1_WBcoding_5p_+_-3005	Y34D9B.1_WBcoding_3p_-_+9314	Y95B8A.12_WBcoding_5p_-_-12375	frag32_LUncRNA_3p_-_+3294	frag31_LUncRNA_5p_+_-3294	frag32_LUncRNA_5p_-_+3399	frag31_LUncRNA_3p_+_-3399	21ur-15525_WB21uRNA_3p_-_+153885	21ur-8411_WB21uRNA_3p_+_+475928	21ur-13232_WB21uRNA_3p_-_+548354	cloned_WB21uRNA_3p_-_+548354	Y95B8A.2_AGmRNA_5p_+_+748	Y34D9B.1_AGmRNA_3p_-_+9317	Y95B8A.12_AGmRNA_5p_-_-12309	Y34D9B.1_AGmRNA_5p_-_+18356
I 961497	I	961374	961523	.	0	.	2.00437	6.78898	5.55318	961497	AG1201	F54A5.2_AGmRNA_3p_-_+2182	F54A5.2_WBcoding_3p_-_+2206	Y34D9B.1_WBcoding_5p_-_-4121	F54A5.2_WBcoding_5p_-_+7932	F54A5.3_WBcoding_3p_-_+8186	frag33_LUncRNA_3p_+_+15378	Y95B8A.t1_WBtRNA_5p_-_-15379	frag33_LUncRNA_5p_+_+15468	frag35_LUncRNA_3p_-_+17630	21ur-15525_WB21uRNA_3p_-_+131643	21ur-8411_WB21uRNA_3p_+_+498170	21ur-13232_WB21uRNA_3p_-_+526112	cloned_WB21uRNA_3p_-_+526112	F54A5.2_AGmRNA_3p_-_+2182	Y34D9B.1_AGmRNA_5p_-_-3886	F54A5.2_AGmRNA_5p_-_+7838	F54A5.3_AGmRNA_3p_-_+8186
I 1014847	I	1014635	1014954	.	0	.	2.38615	11.1419	9.75635	1014847	AG1201	RIT1M.1074_AGmRNA_3p_-_+349	C54G6.1_WBcoding_5p_-_-463	C54G6.5_WBcoding_5p_+_-1559	C54G6.1_WBcoding_3p_-_-3458	Y34D9A.11_WBcoding_5p_+_-3991	frag36_LUncRNA_3p_+_+18190	frag37_LUncRNA_5p_-_-18269	frag36_LUncRNA_5p_+_+18638	frag34_LUncRNA_3p_+_+35571	21ur-15525_WB21uRNA_3p_-_+78293	21ur-13232_WB21uRNA_3p_-_+472762	cloned_WB21uRNA_3p_-_+472762	21ur-13232_WB21uRNA_5p_-_+472782	RIT1M.1074_AGmRNA_3p_-_+349	C54G6.1_AGmRNA_5p_-_-396	RIT1M.1074_AGmRNA_5p_-_+921	C54G6.5_AGmRNA_5p_+_-964
I 1015338	I	1015230	1015681	.	0	.	2.67249	14.9466	13.4573	1015338	AG1201	RIT1M.1074_AGmRNA_3p_-_-142	C54G6.1_WBcoding_5p_-_-954	C54G6.5_WBcoding_5p_+_-1068	Y34D9A.11_WBcoding_5p_+_-3500	C54G6.1_WBcoding_3p_-_-3949	frag36_LUncRNA_3p_+_+18681	frag37_LUncRNA_5p_-_-18760	frag36_LUncRNA_5p_+_+19129	frag34_LUncRNA_3p_+_+36062	21ur-15525_WB21uRNA_3p_-_+77802	21ur-13232_WB21uRNA_3p_-_+472271	cloned_WB21uRNA_3p_-_+472271	21ur-13232_WB21uRNA_5p_-_+472291	RIT1M.1074_AGmRNA_3p_-_-142	C54G6.5_AGmRNA_5p_+_-473	C54G6.1_AGmRNA_5p_-_-887	C54G6.5_AGmRNA_3p_+_-1841
I 1024904	I	1024774	1024961	.	0	.	1.94074	6.1518	4.94285	1024904	CDS	Y34D9A.1_WBcoding_5p_-_+5051	Y34D9A.1_WBcoding_5p_-_+5051	Y34D9A.11_WBcoding_3p_+_+5682	Y34D9A.4_WBcoding_3p_-_+5728	Y34D9A.11_WBcoding_5p_+_+6066	frag36_LUncRNA_3p_+_+28247	frag37_LUncRNA_5p_-_-28326	frag36_LUncRNA_5p_+_+28695	frag34_LUncRNA_3p_+_+45628	21ur-15525_WB21uRNA_3p_-_+68236	21ur-13232_WB21uRNA_3p_-_+462705	cloned_WB21uRNA_3p_-_+462705	21ur-13232_WB21uRNA_5p_-_+462725	Y34D9A.1_AGmRNA_5p_-_+5051	Y34D9A.11_AGmRNA_3p_+_+5672	Y34D9A.4_AGmRNA_3p_-_+5732	gY34D9A.11_AGmRNA_3p_+_+5744
I 1029809	I	1029691	1030046	.	0	.	2.83157	17.2403	15.6957	1029809	CDS	Y34D9A.1_WBcoding_5p_-_+146	Y34D9A.1_WBcoding_5p_-_+146	Y34D9A.4_WBcoding_3p_-_+823	Y34D9A.3_WBcoding_5p_+_-4666	Y34D9A.1_WBcoding_3p_-_-9981	frag36_LUncRNA_3p_+_+33152	frag37_LUncRNA_5p_-_-33231	frag36_LUncRNA_5p_+_+33600	frag34_LUncRNA_3p_+_+50533	21ur-15525_WB21uRNA_3p_-_+63331	21ur-13232_WB21uRNA_3p_-_+457800	cloned_WB21uRNA_3p_-_+457800	21ur-13232_WB21uRNA_5p_-_+457820	Y34D9A.1_AGmRNA_5p_-_+146	Y34D9A.4_AGmRNA_3p_-_+827	Y34D9A.3_AGmRNA_5p_+_-4304	Y34D9A.1_AGmRNA_3p_-_-9993
I 1030449	I	1030212	1031021	.	0	.	3.37243	25.8987	24.175	1030449	CDS	Y34D9A.4_WBcoding_3p_-_+183	Y34D9A.4_WBcoding_3p_-_+183	Y34D9A.1_WBcoding_5p_-_-494	Y34D9A.4_WBcoding_5p_-_+2992	Y34D9A.3_WBcoding_5p_+_-4026	frag36_LUncRNA_3p_+_+33792	frag37_LUncRNA_5p_-_-33871	frag36_LUncRNA_5p_+_+34240	frag34_LUncRNA_3p_+_+51173	21ur-15525_WB21uRNA_3p_-_+62691	21ur-13232_WB21uRNA_3p_-_+457160	cloned_WB21uRNA_3p_-_+457160	21ur-13232_WB21uRNA_5p_-_+457180	Y34D9A.4_AGmRNA_3p_-_+187	Y34D9A.1_AGmRNA_5p_-_-494	Y34D9A.4_AGmRNA_5p_-_+3031	Y34D9A.3_AGmRNA_5p_+_-3664
I 1034192	I	1032073	1035333	.	0	.	7.63569	125.77	122.821	1034192	AG1201	Y34D9A.3_AGmRNA_5p_+_+79	Y34D9A.3_WBcoding_5p_+_-283	Y34D9A.4_WBcoding_5p_-_-751	Y34D9A.1_WBcoding_5p_-_-4237	Y34D9A.3_WBcoding_3p_+_-6679	frag36_LUncRNA_3p_+_+37535	frag37_LUncRNA_5p_-_-37614	frag36_LUncRNA_5p_+_+37983	frag34_LUncRNA_3p_+_+54916	21ur-15525_WB21uRNA_3p_-_+58948	21ur-13232_WB21uRNA_3p_-_+453417	cloned_WB21uRNA_3p_-_+453417	21ur-13232_WB21uRNA_5p_-_+453437	Y34D9A.3_AGmRNA_5p_+_+79	Y34D9A.4_AGmRNA_5p_-_-712	Y34D9A.1_AGmRNA_5p_-_-4237	Y34D9A.3_AGmRNA_3p_+_-6721
I 1035814	I	1035594	1036418	.	0	.	3.08609	21.1565	19.5258	1035814	CDS	Y34D9A.3_WBcoding_5p_+_+1339	Y34D9A.3_WBcoding_5p_+_+1339	Y34D9A.4_WBcoding_5p_-_-2373	Y34D9A.3_WBcoding_3p_+_-5057	Y34D9A.4_WBcoding_3p_-_-5182	frag36_LUncRNA_3p_+_+39157	frag37_LUncRNA_5p_-_-39236	frag36_LUncRNA_5p_+_+39605	frag34_LUncRNA_3p_+_+56538	21ur-15525_WB21uRNA_3p_-_+57326	21ur-13232_WB21uRNA_3p_-_+451795	cloned_WB21uRNA_3p_-_+451795	21ur-13232_WB21uRNA_5p_-_+451815	Y34D9A.3_AGmRNA_5p_+_+1701	Y34D9A.4_AGmRNA_5p_-_-2334	Y34D9A.3_AGmRNA_3p_+_-5099	Y34D9A.4_AGmRNA_3p_-_-5178
I 1036618	I	1036536	1036752	.	0	.	2.16345	8.49579	7.19598	1036618	CDS	Y34D9A.3_WBcoding_5p_+_+2143	Y34D9A.3_WBcoding_5p_+_+2143	Y34D9A.4_WBcoding_5p_-_-3177	Y34D9A.3_WBcoding_3p_+_-4253	Y34D9A.7_WBcoding_5p_+_-4869	frag36_LUncRNA_3p_+_+39961	frag37_LUncRNA_5p_-_-40040	frag36_LUncRNA_5p_+_+40409	frag34_LUncRNA_3p_+_+57342	21ur-15525_WB21uRNA_3p_-_+56522	21ur-13232_WB21uRNA_3p_-_+450991	cloned_WB21uRNA_3p_-_+450991	21ur-13232_WB21uRNA_5p_-_+451011	Y34D9A.3_AGmRNA_5p_+_+2505	Y34D9A.4_AGmRNA_5p_-_-3138	Y34D9A.3_AGmRNA_3p_+_-4295	Y34D9A.7_AGmRNA_5p_+_-4804
I 1038439	I	1038336	1038894	.	0	.	2.29071	9.97264	8.62327	1038439	CDS	Y34D9A.3_WBcoding_3p_+_-2432	Y34D9A.3_WBcoding_3p_+_-2432	Y34D9A.7_WBcoding_5p_+_-3048	Y34D9A.3_WBcoding_5p_+_+3964	Y34D9A.4_WBcoding_5p_-_-4998	frag36_LUncRNA_3p_+_+41782	frag37_LUncRNA_5p_-_-41861	frag36_LUncRNA_5p_+_+42230	frag34_LUncRNA_3p_+_+59163	21ur-15525_WB21uRNA_3p_-_+54701	21ur-13232_WB21uRNA_3p_-_+449170	cloned_WB21uRNA_3p_-_+449170	21ur-13232_WB21uRNA_5p_-_+449190	Y34D9A.3_AGmRNA_3p_+_-2474	Y34D9A.7_AGmRNA_5p_+_-2983	Y34D9A.3_AGmRNA_5p_+_+4326	Y34D9A.4_AGmRNA_5p_-_-4959
I 1049632	I	1048497	1050153	.	0	.	5.59951	72.3662	70.0016	1049632	AG1201	Y34D9A.7_AGmRNA_3p_+_+28	Y34D9A.6_WBcoding_5p_+_+35	Y34D9A.8_WBcoding_3p_-_+1292	Y34D9A.7_WBcoding_3p_+_+1383	Y34D9A.8_WBcoding_5p_-_+4016	frag36_LUncRNA_3p_+_+52975	frag37_LUncRNA_5p_-_-53054	frag36_LUncRNA_5p_+_+53423	frag34_LUncRNA_3p_+_+70356	21ur-15525_WB21uRNA_3p_-_+43508	21ur-13232_WB21uRNA_3p_-_+437977	cloned_WB21uRNA_3p_-_+437977	21ur-13232_WB21uRNA_5p_-_+437997	Y34D9A.7_AGmRNA_3p_+_+28	Y34D9A.6_AGmRNA_5p_+_+33	Y34D9A.8_AGmRNA_3p_-_+1295	Y34D9A.6_AGmRNA_3p_+_-1656
I 1050558	I	1050433	1050658	.	0	.	2.4816	12.3619	10.9409	1050558	CDS	Y34D9A.6_WBcoding_3p_+_-171	Y34D9A.6_WBcoding_3p_+_-171	Y34D9A.8_WBcoding_3p_-_+366	Y34D9A.6_WBcoding_5p_+_+961	Y34D9A.7_WBcoding_3p_+_+2309	frag36_LUncRNA_3p_+_+53901	frag37_LUncRNA_5p_-_-53980	frag36_LUncRNA_5p_+_+54349	frag34_LUncRNA_3p_+_+71282	21ur-15525_WB21uRNA_3p_-_+42582	21ur-13232_WB21uRNA_3p_-_+437051	cloned_WB21uRNA_3p_-_+437051	21ur-13232_WB21uRNA_5p_-_+437071	Y34D9A.8_AGmRNA_3p_-_+369	Y34D9A.6_AGmRNA_3p_+_-730	Y34D9A.7_AGmRNA_3p_+_+954	Y34D9A.6_AGmRNA_5p_+_+959
I 1051124	I	1050960	1051244	.	0	.	2.03618	7.11752	5.86874	1051124	AG1201	Y34D9A.6_AGmRNA_3p_+_-164	Y34D9A.8_WBcoding_3p_-_-200	Y34D9A.6_WBcoding_3p_+_+395	Y34D9A.8_WBcoding_5p_-_+2524	Y34D9A.10_WBcoding_3p_-_+2800	frag36_LUncRNA_3p_+_+54467	frag37_LUncRNA_5p_-_-54546	frag36_LUncRNA_5p_+_+54915	frag34_LUncRNA_3p_+_+71848	21ur-15525_WB21uRNA_3p_-_+42016	21ur-13232_WB21uRNA_3p_-_+436485	cloned_WB21uRNA_3p_-_+436485	21ur-13232_WB21uRNA_5p_-_+436505	Y34D9A.6_AGmRNA_3p_+_-164	Y34D9A.8_AGmRNA_3p_-_-197	Y34D9A.7_AGmRNA_3p_+_+1520	Y34D9A.6_AGmRNA_5p_+_+1525
I 1051950	I	1051792	1052208	.	0	.	3.02246	20.1501	18.5409	1051950	AG1201	Y34D9A.6_AGmRNA_3p_+_+662	Y34D9A.8_WBcoding_3p_-_-1026	Y34D9A.6_WBcoding_3p_+_+1221	Y34D9A.8_WBcoding_5p_-_+1698	Y34D9A.10_WBcoding_3p_-_+1974	frag36_LUncRNA_3p_+_+55293	frag37_LUncRNA_5p_-_-55372	frag36_LUncRNA_5p_+_+55741	frag34_LUncRNA_3p_+_+72674	21ur-15525_WB21uRNA_3p_-_+41190	21ur-13232_WB21uRNA_3p_-_+435659	cloned_WB21uRNA_3p_-_+435659	21ur-13232_WB21uRNA_5p_-_+435679	Y34D9A.6_AGmRNA_3p_+_+662	Y34D9A.8_AGmRNA_5p_-_+907	Y34D9A.10_AGmRNA_3p_-_+1648	Y34D9A.7_AGmRNA_3p_+_+2346
I 1052624	I	1052322	1052910	.	0	.	2.57705	13.6307	12.1753	1052624	AG1201	Y34D9A.8_AGmRNA_5p_-_+233	Y34D9A.8_WBcoding_5p_-_+1024	Y34D9A.10_WBcoding_3p_-_+1300	Y34D9A.8_WBcoding_3p_-_-1700	Y34D9A.6_WBcoding_3p_+_+1895	frag36_LUncRNA_3p_+_+55967	frag37_LUncRNA_5p_-_-56046	frag36_LUncRNA_5p_+_+56415	frag34_LUncRNA_3p_+_+73348	21ur-15525_WB21uRNA_3p_-_+40516	21ur-13232_WB21uRNA_3p_-_+434985	cloned_WB21uRNA_3p_-_+434985	21ur-13232_WB21uRNA_5p_-_+435005	Y34D9A.8_AGmRNA_5p_-_+233	Y34D9A.10_AGmRNA_3p_-_+974	Y34D9A.6_AGmRNA_3p_+_+1336	Y34D9A.8_AGmRNA_3p_-_-1697
I 1053505	I	1053188	1053845	.	0	.	3.21335	23.2219	21.5495	1053505	AG1201	Y34D9A.10_AGmRNA_3p_-_+93	Y34D9A.8_WBcoding_5p_-_+143	Y34D9A.10_WBcoding_3p_-_+419	Y34D9A.8_WBcoding_3p_-_-2581	Y34D9A.6_WBcoding_3p_+_+2776	frag36_LUncRNA_3p_+_+56848	frag37_LUncRNA_5p_-_-56927	frag36_LUncRNA_5p_+_+57296	frag38_LUncRNA_5p_+_-73472	21ur-15525_WB21uRNA_3p_-_+39635	21ur-13232_WB21uRNA_3p_-_+434104	cloned_WB21uRNA_3p_-_+434104	21ur-13232_WB21uRNA_5p_-_+434124	Y34D9A.10_AGmRNA_3p_-_+93	Y34D9A.8_AGmRNA_5p_-_-648	Y34D9A.6_AGmRNA_3p_+_+2217	Y34D9A.8_AGmRNA_3p_-_-2578
I 1061227	I	1061152	1061315	.	0	.	1.90892	5.84334	4.6482	1061227	AG1201	Y34D9A.2_AGmRNA_5p_+_-755	Y34D9A.2_WBcoding_5p_+_-1069	Y34D9A.10_WBcoding_5p_-_+5677	R06A10.2_WBcoding_5p_+_-7367	Y34D9A.8_WBcoding_5p_-_-7579	frag36_LUncRNA_3p_+_+64570	frag37_LUncRNA_5p_-_-64649	frag36_LUncRNA_5p_+_+65018	frag38_LUncRNA_5p_+_-65750	21ur-15525_WB21uRNA_3p_-_+31913	21ur-13232_WB21uRNA_3p_-_+426382	cloned_WB21uRNA_3p_-_+426382	21ur-13232_WB21uRNA_5p_-_+426402	Y34D9A.2_AGmRNA_5p_+_-755	Y34D9A.10_AGmRNA_5p_-_+5757	R06A10.2_AGmRNA_5p_+_-7136	RIT1P.1734_AGmRNA_5p_+_-7136
I 1061743	I	1061399	1061916	.	0	.	2.99065	19.6536	18.055	1061743	AG1201	Y34D9A.2_AGmRNA_5p_+_-239	Y34D9A.2_WBcoding_5p_+_-553	Y34D9A.10_WBcoding_5p_-_+5161	R06A10.2_WBcoding_5p_+_-6851	Y34D9A.10_WBcoding_3p_-_-7819	frag36_LUncRNA_3p_+_+65086	frag37_LUncRNA_5p_-_-65165	frag38_LUncRNA_5p_+_-65234	frag37_LUncRNA_3p_-_-65464	21ur-15525_WB21uRNA_3p_-_+31397	21ur-13232_WB21uRNA_3p_-_+425866	cloned_WB21uRNA_3p_-_+425866	21ur-13232_WB21uRNA_5p_-_+425886	Y34D9A.2_AGmRNA_5p_+_-239	Y34D9A.10_AGmRNA_5p_-_+5241	R06A10.2_AGmRNA_5p_+_-6620	RIT1P.1734_AGmRNA_5p_+_-6620
I 1062624	I	1062325	1062873	.	0	.	3.69058	31.5511	29.7268	1062624	CDS	Y34D9A.2_WBcoding_5p_+_+328	Y34D9A.2_WBcoding_5p_+_+328	Y34D9A.10_WBcoding_5p_-_+4280	R06A10.2_WBcoding_5p_+_-5970	Y34D9A.10_WBcoding_3p_-_-8700	frag38_LUncRNA_5p_+_-64353	frag36_LUncRNA_3p_+_+65967	frag37_LUncRNA_5p_-_-66046	frag36_LUncRNA_5p_+_+66415	21ur-15525_WB21uRNA_3p_-_+30516	21ur-13232_WB21uRNA_3p_-_+424985	cloned_WB21uRNA_3p_-_+424985	21ur-13232_WB21uRNA_5p_-_+425005	Y34D9A.2_AGmRNA_5p_+_+642	Y34D9A.10_AGmRNA_5p_-_+4360	R06A10.2_AGmRNA_5p_+_-5739	RIT1P.1734_AGmRNA_5p_+_-5739
I 1066910	I	1066417	1067150	.	0	.	4.29508	43.2878	41.2848	1066910	CDS	Y34D9A.10_WBcoding_5p_-_-6	Y34D9A.10_WBcoding_5p_-_-6	Y34D9A.2_WBcoding_3p_+_+1638	R06A10.2_WBcoding_5p_+_-1684	Y34D9A.2_WBcoding_5p_+_+4614	frag38_LUncRNA_5p_+_-60067	frag36_LUncRNA_3p_+_+70253	frag37_LUncRNA_5p_-_-70332	frag36_LUncRNA_5p_+_+70701	21ur-15525_WB21uRNA_3p_-_+26230	21ur-13232_WB21uRNA_3p_-_+420699	cloned_WB21uRNA_3p_-_+420699	21ur-13232_WB21uRNA_5p_-_+420719	Y34D9A.10_AGmRNA_5p_-_+74	R06A10.2_AGmRNA_5p_+_-1453	RIT1P.1734_AGmRNA_5p_+_-1453	Y34D9A.2_AGmRNA_3p_+_+1603
I 1068001	I	1067721	1068132	.	0	.	3.34062	25.3551	23.6416	1068001	AG1201	R06A10.2_AGmRNA_5p_+_-362	R06A10.2_WBcoding_5p_+_-593	Y34D9A.10_WBcoding_5p_-_-1097	Y34D9A.2_WBcoding_3p_+_+2729	R06A10.2_WBcoding_3p_+_-7012	frag38_LUncRNA_5p_+_-58976	frag36_LUncRNA_3p_+_+71344	frag37_LUncRNA_5p_-_-71423	frag36_LUncRNA_5p_+_+71792	21ur-15525_WB21uRNA_3p_-_+25139	21ur-13232_WB21uRNA_3p_-_+419608	cloned_WB21uRNA_3p_-_+419608	21ur-13232_WB21uRNA_5p_-_+419628	R06A10.2_AGmRNA_5p_+_-362	RIT1P.1734_AGmRNA_5p_+_-362	Y34D9A.10_AGmRNA_5p_-_-1017	Y34D9A.2_AGmRNA_3p_+_+2694
I 1068988	I	1068575	1070520	.	0	.	5.85403	78.555	76.1177	1068988	AG1201	RIT1P.1734_AGmRNA_3p_+_+94	R06A10.2_WBcoding_5p_+_+394	Y34D9A.10_WBcoding_5p_-_-2084	Y34D9A.2_WBcoding_3p_+_+3716	R06A10.2_WBcoding_3p_+_-6025	frag38_LUncRNA_5p_+_-57989	frag36_LUncRNA_3p_+_+72331	frag37_LUncRNA_5p_-_-72410	frag36_LUncRNA_5p_+_+72779	21ur-15525_WB21uRNA_3p_-_+24152	21ur-13232_WB21uRNA_3p_-_+418621	cloned_WB21uRNA_3p_-_+418621	21ur-13232_WB21uRNA_5p_-_+418641	RIT1P.1734_AGmRNA_3p_+_+94	R06A10.2_AGmRNA_5p_+_+625	RIT1P.1734_AGmRNA_5p_+_+625	Y34D9A.10_AGmRNA_5p_-_-2004
I 1082244	I	1081929	1082424	.	0	.	2.73612	15.8493	14.3379	1082244	CDS	R06A10.1_WBcoding_5p_+_-2338	R06A10.1_WBcoding_5p_+_-2338	R06A10.3_WBcoding_5p_-_-3007	R06A10.5_WBcoding_5p_+_-6273	R06A10.1_WBcoding_3p_+_-6347	frag38_LUncRNA_5p_+_-44733	frag39_LUncRNA_3p_-_+73846	frag40_LUncRNA_5p_+_-73921	frag39_LUncRNA_5p_-_+74022	21ur-15525_WB21uRNA_3p_-_+10896	21ur-13232_WB21uRNA_3p_-_+405365	cloned_WB21uRNA_3p_-_+405365	21ur-13232_WB21uRNA_5p_-_+405385	R06A10.3_AGmRNA_5p_-_-3007	R06A10.1_AGmRNA_5p_+_+4837	R06A10.2_AGmRNA_3p_+_+5851	R06A10.1_AGmRNA_3p_+_-6358
I 1156705	I	1153254	1158285	.	0	.	9.03557	166.933	163.124	1156705	AG1201	RIT1M.142_AGmRNA_5p_-_+79	Y48G8AL.8_WBcoding_5p_+_+125	Y48G8AL.14_WBcoding_5p_-_-682	Y48G8AL.8_WBcoding_3p_+_-760	Y48G8AL.7_WBcoding_5p_+_-867	frag40_LUncRNA_3p_+_+249	frag39_LUncRNA_5p_-_-439	frag40_LUncRNA_5p_+_+540	frag39_LUncRNA_3p_-_-615	21ur-15525_WB21uRNA_5p_-_-63545	21ur-13232_WB21uRNA_3p_-_+330904	cloned_WB21uRNA_3p_-_+330904	21ur-13232_WB21uRNA_5p_-_+330924	RIT1M.142_AGmRNA_5p_-_+79	RIT1M.1510_AGmRNA_5p_-_+181	Y48G8AL.8_AGmRNA_5p_+_+194	RIT1M.142_AGmRNA_3p_-_-194
I 1175585	I	1174414	1176657	.	0	.	5.3768	67.0796	64.7773	1175585	CDS	Y48G8AL.11_WBcoding_5p_-_+286	Y48G8AL.11_WBcoding_5p_-_+286	Y48G8AL.6_WBcoding_5p_+_-891	Y48G8AL.7_WBcoding_3p_+_+12682	Y48G8AL.11_WBcoding_3p_-_-12693	frag40_LUncRNA_3p_+_+19129	frag39_LUncRNA_5p_-_-19319	frag40_LUncRNA_5p_+_+19420	frag39_LUncRNA_3p_-_-19495	21ur-15525_WB21uRNA_5p_-_-82425	21ur-13232_WB21uRNA_3p_-_+312024	cloned_WB21uRNA_3p_-_+312024	21ur-13232_WB21uRNA_5p_-_+312044	Y48G8AL.11_AGmRNA_5p_-_+299	Y48G8AL.6_AGmRNA_5p_+_-891	Y48G8AL.11_AGmRNA_3p_-_-12629	Y48G8AL.7_AGmRNA_3p_+_+12648
I 1224357	I	1224233	1224401	.	0	.	2.07631	8.18016	6.89279	1224357	AG1201	Y48G8AL.13_AGmRNA_3p_-_-397	Y48G8AL.13_WBcoding_3p_-_-398	Y48G8AL.12_WBcoding_5p_-_-5372	Y48G8AL.16_WBcoding_5p_-_-7080	Y48G8AL.1_WBcoding_5p_+_+12864	frag41_LUncRNA_3p_-_+26896	frag42_LUncRNA_5p_+_-54452	frag43_LUncRNA_3p_-_+54556	frag42_LUncRNA_3p_+_-54686	21ur-15525_WB21uRNA_5p_-_-131197	21ur-13232_WB21uRNA_3p_-_+263252	cloned_WB21uRNA_3p_-_+263252	21ur-13232_WB21uRNA_5p_-_+263272	Y48G8AL.13_AGmRNA_3p_-_-397	Y48G8AL.12_AGmRNA_5p_-_-5072	Y48G8AL.13_AGmRNA_5p_-_+5536	Y48G8AL.12_AGmRNA_3p_-_-5921
I 1225094	I	1224569	1225638	.	0	.	2.32252	10.3567	8.99501	1225094	AG1201	Y48G8AL.13_AGmRNA_3p_-_-1134	Y48G8AL.13_WBcoding_3p_-_-1135	Y48G8AL.12_WBcoding_5p_-_-6109	Y48G8AL.16_WBcoding_5p_-_-7817	Y48G8AL.1_WBcoding_5p_+_+13601	frag41_LUncRNA_3p_-_+26159	frag42_LUncRNA_5p_+_-53715	frag43_LUncRNA_3p_-_+53819	frag42_LUncRNA_3p_+_-53949	21ur-15525_WB21uRNA_5p_-_-131934	21ur-13232_WB21uRNA_3p_-_+262515	cloned_WB21uRNA_3p_-_+262515	21ur-13232_WB21uRNA_5p_-_+262535	Y48G8AL.13_AGmRNA_3p_-_-1134	Y48G8AL.12_AGmRNA_5p_-_-5809	Y48G8AL.16_AGmRNA_5p_-_-7676	RIT1M.1820_AGncRNA_5p_-_-26328
I 1226054	I	1225832	1226203	.	0	.	2.13163	8.14178	6.85458	1226054	AG1201	Y48G8AL.13_AGmRNA_3p_-_-2094	Y48G8AL.13_WBcoding_3p_-_-2095	Y48G8AL.12_WBcoding_5p_-_-7069	Y48G8AL.16_WBcoding_5p_-_-8777	Y48G8AL.1_WBcoding_5p_+_+14561	frag41_LUncRNA_3p_-_+25199	frag42_LUncRNA_5p_+_-52755	frag43_LUncRNA_3p_-_+52859	frag42_LUncRNA_3p_+_-52989	21ur-15525_WB21uRNA_5p_-_-132894	21ur-13232_WB21uRNA_3p_-_+261555	cloned_WB21uRNA_3p_-_+261555	21ur-13232_WB21uRNA_5p_-_+261575	Y48G8AL.13_AGmRNA_3p_-_-2094	Y48G8AL.12_AGmRNA_5p_-_-6769	Y48G8AL.16_AGmRNA_5p_-_-8636	RIT1M.1820_AGncRNA_5p_-_-27288
I 1228391	I	1226315	1229309	.	0	.	6.71305	100.517	97.8398	1228391	CDS	Y48G8AL.13_WBcoding_5p_-_+893	Y48G8AL.13_WBcoding_5p_-_+893	Y48G8AL.12_WBcoding_5p_-_-9406	Y48G8AL.16_WBcoding_5p_-_-11114	Y48G8AL.1_WBcoding_5p_+_+16898	frag41_LUncRNA_3p_-_+22862	frag42_LUncRNA_5p_+_-50418	frag43_LUncRNA_3p_-_+50522	frag42_LUncRNA_3p_+_-50652	21ur-15525_WB21uRNA_5p_-_-135231	21ur-13232_WB21uRNA_3p_-_+259218	cloned_WB21uRNA_3p_-_+259218	21ur-13232_WB21uRNA_5p_-_+259238	Y48G8AL.13_AGmRNA_5p_-_+1502	Y48G8AL.12_AGmRNA_5p_-_-9106	Y48G8AL.16_AGmRNA_5p_-_-10973	Y48G8AL.15_AGmRNA_5p_+_-26381
I 1229971	I	1229400	1231402	.	0	.	5.34498	66.3345	64.0411	1229971	AG1201	Y48G8AL.13_AGmRNA_5p_-_-78	Y48G8AL.13_WBcoding_5p_-_-687	Y48G8AL.12_WBcoding_5p_-_-10986	Y48G8AL.16_WBcoding_5p_-_-12694	Y48G8AL.1_WBcoding_5p_+_+18478	frag41_LUncRNA_3p_-_+21282	frag42_LUncRNA_5p_+_-48838	frag43_LUncRNA_3p_-_+48942	frag42_LUncRNA_3p_+_-49072	21ur-15525_WB21uRNA_5p_-_-136811	21ur-13232_WB21uRNA_3p_-_+257638	cloned_WB21uRNA_3p_-_+257638	21ur-13232_WB21uRNA_5p_-_+257658	Y48G8AL.13_AGmRNA_5p_-_-78	Y48G8AL.12_AGmRNA_5p_-_-10686	Y48G8AL.16_AGmRNA_5p_-_-12553	Y48G8AL.15_AGmRNA_5p_+_-24801
I 1270769	I	1270564	1270905	.	0	.	2.29071	9.97264	8.62327	1270769	AG1201	RIT1P.1215_AGncRNA_5p_+_-522	Y48G8AR.1_WBcoding_5p_-_-2612	Y48G8AR.2_WBcoding_5p_+_-11332	Y48G8AL.15_WBcoding_3p_+_+12540	Y48G8AR.2_WBcoding_3p_+_-14668	frag42_LUncRNA_5p_+_-8040	frag43_LUncRNA_3p_-_+8144	frag42_LUncRNA_3p_+_-8274	frag45_LUncRNA_3p_-_+8668	21ur-15525_WB21uRNA_5p_-_-177609	21ur-13232_WB21uRNA_3p_-_+216840	cloned_WB21uRNA_3p_-_+216840	21ur-13232_WB21uRNA_5p_-_+216860	RIT1P.1215_AGncRNA_5p_+_-522	Y48G8AR.1_AGmRNA_5p_-_-2612	Y48G8AR.2_AGmRNA_5p_+_-11302	Y48G8AR.1_AGmRNA_3p_-_-11357
I 1271622	I	1271514	1272081	.	0	.	2.32252	10.3567	8.99501	1271622	AG1201	RIT1P.1215_AGncRNA_5p_+_+331	Y48G8AR.1_WBcoding_5p_-_-3465	Y48G8AR.2_WBcoding_5p_+_-10479	Y48G8AR.1_WBcoding_3p_-_-12131	Y48G8AL.15_WBcoding_3p_+_+13393	frag42_LUncRNA_5p_+_-7187	frag43_LUncRNA_3p_-_+7291	frag42_LUncRNA_3p_+_-7421	frag45_LUncRNA_3p_-_+7815	21ur-15525_WB21uRNA_5p_-_-178462	21ur-13232_WB21uRNA_3p_-_+215987	cloned_WB21uRNA_3p_-_+215987	21ur-13232_WB21uRNA_5p_-_+216007	RIT1P.1215_AGncRNA_5p_+_+331	Y48G8AR.1_AGmRNA_5p_-_-3465	Y48G8AR.2_AGmRNA_5p_+_-10449	Y48G8AR.1_AGmRNA_3p_-_-12210
I 1272632	I	1272591	1272894	.	0	.	1.87711	5.54176	4.36063	1272632	AG1201	RIT1P.1215_AGncRNA_3p_+_-457	Y48G8AR.1_WBcoding_5p_-_-4475	Y48G8AR.2_WBcoding_5p_+_-9469	Y48G8AR.1_WBcoding_3p_-_-13141	Y48G8AL.15_WBcoding_3p_+_+14403	frag42_LUncRNA_5p_+_-6177	frag43_LUncRNA_3p_-_+6281	frag42_LUncRNA_3p_+_-6411	frag45_LUncRNA_3p_-_+6805	21ur-15525_WB21uRNA_5p_-_-179472	21ur-13232_WB21uRNA_3p_-_+214977	cloned_WB21uRNA_3p_-_+214977	21ur-13232_WB21uRNA_5p_-_+214997	RIT1P.1215_AGncRNA_3p_+_-457	Y48G8AR.1_AGmRNA_5p_-_-4475	Y48G8AR.2_AGmRNA_5p_+_-9439	Y48G8AR.1_AGmRNA_3p_-_-13220
I 1273496	I	1273247	1273624	.	0	.	2.83157	17.2403	15.6957	1273496	AG1201	RIT1P.1215_AGncRNA_3p_+_+407	Y48G8AR.1_WBcoding_5p_-_-5339	Y48G8AR.2_WBcoding_5p_+_-8605	Y48G8AR.3_WBcoding_5p_+_-13810	Y48G8AR.1_WBcoding_3p_-_-14005	frag42_LUncRNA_5p_+_-5313	frag43_LUncRNA_3p_-_+5417	frag42_LUncRNA_3p_+_-5547	frag45_LUncRNA_3p_-_+5941	21ur-15525_WB21uRNA_5p_-_-180336	21ur-13232_WB21uRNA_3p_-_+214113	cloned_WB21uRNA_3p_-_+214113	21ur-13232_WB21uRNA_5p_-_+214133	RIT1P.1215_AGncRNA_3p_+_+407	Y48G8AR.1_AGmRNA_5p_-_-5339	Y48G8AR.2_AGmRNA_5p_+_-8575	Y48G8AR.1_AGmRNA_3p_-_-14084
I 1274296	I	1274241	1274423	.	0	.	2.13163	8.14178	6.85458	1274296	AG1201	RIT1P.1215_AGncRNA_3p_+_+1207	Y48G8AR.1_WBcoding_5p_-_-6139	Y48G8AR.2_WBcoding_5p_+_-7805	Y48G8AR.3_WBcoding_5p_+_-13010	Y48G8AR.1_WBcoding_3p_-_-14805	frag42_LUncRNA_5p_+_-4513	frag43_LUncRNA_3p_-_+4617	frag42_LUncRNA_3p_+_-4747	frag45_LUncRNA_3p_-_+5141	21ur-15525_WB21uRNA_5p_-_-181136	21ur-13232_WB21uRNA_3p_-_+213313	cloned_WB21uRNA_3p_-_+213313	21ur-13232_WB21uRNA_5p_-_+213333	RIT1P.1215_AGncRNA_3p_+_+1207	Y48G8AR.1_AGmRNA_5p_-_-6139	Y48G8AR.2_AGmRNA_5p_+_-7775	Y48G8AR.1_AGmRNA_3p_-_-14884
I 1296405	I	1295904	1296638	.	0	.	4.35871	44.5933	42.5722	1296405	CDS	Y48G8AR.3_WBcoding_3p_+_+8444	Y48G8AR.3_WBcoding_3p_+_+8444	K12C11.4_WBcoding_5p_+_-9172	Y48G8AR.2_WBcoding_3p_+_+10968	Y48G8AR.1_WBcoding_5p_-_-28248	frag46_LUncRNA_3p_-_+11076	frag44_LUncRNA_3p_+_+16920	frag45_LUncRNA_5p_-_-16920	frag44_LUncRNA_5p_+_+16968	21ur-13232_WB21uRNA_3p_-_+191204	cloned_WB21uRNA_3p_-_+191204	21ur-13232_WB21uRNA_5p_-_+191224	cloned_WB21uRNA_5p_-_+191224	Y48G8AR.2_AGmRNA_3p_+_+8447	K12C11.4_AGmRNA_5p_+_-9096	Y48G8AR.2_AGmRNA_5p_+_+14334	RIT1P.1215_AGncRNA_3p_+_+23316
I 1296974	I	1296833	1297160	.	0	.	2.38615	11.1419	9.75635	1296974	AG1201	K12C11.4_AGmRNA_5p_+_-8527	K12C11.4_WBcoding_5p_+_-8603	Y48G8AR.3_WBcoding_3p_+_+9013	Y48G8AR.2_WBcoding_3p_+_+11537	Y48G8AR.1_WBcoding_5p_-_-28817	frag46_LUncRNA_3p_-_+10507	frag44_LUncRNA_3p_+_+17489	frag45_LUncRNA_5p_-_-17489	frag44_LUncRNA_5p_+_+17537	21ur-13232_WB21uRNA_3p_-_+190635	cloned_WB21uRNA_3p_-_+190635	21ur-13232_WB21uRNA_5p_-_+190655	cloned_WB21uRNA_5p_-_+190655	K12C11.4_AGmRNA_5p_+_-8527	Y48G8AR.2_AGmRNA_3p_+_+9016	RIT1P.1215_AGncRNA_3p_+_+23885	Y48G8AR.1_AGmRNA_5p_-_-28817
I 1299316	I	1299209	1299422	.	0	.	2.13163	8.14178	6.85458	1299316	AG1201	K12C11.4_AGmRNA_5p_+_-6185	K12C11.4_WBcoding_5p_+_-6261	Y48G8AR.3_WBcoding_3p_+_+11355	Y48G8AR.2_WBcoding_3p_+_+13879	K12C11.4_WBcoding_3p_+_-28914	frag46_LUncRNA_3p_-_+8165	frag44_LUncRNA_3p_+_+19831	frag45_LUncRNA_5p_-_-19831	frag44_LUncRNA_5p_+_+19879	21ur-13232_WB21uRNA_3p_-_+188293	cloned_WB21uRNA_3p_-_+188293	21ur-13232_WB21uRNA_5p_-_+188313	cloned_WB21uRNA_5p_-_+188313	K12C11.4_AGmRNA_5p_+_-6185	Y48G8AR.2_AGmRNA_3p_+_+11358	RIT1P.1215_AGncRNA_3p_+_+26227	K12C11.4_AGmRNA_3p_+_-29332
I 1301462	I	1301174	1301578	.	0	.	2.67249	14.9466	13.4573	1301462	AG1201	K12C11.4_AGmRNA_5p_+_-4039	K12C11.4_WBcoding_5p_+_-4115	Y48G8AR.3_WBcoding_3p_+_+13501	Y48G8AR.2_WBcoding_3p_+_+16025	K12C11.4_WBcoding_3p_+_-26768	frag46_LUncRNA_3p_-_+6019	frag44_LUncRNA_3p_+_+21977	frag45_LUncRNA_5p_-_-21977	frag44_LUncRNA_5p_+_+22025	21ur-13232_WB21uRNA_3p_-_+186147	cloned_WB21uRNA_3p_-_+186147	21ur-13232_WB21uRNA_5p_-_+186167	cloned_WB21uRNA_5p_-_+186167	K12C11.4_AGmRNA_5p_+_-4039	Y48G8AR.2_AGmRNA_3p_+_+13504	K12C11.4_AGmRNA_3p_+_-27186	RIT1P.1215_AGncRNA_3p_+_+28373
I 1302001	I	1301890	1302073	.	0	.	1.90892	5.84334	4.6482	1302001	AG1201	K12C11.4_AGmRNA_5p_+_-3500	K12C11.4_WBcoding_5p_+_-3576	Y48G8AR.3_WBcoding_3p_+_+14040	Y48G8AR.2_WBcoding_3p_+_+16564	K12C11.4_WBcoding_3p_+_-26229	frag46_LUncRNA_3p_-_+5480	frag44_LUncRNA_3p_+_+22516	frag45_LUncRNA_5p_-_-22516	frag44_LUncRNA_5p_+_+22564	21ur-13232_WB21uRNA_3p_-_+185608	cloned_WB21uRNA_3p_-_+185608	21ur-13232_WB21uRNA_5p_-_+185628	cloned_WB21uRNA_5p_-_+185628	K12C11.4_AGmRNA_5p_+_-3500	Y48G8AR.2_AGmRNA_3p_+_+14043	K12C11.4_AGmRNA_3p_+_-26647	RIT1P.1215_AGncRNA_3p_+_+28912
I 1316205	I	1316060	1316227	.	0	.	1.70463	4.71431	3.57667	1316205	ncRNA	frag46_LUncRNA_5p_-_-8580	K12C11.4_WBcoding_5p_+_+10628	K12C11.5_WBcoding_5p_+_-16495	K12C11.3_WBcoding_5p_+_-19172	K12C11.6_WBcoding_5p_+_-20817	frag46_LUncRNA_5p_-_-8580	frag44_LUncRNA_3p_+_+36720	frag45_LUncRNA_5p_-_-36720	frag44_LUncRNA_5p_+_+36768	21ur-13232_WB21uRNA_3p_-_+171404	cloned_WB21uRNA_3p_-_+171404	21ur-13232_WB21uRNA_5p_-_+171424	cloned_WB21uRNA_5p_-_+171424	K12C11.4_AGmRNA_5p_+_+10704	K12C11.5_AGmRNA_5p_+_-16445	K12C11.6_AGmRNA_5p_+_-19062	K12C11.2_AGmRNA_5p_+_-22450
I 1340455	I	1338710	1341267	.	0	.	8.24018	143.15	139.958	1340455	CDS	K12C11.2_WBcoding_5p_+_-225	K12C11.2_WBcoding_5p_+_-225	K12C11.7_WBcoding_3p_+_+684	K12C11.1_WBcoding_3p_-_+767	K12C11.2_WBcoding_3p_+_-805	frag46_LUncRNA_5p_-_-32830	frag44_LUncRNA_3p_+_+60970	frag45_LUncRNA_5p_-_-60970	frag44_LUncRNA_5p_+_+61018	21ur-13232_WB21uRNA_3p_-_+147154	cloned_WB21uRNA_3p_-_+147154	21ur-13232_WB21uRNA_5p_-_+147174	cloned_WB21uRNA_5p_-_+147174	RIT1M.580_AGncRNA_5p_-_+226	K12C11.2_AGmRNA_3p_+_-749	K12C11.1_AGmRNA_3p_-_+805	K12C11.2_AGmRNA_5p_+_+1800
I 1341521	I	1341349	1342563	.	0	.	3.14972	22.1806	20.5288	1341521	CDS	K12C11.2_WBcoding_3p_+_+261	K12C11.2_WBcoding_3p_+_+261	K12C11.1_WBcoding_3p_-_-299	K12C11.2_WBcoding_5p_+_+841	K12C11.7_WBcoding_3p_+_+1750	frag46_LUncRNA_5p_-_-33896	frag44_LUncRNA_3p_+_+62036	frag45_LUncRNA_5p_-_-62036	frag44_LUncRNA_5p_+_+62084	21ur-13232_WB21uRNA_3p_-_+146088	cloned_WB21uRNA_3p_-_+146088	21ur-13232_WB21uRNA_5p_-_+146108	cloned_WB21uRNA_5p_-_+146108	K12C11.1_AGmRNA_3p_-_-261	K12C11.2_AGmRNA_3p_+_+317	RIT1M.580_AGncRNA_5p_-_-840	K12C11.2_AGmRNA_5p_+_+2866
I 1343226	I	1343106	1343351	.	0	.	2.13163	8.14178	6.85458	1343226	AG1201	K12C11.1_AGmRNA_5p_-_+1468	K12C11.1_WBcoding_5p_-_+1470	K12C11.2_WBcoding_3p_+_+1966	K12C11.1_WBcoding_3p_-_-2004	K12C11.2_WBcoding_5p_+_+2546	frag46_LUncRNA_5p_-_-35601	frag44_LUncRNA_3p_+_+63741	frag45_LUncRNA_5p_-_-63741	frag44_LUncRNA_5p_+_+63789	21ur-13232_WB21uRNA_3p_-_+144383	cloned_WB21uRNA_3p_-_+144383	21ur-13232_WB21uRNA_5p_-_+144403	cloned_WB21uRNA_5p_-_+144403	K12C11.1_AGmRNA_5p_-_+1468	K12C11.2_AGmRNA_3p_+_+2022	RIT1M.580_AGncRNA_5p_-_-2545	RIT1M.658_AGncRNA_3p_-_+3059
I 1360055	I	1359742	1360233	.	0	.	2.51342	12.7795	11.3469	1360055	CDS	Y92H12BL.1_WBcoding_3p_+_+458	Y92H12BL.1_WBcoding_3p_+_+458	Y92H12BL.5_WBcoding_5p_+_-5256	Y92H12BL.1_WBcoding_5p_+_+11550	K12C11.1_WBcoding_5p_-_-15359	frag46_LUncRNA_5p_-_-52430	frag44_LUncRNA_3p_+_+80570	frag45_LUncRNA_5p_-_-80570	frag44_LUncRNA_5p_+_+80618	21ur-13232_WB21uRNA_3p_-_+127554	cloned_WB21uRNA_3p_-_+127554	21ur-13232_WB21uRNA_5p_-_+127574	cloned_WB21uRNA_5p_-_+127574	Y92H12BL.1_AGmRNA_3p_+_+1536	Y92H12BL.5_AGmRNA_5p_+_-5223	Y92H12BL.1_AGmRNA_5p_+_+11577	RIT1M.1806_AGncRNA_5p_-_-12436
I 1360956	I	1360814	1360973	.	0	.	1.78166	4.67929	3.54197	1360956	CDS	Y92H12BL.1_WBcoding_3p_+_+1359	Y92H12BL.1_WBcoding_3p_+_+1359	Y92H12BL.5_WBcoding_5p_+_-4355	Y92H12BL.1_WBcoding_5p_+_+12451	Y92H12BL.5_WBcoding_3p_+_-14929	frag46_LUncRNA_5p_-_-53331	frag44_LUncRNA_3p_+_+81471	frag45_LUncRNA_5p_-_-81471	frag44_LUncRNA_5p_+_+81519	21ur-13232_WB21uRNA_3p_-_+126653	cloned_WB21uRNA_3p_-_+126653	21ur-13232_WB21uRNA_5p_-_+126673	cloned_WB21uRNA_5p_-_+126673	Y92H12BL.1_AGmRNA_3p_+_+2437	Y92H12BL.5_AGmRNA_5p_+_-4322	Y92H12BL.1_AGmRNA_5p_+_+12478	RIT1M.1806_AGncRNA_5p_-_-13337
I 1361586	I	1361455	1362016	.	0	.	2.70431	15.3954	13.8951	1361586	CDS	Y92H12BL.1_WBcoding_3p_+_+1989	Y92H12BL.1_WBcoding_3p_+_+1989	Y92H12BL.5_WBcoding_5p_+_-3725	Y92H12BL.1_WBcoding_5p_+_+13081	Y92H12BL.5_WBcoding_3p_+_-14299	frag46_LUncRNA_5p_-_-53961	frag44_LUncRNA_3p_+_+82101	frag45_LUncRNA_5p_-_-82101	frag44_LUncRNA_5p_+_+82149	21ur-13232_WB21uRNA_3p_-_+126023	cloned_WB21uRNA_3p_-_+126023	21ur-13232_WB21uRNA_5p_-_+126043	cloned_WB21uRNA_5p_-_+126043	Y92H12BL.1_AGmRNA_3p_+_+3067	Y92H12BL.5_AGmRNA_5p_+_-3692	Y92H12BL.1_AGmRNA_5p_+_+13108	RIT1M.1806_AGncRNA_5p_-_-13967
I 1363468	I	1363400	1363560	.	0	.	2.09982	7.794	6.51953	1363468	AG1201	Y92H12BL.5_AGmRNA_5p_+_-1810	Y92H12BL.5_WBcoding_5p_+_-1843	Y92H12BL.1_WBcoding_3p_+_+3871	Y92H12BL.5_WBcoding_3p_+_-12417	Y92H12BL.4_WBcoding_3p_-_+13476	frag46_LUncRNA_5p_-_-55843	F37F2.4_WBsnoRNA_5p_+_-81041	frag47_LUncRNA_3p_-_+83668	F47G6.t1_WBtRNA_5p_+_-83672	21ur-13232_WB21uRNA_3p_-_+124141	cloned_WB21uRNA_3p_-_+124141	21ur-13232_WB21uRNA_5p_-_+124161	cloned_WB21uRNA_5p_-_+124161	Y92H12BL.5_AGmRNA_5p_+_-1810	Y92H12BL.1_AGmRNA_3p_+_+4949	Y92H12BL.5_AGmRNA_3p_+_-12411	Y92H12BL.4_AGmRNA_3p_-_+13344
I 1365463	I	1365354	1365521	.	0	.	2.38615	11.1419	9.75635	1365463	CDS	Y92H12BL.5_WBcoding_5p_+_+152	Y92H12BL.5_WBcoding_5p_+_+152	Y92H12BL.1_WBcoding_3p_+_+5866	Y92H12BL.5_WBcoding_3p_+_-10422	Y92H12BL.4_WBcoding_3p_-_+11481	frag46_LUncRNA_5p_-_-57838	F37F2.4_WBsnoRNA_5p_+_-79046	frag47_LUncRNA_3p_-_+81673	F47G6.t1_WBtRNA_5p_+_-81677	21ur-13232_WB21uRNA_3p_-_+122146	cloned_WB21uRNA_3p_-_+122146	21ur-13232_WB21uRNA_5p_-_+122166	cloned_WB21uRNA_5p_-_+122166	Y92H12BL.5_AGmRNA_5p_+_+185	Y92H12BL.1_AGmRNA_3p_+_+6944	Y92H12BL.5_AGmRNA_3p_+_-10416	Y92H12BL.4_AGmRNA_3p_-_+11349
I 1368079	I	1367919	1368711	.	0	.	2.41797	11.543	10.1456	1368079	CDS	Y92H12BL.5_WBcoding_5p_+_+2768	Y92H12BL.5_WBcoding_5p_+_+2768	Y92H12BL.1_WBcoding_3p_+_+8482	Y92H12BL.4_WBcoding_3p_-_+8865	Y92H12BL.2_WBcoding_5p_+_-10752	frag46_LUncRNA_5p_-_-60454	F37F2.4_WBsnoRNA_5p_+_-76430	frag47_LUncRNA_3p_-_+79057	F47G6.t1_WBtRNA_5p_+_-79061	21ur-13232_WB21uRNA_3p_-_+119530	cloned_WB21uRNA_3p_-_+119530	21ur-13232_WB21uRNA_5p_-_+119550	cloned_WB21uRNA_5p_-_+119550	Y92H12BL.5_AGmRNA_5p_+_+2801	Y92H12BL.4_AGmRNA_3p_-_+8733	Y92H12BL.1_AGmRNA_3p_+_+9560	Y92H12BL.2_AGmRNA_5p_+_-10752
I 1371226	I	1371158	1371422	.	0	.	2.38615	11.1419	9.75635	1371226	AG1201	Y92H12BL.5_AGmRNA_3p_+_-4653	Y92H12BL.5_WBcoding_3p_+_-4659	Y92H12BL.4_WBcoding_3p_-_+5718	Y92H12BL.5_WBcoding_5p_+_+5915	Y92H12BL.2_WBcoding_5p_+_-7605	frag46_LUncRNA_5p_-_-63601	F37F2.4_WBsnoRNA_5p_+_-73283	frag47_LUncRNA_3p_-_+75910	F47G6.t1_WBtRNA_5p_+_-75914	21ur-13232_WB21uRNA_3p_-_+116383	cloned_WB21uRNA_3p_-_+116383	21ur-13232_WB21uRNA_5p_-_+116403	cloned_WB21uRNA_5p_-_+116403	Y92H12BL.5_AGmRNA_3p_+_-4653	Y92H12BL.4_AGmRNA_3p_-_+5586	Y92H12BL.5_AGmRNA_5p_+_+5948	Y92H12BL.2_AGmRNA_5p_+_-7605
I 1371684	I	1371536	1371841	.	0	.	2.41774	11.6722	10.2741	1371684	AG1201	Y92H12BL.5_AGmRNA_3p_+_-4195	Y92H12BL.5_WBcoding_3p_+_-4201	Y92H12BL.4_WBcoding_3p_-_+5260	Y92H12BL.5_WBcoding_5p_+_+6373	Y92H12BL.2_WBcoding_5p_+_-7147	frag46_LUncRNA_5p_-_-64059	F37F2.4_WBsnoRNA_5p_+_-72825	frag47_LUncRNA_3p_-_+75452	F47G6.t1_WBtRNA_5p_+_-75456	21ur-13232_WB21uRNA_3p_-_+115925	cloned_WB21uRNA_3p_-_+115925	21ur-13232_WB21uRNA_5p_-_+115945	cloned_WB21uRNA_5p_-_+115945	Y92H12BL.5_AGmRNA_3p_+_-4195	Y92H12BL.4_AGmRNA_3p_-_+5128	Y92H12BL.5_AGmRNA_5p_+_+6406	Y92H12BL.2_AGmRNA_5p_+_-7147
I 1394006	I	1393697	1394878	.	0	.	4.99502	58.3112	56.114	1394006	AG1201	Y92H12BR.7_AGmRNA_5p_+_-517	Y92H12BR.7_WBcoding_5p_+_-565	Y92H12BM.1_WBcoding_5p_-_-1245	Y92H12BR.7_WBcoding_3p_+_-8938	Y92H12BL.4_WBcoding_5p_-_-8947	F37F2.4_WBsnoRNA_5p_+_-50503	frag47_LUncRNA_3p_-_+53130	F47G6.t1_WBtRNA_5p_+_-53134	frag47_LUncRNA_5p_-_+53229	21ur-13232_WB21uRNA_3p_-_+93603	cloned_WB21uRNA_3p_-_+93603	21ur-13232_WB21uRNA_5p_-_+93623	cloned_WB21uRNA_5p_-_+93623	Y92H12BR.7_AGmRNA_5p_+_-517	Y92H12BM.1_AGmRNA_5p_-_-1220	Y92H12BL.4_AGmRNA_5p_-_-8917	Y92H12BR.7_AGmRNA_3p_+_-11334
I 1408805	I	1408770	1409119	.	0	.	1.87711	5.54176	4.36063	1408805	CDS	Y92H12BR.6_WBcoding_5p_+_+2859	Y92H12BR.6_WBcoding_5p_+_+2859	Y92H12BR.2_WBcoding_3p_-_+5112	Y92H12BR.7_WBcoding_3p_+_+5861	Y92H12BR.2_WBcoding_5p_-_+7006	F37F2.4_WBsnoRNA_5p_+_-35704	frag47_LUncRNA_3p_-_+38331	F47G6.t1_WBtRNA_5p_+_-38335	frag47_LUncRNA_5p_-_+38430	21ur-13232_WB21uRNA_3p_-_+78804	cloned_WB21uRNA_3p_-_+78804	21ur-13232_WB21uRNA_5p_-_+78824	cloned_WB21uRNA_5p_-_+78824	Y92H12BR.6_AGmRNA_5p_+_+2868	Y92H12BR.7_AGmRNA_3p_+_+3465	Y92H12BR.6_AGmRNA_3p_+_-4297	Y92H12BR.2_AGmRNA_3p_-_+5113
I 1415726	I	1415393	1416920	.	0	.	5.50406	70.0855	67.7479	1415726	CDS	Y92H12BR.2_WBcoding_5p_-_+85	Y92H12BR.2_WBcoding_5p_-_+85	Y92H12BR.3_WBcoding_5p_+_-867	Y92H12BR.2_WBcoding_3p_-_-1809	Y92H12BR.6_WBcoding_3p_+_+2653	F37F2.4_WBsnoRNA_5p_+_-28783	frag47_LUncRNA_3p_-_+31410	F47G6.t1_WBtRNA_5p_+_-31414	frag47_LUncRNA_5p_-_+31509	21ur-13232_WB21uRNA_3p_-_+71883	cloned_WB21uRNA_3p_-_+71883	21ur-13232_WB21uRNA_5p_-_+71903	cloned_WB21uRNA_5p_-_+71903	Y92H12BR.2_AGmRNA_5p_-_+232	Y92H12BR.3_AGmRNA_5p_+_-382	Y92H12BR.2_AGmRNA_3p_-_-1808	Y92H12BR.6_AGmRNA_3p_+_+2624
I 1435441	I	1434871	1435692	.	0	.	3.48425	28.657	26.8907	1435441	AG1201	Y92H12BR.8_AGmRNA_5p_+_-748	Y92H12BR.8_WBcoding_5p_+_-840	Y92H12BR.4_WBcoding_5p_-_-1588	Y92H12BR.8_WBcoding_3p_+_-5875	F37F2.2_WBcoding_3p_-_+6609	F37F2.4_WBsnoRNA_5p_+_-9068	frag47_LUncRNA_3p_-_+11695	F47G6.t1_WBtRNA_5p_+_-11699	frag47_LUncRNA_5p_-_+11794	21ur-13232_WB21uRNA_3p_-_+52168	cloned_WB21uRNA_3p_-_+52168	21ur-13232_WB21uRNA_5p_-_+52188	cloned_WB21uRNA_5p_-_+52188	Y92H12BR.8_AGmRNA_5p_+_-748	Y92H12BR.4_AGmRNA_5p_-_-1115	Y92H12BR.8_AGmRNA_3p_+_-5854	F37F2.2_AGmRNA_3p_-_+5897
I 1435898	I	1435797	1436208	.	0	.	2.99065	19.6536	18.055	1435898	AG1201	Y92H12BR.8_AGmRNA_5p_+_-291	Y92H12BR.8_WBcoding_5p_+_-383	Y92H12BR.4_WBcoding_5p_-_-2045	Y92H12BR.8_WBcoding_3p_+_-5418	F37F2.2_WBcoding_3p_-_+6152	F37F2.4_WBsnoRNA_5p_+_-8611	frag47_LUncRNA_3p_-_+11238	F47G6.t1_WBtRNA_5p_+_-11242	frag47_LUncRNA_5p_-_+11337	21ur-13232_WB21uRNA_3p_-_+51711	cloned_WB21uRNA_3p_-_+51711	21ur-13232_WB21uRNA_5p_-_+51731	cloned_WB21uRNA_5p_-_+51731	Y92H12BR.8_AGmRNA_5p_+_-291	Y92H12BR.4_AGmRNA_5p_-_-1572	Y92H12BR.8_AGmRNA_3p_+_-5397	F37F2.2_AGmRNA_3p_-_+5440
I 1443926	I	1443565	1444672	.	0	.	4.64505	50.6207	48.5205	1443926	CDS	F37F2.2_WBcoding_5p_-_+209	F37F2.2_WBcoding_5p_-_+209	Y92H12BR.8_WBcoding_3p_+_+2610	F47G6.4_WBcoding_5p_+_-2742	F37F2.3_WBcoding_3p_-_+7198	F37F2.4_WBsnoRNA_5p_+_-583	frag47_LUncRNA_3p_-_+3210	F47G6.t1_WBtRNA_5p_+_-3214	frag47_LUncRNA_5p_-_+3309	21ur-13232_WB21uRNA_3p_-_+43683	cloned_WB21uRNA_3p_-_+43683	21ur-13232_WB21uRNA_5p_-_+43703	cloned_WB21uRNA_5p_-_+43703	F37F2.2_AGmRNA_5p_-_+209	F47G6.4_AGmRNA_5p_+_-2569	F37F2.2_AGmRNA_3p_-_-2588	Y92H12BR.8_AGmRNA_3p_+_+2631
I 1514380	I	1514163	1515150	.	0	.	3.81785	33.9176	32.0532	1514380	CDS	Y92H12A.5_WBcoding_5p_-_+31	Y92H12A.5_WBcoding_5p_-_+31	Y92H12A.4_WBcoding_5p_+_-384	Y92H12A.3_WBcoding_5p_+_-15511	Y92H12A.5_WBcoding_3p_-_-23038	frag48_LUncRNA_3p_-_+61335	Y92H12A.t1_WBtRNA_5p_+_-61342	frag48_LUncRNA_5p_-_+61424	frag47_LUncRNA_5p_-_-67145	cloned_WB21uRNA_3p_+_+26751	21ur-13232_WB21uRNA_5p_-_-26751	cloned_WB21uRNA_5p_-_-26751	21ur-13232_WB21uRNA_3p_-_-26771	Y92H12A.5_AGmRNA_5p_-_+56	Y92H12A.3_AGmRNA_5p_+_-370	RIT1M.347_AGncRNA_3p_-_+3127	RIT1P.414_AGmRNA_3p_+_+11330
I 1540972	I	1540800	1541098	.	0	.	2.54523	13.2024	11.7584	1540972	AG1201	Y92H12A.3_AGmRNA_3p_+_-80	Y92H12A.2_WBcoding_5p_+_-2555	Y92H12A.3_WBcoding_3p_+_+6734	Y92H12A.4_WBcoding_3p_+_+13621	Y92H12A.2_WBcoding_3p_+_-15225	frag48_LUncRNA_3p_-_+34743	Y92H12A.t1_WBtRNA_5p_+_-34750	frag48_LUncRNA_5p_-_+34832	frag47_LUncRNA_5p_-_-93737	21ur-12465_WB21uRNA_3p_-_+15671	cloned_WB21uRNA_3p_+_+53343	21ur-13232_WB21uRNA_5p_-_-53343	cloned_WB21uRNA_5p_-_-53343	Y92H12A.3_AGmRNA_3p_+_-80	Y92H12A.2_AGmRNA_5p_+_-2475	RIT1P.1527_AGmRNA_5p_+_-18095	RIT1M.347_AGncRNA_5p_-_-22767
I 1558884	I	1558553	1558988	.	0	.	2.4816	12.3619	10.9409	1558884	AG1201	RIT1P.1527_AGmRNA_5p_+_-183	Y92H12A.2_WBcoding_3p_+_+2687	Y92H12A.1_WBcoding_5p_+_-8049	Y92H12A.2_WBcoding_5p_+_+15357	Y92H12A.1_WBcoding_3p_+_-21314	frag48_LUncRNA_3p_-_+16831	Y92H12A.t1_WBtRNA_5p_+_-16838	frag48_LUncRNA_5p_-_+16920	frag47_LUncRNA_5p_-_-111649	21ur-12465_WB21uRNA_5p_-_-2221	cloned_WB21uRNA_3p_+_+71255	21ur-13232_WB21uRNA_5p_-_-71255	cloned_WB21uRNA_5p_-_-71255	RIT1P.1527_AGmRNA_5p_+_-183	Y92H12A.2_AGmRNA_3p_+_+2732	RIT1P.1691_AGncRNA_5p_+_-5209	Y92H12A.1_AGmRNA_5p_+_-7978
I 1559500	I	1559070	1559632	.	0	.	2.92702	18.6743	17.097	1559500	AG1201	RIT1P.1527_AGmRNA_3p_+_-138	Y92H12A.2_WBcoding_3p_+_+3303	Y92H12A.1_WBcoding_5p_+_-7433	Y92H12A.2_WBcoding_5p_+_+15973	Y92H12A.1_WBcoding_3p_+_-20698	frag48_LUncRNA_3p_-_+16215	Y92H12A.t1_WBtRNA_5p_+_-16222	frag48_LUncRNA_5p_-_+16304	frag47_LUncRNA_5p_-_-112265	21ur-12465_WB21uRNA_5p_-_-2837	cloned_WB21uRNA_3p_+_+71871	21ur-13232_WB21uRNA_5p_-_-71871	cloned_WB21uRNA_5p_-_-71871	RIT1P.1527_AGmRNA_3p_+_-138	Y92H12A.2_AGmRNA_3p_+_+3348	RIT1P.1691_AGncRNA_5p_+_-4593	Y92H12A.1_AGmRNA_5p_+_-7362
I 1601831	I	1601694	1602164	.	0	.	3.3088	24.8156	23.1124	1601831	CDS	Y73E7A.2_WBcoding_5p_+_-11	Y73E7A.2_WBcoding_5p_+_-11	Y73E7A.5_WBcoding_5p_-_-333	Y73E7A.2_WBcoding_3p_+_-5052	Y73E7A.4_WBcoding_5p_-_-5654	frag48_LUncRNA_5p_-_-26027	Y92H12A.t1_WBtRNA_3p_+_+26037	frag48_LUncRNA_3p_-_-26116	frag49_LUncRNA_5p_+_-89667	21ur-12465_WB21uRNA_5p_-_-45168	21ur-14112_WB21uRNA_5p_+_-51936	cloned_WB21uRNA_3p_+_+114202	21ur-13232_WB21uRNA_5p_-_-114202	Y73E7A.2_AGmRNA_5p_+_+150	Y73E7A.5_AGmRNA_5p_-_-333	RIT1M.631_AGmRNA_3p_-_+2624	Y73E7A.2_AGmRNA_3p_+_-5097
I 1609983	I	1609663	1610122	.	0	.	3.14972	22.1806	20.5288	1609983	CDS	Y73E7A.6_WBcoding_5p_-_+153	Y73E7A.6_WBcoding_5p_-_+153	Y73E7A.9_WBcoding_5p_+_-409	Y73E7A.6_WBcoding_3p_-_-2302	Y73E7A.2_WBcoding_3p_+_+3100	frag48_LUncRNA_5p_-_-34179	Y92H12A.t1_WBtRNA_3p_+_+34189	frag48_LUncRNA_3p_-_-34268	frag49_LUncRNA_5p_+_-81515	21ur-14112_WB21uRNA_5p_+_-43784	21ur-12465_WB21uRNA_5p_-_-53320	cloned_WB21uRNA_3p_+_+122354	21ur-13232_WB21uRNA_5p_-_-122354	Y73E7A.6_AGmRNA_5p_-_+153	Y73E7A.9_AGmRNA_5p_+_-380	Y73E7A.6_AGmRNA_3p_-_-2302	Y73E7A.2_AGmRNA_3p_+_+3055
I 1610818	I	1610342	1610980	.	0	.	2.73612	15.8493	14.3379	1610818	CDS	Y73E7A.9_WBcoding_5p_+_+426	Y73E7A.9_WBcoding_5p_+_+426	Y73E7A.6_WBcoding_5p_-_-682	Y73E7A.2_WBcoding_3p_+_+3935	Y73E7A.9_WBcoding_3p_+_-9127	frag48_LUncRNA_5p_-_-35014	Y92H12A.t1_WBtRNA_3p_+_+35024	frag48_LUncRNA_3p_-_-35103	frag49_LUncRNA_5p_+_-80680	21ur-14112_WB21uRNA_5p_+_-42949	21ur-12465_WB21uRNA_5p_-_-54155	cloned_WB21uRNA_3p_+_+123189	21ur-13232_WB21uRNA_5p_-_-123189	Y73E7A.9_AGmRNA_5p_+_+455	Y73E7A.6_AGmRNA_5p_-_-682	Y73E7A.2_AGmRNA_3p_+_+3890	RIT1M.631_AGmRNA_5p_-_-5724
I 1629122	I	1628241	1629407	.	0	.	3.62695	30.39	28.5858	1629122	CDS	Y73E7A.1_WBcoding_5p_+_+117	Y73E7A.1_WBcoding_5p_+_+117	Y73E7A.7_WBcoding_5p_-_-2515	Y73E7A.1_WBcoding_3p_+_-4376	Y73E7A.8_WBcoding_5p_+_-5620	frag48_LUncRNA_5p_-_-53318	Y92H12A.t1_WBtRNA_3p_+_+53328	frag48_LUncRNA_3p_-_-53407	frag49_LUncRNA_5p_+_-62376	21ur-14112_WB21uRNA_5p_+_-24645	21ur-12465_WB21uRNA_5p_-_-72459	cloned_WB21uRNA_3p_+_+141493	21ur-13232_WB21uRNA_5p_-_-141493	Y73E7A.1_AGmRNA_5p_+_+149	Y73E7A.7_AGmRNA_5p_-_-646	Y73E7A.1_AGmRNA_3p_+_-4393	Y73E7A.8_AGmRNA_5p_+_-5484
I 1688192	I	1687950	1688291	.	0	.	2.44978	11.9497	10.5405	1688192	CDS	Y71G12B.31_WBcoding_3p_-_-1974	Y71G12B.31_WBcoding_3p_-_-1974	Y71G12B.16_WBcoding_3p_+_+3127	Y71G12B.31_WBcoding_5p_-_+5043	Y71G12B.16_WBcoding_5p_+_+7740	frag49_LUncRNA_5p_+_-3306	Y71G12B.41_WBsnoRNA_5p_+_-5000	linc-131_WBlnc_5p_+_-8009	frag50_LUncRNA_3p_-_+50423	21ur-14112_WB21uRNA_3p_+_+34405	21ur-12465_WB21uRNA_5p_-_-131529	cloned_WB21uRNA_3p_+_+200563	21ur-13232_WB21uRNA_5p_-_-200563	Y71G12B.31_AGmRNA_3p_-_-2216	RIT1P.1250_AGncRNA_3p_+_+2611	Y71G12B.16_AGmRNA_3p_+_+3017	Y71G12B.31_AGmRNA_5p_-_+5587
I 1688770	I	1688402	1688884	.	0	.	2.92702	18.6743	17.097	1688770	CDS	Y71G12B.31_WBcoding_3p_-_-2552	Y71G12B.31_WBcoding_3p_-_-2552	Y71G12B.16_WBcoding_3p_+_+3705	Y71G12B.31_WBcoding_5p_-_+4465	Y71G12B.16_WBcoding_5p_+_+8318	frag49_LUncRNA_5p_+_-2728	Y71G12B.41_WBsnoRNA_5p_+_-4422	linc-131_WBlnc_5p_+_-7431	frag50_LUncRNA_3p_-_+49845	21ur-14112_WB21uRNA_3p_+_+34983	21ur-12465_WB21uRNA_5p_-_-132107	cloned_WB21uRNA_3p_+_+201141	21ur-13232_WB21uRNA_5p_-_-201141	Y71G12B.31_AGmRNA_3p_-_-2794	RIT1P.1250_AGncRNA_3p_+_+3189	Y71G12B.16_AGmRNA_3p_+_+3595	Y71G12B.31_AGmRNA_5p_-_+5009
I 1689288	I	1689173	1689702	.	0	.	2.22708	9.22222	7.89746	1689288	ncRNA	frag49_LUncRNA_5p_+_-2210	Y71G12B.31_WBcoding_3p_-_-3070	Y71G12B.16_WBcoding_3p_+_+4223	Y71G12B.15_WBcoding_5p_+_-8808	Y71G12B.16_WBcoding_5p_+_+8836	frag49_LUncRNA_5p_+_-2210	Y71G12B.41_WBsnoRNA_5p_+_-3904	linc-131_WBlnc_5p_+_-6913	frag50_LUncRNA_3p_-_+49327	21ur-14112_WB21uRNA_3p_+_+35501	21ur-12465_WB21uRNA_5p_-_-132625	cloned_WB21uRNA_3p_+_+201659	21ur-13232_WB21uRNA_5p_-_-201659	Y71G12B.31_AGmRNA_3p_-_-3312	RIT1P.1250_AGncRNA_3p_+_+3707	Y71G12B.16_AGmRNA_3p_+_+4113	Y71G12B.31_AGmRNA_5p_-_+4491
I 1691660	I	1690349	1692335	.	0	.	3.65877	30.9687	29.1543	1691660	ncRNA	frag49_LUncRNA_3p_+_+14	Y71G12B.31_WBcoding_5p_-_+1575	Y71G12B.15_WBcoding_5p_+_-6436	Y71G12B.16_WBcoding_3p_+_+6595	Y71G12B.15_WBcoding_3p_+_-9472	frag49_LUncRNA_3p_+_+14	Y71G12B.41_WBsnoRNA_5p_+_-1532	linc-131_WBlnc_5p_+_-4541	frag50_LUncRNA_3p_-_+46955	21ur-14112_WB21uRNA_3p_+_+37873	21ur-12465_WB21uRNA_5p_-_-134997	cloned_WB21uRNA_3p_+_+204031	21ur-13232_WB21uRNA_5p_-_-204031	Y71G12B.31_AGmRNA_5p_-_+2119	RIT1P.1250_AGncRNA_3p_+_+6079	Y71G12B.16_AGmRNA_3p_+_+6485	Y71G12B.15_AGmRNA_5p_+_-6691
I 1698442	I	1692606	1699526	.	0	.	6.01311	82.4998	80.0194	1698442	AG1201	Y71G12B.15_AGmRNA_5p_+_+91	Y71G12B.15_WBcoding_5p_+_+346	Y71G12B.14_WBcoding_5p_+_-2918	Y71G12B.13_WBcoding_5p_+_-3683	Y71G12B.31_WBcoding_5p_-_-5207	linc-131_WBlnc_3p_+_+764	Y71G12B.41_WBsnoRNA_3p_+_+4983	frag49_LUncRNA_3p_+_+6796	frag50_LUncRNA_3p_-_+40173	21ur-14112_WB21uRNA_3p_+_+44655	21ur-12465_WB21uRNA_5p_-_-141779	cloned_WB21uRNA_3p_+_+210813	21ur-13232_WB21uRNA_5p_-_-210813	Y71G12B.15_AGmRNA_5p_+_+91	RIT1M.1280_AGmRNA_3p_-_+1136	Y71G12B.15_AGmRNA_3p_+_-2688	Y71G12B.14_AGmRNA_5p_+_-2899
I 1700011	I	1699652	1700155	.	0	.	2.29071	9.97264	8.62327	1700011	AG1201	RIT1M.1280_AGmRNA_3p_-_-433	Y71G12B.15_WBcoding_3p_+_-1121	Y71G12B.14_WBcoding_5p_+_-1349	Y71G12B.15_WBcoding_5p_+_+1915	Y71G12B.13_WBcoding_5p_+_-2114	linc-131_WBlnc_3p_+_+2333	Y71G12B.41_WBsnoRNA_3p_+_+6552	frag49_LUncRNA_3p_+_+8365	frag50_LUncRNA_3p_-_+38604	21ur-14112_WB21uRNA_3p_+_+46224	21ur-12465_WB21uRNA_5p_-_-143348	cloned_WB21uRNA_3p_+_+212382	21ur-13232_WB21uRNA_5p_-_-212382	RIT1M.1280_AGmRNA_3p_-_-433	Y71G12B.15_AGmRNA_3p_+_-1119	Y71G12B.14_AGmRNA_5p_+_-1330	Y71G12B.15_AGmRNA_5p_+_+1660
I 1701440	I	1700642	1702794	.	0	.	5.34498	66.3345	64.0411	1701440	CDS	Y71G12B.14_WBcoding_5p_+_+80	Y71G12B.14_WBcoding_5p_+_+80	Y71G12B.15_WBcoding_3p_+_+308	Y71G12B.14_WBcoding_3p_+_-361	Y71G12B.13_WBcoding_5p_+_-685	linc-131_WBlnc_3p_+_+3762	Y71G12B.41_WBsnoRNA_3p_+_+7981	frag49_LUncRNA_3p_+_+9794	frag50_LUncRNA_3p_-_+37175	21ur-14112_WB21uRNA_3p_+_+47653	21ur-12465_WB21uRNA_5p_-_-144777	cloned_WB21uRNA_3p_+_+213811	21ur-13232_WB21uRNA_5p_-_-213811	Y71G12B.14_AGmRNA_5p_+_+99	Y71G12B.15_AGmRNA_3p_+_+310	Y71G12B.14_AGmRNA_3p_+_-400	Y71G12B.13_AGmRNA_5p_+_-530
I 1715651	I	1715574	1715788	.	0	.	2.38615	11.1419	9.75635	1715651	CDS	Y71G12B.12_WBcoding_3p_+_+81	Y71G12B.12_WBcoding_3p_+_+81	Y71G12B.11_WBcoding_5p_+_-5943	Y71G12B.12_WBcoding_5p_+_+6556	Y71G12B.13_WBcoding_3p_+_+7759	linc-131_WBlnc_3p_+_+17973	Y71G12B.41_WBsnoRNA_3p_+_+22192	frag50_LUncRNA_3p_-_+22964	Y71G12B.29_WBmiRNA_5p_+_-22986	21ur-14112_WB21uRNA_3p_+_+61864	21ur-12465_WB21uRNA_5p_-_-158988	cloned_WB21uRNA_3p_+_+228022	21ur-13232_WB21uRNA_5p_-_-228022	Y71G12B.12_AGmRNA_3p_+_+124	RIT1M.1471_AGmRNA_5p_-_-3165	Y71G12B.11_AGmRNA_5p_+_-5943	Y71G12B.12_AGmRNA_5p_+_+6092
I 1716172	I	1716017	1716292	.	0	.	2.32252	10.3567	8.99501	1716172	CDS	Y71G12B.12_WBcoding_3p_+_+602	Y71G12B.12_WBcoding_3p_+_+602	Y71G12B.11_WBcoding_5p_+_-5422	Y71G12B.12_WBcoding_5p_+_+7077	Y71G12B.13_WBcoding_3p_+_+8280	linc-131_WBlnc_3p_+_+18494	frag50_LUncRNA_3p_-_+22443	Y71G12B.29_WBmiRNA_5p_+_-22465	Y71G12B.29a_WBmiRNA_5p_+_-22480	21ur-14112_WB21uRNA_3p_+_+62385	21ur-12465_WB21uRNA_5p_-_-159509	cloned_WB21uRNA_3p_+_+228543	21ur-13232_WB21uRNA_5p_-_-228543	Y71G12B.12_AGmRNA_3p_+_+645	RIT1M.1471_AGmRNA_5p_-_-3686	Y71G12B.11_AGmRNA_5p_+_-5422	RIT1M.1471_AGmRNA_3p_-_-5540
I 1719487	I	1719351	1719731	.	0	.	2.32252	10.3567	8.99501	1719487	CDS	Y71G12B.11_WBcoding_5p_+_-2107	Y71G12B.11_WBcoding_5p_+_-2107	Y71G12B.12_WBcoding_3p_+_+3917	Y71G12B.13_WBcoding_3p_+_+11595	Y71G12B.14_WBcoding_3p_+_+17686	frag50_LUncRNA_3p_-_+19128	Y71G12B.29_WBmiRNA_5p_+_-19150	Y71G12B.29a_WBmiRNA_5p_+_-19165	frag50_LUncRNA_5p_-_+19238	21ur-14112_WB21uRNA_3p_+_+65700	21ur-12465_WB21uRNA_5p_-_-162824	cloned_WB21uRNA_3p_+_+231858	21ur-13232_WB21uRNA_5p_-_-231858	Y71G12B.11_AGmRNA_5p_+_-2107	Y71G12B.12_AGmRNA_3p_+_+3960	RIT1M.1471_AGmRNA_5p_-_-7001	Y71G12B.12_AGmRNA_5p_+_+9928
I 1750910	I	1750676	1751868	.	0	.	5.75858	76.2162	73.8056	1750910	CDS	Y71G12B.24_WBcoding_5p_-_+147	Y71G12B.24_WBcoding_5p_-_+147	Y71G12B.10_WBcoding_5p_+_-573	Y71G12B.9_WBcoding_5p_+_-4421	Y71G12B.11_WBcoding_3p_+_+9990	Y71G12B.29_WBmiRNA_3p_+_+12175	frag50_LUncRNA_5p_-_-12185	Y71G12B.29a_WBmiRNA_3p_+_+12235	Y71G12B.29_WBmiRNA_5p_+_+12273	21ur-14112_WB21uRNA_3p_+_+97123	21ur-12465_WB21uRNA_5p_-_-194247	cloned_WB21uRNA_3p_+_+263281	21ur-13232_WB21uRNA_5p_-_-263281	Y71G12B.24_AGmRNA_5p_-_+256	Y71G12B.10_AGmRNA_5p_+_-524	Y71G12B.9_AGmRNA_5p_+_-4421	Y71G12B.24_AGmRNA_3p_-_-10249
I 1822876	I	1822705	1822992	.	0	.	2.60886	14.0642	12.5975	1822876	CDS	Y71G12B.30_WBcoding_5p_-_+57	Y71G12B.30_WBcoding_5p_-_+57	Y71G12B.1_WBcoding_5p_+_-571	Y71G12B.30_WBcoding_3p_-_-4361	Y71G12B.2_WBcoding_3p_+_+4365	anr-42_WBanr_3p_+_-169	frag51_LUncRNA_3p_-_+17804	Y71G12B.29_WBmiRNA_3p_+_+84141	frag50_LUncRNA_5p_-_-84151	21ur-14112_WB21uRNA_3p_+_+169089	21ur-12465_WB21uRNA_5p_-_-266213	cloned_WB21uRNA_3p_+_+335247	21ur-13232_WB21uRNA_5p_-_-335247	Y71G12B.30_AGmRNA_5p_-_+214	Y71G12B.1_AGmRNA_5p_+_-349	Y71G12B.30_AGmRNA_3p_-_-4302	Y71G12B.2_AGmRNA_3p_+_+4378
I 1823519	I	1823387	1823931	.	0	.	3.37243	25.8987	24.175	1823519	CDS	Y71G12B.1_WBcoding_5p_+_+72	Y71G12B.1_WBcoding_5p_+_+72	Y71G12B.30_WBcoding_5p_-_-586	Y71G12B.1_WBcoding_3p_+_-2450	Y71G12B.30_WBcoding_3p_-_-5004	anr-42_WBanr_3p_+_+474	frag51_LUncRNA_3p_-_+17161	Y71G12B.29_WBmiRNA_3p_+_+84784	frag50_LUncRNA_5p_-_-84794	21ur-14112_WB21uRNA_3p_+_+169732	21ur-12465_WB21uRNA_5p_-_-266856	cloned_WB21uRNA_3p_+_+335890	21ur-13232_WB21uRNA_5p_-_-335890	Y71G12B.1_AGmRNA_5p_+_+294	Y71G12B.30_AGmRNA_5p_-_-429	Y71G12B.1_AGmRNA_3p_+_-2450	RIT1P.1749_AGmRNA_5p_+_-4554
I 1833105	I	1831486	1837893	.	0	.	8.74923	158.257	154.762	1833105	CDS	C53H9.2_WBcoding_5p_+_+208	C53H9.2_WBcoding_5p_+_+208	C53H9.3_WBcoding_5p_-_-462	Y71G12B.28_WBcoding_3p_+_+1041	C53H9.2_WBcoding_3p_+_-1661	frag51_LUncRNA_3p_-_+7575	anr-42_WBanr_3p_+_+10060	anr-19_WBanr_3p_-_+83839	Y71G12B.29_WBmiRNA_3p_+_+94370	21ur-14112_WB21uRNA_3p_+_+179318	21ur-12465_WB21uRNA_5p_-_-276442	cloned_WB21uRNA_3p_+_+345476	21ur-13232_WB21uRNA_5p_-_-345476	C53H9.2_AGmRNA_5p_+_+337	C53H9.3_AGmRNA_5p_-_-462	RIT1P.1749_AGmRNA_3p_+_+1234	RIT1M.1208_AGncRNA_3p_-_+1659
I 1841629	I	1841500	1842020	.	0	.	2.35434	10.7465	9.37279	1841629	CDS	M01D7.7_WBcoding_3p_+_+436	M01D7.7_WBcoding_3p_+_+436	M01D7.6_WBcoding_5p_+_-816	M01D7.5_WBcoding_5p_+_-1726	M01D7.6_WBcoding_3p_+_-1892	frag51_LUncRNA_5p_-_-883	anr-42_WBanr_3p_+_+18584	anr-19_WBanr_3p_-_+75315	Y71G12B.29_WBmiRNA_3p_+_+102894	21ur-14112_WB21uRNA_3p_+_+187842	21ur-12465_WB21uRNA_5p_-_-284966	cloned_WB21uRNA_3p_+_+354000	21ur-13232_WB21uRNA_5p_-_-354000	M01D7.6_AGmRNA_5p_+_+626	RIT1M.1058_AGncRNA_5p_-_-739	M01D7.7_AGmRNA_3p_+_-831	M01D7.6_AGmRNA_3p_+_-1599
I 1842473	I	1842160	1842922	.	0	.	4.00874	37.5742	35.6525	1842473	AG1201	M01D7.7_AGmRNA_3p_+_+13	M01D7.6_WBcoding_5p_+_+28	M01D7.5_WBcoding_5p_+_-882	M01D7.6_WBcoding_3p_+_-1048	M01D7.7_WBcoding_3p_+_+1280	frag51_LUncRNA_5p_-_-1727	anr-42_WBanr_3p_+_+19428	anr-19_WBanr_3p_-_+74471	Y71G12B.29_WBmiRNA_3p_+_+103738	21ur-14112_WB21uRNA_3p_+_+188686	21ur-12465_WB21uRNA_5p_-_-285810	cloned_WB21uRNA_3p_+_+354844	21ur-13232_WB21uRNA_5p_-_-354844	M01D7.7_AGmRNA_3p_+_+13	M01D7.6_AGmRNA_3p_+_-755	M01D7.5_AGmRNA_5p_+_-936	M01D7.6_AGmRNA_5p_+_+1470
I 1843422	I	1843325	1843483	.	0	.	1.87711	5.54176	4.36063	1843422	AG1201	M01D7.5_AGmRNA_5p_+_+13	M01D7.5_WBcoding_5p_+_+67	M01D7.6_WBcoding_3p_+_-99	M01D7.5_WBcoding_3p_+_-549	M01D7.6_WBcoding_5p_+_+977	frag51_LUncRNA_5p_-_-2676	anr-42_WBanr_3p_+_+20377	anr-19_WBanr_3p_-_+73522	Y71G12B.29_WBmiRNA_3p_+_+104687	21ur-14112_WB21uRNA_3p_+_+189635	21ur-12465_WB21uRNA_5p_-_-286759	cloned_WB21uRNA_3p_+_+355793	21ur-13232_WB21uRNA_5p_-_-355793	M01D7.5_AGmRNA_5p_+_+13	M01D7.6_AGmRNA_3p_+_+194	M01D7.5_AGmRNA_3p_+_-548	M01D7.7_AGmRNA_3p_+_+962
I 1873646	I	1873327	1873832	.	0	.	4.58142	49.26	47.1773	1873646	AG1201	Y71G12A.3_AGmRNA_5p_+_-234	Y71G12A.3_WBcoding_5p_+_-503	M01D7.2_WBcoding_5p_-_-1338	Y71G12A.3_WBcoding_3p_+_-9828	M01D7.2_WBcoding_3p_-_-11032	frag51_LUncRNA_5p_-_-32900	anr-19_WBanr_3p_-_+43298	anr-42_WBanr_3p_+_+50601	frag52_LUncRNA_3p_-_+101135	21ur-14112_WB21uRNA_3p_+_+219859	21ur-12465_WB21uRNA_5p_-_-316983	21ur-15161_WB21uRNA_3p_-_+369505	cloned_WB21uRNA_3p_+_+386017	Y71G12A.3_AGmRNA_5p_+_-234	M01D7.2_AGmRNA_5p_-_-1338	Y71G12A.3_AGmRNA_3p_+_-10550	M01D7.2_AGmRNA_3p_-_-10792
I 1874279	I	1874051	1874714	.	0	.	6.14037	85.6968	83.1812	1874279	CDS	Y71G12A.3_WBcoding_5p_+_+130	Y71G12A.3_WBcoding_5p_+_+130	M01D7.2_WBcoding_5p_-_-1971	Y71G12A.3_WBcoding_3p_+_-9195	Y71G12A.4_WBcoding_3p_-_+10928	frag51_LUncRNA_5p_-_-33533	anr-19_WBanr_3p_-_+42665	anr-42_WBanr_3p_+_+51234	frag52_LUncRNA_3p_-_+100502	21ur-14112_WB21uRNA_3p_+_+220492	21ur-12465_WB21uRNA_5p_-_-317616	21ur-15161_WB21uRNA_3p_-_+368872	cloned_WB21uRNA_3p_+_+386650	Y71G12A.3_AGmRNA_5p_+_+399	M01D7.2_AGmRNA_5p_-_-1971	Y71G12A.3_AGmRNA_3p_+_-9917	Y71G12A.4_AGmRNA_3p_-_+10884
I 1877451	I	1877135	1877726	.	0	.	2.51342	12.7795	11.3469	1877451	CDS	Y71G12A.3_WBcoding_5p_+_+3302	Y71G12A.3_WBcoding_5p_+_+3302	M01D7.2_WBcoding_5p_-_-5143	Y71G12A.3_WBcoding_3p_+_-6023	Y71G12A.4_WBcoding_3p_-_+7756	frag51_LUncRNA_5p_-_-36705	anr-19_WBanr_3p_-_+39493	anr-42_WBanr_3p_+_+54406	frag52_LUncRNA_3p_-_+97330	21ur-14112_WB21uRNA_3p_+_+223664	21ur-12465_WB21uRNA_5p_-_-320788	21ur-15161_WB21uRNA_3p_-_+365700	cloned_WB21uRNA_3p_+_+389822	Y71G12A.3_AGmRNA_5p_+_+3571	M01D7.2_AGmRNA_5p_-_-5143	Y71G12A.3_AGmRNA_3p_+_-6745	Y71G12A.4_AGmRNA_3p_-_+7712
I 1878082	I	1877993	1878176	.	0	.	2.29071	9.97264	8.62327	1878082	CDS	Y71G12A.3_WBcoding_5p_+_+3933	Y71G12A.3_WBcoding_5p_+_+3933	M01D7.2_WBcoding_5p_-_-5774	Y71G12A.4_WBcoding_3p_-_+7125	M01D7.2_WBcoding_3p_-_-15468	frag51_LUncRNA_5p_-_-37336	anr-19_WBanr_3p_-_+38862	anr-42_WBanr_3p_+_+55037	frag52_LUncRNA_3p_-_+96699	21ur-14112_WB21uRNA_3p_+_+224295	21ur-12465_WB21uRNA_5p_-_-321419	21ur-15161_WB21uRNA_3p_-_+365069	cloned_WB21uRNA_3p_+_+390453	Y71G12A.3_AGmRNA_5p_+_+4202	M01D7.2_AGmRNA_5p_-_-5774	Y71G12A.3_AGmRNA_3p_+_-6114	Y71G12A.4_AGmRNA_3p_-_+7081
I 1889052	I	1888245	1889203	.	0	.	3.77527	37.6126	35.6908	1889052	CDS	Y71G12A.4_WBcoding_3p_-_-3845	Y71G12A.4_WBcoding_3p_-_-3845	Y71G12A.3_WBcoding_3p_+_+5578	Y71G12A.4_WBcoding_5p_-_+5813	Y71G12A.2_WBcoding_5p_+_-6111	anr-19_WBanr_3p_-_+27892	frag51_LUncRNA_5p_-_-48306	anr-42_WBanr_3p_+_+66007	frag52_LUncRNA_3p_-_+85729	21ur-14112_WB21uRNA_3p_+_+235265	21ur-12465_WB21uRNA_5p_-_-332389	21ur-15161_WB21uRNA_3p_-_+354099	cloned_WB21uRNA_3p_+_+401423	Y71G12A.4_AGmRNA_3p_-_-3889	Y71G12A.3_AGmRNA_3p_+_+4856	Y71G12A.4_AGmRNA_5p_-_+5883	Y71G12A.2_AGmRNA_5p_+_-6180
I 1913516	I	1913259	1913854	.	0	.	2.38615	11.1419	9.75635	1913516	CDS	Y51F10.7_WBcoding_5p_-_+452	Y51F10.7_WBcoding_5p_-_+452	Y71G12A.2_WBcoding_3p_+_-9582	Y51F10.5_WBcoding_5p_+_-10786	Y71G12A.2_WBcoding_5p_+_+18353	anr-19_WBanr_3p_-_+3428	frag52_LUncRNA_3p_-_+61265	frag53_LUncRNA_5p_+_-61306	frag52_LUncRNA_5p_-_+61477	21ur-14112_WB21uRNA_3p_+_+259729	21ur-15161_WB21uRNA_3p_-_+329635	21ur-12465_WB21uRNA_5p_-_-356853	cloned_WB21uRNA_3p_+_+425887	Y51F10.7_AGmRNA_3p_-_-1808	RIT1P.184_AGncRNA_5p_+_-2453	RIT1M.1325_AGncRNA_3p_-_+4186	Y71G12A.2_AGmRNA_3p_+_-9471
I 1916808	I	1916737	1916905	.	0	.	2.13163	8.14178	6.85458	1916808	ncRNA	anr-19_WBanr_3p_-_+136	Y51F10.7_WBcoding_5p_-_-2840	Y71G12A.2_WBcoding_3p_+_-6290	Y51F10.5_WBcoding_5p_+_-7494	Y51F10.4_WBcoding_5p_+_-15546	anr-19_WBanr_3p_-_+136	frag52_LUncRNA_3p_-_+57973	frag53_LUncRNA_5p_+_-58014	frag52_LUncRNA_5p_-_+58185	21ur-14112_WB21uRNA_3p_+_+263021	21ur-15161_WB21uRNA_3p_-_+326343	21ur-12465_WB21uRNA_5p_-_-360145	cloned_WB21uRNA_3p_+_+429179	RIT1P.184_AGncRNA_3p_+_+434	RIT1M.1325_AGncRNA_3p_-_+894	Y51F10.7_AGmRNA_5p_-_-1092	RIT1M.1325_AGncRNA_5p_-_+2552
I 1919695	I	1919633	1919881	.	0	.	2.03618	7.11752	5.86874	1919695	AG1201	RIT1M.1325_AGncRNA_5p_-_-335	Y71G12A.2_WBcoding_3p_+_-3403	Y51F10.5_WBcoding_5p_+_-4607	Y51F10.7_WBcoding_5p_-_-5727	Y51F10.5_WBcoding_3p_+_-12567	anr-19_WBanr_5p_-_-2629	frag52_LUncRNA_3p_-_+55086	frag53_LUncRNA_5p_+_-55127	frag52_LUncRNA_5p_-_+55298	21ur-14112_WB21uRNA_3p_+_+265908	21ur-15161_WB21uRNA_3p_-_+323456	21ur-12465_WB21uRNA_5p_-_-363032	cloned_WB21uRNA_3p_+_+432066	RIT1M.1325_AGncRNA_5p_-_-335	Y71G12A.2_AGmRNA_3p_+_-3292	RIT1P.184_AGncRNA_3p_+_+3321	Y51F10.7_AGmRNA_5p_-_-3979
I 1958296	I	1958151	1958511	.	0	.	2.99065	19.6536	18.055	1958296	CDS	Y51F10.10_WBcoding_5p_-_+218	Y51F10.10_WBcoding_5p_-_+218	Y51F10.11_WBcoding_5p_+_-3322	Y51F10.10_WBcoding_3p_-_-7696	Y51F10.3_WBcoding_5p_+_-9525	frag52_LUncRNA_3p_-_+16485	frag53_LUncRNA_5p_+_-16526	frag52_LUncRNA_5p_-_+16697	frag53_LUncRNA_3p_+_-16697	21ur-15161_WB21uRNA_3p_-_+284855	21ur-14112_WB21uRNA_3p_+_+304509	21ur-12465_WB21uRNA_5p_-_-401633	cloned_WB21uRNA_3p_+_+470667	Y51F10.10_AGmRNA_5p_-_+245	Y51F10.11_AGmRNA_5p_+_-376	Y51F10.10_AGmRNA_3p_-_-7556	Y51F10.11_AGmRNA_3p_+_-8028
I 1958796	I	1958699	1959059	.	0	.	2.46672	12.5047	11.0828	1958796	AG1201	Y51F10.11_AGmRNA_5p_+_+124	Y51F10.10_WBcoding_5p_-_-282	Y51F10.11_WBcoding_5p_+_-2822	Y51F10.10_WBcoding_3p_-_-8196	Y51F10.3_WBcoding_5p_+_-9025	frag52_LUncRNA_3p_-_+15985	frag53_LUncRNA_5p_+_-16026	frag52_LUncRNA_5p_-_+16197	frag53_LUncRNA_3p_+_-16197	21ur-15161_WB21uRNA_3p_-_+284355	21ur-14112_WB21uRNA_3p_+_+305009	21ur-12465_WB21uRNA_5p_-_-402133	cloned_WB21uRNA_3p_+_+471167	Y51F10.11_AGmRNA_5p_+_+124	Y51F10.10_AGmRNA_5p_-_-255	Y51F10.11_AGmRNA_3p_+_-7528	Y51F10.3_AGmRNA_5p_+_-7976
I 1978114	I	1977911	1978330	.	0	.	3.3088	24.8156	23.1124	1978114	CDS	Y51F10.2_WBcoding_5p_+_+107	Y51F10.2_WBcoding_5p_+_+107	Y51F10.3_WBcoding_3p_+_+4229	Y51F10.2_WBcoding_3p_+_-5325	Y51F10.3_WBcoding_5p_+_+10293	Y51F10.8_WBte_3p_-_+2006	frag53_LUncRNA_3p_+_+3121	frag52_LUncRNA_5p_-_-3121	frag53_LUncRNA_5p_+_+3292	21ur-15161_WB21uRNA_3p_-_+265037	21ur-14112_WB21uRNA_3p_+_+324327	21ur-12465_WB21uRNA_5p_-_-421451	cloned_WB21uRNA_3p_+_+490485	Y51F10.2_AGmRNA_5p_+_+220	RIT1M.1604_AGncRNA_5p_-_-2980	Y51F10.3_AGmRNA_3p_+_+3769	RIT1M.1604_AGncRNA_3p_-_-3769
I 1978577	I	1978408	1978709	.	0	.	2.13163	8.14178	6.85458	1978577	CDS	Y51F10.2_WBcoding_5p_+_+570	Y51F10.2_WBcoding_5p_+_+570	Y51F10.3_WBcoding_3p_+_+4692	Y51F10.2_WBcoding_3p_+_-4862	Y20F4.3_WBcoding_3p_-_+10149	Y51F10.8_WBte_3p_-_+1543	frag53_LUncRNA_3p_+_+3584	frag52_LUncRNA_5p_-_-3584	frag53_LUncRNA_5p_+_+3755	21ur-15161_WB21uRNA_3p_-_+264574	21ur-14112_WB21uRNA_3p_+_+324790	21ur-12465_WB21uRNA_5p_-_-421914	cloned_WB21uRNA_3p_+_+490948	Y51F10.2_AGmRNA_5p_+_+683	RIT1M.1604_AGncRNA_5p_-_-3443	Y51F10.3_AGmRNA_3p_+_+4232	RIT1M.1604_AGncRNA_3p_-_-4232
I 2010895	I	2009986	2011934	.	0	.	3.21335	23.2219	21.5495	2010895	AG1201	Y20F4.3_AGmRNA_5p_-_-397	Y20F4.3_WBcoding_5p_-_-413	Y20F4.2_WBcoding_5p_+_-15424	Y20F4.3_WBcoding_3p_-_-22169	Y20F4.2_WBcoding_3p_+_-23056	Y51F10.1_WBte_3p_+_+12024	Y51F10.8_WBte_5p_-_-30041	linc-30_WBlnc_5p_+_-35647	frag53_LUncRNA_3p_+_+35902	21ur-15161_WB21uRNA_3p_-_+232256	21ur-14112_WB21uRNA_3p_+_+357108	21ur-12465_WB21uRNA_5p_-_-454232	21ur-15102_WB21uRNA_5p_+_-513639	Y20F4.3_AGmRNA_5p_-_-397	Y20F4.2_AGmRNA_5p_+_-15381	Y20F4.3_AGmRNA_3p_-_-23046	Y20F4.2_AGmRNA_3p_+_-23330
I 2019358	I	2019292	2019441	.	0	.	1.87711	5.54176	4.36063	2019358	AG1201	Y20F4.2_AGmRNA_5p_+_-6918	Y20F4.2_WBcoding_5p_+_-6961	Y20F4.3_WBcoding_5p_-_-8876	Y20F4.2_WBcoding_3p_+_-14593	Y20F4.4_WBcoding_3p_-_+14969	Y51F10.1_WBte_3p_+_+20487	linc-30_WBlnc_5p_+_-27184	Y20F4.9_WBte_3p_-_+35157	Y51F10.8_WBte_5p_-_-38504	21ur-15161_WB21uRNA_3p_-_+223793	21ur-14112_WB21uRNA_3p_+_+365571	21ur-12465_WB21uRNA_5p_-_-462695	21ur-15102_WB21uRNA_5p_+_-505176	Y20F4.2_AGmRNA_5p_+_-6918	Y20F4.3_AGmRNA_5p_-_-8860	Y20F4.2_AGmRNA_3p_+_-14867	Y20F4.4_AGmRNA_3p_-_+14969
I 2019877	I	2019706	2020077	.	0	.	2.91031	19.4195	17.8306	2019877	AG1201	Y20F4.2_AGmRNA_5p_+_-6399	Y20F4.2_WBcoding_5p_+_-6442	Y20F4.3_WBcoding_5p_-_-9395	Y20F4.2_WBcoding_3p_+_-14074	Y20F4.4_WBcoding_3p_-_+14450	Y51F10.1_WBte_3p_+_+21006	linc-30_WBlnc_5p_+_-26665	Y20F4.9_WBte_3p_-_+34638	Y51F10.8_WBte_5p_-_-39023	21ur-15161_WB21uRNA_3p_-_+223274	21ur-14112_WB21uRNA_3p_+_+366090	21ur-12465_WB21uRNA_5p_-_-463214	21ur-15102_WB21uRNA_5p_+_-504657	Y20F4.2_AGmRNA_5p_+_-6399	Y20F4.3_AGmRNA_5p_-_-9379	Y20F4.2_AGmRNA_3p_+_-14348	Y20F4.4_AGmRNA_3p_-_+14450
I 2020390	I	2020258	2020459	.	0	.	2.16345	8.49579	7.19598	2020390	AG1201	Y20F4.2_AGmRNA_5p_+_-5886	Y20F4.2_WBcoding_5p_+_-5929	Y20F4.3_WBcoding_5p_-_-9908	Y20F4.2_WBcoding_3p_+_-13561	Y20F4.4_WBcoding_3p_-_+13937	Y51F10.1_WBte_3p_+_+21519	linc-30_WBlnc_5p_+_-26152	Y20F4.9_WBte_3p_-_+34125	Y51F10.8_WBte_5p_-_-39536	21ur-15161_WB21uRNA_3p_-_+222761	21ur-14112_WB21uRNA_3p_+_+366603	21ur-12465_WB21uRNA_5p_-_-463727	21ur-15102_WB21uRNA_5p_+_-504144	Y20F4.2_AGmRNA_5p_+_-5886	Y20F4.3_AGmRNA_5p_-_-9892	Y20F4.2_AGmRNA_3p_+_-13835	Y20F4.4_AGmRNA_3p_-_+13937
I 2021120	I	2020979	2021139	.	0	.	1.78166	4.67929	3.54197	2021120	AG1201	Y20F4.2_AGmRNA_5p_+_-5156	Y20F4.2_WBcoding_5p_+_-5199	Y20F4.3_WBcoding_5p_-_-10638	Y20F4.2_WBcoding_3p_+_-12831	Y20F4.4_WBcoding_3p_-_+13207	Y51F10.1_WBte_3p_+_+22249	linc-30_WBlnc_5p_+_-25422	Y20F4.9_WBte_3p_-_+33395	Y51F10.8_WBte_5p_-_-40266	21ur-15161_WB21uRNA_3p_-_+222031	21ur-14112_WB21uRNA_3p_+_+367333	21ur-12465_WB21uRNA_5p_-_-464457	21ur-15102_WB21uRNA_5p_+_-503414	Y20F4.2_AGmRNA_5p_+_-5156	Y20F4.3_AGmRNA_5p_-_-10622	Y20F4.2_AGmRNA_3p_+_-13105	Y20F4.4_AGmRNA_3p_-_+13207
I 2024503	I	2024329	2024726	.	0	.	2.70431	15.3954	13.8951	2024503	AG1201	Y20F4.2_AGmRNA_5p_+_-1773	Y20F4.2_WBcoding_5p_+_-1816	Y20F4.4_WBcoding_3p_-_+9824	Y20F4.3_WBcoding_5p_-_-14021	Y20F4.4_WBcoding_5p_-_+19311	linc-30_WBlnc_5p_+_-22039	Y51F10.1_WBte_3p_+_+25632	Y20F4.9_WBte_3p_-_+30012	Y51F10.8_WBte_5p_-_-43649	21ur-15161_WB21uRNA_3p_-_+218648	21ur-14112_WB21uRNA_3p_+_+370716	21ur-12465_WB21uRNA_5p_-_-467840	21ur-15102_WB21uRNA_5p_+_-500031	Y20F4.2_AGmRNA_5p_+_-1773	Y20F4.4_AGmRNA_3p_-_+9824	Y20F4.3_AGmRNA_5p_-_-14005	Y20F4.4_AGmRNA_5p_-_+19375
I 2036825	I	2036777	2036963	.	0	.	2.35434	10.7465	9.37279	2036825	CDS	Y20F4.4_WBcoding_3p_-_-2498	Y20F4.4_WBcoding_3p_-_-2498	Y20F4.2_WBcoding_3p_+_+2874	Y20F4.4_WBcoding_5p_-_+6989	Y20F4.2_WBcoding_5p_+_+10506	linc-30_WBlnc_5p_+_-9717	Y20F4.9_WBte_3p_-_+17690	frag54_LUncRNA_3p_-_+31995	Y37E3.22_WBsnoRNA_3p_-_+33062	21ur-15161_WB21uRNA_3p_-_+206326	21ur-14112_WB21uRNA_3p_+_+383038	21ur-12465_WB21uRNA_5p_-_-480162	21ur-15102_WB21uRNA_5p_+_-487709	Y20F4.4_AGmRNA_3p_-_-2498	Y20F4.2_AGmRNA_3p_+_+2600	Y20F4.4_AGmRNA_5p_-_+7053	RIT1M.1809_AGncRNA_3p_-_+9678
I 2039673	I	2039603	2039831	.	0	.	2.09982	7.794	6.51953	2039673	CDS	Y20F4.4_WBcoding_5p_-_+4141	Y20F4.4_WBcoding_5p_-_+4141	Y20F4.2_WBcoding_3p_+_+5722	Y20F4.8_WBcoding_3p_-_+9470	Y20F4.5_WBcoding_3p_-_+11144	linc-30_WBlnc_5p_+_-6869	Y20F4.9_WBte_3p_-_+14842	frag54_LUncRNA_3p_-_+29147	Y37E3.22_WBsnoRNA_3p_-_+30214	21ur-15161_WB21uRNA_3p_-_+203478	21ur-14112_WB21uRNA_3p_+_+385886	21ur-12465_WB21uRNA_5p_-_-483010	21ur-15102_WB21uRNA_5p_+_-484861	Y20F4.4_AGmRNA_5p_-_+4205	Y20F4.2_AGmRNA_3p_+_+5448	RIT1M.1809_AGncRNA_3p_-_+6830	gY20F4.8_AGmRNA_3p_-_+9470
I 2065799	I	2063603	2066349	.	0	.	4.23145	41.9952	40.01	2065799	CDS	Y37E3.5_WBcoding_5p_+_+69	Y37E3.5_WBcoding_5p_+_+69	Y37E3.4_WBcoding_3p_+_+315	Y37E3.3_WBcoding_3p_+_+678	Y37E3.4_WBcoding_5p_+_+844	frag54_LUncRNA_3p_-_+3021	Y37E3.22_WBsnoRNA_3p_-_+4088	frag55_LUncRNA_5p_+_-4419	Y37E3.21_WBsnoRNA_3p_-_+4460	21ur-15161_WB21uRNA_3p_-_+177352	21ur-14112_WB21uRNA_3p_+_+412012	21ur-15102_WB21uRNA_5p_+_-458735	21ur-12465_WB21uRNA_5p_-_-509136	Y37E3.5_AGmRNA_5p_+_+152	Y37E3.4_AGmRNA_3p_+_+344	Y37E3.3_AGmRNA_3p_+_+730	Y37E3.4_AGmRNA_5p_+_+821
I 2070536	I	2068584	2072836	.	0	.	9.41735	178.692	173.796	2070536	CDS	Y37E3.8_WBcoding_5p_-_+76	Y37E3.8_WBcoding_5p_-_+76	Y37E3.9_WBcoding_5p_+_-817	Y37E3.8_WBcoding_3p_-_-854	Y37E3.7_WBcoding_5p_-_-946	frag56_LUncRNA_3p_-_+139	Y37E3.21_WBsnoRNA_5p_-_-139	frag55_LUncRNA_3p_+_+176	Y37E3.21_WBsnoRNA_3p_-_-277	21ur-15161_WB21uRNA_3p_-_+172615	21ur-14112_WB21uRNA_3p_+_+416749	21ur-15102_WB21uRNA_5p_+_-453998	21ur-12465_WB21uRNA_5p_-_-513873	Y37E3.7_AGmRNA_5p_-_+278	Y37E3.9_AGmRNA_5p_+_-425	RIT1P.1648_AGncRNA_3p_+_+852	Y37E3.5_AGmRNA_3p_+_+1445
I 2073514	I	2073200	2073948	.	0	.	2.29071	9.97264	8.62327	2073514	CDS	Y37E3.10_WBcoding_5p_+_+834	Y37E3.10_WBcoding_5p_+_+834	Y37E3.9_WBcoding_3p_+_+964	Y37E3.8_WBcoding_5p_-_-2902	Y37E3.10_WBcoding_3p_+_-3395	frag56_LUncRNA_5p_-_-2621	Y37E3.21_WBsnoRNA_5p_-_-3117	frag55_LUncRNA_3p_+_+3154	Y37E3.21_WBsnoRNA_3p_-_-3255	21ur-15161_WB21uRNA_3p_-_+169637	21ur-14112_WB21uRNA_3p_+_+419727	21ur-15102_WB21uRNA_5p_+_-451020	21ur-12465_WB21uRNA_5p_-_-516851	Y37E3.10_AGmRNA_5p_+_+865	Y37E3.9_AGmRNA_3p_+_+897	RIT1M.1853_AGncRNA_3p_-_+2448	Y37E3.9_AGmRNA_5p_+_+2553
I 2074714	I	2074646	2074815	.	0	.	1.92826	6.45558	5.24409	2074714	AG1201	RIT1M.1853_AGncRNA_3p_-_+1248	Y37E3.10_WBcoding_5p_+_+2034	Y37E3.9_WBcoding_3p_+_+2164	Y37E3.10_WBcoding_3p_+_-2195	Y37E3.9_WBcoding_5p_+_+3361	frag56_LUncRNA_5p_-_-3821	Y37E3.21_WBsnoRNA_5p_-_-4317	frag55_LUncRNA_3p_+_+4354	Y37E3.21_WBsnoRNA_3p_-_-4455	21ur-15161_WB21uRNA_3p_-_+168437	21ur-14112_WB21uRNA_3p_+_+420927	21ur-15102_WB21uRNA_5p_+_-449820	21ur-12465_WB21uRNA_5p_-_-518051	RIT1M.1853_AGncRNA_3p_-_+1248	Y37E3.10_AGmRNA_5p_+_+2065	Y37E3.9_AGmRNA_3p_+_+2097	Y37E3.10_AGmRNA_3p_+_-2214
I 2076059	I	2075956	2076129	.	0	.	2.29071	9.97264	8.62327	2076059	AG1201	RIT1M.1853_AGncRNA_3p_-_-97	Y37E3.10_WBcoding_3p_+_-850	Y37E3.11_WBcoding_5p_+_-2903	Y37E3.10_WBcoding_5p_+_+3379	Y37E3.9_WBcoding_3p_+_+3509	frag56_LUncRNA_5p_-_-5166	Y37E3.21_WBsnoRNA_5p_-_-5662	frag55_LUncRNA_3p_+_+5699	Y37E3.21_WBsnoRNA_3p_-_-5800	21ur-15161_WB21uRNA_3p_-_+167092	21ur-14112_WB21uRNA_3p_+_+422272	21ur-15102_WB21uRNA_5p_+_-448475	21ur-12465_WB21uRNA_5p_-_-519396	RIT1M.1853_AGncRNA_3p_-_-97	Y37E3.10_AGmRNA_3p_+_-869	RIT1M.1853_AGncRNA_5p_-_+1267	Y37E3.11_AGmRNA_5p_+_-2867
I 2076785	I	2076279	2078778	.	0	.	6.33126	90.5594	87.9894	2076785	CDS	Y37E3.10_WBcoding_3p_+_-124	Y37E3.10_WBcoding_3p_+_-124	Y37E3.11_WBcoding_5p_+_-2177	Y37E3.10_WBcoding_5p_+_+4105	Y37E3.9_WBcoding_3p_+_+4235	frag56_LUncRNA_5p_-_-5892	Y37E3.21_WBsnoRNA_5p_-_-6388	frag55_LUncRNA_3p_+_+6425	Y37E3.21_WBsnoRNA_3p_-_-6526	21ur-15161_WB21uRNA_3p_-_+166366	21ur-14112_WB21uRNA_3p_+_+422998	21ur-15102_WB21uRNA_5p_+_-447749	21ur-12465_WB21uRNA_5p_-_-520122	Y37E3.10_AGmRNA_3p_+_-143	RIT1M.1853_AGncRNA_5p_-_+541	Y37E3.11_AGmRNA_5p_+_-2141	Y37E3.10_AGmRNA_5p_+_+4136
I 2082897	I	2082695	2082930	.	0	.	2.00437	6.78898	5.55318	2082897	ncRNA	frag57_LUncRNA_3p_-_+1911	Y37E3.13_WBcoding_3p_-_+2779	Y37E3.11_WBcoding_3p_+_-2784	Y37E3.10_WBcoding_3p_+_+5988	Y37E3.9_WBcoding_3p_+_+10347	frag57_LUncRNA_3p_-_+1911	Y37E3.20_WBsnoRNA_5p_+_-2143	frag56_LUncRNA_5p_-_-12004	Y37E3.21_WBsnoRNA_5p_-_-12500	21ur-15161_WB21uRNA_3p_-_+160254	21ur-14112_WB21uRNA_3p_+_+429110	21ur-15102_WB21uRNA_5p_+_-441637	21ur-12465_WB21uRNA_5p_-_-526234	Y37E3.13_AGmRNA_3p_-_+2713	Y37E3.11_AGmRNA_3p_+_-2713	RIT1M.1853_AGncRNA_5p_-_-5571	Y37E3.10_AGmRNA_3p_+_+5969
I 2084750	I	2083556	2085446	.	0	.	6.05218	87.164	84.6377	2084750	ncRNA	frag57_LUncRNA_3p_-_+58	Y37E3.13_WBcoding_3p_-_+926	Y37E3.11_WBcoding_3p_+_-931	Y37E3.10_WBcoding_3p_+_+7841	Y37E3.13_WBcoding_5p_-_+9075	frag57_LUncRNA_3p_-_+58	Y37E3.20_WBsnoRNA_5p_+_-290	frag56_LUncRNA_5p_-_-13857	Y37E3.21_WBsnoRNA_5p_-_-14353	21ur-15161_WB21uRNA_3p_-_+158401	21ur-14112_WB21uRNA_3p_+_+430963	21ur-15102_WB21uRNA_5p_+_-439784	21ur-12465_WB21uRNA_5p_-_-528087	Y37E3.13_AGmRNA_3p_-_+860	Y37E3.11_AGmRNA_3p_+_-860	RIT1M.1853_AGncRNA_5p_-_-7424	Y37E3.10_AGmRNA_3p_+_+7822
I 2097353	I	2096626	2097790	.	0	.	4.26326	42.6399	40.6457	2097353	CDS	Y37E3.15_WBcoding_5p_+_+4	Y37E3.15_WBcoding_5p_+_+4	Y37E3.13_WBcoding_5p_-_-3528	Y37E3.19_WBcoding_3p_-_+10052	Y37E3.11_WBcoding_3p_+_+11672	Y37E3.20_WBsnoRNA_3p_+_+12195	frag57_LUncRNA_5p_-_-12324	frag56_LUncRNA_5p_-_-26460	Y37E3.21_WBsnoRNA_5p_-_-26956	21ur-15161_WB21uRNA_3p_-_+145798	21ur-15102_WB21uRNA_5p_+_-427181	21ur-14112_WB21uRNA_3p_+_+443566	21ur-12465_WB21uRNA_5p_-_-540690	Y37E3.15_AGmRNA_5p_+_+103	RIT1P.461_AGncRNA_3p_+_+306	Y37E3.13_AGmRNA_5p_-_-3502	Y37E3.19_AGmRNA_3p_-_+10055
I 2156297	I	2156206	2156390	.	0	.	1.94074	6.1518	4.94285	2156297	AG1201	RIT1P.1850_AGncRNA_5p_+_-2513	W03F11.6_WBcoding_5p_+_-3748	Y37E3.17_WBcoding_3p_+_+10326	Y37E3.15_WBcoding_3p_+_+32852	Y37E3.16_WBcoding_5p_-_-37744	Y37E3.18_WBte_5p_-_-24394	Y37E3.20_WBsnoRNA_3p_+_+71139	frag57_LUncRNA_5p_-_-71268	frag56_LUncRNA_5p_-_-85404	21ur-15161_WB21uRNA_3p_-_+86854	21ur-15102_WB21uRNA_5p_+_-368237	21ur-14112_WB21uRNA_3p_+_+502510	21ur-12465_WB21uRNA_5p_-_-599634	RIT1P.1850_AGncRNA_5p_+_-2513	RIT1M.823_AGmRNA_5p_-_-3221	RIT1P.1495_AGncRNA_3p_+_+3226	W03F11.6_AGmRNA_5p_+_-3686
I 2157023	I	2156711	2157277	.	0	.	2.73612	15.8493	14.3379	2157023	AG1201	RIT1P.1850_AGncRNA_5p_+_-1787	W03F11.6_WBcoding_5p_+_-3022	Y37E3.17_WBcoding_3p_+_+11052	Y37E3.15_WBcoding_3p_+_+33578	Y37E3.16_WBcoding_5p_-_-38470	Y37E3.18_WBte_5p_-_-25120	Y37E3.20_WBsnoRNA_3p_+_+71865	frag57_LUncRNA_5p_-_-71994	frag56_LUncRNA_5p_-_-86130	21ur-15161_WB21uRNA_3p_-_+86128	21ur-15102_WB21uRNA_5p_+_-367511	21ur-14112_WB21uRNA_3p_+_+503236	21ur-12465_WB21uRNA_5p_-_-600360	RIT1P.1850_AGncRNA_5p_+_-1787	W03F11.6_AGmRNA_5p_+_-2960	RIT1M.823_AGmRNA_5p_-_-3947	RIT1P.1495_AGncRNA_3p_+_+3952
I 2157526	I	2157389	2157569	.	0	.	1.77019	4.78864	3.65007	2157526	AG1201	RIT1P.1850_AGncRNA_5p_+_-1284	W03F11.6_WBcoding_5p_+_-2519	Y37E3.17_WBcoding_3p_+_+11555	Y37E3.15_WBcoding_3p_+_+34081	Y37E3.16_WBcoding_5p_-_-38973	Y37E3.18_WBte_5p_-_-25623	Y37E3.20_WBsnoRNA_3p_+_+72368	frag57_LUncRNA_5p_-_-72497	frag56_LUncRNA_5p_-_-86633	21ur-15161_WB21uRNA_3p_-_+85625	21ur-15102_WB21uRNA_5p_+_-367008	21ur-14112_WB21uRNA_3p_+_+503739	21ur-12465_WB21uRNA_5p_-_-600863	RIT1P.1850_AGncRNA_5p_+_-1284	W03F11.6_AGmRNA_5p_+_-2457	RIT1M.823_AGmRNA_5p_-_-4450	RIT1P.1495_AGncRNA_3p_+_+4455
I 2168329	I	2168110	2168763	.	0	.	3.27698	24.2802	22.5872	2168329	CDS	W03F11.6_WBcoding_5p_+_+8284	W03F11.6_WBcoding_5p_+_+8284	Y37E3.17_WBcoding_3p_+_+22358	W03F11.6_WBcoding_3p_+_-41308	Y37E3.15_WBcoding_3p_+_+44884	Y37E3.18_WBte_5p_-_-36426	Y37E3.20_WBsnoRNA_3p_+_+83171	frag57_LUncRNA_5p_-_-83300	frag56_LUncRNA_5p_-_-97436	21ur-15161_WB21uRNA_3p_-_+74822	21ur-15102_WB21uRNA_5p_+_-356205	21ur-14112_WB21uRNA_3p_+_+514542	21ur-12465_WB21uRNA_5p_-_-611666	W03F11.6_AGmRNA_5p_+_+8346	RIT1P.1850_AGncRNA_3p_+_+9395	RIT1M.823_AGmRNA_5p_-_-15253	RIT1P.1495_AGncRNA_3p_+_+15258
I 2169781	I	2169537	2169842	.	0	.	2.35434	10.7465	9.37279	2169781	CDS	W03F11.6_WBcoding_5p_+_+9736	W03F11.6_WBcoding_5p_+_+9736	Y37E3.17_WBcoding_3p_+_+23810	W03F11.6_WBcoding_3p_+_-39856	Y37E3.17_WBcoding_5p_+_+41188	Y37E3.18_WBte_5p_-_-37878	Y37E3.20_WBsnoRNA_3p_+_+84623	frag57_LUncRNA_5p_-_-84752	frag56_LUncRNA_5p_-_-98888	21ur-15161_WB21uRNA_3p_-_+73370	21ur-15102_WB21uRNA_5p_+_-354753	21ur-14112_WB21uRNA_3p_+_+515994	21ur-12465_WB21uRNA_5p_-_-613118	W03F11.6_AGmRNA_5p_+_+9798	RIT1P.1850_AGncRNA_3p_+_+10847	RIT1M.823_AGmRNA_5p_-_-16705	RIT1P.1495_AGncRNA_3p_+_+16710
I 2247531	I	2247452	2247628	.	0	.	2.19526	8.85597	7.54367	2247531	CDS	F12B6.3_WBcoding_3p_+_+235	F12B6.3_WBcoding_3p_+_+235	F12B6.2_WBcoding_5p_+_-2602	F12B6.3_WBcoding_5p_+_+5299	W03F11.4_WBcoding_5p_-_-6172	frag59_LUncRNA_3p_-_+21861	frag58_LUncRNA_5p_+_-21861	frag59_LUncRNA_5p_-_+21912	frag58_LUncRNA_3p_+_-21912	21ur-15161_WB21uRNA_5p_-_-4360	21ur-15102_WB21uRNA_5p_+_-277003	21ur-14112_WB21uRNA_3p_+_+593744	21ur-12465_WB21uRNA_5p_-_-690868	F12B6.3_AGmRNA_3p_+_+235	F12B6.2_AGmRNA_5p_+_-2602	F12B6.3_AGmRNA_5p_+_+5301	W03F11.4_AGmRNA_5p_-_-6264
I 2248254	I	2248037	2248350	.	0	.	2.35434	10.7465	9.37279	2248254	CDS	F12B6.3_WBcoding_3p_+_+958	F12B6.3_WBcoding_3p_+_+958	F12B6.2_WBcoding_5p_+_-1879	F12B6.3_WBcoding_5p_+_+6022	F12B6.2_WBcoding_3p_+_-6640	frag59_LUncRNA_3p_-_+21138	frag58_LUncRNA_5p_+_-21138	frag59_LUncRNA_5p_-_+21189	frag58_LUncRNA_3p_+_-21189	21ur-15161_WB21uRNA_5p_-_-5083	21ur-15102_WB21uRNA_5p_+_-276280	21ur-14112_WB21uRNA_3p_+_+594467	21ur-12465_WB21uRNA_5p_-_-691591	F12B6.3_AGmRNA_3p_+_+958	F12B6.2_AGmRNA_5p_+_-1879	F12B6.3_AGmRNA_5p_+_+6024	F12B6.2_AGmRNA_3p_+_-6654
I 2248956	I	2248843	2249086	.	0	.	2.25889	9.59447	8.25737	2248956	CDS	F12B6.2_WBcoding_5p_+_-1177	F12B6.2_WBcoding_5p_+_-1177	F12B6.3_WBcoding_3p_+_+1660	F12B6.2_WBcoding_3p_+_-5938	F12B6.3_WBcoding_5p_+_+6724	frag59_LUncRNA_3p_-_+20436	frag58_LUncRNA_5p_+_-20436	frag59_LUncRNA_5p_-_+20487	frag58_LUncRNA_3p_+_-20487	21ur-15161_WB21uRNA_5p_-_-5785	21ur-15102_WB21uRNA_5p_+_-275578	21ur-14112_WB21uRNA_3p_+_+595169	21ur-12465_WB21uRNA_5p_-_-692293	F12B6.2_AGmRNA_5p_+_-1177	F12B6.3_AGmRNA_3p_+_+1660	F12B6.2_AGmRNA_3p_+_-5952	F12B6.3_AGmRNA_5p_+_+6726
I 2293203	I	2290668	2293468	.	0	.	5.12228	61.1914	58.9595	2293203	CDS	Y39G10AR.11_WBcoding_5p_+_+69	Y39G10AR.11_WBcoding_5p_+_+69	Y39G10AL.3_WBcoding_5p_-_-2018	Y39G10AR.12_WBcoding_3p_-_+4079	Y39G10AR.11_WBcoding_3p_+_-4111	frag60_LUncRNA_3p_+_+20763	Y39G10AL.t1_WBtRNA_5p_-_-20763	frag60_LUncRNA_5p_+_+20843	frag61_LUncRNA_3p_-_+22619	21ur-15161_WB21uRNA_5p_-_-50032	21ur-15102_WB21uRNA_5p_+_-231331	21ur-14112_WB21uRNA_3p_+_+639416	21ur-12465_WB21uRNA_5p_-_-736540	Y39G10AR.11_AGmRNA_5p_+_+635	Y39G10AL.3_AGmRNA_5p_-_-1796	RIT1M.1236_AGmRNA_3p_-_+2959	Y39G10AR.12_AGmRNA_3p_-_+4108
I 2299616	I	2299561	2300058	.	0	.	2.29071	9.97264	8.62327	2299616	CDS	Y39G10AR.10_WBcoding_5p_+_-470	Y39G10AR.10_WBcoding_5p_+_-470	Y39G10AR.11_WBcoding_3p_+_+2302	Y39G10AR.12_WBcoding_3p_-_-2334	Y39G10AR.10_WBcoding_3p_+_-3210	frag61_LUncRNA_3p_-_+16206	frag60_LUncRNA_3p_+_+27176	Y39G10AL.t1_WBtRNA_5p_-_-27176	frag60_LUncRNA_5p_+_+27256	21ur-15161_WB21uRNA_5p_-_-56445	21ur-15102_WB21uRNA_5p_+_-224918	21ur-14112_WB21uRNA_3p_+_+645829	21ur-12465_WB21uRNA_5p_-_-742953	Y39G10AR.10_AGmRNA_5p_+_-472	Y39G10AR.11_AGmRNA_3p_+_+2269	Y39G10AR.12_AGmRNA_3p_-_-2305	RIT1M.1236_AGmRNA_5p_-_-3017
I 2303984	I	2303766	2304084	.	0	.	1.97255	6.46706	5.2446	2303984	CDS	Y39G10AR.12_WBcoding_5p_-_+413	Y39G10AR.12_WBcoding_5p_-_+413	Y39G10AR.13_WBcoding_3p_-_+488	Y39G10AR.10_WBcoding_3p_+_+1158	Y39G10AR.13_WBcoding_5p_-_+2834	frag61_LUncRNA_3p_-_+11838	frag60_LUncRNA_3p_+_+31544	Y39G10AL.t1_WBtRNA_5p_-_-31544	frag60_LUncRNA_5p_+_+31624	21ur-15161_WB21uRNA_5p_-_-60813	21ur-15102_WB21uRNA_5p_+_-220550	21ur-14112_WB21uRNA_3p_+_+650197	21ur-12465_WB21uRNA_5p_-_-747321	Y39G10AR.13_AGmRNA_3p_-_+425	Y39G10AR.12_AGmRNA_5p_-_+732	Y39G10AR.9_AGmRNA_5p_+_-734	Y39G10AR.10_AGmRNA_3p_+_+1205
I 2307033	I	2305113	2310224	.	0	.	6.27901	89.499	86.9462	2307033	CDS	Y39G10AR.9_WBcoding_5p_+_+46	Y39G10AR.9_WBcoding_5p_+_+46	Y39G10AR.13_WBcoding_5p_-_-215	Y39G10AR.9_WBcoding_3p_+_-1940	Y39G10AR.21_WBcoding_5p_+_-1941	frag61_LUncRNA_3p_-_+8789	frag60_LUncRNA_3p_+_+34593	Y39G10AL.t1_WBtRNA_5p_-_-34593	frag60_LUncRNA_5p_+_+34673	21ur-15161_WB21uRNA_5p_-_-63862	21ur-15102_WB21uRNA_5p_+_-217501	21ur-14112_WB21uRNA_3p_+_+653246	21ur-12465_WB21uRNA_5p_-_-750370	Y39G10AR.13_AGmRNA_5p_-_+113	Y39G10AR.9_AGmRNA_3p_+_-1881	Y39G10AR.20_AGmRNA_5p_+_-1946	Y39G10AR.9_AGmRNA_5p_+_+2315
I 2311065	I	2310951	2311170	.	0	.	2.03618	7.11752	5.86874	2311065	CDS	Y39G10AR.21_WBcoding_3p_+_-1067	Y39G10AR.21_WBcoding_3p_+_-1067	Y39G10AR.20_WBcoding_5p_+_-1433	Y39G10AR.21_WBcoding_5p_+_+2091	Y39G10AR.9_WBcoding_3p_+_+2092	frag61_LUncRNA_3p_-_+4757	frag60_LUncRNA_3p_+_+38625	Y39G10AL.t1_WBtRNA_5p_-_-38625	frag60_LUncRNA_5p_+_+38705	21ur-15161_WB21uRNA_5p_-_-67894	21ur-15102_WB21uRNA_5p_+_-213469	21ur-14112_WB21uRNA_3p_+_+657278	21ur-12465_WB21uRNA_5p_-_-754402	Y39G10AR.20_AGmRNA_3p_+_-1902	Y39G10AR.8_AGmRNA_5p_+_-2125	Y39G10AR.9_AGmRNA_3p_+_+2151	Y39G10AR.13_AGmRNA_5p_-_-3919
I 2312624	I	2311753	2314303	.	0	.	5.35935	66.8774	64.5827	2312624	CDS	Y39G10AR.20_WBcoding_5p_+_+126	Y39G10AR.20_WBcoding_5p_+_+126	Y39G10AR.21_WBcoding_3p_+_+492	Y39G10AR.8_WBcoding_5p_+_-647	Y39G10AR.21_WBcoding_5p_+_+3650	frag61_LUncRNA_3p_-_+3198	Y39G10AR.23_WBps_5p_+_-38219	frag60_LUncRNA_3p_+_+40184	Y39G10AL.t1_WBtRNA_5p_-_-40184	21ur-15161_WB21uRNA_5p_-_-69453	21ur-15102_WB21uRNA_5p_+_-211910	21ur-14112_WB21uRNA_3p_+_+658837	21ur-12465_WB21uRNA_5p_-_-755961	Y39G10AR.20_AGmRNA_3p_+_-343	Y39G10AR.8_AGmRNA_5p_+_-566	Y39G10AR.20_AGmRNA_5p_+_+3645	Y39G10AR.7_AGmRNA_5p_+_-3652
I 2316332	I	2315701	2319642	.	0	.	8.36744	146.888	143.632	2316332	CDS	Y39G10AR.7_WBcoding_5p_+_+23	Y39G10AR.7_WBcoding_5p_+_+23	Y39G10AR.8_WBcoding_3p_+_+317	Y39G10AR.14_WBcoding_3p_-_+1961	Y39G10AR.7_WBcoding_3p_+_-1975	frag61_LUncRNA_5p_-_-344	Y39G10AR.23_WBps_5p_+_-34511	frag60_LUncRNA_3p_+_+43892	Y39G10AL.t1_WBtRNA_5p_-_-43892	21ur-15161_WB21uRNA_5p_-_-73161	21ur-15102_WB21uRNA_5p_+_-208202	21ur-14112_WB21uRNA_3p_+_+662545	21ur-12465_WB21uRNA_5p_-_-759669	Y39G10AR.7_AGmRNA_5p_+_+56	Y39G10AR.8_AGmRNA_3p_+_+327	Y39G10AR.7_AGmRNA_3p_+_-1611	Y39G10AR.14_AGmRNA_3p_-_+1964
I 2322193	I	2320542	2322706	.	0	.	4.74049	52.6837	50.5572	2322193	AG1201	Y39G10AR.15_AGmRNA_3p_-_-164	Y39G10AR.32_WBcoding_3p_-_-166	Y39G10AR.14_WBcoding_5p_-_-344	Y39G10AR.32_WBcoding_5p_-_+405	Y39G10AR.15_WBcoding_3p_-_+1633	frag61_LUncRNA_5p_-_-6205	Y39G10AR.23_WBps_5p_+_-28650	frag62_LUncRNA_5p_+_-46495	frag64_LUncRNA_3p_-_+46591	21ur-15161_WB21uRNA_5p_-_-79022	21ur-15102_WB21uRNA_5p_+_-202341	21ur-14112_WB21uRNA_3p_+_+668406	21ur-12465_WB21uRNA_5p_-_-765530	Y39G10AR.15_AGmRNA_3p_-_-164	Y39G10AR.14_AGmRNA_5p_-_-371	Y39G10AR.7_AGmRNA_3p_+_+4250	Y39G10AR.15_AGmRNA_5p_-_+5343
I 2393276	I	2393143	2393353	.	0	.	2.70431	15.3954	13.8951	2393276	AG1201	RIT1M.595_AGncRNA_3p_-_+1181	Y39G10AR.18_WBcoding_5p_-_+8214	Y39G10AR.2_WBcoding_5p_+_-8958	Y39G10AR.18_WBcoding_3p_-_-10322	Y39G10AR.17_WBcoding_5p_-_-11423	frag66_LUncRNA_3p_-_+16915	Y39G10AR.24_WBsnoRNA_5p_+_-16916	frag66_LUncRNA_5p_-_+16986	frag65_LUncRNA_5p_-_-22417	21ur-15102_WB21uRNA_5p_+_-131258	21ur-15161_WB21uRNA_5p_-_-150105	21ur-14112_WB21uRNA_3p_+_+739489	21ur-12465_WB21uRNA_5p_-_-836613	RIT1M.595_AGncRNA_3p_-_+1181	RIT1M.1881_AGncRNA_3p_-_+1784	Y39G10AR.18_AGmRNA_5p_-_+8218	Y39G10AR.2_AGmRNA_5p_+_-8958
I 2401397	I	2401304	2401498	.	0	.	2.13163	8.14178	6.85458	2401397	CDS	Y39G10AR.18_WBcoding_5p_-_+93	Y39G10AR.18_WBcoding_5p_-_+93	Y39G10AR.2_WBcoding_5p_+_-837	F23C8.13_WBcoding_5p_+_-13738	F23C8.5_WBcoding_3p_-_+17055	frag66_LUncRNA_3p_-_+8794	Y39G10AR.24_WBsnoRNA_5p_+_-8795	frag66_LUncRNA_5p_-_+8865	frag65_LUncRNA_5p_-_-30538	21ur-15102_WB21uRNA_5p_+_-123137	21ur-15161_WB21uRNA_5p_-_-158226	21ur-14112_WB21uRNA_3p_+_+747610	21ur-12465_WB21uRNA_5p_-_-844734	Y39G10AR.18_AGmRNA_5p_-_+97	Y39G10AR.2_AGmRNA_5p_+_-837	RIT1M.1881_AGncRNA_5p_-_-6168	RIT1M.595_AGncRNA_5p_-_-6837
I 2402029	I	2401715	2402393	.	0	.	4.26326	42.6399	40.6457	2402029	CDS	Y39G10AR.2_WBcoding_5p_+_-205	Y39G10AR.2_WBcoding_5p_+_-205	Y39G10AR.18_WBcoding_5p_-_-539	Y39G10AR.2_WBcoding_3p_+_-7960	F23C8.13_WBcoding_5p_+_-13106	frag66_LUncRNA_3p_-_+8162	Y39G10AR.24_WBsnoRNA_5p_+_-8163	frag66_LUncRNA_5p_-_+8233	frag65_LUncRNA_5p_-_-31170	21ur-15102_WB21uRNA_5p_+_-122505	21ur-15161_WB21uRNA_5p_-_-158858	21ur-14112_WB21uRNA_3p_+_+748242	21ur-12465_WB21uRNA_5p_-_-845366	Y39G10AR.2_AGmRNA_5p_+_-205	Y39G10AR.18_AGmRNA_5p_-_-535	RIT1M.1881_AGncRNA_5p_-_-6800	RIT1M.595_AGncRNA_5p_-_-7469
I 2404759	I	2404205	2405819	.	0	.	4.86775	55.4749	53.3135	2404759	CDS	Y39G10AR.2_WBcoding_5p_+_+2525	Y39G10AR.2_WBcoding_5p_+_+2525	Y39G10AR.18_WBcoding_5p_-_-3269	Y39G10AR.2_WBcoding_3p_+_-5230	F23C8.13_WBcoding_5p_+_-10376	frag66_LUncRNA_3p_-_+5432	Y39G10AR.24_WBsnoRNA_5p_+_-5433	frag66_LUncRNA_5p_-_+5503	frag65_LUncRNA_5p_-_-33900	21ur-15102_WB21uRNA_5p_+_-119775	21ur-15161_WB21uRNA_5p_-_-161588	21ur-14112_WB21uRNA_3p_+_+750972	21ur-12465_WB21uRNA_5p_-_-848096	Y39G10AR.2_AGmRNA_5p_+_+2525	Y39G10AR.18_AGmRNA_5p_-_-3265	Y39G10AR.2_AGmRNA_3p_+_-5228	F23C8.13_AGmRNA_5p_+_-7044
I 2420309	I	2419522	2421847	.	0	.	5.05865	59.7459	57.5312	2420309	CDS	F23C8.5_WBcoding_5p_-_+97	F23C8.5_WBcoding_5p_-_+97	F23C8.6_WBcoding_3p_-_+524	F23C8.13_WBcoding_3p_+_+1786	F23C8.5_WBcoding_3p_-_-1857	frag66_LUncRNA_5p_-_-10047	Y39G10AR.24_WBsnoRNA_3p_+_+10053	frag66_LUncRNA_3p_-_-10118	F23C8.10_WBps_3p_-_+19898	21ur-15102_WB21uRNA_5p_+_-104225	21ur-15161_WB21uRNA_5p_-_-177138	21ur-14112_WB21uRNA_3p_+_+766522	21ur-12465_WB21uRNA_5p_-_-863646	F23C8.6_AGmRNA_3p_-_+258	F23C8.5_AGmRNA_5p_-_+653	F23C8.6_AGmRNA_5p_-_+1496	F23C8.5_AGmRNA_3p_-_-1796
I 2432106	I	2432046	2432201	.	0	.	2.13163	8.14178	6.85458	2432106	AG1201	F23C8.8_AGmRNA_5p_-_+477	F23C8.9_WBcoding_3p_-_+486	F23C8.8_WBcoding_5p_-_+499	F23C8.9_WBcoding_5p_-_+1509	F23C8.4_WBcoding_5p_+_-1900	F23C8.10_WBps_3p_-_+8101	F23C8.2_WBps_5p_+_-13316	frag66_LUncRNA_5p_-_-21844	Y39G10AR.24_WBsnoRNA_3p_+_+21850	21ur-15102_WB21uRNA_5p_+_-92428	21ur-15161_WB21uRNA_5p_-_-188935	21ur-14112_WB21uRNA_3p_+_+778319	21ur-12465_WB21uRNA_5p_-_-875443	F23C8.8_AGmRNA_5p_-_+477	F23C8.9_AGmRNA_3p_-_+489	F23C8.4_AGmRNA_5p_+_-1696	F23C8.8_AGmRNA_3p_-_-2429
I 2432536	I	2432320	2432840	.	0	.	2.32252	10.3567	8.99501	2432536	AG1201	F23C8.8_AGmRNA_5p_-_+47	F23C8.9_WBcoding_3p_-_+56	F23C8.8_WBcoding_5p_-_+69	F23C8.9_WBcoding_5p_-_+1079	F23C8.4_WBcoding_5p_+_-1470	F23C8.10_WBps_3p_-_+7671	F23C8.2_WBps_5p_+_-12886	frag66_LUncRNA_5p_-_-22274	Y39G10AR.24_WBsnoRNA_3p_+_+22280	21ur-15102_WB21uRNA_5p_+_-91998	21ur-15161_WB21uRNA_5p_-_-189365	21ur-14112_WB21uRNA_3p_+_+778749	21ur-12465_WB21uRNA_5p_-_-875873	F23C8.8_AGmRNA_5p_-_+47	F23C8.9_AGmRNA_3p_-_+59	F23C8.4_AGmRNA_5p_+_-1266	F23C8.8_AGmRNA_3p_-_-2859
I 2434106	I	2432999	2435000	.	0	.	6.17218	86.5017	83.977	2434106	CDS	F23C8.4_WBcoding_5p_+_+100	F23C8.4_WBcoding_5p_+_+100	F23C8.9_WBcoding_5p_-_-491	F23C8.8_WBcoding_5p_-_-1501	F23C8.9_WBcoding_3p_-_-1514	F23C8.10_WBps_3p_-_+6101	F23C8.2_WBps_5p_+_-11316	frag66_LUncRNA_5p_-_-23844	Y39G10AR.24_WBsnoRNA_3p_+_+23850	21ur-15102_WB21uRNA_5p_+_-90428	21ur-15161_WB21uRNA_5p_-_-190935	21ur-14112_WB21uRNA_3p_+_+780319	21ur-12465_WB21uRNA_5p_-_-877443	F23C8.4_AGmRNA_5p_+_+304	F23C8.9_AGmRNA_5p_-_-444	F23C8.8_AGmRNA_5p_-_-1523	F23C8.4_AGmRNA_3p_+_-1604
I 2485950	I	2484898	2486522	.	0	.	7.76295	129.376	126.384	2485950	CDS	Y74C10AR.1_WBcoding_5p_+_+80	Y74C10AR.1_WBcoding_5p_+_+80	Y74C10AR.3_WBcoding_5p_-_-566	Y74C10AR.2_WBcoding_3p_+_+2220	Y74C10AR.1_WBcoding_3p_+_-3825	frag67_LUncRNA_5p_+_-28218	Y23H5B.10_WBsnoRNA_3p_-_+28220	frag67_LUncRNA_3p_+_-28306	Y23H5B.10_WBsnoRNA_5p_-_+28363	21ur-15102_WB21uRNA_5p_+_-38584	21ur-15161_WB21uRNA_5p_-_-242779	21ur-14112_WB21uRNA_3p_+_+832163	21ur-12465_WB21uRNA_5p_-_-929287	Y74C10AR.1_AGmRNA_5p_+_+81	Y74C10AR.3_AGmRNA_5p_-_-432	Y74C10AR.2_AGmRNA_3p_+_+2220	Y74C10AR.1_AGmRNA_3p_+_-3833
I 2488547	I	2488445	2488627	.	0	.	1.99787	6.74032	5.5158	2488547	CDS	Y74C10AR.1_WBcoding_3p_+_-1228	Y74C10AR.1_WBcoding_3p_+_-1228	Y23H5B.6_WBcoding_5p_+_-1431	Y74C10AR.1_WBcoding_5p_+_+2677	Y74C10AR.3_WBcoding_5p_-_-3163	frag67_LUncRNA_5p_+_-25621	Y23H5B.10_WBsnoRNA_3p_-_+25623	frag67_LUncRNA_3p_+_-25709	Y23H5B.10_WBsnoRNA_5p_-_+25766	21ur-15102_WB21uRNA_5p_+_-35987	21ur-15161_WB21uRNA_5p_-_-245376	21ur-14112_WB21uRNA_3p_+_+834760	21ur-12465_WB21uRNA_5p_-_-931884	Y74C10AR.1_AGmRNA_3p_+_-1236	Y23H5B.6_AGmRNA_5p_+_-1430	Y74C10AR.1_AGmRNA_5p_+_+2678	Y74C10AR.3_AGmRNA_5p_-_-3029
I 2490116	I	2489923	2490513	.	0	.	4.16782	40.7155	38.7484	2490116	CDS	Y23H5B.6_WBcoding_5p_+_+138	Y23H5B.6_WBcoding_5p_+_+138	Y74C10AR.1_WBcoding_3p_+_+341	Y74C10AR.3_WBcoding_5p_-_-4732	Y74C10AR.2_WBcoding_3p_+_+6386	frag67_LUncRNA_5p_+_-24052	Y23H5B.10_WBsnoRNA_3p_-_+24054	frag67_LUncRNA_3p_+_-24140	Y23H5B.10_WBsnoRNA_5p_-_+24197	21ur-15102_WB21uRNA_5p_+_-34418	21ur-15161_WB21uRNA_5p_-_-246945	21ur-14112_WB21uRNA_3p_+_+836329	21ur-12465_WB21uRNA_5p_-_-933453	Y23H5B.6_AGmRNA_5p_+_+139	Y74C10AR.1_AGmRNA_3p_+_+333	Y74C10AR.3_AGmRNA_5p_-_-4598	Y74C10AR.2_AGmRNA_3p_+_+6386
I 2577746	I	2577629	2577977	.	0	.	2.25889	9.59447	8.25737	2577746	CDS	C55C2.5_WBcoding_5p_-_-1722	C55C2.5_WBcoding_5p_-_-1722	K07A3.1_WBcoding_3p_-_+3191	C55C2.5_WBcoding_3p_-_-5968	C55C2.1_WBcoding_3p_+_+6998	frag69_LUncRNA_3p_-_+27538	frag68_LUncRNA_5p_+_-27538	frag69_LUncRNA_5p_-_+27860	frag68_LUncRNA_3p_+_-27860	21ur-15102_WB21uRNA_3p_+_+53192	21ur-15161_WB21uRNA_5p_-_-334575	21ur-14112_WB21uRNA_3p_+_+923959	21ur-12465_WB21uRNA_5p_-_-1021083	C55C2.5_AGmRNA_5p_-_-1724	K07A3.1_AGmRNA_3p_-_+3164	C55C2.5_AGmRNA_3p_-_-5969	C55C2.1_AGmRNA_3p_+_+6773
I 2586067	I	2585564	2588310	.	0	.	6.42671	93.0202	90.4224	2586067	CDS	K07A3.1_WBcoding_5p_-_+61	K07A3.1_WBcoding_5p_-_+61	K07A3.2_WBcoding_3p_-_+1476	K07A3.1_WBcoding_3p_-_-5130	K07A3.2_WBcoding_5p_-_+9215	frag69_LUncRNA_3p_-_+19217	frag68_LUncRNA_5p_+_-19217	frag69_LUncRNA_5p_-_+19539	frag68_LUncRNA_3p_+_-19539	21ur-15102_WB21uRNA_3p_+_+61513	21ur-15161_WB21uRNA_5p_-_-342896	21ur-14112_WB21uRNA_3p_+_+932280	21ur-12465_WB21uRNA_5p_-_-1029404	K07A3.1_AGmRNA_5p_-_+718	K07A3.2_AGmRNA_3p_-_+1466	K07A3.1_AGmRNA_3p_-_-5157	K07A3.2_AGmRNA_5p_-_+9246
I 2604315	I	2603975	2605722	.	0	.	3.97692	36.9561	35.0437	2604315	ncRNA	frag69_LUncRNA_3p_-_+969	K07A3.3_WBcoding_3p_+_+1664	Y23H5A.5_WBcoding_5p_+_-2441	K07A3.3_WBcoding_5p_+_+4334	K07A3.2_WBcoding_5p_-_-9033	frag69_LUncRNA_3p_-_+969	frag68_LUncRNA_5p_+_-969	frag69_LUncRNA_5p_-_+1291	frag68_LUncRNA_3p_+_-1291	21ur-15102_WB21uRNA_3p_+_+79761	21ur-15161_WB21uRNA_5p_-_-361144	21ur-14112_WB21uRNA_3p_+_+950528	21ur-12465_WB21uRNA_5p_-_-1047652	K07A3.3_AGmRNA_3p_+_+1665	Y23H5A.5_AGmRNA_5p_+_-2386	K07A3.3_AGmRNA_5p_+_+4394	K07A3.2_AGmRNA_5p_-_-9002
I 2620735	I	2620058	2621147	.	0	.	3.46788	27.5536	25.7992	2620735	CDS	Y23H5A.3_WBcoding_5p_+_+79	Y23H5A.3_WBcoding_5p_+_+79	Y23H5A.4_WBcoding_3p_+_+308	Y23H5A.3_WBcoding_3p_+_-1125	Y23H5A.2_WBcoding_5p_+_-1222	frag72_LUncRNA_5p_-_-316	frag71_LUncRNA_3p_+_+5707	frag70_LUncRNA_5p_-_-5918	Y23H5A.1_WBps_5p_+_-8952	21ur-15102_WB21uRNA_3p_+_+96181	21ur-15161_WB21uRNA_5p_-_-377564	21ur-14112_WB21uRNA_3p_+_+966948	21ur-12465_WB21uRNA_5p_-_-1064072	Y23H5A.3_AGmRNA_5p_+_+111	Y23H5A.4_AGmRNA_3p_+_+300	Y23H5A.3_AGmRNA_3p_+_-1084	Y23H5A.2_AGmRNA_5p_+_-1223
I 2629086	I	2628020	2629331	.	0	.	3.34062	25.3551	23.6416	2629086	CDS	Y23H5A.7_WBcoding_5p_-_-507	Y23H5A.7_WBcoding_5p_-_-507	Y23H5A.8_WBcoding_5p_+_-3923	Y23H5A.2_WBcoding_3p_+_+5814	Y23H5A.7_WBcoding_3p_-_-5983	Y23H5A.1_WBps_5p_+_-601	frag72_LUncRNA_5p_-_-8667	frag71_LUncRNA_3p_+_+14058	frag70_LUncRNA_5p_-_-14269	21ur-15102_WB21uRNA_3p_+_+104532	21ur-15161_WB21uRNA_5p_-_-385915	21ur-14112_WB21uRNA_3p_+_+975299	21ur-13866_WB21uRNA_3p_-_+1068513	Y23H5A.7_AGmRNA_5p_-_-829	Y23H5A.1_AGmRNA_5p_+_+2566	Y23H5A.8_AGmRNA_5p_+_-3372	Y23H5A.7_AGmRNA_3p_-_-5756
I 2640152	I	2640047	2640342	.	0	.	2.33311	11.6667	10.2685	2640152	AG1201	RIT1M.226_AGncRNA_3p_-_-123	F40E3.3_WBcoding_3p_+_+731	F40E3.7_WBcoding_3p_+_+2559	F40E3.2_WBcoding_5p_+_-2572	F40E3.7_WBcoding_5p_+_+3246	linc-23_WBlnc_5p_+_-4815	Y23H5A.1_WBps_3p_+_+7830	frag73_LUncRNA_3p_-_+15716	frag74_LUncRNA_5p_+_-16675	21ur-15102_WB21uRNA_3p_+_+115598	21ur-15161_WB21uRNA_5p_-_-396981	21ur-14112_WB21uRNA_3p_+_+986365	21ur-13866_WB21uRNA_3p_-_+1057447	RIT1M.226_AGncRNA_3p_-_-123	RIT1M.1611_AGncRNA_3p_-_+224	F40E3.3_AGmRNA_3p_+_+736	RIT1M.248_AGncRNA_3p_-_-811
I 2642765	I	2642209	2643038	.	0	.	2.64068	14.5028	13.0247	2642765	CDS	F40E3.2_WBcoding_5p_+_+41	F40E3.2_WBcoding_5p_+_+41	F40E3.5_WBcoding_3p_-_+2503	F40E3.3_WBcoding_3p_+_+3344	F40E3.7_WBcoding_3p_+_+5172	linc-23_WBlnc_5p_+_-2202	Y23H5A.1_WBps_3p_+_+10443	frag73_LUncRNA_3p_-_+13103	frag74_LUncRNA_5p_+_-14062	21ur-15102_WB21uRNA_3p_+_+118211	21ur-15161_WB21uRNA_5p_-_-399594	21ur-14112_WB21uRNA_3p_+_+988978	21ur-13866_WB21uRNA_3p_-_+1054834	F40E3.2_AGmRNA_5p_+_+244	RIT1M.1611_AGncRNA_5p_-_-420	F40E3.2_AGmRNA_3p_+_-949	RIT1M.248_AGncRNA_5p_-_+1529
I 2656866	I	2656771	2656963	.	0	.	2.068	7.45256	6.19091	2656866	ncRNA	frag74_LUncRNA_5p_+_+39	F40E3.5_WBcoding_5p_-_+377	F40E3.6_WBcoding_5p_-_-5153	F32B5.6_WBcoding_5p_+_-11296	F40E3.5_WBcoding_3p_-_-11598	frag74_LUncRNA_5p_+_+39	frag73_LUncRNA_5p_-_-942	F32B5.17_WBsnoRNA_5p_+_-9520	linc-23_WBlnc_3p_+_+11555	21ur-15102_WB21uRNA_3p_+_+132312	21ur-15161_WB21uRNA_5p_-_-413695	21ur-14112_WB21uRNA_3p_+_+1003079	21ur-13866_WB21uRNA_3p_-_+1040733	F40E3.5_AGmRNA_5p_-_+387	F40E3.6_AGmRNA_5p_-_-5153	F32B5.6_AGmRNA_5p_+_-11268	RIT1P.1115_AGncRNA_3p_+_+11444
I 2659349	I	2659172	2660338	.	0	.	3.24517	23.749	22.0662	2659349	AG1201	F40E3.5_AGmRNA_5p_-_-2096	F40E3.5_WBcoding_5p_-_-2106	F40E3.6_WBcoding_5p_-_-7636	F32B5.6_WBcoding_5p_+_-8813	F32B5.7_WBcoding_3p_-_+13600	frag74_LUncRNA_3p_+_+2335	frag73_LUncRNA_5p_-_-3425	F32B5.17_WBsnoRNA_5p_+_-7037	linc-23_WBlnc_3p_+_+14038	21ur-15102_WB21uRNA_3p_+_+134795	21ur-15161_WB21uRNA_5p_-_-416178	21ur-14112_WB21uRNA_3p_+_+1005562	21ur-13866_WB21uRNA_3p_-_+1038250	F40E3.5_AGmRNA_5p_-_-2096	F40E3.6_AGmRNA_5p_-_-7636	F32B5.6_AGmRNA_5p_+_-8785	F32B5.7_AGmRNA_3p_-_+13593
I 2662466	I	2662179	2662535	.	0	.	1.97255	6.46706	5.2446	2662466	ncRNA	F32B5.17_WBsnoRNA_5p_+_-3920	F40E3.5_WBcoding_5p_-_-5223	F32B5.6_WBcoding_5p_+_-5696	F32B5.7_WBcoding_3p_-_+10483	F40E3.6_WBcoding_5p_-_-10753	F32B5.17_WBsnoRNA_5p_+_-3920	frag74_LUncRNA_3p_+_+5452	frag73_LUncRNA_5p_-_-6542	frag75_LUncRNA_5p_+_-15594	21ur-15102_WB21uRNA_3p_+_+137912	21ur-15161_WB21uRNA_5p_-_-419295	21ur-14112_WB21uRNA_3p_+_+1008679	21ur-13866_WB21uRNA_3p_-_+1035133	F40E3.5_AGmRNA_5p_-_-5213	F32B5.6_AGmRNA_5p_+_-5668	F32B5.7_AGmRNA_3p_-_+10476	F40E3.6_AGmRNA_5p_-_-10753
I 2663495	I	2663263	2663623	.	0	.	2.70431	15.3954	13.8951	2663495	ncRNA	F32B5.17_WBsnoRNA_5p_+_-2891	F32B5.6_WBcoding_5p_+_-4667	F40E3.5_WBcoding_5p_-_-6252	F32B5.6_WBcoding_3p_+_-8936	F32B5.7_WBcoding_3p_-_+9454	F32B5.17_WBsnoRNA_5p_+_-2891	frag74_LUncRNA_3p_+_+6481	frag73_LUncRNA_5p_-_-7571	frag75_LUncRNA_5p_+_-14565	21ur-15102_WB21uRNA_3p_+_+138941	21ur-15161_WB21uRNA_5p_-_-420324	21ur-14112_WB21uRNA_3p_+_+1009708	21ur-13866_WB21uRNA_3p_-_+1034104	F32B5.6_AGmRNA_5p_+_-4639	F40E3.5_AGmRNA_5p_-_-6242	F32B5.6_AGmRNA_3p_+_-8941	F32B5.7_AGmRNA_3p_-_+9447
I 2664544	I	2664009	2664679	.	0	.	2.95883	19.1617	17.5737	2664544	ncRNA	F32B5.17_WBsnoRNA_5p_+_-1842	F32B5.6_WBcoding_5p_+_-3618	F40E3.5_WBcoding_5p_-_-7301	F32B5.6_WBcoding_3p_+_-7887	F32B5.7_WBcoding_3p_-_+8405	F32B5.17_WBsnoRNA_5p_+_-1842	frag74_LUncRNA_3p_+_+7530	frag73_LUncRNA_5p_-_-8620	frag75_LUncRNA_5p_+_-13516	21ur-15102_WB21uRNA_3p_+_+139990	21ur-15161_WB21uRNA_5p_-_-421373	21ur-14112_WB21uRNA_3p_+_+1010757	21ur-13866_WB21uRNA_3p_-_+1033055	F32B5.6_AGmRNA_5p_+_-3590	F40E3.5_AGmRNA_5p_-_-7291	F32B5.6_AGmRNA_3p_+_-7892	F32B5.7_AGmRNA_3p_-_+8398
I 2666359	I	2666160	2666502	.	0	.	2.8059	17.3408	15.7955	2666359	ncRNA	F32B5.17_WBsnoRNA_5p_+_-27	F32B5.6_WBcoding_5p_+_-1803	F32B5.7_WBcoding_3p_-_+6590	F40E3.5_WBcoding_5p_-_-9116	F40E3.6_WBcoding_5p_-_-14646	F32B5.17_WBsnoRNA_5p_+_-27	frag74_LUncRNA_3p_+_+9345	frag73_LUncRNA_5p_-_-10435	frag75_LUncRNA_5p_+_-11701	21ur-15102_WB21uRNA_3p_+_+141805	21ur-15161_WB21uRNA_5p_-_-423188	21ur-14112_WB21uRNA_3p_+_+1012572	21ur-13866_WB21uRNA_3p_-_+1031240	F32B5.6_AGmRNA_5p_+_-1775	F32B5.7_AGmRNA_3p_-_+6583	F40E3.5_AGmRNA_5p_-_-9106	F40E3.6_AGmRNA_5p_-_-14646
I 2667120	I	2666985	2667171	.	0	.	2.03618	7.11752	5.86874	2667120	ncRNA	F32B5.17_WBsnoRNA_3p_+_+650	F32B5.6_WBcoding_5p_+_-1042	F32B5.7_WBcoding_3p_-_+5829	F40E3.5_WBcoding_5p_-_-9877	F40E3.6_WBcoding_5p_-_-15407	F32B5.17_WBsnoRNA_3p_+_+650	frag74_LUncRNA_3p_+_+10106	frag75_LUncRNA_5p_+_-10940	frag73_LUncRNA_5p_-_-11196	21ur-15102_WB21uRNA_3p_+_+142566	21ur-15161_WB21uRNA_5p_-_-423949	21ur-14112_WB21uRNA_3p_+_+1013333	21ur-13866_WB21uRNA_3p_-_+1030479	F32B5.6_AGmRNA_5p_+_-1014	F32B5.7_AGmRNA_3p_-_+5822	F40E3.5_AGmRNA_5p_-_-9867	F40E3.6_AGmRNA_5p_-_-15407
I 2667610	I	2667268	2667998	.	0	.	3.34062	25.3551	23.6416	2667610	AG1201	F32B5.6_AGmRNA_5p_+_-524	F32B5.6_WBcoding_5p_+_-552	F32B5.7_WBcoding_3p_-_+5339	F40E3.5_WBcoding_5p_-_-10367	F32B5.7_WBcoding_5p_-_+15189	F32B5.17_WBsnoRNA_3p_+_+1140	frag75_LUncRNA_5p_+_-10450	frag74_LUncRNA_3p_+_+10596	frag75_LUncRNA_3p_+_-10596	21ur-15102_WB21uRNA_3p_+_+143056	21ur-15161_WB21uRNA_5p_-_-424439	21ur-14112_WB21uRNA_3p_+_+1013823	21ur-13866_WB21uRNA_3p_-_+1029989	F32B5.6_AGmRNA_5p_+_-524	F32B5.7_AGmRNA_3p_-_+5332	F40E3.5_AGmRNA_5p_-_-10357	F32B5.7_AGmRNA_5p_-_+15218
I 2668378	I	2668097	2669661	.	0	.	3.94511	36.3414	34.4383	2668378	CDS	F32B5.6_WBcoding_5p_+_+216	F32B5.6_WBcoding_5p_+_+216	F32B5.7_WBcoding_3p_-_+4571	F40E3.5_WBcoding_5p_-_-11135	F32B5.7_WBcoding_5p_-_+14421	F32B5.17_WBsnoRNA_3p_+_+1908	frag75_LUncRNA_5p_+_-9682	frag74_LUncRNA_3p_+_+11364	frag73_LUncRNA_5p_-_-12454	21ur-15102_WB21uRNA_3p_+_+143824	21ur-15161_WB21uRNA_5p_-_-425207	21ur-14112_WB21uRNA_3p_+_+1014591	21ur-13866_WB21uRNA_3p_-_+1029221	F32B5.6_AGmRNA_5p_+_+244	F32B5.7_AGmRNA_3p_-_+4564	F40E3.5_AGmRNA_5p_-_-11125	F32B5.7_AGmRNA_5p_-_+14450
I 2670153	I	2670020	2670172	.	0	.	2.09488	7.8526	6.57742	2670153	CDS	F32B5.6_WBcoding_5p_+_+1991	F32B5.6_WBcoding_5p_+_+1991	F32B5.7_WBcoding_3p_-_+2796	F40E3.5_WBcoding_5p_-_-12910	F32B5.8_WBcoding_3p_-_+16489	F32B5.17_WBsnoRNA_3p_+_+3683	frag75_LUncRNA_5p_+_-7907	frag76_LUncRNA_5p_+_-12714	frag74_LUncRNA_3p_+_+13139	21ur-15102_WB21uRNA_3p_+_+145599	21ur-15161_WB21uRNA_5p_-_-426982	21ur-14112_WB21uRNA_3p_+_+1016366	21ur-13866_WB21uRNA_3p_-_+1027446	F32B5.6_AGmRNA_5p_+_+2019	F32B5.7_AGmRNA_3p_-_+2789	F40E3.5_AGmRNA_5p_-_-12900	F32B5.8_AGmRNA_3p_-_+16489
I 2687455	I	2687321	2687516	.	0	.	2.29071	9.97264	8.62327	2687455	CDS	F32B5.8_WBcoding_3p_-_-813	F32B5.8_WBcoding_3p_-_-813	F32B5.4_WBcoding_5p_+_-4624	F32B5.7_WBcoding_5p_-_-4656	F32B5.4_WBcoding_3p_+_-5016	F32B5.9_WBsnRNA_5p_+_-1494	frag78_LUncRNA_5p_-_-2457	frag77_LUncRNA_3p_+_+2459	frag78_LUncRNA_3p_-_-2584	21ur-15102_WB21uRNA_3p_+_+162901	21ur-15161_WB21uRNA_5p_-_-444284	21ur-13866_WB21uRNA_3p_-_+1010144	21ur-14112_WB21uRNA_3p_+_+1033668	F32B5.8_AGmRNA_3p_-_-813	RIT1M.1623_AGncRNA_3p_-_+2576	F32B5.7_AGmRNA_5p_-_-4627	gF32B5.4_AGmRNA_5p_+_-4656
I 2688222	I	2687972	2688511	.	0	.	2.76794	16.3081	14.7856	2688222	ncRNA	F32B5.9_WBsnRNA_5p_+_-727	F32B5.8_WBcoding_5p_-_+1253	F32B5.4_WBcoding_5p_+_-3857	F32B5.3_WBcoding_5p_+_-4537	F32B5.7_WBcoding_5p_-_-5423	F32B5.9_WBsnRNA_5p_+_-727	frag78_LUncRNA_5p_-_-3224	frag77_LUncRNA_3p_+_+3226	frag78_LUncRNA_3p_-_-3351	21ur-15102_WB21uRNA_3p_+_+163668	21ur-15161_WB21uRNA_5p_-_-445051	21ur-13866_WB21uRNA_3p_-_+1009377	21ur-14112_WB21uRNA_3p_+_+1034435	F32B5.8_AGmRNA_3p_-_-1580	RIT1M.1623_AGncRNA_3p_-_+1809	gF32B5.4_AGmRNA_5p_+_-3889	F32B5.3_AGmRNA_5p_+_-4519
I 2689196	I	2688606	2689437	.	0	.	3.97692	36.9561	35.0437	2689196	ncRNA	F32B5.9_WBsnRNA_3p_+_+125	F32B5.8_WBcoding_5p_-_+279	F32B5.4_WBcoding_5p_+_-2883	F32B5.3_WBcoding_5p_+_-3563	F32B5.7_WBcoding_5p_-_-6397	F32B5.9_WBsnRNA_3p_+_+125	frag78_LUncRNA_5p_-_-4198	frag77_LUncRNA_3p_+_+4200	frag78_LUncRNA_3p_-_-4325	21ur-15102_WB21uRNA_3p_+_+164642	21ur-15161_WB21uRNA_5p_-_-446025	21ur-13866_WB21uRNA_3p_-_+1008403	21ur-14112_WB21uRNA_3p_+_+1035409	F32B5.8_AGmRNA_5p_-_+627	RIT1M.1623_AGncRNA_3p_-_+835	F32B5.8_AGmRNA_3p_-_-2554	gF32B5.4_AGmRNA_5p_+_-2915
I 2689964	I	2689862	2690041	.	0	.	2.32252	10.3567	8.99501	2689964	AG1201	RIT1M.1623_AGncRNA_3p_-_+67	F32B5.8_WBcoding_5p_-_-489	F32B5.4_WBcoding_5p_+_-2115	F32B5.3_WBcoding_5p_+_-2795	F32B5.8_WBcoding_3p_-_-3322	F32B5.9_WBsnRNA_3p_+_+893	frag78_LUncRNA_5p_-_-4966	frag77_LUncRNA_3p_+_+4968	frag78_LUncRNA_3p_-_-5093	21ur-15102_WB21uRNA_3p_+_+165410	21ur-15161_WB21uRNA_5p_-_-446793	21ur-13866_WB21uRNA_3p_-_+1007635	21ur-14112_WB21uRNA_3p_+_+1036177	RIT1M.1623_AGncRNA_3p_-_+67	F32B5.8_AGmRNA_5p_-_-141	RIT1M.1623_AGncRNA_5p_-_+856	gF32B5.4_AGmRNA_5p_+_-2147
I 2690319	I	2690140	2690381	.	0	.	2.32252	10.3567	8.99501	2690319	AG1201	RIT1M.1623_AGncRNA_3p_-_-288	F32B5.8_WBcoding_5p_-_-844	F32B5.4_WBcoding_5p_+_-1760	F32B5.3_WBcoding_5p_+_-2440	F32B5.8_WBcoding_3p_-_-3677	F32B5.9_WBsnRNA_3p_+_+1248	frag78_LUncRNA_5p_-_-5321	frag77_LUncRNA_3p_+_+5323	frag78_LUncRNA_3p_-_-5448	21ur-15102_WB21uRNA_3p_+_+165765	21ur-15161_WB21uRNA_5p_-_-447148	21ur-13866_WB21uRNA_3p_-_+1007280	21ur-14112_WB21uRNA_3p_+_+1036532	RIT1M.1623_AGncRNA_3p_-_-288	F32B5.8_AGmRNA_5p_-_-496	RIT1M.1623_AGncRNA_5p_-_+501	gF32B5.4_AGmRNA_5p_+_-1792
I 2723245	I	2723125	2723920	.	0	.	2.22708	9.22222	7.89746	2723245	CDS	Y71F9B.6_WBcoding_3p_-_-724	Y71F9B.6_WBcoding_3p_-_-724	Y71F9B.16_WBcoding_5p_-_-1766	Y71F9B.4_WBcoding_5p_+_-3413	Y71F9B.6_WBcoding_5p_-_+3415	frag83_LUncRNA_5p_+_-16414	frag84_LUncRNA_5p_+_-16747	frag85_LUncRNA_5p_+_-19139	frag82_LUncRNA_5p_-_-19786	21ur-15102_WB21uRNA_3p_+_+198691	21ur-15161_WB21uRNA_5p_-_-480074	21ur-13866_WB21uRNA_3p_-_+974354	cloned_WB21uRNA_3p_-_+1022260	Y71F9B.6_AGmRNA_3p_-_-1660	Y71F9B.16_AGmRNA_5p_-_-1768	Y71F9B.6_AGmRNA_5p_-_+3346	Y71F9B.4_AGmRNA_5p_+_-3413
I 2727065	I	2725805	2730180	.	0	.	5.34498	66.3345	64.0411	2727065	CDS	Y71F9B.6_WBcoding_5p_-_-405	Y71F9B.6_WBcoding_5p_-_-405	Y71F9B.4_WBcoding_5p_+_+407	Y71F9B.3_WBcoding_5p_+_-2939	Y71F9B.2_WBcoding_5p_+_-4497	frag83_LUncRNA_5p_+_-12594	frag84_LUncRNA_5p_+_-12927	frag85_LUncRNA_5p_+_-15319	frag86_LUncRNA_5p_+_-17889	21ur-15102_WB21uRNA_3p_+_+202511	21ur-15161_WB21uRNA_5p_-_-483894	21ur-13866_WB21uRNA_3p_-_+970534	cloned_WB21uRNA_3p_-_+1018440	Y71F9B.4_AGmRNA_5p_+_+407	Y71F9B.6_AGmRNA_5p_-_-474	Y71F9B.4_AGmRNA_3p_+_-482	RIT1P.1401_AGncRNA_5p_+_-495
I 2731065	I	2730965	2731179	.	0	.	2.35434	10.7465	9.37279	2731065	AG1201	RIT1M.1125_AGncRNA_5p_-_+182	Y71F9B.3_WBcoding_3p_+_-391	Y71F9B.2_WBcoding_5p_+_-497	Y71F9B.3_WBcoding_5p_+_+1061	Y71F9B.4_WBcoding_3p_+_+3518	frag83_LUncRNA_5p_+_-8594	frag84_LUncRNA_5p_+_-8927	frag85_LUncRNA_5p_+_-11319	frag86_LUncRNA_5p_+_-13889	21ur-15102_WB21uRNA_3p_+_+206511	21ur-15161_WB21uRNA_5p_-_-487894	21ur-13866_WB21uRNA_3p_-_+966534	cloned_WB21uRNA_3p_-_+1014440	RIT1M.1125_AGncRNA_5p_-_+182	Y71F9B.3_AGmRNA_3p_+_-444	Y71F9B.2_AGmRNA_5p_+_-487	Y71F9B.3_AGmRNA_5p_+_+1283
I 2755005	I	2754955	2755179	.	0	.	1.97255	6.46706	5.2446	2755005	AG1201	Y71F9B.7_AGmRNA_3p_-_+566	Y71F9B.7_WBcoding_3p_-_+576	Y71F9B.9_WBcoding_3p_-_+4020	Y71F9B.10_WBcoding_3p_-_+6154	Y71F9B.8_WBcoding_5p_-_-12495	frag87_LUncRNA_5p_+_-3294	frag86_LUncRNA_3p_+_+9886	frag85_LUncRNA_3p_+_+12476	frag84_LUncRNA_3p_+_+14721	21ur-15102_WB21uRNA_3p_+_+230451	21ur-15161_WB21uRNA_5p_-_-511834	21ur-13866_WB21uRNA_3p_-_+942594	cloned_WB21uRNA_3p_-_+990500	Y71F9B.7_AGmRNA_3p_-_+566	Y71F9B.10_AGmRNA_3p_-_+4003	RIT1P.1353_AGmRNA_5p_+_-4003	RIT1M.1583_AGncRNA_5p_-_-4506
I 2755902	I	2755661	2755950	.	0	.	2.22708	9.22222	7.89746	2755902	CDS	Y71F9B.7_WBcoding_3p_-_-321	Y71F9B.7_WBcoding_3p_-_-321	Y71F9B.9_WBcoding_3p_-_+3123	Y71F9B.10_WBcoding_3p_-_+5257	Y71F9B.8_WBcoding_5p_-_-13392	frag87_LUncRNA_5p_+_-2397	frag86_LUncRNA_3p_+_+10783	frag85_LUncRNA_3p_+_+13373	frag84_LUncRNA_3p_+_+15618	21ur-15102_WB21uRNA_3p_+_+231348	21ur-15161_WB21uRNA_5p_-_-512731	21ur-13866_WB21uRNA_3p_-_+941697	cloned_WB21uRNA_3p_-_+989603	Y71F9B.7_AGmRNA_3p_-_-331	Y71F9B.10_AGmRNA_3p_-_+3106	RIT1P.1353_AGmRNA_5p_+_-3106	RIT1M.1583_AGncRNA_5p_-_-5403
I 2756779	I	2756650	2756927	.	0	.	2.38615	11.1419	9.75635	2756779	CDS	Y71F9B.7_WBcoding_3p_-_-1198	Y71F9B.7_WBcoding_3p_-_-1198	Y71F9B.9_WBcoding_3p_-_+2246	Y71F9B.10_WBcoding_3p_-_+4380	Y71F9B.8_WBcoding_5p_-_-14269	frag87_LUncRNA_5p_+_-1520	frag86_LUncRNA_3p_+_+11660	frag85_LUncRNA_3p_+_+14250	frag84_LUncRNA_3p_+_+16495	21ur-15102_WB21uRNA_3p_+_+232225	21ur-15161_WB21uRNA_5p_-_-513608	21ur-13866_WB21uRNA_3p_-_+940820	cloned_WB21uRNA_3p_-_+988726	Y71F9B.7_AGmRNA_3p_-_-1208	Y71F9B.10_AGmRNA_3p_-_+2229	RIT1P.1353_AGmRNA_5p_+_-2229	RIT1M.1583_AGncRNA_5p_-_-6280
I 2758373	I	2757350	2758799	.	0	.	5.59951	72.3662	70.0016	2758373	ncRNA	frag87_LUncRNA_3p_+_-33	Y71F9B.7_WBcoding_5p_-_-160	Y71F9B.9_WBcoding_3p_-_+652	Y71F9B.10_WBcoding_3p_-_+2786	Y71F9B.7_WBcoding_3p_-_-2792	frag87_LUncRNA_3p_+_-33	frag86_LUncRNA_3p_+_+13254	frag85_LUncRNA_3p_+_+15844	frag84_LUncRNA_3p_+_+18089	21ur-15102_WB21uRNA_3p_+_+233819	21ur-15161_WB21uRNA_5p_-_-515202	21ur-13866_WB21uRNA_3p_-_+939226	cloned_WB21uRNA_3p_-_+987132	Y71F9B.7_AGmRNA_5p_-_-173	Y71F9B.10_AGmRNA_3p_-_+635	RIT1P.1353_AGmRNA_5p_+_-635	Y71F9B.7_AGmRNA_3p_-_-2802
I 2759127	I	2758883	2759460	.	0	.	2.60886	14.0642	12.5975	2759127	CDS	Y71F9B.9_WBcoding_3p_-_-102	Y71F9B.9_WBcoding_3p_-_-102	Y71F9B.7_WBcoding_5p_-_-914	Y71F9B.9_WBcoding_5p_-_+1915	Y71F9B.10_WBcoding_3p_-_+2032	frag87_LUncRNA_3p_+_+721	frag86_LUncRNA_3p_+_+14008	frag85_LUncRNA_3p_+_+16598	frag84_LUncRNA_3p_+_+18843	21ur-15102_WB21uRNA_3p_+_+234573	21ur-15161_WB21uRNA_5p_-_-515956	21ur-13866_WB21uRNA_3p_-_+938472	cloned_WB21uRNA_3p_-_+986378	RIT1P.1353_AGmRNA_5p_+_+119	Y71F9B.10_AGmRNA_3p_-_-119	Y71F9B.7_AGmRNA_5p_-_-927	RIT1P.1353_AGmRNA_3p_+_-2527
I 2760972	I	2760637	2761132	.	0	.	3.11791	21.6664	20.025	2760972	CDS	Y71F9B.9_WBcoding_5p_-_+70	Y71F9B.9_WBcoding_5p_-_+70	Y71F9B.10_WBcoding_3p_-_+187	Y71F9B.9_WBcoding_3p_-_-1947	Y71F9B.7_WBcoding_5p_-_-2759	frag87_LUncRNA_3p_+_+2566	frag86_LUncRNA_3p_+_+15853	frag85_LUncRNA_3p_+_+18443	frag84_LUncRNA_3p_+_+20688	21ur-15102_WB21uRNA_3p_+_+236418	21ur-15161_WB21uRNA_5p_-_-517801	21ur-13866_WB21uRNA_3p_-_+936627	cloned_WB21uRNA_3p_-_+984533	RIT1P.1353_AGmRNA_3p_+_-682	Y71F9B.10_AGmRNA_3p_-_-1964	Y71F9B.7_AGmRNA_5p_-_-2772	RIT1M.1583_AGncRNA_5p_-_-10473
I 2761399	I	2761264	2761526	.	0	.	2.95883	19.1617	17.5737	2761399	CDS	Y71F9B.10_WBcoding_3p_-_-240	Y71F9B.10_WBcoding_3p_-_-240	Y71F9B.9_WBcoding_5p_-_-357	Y71F9B.7_WBcoding_5p_-_-3186	Y71F9B.1_WBcoding_5p_+_-13513	frag87_LUncRNA_3p_+_+2993	frag86_LUncRNA_3p_+_+16280	frag85_LUncRNA_3p_+_+18870	frag84_LUncRNA_3p_+_+21115	21ur-15102_WB21uRNA_3p_+_+236845	21ur-15161_WB21uRNA_5p_-_-518228	21ur-13866_WB21uRNA_3p_-_+936200	cloned_WB21uRNA_3p_-_+984106	RIT1P.1353_AGmRNA_3p_+_-255	Y71F9B.10_AGmRNA_3p_-_-2391	Y71F9B.7_AGmRNA_5p_-_-3199	RIT1M.1583_AGncRNA_5p_-_-10900
I 2773802	I	2773626	2773928	.	0	.	2.57705	13.6307	12.1753	2773802	AG1201	Y71F9B.1_AGmRNA_5p_+_+117	Y71F9B.1_WBcoding_5p_+_-1110	Y71F9B.10_WBcoding_5p_-_+2303	Y71F9B.13_WBcoding_3p_-_+2570	Y71F9B.14_WBcoding_3p_-_+7050	frag87_LUncRNA_3p_+_+15396	frag88_LUncRNA_5p_+_-25808	frag86_LUncRNA_3p_+_+28683	frag85_LUncRNA_3p_+_+31273	21ur-15102_WB21uRNA_3p_+_+249248	21ur-15161_WB21uRNA_5p_-_-530631	21ur-13866_WB21uRNA_3p_-_+923797	cloned_WB21uRNA_3p_-_+971703	Y71F9B.1_AGmRNA_5p_+_+117	Y71F9B.10_AGmRNA_5p_-_+2327	Y71F9B.13_AGmRNA_3p_-_+2570	Y71F9B.14_AGmRNA_3p_-_+7020
I 2774965	I	2774836	2775572	.	0	.	2.86338	17.7136	16.1581	2774965	CDS	Y71F9B.1_WBcoding_5p_+_+53	Y71F9B.1_WBcoding_5p_+_+53	Y71F9B.10_WBcoding_5p_-_+1140	Y71F9B.13_WBcoding_3p_-_+1407	Y71F9B.14_WBcoding_3p_-_+5887	frag87_LUncRNA_3p_+_+16559	frag88_LUncRNA_5p_+_-24645	frag86_LUncRNA_3p_+_+29846	frag85_LUncRNA_3p_+_+32436	21ur-15102_WB21uRNA_3p_+_+250411	21ur-15161_WB21uRNA_5p_-_-531794	21ur-13866_WB21uRNA_3p_-_+922634	cloned_WB21uRNA_3p_-_+970540	Y71F9B.1_AGmRNA_3p_+_-739	Y71F9B.10_AGmRNA_5p_-_+1164	Y71F9B.1_AGmRNA_5p_+_+1280	Y71F9B.13_AGmRNA_3p_-_+1407
I 2775974	I	2775782	2776155	.	0	.	3.21335	23.2219	21.5495	2775974	CDS	Y71F9B.10_WBcoding_5p_-_+131	Y71F9B.10_WBcoding_5p_-_+131	Y71F9B.13_WBcoding_3p_-_+398	Y71F9B.1_WBcoding_3p_+_+550	Y71F9B.13_WBcoding_5p_-_+2747	frag87_LUncRNA_3p_+_+17568	frag88_LUncRNA_5p_+_-23636	frag86_LUncRNA_3p_+_+30855	frag85_LUncRNA_3p_+_+33445	21ur-15102_WB21uRNA_3p_+_+251420	21ur-15161_WB21uRNA_5p_-_-532803	21ur-13866_WB21uRNA_3p_-_+921625	cloned_WB21uRNA_3p_-_+969531	Y71F9B.10_AGmRNA_5p_-_+155	Y71F9B.1_AGmRNA_3p_+_+270	Y71F9B.13_AGmRNA_3p_-_+398	Y71F9B.1_AGmRNA_5p_+_+2289
I 2776497	I	2776250	2776776	.	0	.	4.29508	43.2878	41.2848	2776497	CDS	Y71F9B.13_WBcoding_3p_-_-125	Y71F9B.13_WBcoding_3p_-_-125	Y71F9B.10_WBcoding_5p_-_-392	Y71F9B.1_WBcoding_3p_+_+1073	Y71F9B.13_WBcoding_5p_-_+2224	frag87_LUncRNA_3p_+_+18091	frag88_LUncRNA_5p_+_-23113	frag86_LUncRNA_3p_+_+31378	frag85_LUncRNA_3p_+_+33968	21ur-15102_WB21uRNA_3p_+_+251943	21ur-15161_WB21uRNA_5p_-_-533326	21ur-13866_WB21uRNA_3p_-_+921102	cloned_WB21uRNA_3p_-_+969008	Y71F9B.13_AGmRNA_3p_-_-125	Y71F9B.10_AGmRNA_5p_-_-368	Y71F9B.1_AGmRNA_3p_+_+793	Y71F9B.13_AGmRNA_5p_-_+2222
I 2777290	I	2777229	2777379	.	0	.	2.09982	7.794	6.51953	2777290	CDS	Y71F9B.13_WBcoding_3p_-_-918	Y71F9B.13_WBcoding_3p_-_-918	Y71F9B.10_WBcoding_5p_-_-1185	Y71F9B.13_WBcoding_5p_-_+1431	Y71F9B.1_WBcoding_3p_+_+1866	frag87_LUncRNA_3p_+_+18884	frag88_LUncRNA_5p_+_-22320	frag86_LUncRNA_3p_+_+32171	frag85_LUncRNA_3p_+_+34761	21ur-15102_WB21uRNA_3p_+_+252736	21ur-15161_WB21uRNA_5p_-_-534119	21ur-13866_WB21uRNA_3p_-_+920309	cloned_WB21uRNA_3p_-_+968215	Y71F9B.13_AGmRNA_3p_-_-918	Y71F9B.10_AGmRNA_5p_-_-1161	Y71F9B.13_AGmRNA_5p_-_+1429	Y71F9B.1_AGmRNA_3p_+_+1586
I 2778195	I	2777943	2778244	.	0	.	2.00437	6.78898	5.55318	2778195	AG1201	Y71F9B.13_AGmRNA_5p_-_+524	Y71F9B.13_WBcoding_5p_-_+526	Y71F9B.10_WBcoding_5p_-_-2090	Y71F9B.14_WBcoding_3p_-_+2657	Y71F9B.1_WBcoding_3p_+_+2771	frag87_LUncRNA_3p_+_+19789	frag88_LUncRNA_5p_+_-21415	frag86_LUncRNA_3p_+_+33076	frag85_LUncRNA_3p_+_+35666	21ur-15102_WB21uRNA_3p_+_+253641	21ur-15161_WB21uRNA_5p_-_-535024	21ur-13866_WB21uRNA_3p_-_+919404	cloned_WB21uRNA_3p_-_+967310	Y71F9B.13_AGmRNA_5p_-_+524	Y71F9B.10_AGmRNA_5p_-_-2066	Y71F9B.1_AGmRNA_3p_+_+2491	Y71F9B.14_AGmRNA_3p_-_+2627
I 2778602	I	2778452	2778744	.	0	.	2.64068	14.5028	13.0247	2778602	AG1201	Y71F9B.13_AGmRNA_5p_-_+117	Y71F9B.13_WBcoding_5p_-_+119	Y71F9B.14_WBcoding_3p_-_+2250	Y71F9B.10_WBcoding_5p_-_-2497	Y71F9B.1_WBcoding_3p_+_+3178	frag87_LUncRNA_3p_+_+20196	frag88_LUncRNA_5p_+_-21008	frag86_LUncRNA_3p_+_+33483	frag85_LUncRNA_3p_+_+36073	21ur-15102_WB21uRNA_3p_+_+254048	21ur-15161_WB21uRNA_5p_-_-535431	21ur-13866_WB21uRNA_3p_-_+918997	cloned_WB21uRNA_3p_-_+966903	Y71F9B.13_AGmRNA_5p_-_+117	Y71F9B.14_AGmRNA_3p_-_+2220	Y71F9B.13_AGmRNA_3p_-_-2230	Y71F9B.10_AGmRNA_5p_-_-2473
I 2831580	I	2830776	2832438	.	0	.	3.91329	35.7302	33.8365	2831580	ncRNA	frag91_LUncRNA_5p_-_+20	W10C8.2_WBcoding_5p_-_-1285	W10C8.3_WBcoding_3p_-_+1294	W10C8.2_WBcoding_3p_-_-8110	W03D8.3_WBcoding_5p_-_-9278	frag91_LUncRNA_5p_-_+20	frag90_LUncRNA_3p_+_-95	frag91_LUncRNA_3p_-_-129	frag90_LUncRNA_5p_+_+274	21ur-15102_WB21uRNA_3p_+_+307026	21ur-15161_WB21uRNA_5p_-_-588409	21ur-13866_WB21uRNA_3p_-_+866019	cloned_WB21uRNA_3p_-_+913925	W10C8.2_AGmRNA_5p_-_-1267	W10C8.3_AGmRNA_3p_-_+1294	RIT1M.1492_AGncRNA_5p_-_-5616	W10C8.2_AGmRNA_3p_-_-9338
I 2858109	I	2857037	2858428	.	0	.	4.16782	40.7155	38.7484	2858109	AG1201	W10C8.6_AGmRNA_3p_-_+417	W10C8.6_WBcoding_3p_-_+492	W10C8.5_WBcoding_5p_-_-2373	W10C8.4_WBcoding_5p_-_-4252	Y71F9AL.11_WBcoding_5p_+_-4296	frag98_LUncRNA_3p_+_+2666	frag99_LUncRNA_3p_-_+5903	Y71F9AL.13c_WBnc_3p_-_+17324	Y71F9AL.13d_WBnc_3p_-_+17324	21ur-15102_WB21uRNA_3p_+_+333555	21ur-15161_WB21uRNA_5p_-_-614938	21ur-13866_WB21uRNA_3p_-_+839490	cloned_WB21uRNA_3p_-_+887396	W10C8.6_AGmRNA_3p_-_+417	RIT1M.1119_AGncRNA_5p_-_-1247	W10C8.6_AGmRNA_5p_-_+1801	RIT1M.1119_AGncRNA_3p_-_-1886
I 2861613	I	2861293	2861800	.	0	.	2.54523	13.2024	11.7584	2861613	CDS	Y71F9AL.11_WBcoding_5p_+_-792	Y71F9AL.11_WBcoding_5p_+_-792	W10C8.6_WBcoding_5p_-_-1764	Y71F9AL.11_WBcoding_3p_+_-2853	W10C8.6_WBcoding_3p_-_-3012	frag99_LUncRNA_3p_-_+2399	frag98_LUncRNA_3p_+_+6170	Y71F9AL.13c_WBnc_3p_-_+13820	Y71F9AL.13d_WBnc_3p_-_+13820	21ur-15102_WB21uRNA_3p_+_+337059	21ur-15161_WB21uRNA_5p_-_-618442	21ur-13866_WB21uRNA_3p_-_+835986	cloned_WB21uRNA_3p_-_+883892	Y71F9AL.11_AGmRNA_5p_+_-792	W10C8.6_AGmRNA_5p_-_-1703	Y71F9AL.11_AGmRNA_3p_+_-2853	W10C8.6_AGmRNA_3p_-_-3087
I 2862220	I	2862021	2862452	.	0	.	2.83157	17.2403	15.6957	2862220	CDS	Y71F9AL.11_WBcoding_5p_+_-185	Y71F9AL.11_WBcoding_5p_+_-185	W10C8.6_WBcoding_5p_-_-2371	Y71F9AL.10_WBcoding_5p_+_-4211	W10C8.5_WBcoding_5p_-_-6484	frag99_LUncRNA_3p_-_+1792	frag98_LUncRNA_3p_+_+6777	Y71F9AL.13c_WBnc_3p_-_+13213	Y71F9AL.13d_WBnc_3p_-_+13213	21ur-15102_WB21uRNA_3p_+_+337666	21ur-15161_WB21uRNA_5p_-_-619049	21ur-13866_WB21uRNA_3p_-_+835379	cloned_WB21uRNA_3p_-_+883285	Y71F9AL.11_AGmRNA_5p_+_-185	W10C8.6_AGmRNA_5p_-_-2310	Y71F9AL.10_AGmRNA_5p_+_-4201	RIT1M.1119_AGncRNA_5p_-_-5358
I 2864439	I	2863585	2864933	.	0	.	4.00874	37.5742	35.6525	2864439	CDS	Y71F9AL.11_WBcoding_3p_+_-27	Y71F9AL.11_WBcoding_3p_+_-27	Y71F9AL.10_WBcoding_5p_+_-1992	Y71F9AL.11_WBcoding_5p_+_+2034	W10C8.6_WBcoding_5p_-_-4590	frag99_LUncRNA_5p_-_-377	frag98_LUncRNA_3p_+_+8996	Y71F9AL.13c_WBnc_3p_-_+10994	Y71F9AL.13d_WBnc_3p_-_+10994	21ur-15102_WB21uRNA_3p_+_+339885	21ur-15161_WB21uRNA_5p_-_-621268	21ur-13866_WB21uRNA_3p_-_+833160	cloned_WB21uRNA_3p_-_+881066	Y71F9AL.11_AGmRNA_3p_+_-27	Y71F9AL.10_AGmRNA_5p_+_-1982	Y71F9AL.11_AGmRNA_5p_+_+2034	W10C8.6_AGmRNA_5p_-_-4529
I 2866285	I	2866179	2866374	.	0	.	2.19526	8.85597	7.54367	2866285	AG1201	Y71F9AL.10_AGmRNA_5p_+_-136	Y71F9AL.10_WBcoding_5p_+_-146	Y71F9AL.11_WBcoding_3p_+_+1819	Y71F9AL.10_WBcoding_3p_+_-3093	Y71F9AL.11_WBcoding_5p_+_+3880	frag99_LUncRNA_5p_-_-2223	Y71F9AL.13c_WBnc_3p_-_+9148	Y71F9AL.13d_WBnc_3p_-_+9148	Y71F9AL.13c_WBnc_5p_-_+9751	21ur-15102_WB21uRNA_3p_+_+341731	21ur-15161_WB21uRNA_5p_-_-623114	21ur-13866_WB21uRNA_3p_-_+831314	cloned_WB21uRNA_3p_-_+879220	Y71F9AL.10_AGmRNA_5p_+_-136	Y71F9AL.11_AGmRNA_3p_+_+1819	Y71F9AL.12_AGmRNA_3p_-_+3860	Y71F9AL.10_AGmRNA_3p_+_-3860
I 2866554	I	2866456	2866673	.	0	.	2.09982	7.794	6.51953	2866554	CDS	Y71F9AL.10_WBcoding_5p_+_+123	Y71F9AL.10_WBcoding_5p_+_+123	Y71F9AL.11_WBcoding_3p_+_+2088	Y71F9AL.10_WBcoding_3p_+_-2824	Y71F9AL.12_WBcoding_3p_-_+4056	frag99_LUncRNA_5p_-_-2492	Y71F9AL.13c_WBnc_3p_-_+8879	Y71F9AL.13d_WBnc_3p_-_+8879	Y71F9AL.13c_WBnc_5p_-_+9482	21ur-15102_WB21uRNA_3p_+_+342000	21ur-15161_WB21uRNA_5p_-_-623383	21ur-13866_WB21uRNA_3p_-_+831045	cloned_WB21uRNA_3p_-_+878951	Y71F9AL.10_AGmRNA_5p_+_+133	Y71F9AL.11_AGmRNA_3p_+_+2088	Y71F9AL.12_AGmRNA_3p_-_+3591	Y71F9AL.10_AGmRNA_3p_+_-3591
I 2869852	I	2869705	2870465	.	0	.	2.64068	14.5028	13.0247	2869852	AG1201	Y71F9AL.12_AGmRNA_3p_-_+293	Y71F9AL.10_WBcoding_3p_+_+474	Y71F9AL.12_WBcoding_3p_-_+758	Y71F9AL.10_WBcoding_5p_+_+3421	Y71F9AL.11_WBcoding_3p_+_+5386	Y71F9AL.13c_WBnc_3p_-_+5581	Y71F9AL.13d_WBnc_3p_-_+5581	frag99_LUncRNA_5p_-_-5790	Y71F9AL.13c_WBnc_5p_-_+6184	21ur-15102_WB21uRNA_3p_+_+345298	21ur-15161_WB21uRNA_5p_-_-626681	21ur-13866_WB21uRNA_3p_-_+827747	cloned_WB21uRNA_3p_-_+875653	Y71F9AL.12_AGmRNA_3p_-_+293	Y71F9AL.10_AGmRNA_3p_+_-293	RIT1P.1515_AGncRNA_5p_+_-5067	Y71F9AL.11_AGmRNA_3p_+_+5386
I 2876182	I	2874920	2879337	.	0	.	9.44917	179.682	174.542	2876182	AG1201	Y71F9AL.13_AGmRNA_5p_-_+134	Y71F9AL.13_WBcoding_5p_-_+144	Y71F9AL.9_WBcoding_5p_+_-750	Y71F9AL.13_WBcoding_3p_-_-785	Y71F9AL.12_WBcoding_5p_-_-891	Y71F9AL.13d_WBnc_5p_-_-141	Y71F9AL.13c_WBnc_5p_-_-146	frag100_LUncRNA_3p_-_+156	frag101_LUncRNA_3p_-_+517	21ur-15102_WB21uRNA_3p_+_+351628	21ur-15161_WB21uRNA_5p_-_-633011	21ur-13866_WB21uRNA_3p_-_+821417	cloned_WB21uRNA_3p_-_+869323	Y71F9AL.13_AGmRNA_5p_-_+134	RIT1M.821_AGncRNA_3p_-_+305	Y71F9AL.9_AGmRNA_5p_+_-730	Y71F9AL.13_AGmRNA_3p_-_-749
I 2895018	I	2894614	2895216	.	0	.	2.79975	16.7717	15.2382	2895018	AG1201	RIT1M.1753_AGncRNA_5p_-_-97	Y71F9AL.17_WBcoding_3p_-_+312	Y71F9AL.16_WBcoding_5p_-_-1298	Y71F9AL.6_WBcoding_3p_+_+3755	Y71F9AL.7_WBcoding_3p_+_+5582	Y71F9AL.24_WBsnoRNA_5p_-_-6309	Y71F9AL.22_WBmiRNA_5p_-_-6459	Y71F9AL.3_WBte_5p_+_-13709	frag101_LUncRNA_5p_-_-18174	21ur-15102_WB21uRNA_3p_+_+370464	21ur-15161_WB21uRNA_5p_-_-651847	21ur-13866_WB21uRNA_3p_-_+802581	cloned_WB21uRNA_3p_-_+850487	RIT1M.1753_AGncRNA_5p_-_-97	Y71F9AL.17_AGmRNA_3p_-_+313	RIT1M.1753_AGncRNA_3p_-_-428	Y71F9AL.16_AGmRNA_5p_-_-1295
I 2900766	I	2900298	2901675	.	0	.	4.89957	56.1797	54.0095	2900766	CDS	Y71F9AL.17_WBcoding_5p_-_+96	Y71F9AL.17_WBcoding_5p_-_+96	Y71F9AL.5_WBcoding_5p_+_-571	Y71F9AL.4_WBcoding_5p_+_-2832	Y71F9AL.17_WBcoding_3p_-_-5436	Y71F9AL.3_WBte_5p_+_-7961	Y71F9AL.24_WBsnoRNA_5p_-_-12057	Y71F9AL.22_WBmiRNA_5p_-_-12207	Y71F9AL.23_WBmiRNA_5p_+_-20422	21ur-15102_WB21uRNA_3p_+_+376212	21ur-15161_WB21uRNA_5p_-_-657595	21ur-13866_WB21uRNA_3p_-_+796833	cloned_WB21uRNA_3p_-_+844739	Y71F9AL.17_AGmRNA_5p_-_+126	Y71F9AL.5_AGmRNA_5p_+_-252	Y71F9AL.4_AGmRNA_5p_+_-2786	Y71F9AL.17_AGmRNA_3p_-_-5435
I 2924669	I	2924588	2924746	.	0	.	2.38615	11.1419	9.75635	2924669	CDS	Y71F9AL.18_WBcoding_5p_-_+48	Y71F9AL.18_WBcoding_5p_-_+48	Y71F9AL.1_WBcoding_5p_+_-265	Y71F9AM.6_WBcoding_5p_+_-3726	Y71F9AM.5_WBcoding_5p_+_-5110	Y71F9AL.23_WBmiRNA_3p_+_+3378	Y71F9AM.7_WBsnoRNA_5p_+_-11118	Y71F9AL.3_WBte_3p_+_+14671	Y71F9AL.24_WBsnoRNA_5p_-_-35960	21ur-15102_WB21uRNA_3p_+_+400115	21ur-15161_WB21uRNA_5p_-_-681498	21ur-13866_WB21uRNA_3p_-_+772930	cloned_WB21uRNA_3p_-_+820836	Y71F9AL.1_AGmRNA_5p_+_-367	Y71F9AL.18_AGmRNA_5p_-_+1302	RIT1M.1781_AGncRNA_3p_-_+3467	Y71F9AL.1_AGmRNA_3p_+_-3467
I 2925252	I	2925028	2925578	.	0	.	2.54523	13.2024	11.7584	2925252	AG1201	Y71F9AL.1_AGmRNA_5p_+_+216	Y71F9AL.1_WBcoding_5p_+_+318	Y71F9AL.18_WBcoding_5p_-_-535	Y71F9AL.1_WBcoding_3p_+_-2888	Y71F9AM.6_WBcoding_5p_+_-3143	Y71F9AL.23_WBmiRNA_3p_+_+3961	Y71F9AM.7_WBsnoRNA_5p_+_-10535	Y71F9AL.3_WBte_3p_+_+15254	Y71F9AL.24_WBsnoRNA_5p_-_-36543	21ur-15102_WB21uRNA_3p_+_+400698	21ur-15161_WB21uRNA_5p_-_-682081	21ur-13866_WB21uRNA_3p_-_+772347	cloned_WB21uRNA_3p_-_+820253	Y71F9AL.1_AGmRNA_5p_+_+216	Y71F9AL.18_AGmRNA_5p_-_+719	RIT1M.1781_AGncRNA_3p_-_+2884	Y71F9AL.1_AGmRNA_3p_+_-2884
I 2927905	I	2927186	2929604	.	0	.	5.85403	78.555	76.1177	2927905	AG1201	RIT1M.1781_AGncRNA_3p_-_+231	Y71F9AL.1_WBcoding_3p_+_-235	Y71F9AM.6_WBcoding_5p_+_-490	Y71F9AM.5_WBcoding_5p_+_-1874	Y71F9AL.1_WBcoding_5p_+_+2971	Y71F9AL.23_WBmiRNA_3p_+_+6614	Y71F9AM.7_WBsnoRNA_5p_+_-7882	Y71F9AL.3_WBte_3p_+_+17907	Y71F9AL.24_WBsnoRNA_5p_-_-39196	21ur-15102_WB21uRNA_3p_+_+403351	21ur-15161_WB21uRNA_5p_-_-684734	21ur-13866_WB21uRNA_3p_-_+769694	cloned_WB21uRNA_3p_-_+817600	RIT1M.1781_AGncRNA_3p_-_+231	Y71F9AL.1_AGmRNA_3p_+_-231	Y71F9AM.6_AGmRNA_5p_+_-494	RIT1M.1781_AGncRNA_5p_-_+1108
I 2929955	I	2929769	2930468	.	0	.	3.43666	28.1536	26.3888	2929955	AG1201	Y71F9AM.5_AGmRNA_5p_+_+120	Y71F9AM.5_WBcoding_5p_+_+176	Y71F9AM.6_WBcoding_3p_+_+274	Y71F9AM.5_WBcoding_3p_+_-1408	Y71F9AM.4_WBcoding_5p_+_-1507	Y71F9AM.7_WBsnoRNA_5p_+_-5832	Y71F9AL.23_WBmiRNA_3p_+_+8664	Y71F9AL.3_WBte_3p_+_+19957	frag103_LUncRNA_3p_-_+37662	21ur-15102_WB21uRNA_3p_+_+405401	21ur-15161_WB21uRNA_5p_-_-686784	21ur-13866_WB21uRNA_3p_-_+767644	cloned_WB21uRNA_3p_-_+815550	Y71F9AM.5_AGmRNA_5p_+_+120	Y71F9AM.6_AGmRNA_3p_+_+264	RIT1M.1781_AGncRNA_5p_-_-942	Y71F9AM.5_AGmRNA_3p_+_-1407
I 2962176	I	2962043	2962312	.	0	.	2.4816	12.3619	10.9409	2962176	AG1201	Y71F9AR.1_AGmRNA_5p_-_-4264	Y71F9AR.1_WBcoding_5p_-_-4298	Y71F9AM.4_WBcoding_3p_+_+15022	Y71F9AR.4_WBcoding_3p_-_+19477	Y71F9AM.8_WBcoding_5p_-_-20591	frag103_LUncRNA_3p_-_+5441	frag102_LUncRNA_5p_+_-5441	frag103_LUncRNA_5p_-_+5565	frag102_LUncRNA_3p_+_-5565	21ur-15102_WB21uRNA_3p_+_+437622	21ur-15161_WB21uRNA_5p_-_-719005	21ur-13866_WB21uRNA_3p_-_+735423	cloned_WB21uRNA_3p_-_+783329	Y71F9AR.1_AGmRNA_5p_-_-4264	RIT1M.1845_AGncRNA_3p_-_+7744	Y71F9AR.1_AGmRNA_3p_-_-12664	RIT1M.1358_AGncRNA_5p_-_-13521
I 2962651	I	2962570	2962793	.	0	.	1.90892	5.84334	4.6482	2962651	AG1201	Y71F9AR.1_AGmRNA_5p_-_-4739	Y71F9AR.1_WBcoding_5p_-_-4773	Y71F9AM.4_WBcoding_3p_+_+15497	Y71F9AR.4_WBcoding_3p_-_+19002	Y71F9AR.2_WBcoding_3p_-_+20614	frag103_LUncRNA_3p_-_+4966	frag102_LUncRNA_5p_+_-4966	frag103_LUncRNA_5p_-_+5090	frag102_LUncRNA_3p_+_-5090	21ur-15102_WB21uRNA_3p_+_+438097	21ur-15161_WB21uRNA_5p_-_-719480	21ur-13866_WB21uRNA_3p_-_+734948	cloned_WB21uRNA_3p_-_+782854	Y71F9AR.1_AGmRNA_5p_-_-4739	RIT1M.1845_AGncRNA_3p_-_+7269	Y71F9AR.1_AGmRNA_3p_-_-13139	RIT1M.1358_AGncRNA_5p_-_-13996
I 2996617	I	2995517	2996910	.	0	.	3.94511	36.3414	34.4383	2996617	CDS	Y54E10BL.4_WBcoding_5p_+_+209	Y54E10BL.4_WBcoding_5p_+_+209	Y71F9AR.3_WBcoding_5p_-_-702	Y54E10BL.5_WBcoding_3p_-_+4732	Y54E10BL.4_WBcoding_3p_+_-4763	frag107_LUncRNA_5p_+_-13877	frag105_LUncRNA_3p_+_+21646	frag106_LUncRNA_5p_-_-21646	frag105_LUncRNA_5p_+_+21699	21ur-15102_WB21uRNA_3p_+_+472063	21ur-13866_WB21uRNA_3p_-_+700982	cloned_WB21uRNA_3p_-_+748888	21ur-11567_WB21uRNA_5p_+_-748888	Y54E10BL.4_AGmRNA_5p_+_+370	Y71F9AR.3_AGmRNA_5p_-_-646	RIT1M.1374_AGmRNA_3p_-_+4094	Y54E10BL.4_AGmRNA_3p_+_-4651
I 3010194	I	3009932	3010314	.	0	.	2.64068	14.5028	13.0247	3010194	ncRNA	frag107_LUncRNA_5p_+_-300	Y54E10BL.2_WBcoding_5p_+_-498	Y54E10BL.1_WBcoding_5p_+_-1919	Y54E10BL.6_WBcoding_5p_-_+3256	Y54E10BL.3_WBcoding_3p_+_+4251	frag107_LUncRNA_5p_+_-300	frag105_LUncRNA_3p_+_+35223	frag106_LUncRNA_5p_-_-35223	frag105_LUncRNA_5p_+_+35276	21ur-15102_WB21uRNA_3p_+_+485640	21ur-13866_WB21uRNA_3p_-_+687405	cloned_WB21uRNA_3p_-_+735311	21ur-11567_WB21uRNA_5p_+_-735311	Y54E10BL.2_AGmRNA_5p_+_-490	gY54E10BL.1_AGmRNA_5p_+_-1976	Y54E10BL.6_AGmRNA_5p_-_+3256	Y54E10BL.3_AGmRNA_3p_+_+4250
I 3010816	I	3010682	3011444	.	0	.	2.83157	17.2403	15.6957	3010816	CDS	Y54E10BL.2_WBcoding_5p_+_+124	Y54E10BL.2_WBcoding_5p_+_+124	Y54E10BL.1_WBcoding_5p_+_-1297	Y54E10BL.6_WBcoding_5p_-_+2634	Y54E10BL.3_WBcoding_3p_+_+4873	frag107_LUncRNA_3p_+_+197	frag105_LUncRNA_3p_+_+35845	frag106_LUncRNA_5p_-_-35845	frag105_LUncRNA_5p_+_+35898	21ur-15102_WB21uRNA_3p_+_+486262	21ur-13866_WB21uRNA_3p_-_+686783	cloned_WB21uRNA_3p_-_+734689	21ur-11567_WB21uRNA_5p_+_-734689	Y54E10BL.2_AGmRNA_5p_+_+132	gY54E10BL.1_AGmRNA_5p_+_-1354	Y54E10BL.6_AGmRNA_5p_-_+2634	Y54E10BL.3_AGmRNA_3p_+_+4872
I 3015822	I	3014677	3016222	.	0	.	5.06524	60.8926	58.6683	3015822	CDS	Y54E10BR.4_WBcoding_5p_+_+78	Y54E10BR.4_WBcoding_5p_+_+78	Y54E10BL.6_WBcoding_5p_-_-2372	Y54E10BL.1_WBcoding_3p_+_+3380	Y54E10BL.2_WBcoding_3p_+_+4161	frag107_LUncRNA_3p_+_+5203	frag105_LUncRNA_3p_+_+40851	frag106_LUncRNA_5p_-_-40851	frag105_LUncRNA_5p_+_+40904	21ur-15102_WB21uRNA_3p_+_+491268	21ur-13866_WB21uRNA_3p_-_+681777	cloned_WB21uRNA_3p_-_+729683	21ur-11567_WB21uRNA_5p_+_-729683	Y54E10BR.4_AGmRNA_5p_+_+112	Y54E10BL.6_AGmRNA_5p_-_-2372	gY54E10BL.1_AGmRNA_3p_+_+3380	Y54E10BL.2_AGmRNA_3p_+_+4117
I 3019576	I	3019324	3019811	.	0	.	3.3088	24.8156	23.1124	3019576	CDS	Y54E10BR.4_WBcoding_3p_+_-1961	Y54E10BR.4_WBcoding_3p_+_-1961	Y54E10BR.3_WBcoding_5p_+_-2075	Y54E10BR.4_WBcoding_5p_+_+3832	Y54E10BL.6_WBcoding_5p_-_-6126	frag107_LUncRNA_3p_+_+8957	frag105_LUncRNA_3p_+_+44605	frag106_LUncRNA_5p_-_-44605	frag105_LUncRNA_5p_+_+44658	21ur-15102_WB21uRNA_3p_+_+495022	21ur-13866_WB21uRNA_3p_-_+678023	cloned_WB21uRNA_3p_-_+725929	21ur-11567_WB21uRNA_5p_+_-725929	Y54E10BR.4_AGmRNA_3p_+_-1968	Y54E10BR.3_AGmRNA_5p_+_-2076	Y54E10BR.4_AGmRNA_5p_+_+3866	Y54E10BL.6_AGmRNA_5p_-_-6126
I 3032603	I	3032292	3033542	.	0	.	4.64505	50.6207	48.5205	3032603	CDS	Y54E10BR.6_WBcoding_5p_-_+337	Y54E10BR.6_WBcoding_5p_-_+337	Y54E10BR.2_WBcoding_5p_+_-366	Y54E10BR.6_WBcoding_3p_-_-1389	Y54E10BR.5_WBcoding_5p_-_-1507	frag107_LUncRNA_3p_+_+21984	M01B12.1_WBte_5p_+_-54639	frag105_LUncRNA_3p_+_+57632	frag106_LUncRNA_5p_-_-57632	21ur-15102_WB21uRNA_3p_+_+508049	21ur-13866_WB21uRNA_3p_-_+664996	cloned_WB21uRNA_3p_-_+712902	21ur-11567_WB21uRNA_5p_+_-712902	Y54E10BR.5_AGmRNA_5p_-_+337	Y54E10BR.7_AGmRNA_3p_-_+405	Y54E10BR.2_AGmRNA_5p_+_-405	RIT1P.749_AGmRNA_5p_+_-3575
I 3035377	I	3035242	3035490	.	0	.	2.22708	9.22222	7.89746	3035377	CDS	Y54E10BR.7_WBcoding_3p_-_-137	Y54E10BR.7_WBcoding_3p_-_-137	Y54E10BR.2_WBcoding_3p_+_+614	Y54E10BR.6_WBcoding_5p_-_-2437	Y54E10BR.5_WBcoding_5p_-_-4281	frag107_LUncRNA_3p_+_+24758	M01B12.1_WBte_5p_+_-51865	frag105_LUncRNA_3p_+_+60406	frag106_LUncRNA_5p_-_-60406	21ur-15102_WB21uRNA_3p_+_+510823	21ur-13866_WB21uRNA_3p_-_+662222	cloned_WB21uRNA_3p_-_+710128	21ur-11567_WB21uRNA_5p_+_-710128	RIT1P.749_AGmRNA_5p_+_-801	Y54E10BR.2_AGmRNA_3p_+_+1291	RIT1P.749_AGmRNA_3p_+_-2355	Y54E10BR.2_AGmRNA_5p_+_+2369
I 3036276	I	3036189	3036422	.	0	.	2.00437	6.78898	5.55318	3036276	AG1201	RIT1P.749_AGmRNA_5p_+_+98	Y54E10BR.7_WBcoding_3p_-_-1036	Y54E10BR.2_WBcoding_3p_+_+1513	Y54E10BR.6_WBcoding_5p_-_-3336	Y54E10BR.5_WBcoding_5p_-_-5180	frag107_LUncRNA_3p_+_+25657	M01B12.1_WBte_5p_+_-50966	frag105_LUncRNA_3p_+_+61305	frag106_LUncRNA_5p_-_-61305	21ur-15102_WB21uRNA_3p_+_+511722	21ur-13866_WB21uRNA_3p_-_+661323	cloned_WB21uRNA_3p_-_+709229	21ur-11567_WB21uRNA_5p_+_-709229	RIT1P.749_AGmRNA_5p_+_+98	Y54E10BR.2_AGmRNA_3p_+_+2190	Y54E10BR.7_AGmRNA_3p_-_-3268	Y54E10BR.5_AGmRNA_5p_-_-3336
I 3059358	I	3059181	3059437	.	0	.	2.25889	9.59447	8.25737	3059358	AG1201	Y54E10BR.1_AGmRNA_5p_+_+42	Y54E10BR.1_WBcoding_5p_+_+105	Y54E10BR.8_WBcoding_5p_-_-191	M01B12.3_WBcoding_3p_-_+9876	Y54E10BR.1_WBcoding_3p_+_-10037	M01B12.1_WBte_5p_+_-27884	frag108_LUncRNA_5p_+_-40324	frag110_LUncRNA_3p_-_+43854	frag109_LUncRNA_5p_+_-43854	21ur-15102_WB21uRNA_3p_+_+534804	21ur-13866_WB21uRNA_3p_-_+638241	cloned_WB21uRNA_3p_-_+686147	21ur-11567_WB21uRNA_5p_+_-686147	Y54E10BR.1_AGmRNA_5p_+_+42	Y54E10BR.8_AGmRNA_5p_-_-263	Y54E10BR.1_AGmRNA_3p_+_-9894	M01B12.3_AGmRNA_3p_-_+10022
I 3069893	I	3069709	3070162	.	0	.	2.83157	17.2403	15.6957	3069893	CDS	M01B12.3_WBcoding_5p_-_+249	M01B12.3_WBcoding_5p_-_+249	Y54E10BR.1_WBcoding_3p_+_+498	M01B12.3_WBcoding_3p_-_-659	M01B12.4_WBcoding_3p_-_+1079	M01B12.1_WBte_5p_+_-17349	frag108_LUncRNA_5p_+_-29789	frag110_LUncRNA_3p_-_+33319	frag109_LUncRNA_5p_+_-33319	21ur-15102_WB21uRNA_3p_+_+545339	21ur-13866_WB21uRNA_3p_-_+627706	cloned_WB21uRNA_3p_-_+675612	21ur-11567_WB21uRNA_5p_+_-675612	M01B12.3_AGmRNA_5p_-_+315	Y54E10BR.1_AGmRNA_3p_+_+641	M01B12.4_AGmRNA_3p_-_+1130	Y54E10BR.1_AGmRNA_5p_+_+10577
I 3070440	I	3070397	3070569	.	0	.	2.22708	9.22222	7.89746	3070440	AG1201	M01B12.3_AGmRNA_5p_-_-232	M01B12.3_WBcoding_5p_-_-298	M01B12.4_WBcoding_3p_-_+532	Y54E10BR.1_WBcoding_3p_+_+1045	M01B12.3_WBcoding_3p_-_-1206	M01B12.1_WBte_5p_+_-16802	frag108_LUncRNA_5p_+_-29242	frag110_LUncRNA_3p_-_+32772	frag109_LUncRNA_5p_+_-32772	21ur-15102_WB21uRNA_3p_+_+545886	21ur-13866_WB21uRNA_3p_-_+627159	cloned_WB21uRNA_3p_-_+675065	21ur-11567_WB21uRNA_5p_+_-675065	M01B12.3_AGmRNA_5p_-_-232	M01B12.4_AGmRNA_3p_-_+583	M01B12.3_AGmRNA_3p_-_-1060	Y54E10BR.1_AGmRNA_3p_+_+1188
I 3085226	I	3084989	3085357	.	0	.	2.29071	9.97264	8.62327	3085226	CDS	M01B12.5_WBcoding_3p_-_-211	M01B12.5_WBcoding_3p_-_-211	M01B12.4_WBcoding_5p_-_-348	M01B12.5_WBcoding_5p_-_+11051	M01B12.4_WBcoding_3p_-_-14254	M01B12.1_WBte_5p_+_-2016	frag108_LUncRNA_5p_+_-14456	frag110_LUncRNA_3p_-_+17986	frag109_LUncRNA_5p_+_-17986	21ur-15102_WB21uRNA_3p_+_+560672	21ur-13866_WB21uRNA_3p_-_+612373	cloned_WB21uRNA_3p_-_+660279	21ur-11567_WB21uRNA_5p_+_-660279	RIT1P.390_AGncRNA_5p_+_-7247	M01B12.4_AGmRNA_5p_-_+11051	M01B12.3_AGmRNA_5p_-_-15018	Y54E10BR.1_AGmRNA_3p_+_+15974
I 3085757	I	3085618	3085994	.	0	.	2.8952	18.1916	16.6253	3085757	CDS	M01B12.5_WBcoding_3p_-_-742	M01B12.5_WBcoding_3p_-_-742	M01B12.4_WBcoding_5p_-_-879	M01B12.5_WBcoding_5p_-_+10520	M01B12.4_WBcoding_3p_-_-14785	M01B12.1_WBte_5p_+_-1485	frag108_LUncRNA_5p_+_-13925	frag110_LUncRNA_3p_-_+17455	frag109_LUncRNA_5p_+_-17455	21ur-15102_WB21uRNA_3p_+_+561203	21ur-13866_WB21uRNA_3p_-_+611842	cloned_WB21uRNA_3p_-_+659748	21ur-11567_WB21uRNA_5p_+_-659748	RIT1P.390_AGncRNA_5p_+_-6716	M01B12.4_AGmRNA_5p_-_+10520	M01B12.3_AGmRNA_5p_-_-15549	C45E1.1_AGmRNA_5p_+_-16069
I 3098687	I	3098629	3098823	.	0	.	2.09982	7.794	6.51953	3098687	ncRNA	frag108_LUncRNA_5p_+_-995	M01B12.5_WBcoding_5p_-_-2410	C45E1.1_WBcoding_5p_+_-5678	C45E1.5_WBcoding_3p_-_+10963	M01B12.5_WBcoding_3p_-_-13672	frag108_LUncRNA_5p_+_-995	frag110_LUncRNA_3p_-_+4525	frag109_LUncRNA_5p_+_-4525	frag110_LUncRNA_5p_-_+4597	21ur-15102_WB21uRNA_3p_+_+574133	21ur-13866_WB21uRNA_3p_-_+598912	cloned_WB21uRNA_3p_-_+646818	21ur-11567_WB21uRNA_5p_+_-646818	M01B12.4_AGmRNA_5p_-_-2410	C45E1.1_AGmRNA_5p_+_-3139	RIT1P.390_AGncRNA_3p_+_+4802	C45E1.5_AGmRNA_3p_-_+10850
I 3101129	I	3101068	3101273	.	0	.	2.03618	7.11752	5.86874	3101129	AG1201	C45E1.1_AGmRNA_5p_+_-697	C45E1.1_WBcoding_5p_+_-3236	M01B12.5_WBcoding_5p_-_-4852	C45E1.1_WBcoding_3p_+_-8415	C45E1.5_WBcoding_3p_-_+8521	frag108_LUncRNA_3p_+_+1359	frag110_LUncRNA_3p_-_+2083	frag109_LUncRNA_5p_+_-2083	frag110_LUncRNA_5p_-_+2155	21ur-15102_WB21uRNA_3p_+_+576575	21ur-13866_WB21uRNA_3p_-_+596470	cloned_WB21uRNA_3p_-_+644376	21ur-11567_WB21uRNA_5p_+_-644376	C45E1.1_AGmRNA_5p_+_-697	M01B12.4_AGmRNA_5p_-_-4852	RIT1P.390_AGncRNA_3p_+_+7244	C45E1.5_AGmRNA_3p_-_+8408
I 3102208	I	3101495	3102521	.	0	.	3.69058	31.5511	29.7268	3102208	AG1201	C45E1.1_AGmRNA_5p_+_+382	C45E1.1_WBcoding_5p_+_-2157	M01B12.5_WBcoding_5p_-_-5931	C45E1.1_WBcoding_3p_+_-7336	C45E1.5_WBcoding_3p_-_+7442	frag110_LUncRNA_3p_-_+1004	frag109_LUncRNA_5p_+_-1004	frag110_LUncRNA_5p_-_+1076	frag109_LUncRNA_3p_+_-1076	21ur-15102_WB21uRNA_3p_+_+577654	21ur-13866_WB21uRNA_3p_-_+595391	cloned_WB21uRNA_3p_-_+643297	21ur-11567_WB21uRNA_5p_+_-643297	C45E1.1_AGmRNA_5p_+_+382	M01B12.4_AGmRNA_5p_-_-5931	C45E1.5_AGmRNA_3p_-_+7329	C45E1.1_AGmRNA_3p_+_-7376
I 3103113	I	3102851	3103731	.	0	.	2.64068	14.5028	13.0247	3103113	ncRNA	frag110_LUncRNA_3p_-_+99	C45E1.1_WBcoding_5p_+_-1252	C45E1.5_WBcoding_3p_-_+6537	M01B12.5_WBcoding_5p_-_-6836	C45E1.5_WBcoding_5p_-_+7561	frag110_LUncRNA_3p_-_+99	frag109_LUncRNA_5p_+_-99	frag110_LUncRNA_5p_-_+171	frag109_LUncRNA_3p_+_-171	21ur-15102_WB21uRNA_3p_+_+578559	21ur-13866_WB21uRNA_3p_-_+594486	cloned_WB21uRNA_3p_-_+642392	21ur-11567_WB21uRNA_5p_+_-642392	C45E1.1_AGmRNA_5p_+_+1287	C45E1.5_AGmRNA_3p_-_+6424	C45E1.1_AGmRNA_3p_+_-6471	M01B12.4_AGmRNA_5p_-_-6836
I 3105421	I	3105145	3105518	.	0	.	2.99065	19.6536	18.055	3105421	CDS	C45E1.1_WBcoding_5p_+_+1056	C45E1.1_WBcoding_5p_+_+1056	C45E1.5_WBcoding_3p_-_+4229	M01B12.5_WBcoding_5p_-_-9144	C45E1.4_WBcoding_3p_-_+9617	frag109_LUncRNA_3p_+_+2137	frag110_LUncRNA_5p_-_-2137	frag109_LUncRNA_5p_+_+2209	frag110_LUncRNA_3p_-_-2209	21ur-15102_WB21uRNA_3p_+_+580867	21ur-13866_WB21uRNA_3p_-_+592178	cloned_WB21uRNA_3p_-_+640084	21ur-11567_WB21uRNA_5p_+_-640084	C45E1.1_AGmRNA_5p_+_+3595	C45E1.5_AGmRNA_3p_-_+4116	C45E1.1_AGmRNA_3p_+_-4163	C45E1.5_AGmRNA_5p_-_+5492
I 3105975	I	3105901	3106111	.	0	.	1.90892	5.84334	4.6482	3105975	CDS	C45E1.1_WBcoding_5p_+_+1610	C45E1.1_WBcoding_5p_+_+1610	C45E1.5_WBcoding_3p_-_+3675	C45E1.4_WBcoding_3p_-_+9063	M01B12.5_WBcoding_5p_-_-9698	frag109_LUncRNA_3p_+_+2691	frag110_LUncRNA_5p_-_-2691	frag109_LUncRNA_5p_+_+2763	frag110_LUncRNA_3p_-_-2763	21ur-15102_WB21uRNA_3p_+_+581421	21ur-13866_WB21uRNA_3p_-_+591624	cloned_WB21uRNA_3p_-_+639530	21ur-11567_WB21uRNA_5p_+_-639530	C45E1.5_AGmRNA_3p_-_+3562	C45E1.1_AGmRNA_3p_+_-3609	C45E1.5_AGmRNA_5p_-_+4938	RIT1M.764_AGmRNA_3p_-_+5981
I 3114350	I	3114206	3114602	.	0	.	2.38615	11.1419	9.75635	3114350	CDS	C45E1.4_WBcoding_3p_-_+688	C45E1.4_WBcoding_3p_-_+688	C45E1.5_WBcoding_5p_-_-3676	C45E1.1_WBcoding_3p_+_+4806	C45E1.4_WBcoding_5p_-_+10797	frag111_LUncRNA_3p_-_+1735	linc-167_WBlnc_5p_+_-7663	frag109_LUncRNA_3p_+_+11066	frag110_LUncRNA_5p_-_-11066	21ur-13866_WB21uRNA_3p_-_+583249	21ur-15102_WB21uRNA_3p_+_+589796	cloned_WB21uRNA_3p_-_+631155	21ur-11567_WB21uRNA_5p_+_-631155	C45E1.4_AGmRNA_3p_-_+688	RIT1M.1177_AGncRNA_5p_-_-816	RIT1M.764_AGmRNA_5p_-_-2145	C45E1.4_AGmRNA_5p_-_+3278
I 3116100	I	3116030	3116182	.	0	.	2.13163	8.14178	6.85458	3116100	ncRNA	frag111_LUncRNA_3p_-_-15	C45E1.4_WBcoding_3p_-_-1062	C45E1.5_WBcoding_5p_-_-5426	C45E1.1_WBcoding_3p_+_+6556	C45E1.4_WBcoding_5p_-_+9047	frag111_LUncRNA_3p_-_-15	linc-167_WBlnc_5p_+_-5913	frag109_LUncRNA_3p_+_+12816	frag110_LUncRNA_5p_-_-12816	21ur-13866_WB21uRNA_3p_-_+581499	21ur-15102_WB21uRNA_3p_+_+591546	cloned_WB21uRNA_3p_-_+629405	21ur-11567_WB21uRNA_5p_+_-629405	C45E1.4_AGmRNA_3p_-_-1062	RIT1M.1177_AGncRNA_5p_-_-2566	RIT1M.764_AGmRNA_5p_-_-3895	C45E1.5_AGmRNA_5p_-_-5187
I 3117128	I	3117030	3117324	.	0	.	2.41797	11.543	10.1456	3117128	AG1201	C45E1.4_AGmRNA_5p_-_+500	C45E1.4_WBcoding_3p_-_-2090	C45E1.5_WBcoding_5p_-_-6454	C45E1.1_WBcoding_3p_+_+7584	C45E1.4_WBcoding_5p_-_+8019	frag111_LUncRNA_5p_-_-952	linc-167_WBlnc_5p_+_-4885	frag109_LUncRNA_3p_+_+13844	frag110_LUncRNA_5p_-_-13844	21ur-13866_WB21uRNA_3p_-_+580471	21ur-15102_WB21uRNA_3p_+_+592574	cloned_WB21uRNA_3p_-_+628377	21ur-11567_WB21uRNA_5p_+_-628377	C45E1.4_AGmRNA_5p_-_+500	RIT1M.1177_AGncRNA_5p_-_-3594	RIT1M.764_AGmRNA_5p_-_-4923	C45E1.5_AGmRNA_5p_-_-6215
I 3117853	I	3117769	3117952	.	0	.	2.03618	7.11752	5.86874	3117853	AG1201	C45E1.4_AGmRNA_5p_-_-225	C45E1.4_WBcoding_3p_-_-2815	C45E1.5_WBcoding_5p_-_-7179	C45E1.4_WBcoding_5p_-_+7294	C45E1.5_WBcoding_3p_-_-8203	frag111_LUncRNA_5p_-_-1677	linc-167_WBlnc_5p_+_-4160	frag109_LUncRNA_3p_+_+14569	frag110_LUncRNA_5p_-_-14569	21ur-13866_WB21uRNA_3p_-_+579746	21ur-15102_WB21uRNA_3p_+_+593299	cloned_WB21uRNA_3p_-_+627652	21ur-11567_WB21uRNA_5p_+_-627652	C45E1.4_AGmRNA_5p_-_-225	RIT1M.1177_AGncRNA_5p_-_-4319	RIT1M.764_AGmRNA_5p_-_-5648	C45E1.5_AGmRNA_5p_-_-6940
I 3118752	I	3118529	3118792	.	0	.	2.068	7.45256	6.19091	3118752	AG1201	C45E1.4_AGmRNA_5p_-_-1124	C45E1.4_WBcoding_3p_-_-3714	C45E1.5_WBcoding_5p_-_-8078	C45E1.1_WBcoding_3p_+_+9208	K09H9.9_WBcoding_3p_-_+14224	frag111_LUncRNA_5p_-_-2576	linc-167_WBlnc_5p_+_-3261	K09H9.4_WBte_3p_-_+15046	frag109_LUncRNA_3p_+_+15468	21ur-13866_WB21uRNA_3p_-_+578847	21ur-15102_WB21uRNA_3p_+_+594198	cloned_WB21uRNA_3p_-_+626753	21ur-11567_WB21uRNA_5p_+_-626753	C45E1.4_AGmRNA_5p_-_-1124	RIT1M.1177_AGncRNA_5p_-_-5218	RIT1M.764_AGmRNA_5p_-_-6547	C45E1.5_AGmRNA_5p_-_-7839
I 3119513	I	3119388	3119591	.	0	.	2.068	7.45256	6.19091	3119513	AG1201	C45E1.4_AGmRNA_5p_-_-1885	C45E1.4_WBcoding_3p_-_-4475	C45E1.5_WBcoding_5p_-_-8839	C45E1.1_WBcoding_3p_+_+9969	K09H9.9_WBcoding_3p_-_+13463	linc-167_WBlnc_5p_+_-2500	frag111_LUncRNA_5p_-_-3337	linc-167_WBlnc_3p_+_-8150	K09H9.4_WBte_3p_-_+14285	21ur-13866_WB21uRNA_3p_-_+578086	21ur-15102_WB21uRNA_3p_+_+594959	cloned_WB21uRNA_3p_-_+625992	21ur-11567_WB21uRNA_5p_+_-625992	C45E1.4_AGmRNA_5p_-_-1885	RIT1M.1177_AGncRNA_5p_-_-5979	RIT1M.764_AGmRNA_5p_-_-7308	C45E1.5_AGmRNA_5p_-_-8600
I 3121578	I	3121357	3121637	.	0	.	2.09982	7.794	6.51953	3121578	ncRNA	linc-167_WBlnc_5p_+_-435	C45E1.4_WBcoding_5p_-_+3569	C45E1.5_WBcoding_5p_-_-10904	K09H9.9_WBcoding_3p_-_+11398	C45E1.5_WBcoding_3p_-_-11928	linc-167_WBlnc_5p_+_-435	frag111_LUncRNA_5p_-_-5402	linc-167_WBlnc_3p_+_-6085	K09H9.4_WBte_3p_-_+12220	21ur-13866_WB21uRNA_3p_-_+576021	21ur-15102_WB21uRNA_3p_+_+597024	cloned_WB21uRNA_3p_-_+623927	21ur-11567_WB21uRNA_5p_+_-623927	C45E1.4_AGmRNA_5p_-_-3950	RIT1M.1177_AGncRNA_5p_-_-8044	RIT1M.764_AGmRNA_5p_-_-9373	C45E1.5_AGmRNA_5p_-_-10665
I 3147614	I	3147161	3147930	.	0	.	5.21772	63.3798	61.1218	3147614	CDS	K09H9.6_WBcoding_5p_-_+247	K09H9.6_WBcoding_5p_-_+247	K09H9.2_WBcoding_5p_+_-384	K09H9.7_WBcoding_3p_-_+2797	K09H9.6_WBcoding_3p_-_-3201	K09H9.11_WBsnoRNA_3p_-_+11671	K09H9.4_WBte_5p_-_-12896	linc-167_WBlnc_3p_+_+19951	frag111_LUncRNA_5p_-_-31438	21ur-13866_WB21uRNA_3p_-_+549985	cloned_WB21uRNA_3p_-_+597891	21ur-11567_WB21uRNA_5p_+_-597891	cloned_WB21uRNA_5p_+_-597891	K09H9.6_AGmRNA_5p_-_+296	K09H9.2_AGmRNA_5p_+_-379	K09H9.7_AGmRNA_3p_-_+2730	K09H9.6_AGmRNA_3p_-_-3202
I 3148135	I	3148017	3148237	.	0	.	2.35434	10.7465	9.37279	3148135	CDS	K09H9.2_WBcoding_5p_+_+137	K09H9.2_WBcoding_5p_+_+137	K09H9.6_WBcoding_5p_-_-274	K09H9.2_WBcoding_3p_+_-2213	K09H9.7_WBcoding_3p_-_+2276	K09H9.11_WBsnoRNA_3p_-_+11150	K09H9.4_WBte_5p_-_-13417	linc-167_WBlnc_3p_+_+20472	frag111_LUncRNA_5p_-_-31959	21ur-13866_WB21uRNA_3p_-_+549464	cloned_WB21uRNA_3p_-_+597370	21ur-11567_WB21uRNA_5p_+_-597370	cloned_WB21uRNA_5p_+_-597370	K09H9.2_AGmRNA_5p_+_+142	K09H9.6_AGmRNA_5p_-_-225	K09H9.2_AGmRNA_3p_+_-2171	K09H9.7_AGmRNA_3p_-_+2209
I 3158495	I	3158363	3158890	.	0	.	2.13163	8.14178	6.85458	3158495	AG1201	Y54E10A.9_AGmRNA_3p_-_-0	Y54E10A.9_WBcoding_3p_-_+21	K09H9.1_WBcoding_3p_+_+2925	Y54E10A.9_WBcoding_5p_-_+3883	Y54E10A.7_WBcoding_5p_+_-4314	K09H9.11_WBsnoRNA_3p_-_+790	K09H9.4_WBte_5p_-_-23777	linc-167_WBlnc_3p_+_+30832	frag111_LUncRNA_5p_-_-42319	21ur-13866_WB21uRNA_3p_-_+539104	cloned_WB21uRNA_3p_-_+587010	21ur-11567_WB21uRNA_5p_+_-587010	cloned_WB21uRNA_5p_+_-587010	Y54E10A.9_AGmRNA_3p_-_-0	K09H9.1_AGmRNA_3p_+_+316	Y54E10A.9_AGmRNA_5p_-_+4107	Y54E10A.7_AGmRNA_5p_+_-4312
I 3160876	I	3160770	3160937	.	0	.	2.03618	7.11752	5.86874	3160876	ncRNA	K09H9.11_WBsnoRNA_5p_-_-1380	Y54E10A.9_WBcoding_5p_-_+1502	Y54E10A.7_WBcoding_5p_+_-1933	Y54E10A.9_WBcoding_3p_-_-2360	Y54E10A.7_WBcoding_3p_+_-2775	K09H9.11_WBsnoRNA_5p_-_-1380	K09H9.4_WBte_5p_-_-26158	linc-167_WBlnc_3p_+_+33213	frag111_LUncRNA_5p_-_-44700	21ur-13866_WB21uRNA_3p_-_+536723	cloned_WB21uRNA_3p_-_+584629	21ur-11567_WB21uRNA_5p_+_-584629	cloned_WB21uRNA_5p_+_-584629	Y54E10A.9_AGmRNA_5p_-_+1726	Y54E10A.7_AGmRNA_5p_+_-1931	Y54E10A.9_AGmRNA_3p_-_-2381	K09H9.1_AGmRNA_3p_+_+2697
I 3162342	I	3161018	3163466	.	0	.	5.94948	80.9149	78.4518	3162342	CDS	Y54E10A.9_WBcoding_5p_-_+36	Y54E10A.9_WBcoding_5p_-_+36	Y54E10A.7_WBcoding_5p_+_-467	Y54E10A.6_WBcoding_5p_+_-1348	Y54E10A.9_WBcoding_3p_-_-3826	K09H9.11_WBsnoRNA_5p_-_-2846	K09H9.4_WBte_5p_-_-27624	linc-167_WBlnc_3p_+_+34679	frag111_LUncRNA_5p_-_-46166	21ur-13866_WB21uRNA_3p_-_+535257	cloned_WB21uRNA_3p_-_+583163	21ur-11567_WB21uRNA_5p_+_-583163	cloned_WB21uRNA_5p_+_-583163	Y54E10A.9_AGmRNA_5p_-_+260	Y54E10A.7_AGmRNA_5p_+_-465	Y54E10A.6_AGmRNA_5p_+_-1348	Y54E10A.9_AGmRNA_3p_-_-3847
I 3176374	I	3175994	3176549	.	0	.	3.01114	20.2313	18.6218	3176374	AG1201	Y54E10A.11_AGmRNA_3p_-_-1	Y54E10A.11_WBcoding_3p_-_+48	Y54E10A.10_WBcoding_5p_-_-51	Y54E10A.5_WBcoding_3p_+_+5142	Y54E10A.6_WBcoding_3p_+_+8817	K09H9.11_WBsnoRNA_5p_-_-16878	K09H9.4_WBte_5p_-_-41656	linc-167_WBlnc_3p_+_+48711	frag111_LUncRNA_5p_-_-60198	21ur-13866_WB21uRNA_3p_-_+521225	cloned_WB21uRNA_3p_-_+569131	21ur-11567_WB21uRNA_5p_+_-569131	cloned_WB21uRNA_5p_+_-569131	Y54E10A.11_AGmRNA_3p_-_-1	Y54E10A.10_AGmRNA_5p_-_-53	RIT1P.1594_AGncRNA_5p_+_-1773	Y54E10A.10_AGmRNA_3p_-_-3104
I 3192617	I	3192420	3192663	.	0	.	2.25889	9.59447	8.25737	3192617	CDS	Y54E10A.11_WBcoding_5p_-_+228	Y54E10A.11_WBcoding_5p_-_+228	Y54E10A.12_WBcoding_3p_-_+822	Y54E10A.13_WBcoding_3p_-_+6925	Y54E10A.17_WBcoding_5p_+_-14095	K09H9.11_WBsnoRNA_5p_-_-33121	frag112_LUncRNA_5p_+_-53605	frag113_LUncRNA_5p_+_-55589	frag114_LUncRNA_3p_-_+55633	21ur-13866_WB21uRNA_3p_-_+504982	cloned_WB21uRNA_3p_-_+552888	21ur-11567_WB21uRNA_5p_+_-552888	cloned_WB21uRNA_5p_+_-552888	Y54E10A.11_AGmRNA_5p_-_+261	Y54E10A.12_AGmRNA_3p_-_+913	RIT1P.1750_AGncRNA_5p_+_-2392	Y54E10A.12_AGmRNA_5p_-_+6223
I 3198744	I	3198423	3198905	.	0	.	3.59514	29.815	28.0207	3198744	AG1201	Y54E10A.12_AGmRNA_5p_-_+96	Y54E10A.12_WBcoding_5p_-_+98	Y54E10A.13_WBcoding_3p_-_+798	Y54E10A.12_WBcoding_3p_-_-5305	Y54E10A.11_WBcoding_5p_-_-5899	K09H9.11_WBsnoRNA_5p_-_-39248	frag112_LUncRNA_5p_+_-47478	frag113_LUncRNA_5p_+_-49462	frag114_LUncRNA_3p_-_+49506	21ur-13866_WB21uRNA_3p_-_+498855	cloned_WB21uRNA_3p_-_+546761	21ur-11567_WB21uRNA_5p_+_-546761	cloned_WB21uRNA_5p_+_-546761	Y54E10A.12_AGmRNA_5p_-_+96	Y54E10A.13_AGmRNA_3p_-_+271	RIT1P.1372_AGncRNA_5p_+_-271	RIT1P.1750_AGncRNA_3p_+_+3439
I 3228268	I	3227453	3228739	.	0	.	4.07237	38.8207	36.8804	3228268	AG1201	Y54E10A.15_AGmRNA_5p_-_-194	Y54E10A.15_WBcoding_5p_-_-244	Y54E10A.3_WBcoding_5p_+_-1163	Y54E10A.15_WBcoding_3p_-_-5104	Y54E10A.2_WBcoding_5p_+_-5125	frag112_LUncRNA_5p_+_-17954	frag113_LUncRNA_5p_+_-19938	frag114_LUncRNA_3p_-_+19982	frag113_LUncRNA_3p_+_-20149	21ur-13866_WB21uRNA_3p_-_+469331	cloned_WB21uRNA_3p_-_+517237	21ur-11567_WB21uRNA_5p_+_-517237	cloned_WB21uRNA_5p_+_-517237	Y54E10A.15_AGmRNA_5p_-_-194	Y54E10A.3_AGmRNA_5p_+_-1121	Y54E10A.2_AGmRNA_5p_+_-5063	Y54E10A.15_AGmRNA_3p_-_-5274
I 3247779	I	3244007	3249683	.	0	.	5.50406	70.0855	67.7479	3247779	ncRNA	frag113_LUncRNA_5p_+_-427	Y54E10A.16_WBcoding_5p_-_-1613	Y54E10A.2_WBcoding_3p_+_-7788	Y44E3B.2_WBcoding_5p_+_-12094	Y54E10A.3_WBcoding_3p_+_+14160	frag113_LUncRNA_5p_+_-427	frag114_LUncRNA_3p_-_+471	frag113_LUncRNA_3p_+_-638	frag115_LUncRNA_5p_+_-711	21ur-13866_WB21uRNA_3p_-_+449820	cloned_WB21uRNA_3p_-_+497726	21ur-11567_WB21uRNA_5p_+_-497726	cloned_WB21uRNA_5p_+_-497726	Y54E10A.16_AGmRNA_5p_-_-1704	Y54E10A.2_AGmRNA_3p_+_-8314	RIT1M.1607_AGncRNA_5p_-_-10556	Y44E3B.2_AGmRNA_5p_+_-12022
I 3251081	I	3250845	3251100	.	0	.	1.84529	5.24715	4.08044	3251081	ncRNA	frag115_LUncRNA_3p_+_+2453	Y54E10A.2_WBcoding_3p_+_-4486	Y54E10A.16_WBcoding_5p_-_-4915	Y44E3B.2_WBcoding_5p_+_-8792	Y44E3B.1_WBcoding_3p_-_+13177	frag115_LUncRNA_3p_+_+2453	frag114_LUncRNA_5p_-_-2547	frag115_LUncRNA_5p_+_+2591	frag113_LUncRNA_3p_+_+2664	21ur-13866_WB21uRNA_3p_-_+446518	cloned_WB21uRNA_3p_-_+494424	21ur-11567_WB21uRNA_5p_+_-494424	cloned_WB21uRNA_5p_+_-494424	Y54E10A.16_AGmRNA_5p_-_-5006	Y54E10A.2_AGmRNA_3p_+_-5012	Y54E10A.16_AGmRNA_3p_-_-6928	Y44E3B.2_AGmRNA_5p_+_-8720
I 3265107	I	3264731	3265356	.	0	.	2.35434	10.7465	9.37279	3265107	AG1201	Y44E3B.2_AGmRNA_3p_+_+843	Y44E3B.1_WBcoding_3p_-_-849	Y44E3B.2_WBcoding_3p_+_+851	Y44E3B.1_WBcoding_5p_-_+1657	W01B11.3_WBcoding_5p_+_-1987	frag121_LUncRNA_5p_-_-4392	frag120_LUncRNA_3p_+_+4648	frag118_LUncRNA_3p_+_+6017	frag119_LUncRNA_5p_-_-6017	21ur-13866_WB21uRNA_3p_-_+432492	cloned_WB21uRNA_3p_-_+480398	21ur-11567_WB21uRNA_5p_+_-480398	cloned_WB21uRNA_5p_+_-480398	Y44E3B.2_AGmRNA_3p_+_+843	Y44E3B.1_AGmRNA_3p_-_-890	W01B11.3_AGmRNA_5p_+_-1989	W01B11.5_AGmRNA_3p_-_+4277
I 3267127	I	3265528	3269038	.	0	.	8.78104	159.214	155.694	3267127	AG1201	W01B11.3_AGmRNA_5p_+_+31	W01B11.3_WBcoding_5p_+_+33	Y44E3B.1_WBcoding_5p_-_-363	W01B11.3_WBcoding_3p_+_-2023	W01B11.5_WBcoding_3p_-_+2278	frag121_LUncRNA_5p_-_-6412	frag120_LUncRNA_3p_+_+6668	frag118_LUncRNA_3p_+_+8037	frag119_LUncRNA_5p_-_-8037	21ur-13866_WB21uRNA_3p_-_+430472	cloned_WB21uRNA_3p_-_+478378	21ur-11567_WB21uRNA_5p_+_-478378	cloned_WB21uRNA_5p_+_-478378	W01B11.3_AGmRNA_5p_+_+31	Y44E3B.1_AGmRNA_5p_-_-363	W01B11.3_AGmRNA_3p_+_-1994	W01B11.5_AGmRNA_3p_-_+2257
I 3269609	I	3269501	3269753	.	0	.	2.16365	9.33078	8.00535	3269609	AG1201	RIT1P.1549_AGncRNA_5p_+_+25	W01B11.5_WBcoding_3p_-_-204	W01B11.3_WBcoding_3p_+_+459	Y44E3B.1_WBcoding_5p_-_-2845	Y44E3B.2_WBcoding_3p_+_+5353	frag121_LUncRNA_5p_-_-8894	frag120_LUncRNA_3p_+_+9150	frag118_LUncRNA_3p_+_+10519	frag119_LUncRNA_5p_-_-10519	21ur-13866_WB21uRNA_3p_-_+427990	cloned_WB21uRNA_3p_-_+475896	21ur-11567_WB21uRNA_5p_+_-475896	cloned_WB21uRNA_5p_+_-475896	RIT1P.1549_AGncRNA_5p_+_+25	W01B11.5_AGmRNA_3p_-_-225	W01B11.3_AGmRNA_3p_+_+488	RIT1P.1549_AGncRNA_3p_+_-1555
I 3277635	I	3277546	3277843	.	0	.	2.068	7.45256	6.19091	3277635	ncRNA	frag122_LUncRNA_5p_+_-2529	W01B11.5_WBcoding_5p_-_+3250	W01B11.3_WBcoding_3p_+_+8485	W01B11.2_WBcoding_5p_+_-9749	W01B11.3_WBcoding_5p_+_+10541	frag122_LUncRNA_5p_+_-2529	W01B11.6b_WBnc_3p_-_+15562	frag121_LUncRNA_5p_-_-16920	frag120_LUncRNA_3p_+_+17176	21ur-13866_WB21uRNA_3p_-_+419964	cloned_WB21uRNA_3p_-_+467870	21ur-11567_WB21uRNA_5p_+_-467870	cloned_WB21uRNA_5p_+_-467870	W01B11.5_AGmRNA_5p_-_+2903	RIT1P.1549_AGncRNA_3p_+_+6471	W01B11.5_AGmRNA_3p_-_-8251	W01B11.3_AGmRNA_3p_+_+8514
I 3278437	I	3278216	3278572	.	0	.	1.80436	5.4223	4.25405	3278437	ncRNA	frag122_LUncRNA_5p_+_-1727	W01B11.5_WBcoding_5p_-_+2448	W01B11.2_WBcoding_5p_+_-8947	W01B11.5_WBcoding_3p_-_-9032	W01B11.3_WBcoding_3p_+_+9287	frag122_LUncRNA_5p_+_-1727	W01B11.6b_WBnc_3p_-_+14760	frag121_LUncRNA_5p_-_-17722	frag120_LUncRNA_3p_+_+17978	21ur-13866_WB21uRNA_3p_-_+419162	cloned_WB21uRNA_3p_-_+467068	21ur-11567_WB21uRNA_5p_+_-467068	cloned_WB21uRNA_5p_+_-467068	W01B11.5_AGmRNA_5p_-_+2101	RIT1P.1549_AGncRNA_3p_+_+7273	W01B11.2_AGmRNA_5p_+_-8917	W01B11.5_AGmRNA_3p_-_-9053
I 3281555	I	3281110	3281704	.	0	.	3.05428	20.6511	19.031	3281555	CDS	W01B11.5_WBcoding_5p_-_-670	W01B11.5_WBcoding_5p_-_-670	W01B11.2_WBcoding_5p_+_-5829	W01B11.6_WBcoding_3p_-_+11615	W01B11.2_WBcoding_3p_+_-11618	frag122_LUncRNA_3p_+_+1287	W01B11.6b_WBnc_3p_-_+11642	frag121_LUncRNA_5p_-_-20840	frag120_LUncRNA_3p_+_+21096	21ur-13866_WB21uRNA_3p_-_+416044	cloned_WB21uRNA_3p_-_+463950	21ur-11567_WB21uRNA_5p_+_-463950	cloned_WB21uRNA_5p_+_-463950	W01B11.5_AGmRNA_5p_-_-1017	W01B11.2_AGmRNA_5p_+_-5799	RIT1P.1549_AGncRNA_3p_+_+10391	W01B11.6_AGmRNA_3p_-_+11584
I 3294894	I	3294852	3295002	.	0	.	2.00437	6.78898	5.55318	3294894	AG1201	W01B11.6_AGmRNA_5p_-_-167	W01B11.6_WBcoding_5p_-_-534	W01B11.2_WBcoding_3p_+_+1721	W01B11.6_WBcoding_3p_-_-1724	W01B11.1_WBcoding_5p_+_-4714	W01B11.6b_WBnc_5p_-_-1308	frag122_LUncRNA_3p_+_+14626	frag121_LUncRNA_5p_-_-34179	frag120_LUncRNA_3p_+_+34435	21ur-13866_WB21uRNA_3p_-_+402705	cloned_WB21uRNA_3p_-_+450611	21ur-11567_WB21uRNA_5p_+_-450611	cloned_WB21uRNA_5p_+_-450611	W01B11.6_AGmRNA_5p_-_-167	W01B11.2_AGmRNA_3p_+_+1713	W01B11.6_AGmRNA_3p_-_-1755	W01B11.1_AGmRNA_5p_+_-4029
I 3295232	I	3295083	3295262	.	0	.	1.87711	5.54176	4.36063	3295232	AG1201	W01B11.6_AGmRNA_5p_-_-505	W01B11.6_WBcoding_5p_-_-872	W01B11.2_WBcoding_3p_+_+2059	W01B11.6_WBcoding_3p_-_-2062	W01B11.1_WBcoding_5p_+_-4376	W01B11.6b_WBnc_5p_-_-1646	frag122_LUncRNA_3p_+_+14964	frag121_LUncRNA_5p_-_-34517	frag120_LUncRNA_3p_+_+34773	21ur-13866_WB21uRNA_3p_-_+402367	cloned_WB21uRNA_3p_-_+450273	21ur-11567_WB21uRNA_5p_+_-450273	cloned_WB21uRNA_5p_+_-450273	W01B11.6_AGmRNA_5p_-_-505	W01B11.2_AGmRNA_3p_+_+2051	W01B11.6_AGmRNA_3p_-_-2093	W01B11.1_AGmRNA_5p_+_-3691
I 3296692	I	3295855	3297052	.	0	.	4.136	40.0806	38.1223	3296692	AG1201	W01B11.6_AGmRNA_5p_-_-1965	W01B11.6_WBcoding_5p_-_-2332	W01B11.1_WBcoding_5p_+_-2916	W01B11.2_WBcoding_3p_+_+3519	W01B11.6_WBcoding_3p_-_-3522	W01B11.6b_WBnc_5p_-_-3106	frag122_LUncRNA_3p_+_+16424	frag121_LUncRNA_5p_-_-35977	frag120_LUncRNA_3p_+_+36233	21ur-13866_WB21uRNA_3p_-_+400907	cloned_WB21uRNA_3p_-_+448813	21ur-11567_WB21uRNA_5p_+_-448813	cloned_WB21uRNA_5p_+_-448813	W01B11.6_AGmRNA_5p_-_-1965	W01B11.1_AGmRNA_5p_+_-2231	W01B11.2_AGmRNA_3p_+_+3511	W01B11.6_AGmRNA_3p_-_-3553
I 3297964	I	3297272	3298281	.	0	.	3.88148	35.1225	33.2382	3297964	AG1201	W01B11.1_AGmRNA_5p_+_-959	W01B11.1_WBcoding_5p_+_-1644	W01B11.6_WBcoding_5p_-_-3604	Y44E3A.2_WBcoding_3p_-_+4130	W01B11.2_WBcoding_3p_+_+4791	W01B11.6b_WBnc_5p_-_-4378	frag122_LUncRNA_3p_+_+17696	frag121_LUncRNA_5p_-_-37249	frag120_LUncRNA_3p_+_+37505	21ur-13866_WB21uRNA_3p_-_+399635	cloned_WB21uRNA_3p_-_+447541	21ur-11567_WB21uRNA_5p_+_-447541	cloned_WB21uRNA_5p_+_-447541	W01B11.1_AGmRNA_5p_+_-959	W01B11.6_AGmRNA_5p_-_-3237	Y44E3A.2_AGmRNA_3p_-_+3400	W01B11.2_AGmRNA_3p_+_+4783
I 3298585	I	3298436	3298786	.	0	.	2.73612	15.8493	14.3379	3298585	AG1201	W01B11.1_AGmRNA_5p_+_-338	W01B11.1_WBcoding_5p_+_-1023	Y44E3A.2_WBcoding_3p_-_+3509	W01B11.6_WBcoding_5p_-_-4225	W01B11.2_WBcoding_3p_+_+5412	W01B11.6b_WBnc_5p_-_-4999	frag122_LUncRNA_3p_+_+18317	frag121_LUncRNA_5p_-_-37870	frag120_LUncRNA_3p_+_+38126	21ur-13866_WB21uRNA_3p_-_+399014	cloned_WB21uRNA_3p_-_+446920	21ur-11567_WB21uRNA_5p_+_-446920	cloned_WB21uRNA_5p_+_-446920	W01B11.1_AGmRNA_5p_+_-338	Y44E3A.2_AGmRNA_3p_-_+2779	W01B11.6_AGmRNA_5p_-_-3858	W01B11.2_AGmRNA_3p_+_+5404
I 3317049	I	3316917	3317224	.	0	.	2.57705	13.6307	12.1753	3317049	AG1201	Y44E3A.3_AGmRNA_3p_-_+904	Y44E3A.3_WBcoding_3p_-_+931	Y44E3A.4_WBcoding_3p_-_+3874	Y44E3A.2_WBcoding_5p_-_-9582	Y44E3A.4_WBcoding_5p_-_+13626	W01B11.6b_WBnc_5p_-_-23463	frag122_LUncRNA_3p_+_+36781	frag121_LUncRNA_5p_-_-56334	frag120_LUncRNA_3p_+_+56590	21ur-13866_WB21uRNA_3p_-_+380550	cloned_WB21uRNA_3p_-_+428456	21ur-11567_WB21uRNA_5p_+_-428456	cloned_WB21uRNA_5p_+_-428456	Y44E3A.3_AGmRNA_3p_-_+904	Y44E3A.2_AGmRNA_5p_-_-8997	Y44E3A.3_AGmRNA_5p_-_+13626	Y44E3A.2_AGmRNA_3p_-_-15685
I 3330650	I	3330552	3330873	.	0	.	2.59068	15.2413	13.7507	3330650	CDS	Y44E3A.4_WBcoding_5p_-_+25	Y44E3A.4_WBcoding_5p_-_+25	Y44E3A.1_WBcoding_5p_+_-7719	Y44E3A.6_WBcoding_3p_-_+9375	Y44E3A.1_WBcoding_3p_+_-9396	W01B11.6b_WBnc_5p_-_-37064	frag123_LUncRNA_5p_+_-46749	frag122_LUncRNA_3p_+_+50382	frag125_LUncRNA_3p_-_+54364	21ur-13866_WB21uRNA_3p_-_+366949	cloned_WB21uRNA_3p_-_+414855	21ur-11567_WB21uRNA_5p_+_-414855	cloned_WB21uRNA_5p_+_-414855	Y44E3A.3_AGmRNA_5p_-_+25	Y44E3A.1_AGmRNA_5p_+_-7585	Y44E3A.6_AGmRNA_3p_-_+9769	Y44E3A.3_AGmRNA_3p_-_-12697
I 3331386	I	3331275	3331500	.	0	.	2.068	7.45256	6.19091	3331386	CDS	Y44E3A.4_WBcoding_5p_-_-711	Y44E3A.4_WBcoding_5p_-_-711	Y44E3A.1_WBcoding_5p_+_-6983	Y44E3A.6_WBcoding_3p_-_+8639	Y44E3A.1_WBcoding_3p_+_-8660	W01B11.6b_WBnc_5p_-_-37800	frag123_LUncRNA_5p_+_-46013	frag122_LUncRNA_3p_+_+51118	frag125_LUncRNA_3p_-_+53628	21ur-13866_WB21uRNA_3p_-_+366213	cloned_WB21uRNA_3p_-_+414119	21ur-11567_WB21uRNA_5p_+_-414119	cloned_WB21uRNA_5p_+_-414119	Y44E3A.3_AGmRNA_5p_-_-711	Y44E3A.1_AGmRNA_5p_+_-6849	Y44E3A.6_AGmRNA_3p_-_+9033	Y44E3A.3_AGmRNA_3p_-_-13433
I 3332643	I	3332198	3332786	.	0	.	2.3467	10.6821	9.3185	3332643	CDS	Y44E3A.4_WBcoding_5p_-_-1968	Y44E3A.4_WBcoding_5p_-_-1968	Y44E3A.1_WBcoding_5p_+_-5726	Y44E3A.6_WBcoding_3p_-_+7382	Y44E3A.1_WBcoding_3p_+_-7403	W01B11.6b_WBnc_5p_-_-39057	frag123_LUncRNA_5p_+_-44756	frag125_LUncRNA_3p_-_+52371	frag124_LUncRNA_5p_+_-52371	21ur-13866_WB21uRNA_3p_-_+364956	cloned_WB21uRNA_3p_-_+412862	21ur-11567_WB21uRNA_5p_+_-412862	cloned_WB21uRNA_5p_+_-412862	Y44E3A.3_AGmRNA_5p_-_-1968	Y44E3A.1_AGmRNA_5p_+_-5592	Y44E3A.6_AGmRNA_3p_-_+7776	Y44E3A.3_AGmRNA_3p_-_-14690
I 3333051	I	3332936	3333316	.	0	.	2.37841	11.0761	9.70045	3333051	CDS	Y44E3A.4_WBcoding_5p_-_-2376	Y44E3A.4_WBcoding_5p_-_-2376	Y44E3A.1_WBcoding_5p_+_-5318	Y44E3A.6_WBcoding_3p_-_+6974	Y44E3A.1_WBcoding_3p_+_-6995	W01B11.6b_WBnc_5p_-_-39465	frag123_LUncRNA_5p_+_-44348	frag125_LUncRNA_3p_-_+51963	frag124_LUncRNA_5p_+_-51963	21ur-13866_WB21uRNA_3p_-_+364548	cloned_WB21uRNA_3p_-_+412454	21ur-11567_WB21uRNA_5p_+_-412454	cloned_WB21uRNA_5p_+_-412454	Y44E3A.3_AGmRNA_5p_-_-2376	Y44E3A.1_AGmRNA_5p_+_-5184	Y44E3A.6_AGmRNA_3p_-_+7368	Y44E3A.3_AGmRNA_3p_-_-15098
I 3334407	I	3333722	3334892	.	0	.	3.94511	36.3414	34.4383	3334407	CDS	Y44E3A.4_WBcoding_5p_-_-3732	Y44E3A.4_WBcoding_5p_-_-3732	Y44E3A.1_WBcoding_5p_+_-3962	Y44E3A.6_WBcoding_3p_-_+5618	Y44E3A.1_WBcoding_3p_+_-5639	W01B11.6b_WBnc_5p_-_-40821	frag123_LUncRNA_5p_+_-42992	frag125_LUncRNA_3p_-_+50607	frag124_LUncRNA_5p_+_-50607	21ur-13866_WB21uRNA_3p_-_+363192	cloned_WB21uRNA_3p_-_+411098	21ur-11567_WB21uRNA_5p_+_-411098	cloned_WB21uRNA_5p_+_-411098	Y44E3A.3_AGmRNA_5p_-_-3732	Y44E3A.1_AGmRNA_5p_+_-3828	Y44E3A.6_AGmRNA_3p_-_+6012	RIT1M.1469_AGmRNA_3p_-_+15942
I 3338764	I	3338434	3339052	.	0	.	2.00437	6.78898	5.55318	3338764	CDS	Y44E3A.1_WBcoding_5p_+_+395	Y44E3A.1_WBcoding_5p_+_+395	Y44E3A.6_WBcoding_3p_-_+1261	Y44E3A.1_WBcoding_3p_+_-1282	Y44E3A.4_WBcoding_5p_-_-8089	frag123_LUncRNA_5p_+_-38635	W01B11.6b_WBnc_5p_-_-45178	frag125_LUncRNA_3p_-_+46250	frag124_LUncRNA_5p_+_-46250	21ur-13866_WB21uRNA_3p_-_+358835	cloned_WB21uRNA_3p_-_+406741	21ur-11567_WB21uRNA_5p_+_-406741	cloned_WB21uRNA_5p_+_-406741	Y44E3A.1_AGmRNA_5p_+_+529	Y44E3A.6_AGmRNA_3p_-_+1655	Y44E3A.3_AGmRNA_5p_-_-8089	Y44E3A.6_AGmRNA_5p_-_+11206
I 3349719	I	3349602	3350072	.	0	.	2.95883	19.1617	17.5737	3349719	CDS	Y44E3A.6_WBcoding_5p_-_+183	Y44E3A.6_WBcoding_5p_-_+183	W05F2.7_WBcoding_5p_+_-2746	Y44E3A.1_WBcoding_3p_+_+9673	Y44E3A.6_WBcoding_3p_-_-9694	frag123_LUncRNA_5p_+_-27680	frag125_LUncRNA_3p_-_+35295	frag124_LUncRNA_5p_+_-35295	frag125_LUncRNA_5p_-_+35366	21ur-13866_WB21uRNA_3p_-_+347880	cloned_WB21uRNA_3p_-_+395786	21ur-11567_WB21uRNA_5p_+_-395786	cloned_WB21uRNA_5p_+_-395786	Y44E3A.6_AGmRNA_5p_-_+251	RIT1M.1469_AGmRNA_3p_-_+630	W05F2.7_AGmRNA_5p_+_-2689	Y44E3A.6_AGmRNA_3p_-_-9300
I 3365705	I	3365622	3365772	.	0	.	2.29071	9.97264	8.62327	3365705	CDS	W05F2.2_WBcoding_5p_-_+154	W05F2.2_WBcoding_5p_-_+154	W05F2.3_WBcoding_3p_-_+1936	W05F2.8_WBcoding_3p_+_+2341	W05F2.3_WBcoding_5p_-_+2849	frag123_LUncRNA_5p_+_-11694	frag125_LUncRNA_3p_-_+19309	frag124_LUncRNA_5p_+_-19309	frag125_LUncRNA_5p_-_+19380	21ur-13866_WB21uRNA_3p_-_+331894	cloned_WB21uRNA_3p_-_+379800	21ur-11567_WB21uRNA_5p_+_-379800	cloned_WB21uRNA_5p_+_-379800	W05F2.2_AGmRNA_5p_-_+196	W05F2.3_AGmRNA_3p_-_+1937	W05F2.8_AGmRNA_3p_+_+2272	W05F2.3_AGmRNA_5p_-_+2881
I 3367569	I	3367397	3367648	.	0	.	2.06588	7.62384	6.36093	3367569	CDS	W05F2.3_WBcoding_3p_-_+72	W05F2.3_WBcoding_3p_-_+72	W05F2.6_WBcoding_5p_+_-1247	W05F2.2_WBcoding_5p_-_-1710	W05F2.6_WBcoding_3p_+_-3880	frag123_LUncRNA_5p_+_-9830	frag125_LUncRNA_3p_-_+17445	frag124_LUncRNA_5p_+_-17445	frag125_LUncRNA_5p_-_+17516	21ur-13866_WB21uRNA_3p_-_+330030	cloned_WB21uRNA_3p_-_+377936	21ur-11567_WB21uRNA_5p_+_-377936	cloned_WB21uRNA_5p_+_-377936	W05F2.3_AGmRNA_3p_-_+73	W05F2.6_AGmRNA_5p_+_-1251	W05F2.2_AGmRNA_5p_-_-1668	W05F2.6_AGmRNA_3p_+_-3880
I 3368473	I	3367761	3369862	.	0	.	8.272	144.082	140.874	3368473	CDS	W05F2.3_WBcoding_5p_-_+81	W05F2.3_WBcoding_5p_-_+81	W05F2.6_WBcoding_5p_+_-343	W05F2.3_WBcoding_3p_-_-832	W05F2.2_WBcoding_5p_-_-2614	frag123_LUncRNA_5p_+_-8926	frag125_LUncRNA_3p_-_+16541	frag124_LUncRNA_5p_+_-16541	frag125_LUncRNA_5p_-_+16612	21ur-13866_WB21uRNA_3p_-_+329126	cloned_WB21uRNA_3p_-_+377032	21ur-11567_WB21uRNA_5p_+_-377032	cloned_WB21uRNA_5p_+_-377032	W05F2.3_AGmRNA_5p_-_+113	W05F2.6_AGmRNA_5p_+_-347	W05F2.3_AGmRNA_3p_-_-831	W05F2.2_AGmRNA_5p_-_-2572
I 3409580	I	3409530	3410028	.	0	.	2.068	7.45256	6.19091	3409580	AG1201	K03E5.3_AGmRNA_5p_+_-201	K03E5.3_WBcoding_5p_+_+1545	W05F2.4_WBcoding_5p_-_-6712	K03E5.2_WBcoding_5p_+_-10022	K03E5.1_WBcoding_5p_+_-17599	anr-45_WBanr_3p_-_+767	frag127_LUncRNA_3p_+_+3700	frag126_LUncRNA_3p_+_+7254	frag124_LUncRNA_3p_+_+24495	21ur-13866_WB21uRNA_3p_-_+288019	cloned_WB21uRNA_3p_-_+335925	21ur-11567_WB21uRNA_5p_+_-335925	cloned_WB21uRNA_5p_+_-335925	K03E5.3_AGmRNA_5p_+_-201	RIT1M.413_AGmRNA_3p_-_-1630	W05F2.4_AGmRNA_5p_-_-2391	RIT1M.413_AGmRNA_5p_-_+3329
I 3412541	I	3412459	3412631	.	0	.	2.13163	8.14178	6.85458	3412541	AG1201	RIT1M.413_AGmRNA_5p_-_+368	K03E5.3_WBcoding_3p_+_-2531	K03E5.2_WBcoding_5p_+_-7061	W05F2.4_WBcoding_5p_-_-9673	K03E5.2_WBcoding_3p_+_-11672	anr-45_WBanr_5p_-_-1074	frag127_LUncRNA_3p_+_+6661	frag126_LUncRNA_3p_+_+10215	frag124_LUncRNA_3p_+_+27456	21ur-13866_WB21uRNA_3p_-_+285058	cloned_WB21uRNA_3p_-_+332964	21ur-11567_WB21uRNA_5p_+_-332964	cloned_WB21uRNA_5p_+_-332964	RIT1M.413_AGmRNA_5p_-_+368	K03E5.3_AGmRNA_3p_+_-2561	RIT1P.878_AGncRNA_5p_+_-3575	RIT1M.413_AGmRNA_3p_-_-4591
I 3438434	I	3437785	3439995	.	0	.	6.04492	83.2956	80.8066	3438434	CDS	Y47G6A.12_WBcoding_5p_-_+111	Y47G6A.12_WBcoding_5p_-_+111	Y47G6A.28_WBcoding_5p_+_-676	Y47G6A.13_WBcoding_3p_-_+938	K03E5.1_WBcoding_3p_+_+5225	anr-45_WBanr_5p_-_-26967	frag127_LUncRNA_3p_+_+32554	frag126_LUncRNA_3p_+_+36108	frag124_LUncRNA_3p_+_+53349	21ur-13866_WB21uRNA_3p_-_+259165	cloned_WB21uRNA_3p_-_+307071	21ur-11567_WB21uRNA_5p_+_-307071	cloned_WB21uRNA_5p_+_-307071	Y47G6A.12_AGmRNA_5p_-_+504	Y47G6A.28_AGmRNA_5p_+_-549	Y47G6A.13_AGmRNA_3p_-_+938	K03E5.1_AGmRNA_3p_+_+5225
I 3466724	I	3466020	3467577	.	0	.	4.70868	51.9931	49.8754	3466724	AG1201	Y47G6A.10_AGmRNA_5p_+_-224	Y47G6A.10_WBcoding_5p_+_-410	Y47G6A.14_WBcoding_5p_-_+1465	Y47G6A.11_WBcoding_3p_+_+4551	Y47G6A.15_WBcoding_3p_-_+6240	anr-45_WBanr_5p_-_-55257	Y47G6A.38_WBsnoRNA_3p_-_+58183	frag127_LUncRNA_3p_+_+60844	frag126_LUncRNA_3p_+_+64398	21ur-13866_WB21uRNA_3p_-_+230875	cloned_WB21uRNA_3p_-_+278781	21ur-11567_WB21uRNA_5p_+_-278781	cloned_WB21uRNA_5p_+_-278781	Y47G6A.10_AGmRNA_5p_+_-224	Y47G6A.14_AGmRNA_5p_-_-420	RIT1P.1577_AGncRNA_3p_+_+2395	Y47G6A.11_AGmRNA_3p_+_+4546
I 3481819	I	3481162	3482329	.	0	.	4.59624	50.3966	48.304	3481819	AG1201	Y47G6A.8_AGmRNA_5p_+_-76	Y47G6A.8_WBcoding_5p_+_-170	Y47G6A.9_WBcoding_3p_+_+378	Y47G6A.8_WBcoding_3p_+_-2683	Y47G6A.10_WBcoding_3p_+_+3846	Y47G6A.38_WBsnoRNA_3p_-_+43088	anr-45_WBanr_5p_-_-70352	frag128_LUncRNA_5p_+_-71739	Y47G6A.27_WBps_5p_+_-73765	21ur-13866_WB21uRNA_3p_-_+215780	cloned_WB21uRNA_3p_-_+263686	21ur-11567_WB21uRNA_5p_+_-263686	cloned_WB21uRNA_5p_+_-263686	Y47G6A.8_AGmRNA_5p_+_-76	Y47G6A.9_AGmRNA_3p_+_+379	Y47G6A.8_AGmRNA_3p_+_-2685	Y47G6A.10_AGmRNA_3p_+_+3466
I 3501033	I	3500899	3501068	.	0	.	1.96615	6.41982	5.20874	3501033	AG1201	Y47G6A.17_AGmRNA_5p_-_-1278	Y47G6A.17_WBcoding_5p_-_-1324	Y47G6A.7_WBcoding_5p_+_-1706	Y47G6A.18_WBcoding_3p_-_+7605	Y47G6A.17_WBcoding_3p_-_-13218	Y47G6A.38_WBsnoRNA_3p_-_+23874	frag128_LUncRNA_5p_+_-52525	Y47G6A.27_WBps_5p_+_-54551	frag129_LUncRNA_3p_-_+66620	21ur-13866_WB21uRNA_3p_-_+196566	cloned_WB21uRNA_3p_-_+244472	21ur-11567_WB21uRNA_5p_+_-244472	cloned_WB21uRNA_5p_+_-244472	Y47G6A.17_AGmRNA_5p_-_-1278	Y47G6A.7_AGmRNA_5p_+_-1708	Y47G6A.18_AGmRNA_3p_-_+7368	Y47G6A.7_AGmRNA_3p_+_-7485
I 3514037	I	3513899	3514387	.	0	.	2.92702	18.6743	17.097	3514037	AG1201	Y47G6A.18_AGmRNA_5p_-_-1271	Y47G6A.18_WBcoding_5p_-_-1299	Y47G6A.6_WBcoding_5p_+_-2444	Y47G6A.18_WBcoding_3p_-_-5399	Y47G6A.7_WBcoding_3p_+_+5610	Y47G6A.38_WBsnoRNA_3p_-_+10870	frag128_LUncRNA_5p_+_-39521	Y47G6A.27_WBps_5p_+_-41547	frag129_LUncRNA_3p_-_+53616	21ur-13866_WB21uRNA_3p_-_+183562	cloned_WB21uRNA_3p_-_+231468	21ur-11567_WB21uRNA_5p_+_-231468	cloned_WB21uRNA_5p_+_-231468	Y47G6A.18_AGmRNA_5p_-_-1271	Y47G6A.6_AGmRNA_5p_+_-2365	Y47G6A.7_AGmRNA_3p_+_+5519	Y47G6A.18_AGmRNA_3p_-_-5636
I 3514625	I	3514508	3514765	.	0	.	2.29071	9.97264	8.62327	3514625	AG1201	Y47G6A.6_AGmRNA_5p_+_-1777	Y47G6A.6_WBcoding_5p_+_-1856	Y47G6A.18_WBcoding_5p_-_-1887	Y47G6A.7_WBcoding_3p_+_+6198	Y47G6A.19_WBcoding_3p_-_+8712	Y47G6A.38_WBsnoRNA_3p_-_+10282	frag128_LUncRNA_5p_+_-38933	Y47G6A.27_WBps_5p_+_-40959	frag129_LUncRNA_3p_-_+53028	21ur-13866_WB21uRNA_3p_-_+182974	cloned_WB21uRNA_3p_-_+230880	21ur-11567_WB21uRNA_5p_+_-230880	cloned_WB21uRNA_5p_+_-230880	Y47G6A.6_AGmRNA_5p_+_-1777	Y47G6A.18_AGmRNA_5p_-_-1859	Y47G6A.7_AGmRNA_3p_+_+6107	Y47G6A.18_AGmRNA_3p_-_-6224
I 3546853	I	3546418	3546982	.	0	.	4.42234	45.9113	43.8723	3546853	CDS	Y47G6A.20_WBcoding_5p_-_+54	Y47G6A.20_WBcoding_5p_-_+54	Y47G6A.4_WBcoding_5p_+_-241	Y47G6A.21_WBcoding_3p_-_+5101	Y47G6A.4_WBcoding_3p_+_-5162	frag128_LUncRNA_5p_+_-6705	Y47G6A.27_WBps_5p_+_-8731	frag129_LUncRNA_3p_-_+20800	Y47G6A.38_WBsnoRNA_5p_-_-21735	21ur-13866_WB21uRNA_3p_-_+150746	cloned_WB21uRNA_3p_-_+198652	21ur-11567_WB21uRNA_5p_+_-198652	cloned_WB21uRNA_5p_+_-198652	Y47G6A.20_AGmRNA_5p_-_+54	Y47G6A.4_AGmRNA_5p_+_-278	Y47G6A.21_AGmRNA_3p_-_+5103	Y47G6A.5_AGmRNA_3p_+_+7281
I 3547228	I	3547090	3547645	.	0	.	3.40425	26.4463	24.7125	3547228	AG1201	Y47G6A.4_AGmRNA_5p_+_+97	Y47G6A.4_WBcoding_5p_+_+134	Y47G6A.20_WBcoding_5p_-_-321	Y47G6A.21_WBcoding_3p_-_+4726	Y47G6A.4_WBcoding_3p_+_-4787	frag128_LUncRNA_5p_+_-6330	Y47G6A.27_WBps_5p_+_-8356	frag129_LUncRNA_3p_-_+20425	Y47G6A.38_WBsnoRNA_5p_-_-22110	21ur-13866_WB21uRNA_3p_-_+150371	cloned_WB21uRNA_3p_-_+198277	21ur-11567_WB21uRNA_5p_+_-198277	cloned_WB21uRNA_5p_+_-198277	Y47G6A.4_AGmRNA_5p_+_+97	Y47G6A.20_AGmRNA_5p_-_-321	Y47G6A.4_AGmRNA_3p_+_-4718	Y47G6A.21_AGmRNA_3p_-_+4728
I 3548011	I	3547876	3548172	.	0	.	3.71032	32.0106	30.1852	3548011	AG1201	Y47G6A.4_AGmRNA_5p_+_+880	Y47G6A.4_WBcoding_5p_+_+917	Y47G6A.20_WBcoding_5p_-_-1104	Y47G6A.21_WBcoding_3p_-_+3943	Y47G6A.4_WBcoding_3p_+_-4004	frag128_LUncRNA_5p_+_-5547	Y47G6A.27_WBps_5p_+_-7573	frag129_LUncRNA_3p_-_+19642	Y47G6A.38_WBsnoRNA_5p_-_-22893	21ur-13866_WB21uRNA_3p_-_+149588	cloned_WB21uRNA_3p_-_+197494	21ur-11567_WB21uRNA_5p_+_-197494	cloned_WB21uRNA_5p_+_-197494	Y47G6A.4_AGmRNA_5p_+_+880	Y47G6A.20_AGmRNA_5p_-_-1104	Y47G6A.4_AGmRNA_3p_+_-3935	Y47G6A.21_AGmRNA_3p_-_+3945
I 3562755	I	3562564	3562796	.	0	.	2.25889	9.59447	8.25737	3562755	AG1201	Y47G6A.22_AGmRNA_5p_-_+99	Y47G6A.22_WBcoding_5p_-_+107	Y47G6A.33_WBcoding_5p_+_-1312	Y47G6A.23_WBcoding_3p_-_+2288	Y47G6A.33_WBcoding_3p_+_-2314	frag129_LUncRNA_3p_-_+4898	Y47G6A.27_WBps_3p_+_+5352	frag128_LUncRNA_3p_+_+9146	Y47G6A.38_WBsnoRNA_5p_-_-37637	21ur-13866_WB21uRNA_3p_-_+134844	cloned_WB21uRNA_3p_-_+182750	21ur-11567_WB21uRNA_5p_+_-182750	cloned_WB21uRNA_5p_+_-182750	Y47G6A.22_AGmRNA_5p_-_+99	Y47G6A.33_AGmRNA_5p_+_-866	Y47G6A.23_AGmRNA_3p_-_+2491	Y47G6A.22_AGmRNA_3p_-_-2922
I 3603664	I	3603602	3603788	.	0	.	2.19526	8.85597	7.54367	3603664	CDS	Y47G6A.31_WBcoding_5p_+_+318	Y47G6A.31_WBcoding_5p_+_+318	Y47G6A.3_WBcoding_3p_+_+803	Y47G6A.24_WBcoding_3p_-_+853	Y47G6A.31_WBcoding_3p_+_-858	T28F2.t1_WBtRNA_3p_-_+35191	frag129_LUncRNA_5p_-_-35955	Y47G6A.27_WBps_3p_+_+46261	frag128_LUncRNA_3p_+_+50055	21ur-13866_WB21uRNA_3p_-_+93935	cloned_WB21uRNA_3p_-_+141841	21ur-11567_WB21uRNA_5p_+_-141841	cloned_WB21uRNA_5p_+_-141841	Y47G6A.31_AGmRNA_5p_+_+690	Y47G6A.3_AGmRNA_3p_+_+753	Y47G6A.24_AGmRNA_3p_-_+857	Y47G6A.31_AGmRNA_3p_+_-898
I 3604231	I	3604108	3604342	.	0	.	2.83157	17.2403	15.6957	3604231	CDS	Y47G6A.24_WBcoding_3p_-_+286	Y47G6A.24_WBcoding_3p_-_+286	Y47G6A.31_WBcoding_3p_+_-291	Y47G6A.3_WBcoding_3p_+_+1370	Y47G6A.24_WBcoding_5p_-_+1529	T28F2.t1_WBtRNA_3p_-_+34624	frag129_LUncRNA_5p_-_-36522	Y47G6A.27_WBps_3p_+_+46828	frag128_LUncRNA_3p_+_+50622	21ur-13866_WB21uRNA_3p_-_+93368	cloned_WB21uRNA_3p_-_+141274	21ur-11567_WB21uRNA_5p_+_-141274	cloned_WB21uRNA_5p_+_-141274	Y47G6A.24_AGmRNA_3p_-_+290	Y47G6A.31_AGmRNA_3p_+_-331	Y47G6A.3_AGmRNA_3p_+_+1320	Y47G6A.24_AGmRNA_5p_-_+1475
I 3608051	I	3607608	3609495	.	0	.	4.89957	56.1797	54.0095	3608051	AG1201	Y47G6A.25_AGmRNA_5p_-_+260	Y47G6A.25_WBcoding_5p_-_+297	Y47G6A.2_WBcoding_5p_+_-347	Y47G6A.25_WBcoding_3p_-_-1638	Y47G6A.24_WBcoding_5p_-_-2291	T28F2.t1_WBtRNA_3p_-_+30804	frag129_LUncRNA_5p_-_-40342	Y47G6A.27_WBps_3p_+_+50648	frag128_LUncRNA_3p_+_+54442	21ur-13866_WB21uRNA_3p_-_+89548	cloned_WB21uRNA_3p_-_+137454	21ur-11567_WB21uRNA_5p_+_-137454	cloned_WB21uRNA_5p_+_-137454	Y47G6A.25_AGmRNA_5p_-_+260	Y47G6A.2_AGmRNA_5p_+_+274	RIT1P.1606_AGncRNA_3p_+_+275	Y47G6A.25_AGmRNA_3p_-_-1883
I 3680577	I	3680434	3680717	.	0	.	2.068	7.45256	6.19091	3680577	CDS	D1037.3_WBcoding_5p_-_+370	D1037.3_WBcoding_5p_-_+370	D1037.4_WBcoding_3p_-_+2319	D1037.1_WBcoding_5p_+_-4228	D1037.2_WBcoding_5p_-_-8872	linc-9_WBlnc_5p_+_-22968	T28F2.t1_WBtRNA_5p_-_-41650	frag130_LUncRNA_3p_-_+67426	frag129_LUncRNA_5p_-_-112868	21ur-13866_WB21uRNA_3p_-_+17022	cloned_WB21uRNA_3p_-_+64928	21ur-11567_WB21uRNA_5p_+_-64928	cloned_WB21uRNA_5p_+_-64928	D1037.3_AGmRNA_3p_-_-394	RIT1P.1275_AGncRNA_5p_+_+766	D1037.3_AGmRNA_5p_-_+1774	D1037.4_AGmRNA_3p_-_+2240
I 3681750	I	3681258	3681933	.	0	.	3.69058	31.5511	29.7268	3681750	AG1201	D1037.3_AGmRNA_5p_-_+601	D1037.3_WBcoding_5p_-_-803	D1037.4_WBcoding_3p_-_+1146	D1037.3_WBcoding_3p_-_-1569	D1037.4_WBcoding_5p_-_+2371	linc-9_WBlnc_5p_+_-21795	T28F2.t1_WBtRNA_5p_-_-42823	frag130_LUncRNA_3p_-_+66253	frag129_LUncRNA_5p_-_-114041	21ur-13866_WB21uRNA_3p_-_+15849	cloned_WB21uRNA_3p_-_+63755	21ur-11567_WB21uRNA_5p_+_-63755	cloned_WB21uRNA_5p_+_-63755	D1037.3_AGmRNA_5p_-_+601	D1037.4_AGmRNA_3p_-_+1067	D1037.3_AGmRNA_3p_-_-1567	RIT1P.1275_AGncRNA_5p_+_+1939
I 3682436	I	3682074	3683097	.	0	.	2.83157	17.2403	15.6957	3682436	AG1201	D1037.3_AGmRNA_5p_-_-85	D1037.4_WBcoding_3p_-_+460	D1037.3_WBcoding_5p_-_-1489	D1037.4_WBcoding_5p_-_+1685	D1037.3_WBcoding_3p_-_-2255	linc-9_WBlnc_5p_+_-21109	T28F2.t1_WBtRNA_5p_-_-43509	frag130_LUncRNA_3p_-_+65567	frag129_LUncRNA_5p_-_-114727	21ur-13866_WB21uRNA_3p_-_+15163	cloned_WB21uRNA_3p_-_+63069	21ur-11567_WB21uRNA_5p_+_-63069	cloned_WB21uRNA_5p_+_-63069	D1037.3_AGmRNA_5p_-_-85	D1037.4_AGmRNA_3p_-_+381	RIT1P.1275_AGncRNA_3p_+_-1696	D1037.3_AGmRNA_3p_-_-2253
I 3683464	I	3683269	3683558	.	0	.	2.25889	9.59447	8.25737	3683464	CDS	D1037.4_WBcoding_3p_-_-568	D1037.4_WBcoding_3p_-_-568	D1037.1_WBcoding_5p_+_-1341	D1037.3_WBcoding_5p_-_-2517	D1037.5_WBcoding_3p_-_+6684	linc-9_WBlnc_5p_+_-20081	T28F2.t1_WBtRNA_5p_-_-44537	frag130_LUncRNA_3p_-_+64539	frag129_LUncRNA_5p_-_-115755	21ur-13866_WB21uRNA_3p_-_+14135	cloned_WB21uRNA_3p_-_+62041	21ur-11567_WB21uRNA_5p_+_-62041	cloned_WB21uRNA_5p_+_-62041	D1037.4_AGmRNA_3p_-_-647	RIT1P.1275_AGncRNA_3p_+_-668	D1037.3_AGmRNA_5p_-_-1113	D1037.1_AGmRNA_5p_+_-1324
I 3684412	I	3683839	3684877	.	0	.	4.5496	48.5842	46.5102	3684412	AG1201	RIT1P.1275_AGncRNA_3p_+_+280	D1037.4_WBcoding_5p_-_-291	D1037.1_WBcoding_5p_+_-393	D1037.4_WBcoding_3p_-_-1516	D1037.3_WBcoding_5p_-_-3465	linc-9_WBlnc_5p_+_-19133	T28F2.t1_WBtRNA_5p_-_-45485	frag130_LUncRNA_3p_-_+63591	frag129_LUncRNA_5p_-_-116703	21ur-13866_WB21uRNA_3p_-_+13187	cloned_WB21uRNA_3p_-_+61093	21ur-11567_WB21uRNA_5p_+_-61093	cloned_WB21uRNA_5p_+_-61093	RIT1P.1275_AGncRNA_3p_+_+280	D1037.4_AGmRNA_5p_-_-280	D1037.1_AGmRNA_5p_+_-376	D1037.4_AGmRNA_3p_-_-1595
I 3685093	I	3684985	3685217	.	0	.	2.38615	11.1419	9.75635	3685093	CDS	D1037.1_WBcoding_5p_+_+288	D1037.1_WBcoding_5p_+_+288	D1037.4_WBcoding_5p_-_-972	D1037.3_WBcoding_5p_-_-4146	D1037.5_WBcoding_3p_-_+5055	linc-9_WBlnc_5p_+_-18452	T28F2.t1_WBtRNA_5p_-_-46166	frag130_LUncRNA_3p_-_+62910	frag129_LUncRNA_5p_-_-117384	21ur-13866_WB21uRNA_3p_-_+12506	cloned_WB21uRNA_3p_-_+60412	21ur-11567_WB21uRNA_5p_+_-60412	cloned_WB21uRNA_5p_+_-60412	D1037.1_AGmRNA_5p_+_+305	RIT1P.1275_AGncRNA_3p_+_+961	D1037.4_AGmRNA_5p_-_-961	D1037.3_AGmRNA_5p_-_-2742
I 3697456	I	3697139	3697734	.	0	.	3.97692	36.9561	35.0437	3697456	CDS	H26D21.2_WBcoding_5p_-_+98	H26D21.2_WBcoding_5p_-_+98	H26D21.1_WBcoding_5p_+_-571	H26D21.2_WBcoding_3p_-_-3154	D1037.5_WBcoding_5p_-_-3439	linc-9_WBlnc_5p_+_-6089	frag130_LUncRNA_3p_-_+50547	T28F2.t1_WBtRNA_5p_-_-58529	frag129_LUncRNA_5p_-_-129747	21ur-13866_WB21uRNA_3p_-_+143	cloned_WB21uRNA_3p_-_+48049	21ur-11567_WB21uRNA_5p_+_-48049	cloned_WB21uRNA_5p_+_-48049	H26D21.2_AGmRNA_5p_-_+158	H26D21.1_AGmRNA_5p_+_-619	H26D21.2_AGmRNA_3p_-_-3292	D1037.5_AGmRNA_5p_-_-3439
I 3703442	I	3703251	3703745	.	0	.	2.99065	19.6536	18.055	3703442	ncRNA	linc-9_WBlnc_5p_+_-103	F21A9.2_WBcoding_3p_-_+2597	H26D21.1_WBcoding_3p_+_+4139	F21A9.2_WBcoding_5p_-_+5781	H26D21.2_WBcoding_5p_-_-5888	linc-9_WBlnc_5p_+_-103	frag130_LUncRNA_3p_-_+44561	T28F2.t1_WBtRNA_5p_-_-64515	frag129_LUncRNA_5p_-_-135733	21ur-13866_WB21uRNA_5p_-_-5823	cloned_WB21uRNA_3p_-_+42063	21ur-11567_WB21uRNA_5p_+_-42063	cloned_WB21uRNA_5p_+_-42063	RIT1P.1576_AGncRNA_3p_+_-189	RIT1P.1419_AGmRNA_5p_+_-236	F21A9.2_AGmRNA_3p_-_+2588	H26D21.1_AGmRNA_3p_+_+4139
I 3721098	I	3720320	3721530	.	0	.	4.38145	48.2278	46.162	3721098	CDS	T12F5.4_WBcoding_5p_-_+62	T12F5.4_WBcoding_5p_-_+62	T12F5.3_WBcoding_5p_+_-4916	T12F5.4_WBcoding_3p_-_-7578	F21A9.1_WBcoding_3p_+_+7961	linc-9_WBlnc_3p_+_+16139	frag130_LUncRNA_3p_-_+26905	T28F2.t1_WBtRNA_5p_-_-82171	T03F1.4_WBte_5p_+_-127098	21ur-13866_WB21uRNA_5p_-_-23479	cloned_WB21uRNA_3p_-_+24407	21ur-11567_WB21uRNA_5p_+_-24407	cloned_WB21uRNA_5p_+_-24407	T12F5.4_AGmRNA_5p_-_+1240	RIT1M.1359_AGncRNA_3p_-_+2910	T12F5.3_AGmRNA_5p_+_-5839	F21A9.1_AGmRNA_3p_+_+7948
I 3723270	I	3721815	3724467	.	0	.	4.35871	44.5933	42.5722	3723270	AG1201	RIT1M.1359_AGncRNA_3p_-_+738	T12F5.4_WBcoding_5p_-_-2110	T12F5.3_WBcoding_5p_+_-2744	T12F5.2_WBcoding_5p_+_-8085	T12F5.5_WBcoding_3p_-_+9715	linc-9_WBlnc_3p_+_+18311	frag130_LUncRNA_3p_-_+24733	T28F2.t1_WBtRNA_5p_-_-84343	T03F1.4_WBte_5p_+_-124926	cloned_WB21uRNA_3p_-_+22235	21ur-11567_WB21uRNA_5p_+_-22235	cloned_WB21uRNA_5p_+_-22235	21ur-11567_WB21uRNA_3p_+_-22255	RIT1M.1359_AGncRNA_3p_-_+738	T12F5.4_AGmRNA_5p_-_-932	RIT1M.1359_AGncRNA_5p_-_+936	T12F5.3_AGmRNA_5p_+_-3667
I 3725125	I	3724890	3725259	.	0	.	2.86338	17.7136	16.1581	3725125	CDS	T12F5.3_WBcoding_5p_+_-889	T12F5.3_WBcoding_5p_+_-889	T12F5.4_WBcoding_5p_-_-3965	T12F5.3_WBcoding_3p_+_-6102	T12F5.2_WBcoding_5p_+_-6230	linc-9_WBlnc_3p_+_+20166	frag130_LUncRNA_3p_-_+22878	T28F2.t1_WBtRNA_5p_-_-86198	T03F1.4_WBte_5p_+_-123071	cloned_WB21uRNA_3p_-_+20380	21ur-11567_WB21uRNA_5p_+_-20380	cloned_WB21uRNA_5p_+_-20380	21ur-11567_WB21uRNA_3p_+_-20400	RIT1M.1359_AGncRNA_5p_-_-919	T12F5.3_AGmRNA_5p_+_-1812	T12F5.4_AGmRNA_5p_-_-2787	T12F5.2_AGmRNA_5p_+_-6230
I 3727083	I	3726383	3729199	.	0	.	6.33126	90.5594	87.9894	3727083	AG1201	T12F5.3_AGmRNA_5p_+_+146	T12F5.3_WBcoding_5p_+_+1069	T12F5.2_WBcoding_5p_+_-4272	T12F5.5_WBcoding_3p_-_+5902	T12F5.4_WBcoding_5p_-_-5923	frag130_LUncRNA_3p_-_+20920	linc-9_WBlnc_3p_+_+22124	T28F2.t1_WBtRNA_5p_-_-88156	T03F1.4_WBte_5p_+_-121113	cloned_WB21uRNA_3p_-_+18422	21ur-11567_WB21uRNA_5p_+_-18422	cloned_WB21uRNA_5p_+_-18422	21ur-11567_WB21uRNA_3p_+_-18442	T12F5.3_AGmRNA_5p_+_+146	RIT1M.1359_AGncRNA_5p_-_-2877	T12F5.2_AGmRNA_5p_+_-4272	T12F5.3_AGmRNA_3p_+_-4289
I 3733514	I	3733417	3733623	.	0	.	2.28097	10.2422	8.89122	3733514	CDS	T12F5.5_WBcoding_3p_-_-529	T12F5.5_WBcoding_3p_-_-529	T12F5.2_WBcoding_3p_+_+589	T12F5.3_WBcoding_3p_+_+2287	T12F5.5_WBcoding_5p_-_+6968	frag130_LUncRNA_3p_-_+14489	linc-9_WBlnc_3p_+_+28555	T28F2.t1_WBtRNA_5p_-_-94587	T03F1.4_WBte_5p_+_-114682	cloned_WB21uRNA_3p_-_+11991	21ur-11567_WB21uRNA_5p_+_-11991	cloned_WB21uRNA_5p_+_-11991	21ur-11567_WB21uRNA_3p_+_-12011	T12F5.2_AGmRNA_3p_+_+541	T12F5.5_AGmRNA_3p_-_-641	RIT1M.1830_AGncRNA_5p_-_-681	T12F5.3_AGmRNA_3p_+_+2142
I 3740802	I	3737140	3742222	.	0	.	5.94948	80.9149	78.4518	3740802	CDS	T12F5.5_WBcoding_5p_-_-320	T12F5.5_WBcoding_5p_-_-320	T12F5.1_WBcoding_5p_+_-658	Y8G1A.1_WBcoding_5p_+_-4790	Y8G1A.2_WBcoding_3p_-_+7725	frag130_LUncRNA_3p_-_+7201	linc-9_WBlnc_3p_+_+35843	T28F2.t1_WBtRNA_5p_-_-101875	T03F1.4_WBte_5p_+_-107394	cloned_WB21uRNA_3p_-_+4703	21ur-11567_WB21uRNA_5p_+_-4703	cloned_WB21uRNA_5p_+_-4703	21ur-11567_WB21uRNA_3p_+_-4723	T12F5.5_AGmRNA_5p_-_+443	T12F5.1_AGmRNA_5p_+_-585	Y8G1A.1_AGmRNA_5p_+_-6631	Y8G1A.2_AGmRNA_3p_-_+7724
I 3758915	I	3758770	3759039	.	0	.	2.35434	10.7465	9.37279	3758915	CDS	ZK770.3_WBcoding_5p_-_+161	ZK770.3_WBcoding_5p_-_+161	Y8G1A.2_WBcoding_5p_-_-4951	Y8G1A.1_WBcoding_3p_+_+10692	ZK770.1_WBcoding_5p_+_-10769	frag130_LUncRNA_5p_-_-10769	linc-9_WBlnc_3p_+_+53956	T03F1.4_WBte_5p_+_-89281	linc-63_WBlnc_3p_-_+111730	21ur-11567_WB21uRNA_3p_+_+13390	cloned_WB21uRNA_3p_+_+13390	21ur-11567_WB21uRNA_5p_+_+13410	cloned_WB21uRNA_5p_+_+13410	ZK770.3_AGmRNA_5p_-_+283	RIT1M.630_AGncRNA_3p_-_+1467	RIT1M.704_AGmRNA_3p_-_+2745	ZK770.3_AGmRNA_3p_-_-3461
I 3781664	I	3781562	3781779	.	0	.	2.19526	8.85597	7.54367	3781664	CDS	C32E8.7_WBcoding_5p_-_-3	C32E8.7_WBcoding_5p_-_-3	C32E8.5_WBcoding_5p_+_-457	C32E8.4_WBcoding_5p_+_-2174	C32E8.7_WBcoding_3p_-_-3571	frag130_LUncRNA_5p_-_-33518	T03F1.4_WBte_5p_+_-66532	linc-9_WBlnc_3p_+_+76705	linc-63_WBlnc_3p_-_+88981	21ur-11567_WB21uRNA_3p_+_+36139	cloned_WB21uRNA_3p_+_+36139	21ur-11567_WB21uRNA_5p_+_+36159	cloned_WB21uRNA_5p_+_+36159	C32E8.7_AGmRNA_5p_-_-117	C32E8.5_AGmRNA_5p_+_-457	RIT1M.988_AGncRNA_3p_-_+2084	C32E8.4_AGmRNA_5p_+_-2084
I 3788127	I	3783912	3790523	.	0	.	9.48098	180.673	175.361	3788127	CDS	C32E8.2_WBcoding_5p_+_+94	C32E8.2_WBcoding_5p_+_+94	C32E8.3_WBcoding_3p_+_+629	C32E8.2_WBcoding_3p_+_-787	C32E8.8_WBcoding_3p_-_+1182	frag130_LUncRNA_5p_-_-39981	T03F1.4_WBte_5p_+_-60069	linc-63_WBlnc_3p_-_+82518	linc-9_WBlnc_3p_+_+83168	21ur-11567_WB21uRNA_3p_+_+42602	cloned_WB21uRNA_3p_+_+42602	21ur-11567_WB21uRNA_5p_+_+42622	cloned_WB21uRNA_5p_+_+42622	C32E8.2_AGmRNA_5p_+_+564	C32E8.3_AGmRNA_3p_+_+630	C32E8.8_AGmRNA_3p_-_+778	C32E8.2_AGmRNA_3p_+_-1185
I 3791101	I	3790681	3791170	.	0	.	1.99787	6.74032	5.5158	3791101	CDS	C32E8.8_WBcoding_5p_-_+1699	C32E8.8_WBcoding_5p_-_+1699	C32E8.2_WBcoding_3p_+_+2187	C32E8.9_WBcoding_3p_-_+3455	C32E8.3_WBcoding_3p_+_+3603	frag130_LUncRNA_5p_-_-42955	T03F1.4_WBte_5p_+_-57095	linc-63_WBlnc_3p_-_+79544	linc-9_WBlnc_3p_+_+86142	21ur-11567_WB21uRNA_3p_+_+45576	cloned_WB21uRNA_3p_+_+45576	21ur-11567_WB21uRNA_5p_+_+45596	cloned_WB21uRNA_5p_+_+45596	C32E8.8_AGmRNA_5p_-_+1728	C32E8.2_AGmRNA_3p_+_+1789	C32E8.8_AGmRNA_3p_-_-2196	C32E8.9_AGmRNA_3p_-_+3458
I 3791764	I	3791548	3791873	.	0	.	2.35434	10.7465	9.37279	3791764	CDS	C32E8.8_WBcoding_5p_-_+1036	C32E8.8_WBcoding_5p_-_+1036	C32E8.9_WBcoding_3p_-_+2792	C32E8.2_WBcoding_3p_+_+2850	C32E8.3_WBcoding_3p_+_+4266	frag130_LUncRNA_5p_-_-43618	T03F1.4_WBte_5p_+_-56432	linc-63_WBlnc_3p_-_+78881	linc-9_WBlnc_3p_+_+86805	21ur-11567_WB21uRNA_3p_+_+46239	cloned_WB21uRNA_3p_+_+46239	21ur-11567_WB21uRNA_5p_+_+46259	cloned_WB21uRNA_5p_+_+46259	C32E8.8_AGmRNA_5p_-_+1065	C32E8.2_AGmRNA_3p_+_+2452	C32E8.9_AGmRNA_3p_-_+2795	C32E8.8_AGmRNA_3p_-_-2859
I 3792892	I	3792385	3793177	.	0	.	3.36149	25.788	24.073	3792892	AG1201	C32E8.8_AGmRNA_5p_-_-63	C32E8.8_WBcoding_5p_-_-92	C32E8.9_WBcoding_3p_-_+1664	C32E8.1_WBcoding_5p_+_-3264	C32E8.8_WBcoding_3p_-_-3583	frag130_LUncRNA_5p_-_-44746	T03F1.4_WBte_5p_+_-55304	linc-63_WBlnc_3p_-_+77753	linc-9_WBlnc_3p_+_+87933	21ur-11567_WB21uRNA_3p_+_+47367	cloned_WB21uRNA_3p_+_+47367	21ur-11567_WB21uRNA_5p_+_+47387	cloned_WB21uRNA_5p_+_+47387	C32E8.8_AGmRNA_5p_-_-63	C32E8.9_AGmRNA_3p_-_+1667	C32E8.1_AGmRNA_5p_+_-3260	C32E8.2_AGmRNA_3p_+_+3580
I 3793513	I	3793265	3793789	.	0	.	3.27698	24.2802	22.5872	3793513	AG1201	C32E8.8_AGmRNA_5p_-_-684	C32E8.8_WBcoding_5p_-_-713	C32E8.9_WBcoding_3p_-_+1043	C32E8.1_WBcoding_5p_+_-2643	C32E8.8_WBcoding_3p_-_-4204	frag130_LUncRNA_5p_-_-45367	T03F1.4_WBte_5p_+_-54683	linc-63_WBlnc_3p_-_+77132	linc-9_WBlnc_3p_+_+88554	21ur-11567_WB21uRNA_3p_+_+47988	cloned_WB21uRNA_3p_+_+47988	21ur-11567_WB21uRNA_5p_+_+48008	cloned_WB21uRNA_5p_+_+48008	C32E8.8_AGmRNA_5p_-_-684	C32E8.9_AGmRNA_3p_-_+1046	C32E8.1_AGmRNA_5p_+_-2639	C32E8.2_AGmRNA_3p_+_+4201
I 3806114	I	3805339	3807583	.	0	.	3.97692	36.9561	35.0437	3806114	AG1201	C32E8.10_AGmRNA_5p_-_-374	C32E8.10_WBcoding_5p_-_-393	C32E8.11_WBcoding_3p_-_+1346	C32E8.10_WBcoding_3p_-_-6987	C32E8.9_WBcoding_5p_-_-8058	T03F1.4_WBte_5p_+_-42082	frag130_LUncRNA_5p_-_-57968	linc-63_WBlnc_3p_-_+64531	linc-9_WBlnc_3p_+_+101155	21ur-11567_WB21uRNA_3p_+_+60589	cloned_WB21uRNA_3p_+_+60589	21ur-11567_WB21uRNA_5p_+_+60609	cloned_WB21uRNA_5p_+_+60609	C32E8.10_AGmRNA_5p_-_-374	C32E8.11_AGmRNA_3p_-_+1554	C32E8.10_AGmRNA_3p_-_-7717	C32E8.9_AGmRNA_5p_-_-8044
I 3817682	I	3816499	3818590	.	0	.	4.64505	50.6207	48.5205	3817682	AG1201	F53F10.5_AGmRNA_5p_+_-299	F53F10.5_WBcoding_5p_+_-317	C32E8.11_WBcoding_5p_-_-883	F53F10.5_WBcoding_3p_+_-3824	F53F10.4_WBcoding_5p_+_-7266	T03F1.4_WBte_5p_+_-30514	linc-63_WBlnc_3p_-_+52963	frag130_LUncRNA_5p_-_-69536	linc-9_WBlnc_3p_+_+112723	21ur-11567_WB21uRNA_3p_+_+72157	cloned_WB21uRNA_3p_+_+72157	21ur-11567_WB21uRNA_5p_+_+72177	cloned_WB21uRNA_5p_+_+72177	F53F10.5_AGmRNA_5p_+_-299	C32E8.11_AGmRNA_5p_-_-767	F53F10.5_AGmRNA_3p_+_-4032	F53F10.4_AGmRNA_5p_+_-5147
I 3829668	I	3821569	3832124	.	0	.	6.35631	95.2391	92.6226	3829668	AG1201	RIT1P.1351_AGncRNA_5p_+_+160	F53F10.8_WBcoding_3p_+_+272	F53F10.2_WBcoding_5p_+_-1452	F53F10.3_WBcoding_3p_+_+1522	F53F10.4_WBcoding_3p_+_+3151	T03F1.4_WBte_5p_+_-18528	linc-63_WBlnc_3p_-_+40977	frag130_LUncRNA_5p_-_-81522	linc-9_WBlnc_3p_+_+124709	21ur-13258_WB21uRNA_3p_-_+64245	21ur-11567_WB21uRNA_3p_+_+84143	cloned_WB21uRNA_3p_+_+84143	21ur-11567_WB21uRNA_5p_+_+84163	RIT1P.1351_AGncRNA_5p_+_+160	F53F10.8_AGmRNA_3p_+_+403	RIT1P.1351_AGncRNA_3p_+_-1292	F53F10.3_AGmRNA_3p_+_+1417
I 3860135	I	3859943	3860239	.	0	.	2.00437	6.78898	5.55318	3860135	CDS	T03F1.8_WBcoding_3p_-_-754	T03F1.8_WBcoding_3p_-_-754	T03F1.7_WBcoding_5p_-_-838	T03F1.8_WBcoding_5p_-_+2597	T03F1.9_WBcoding_3p_-_+2643	T03F1.4_WBte_3p_+_+8226	linc-63_WBlnc_3p_-_+10510	T03F1.4_WBte_5p_+_+11939	frag130_LUncRNA_5p_-_-111989	21ur-13258_WB21uRNA_3p_-_+33778	21ur-11567_WB21uRNA_3p_+_+114610	cloned_WB21uRNA_3p_+_+114610	21ur-11567_WB21uRNA_5p_+_+114630	T03F1.8_AGmRNA_3p_-_-776	T03F1.7_AGmRNA_5p_-_-840	T03F1.8_AGmRNA_5p_-_+2606	T03F1.9_AGmRNA_3p_-_+2643
I 3861801	I	3860412	3864033	.	0	.	3.88148	35.1225	33.2382	3861801	CDS	T03F1.8_WBcoding_5p_-_+931	T03F1.8_WBcoding_5p_-_+931	T03F1.9_WBcoding_3p_-_+977	T03F1.8_WBcoding_3p_-_-2420	T03F1.7_WBcoding_5p_-_-2504	linc-63_WBlnc_3p_-_+8844	T03F1.4_WBte_3p_+_+9892	frag130_LUncRNA_5p_-_-113655	linc-9_WBlnc_3p_+_+156842	21ur-13258_WB21uRNA_3p_-_+32112	21ur-11567_WB21uRNA_3p_+_+116276	cloned_WB21uRNA_3p_+_+116276	21ur-11567_WB21uRNA_5p_+_+116296	T03F1.8_AGmRNA_5p_-_+940	T03F1.9_AGmRNA_3p_-_+977	T03F1.8_AGmRNA_3p_-_-2442	T03F1.7_AGmRNA_5p_-_-2506
I 3864623	I	3864300	3864738	.	0	.	2.19526	8.85597	7.54367	3864623	AG1201	RIT1P.18_AGncRNA_5p_+_-382	T03F1.9_WBcoding_5p_-_+1318	T03F1.8_WBcoding_5p_-_-1891	T03F1.3_WBcoding_5p_+_-2919	T03F1.2_WBcoding_5p_+_-4599	linc-63_WBlnc_3p_-_+6022	T03F1.4_WBte_3p_+_+12714	frag130_LUncRNA_5p_-_-116477	linc-9_WBlnc_3p_+_+159664	21ur-13258_WB21uRNA_3p_-_+29290	21ur-11567_WB21uRNA_3p_+_+119098	cloned_WB21uRNA_3p_+_+119098	21ur-11567_WB21uRNA_5p_+_+119118	RIT1P.18_AGncRNA_5p_+_-382	T03F1.9_AGmRNA_3p_-_-1845	T03F1.8_AGmRNA_5p_-_-1882	T03F1.9_AGmRNA_5p_-_+1890
I 3866396	I	3865005	3868262	.	0	.	6.04492	83.2956	80.8066	3866396	AG1201	T03F1.9_AGmRNA_5p_-_+117	T03F1.9_WBcoding_5p_-_-455	T03F1.3_WBcoding_5p_+_-1146	T03F1.2_WBcoding_5p_+_-2826	T03F1.9_WBcoding_3p_-_-3618	linc-63_WBlnc_3p_-_+4249	T03F1.4_WBte_3p_+_+14487	frag130_LUncRNA_5p_-_-118250	linc-9_WBlnc_3p_+_+161437	21ur-13258_WB21uRNA_3p_-_+27517	21ur-11567_WB21uRNA_3p_+_+120871	cloned_WB21uRNA_3p_+_+120871	21ur-11567_WB21uRNA_5p_+_+120891	T03F1.9_AGmRNA_5p_-_+117	RIT1P.18_AGncRNA_3p_+_+582	T03F1.3_AGmRNA_5p_+_-1058	RIT1P.18_AGncRNA_5p_+_+1391
I 3874463	I	3873980	3874670	.	0	.	3.34062	25.3551	23.6416	3874463	CDS	T03F1.1_WBcoding_5p_+_+423	T03F1.1_WBcoding_5p_+_+423	T03F1.10_WBcoding_5p_-_-1044	T03F1.1_WBcoding_3p_+_-1536	T03F1.12_WBcoding_3p_-_+1583	linc-63_WBlnc_5p_-_-3193	T03F1.4_WBte_3p_+_+22554	frag130_LUncRNA_5p_-_-126317	frag132_LUncRNA_3p_-_+169091	21ur-13258_WB21uRNA_3p_-_+19450	21ur-11567_WB21uRNA_3p_+_+128938	cloned_WB21uRNA_3p_+_+128938	21ur-11567_WB21uRNA_5p_+_+128958	T03F1.10_AGmRNA_5p_-_-900	T03F1.1_AGmRNA_5p_+_+1180	T03F1.12_AGmRNA_3p_-_+1514	T03F1.1_AGmRNA_3p_+_-1587
I 3875061	I	3874990	3875140	.	0	.	2.13163	8.14178	6.85458	3875061	AG1201	T03F1.12_AGmRNA_3p_-_+916	T03F1.1_WBcoding_3p_+_-938	T03F1.12_WBcoding_3p_-_+985	T03F1.1_WBcoding_5p_+_+1021	T03F1.10_WBcoding_5p_-_-1642	linc-63_WBlnc_5p_-_-3791	T03F1.4_WBte_3p_+_+23152	frag130_LUncRNA_5p_-_-126915	frag132_LUncRNA_3p_-_+168493	21ur-13258_WB21uRNA_3p_-_+18852	21ur-11567_WB21uRNA_3p_+_+129536	cloned_WB21uRNA_3p_+_+129536	21ur-11567_WB21uRNA_5p_+_+129556	T03F1.12_AGmRNA_3p_-_+916	T03F1.1_AGmRNA_3p_+_-989	T03F1.10_AGmRNA_5p_-_-1498	T03F1.1_AGmRNA_5p_+_+1778
I 3876652	I	3876374	3876795	.	0	.	3.53151	28.6766	26.9021	3876652	CDS	T03F1.12_WBcoding_5p_-_+55	T03F1.12_WBcoding_5p_-_+55	C50F2.3_WBcoding_5p_+_-412	T03F1.12_WBcoding_3p_-_-606	T03F1.1_WBcoding_3p_+_+653	linc-63_WBlnc_5p_-_-5382	T03F1.4_WBte_3p_+_+24743	frag130_LUncRNA_5p_-_-128506	frag132_LUncRNA_3p_-_+166902	21ur-13258_WB21uRNA_3p_-_+17261	21ur-11567_WB21uRNA_3p_+_+131127	cloned_WB21uRNA_3p_+_+131127	21ur-11567_WB21uRNA_5p_+_+131147	T03F1.12_AGmRNA_5p_-_+204	C50F2.3_AGmRNA_5p_+_-368	T03F1.1_AGmRNA_3p_+_+602	T03F1.12_AGmRNA_3p_-_-675
I 3877156	I	3877033	3877316	.	0	.	2.73612	15.8493	14.3379	3877156	CDS	C50F2.3_WBcoding_5p_+_+92	C50F2.3_WBcoding_5p_+_+92	T03F1.12_WBcoding_5p_-_-449	T03F1.1_WBcoding_3p_+_+1157	C50F2.3_WBcoding_3p_+_-3602	linc-63_WBlnc_5p_-_-5886	T03F1.4_WBte_3p_+_+25247	frag130_LUncRNA_5p_-_-129010	frag132_LUncRNA_3p_-_+166398	21ur-13258_WB21uRNA_3p_-_+16757	21ur-11567_WB21uRNA_3p_+_+131631	cloned_WB21uRNA_3p_+_+131631	21ur-11567_WB21uRNA_5p_+_+131651	C50F2.3_AGmRNA_5p_+_+136	T03F1.12_AGmRNA_5p_-_-300	T03F1.1_AGmRNA_3p_+_+1106	T03F1.12_AGmRNA_3p_-_-1179
I 3908824	I	3908575	3909484	.	0	.	4.07237	38.8207	36.8804	3908824	CDS	T20F5.2_WBcoding_5p_+_+76	T20F5.2_WBcoding_5p_+_+76	T20F5.3_WBcoding_3p_-_+807	T20F5.2_WBcoding_3p_+_-1102	T20F5.3_WBcoding_5p_-_+1723	linc-63_WBlnc_5p_-_-37554	T03F1.4_WBte_3p_+_+56915	frag132_LUncRNA_3p_-_+134730	frag131_LUncRNA_5p_+_-134730	21ur-13258_WB21uRNA_5p_-_-14891	21ur-15385_WB21uRNA_3p_-_+111389	21ur-14824_WB21uRNA_3p_-_+149115	21ur-11567_WB21uRNA_3p_+_+163299	T20F5.2_AGmRNA_5p_+_+140	T20F5.3_AGmRNA_3p_-_+773	T20F5.2_AGmRNA_3p_+_-775	RIT1P.1652_AGncRNA_5p_+_-883
I 3910333	I	3910245	3910474	.	0	.	2.50704	12.7236	11.3005	3910333	AG1201	T20F5.3_AGmRNA_5p_-_+212	T20F5.3_WBcoding_5p_-_+214	T20F5.8_WBcoding_3p_-_+382	T20F5.2_WBcoding_3p_+_+407	T20F5.3_WBcoding_3p_-_-702	linc-63_WBlnc_5p_-_-39063	T03F1.4_WBte_3p_+_+58424	frag132_LUncRNA_3p_-_+133221	frag131_LUncRNA_5p_+_-133221	21ur-13258_WB21uRNA_5p_-_-16400	21ur-15385_WB21uRNA_3p_-_+109880	21ur-14824_WB21uRNA_3p_-_+147606	21ur-11567_WB21uRNA_3p_+_+164808	T20F5.3_AGmRNA_5p_-_+212	RIT1P.1652_AGncRNA_3p_+_-290	T20F5.8_AGmRNA_3p_-_+334	RIT1P.1652_AGncRNA_5p_+_+626
I 3930267	I	3930206	3930358	.	0	.	2.09982	7.794	6.51953	3930267	AG1201	RIT1M.1807_AGncRNA_5p_-_+75	T21E3.2_WBcoding_5p_+_-566	T21E3.1_WBcoding_5p_+_-1946	T20F5.7_WBcoding_5p_-_-2377	T21E3.1_WBcoding_3p_+_-4550	linc-63_WBlnc_5p_-_-58997	T03F1.4_WBte_3p_+_+78358	frag132_LUncRNA_3p_-_+113287	frag131_LUncRNA_5p_+_-113287	21ur-13258_WB21uRNA_5p_-_-36334	21ur-15385_WB21uRNA_3p_-_+89946	21ur-14824_WB21uRNA_3p_-_+127672	21ur-11567_WB21uRNA_3p_+_+184742	RIT1M.1807_AGncRNA_5p_-_+75	T21E3.2_AGmRNA_5p_+_-512	T21E3.1_AGmRNA_5p_+_-1946	T20F5.7_AGmRNA_5p_-_-2349
I 3930920	I	3930784	3931073	.	0	.	2.13163	8.14178	6.85458	3930920	CDS	T21E3.2_WBcoding_5p_+_+87	T21E3.2_WBcoding_5p_+_+87	T21E3.1_WBcoding_5p_+_-1293	T20F5.7_WBcoding_5p_-_-3030	T21E3.1_WBcoding_3p_+_-3897	linc-63_WBlnc_5p_-_-59650	T03F1.4_WBte_3p_+_+79011	frag132_LUncRNA_3p_-_+112634	frag131_LUncRNA_5p_+_-112634	21ur-13258_WB21uRNA_5p_-_-36987	21ur-15385_WB21uRNA_3p_-_+89293	21ur-14824_WB21uRNA_3p_-_+127019	21ur-11567_WB21uRNA_3p_+_+185395	T21E3.2_AGmRNA_5p_+_+141	RIT1M.1807_AGncRNA_5p_-_-578	T21E3.2_AGmRNA_3p_+_-653	RIT1M.1807_AGncRNA_3p_-_-1124
I 3931416	I	3931249	3931564	.	0	.	2.22708	9.22222	7.89746	3931416	CDS	T21E3.2_WBcoding_3p_+_-139	T21E3.2_WBcoding_3p_+_-139	T21E3.1_WBcoding_5p_+_-797	T20F5.7_WBcoding_5p_-_-3526	T21E3.3_WBcoding_3p_-_+3856	linc-63_WBlnc_5p_-_-60146	T03F1.4_WBte_3p_+_+79507	frag132_LUncRNA_3p_-_+112138	frag131_LUncRNA_5p_+_-112138	21ur-13258_WB21uRNA_5p_-_-37483	21ur-15385_WB21uRNA_3p_-_+88797	21ur-14824_WB21uRNA_3p_-_+126523	21ur-11567_WB21uRNA_3p_+_+185891	T21E3.2_AGmRNA_3p_+_-157	T21E3.1_AGmRNA_5p_+_-797	RIT1M.1807_AGncRNA_5p_-_-1074	T21E3.1_AGmRNA_3p_+_-3400
I 3932272	I	3931924	3933185	.	0	.	6.93575	106.463	103.723	3932272	CDS	T21E3.1_WBcoding_5p_+_+59	T21E3.1_WBcoding_5p_+_+59	T21E3.2_WBcoding_3p_+_+717	T21E3.1_WBcoding_3p_+_-2545	T21E3.3_WBcoding_3p_-_+3000	linc-63_WBlnc_5p_-_-61002	T03F1.4_WBte_3p_+_+80363	frag132_LUncRNA_3p_-_+111282	frag131_LUncRNA_5p_+_-111282	21ur-13258_WB21uRNA_5p_-_-38339	21ur-15385_WB21uRNA_3p_-_+87941	21ur-14824_WB21uRNA_3p_-_+125667	21ur-11567_WB21uRNA_3p_+_+186747	T21E3.1_AGmRNA_5p_+_+59	T21E3.2_AGmRNA_3p_+_+699	RIT1M.1807_AGncRNA_5p_-_-1930	T21E3.1_AGmRNA_3p_+_-2544
I 3933701	I	3933411	3933779	.	0	.	2.09982	7.794	6.51953	3933701	AG1201	T21E3.1_AGmRNA_3p_+_-1115	T21E3.1_WBcoding_3p_+_-1116	T21E3.3_WBcoding_3p_-_+1571	T21E3.2_WBcoding_3p_+_+2146	T20F5.7_WBcoding_5p_-_-5811	linc-63_WBlnc_5p_-_-62431	T03F1.4_WBte_3p_+_+81792	frag132_LUncRNA_3p_-_+109853	frag131_LUncRNA_5p_+_-109853	21ur-13258_WB21uRNA_5p_-_-39768	21ur-15385_WB21uRNA_3p_-_+86512	21ur-14824_WB21uRNA_3p_-_+124238	21ur-11567_WB21uRNA_3p_+_+188176	T21E3.1_AGmRNA_3p_+_-1115	T21E3.3_AGmRNA_3p_-_+1574	T21E3.2_AGmRNA_3p_+_+2128	RIT1M.1807_AGncRNA_5p_-_-3359
I 3954728	I	3954561	3954772	.	0	.	1.94074	6.1518	4.94285	3954728	AG1201	T21E3.3_AGmRNA_5p_-_-734	T21E3.3_WBcoding_5p_-_-783	F47B3.4_WBcoding_5p_+_-6249	F47B3.5_WBcoding_3p_-_+8390	F47B3.3_WBcoding_5p_+_-9645	linc-63_WBlnc_5p_-_-83458	frag132_LUncRNA_3p_-_+88826	frag131_LUncRNA_5p_+_-88826	frag132_LUncRNA_5p_-_+88886	21ur-13258_WB21uRNA_5p_-_-60795	21ur-15385_WB21uRNA_3p_-_+65485	21ur-14824_WB21uRNA_3p_-_+103211	21ur-11567_WB21uRNA_3p_+_+209203	T21E3.3_AGmRNA_5p_-_-734	F47B3.4_AGmRNA_5p_+_-6216	F47B3.5_AGmRNA_3p_-_+8388	F47B3.3_AGmRNA_5p_+_-9591
I 3955656	I	3955511	3955786	.	0	.	2.00437	6.78898	5.55318	3955656	AG1201	T21E3.3_AGmRNA_5p_-_-1662	T21E3.3_WBcoding_5p_-_-1711	F47B3.4_WBcoding_5p_+_-5321	F47B3.5_WBcoding_3p_-_+7462	F47B3.3_WBcoding_5p_+_-8717	linc-63_WBlnc_5p_-_-84386	frag132_LUncRNA_3p_-_+87898	frag131_LUncRNA_5p_+_-87898	frag132_LUncRNA_5p_-_+87958	21ur-13258_WB21uRNA_5p_-_-61723	21ur-15385_WB21uRNA_3p_-_+64557	21ur-14824_WB21uRNA_3p_-_+102283	21ur-11567_WB21uRNA_3p_+_+210131	T21E3.3_AGmRNA_5p_-_-1662	F47B3.4_AGmRNA_5p_+_-5288	F47B3.5_AGmRNA_3p_-_+7460	F47B3.3_AGmRNA_5p_+_-8663
I 3956402	I	3955953	3956757	.	0	.	2.83157	17.2403	15.6957	3956402	AG1201	T21E3.3_AGmRNA_5p_-_-2408	T21E3.3_WBcoding_5p_-_-2457	F47B3.4_WBcoding_5p_+_-4575	F47B3.5_WBcoding_3p_-_+6716	F47B3.3_WBcoding_5p_+_-7971	linc-63_WBlnc_5p_-_-85132	frag132_LUncRNA_3p_-_+87152	frag131_LUncRNA_5p_+_-87152	frag132_LUncRNA_5p_-_+87212	21ur-13258_WB21uRNA_5p_-_-62469	21ur-15385_WB21uRNA_3p_-_+63811	21ur-14824_WB21uRNA_3p_-_+101537	21ur-11567_WB21uRNA_3p_+_+210877	T21E3.3_AGmRNA_5p_-_-2408	F47B3.4_AGmRNA_5p_+_-4542	F47B3.5_AGmRNA_3p_-_+6714	F47B3.3_AGmRNA_5p_+_-7917
I 3957032	I	3956865	3957309	.	0	.	2.83395	18.6494	17.0811	3957032	AG1201	T21E3.3_AGmRNA_5p_-_-3038	T21E3.3_WBcoding_5p_-_-3087	F47B3.4_WBcoding_5p_+_-3945	F47B3.5_WBcoding_3p_-_+6086	F47B3.3_WBcoding_5p_+_-7341	linc-63_WBlnc_5p_-_-85762	frag132_LUncRNA_3p_-_+86522	frag131_LUncRNA_5p_+_-86522	frag132_LUncRNA_5p_-_+86582	21ur-13258_WB21uRNA_5p_-_-63099	21ur-15385_WB21uRNA_3p_-_+63181	21ur-14824_WB21uRNA_3p_-_+100907	21ur-11567_WB21uRNA_3p_+_+211507	T21E3.3_AGmRNA_5p_-_-3038	F47B3.4_AGmRNA_5p_+_-3912	F47B3.5_AGmRNA_3p_-_+6084	F47B3.3_AGmRNA_5p_+_-7287
I 3983245	I	3982559	3984767	.	0	.	6.36308	91.3775	88.7984	3983245	CDS	F28H1.3_WBcoding_5p_+_+71	F28H1.3_WBcoding_5p_+_+71	F28H1.5_WBcoding_5p_-_-3715	F28H1.2_WBcoding_5p_+_-4649	F28H1.5_WBcoding_3p_-_-4749	frag132_LUncRNA_3p_-_+60309	frag131_LUncRNA_5p_+_-60309	frag132_LUncRNA_5p_-_+60369	frag131_LUncRNA_3p_+_-60369	21ur-15385_WB21uRNA_3p_-_+36968	21ur-14824_WB21uRNA_3p_-_+74694	21ur-13258_WB21uRNA_5p_-_-89312	21ur-11567_WB21uRNA_3p_+_+237720	F28H1.3_AGmRNA_5p_+_+239	RIT1M.1642_AGncRNA_5p_-_-3106	F28H1.5_AGmRNA_5p_-_-3509	F28H1.3_AGmRNA_3p_+_-3680
I 3986054	I	3985703	3986125	.	0	.	2.15544	8.84553	7.54338	3986054	CDS	F28H1.3_WBcoding_3p_+_-864	F28H1.3_WBcoding_3p_+_-864	F28H1.2_WBcoding_5p_+_-1840	F28H1.3_WBcoding_5p_+_+2880	F28H1.5_WBcoding_5p_-_-6524	frag132_LUncRNA_3p_-_+57500	frag131_LUncRNA_5p_+_-57500	frag132_LUncRNA_5p_-_+57560	frag131_LUncRNA_3p_+_-57560	21ur-15385_WB21uRNA_3p_-_+34159	21ur-14824_WB21uRNA_3p_-_+71885	21ur-13258_WB21uRNA_5p_-_-92121	21ur-11567_WB21uRNA_3p_+_+240529	F28H1.3_AGmRNA_3p_+_-871	F28H1.2_AGmRNA_5p_+_-1186	F28H1.3_AGmRNA_5p_+_+3048	RIT1M.1642_AGncRNA_5p_-_-5915
I 3986387	I	3986267	3986507	.	0	.	2.48124	13.0473	11.6134	3986387	CDS	F28H1.3_WBcoding_3p_+_-531	F28H1.3_WBcoding_3p_+_-531	F28H1.2_WBcoding_5p_+_-1507	F28H1.3_WBcoding_5p_+_+3213	F28H1.5_WBcoding_5p_-_-6857	frag132_LUncRNA_3p_-_+57167	frag131_LUncRNA_5p_+_-57167	frag132_LUncRNA_5p_-_+57227	frag131_LUncRNA_3p_+_-57227	21ur-15385_WB21uRNA_3p_-_+33826	21ur-14824_WB21uRNA_3p_-_+71552	21ur-13258_WB21uRNA_5p_-_-92454	21ur-11567_WB21uRNA_3p_+_+240862	F28H1.3_AGmRNA_3p_+_-538	F28H1.2_AGmRNA_5p_+_-853	F28H1.3_AGmRNA_5p_+_+3381	RIT1M.1642_AGncRNA_5p_-_-6248
I 3986820	I	3986618	3987182	.	0	.	2.42928	12.3015	10.8904	3986820	CDS	F28H1.3_WBcoding_3p_+_-98	F28H1.3_WBcoding_3p_+_-98	F28H1.2_WBcoding_5p_+_-1074	F28H1.3_WBcoding_5p_+_+3646	F28H1.5_WBcoding_5p_-_-7290	frag132_LUncRNA_3p_-_+56734	frag131_LUncRNA_5p_+_-56734	frag132_LUncRNA_5p_-_+56794	frag131_LUncRNA_3p_+_-56794	21ur-15385_WB21uRNA_3p_-_+33393	21ur-14824_WB21uRNA_3p_-_+71119	21ur-13258_WB21uRNA_5p_-_-92887	21ur-11567_WB21uRNA_3p_+_+241295	F28H1.3_AGmRNA_3p_+_-105	F28H1.2_AGmRNA_5p_+_-420	F28H1.3_AGmRNA_5p_+_+3814	RIT1M.1642_AGncRNA_5p_-_-6681
I 3992737	I	3992659	3992955	.	0	.	2.11824	8.43392	7.14479	3992737	AG1201	F28H1.1_AGmRNA_5p_+_-1650	F28H1.1_WBcoding_5p_+_-2975	F28H1.2_WBcoding_3p_+_+4032	F28H1.1_WBcoding_3p_+_-4229	F28H1.2_WBcoding_5p_+_+4843	frag132_LUncRNA_3p_-_+50817	frag131_LUncRNA_5p_+_-50817	frag132_LUncRNA_5p_-_+50877	frag131_LUncRNA_3p_+_-50877	21ur-15385_WB21uRNA_3p_-_+27476	21ur-14824_WB21uRNA_3p_-_+65202	21ur-13258_WB21uRNA_5p_-_-98804	21ur-11567_WB21uRNA_3p_+_+247212	F28H1.1_AGmRNA_5p_+_-1650	gF28H1.1_AGmRNA_5p_+_-3003	F28H1.2_AGmRNA_3p_+_+4035	F28H1.1_AGmRNA_3p_+_-4264
I 3994256	I	3994144	3994309	.	0	.	2.16963	9.06923	7.75559	3994256	AG1201	F28H1.1_AGmRNA_5p_+_-131	F28H1.1_WBcoding_5p_+_-1456	F55C7.7_WBcoding_3p_-_+5089	F28H1.2_WBcoding_3p_+_+5551	F28H1.3_WBcoding_3p_+_+7338	frag132_LUncRNA_3p_-_+49298	frag131_LUncRNA_5p_+_-49298	frag132_LUncRNA_5p_-_+49358	frag131_LUncRNA_3p_+_-49358	21ur-15385_WB21uRNA_3p_-_+25957	21ur-14824_WB21uRNA_3p_-_+63683	21ur-13258_WB21uRNA_5p_-_-100323	21ur-11567_WB21uRNA_3p_+_+248731	F28H1.1_AGmRNA_5p_+_-131	gF28H1.1_AGmRNA_5p_+_-1484	F28H1.1_AGmRNA_3p_+_-2745	F55C7.7_AGmRNA_3p_-_+5043
I 4005243	I	4005123	4005299	.	0	.	1.84529	5.24715	4.08044	4005243	CDS	F55C7.2_WBcoding_5p_+_-195	F55C7.2_WBcoding_5p_+_-195	F55C7.7_WBcoding_3p_-_-5898	F28H1.1_WBcoding_3p_+_+8277	F28H1.2_WBcoding_3p_+_+16538	frag132_LUncRNA_3p_-_+38311	frag131_LUncRNA_5p_+_-38311	frag132_LUncRNA_5p_-_+38371	frag131_LUncRNA_3p_+_-38371	21ur-15385_WB21uRNA_3p_-_+14970	21ur-14824_WB21uRNA_3p_-_+52696	21ur-13258_WB21uRNA_5p_-_-111310	21ur-11567_WB21uRNA_3p_+_+259718	F55C7.2_AGmRNA_5p_+_-195	F55C7.7_AGmRNA_3p_-_-5944	F28H1.1_AGmRNA_3p_+_+8242	gF28H1.1_AGmRNA_3p_+_+8838
I 4006126	I	4006017	4006367	.	0	.	2.54523	13.2024	11.7584	4006126	CDS	F55C7.2_WBcoding_3p_+_+104	F55C7.2_WBcoding_3p_+_+104	F55C7.7_WBcoding_3p_-_-6781	F28H1.1_WBcoding_3p_+_+9160	F28H1.2_WBcoding_3p_+_+17421	frag132_LUncRNA_3p_-_+37428	frag131_LUncRNA_5p_+_-37428	frag132_LUncRNA_5p_-_+37488	frag131_LUncRNA_3p_+_-37488	21ur-15385_WB21uRNA_3p_-_+14087	21ur-14824_WB21uRNA_3p_-_+51813	21ur-13258_WB21uRNA_5p_-_-112193	21ur-11567_WB21uRNA_3p_+_+260601	F55C7.2_AGmRNA_3p_+_+104	F55C7.7_AGmRNA_3p_-_-6827	RIT1P.876_AGmRNA_5p_+_-9025	F28H1.1_AGmRNA_3p_+_+9125
I 4008607	I	4008518	4008733	.	0	.	2.51342	12.7795	11.3469	4008607	CDS	F55C7.2_WBcoding_3p_+_+2585	F55C7.2_WBcoding_3p_+_+2585	F55C7.7_WBcoding_3p_-_-9262	F28H1.1_WBcoding_3p_+_+11641	F28H1.2_WBcoding_3p_+_+19902	frag132_LUncRNA_3p_-_+34947	frag131_LUncRNA_5p_+_-34947	frag132_LUncRNA_5p_-_+35007	frag131_LUncRNA_3p_+_-35007	21ur-15385_WB21uRNA_3p_-_+11606	21ur-14824_WB21uRNA_3p_-_+49332	21ur-13258_WB21uRNA_5p_-_-114674	21ur-11567_WB21uRNA_3p_+_+263082	F55C7.2_AGmRNA_3p_+_+2585	RIT1P.876_AGmRNA_5p_+_-6544	F55C7.7_AGmRNA_3p_-_-9308	F28H1.1_AGmRNA_3p_+_+11606
I 4012743	I	4012613	4012837	.	0	.	2.73612	15.8493	14.3379	4012743	AG1201	RIT1P.876_AGmRNA_5p_+_-2408	F55C7.2_WBcoding_3p_+_+6721	F55C7.7_WBcoding_3p_-_-13398	F28H1.1_WBcoding_3p_+_+15777	F55C7.7_WBcoding_5p_-_+18886	frag132_LUncRNA_3p_-_+30811	frag131_LUncRNA_5p_+_-30811	frag132_LUncRNA_5p_-_+30871	frag131_LUncRNA_3p_+_-30871	21ur-15385_WB21uRNA_3p_-_+7470	21ur-14824_WB21uRNA_3p_-_+45196	21ur-13258_WB21uRNA_5p_-_-118810	21ur-11567_WB21uRNA_3p_+_+267218	RIT1P.876_AGmRNA_5p_+_-2408	F55C7.2_AGmRNA_3p_+_+6721	F55C7.7_AGmRNA_3p_-_-13444	F28H1.1_AGmRNA_3p_+_+15742
I 4029159	I	4029147	4029300	.	0	.	1.90892	5.84334	4.6482	4029159	AG1201	RIT1P.876_AGmRNA_3p_+_+195	F55C7.7_WBcoding_5p_-_+2470	C09D1.1_WBcoding_5p_+_-6587	F55C7.2_WBcoding_3p_+_+23137	F55C7.7_WBcoding_3p_-_-29814	frag132_LUncRNA_3p_-_+14395	frag131_LUncRNA_5p_+_-14395	frag132_LUncRNA_5p_-_+14455	frag131_LUncRNA_3p_+_-14455	21ur-15385_WB21uRNA_5p_-_-8926	21ur-14824_WB21uRNA_3p_-_+28780	21ur-13258_WB21uRNA_5p_-_-135226	21ur-11567_WB21uRNA_3p_+_+283634	RIT1P.876_AGmRNA_3p_+_+195	F55C7.7_AGmRNA_5p_-_+2582	RIT1P.230_AGncRNA_5p_+_-3541	C09D1.1_AGmRNA_5p_+_-6245
I 4114966	I	4114708	4115529	.	0	.	3.88148	35.1225	33.2382	4114966	CDS	H31G24.4_WBcoding_5p_+_+230	H31G24.4_WBcoding_5p_+_+230	H31G24.3_WBcoding_5p_+_-1887	C24G7.1_WBcoding_3p_+_+2579	H31G24.3_WBcoding_3p_+_-3198	H31G24.2_WBps_5p_+_-5443	C24G7.3_WBte_3p_+_+15696	E01A2.11_WBsnoRNA_3p_-_+23244	E01A2.9_WBsnoRNA_3p_-_+23640	21ur-14824_WB21uRNA_5p_-_-57007	21ur-15385_WB21uRNA_5p_-_-94733	21ur-13258_WB21uRNA_5p_-_-221033	21ur-14920_WB21uRNA_3p_-_+364674	H31G24.4_AGmRNA_5p_+_+232	H31G24.3_AGmRNA_5p_+_-1881	C24G7.1_AGmRNA_3p_+_+2466	H31G24.3_AGmRNA_3p_+_-3207
I 4116015	I	4115928	4116235	.	0	.	2.22708	9.22222	7.89746	4116015	AG1201	H31G24.4_AGmRNA_3p_+_-350	H31G24.4_WBcoding_3p_+_-356	H31G24.3_WBcoding_5p_+_-838	H31G24.4_WBcoding_5p_+_+1279	H31G24.3_WBcoding_3p_+_-2149	H31G24.2_WBps_5p_+_-4394	C24G7.3_WBte_3p_+_+16745	E01A2.11_WBsnoRNA_3p_-_+22195	E01A2.9_WBsnoRNA_3p_-_+22591	21ur-14824_WB21uRNA_5p_-_-58056	21ur-15385_WB21uRNA_5p_-_-95782	21ur-13258_WB21uRNA_5p_-_-222082	21ur-14920_WB21uRNA_3p_-_+363625	H31G24.4_AGmRNA_3p_+_-350	H31G24.3_AGmRNA_5p_+_-832	H31G24.4_AGmRNA_5p_+_+1281	H31G24.3_AGmRNA_3p_+_-2158
I 4116789	I	4116782	4117016	.	0	.	1.84475	5.31344	4.1461	4116789	AG1201	H31G24.3_AGmRNA_5p_+_-58	H31G24.3_WBcoding_5p_+_-64	H31G24.4_WBcoding_3p_+_+418	H31G24.3_WBcoding_3p_+_-1375	H31G24.4_WBcoding_5p_+_+2053	H31G24.2_WBps_5p_+_-3620	C24G7.3_WBte_3p_+_+17519	E01A2.11_WBsnoRNA_3p_-_+21421	E01A2.9_WBsnoRNA_3p_-_+21817	21ur-14824_WB21uRNA_5p_-_-58830	21ur-15385_WB21uRNA_5p_-_-96556	21ur-13258_WB21uRNA_5p_-_-222856	21ur-14920_WB21uRNA_3p_-_+362851	H31G24.3_AGmRNA_5p_+_-58	H31G24.4_AGmRNA_3p_+_+424	H31G24.3_AGmRNA_3p_+_-1384	H31G24.4_AGmRNA_5p_+_+2055
I 4132604	I	4131380	4133620	.	0	.	5.69495	74.6689	72.2768	4132604	CDS	E01A2.2_WBcoding_5p_+_+102	E01A2.2_WBcoding_5p_+_+102	E01A2.4_WBcoding_5p_-_-310	E01A2.5_WBcoding_3p_-_+2638	E01A2.2_WBcoding_3p_+_-2814	E01A2.11_WBsnoRNA_3p_-_+5606	E01A2.9_WBsnoRNA_3p_-_+6002	H31G24.2_WBps_3p_+_+9566	C24G7.3_WBte_3p_+_+33334	21ur-14824_WB21uRNA_5p_-_-74645	21ur-15385_WB21uRNA_5p_-_-112371	21ur-13258_WB21uRNA_5p_-_-238671	21ur-14920_WB21uRNA_3p_-_+347036	E01A2.2_AGmRNA_5p_+_+229	E01A2.4_AGmRNA_5p_-_-285	E01A2.5_AGmRNA_3p_-_+2637	E01A2.2_AGmRNA_3p_+_-2658
I 4139257	I	4136839	4141731	.	0	.	7.60324	130.414	127.411	4139257	CDS	E01A2.6_WBcoding_5p_-_-232	E01A2.6_WBcoding_5p_-_-232	E01A2.1_WBcoding_5p_+_-259	E01A2.6_WBcoding_3p_-_-2042	E01A2.5_WBcoding_5p_-_-2181	E01A2.9_WBsnoRNA_5p_-_-525	E01A2.11_WBsnoRNA_5p_-_-922	H31G24.2_WBps_3p_+_+16219	frag133_LUncRNA_3p_-_+32948	21ur-14824_WB21uRNA_5p_-_-81298	21ur-15385_WB21uRNA_5p_-_-119024	21ur-13258_WB21uRNA_5p_-_-245324	21ur-14920_WB21uRNA_3p_-_+340383	E01A2.6_AGmRNA_5p_-_-303	E01A2.1_AGmRNA_5p_+_+1458	E01A2.6_AGmRNA_3p_-_-2103	E01A2.5_AGmRNA_5p_-_-2183
I 4171537	I	4170237	4171994	.	0	.	7.12665	111.637	108.845	4171537	CDS	R12E2.10_WBcoding_5p_-_+54	R12E2.10_WBcoding_5p_-_+54	R12E2.11_WBcoding_3p_-_+929	R12E2.12_WBcoding_3p_-_+2215	R12E2.10_WBcoding_3p_-_-2548	frag133_LUncRNA_3p_-_+668	R12E2.16_WBsnRNA_5p_+_-671	frag133_LUncRNA_5p_-_+770	R12E2.16_WBsnRNA_3p_+_-780	21ur-14824_WB21uRNA_5p_-_-113578	21ur-15385_WB21uRNA_5p_-_-151304	21ur-13258_WB21uRNA_5p_-_-277604	21ur-14920_WB21uRNA_3p_-_+308103	R12E2.10_AGmRNA_5p_-_+54	C18E3.5_AGmRNA_5p_+_-506	RIT1P.1709_AGncRNA_5p_+_-506	R12E2.11_AGmRNA_3p_-_+906
I 4173390	I	4172360	4176193	.	0	.	5.94948	80.9149	78.4518	4173390	CDS	R12E2.11_WBcoding_5p_-_+238	R12E2.11_WBcoding_5p_-_+238	R12E2.12_WBcoding_3p_-_+362	R12E2.11_WBcoding_3p_-_-924	R12E2.12_WBcoding_5p_-_+1388	R12E2.16_WBsnRNA_3p_+_+1073	frag133_LUncRNA_5p_-_-1083	R12E2.16_WBsnRNA_5p_+_+1182	frag133_LUncRNA_3p_-_-1185	21ur-14824_WB21uRNA_5p_-_-115431	21ur-15385_WB21uRNA_5p_-_-153157	21ur-13258_WB21uRNA_5p_-_-279457	21ur-14920_WB21uRNA_3p_-_+306250	R12E2.11_AGmRNA_5p_-_+581	R12E2.12_AGmRNA_3p_-_+583	R12E2.11_AGmRNA_3p_-_-947	RIT1P.1709_AGncRNA_3p_+_+951
I 4176648	I	4176374	4176828	.	0	.	2.03618	7.11752	5.86874	4176648	AG1201	R12E2.3_AGmRNA_3p_+_-484	R12E2.3_WBcoding_3p_+_-626	R12E2.13_WBcoding_3p_-_+659	R12E2.3_WBcoding_5p_+_+1329	R12E2.13_WBcoding_5p_-_+1803	R12E2.17_WBsnoRNA_3p_+_+582	R12E2.16_WBsnRNA_3p_+_+4331	frag133_LUncRNA_5p_-_-4341	R12E2.16_WBsnRNA_5p_+_+4440	21ur-14824_WB21uRNA_5p_-_-118689	21ur-15385_WB21uRNA_5p_-_-156415	21ur-13258_WB21uRNA_5p_-_-282715	21ur-14920_WB21uRNA_3p_-_+302992	R12E2.3_AGmRNA_3p_+_-484	R12E2.13_AGmRNA_3p_-_+582	RIT1P.1453_AGncRNA_5p_+_-681	RIT1M.887_AGncRNA_5p_-_-883
I 4178356	I	4176931	4179676	.	0	.	5.24954	64.1146	61.8477	4178356	AG1201	R12E2.13_AGmRNA_5p_-_+93	R12E2.13_WBcoding_5p_-_+95	R12E2.2_WBcoding_5p_+_-456	R12E2.13_WBcoding_3p_-_-1049	R12E2.3_WBcoding_3p_+_+1082	R12E2.17_WBsnoRNA_3p_+_+2290	R12E2.16_WBsnRNA_3p_+_+6039	frag133_LUncRNA_5p_-_-6049	R12E2.16_WBsnRNA_5p_+_+6148	21ur-14824_WB21uRNA_5p_-_-120397	21ur-15385_WB21uRNA_5p_-_-158123	21ur-13258_WB21uRNA_5p_-_-284423	21ur-14920_WB21uRNA_3p_-_+301284	R12E2.13_AGmRNA_5p_-_+93	RIT1P.1453_AGncRNA_3p_+_+379	R12E2.2_AGmRNA_5p_+_-458	RIT1P.1453_AGncRNA_5p_+_+1027
I 4179997	I	4179785	4180093	.	0	.	1.97255	6.46706	5.2446	4179997	AG1201	R12E2.2_AGmRNA_5p_+_+1183	R12E2.2_WBcoding_5p_+_+1185	R12E2.13_WBcoding_5p_-_-1546	R12E2.2_WBcoding_3p_+_-2163	R12E2.1_WBcoding_5p_+_-2224	R12E2.17_WBsnoRNA_3p_+_+3931	R12E2.16_WBsnRNA_3p_+_+7680	frag133_LUncRNA_5p_-_-7690	R12E2.16_WBsnRNA_5p_+_+7789	21ur-14824_WB21uRNA_5p_-_-122038	21ur-15385_WB21uRNA_5p_-_-159764	21ur-13258_WB21uRNA_5p_-_-286064	21ur-14920_WB21uRNA_3p_-_+299643	R12E2.2_AGmRNA_5p_+_+1183	R12E2.13_AGmRNA_5p_-_-1548	RIT1P.1453_AGncRNA_3p_+_+2020	R12E2.2_AGmRNA_3p_+_-2177
I 4180576	I	4180284	4180656	.	0	.	1.89468	6.04257	4.84577	4180576	CDS	R12E2.2_WBcoding_3p_+_-1584	R12E2.2_WBcoding_3p_+_-1584	R12E2.1_WBcoding_5p_+_-1645	R12E2.2_WBcoding_5p_+_+1764	R12E2.13_WBcoding_5p_-_-2125	R12E2.17_WBsnoRNA_3p_+_+4510	R12E2.16_WBsnRNA_3p_+_+8259	frag133_LUncRNA_5p_-_-8269	R12E2.16_WBsnRNA_5p_+_+8368	21ur-14824_WB21uRNA_5p_-_-122617	21ur-15385_WB21uRNA_5p_-_-160343	21ur-13258_WB21uRNA_5p_-_-286643	21ur-14920_WB21uRNA_3p_-_+299064	R12E2.2_AGmRNA_3p_+_-1598	R12E2.13_AGmRNA_5p_-_-2127	RIT1P.1453_AGncRNA_3p_+_+2599	R12E2.13_AGmRNA_3p_-_-3346
I 4182029	I	4181911	4182072	.	0	.	2.00437	6.78898	5.55318	4182029	CDS	R12E2.2_WBcoding_3p_+_-131	R12E2.2_WBcoding_3p_+_-131	R12E2.1_WBcoding_5p_+_-192	C18E3.7_WBcoding_5p_+_-3033	R12E2.2_WBcoding_5p_+_+3217	R12E2.17_WBsnoRNA_3p_+_+5963	R12E2.16_WBsnRNA_3p_+_+9712	frag133_LUncRNA_5p_-_-9722	R12E2.16_WBsnRNA_5p_+_+9821	21ur-14824_WB21uRNA_5p_-_-124070	21ur-15385_WB21uRNA_5p_-_-161796	21ur-13258_WB21uRNA_5p_-_-288096	21ur-14920_WB21uRNA_3p_-_+297611	R12E2.2_AGmRNA_3p_+_-145	C18E3.7_AGmRNA_5p_+_-3111	R12E2.2_AGmRNA_5p_+_+3215	R12E2.13_AGmRNA_5p_-_-3580
I 4186607	I	4184522	4187018	.	0	.	7.47661	121.302	118.403	4186607	AG1201	C18E3.7_AGmRNA_5p_+_+1467	C18E3.7_WBcoding_5p_+_+1545	R12E2.1_WBcoding_3p_+_+1613	C18E3.7_WBcoding_3p_+_-3325	C18E3.6_WBcoding_5p_+_-3537	R12E2.17_WBsnoRNA_3p_+_+10541	R12E2.16_WBsnRNA_3p_+_+14290	frag133_LUncRNA_5p_-_-14300	R12E2.16_WBsnRNA_5p_+_+14399	21ur-14824_WB21uRNA_5p_-_-128648	21ur-15385_WB21uRNA_5p_-_-166374	21ur-13258_WB21uRNA_5p_-_-292674	21ur-14920_WB21uRNA_3p_-_+293033	C18E3.7_AGmRNA_5p_+_+1467	C18E3.6_AGmRNA_5p_+_-3553	R12E2.2_AGmRNA_3p_+_+4433	C18E3.6_AGmRNA_3p_+_-6524
I 4187269	I	4187124	4188118	.	0	.	3.97692	36.9561	35.0437	4187269	AG1201	C18E3.7_AGmRNA_5p_+_+2129	C18E3.7_WBcoding_5p_+_+2207	R12E2.1_WBcoding_3p_+_+2275	C18E3.7_WBcoding_3p_+_-2663	C18E3.6_WBcoding_5p_+_-2875	R12E2.17_WBsnoRNA_3p_+_+11203	R12E2.16_WBsnRNA_3p_+_+14952	frag133_LUncRNA_5p_-_-14962	R12E2.16_WBsnRNA_5p_+_+15061	21ur-14824_WB21uRNA_5p_-_-129310	21ur-15385_WB21uRNA_5p_-_-167036	21ur-14920_WB21uRNA_3p_-_+292371	21ur-13258_WB21uRNA_5p_-_-293336	C18E3.7_AGmRNA_5p_+_+2129	C18E3.6_AGmRNA_5p_+_-2891	R12E2.2_AGmRNA_3p_+_+5095	C18E3.6_AGmRNA_3p_+_-5862
I 4188395	I	4188203	4188468	.	0	.	2.38615	11.1419	9.75635	4188395	AG1201	C18E3.7_AGmRNA_3p_+_-1535	C18E3.7_WBcoding_3p_+_-1537	C18E3.6_WBcoding_5p_+_-1749	C18E3.7_WBcoding_5p_+_+3333	R12E2.1_WBcoding_3p_+_+3401	R12E2.17_WBsnoRNA_3p_+_+12329	R12E2.16_WBsnRNA_3p_+_+16078	frag133_LUncRNA_5p_-_-16088	R12E2.16_WBsnRNA_5p_+_+16187	21ur-14824_WB21uRNA_5p_-_-130436	21ur-15385_WB21uRNA_5p_-_-168162	21ur-14920_WB21uRNA_3p_-_+291245	21ur-13258_WB21uRNA_5p_-_-294462	C18E3.7_AGmRNA_3p_+_-1535	C18E3.6_AGmRNA_5p_+_-1765	C18E3.7_AGmRNA_5p_+_+3255	C18E3.6_AGmRNA_3p_+_-4736
I 4189512	I	4189245	4189575	.	0	.	2.068	7.45256	6.19091	4189512	AG1201	C18E3.7_AGmRNA_3p_+_-418	C18E3.7_WBcoding_3p_+_-420	C18E3.6_WBcoding_5p_+_-632	C18E3.5_WBcoding_5p_+_-3729	C18E3.7_WBcoding_5p_+_+4450	R12E2.17_WBsnoRNA_3p_+_+13446	R12E2.16_WBsnRNA_3p_+_+17195	frag133_LUncRNA_5p_-_-17205	R12E2.16_WBsnRNA_5p_+_+17304	21ur-14824_WB21uRNA_5p_-_-131553	21ur-15385_WB21uRNA_5p_-_-169279	21ur-14920_WB21uRNA_3p_-_+290128	21ur-13258_WB21uRNA_5p_-_-295579	C18E3.7_AGmRNA_3p_+_-418	C18E3.6_AGmRNA_5p_+_-648	C18E3.7_AGmRNA_5p_+_+4372	R12E2.2_AGmRNA_3p_+_+7338
I 4201482	I	4201394	4201596	.	0	.	1.97255	6.46706	5.2446	4201482	CDS	C18E3.4_WBcoding_5p_+_-937	C18E3.4_WBcoding_5p_+_-937	C18E3.5_WBcoding_3p_+_-1825	C18E3.3_WBcoding_5p_+_-1978	C18E3.8_WBcoding_3p_-_+7035	frag134_LUncRNA_3p_-_+11181	R12E2.17_WBsnoRNA_3p_+_+25416	R12E2.16_WBsnRNA_3p_+_+29165	frag133_LUncRNA_5p_-_-29175	21ur-14824_WB21uRNA_5p_-_-143523	21ur-15385_WB21uRNA_5p_-_-181249	21ur-14920_WB21uRNA_3p_-_+278158	21ur-13258_WB21uRNA_5p_-_-307549	C18E3.5_AGmRNA_3p_+_-1691	C18E3.3_AGmRNA_5p_+_-1980	C18E3.8_AGmRNA_3p_-_+7035	C18E3.6_AGmRNA_3p_+_+8351
I 4210235	I	4210075	4210323	.	0	.	2.1912	9.46621	8.14004	4210235	CDS	C18E3.8_WBcoding_5p_-_+107	C18E3.8_WBcoding_5p_-_+107	C18E3.2_WBcoding_5p_+_-744	C18E3.3_WBcoding_3p_+_+1714	C18E3.8_WBcoding_3p_-_-1718	frag134_LUncRNA_3p_-_+2428	R12E2.17_WBsnoRNA_3p_+_+34169	R12E2.16_WBsnRNA_3p_+_+37918	frag133_LUncRNA_5p_-_-37928	21ur-14824_WB21uRNA_5p_-_-152276	21ur-15385_WB21uRNA_5p_-_-190002	21ur-14920_WB21uRNA_3p_-_+269405	21ur-13258_WB21uRNA_5p_-_-316302	C18E3.8_AGmRNA_5p_-_+108	C18E3.2_AGmRNA_5p_+_-568	C18E3.8_AGmRNA_3p_-_-1718	C18E3.3_AGmRNA_3p_+_+1898
I 4211011	I	4210881	4211214	.	0	.	2.41797	11.543	10.1456	4211011	CDS	C18E3.2_WBcoding_5p_+_+32	C18E3.2_WBcoding_5p_+_+32	C18E3.8_WBcoding_5p_-_-669	C18E3.2_WBcoding_3p_+_-1658	C18E3.1_WBcoding_5p_+_-1733	frag134_LUncRNA_3p_-_+1652	R12E2.17_WBsnoRNA_3p_+_+34945	R12E2.16_WBsnRNA_3p_+_+38694	frag133_LUncRNA_5p_-_-38704	21ur-14824_WB21uRNA_5p_-_-153052	21ur-15385_WB21uRNA_5p_-_-190778	21ur-14920_WB21uRNA_3p_-_+268629	21ur-13258_WB21uRNA_5p_-_-317078	C18E3.2_AGmRNA_5p_+_+208	C18E3.8_AGmRNA_5p_-_-668	C18E3.2_AGmRNA_3p_+_-1673	C18E3.1_AGmRNA_5p_+_-1712
I 4216032	I	4215919	4216141	.	0	.	2.57705	13.6307	12.1753	4216032	AG1201	C18E3.9_AGmRNA_5p_-_-32	C18E3.9_WBcoding_5p_-_-278	C18E3.1_WBcoding_3p_+_+1769	C18E3.2_WBcoding_3p_+_+3363	C18E3.8_WBcoding_5p_-_-5690	frag134_LUncRNA_5p_-_-3245	R12E2.17_WBsnoRNA_3p_+_+39966	R12E2.16_WBsnRNA_3p_+_+43715	frag133_LUncRNA_5p_-_-43725	21ur-14824_WB21uRNA_5p_-_-158073	21ur-15385_WB21uRNA_5p_-_-195799	21ur-14920_WB21uRNA_3p_-_+263608	21ur-13258_WB21uRNA_5p_-_-322099	C18E3.9_AGmRNA_5p_-_-32	C18E3.1_AGmRNA_3p_+_+1716	C18E3.9_AGmRNA_3p_-_-1751	C18E3.1_AGmRNA_5p_+_+3309
I 4247445	I	4247125	4248255	.	0	.	2.81844	18.8352	17.2574	4247445	CDS	C43E11.8_WBcoding_5p_-_+136	C43E11.8_WBcoding_5p_-_+136	C43E11.4_WBcoding_5p_+_-310	C43E11.11_WBcoding_5p_+_-2038	C43E11.8_WBcoding_3p_-_-4625	frag134_LUncRNA_5p_-_-34658	linc-85_WBlnc_5p_+_-47580	frag135_LUncRNA_5p_+_-64372	R12E2.17_WBsnoRNA_3p_+_+71379	21ur-14824_WB21uRNA_5p_-_-189486	21ur-15385_WB21uRNA_5p_-_-227212	21ur-14920_WB21uRNA_3p_-_+232195	21ur-11631_WB21uRNA_3p_-_+337324	C43E11.8_AGmRNA_5p_-_+136	C43E11.4_AGmRNA_5p_+_-312	C43E11.11_AGmRNA_5p_+_-2049	C43E11.4_AGmRNA_3p_+_-2053
I 4254527	I	4253455	4255017	.	0	.	4.48597	47.2416	45.1851	4254527	CDS	C43E11.3_WBcoding_5p_+_+146	C43E11.3_WBcoding_5p_+_+146	C43E11.12_WBcoding_3p_+_+387	C43E11.11_WBcoding_3p_+_+1357	C43E11.4_WBcoding_3p_+_+5143	linc-85_WBlnc_5p_+_-40498	frag134_LUncRNA_5p_-_-41740	linc-85_WBlnc_3p_+_-42215	frag135_LUncRNA_5p_+_-57290	21ur-14824_WB21uRNA_5p_-_-196568	21ur-14920_WB21uRNA_3p_-_+225113	21ur-15385_WB21uRNA_5p_-_-234294	21ur-11631_WB21uRNA_3p_-_+330242	RIT1M.500_AGncRNA_5p_-_+162	C43E11.3_AGmRNA_5p_+_+1255	C43E11.11_AGmRNA_3p_+_+1454	RIT1M.500_AGncRNA_3p_-_-2220
I 4270970	I	4269190	4271529	.	0	.	4.5496	48.5842	46.5102	4270970	AG1201	C43E11.1_AGmRNA_5p_+_+271	C43E11.1_WBcoding_5p_+_+323	C43E11.10_WBcoding_5p_-_-682	C43E11.1_WBcoding_3p_+_-2363	C43E11.10_WBcoding_3p_-_-2900	linc-85_WBlnc_5p_+_-24055	frag135_LUncRNA_5p_+_-40847	frag136_LUncRNA_3p_-_+51341	frag137_LUncRNA_3p_-_+53124	21ur-14920_WB21uRNA_3p_-_+208670	21ur-14824_WB21uRNA_5p_-_-213011	21ur-15385_WB21uRNA_5p_-_-250737	21ur-11631_WB21uRNA_3p_-_+313799	C43E11.1_AGmRNA_5p_+_+271	C43E11.10_AGmRNA_5p_-_-682	C43E11.1_AGmRNA_3p_+_-2363	Y47D9A.4_AGmRNA_3p_-_+2751
I 4297887	I	4297788	4297970	.	0	.	2.44978	11.9497	10.5405	4297887	CDS	Y47D9A.2_WBcoding_5p_+_-373	Y47D9A.2_WBcoding_5p_+_-373	Y47D9A.1_WBcoding_5p_+_-6044	Y47D9A.5_WBcoding_5p_-_-18264	Y47D9A.3_WBcoding_3p_+_+20939	linc-85_WBlnc_3p_+_+1145	frag135_LUncRNA_5p_+_-13930	frag136_LUncRNA_3p_-_+24424	frag137_LUncRNA_3p_-_+26207	21ur-14920_WB21uRNA_3p_-_+181753	21ur-14824_WB21uRNA_5p_-_-239928	21ur-15385_WB21uRNA_5p_-_-277654	21ur-11631_WB21uRNA_3p_-_+286882	RIT1M.645_AGmRNA_5p_-_+826	Y47D9A.2_AGmRNA_5p_+_+2056	Y47D9A.1_AGmRNA_5p_+_-4712	RIT1M.1104_AGncRNA_3p_-_+9891
I 4298602	I	4298421	4298746	.	0	.	2.99065	19.6536	18.055	4298602	AG1201	RIT1M.645_AGmRNA_5p_-_+111	Y47D9A.2_WBcoding_5p_+_+342	Y47D9A.1_WBcoding_5p_+_-5329	Y47D9A.5_WBcoding_5p_-_-18979	Y47D9A.3_WBcoding_3p_+_+21654	linc-85_WBlnc_3p_+_+1860	frag135_LUncRNA_5p_+_-13215	frag136_LUncRNA_3p_-_+23709	frag137_LUncRNA_3p_-_+25492	21ur-14920_WB21uRNA_3p_-_+181038	21ur-14824_WB21uRNA_5p_-_-240643	21ur-15385_WB21uRNA_5p_-_-278369	21ur-11631_WB21uRNA_3p_-_+286167	RIT1M.645_AGmRNA_5p_-_+111	Y47D9A.2_AGmRNA_5p_+_+2771	Y47D9A.1_AGmRNA_5p_+_-3997	RIT1M.1104_AGncRNA_3p_-_+9176
I 4299536	I	4299394	4299725	.	0	.	2.44978	11.9497	10.5405	4299536	AG1201	RIT1M.645_AGmRNA_5p_-_-823	Y47D9A.2_WBcoding_5p_+_+1276	Y47D9A.1_WBcoding_5p_+_-4395	Y47D9A.5_WBcoding_5p_-_-19913	ZK973.6_WBcoding_5p_+_-21560	linc-85_WBlnc_3p_+_+2794	frag135_LUncRNA_5p_+_-12281	frag136_LUncRNA_3p_-_+22775	frag137_LUncRNA_3p_-_+24558	21ur-14920_WB21uRNA_3p_-_+180104	21ur-14824_WB21uRNA_5p_-_-241577	21ur-15385_WB21uRNA_5p_-_-279303	21ur-11631_WB21uRNA_3p_-_+285233	RIT1M.645_AGmRNA_5p_-_-823	Y47D9A.2_AGmRNA_3p_+_-2652	Y47D9A.1_AGmRNA_5p_+_-3063	RIT1M.645_AGmRNA_3p_-_-3673
I 4302695	I	4302532	4302962	.	0	.	2.068	7.45256	6.19091	4302695	AG1201	Y47D9A.1_AGmRNA_5p_+_+96	Y47D9A.2_WBcoding_3p_+_+449	Y47D9A.1_WBcoding_5p_+_-1236	Y47D9A.2_WBcoding_5p_+_+4435	Y47D9A.1_WBcoding_3p_+_-5550	linc-85_WBlnc_3p_+_+5953	frag135_LUncRNA_5p_+_-9122	frag136_LUncRNA_3p_-_+19616	frag137_LUncRNA_3p_-_+21399	21ur-14920_WB21uRNA_3p_-_+176945	21ur-14824_WB21uRNA_5p_-_-244736	21ur-11631_WB21uRNA_3p_-_+282074	21ur-15385_WB21uRNA_5p_-_-282462	Y47D9A.1_AGmRNA_5p_+_+96	Y47D9A.2_AGmRNA_3p_+_+507	RIT1M.645_AGmRNA_5p_-_-3982	RIT1M.1104_AGncRNA_3p_-_+5083
I 4368091	I	4367486	4368374	.	0	.	4.32689	43.939	41.927	4368091	CDS	ZK973.3_WBcoding_5p_+_+3	ZK973.3_WBcoding_5p_+_+3	ZK973.8_WBcoding_5p_-_-1095	ZK973.9_WBcoding_3p_-_+2352	ZK973.3_WBcoding_3p_+_-2414	frag149_LUncRNA_5p_-_-12309	frag148_LUncRNA_5p_-_-12609	frag147_LUncRNA_5p_-_-15196	frag146_LUncRNA_5p_-_-15496	21ur-14920_WB21uRNA_3p_-_+111549	21ur-11631_WB21uRNA_3p_-_+216678	21ur-14833_WB21uRNA_5p_+_-266901	21ur-14824_WB21uRNA_5p_-_-310132	ZK973.3_AGmRNA_5p_+_+82	ZK973.8_AGmRNA_5p_-_-668	ZK973.9_AGmRNA_3p_-_+2366	ZK973.3_AGmRNA_3p_+_-2415
I 4372978	I	4372624	4373065	.	0	.	2.99065	19.6536	18.055	4372978	AG1201	ZK973.10_AGmRNA_5p_-_+51	ZK973.10_WBcoding_5p_-_+143	ZK973.2_WBcoding_5p_+_-679	ZK973.10_WBcoding_3p_-_-723	ZK973.9_WBcoding_5p_-_-841	frag149_LUncRNA_5p_-_-17196	frag148_LUncRNA_5p_-_-17496	frag147_LUncRNA_5p_-_-20083	frag146_LUncRNA_5p_-_-20383	21ur-14920_WB21uRNA_3p_-_+106662	21ur-11631_WB21uRNA_3p_-_+211791	21ur-14833_WB21uRNA_5p_+_-262014	21ur-12047_WB21uRNA_3p_-_+307925	ZK973.10_AGmRNA_5p_-_+51	ZK973.2_AGmRNA_5p_+_-501	ZK973.9_AGmRNA_5p_-_-639	ZK973.10_AGmRNA_3p_-_-722
I 4373531	I	4373334	4373762	.	0	.	2.6644	15.8117	14.3093	4373531	AG1201	ZK973.2_AGmRNA_5p_+_+52	ZK973.2_WBcoding_5p_+_-126	ZK973.10_WBcoding_5p_-_-410	ZK973.9_WBcoding_5p_-_-1394	ZK973.3_WBcoding_3p_+_+3026	frag149_LUncRNA_5p_-_-17749	frag148_LUncRNA_5p_-_-18049	frag147_LUncRNA_5p_-_-20636	frag146_LUncRNA_5p_-_-20936	21ur-14920_WB21uRNA_3p_-_+106109	21ur-11631_WB21uRNA_3p_-_+211238	21ur-14833_WB21uRNA_5p_+_-261461	21ur-12047_WB21uRNA_3p_-_+307372	ZK973.2_AGmRNA_5p_+_+52	ZK973.10_AGmRNA_5p_-_-502	ZK973.9_AGmRNA_5p_-_-1192	ZK973.10_AGmRNA_3p_-_-1275
I 4374143	I	4374074	4374269	.	0	.	1.96982	6.53032	5.30735	4374143	CDS	ZK973.2_WBcoding_5p_+_+486	ZK973.2_WBcoding_5p_+_+486	ZK973.10_WBcoding_5p_-_-1022	ZK973.9_WBcoding_5p_-_-2006	ZK973.3_WBcoding_3p_+_+3638	frag149_LUncRNA_5p_-_-18361	frag148_LUncRNA_5p_-_-18661	frag147_LUncRNA_5p_-_-21248	frag146_LUncRNA_5p_-_-21548	21ur-14920_WB21uRNA_3p_-_+105497	21ur-11631_WB21uRNA_3p_-_+210626	21ur-14833_WB21uRNA_5p_+_-260849	21ur-12047_WB21uRNA_3p_-_+306760	ZK973.2_AGmRNA_5p_+_+664	RIT1P.717_AGncRNA_5p_+_-1076	ZK973.10_AGmRNA_5p_-_-1114	RIT1P.717_AGncRNA_3p_+_-1207
I 4375141	I	4374779	4375248	.	0	.	2.16345	8.49579	7.19598	4375141	AG1201	RIT1P.717_AGncRNA_5p_+_-78	ZK973.2_WBcoding_5p_+_+1484	ZK973.10_WBcoding_5p_-_-2020	ZK973.9_WBcoding_5p_-_-3004	ZK973.11_WBcoding_3p_-_+4180	frag149_LUncRNA_5p_-_-19359	frag148_LUncRNA_5p_-_-19659	frag147_LUncRNA_5p_-_-22246	frag146_LUncRNA_5p_-_-22546	21ur-14920_WB21uRNA_3p_-_+104499	21ur-11631_WB21uRNA_3p_-_+209628	21ur-14833_WB21uRNA_5p_+_-259851	21ur-12047_WB21uRNA_3p_-_+305762	RIT1P.717_AGncRNA_5p_+_-78	ZK973.2_AGmRNA_5p_+_+1662	ZK973.10_AGmRNA_5p_-_-2112	ZK973.9_AGmRNA_5p_-_-2802
I 4381714	I	4381406	4383079	.	0	.	4.42234	45.9113	43.8723	4381714	CDS	ZK973.11_WBcoding_5p_-_+185	ZK973.11_WBcoding_5p_-_+185	ZK973.1_WBcoding_5p_+_-852	ZK973.2_WBcoding_3p_+_+2362	ZK973.11_WBcoding_3p_-_-2393	frag149_LUncRNA_5p_-_-25932	frag148_LUncRNA_5p_-_-26232	frag147_LUncRNA_5p_-_-28819	frag146_LUncRNA_5p_-_-29119	21ur-14920_WB21uRNA_3p_-_+97926	21ur-11631_WB21uRNA_3p_-_+203055	21ur-14833_WB21uRNA_5p_+_-253278	21ur-12047_WB21uRNA_3p_-_+299189	ZK973.11_AGmRNA_5p_-_+547	ZK973.1_AGmRNA_5p_+_-822	ZK973.11_AGmRNA_3p_-_-2388	ZK973.2_AGmRNA_3p_+_+2392
I 4386096	I	4384845	4387301	.	0	.	5.09046	60.4673	58.244	4386096	AG1201	T21E12.4_AGmRNA_5p_+_-639	T21E12.4_WBcoding_5p_+_-692	ZK973.1_WBcoding_3p_+_+870	ZK973.11_WBcoding_5p_-_-4197	ZK973.2_WBcoding_3p_+_+6744	frag150_LUncRNA_5p_+_-24776	frag151_LUncRNA_3p_-_+24804	frag150_LUncRNA_3p_+_-24965	frag152_LUncRNA_5p_+_-25921	21ur-14920_WB21uRNA_3p_-_+93544	21ur-11631_WB21uRNA_3p_-_+198673	21ur-14833_WB21uRNA_5p_+_-248896	21ur-12047_WB21uRNA_3p_-_+294807	T21E12.4_AGmRNA_5p_+_-639	ZK973.1_AGmRNA_3p_+_+880	ZK973.11_AGmRNA_5p_-_-3835	ZK973.2_AGmRNA_3p_+_+6774
I 4387836	I	4387771	4387978	.	0	.	2.13163	8.14178	6.85458	4387836	CDS	T21E12.4_WBcoding_5p_+_+1048	T21E12.4_WBcoding_5p_+_+1048	ZK973.1_WBcoding_3p_+_+2610	ZK973.11_WBcoding_5p_-_-5937	ZK973.2_WBcoding_3p_+_+8484	frag150_LUncRNA_5p_+_-23036	frag151_LUncRNA_3p_-_+23064	frag150_LUncRNA_3p_+_-23225	frag152_LUncRNA_5p_+_-24181	21ur-14920_WB21uRNA_3p_-_+91804	21ur-11631_WB21uRNA_3p_-_+196933	21ur-14833_WB21uRNA_5p_+_-247156	21ur-12047_WB21uRNA_3p_-_+293067	T21E12.4_AGmRNA_5p_+_+1101	ZK973.1_AGmRNA_3p_+_+2620	ZK973.11_AGmRNA_5p_-_-5575	ZK973.2_AGmRNA_3p_+_+8514
I 4444784	I	4443754	4445752	.	0	.	5.05437	64.6863	62.4181	4444784	CDS	C41D11.2_WBcoding_5p_+_+64	C41D11.2_WBcoding_5p_+_+64	C41D11.4_WBcoding_5p_-_-442	C41D11.8_WBcoding_3p_-_+1799	C41D11.2_WBcoding_3p_+_-1810	linc-104_WBlnc_3p_-_+22563	frag152_LUncRNA_3p_+_+32682	frag150_LUncRNA_3p_+_+33723	frag151_LUncRNA_5p_-_-33751	21ur-14920_WB21uRNA_3p_-_+34856	21ur-11631_WB21uRNA_3p_-_+139985	21ur-14833_WB21uRNA_5p_+_-190208	21ur-12047_WB21uRNA_3p_-_+236119	C41D11.2_AGmRNA_5p_+_+98	C41D11.3_AGmRNA_5p_-_-376	C41D11.2_AGmRNA_3p_+_-1761	C41D11.8_AGmRNA_3p_-_+1879
I 4446070	I	4445928	4446241	.	0	.	2.32252	10.3567	8.99501	4446070	AG1201	C41D11.2_AGmRNA_3p_+_-475	C41D11.8_WBcoding_3p_-_+513	C41D11.2_WBcoding_3p_+_-524	C41D11.4_WBcoding_5p_-_-1728	C41D11.8_WBcoding_5p_-_+2394	linc-104_WBlnc_3p_-_+21277	frag152_LUncRNA_3p_+_+33968	frag150_LUncRNA_3p_+_+35009	frag151_LUncRNA_5p_-_-35037	21ur-14920_WB21uRNA_3p_-_+33570	21ur-11631_WB21uRNA_3p_-_+138699	21ur-14833_WB21uRNA_5p_+_-188922	21ur-12047_WB21uRNA_3p_-_+234833	C41D11.2_AGmRNA_3p_+_-475	C41D11.8_AGmRNA_3p_-_+593	C41D11.2_AGmRNA_5p_+_+1384	C41D11.3_AGmRNA_5p_-_-1662
I 4450818	I	4450691	4451048	.	0	.	2.54523	13.2024	11.7584	4450818	CDS	C41D11.5_WBcoding_5p_-_+108	C41D11.5_WBcoding_5p_-_+108	C41D11.7_WBcoding_3p_-_+380	C41D11.5_WBcoding_3p_-_-983	C41D11.9_WBcoding_5p_-_-1041	linc-104_WBlnc_3p_-_+16529	frag152_LUncRNA_3p_+_+38716	frag150_LUncRNA_3p_+_+39757	frag151_LUncRNA_5p_-_-39785	21ur-14920_WB21uRNA_3p_-_+28822	21ur-11631_WB21uRNA_3p_-_+133951	21ur-14833_WB21uRNA_5p_+_-184174	21ur-12047_WB21uRNA_3p_-_+230085	C41D11.5_AGmRNA_5p_-_+140	C41D11.7_AGmRNA_3p_-_+380	C41D11.9_AGmRNA_5p_-_-821	C41D11.5_AGmRNA_3p_-_-924
I 4451257	I	4451139	4451360	.	0	.	1.94074	6.1518	4.94285	4451257	CDS	C41D11.7_WBcoding_3p_-_-59	C41D11.7_WBcoding_3p_-_-59	C41D11.5_WBcoding_5p_-_-331	C41D11.9_WBcoding_5p_-_-1480	C41D11.8_WBcoding_5p_-_-2793	linc-104_WBlnc_3p_-_+16090	frag152_LUncRNA_3p_+_+39155	frag150_LUncRNA_3p_+_+40196	frag151_LUncRNA_5p_-_-40224	21ur-14920_WB21uRNA_3p_-_+28383	21ur-11631_WB21uRNA_3p_-_+133512	21ur-14833_WB21uRNA_5p_+_-183735	21ur-12047_WB21uRNA_3p_-_+229646	C41D11.7_AGmRNA_3p_-_-59	C41D11.5_AGmRNA_5p_-_-299	C41D11.9_AGmRNA_5p_-_-1260	C41D11.5_AGmRNA_3p_-_-1363
I 4457408	I	4457206	4457649	.	0	.	2.22708	9.22222	7.89746	4457408	CDS	C41D11.1_WBcoding_5p_+_+24	C41D11.1_WBcoding_5p_+_+24	C41D11.7_WBcoding_5p_-_-602	C41D11.6_WBcoding_3p_-_+2739	C41D11.7_WBcoding_3p_-_-6210	linc-104_WBlnc_3p_-_+9939	frag153_LUncRNA_3p_-_+37491	frag154_LUncRNA_3p_-_+39266	frag152_LUncRNA_3p_+_+45306	21ur-14920_WB21uRNA_3p_-_+22232	21ur-11631_WB21uRNA_3p_-_+127361	21ur-14833_WB21uRNA_5p_+_-177584	21ur-12047_WB21uRNA_3p_-_+223495	C41D11.1_AGmRNA_5p_+_+148	C41D11.7_AGmRNA_5p_-_-601	RIT1P.1626_AGncRNA_5p_+_-2309	C41D11.6_AGmRNA_3p_-_+2652
I 4490121	I	4490004	4490246	.	0	.	2.22708	9.22222	7.89746	4490121	ncRNA	frag153_LUncRNA_3p_-_+4778	T01A4.1_WBcoding_5p_+_+8882	Y119C1B.4_WBcoding_3p_-_+18808	C41D11.1_WBcoding_3p_+_+20659	Y119C1B.4_WBcoding_5p_-_+21006	frag153_LUncRNA_3p_-_+4778	frag154_LUncRNA_3p_-_+6553	linc-104_WBlnc_5p_-_-22436	Y119C1B.13_WBsnoRNA_3p_-_+49769	21ur-14920_WB21uRNA_5p_-_-10461	21ur-11631_WB21uRNA_3p_-_+94648	21ur-14833_WB21uRNA_5p_+_-144871	21ur-12047_WB21uRNA_3p_-_+190782	T01A4.1_AGmRNA_5p_+_+8947	RIT1M.275_AGncRNA_3p_-_+10312	Y119C1B.4_AGmRNA_3p_-_+18801	T01A4.1_AGmRNA_3p_+_-18821
I 4492080	I	4491833	4492272	.	0	.	2.76794	16.3081	14.7856	4492080	ncRNA	frag153_LUncRNA_3p_-_+2819	T01A4.1_WBcoding_5p_+_+10841	Y119C1B.4_WBcoding_3p_-_+16849	Y119C1B.5_WBcoding_3p_-_+19361	C41D11.1_WBcoding_3p_+_+22618	frag153_LUncRNA_3p_-_+2819	frag154_LUncRNA_3p_-_+4594	linc-104_WBlnc_5p_-_-24395	Y119C1B.13_WBsnoRNA_3p_-_+47810	21ur-14920_WB21uRNA_5p_-_-12420	21ur-11631_WB21uRNA_3p_-_+92689	21ur-14833_WB21uRNA_5p_+_-142912	21ur-12047_WB21uRNA_3p_-_+188823	RIT1M.275_AGncRNA_3p_-_+8353	T01A4.1_AGmRNA_5p_+_+10906	Y119C1B.4_AGmRNA_3p_-_+16842	T01A4.1_AGmRNA_3p_+_-16862
I 4493324	I	4493287	4493436	.	0	.	1.94074	6.1518	4.94285	4493324	ncRNA	frag153_LUncRNA_3p_-_+1575	T01A4.1_WBcoding_5p_+_+12085	Y119C1B.4_WBcoding_3p_-_+15605	Y119C1B.5_WBcoding_3p_-_+18117	C41D11.1_WBcoding_3p_+_+23862	frag153_LUncRNA_3p_-_+1575	frag154_LUncRNA_3p_-_+3350	linc-104_WBlnc_5p_-_-25639	Y119C1B.13_WBsnoRNA_3p_-_+46566	21ur-14920_WB21uRNA_5p_-_-13664	21ur-11631_WB21uRNA_3p_-_+91445	21ur-14833_WB21uRNA_5p_+_-141668	21ur-12047_WB21uRNA_3p_-_+187579	RIT1M.275_AGncRNA_3p_-_+7109	T01A4.1_AGmRNA_5p_+_+12150	Y119C1B.4_AGmRNA_3p_-_+15598	T01A4.1_AGmRNA_3p_+_-15618
I 4493792	I	4493661	4493817	.	0	.	2.03618	7.11752	5.86874	4493792	ncRNA	frag153_LUncRNA_3p_-_+1107	T01A4.1_WBcoding_5p_+_+12553	Y119C1B.4_WBcoding_3p_-_+15137	Y119C1B.5_WBcoding_3p_-_+17649	Y119C1B.6_WBcoding_3p_-_+23600	frag153_LUncRNA_3p_-_+1107	frag154_LUncRNA_3p_-_+2882	linc-104_WBlnc_5p_-_-26107	Y119C1B.13_WBsnoRNA_3p_-_+46098	21ur-14920_WB21uRNA_5p_-_-14132	21ur-11631_WB21uRNA_3p_-_+90977	21ur-14833_WB21uRNA_5p_+_-141200	21ur-12047_WB21uRNA_3p_-_+187111	RIT1M.275_AGncRNA_3p_-_+6641	T01A4.1_AGmRNA_5p_+_+12618	Y119C1B.4_AGmRNA_3p_-_+15130	T01A4.1_AGmRNA_3p_+_-15150
I 4495531	I	4495497	4495786	.	0	.	1.90892	5.84334	4.6482	4495531	ncRNA	frag153_LUncRNA_5p_-_-472	T01A4.1_WBcoding_3p_+_-12831	Y119C1B.4_WBcoding_3p_-_+13398	T01A4.1_WBcoding_5p_+_+14292	Y119C1B.4_WBcoding_5p_-_+15596	frag153_LUncRNA_5p_-_-472	frag154_LUncRNA_3p_-_+1143	linc-104_WBlnc_5p_-_-27846	Y119C1B.13_WBsnoRNA_3p_-_+44359	21ur-14920_WB21uRNA_5p_-_-15871	21ur-11631_WB21uRNA_3p_-_+89238	21ur-14833_WB21uRNA_5p_+_-139461	21ur-12047_WB21uRNA_3p_-_+185372	RIT1M.275_AGncRNA_3p_-_+4902	Y119C1B.4_AGmRNA_3p_-_+13391	T01A4.1_AGmRNA_3p_+_-13411	Y119C1B.4_AGmRNA_5p_-_+15629
I 4496979	I	4496850	4497112	.	0	.	1.94074	6.1518	4.94285	4496979	ncRNA	frag154_LUncRNA_5p_-_-164	T01A4.1_WBcoding_3p_+_-11383	Y119C1B.4_WBcoding_3p_-_+11950	Y119C1B.5_WBcoding_3p_-_+14462	T01A4.1_WBcoding_5p_+_+15740	frag154_LUncRNA_5p_-_-164	frag153_LUncRNA_5p_-_-1920	linc-104_WBlnc_5p_-_-29294	Y119C1B.13_WBsnoRNA_3p_-_+42911	21ur-14920_WB21uRNA_5p_-_-17319	21ur-11631_WB21uRNA_3p_-_+87790	21ur-14833_WB21uRNA_5p_+_-138013	21ur-12047_WB21uRNA_3p_-_+183924	RIT1M.275_AGncRNA_3p_-_+3454	Y119C1B.4_AGmRNA_3p_-_+11943	T01A4.1_AGmRNA_3p_+_-11963	Y119C1B.4_AGmRNA_5p_-_+14181
I 4511048	I	4510809	4511172	.	0	.	2.67634	15.6123	14.1108	4511048	CDS	Y119C1B.4_WBcoding_5p_-_+79	Y119C1B.4_WBcoding_5p_-_+79	Y119C1B.5_WBcoding_3p_-_+393	Y119C1B.4_WBcoding_3p_-_-2119	T01A4.1_WBcoding_3p_+_+2686	frag154_LUncRNA_5p_-_-14233	frag153_LUncRNA_5p_-_-15989	Y119C1B.13_WBsnoRNA_3p_-_+28842	linc-104_WBlnc_5p_-_-43363	21ur-14920_WB21uRNA_5p_-_-31388	21ur-11631_WB21uRNA_3p_-_+73721	21ur-14833_WB21uRNA_5p_+_-123944	21ur-12047_WB21uRNA_3p_-_+169855	Y119C1B.4_AGmRNA_5p_-_+112	Y119C1B.5_AGmRNA_3p_-_+399	T01A4.1_AGmRNA_3p_+_+2106	Y119C1B.4_AGmRNA_3p_-_-2126
I 4511431	I	4511344	4511533	.	0	.	2.38615	11.1419	9.75635	4511431	CDS	Y119C1B.5_WBcoding_3p_-_+10	Y119C1B.5_WBcoding_3p_-_+10	Y119C1B.4_WBcoding_5p_-_-304	T01A4.1_WBcoding_3p_+_+3069	Y119C1B.5_WBcoding_5p_-_+4653	frag154_LUncRNA_5p_-_-14616	frag153_LUncRNA_5p_-_-16372	Y119C1B.13_WBsnoRNA_3p_-_+28459	linc-104_WBlnc_5p_-_-43746	21ur-14920_WB21uRNA_5p_-_-31771	21ur-11631_WB21uRNA_3p_-_+73338	21ur-14833_WB21uRNA_5p_+_-123561	21ur-12047_WB21uRNA_3p_-_+169472	Y119C1B.5_AGmRNA_3p_-_+16	Y119C1B.4_AGmRNA_5p_-_-271	T01A4.1_AGmRNA_3p_+_+2489	Y119C1B.4_AGmRNA_3p_-_-2509
I 4516032	I	4515804	4516133	.	0	.	2.32252	10.3567	8.99501	4516032	CDS	Y119C1B.5_WBcoding_5p_-_+52	Y119C1B.5_WBcoding_5p_-_+52	Y119C1B.6_WBcoding_3p_-_+1360	Y119C1B.12_WBcoding_5p_+_-4039	Y119C1B.5_WBcoding_3p_-_-4591	frag154_LUncRNA_5p_-_-19217	frag153_LUncRNA_5p_-_-20973	Y119C1B.13_WBsnoRNA_3p_-_+23858	linc-104_WBlnc_5p_-_-48347	21ur-14920_WB21uRNA_5p_-_-36372	21ur-11631_WB21uRNA_3p_-_+68737	21ur-14833_WB21uRNA_5p_+_-118960	21ur-12047_WB21uRNA_3p_-_+164871	Y119C1B.5_AGmRNA_5p_-_+52	Y119C1B.6_AGmRNA_3p_-_+1136	Y119C1B.5_AGmRNA_3p_-_-4585	Y119C1B.4_AGmRNA_5p_-_-4872
I 4516570	I	4516503	4516714	.	0	.	1.79355	5.21061	4.05606	4516570	CDS	Y119C1B.5_WBcoding_5p_-_-486	Y119C1B.5_WBcoding_5p_-_-486	Y119C1B.6_WBcoding_3p_-_+822	Y119C1B.12_WBcoding_5p_+_-3501	Y119C1B.5_WBcoding_3p_-_-5129	frag154_LUncRNA_5p_-_-19755	frag153_LUncRNA_5p_-_-21511	Y119C1B.13_WBsnoRNA_3p_-_+23320	linc-104_WBlnc_5p_-_-48885	21ur-14920_WB21uRNA_5p_-_-36910	21ur-11631_WB21uRNA_3p_-_+68199	21ur-14833_WB21uRNA_5p_+_-118422	21ur-12047_WB21uRNA_3p_-_+164333	Y119C1B.5_AGmRNA_5p_-_-486	Y119C1B.6_AGmRNA_3p_-_+598	Y119C1B.12_AGmRNA_5p_+_-4958	Y119C1B.5_AGmRNA_3p_-_-5123
I 4535795	I	4535003	4537025	.	0	.	6.17218	86.5017	83.977	4535795	CDS	Y119C1B.8_WBcoding_5p_-_-994	Y119C1B.8_WBcoding_5p_-_-994	Y119C1B.9_WBcoding_3p_-_+1653	Y119C1B.8_WBcoding_3p_-_-9416	Y119C1B.12_WBcoding_3p_+_+13026	Y119C1B.13_WBsnoRNA_3p_-_+4095	frag154_LUncRNA_5p_-_-38980	frag153_LUncRNA_5p_-_-40736	frag155_LUncRNA_5p_+_-48993	21ur-11631_WB21uRNA_3p_-_+48974	21ur-14920_WB21uRNA_5p_-_-56135	21ur-14833_WB21uRNA_5p_+_-99197	21ur-12047_WB21uRNA_3p_-_+145108	Y119C1B.8_AGmRNA_5p_-_+1102	Y119C1B.9_AGmRNA_3p_-_+1852	Y119C1B.8_AGmRNA_3p_-_-9828	Y119C1B.12_AGmRNA_3p_+_+12975
I 4544990	I	4544899	4545117	.	0	.	1.7171	13.4328	11.9877	4544990	AG1201	Y119C1B.3_AGmRNA_5p_+_-3938	Y119C1B.9_WBcoding_5p_-_-5264	Y119C1B.3_WBcoding_5p_+_-5489	Y119C1B.9_WBcoding_3p_-_-7542	Y119C1B.3_WBcoding_3p_+_-7794	Y119C1B.13_WBsnoRNA_5p_-_-4963	frag155_LUncRNA_5p_+_-39798	D1007.20_WBsnoRNA_5p_+_-40260	D1007.17_WBmiRNA_5p_+_-40885	21ur-11631_WB21uRNA_3p_-_+39779	21ur-14920_WB21uRNA_5p_-_-65330	21ur-14833_WB21uRNA_5p_+_-90002	21ur-12047_WB21uRNA_3p_-_+135913	Y119C1B.3_AGmRNA_5p_+_-3938	Y119C1B.9_AGmRNA_5p_-_-5266	Y119C1B.3_AGmRNA_3p_+_-7792	Y119C1B.11_AGmRNA_3p_-_+7862
I 4545725	I	4545430	4546060	.	0	.	1.84403	17.5012	15.9554	4545725	AG1201	Y119C1B.3_AGmRNA_5p_+_-3203	Y119C1B.3_WBcoding_5p_+_-4754	Y119C1B.9_WBcoding_5p_-_-5999	Y119C1B.3_WBcoding_3p_+_-7059	Y119C1B.11_WBcoding_3p_-_+7127	Y119C1B.13_WBsnoRNA_5p_-_-5698	frag155_LUncRNA_5p_+_-39063	D1007.20_WBsnoRNA_5p_+_-39525	D1007.17_WBmiRNA_5p_+_-40150	21ur-11631_WB21uRNA_3p_-_+39044	21ur-14920_WB21uRNA_5p_-_-66065	21ur-14833_WB21uRNA_5p_+_-89267	21ur-12047_WB21uRNA_3p_-_+135178	Y119C1B.3_AGmRNA_5p_+_-3203	Y119C1B.9_AGmRNA_5p_-_-6001	Y119C1B.3_AGmRNA_3p_+_-7057	Y119C1B.11_AGmRNA_3p_-_+7127
I 4547202	I	4546628	4547303	.	0	.	1.89618	19.2402	17.652	4547202	AG1201	Y119C1B.3_AGmRNA_5p_+_-1726	Y119C1B.3_WBcoding_5p_+_-3277	Y119C1B.11_WBcoding_3p_-_+5650	Y119C1B.1_WBcoding_5p_+_-6949	Y119C1B.9_WBcoding_5p_-_-7476	Y119C1B.13_WBsnoRNA_5p_-_-7175	frag155_LUncRNA_5p_+_-37586	D1007.20_WBsnoRNA_5p_+_-38048	D1007.17_WBmiRNA_5p_+_-38673	21ur-11631_WB21uRNA_3p_-_+37567	21ur-14920_WB21uRNA_5p_-_-67542	21ur-14833_WB21uRNA_5p_+_-87790	21ur-12047_WB21uRNA_3p_-_+133701	Y119C1B.3_AGmRNA_5p_+_-1726	Y119C1B.11_AGmRNA_3p_-_+5650	Y119C1B.1_AGmRNA_5p_+_-6898	Y119C1B.9_AGmRNA_5p_-_-7478
I 4547469	I	4547390	4547570	.	0	.	1.70454	12.0666	10.6568	4547469	AG1201	Y119C1B.3_AGmRNA_5p_+_-1459	Y119C1B.3_WBcoding_5p_+_-3010	Y119C1B.11_WBcoding_3p_-_+5383	Y119C1B.1_WBcoding_5p_+_-6682	Y119C1B.9_WBcoding_5p_-_-7743	Y119C1B.13_WBsnoRNA_5p_-_-7442	frag155_LUncRNA_5p_+_-37319	D1007.20_WBsnoRNA_5p_+_-37781	D1007.17_WBmiRNA_5p_+_-38406	21ur-11631_WB21uRNA_3p_-_+37300	21ur-14920_WB21uRNA_5p_-_-67809	21ur-14833_WB21uRNA_5p_+_-87523	21ur-12047_WB21uRNA_3p_-_+133434	Y119C1B.3_AGmRNA_5p_+_-1459	Y119C1B.11_AGmRNA_3p_-_+5383	Y119C1B.1_AGmRNA_5p_+_-6631	Y119C1B.9_AGmRNA_5p_-_-7745
I 4548398	I	4548315	4548481	.	0	.	1.78623	11.4144	10.0273	4548398	AG1201	Y119C1B.3_AGmRNA_5p_+_-530	Y119C1B.3_WBcoding_5p_+_-2081	Y119C1B.11_WBcoding_3p_-_+4454	Y119C1B.1_WBcoding_5p_+_-5753	Y119C1B.10_WBcoding_3p_-_+6953	Y119C1B.13_WBsnoRNA_5p_-_-8371	frag155_LUncRNA_5p_+_-36390	D1007.20_WBsnoRNA_5p_+_-36852	D1007.17_WBmiRNA_5p_+_-37477	21ur-11631_WB21uRNA_3p_-_+36371	21ur-14920_WB21uRNA_5p_-_-68738	21ur-14833_WB21uRNA_5p_+_-86594	21ur-12047_WB21uRNA_3p_-_+132505	Y119C1B.3_AGmRNA_5p_+_-530	Y119C1B.11_AGmRNA_3p_-_+4454	Y119C1B.1_AGmRNA_5p_+_-5702	Y119C1B.10_AGmRNA_3p_-_+6949
I 4581774	I	4581661	4582045	.	0	.	2.57705	13.6307	12.1753	4581774	AG1201	D1007.4_AGmRNA_5p_-_-783	D1007.5_WBcoding_3p_-_-1081	D1007.4_WBcoding_5p_-_-1170	D1007.5_WBcoding_5p_-_+2041	D1007.18_WBcoding_5p_-_-2068	frag155_LUncRNA_5p_+_-3014	D1007.20_WBsnoRNA_5p_+_-3476	D1007.17_WBmiRNA_5p_+_-4101	D1007.17a_WBmiRNA_5p_+_-4133	21ur-11631_WB21uRNA_3p_-_+2995	21ur-14833_WB21uRNA_5p_+_-53218	21ur-12047_WB21uRNA_3p_-_+99129	21ur-14920_WB21uRNA_5p_-_-102114	D1007.4_AGmRNA_5p_-_-783	D1007.5_AGmRNA_3p_-_-834	RIT1P.181_AGncRNA_3p_+_+1189	D1007.4_AGmRNA_3p_-_-1809
I 4584476	I	4582220	4588061	.	0	.	8.94096	173.662	169.484	4584476	AG1201	D1007.6_AGmRNA_5p_-_+30	D1007.6_WBcoding_5p_-_+40	D1007.12_WBcoding_5p_+_-485	D1007.6_WBcoding_3p_-_-602	D1007.5_WBcoding_5p_-_-661	frag155_LUncRNA_5p_+_-312	D1007.20_WBsnoRNA_5p_+_-774	D1007.17_WBmiRNA_5p_+_-1399	D1007.17a_WBmiRNA_5p_+_-1431	21ur-11631_WB21uRNA_3p_-_+293	21ur-14833_WB21uRNA_5p_+_-50516	21ur-12047_WB21uRNA_3p_-_+96427	21ur-14920_WB21uRNA_5p_-_-104816	D1007.6_AGmRNA_5p_-_+30	RIT1P.12_AGmRNA_3p_+_-353	RIT1M.1019_AGmRNA_3p_-_+456	RIT1M.1589_AGncRNA_3p_-_+456
I 4602640	I	4602009	4604096	.	0	.	4.16782	40.7155	38.7484	4602640	CDS	D1007.7_WBcoding_5p_-_+27	D1007.7_WBcoding_5p_-_+27	D1007.16_WBcoding_5p_+_-584	D1007.8_WBcoding_5p_+_-1764	C44E4.5_WBcoding_5p_+_-3016	C44E4.8_WBte_5p_+_-4643	D1007.17_WBmiRNA_3p_+_+16656	D1007.17a_WBmiRNA_3p_+_+16713	D1007.17_WBmiRNA_5p_+_+16765	21ur-11631_WB21uRNA_5p_-_-17851	21ur-14833_WB21uRNA_5p_+_-32352	21ur-12047_WB21uRNA_3p_-_+78263	21ur-14920_WB21uRNA_5p_-_-122980	D1007.7_AGmRNA_5p_-_+57	D1007.16_AGmRNA_5p_+_-320	D1007.8_AGmRNA_5p_+_-1712	C44E4.5_AGmRNA_5p_+_-2988
I 4607442	I	4607389	4607653	.	0	.	1.90892	5.84334	4.6482	4607442	ncRNA	C44E4.8_WBte_5p_+_+159	C44E4.5_WBcoding_5p_+_+1786	D1007.8_WBcoding_3p_+_+2056	C44E4.1_WBcoding_3p_-_+2704	C44E4.5_WBcoding_3p_+_-2761	C44E4.8_WBte_5p_+_+159	D1007.17_WBmiRNA_3p_+_+21458	D1007.17a_WBmiRNA_3p_+_+21515	D1007.17_WBmiRNA_5p_+_+21567	21ur-11631_WB21uRNA_5p_-_-22653	21ur-14833_WB21uRNA_5p_+_-27550	21ur-12047_WB21uRNA_3p_-_+73461	21ur-14920_WB21uRNA_5p_-_-127782	gC44E4.8_AGmRNA_5p_+_+159	C44E4.5_AGmRNA_5p_+_+1814	D1007.8_AGmRNA_3p_+_+2058	C44E4.1_AGmRNA_3p_-_+2704
I 4633908	I	4632698	4637285	.	0	.	8.4108	150.684	147.354	4633908	AG1201	C44E4.6_AGmRNA_3p_-_+155	C44E4.4_WBcoding_5p_+_-196	C44E4.1_WBcoding_5p_-_-560	C44E4.6_WBcoding_3p_-_+1808	C44E4.3_WBcoding_3p_-_+3531	frag156_LUncRNA_5p_+_-3926	B0041.9_WBsnoRNA_3p_-_+12819	C44E4.8_WBte_3p_+_+25924	frag157_LUncRNA_5p_+_-26614	21ur-14833_WB21uRNA_5p_+_-1084	21ur-12047_WB21uRNA_3p_-_+46995	21ur-11631_WB21uRNA_5p_-_-49119	21ur-14920_WB21uRNA_5p_-_-154248	C44E4.6_AGmRNA_3p_-_+155	C44E4.4_AGmRNA_5p_+_-196	C44E4.1_AGmRNA_5p_-_-530	C44E4.4_AGmRNA_3p_+_-1723
I 4637675	I	4637565	4637756	.	0	.	2.03618	7.11752	5.86874	4637675	CDS	C44E4.4_WBcoding_3p_+_-95	C44E4.4_WBcoding_3p_+_-95	C44E4.3_WBcoding_3p_-_-236	C44E4.6_WBcoding_5p_-_-346	C44E4.3_WBcoding_5p_-_+3208	frag156_LUncRNA_5p_+_-159	B0041.9_WBsnoRNA_3p_-_+9052	frag157_LUncRNA_5p_+_-22847	C44E4.8_WBte_3p_+_+29691	21ur-14833_WB21uRNA_3p_+_+2663	21ur-12047_WB21uRNA_3p_-_+43228	21ur-11631_WB21uRNA_5p_-_-52886	21ur-14920_WB21uRNA_5p_-_-158015	RIT1P.1005_AGncRNA_3p_+_+236	RIT1P.1479_AGncRNA_3p_+_+236	RIT1P.1742_AGncRNA_3p_+_+236	RIT1P.1639_AGncRNA_3p_+_+413
I 4643146	I	4643001	4643233	.	0	.	2.67249	14.9466	13.4573	4643146	AG1201	B0041.3_AGmRNA_5p_+_-746	Y119C1A.1_WBcoding_5p_-_+1132	B0041.3_WBcoding_5p_+_-1292	Y119C1A.1_WBcoding_3p_-_-1879	C44E4.3_WBcoding_5p_-_-2263	B0041.9_WBsnoRNA_3p_-_+3581	frag156_LUncRNA_3p_+_+5175	frag157_LUncRNA_5p_+_-17376	C44E4.8_WBte_3p_+_+35162	21ur-14833_WB21uRNA_3p_+_+8134	21ur-12047_WB21uRNA_3p_-_+37757	21ur-11631_WB21uRNA_5p_-_-58357	21ur-14920_WB21uRNA_5p_-_-163486	B0041.3_AGmRNA_5p_+_-746	Y119C1A.1_AGmRNA_5p_-_+1641	C44E4.3_AGmRNA_5p_-_-1740	Y119C1A.1_AGmRNA_3p_-_-2148
I 4644004	I	4643835	4644111	.	0	.	1.97255	6.46706	5.2446	4644004	AG1201	B0041.3_AGmRNA_5p_+_+112	Y119C1A.1_WBcoding_5p_-_+274	B0041.3_WBcoding_5p_+_-434	B0041.4_WBcoding_3p_-_+1633	Y119C1A.1_WBcoding_3p_-_-2737	B0041.9_WBsnoRNA_3p_-_+2723	frag156_LUncRNA_3p_+_+6033	frag157_LUncRNA_5p_+_-16518	C44E4.8_WBte_3p_+_+36020	21ur-14833_WB21uRNA_3p_+_+8992	21ur-12047_WB21uRNA_3p_-_+36899	21ur-11631_WB21uRNA_5p_-_-59215	21ur-14920_WB21uRNA_5p_-_-164344	B0041.3_AGmRNA_5p_+_+112	Y119C1A.1_AGmRNA_5p_-_+783	B0041.4_AGmRNA_3p_-_+1646	B0041.3_AGmRNA_3p_+_-1671
I 4646922	I	4644401	4649412	.	0	.	9.0652	173.02	168.845	4646922	CDS	B0041.4_WBcoding_5p_-_+44	B0041.4_WBcoding_5p_-_+44	B0041.8_WBcoding_5p_+_-397	B0041.4_WBcoding_3p_-_-1285	B0041.3_WBcoding_3p_+_+1295	B0041.9_WBsnoRNA_5p_-_-142	frag156_LUncRNA_3p_+_+8951	frag157_LUncRNA_5p_+_-13600	linc-39_WBlnc_3p_-_+36261	21ur-14833_WB21uRNA_3p_+_+11910	21ur-12047_WB21uRNA_3p_-_+33981	21ur-11631_WB21uRNA_5p_-_-62133	21ur-14920_WB21uRNA_5p_-_-167262	B0041.4_AGmRNA_5p_-_+93	RIT1P.1014_AGmRNA_3p_+_-93	RIT1P.676_AGmRNA_3p_+_-93	B0041.8_AGmRNA_5p_+_-358
I 4651429	I	4650243	4652383	.	0	.	4.29508	43.2878	41.2848	4651429	AG1201	B0041.5_AGmRNA_5p_-_-626	B0041.5_WBcoding_5p_-_-658	B0041.6_WBcoding_3p_-_+715	B0041.2_WBcoding_5p_+_-2043	B0041.8_WBcoding_3p_+_+3150	B0041.9_WBsnoRNA_5p_-_-4649	frag157_LUncRNA_5p_+_-9093	frag156_LUncRNA_3p_+_+13458	linc-39_WBlnc_3p_-_+31754	21ur-14833_WB21uRNA_3p_+_+16417	21ur-12047_WB21uRNA_3p_-_+29474	21ur-11631_WB21uRNA_5p_-_-66640	21ur-14920_WB21uRNA_5p_-_-171769	B0041.5_AGmRNA_5p_-_-626	B0041.6_AGmRNA_3p_-_+719	B0041.2_AGmRNA_5p_+_-1710	B0041.8_AGmRNA_3p_+_+3153
I 4653607	I	4652469	4655056	.	0	.	6.02176	86.3682	83.851	4653607	CDS	B0041.2_WBcoding_5p_+_+135	B0041.2_WBcoding_5p_+_+135	B0041.6_WBcoding_5p_-_-700	B0041.5_WBcoding_5p_-_-2836	B0041.8_WBcoding_3p_+_+5328	B0041.9_WBsnoRNA_5p_-_-6827	frag157_LUncRNA_5p_+_-6915	frag156_LUncRNA_3p_+_+15636	linc-39_WBlnc_3p_-_+29576	21ur-14833_WB21uRNA_3p_+_+18595	21ur-12047_WB21uRNA_3p_-_+27296	21ur-11631_WB21uRNA_5p_-_-68818	21ur-14920_WB21uRNA_5p_-_-173947	B0041.2_AGmRNA_5p_+_+468	B0041.6_AGmRNA_5p_-_-708	RIT1M.1320_AGmRNA_3p_-_+2087	B0041.5_AGmRNA_5p_-_-2804
I 4672077	I	4671393	4674571	.	0	.	5.3768	67.0796	64.7773	4672077	CDS	B0041.7_WBcoding_5p_-_-338	B0041.7_WBcoding_5p_-_-338	T04D1.3_WBcoding_5p_+_-3059	B0041.7_WBcoding_3p_-_-6332	B0041.1_WBcoding_3p_+_+6728	linc-39_WBlnc_3p_-_+11106	frag157_LUncRNA_3p_+_+11363	linc-39_WBlnc_5p_-_+11789	T04D1.5_WBmiRNA_3p_-_+12240	21ur-12047_WB21uRNA_3p_-_+8826	21ur-14833_WB21uRNA_3p_+_+37065	21ur-11631_WB21uRNA_5p_-_-87288	21ur-14920_WB21uRNA_5p_-_-192417	B0041.7_AGmRNA_5p_-_-338	T04D1.3_AGmRNA_5p_+_-3022	B0041.7_AGmRNA_3p_-_-6183	B0041.1_AGmRNA_3p_+_+6726
I 4698960	I	4698760	4699286	.	0	.	2.54523	13.2024	11.7584	4698960	AG1201	T04D1.4_AGmRNA_5p_-_-118	T04D1.4_WBcoding_5p_-_-384	W09C3.4_WBcoding_5p_+_-5663	W09C3.3_WBcoding_5p_+_-7805	W09C3.6_WBcoding_3p_-_+10358	linc-91_WBlnc_5p_+_-651	T04D1.5_WBmiRNA_5p_-_-14545	T04D1.5a_WBmiRNA_5p_-_-14560	T04D1.5_WBmiRNA_3p_-_-14643	21ur-12047_WB21uRNA_5p_-_-18037	21ur-14833_WB21uRNA_3p_+_+63948	21ur-11631_WB21uRNA_5p_-_-114171	21ur-14928_WB21uRNA_3p_-_+190508	T04D1.4_AGmRNA_5p_-_-118	RIT1M.1766_AGncRNA_3p_-_+612	RIT1P.1600_AGncRNA_5p_+_-3456	W09C3.4_AGmRNA_5p_+_-5026
I 4700929	I	4699628	4701216	.	0	.	3.21335	23.2219	21.5495	4700929	AG1201	RIT1M.1766_AGncRNA_5p_-_-940	T04D1.4_WBcoding_5p_-_-2353	W09C3.4_WBcoding_5p_+_-3694	W09C3.3_WBcoding_5p_+_-5836	W09C3.6_WBcoding_3p_-_+8389	linc-91_WBlnc_5p_+_+1318	T04D1.5_WBmiRNA_5p_-_-16514	T04D1.5a_WBmiRNA_5p_-_-16529	T04D1.5_WBmiRNA_3p_-_-16612	21ur-12047_WB21uRNA_5p_-_-20006	21ur-14833_WB21uRNA_3p_+_+65917	21ur-11631_WB21uRNA_5p_-_-116140	21ur-14928_WB21uRNA_3p_-_+188539	RIT1M.1766_AGncRNA_5p_-_-940	RIT1P.1600_AGncRNA_5p_+_-1487	T04D1.4_AGmRNA_5p_-_-2087	RIT1P.1600_AGncRNA_3p_+_-2794
I 4701950	I	4701468	4702181	.	0	.	3.49969	28.1131	26.3486	4701950	AG1201	RIT1P.1600_AGncRNA_5p_+_-466	W09C3.4_WBcoding_5p_+_-2673	T04D1.4_WBcoding_5p_-_-3374	W09C3.4_WBcoding_3p_+_-3921	W09C3.3_WBcoding_5p_+_-4815	linc-91_WBlnc_3p_+_-917	T04D1.5_WBmiRNA_5p_-_-17535	T04D1.5a_WBmiRNA_5p_-_-17550	T04D1.5_WBmiRNA_3p_-_-17633	21ur-12047_WB21uRNA_5p_-_-21027	21ur-14833_WB21uRNA_3p_+_+66938	21ur-11631_WB21uRNA_5p_-_-117161	21ur-14928_WB21uRNA_3p_-_+187518	RIT1P.1600_AGncRNA_5p_+_-466	RIT1M.1766_AGncRNA_5p_-_-1961	W09C3.4_AGmRNA_5p_+_-2036	RIT1M.1766_AGncRNA_3p_-_-2378
I 4704743	I	4704562	4704918	.	0	.	3.65877	30.9687	29.1543	4704743	CDS	W09C3.4_WBcoding_5p_+_+120	W09C3.4_WBcoding_5p_+_+120	W09C3.3_WBcoding_5p_+_-2022	W09C3.6_WBcoding_3p_-_+4575	T04D1.4_WBcoding_5p_-_-6167	linc-91_WBlnc_3p_+_+1876	T04D1.5_WBmiRNA_5p_-_-20328	T04D1.5a_WBmiRNA_5p_-_-20343	T04D1.5_WBmiRNA_3p_-_-20426	21ur-12047_WB21uRNA_5p_-_-23820	21ur-14833_WB21uRNA_3p_+_+69731	21ur-11631_WB21uRNA_5p_-_-119954	21ur-14928_WB21uRNA_3p_-_+184725	W09C3.4_AGmRNA_5p_+_+757	RIT1P.1600_AGncRNA_3p_+_+1020	W09C3.4_AGmRNA_3p_+_-1152	W09C3.3_AGmRNA_5p_+_-1457
I 4721491	I	4721365	4721572	.	0	.	1.97255	6.46706	5.2446	4721491	AG1201	C10H11.6_AGmRNA_5p_+_+284	C10H11.6_WBcoding_5p_+_+312	C10H11.7_WBcoding_3p_+_+392	W09C3.1_WBcoding_3p_+_+1915	C10H11.6_WBcoding_3p_+_-2470	linc-91_WBlnc_3p_+_+18624	frag158_LUncRNA_3p_-_+23825	frag159_LUncRNA_5p_+_-24974	frag160_LUncRNA_5p_+_-25480	21ur-12047_WB21uRNA_5p_-_-40568	21ur-14833_WB21uRNA_3p_+_+86479	21ur-11631_WB21uRNA_5p_-_-136702	21ur-14928_WB21uRNA_3p_-_+167977	C10H11.6_AGmRNA_5p_+_+284	C10H11.7_AGmRNA_3p_+_+832	W09C3.1_AGmRNA_3p_+_+1882	C10H11.6_AGmRNA_3p_+_-2295
I 4745297	I	4744504	4745819	.	0	.	3.11791	21.6664	20.025	4745297	ncRNA	frag158_LUncRNA_3p_-_+19	C10H11.9_WBcoding_5p_-_-975	C10H11.1_WBcoding_5p_+_-2331	C10H11.9_WBcoding_3p_-_-7046	C10H11.8_WBcoding_5p_-_-7196	frag158_LUncRNA_3p_-_+19	frag159_LUncRNA_5p_+_-1168	frag160_LUncRNA_5p_+_-1674	frag161_LUncRNA_5p_+_-4600	21ur-12047_WB21uRNA_5p_-_-64374	21ur-14833_WB21uRNA_3p_+_+110285	21ur-14928_WB21uRNA_3p_-_+144171	21ur-10520_WB21uRNA_5p_+_-148124	C10H11.9_AGmRNA_5p_-_-945	C10H11.1_AGmRNA_5p_+_-2110	C10H11.9_AGmRNA_3p_-_-6341	C10H11.8_AGmRNA_5p_-_-7174
I 4747393	I	4746451	4748267	.	0	.	4.23914	46.2334	44.1941	4747393	AG1201	C10H11.1_AGmRNA_5p_+_-14	C10H11.1_WBcoding_5p_+_-235	C10H11.9_WBcoding_5p_-_-3071	C10H11.8_WBcoding_5p_-_-9292	C10H11.3_WBcoding_3p_+_+12113	frag160_LUncRNA_3p_+_+276	frag159_LUncRNA_3p_+_+489	frag158_LUncRNA_5p_-_-1937	frag161_LUncRNA_5p_+_-2504	21ur-12047_WB21uRNA_5p_-_-66470	21ur-14833_WB21uRNA_3p_+_+112381	21ur-14928_WB21uRNA_3p_-_+142075	21ur-10520_WB21uRNA_5p_+_-146028	C10H11.1_AGmRNA_5p_+_-14	C10H11.9_AGmRNA_5p_-_-3041	C10H11.8_AGmRNA_5p_-_-9270	RIT1P.1099_AGncRNA_3p_+_+9545
I 4760321	I	4760255	4760450	.	0	.	2.00437	6.78898	5.55318	4760321	AG1201	C10H11.10_AGmRNA_3p_-_-457	C10H11.10_WBcoding_3p_-_-503	C10H11.1_WBcoding_3p_+_+719	C10H11.10_WBcoding_5p_-_+1003	M04F3.3_WBcoding_3p_-_+2921	M04F3.6_WBps_3p_-_+1611	frag161_LUncRNA_3p_+_+10278	frag160_LUncRNA_3p_+_+13204	frag159_LUncRNA_3p_+_+13417	21ur-12047_WB21uRNA_5p_-_-79398	21ur-14833_WB21uRNA_3p_+_+125309	21ur-14928_WB21uRNA_3p_-_+129147	21ur-10520_WB21uRNA_5p_+_-133100	C10H11.10_AGmRNA_3p_-_-457	C10H11.1_AGmRNA_3p_+_+685	C10H11.10_AGmRNA_5p_-_+1003	M04F3.3_AGmRNA_3p_-_+2852
I 4761252	I	4760584	4761454	.	0	.	3.62695	30.39	28.5858	4761252	CDS	C10H11.10_WBcoding_5p_-_+72	C10H11.10_WBcoding_5p_-_+72	C10H11.1_WBcoding_3p_+_+1650	M04F3.3_WBcoding_3p_-_+1990	M04F3.2_WBcoding_5p_+_-4503	M04F3.6_WBps_3p_-_+680	frag161_LUncRNA_3p_+_+11209	frag160_LUncRNA_3p_+_+14135	frag159_LUncRNA_3p_+_+14348	21ur-12047_WB21uRNA_5p_-_-80329	21ur-14833_WB21uRNA_3p_+_+126240	21ur-14928_WB21uRNA_3p_-_+128216	21ur-10520_WB21uRNA_5p_+_-132169	C10H11.10_AGmRNA_5p_-_+72	C10H11.1_AGmRNA_3p_+_+1616	M04F3.3_AGmRNA_3p_-_+1921	M04F3.2_AGmRNA_5p_+_-4615
I 4762296	I	4762052	4762487	.	0	.	3.94511	36.3414	34.4383	4762296	ncRNA	M04F3.6_WBps_5p_-_+64	M04F3.3_WBcoding_3p_-_+946	C10H11.10_WBcoding_5p_-_-972	C10H11.1_WBcoding_3p_+_+2694	M04F3.3_WBcoding_5p_-_+2910	M04F3.6_WBps_5p_-_+64	frag161_LUncRNA_3p_+_+12253	frag160_LUncRNA_3p_+_+15179	frag159_LUncRNA_3p_+_+15392	21ur-12047_WB21uRNA_5p_-_-81373	21ur-14928_WB21uRNA_3p_-_+127172	21ur-14833_WB21uRNA_3p_+_+127284	21ur-10520_WB21uRNA_5p_+_-131125	M04F3.3_AGmRNA_3p_-_+877	C10H11.10_AGmRNA_5p_-_-972	C10H11.1_AGmRNA_3p_+_+2660	M04F3.3_AGmRNA_5p_-_+3549
I 4766135	I	4765546	4766463	.	0	.	3.59514	29.815	28.0207	4766135	AG1201	M04F3.2_AGmRNA_5p_+_+268	M04F3.2_WBcoding_5p_+_+380	M04F3.3_WBcoding_5p_-_-929	M04F3.2_WBcoding_3p_+_-1510	M04F3.3_WBcoding_3p_-_-2893	M04F3.6_WBps_5p_-_-3775	frag162_LUncRNA_5p_+_-12756	frag163_LUncRNA_3p_-_+14096	frag161_LUncRNA_3p_+_+16092	21ur-12047_WB21uRNA_5p_-_-85212	21ur-14928_WB21uRNA_3p_-_+123333	21ur-10520_WB21uRNA_5p_+_-127286	21ur-14833_WB21uRNA_3p_+_+131123	M04F3.2_AGmRNA_5p_+_+268	M04F3.3_AGmRNA_5p_-_-290	M04F3.2_AGmRNA_3p_+_-1515	RIT1P.1891_AGncRNA_5p_+_-1989
I 4767068	I	4766934	4767184	.	0	.	1.94315	6.89361	5.657	4767068	CDS	M04F3.2_WBcoding_3p_+_-577	M04F3.2_WBcoding_3p_+_-577	M04F3.3_WBcoding_5p_-_-1862	M04F3.1_WBcoding_5p_+_-2627	M04F3.3_WBcoding_3p_-_-3826	M04F3.6_WBps_5p_-_-4708	frag162_LUncRNA_5p_+_-11823	frag163_LUncRNA_3p_-_+13163	frag161_LUncRNA_3p_+_+17025	21ur-12047_WB21uRNA_5p_-_-86145	21ur-14928_WB21uRNA_3p_-_+122400	21ur-10520_WB21uRNA_5p_+_-126353	21ur-14833_WB21uRNA_3p_+_+132056	M04F3.2_AGmRNA_3p_+_-582	RIT1P.1891_AGncRNA_5p_+_-1056	M04F3.2_AGmRNA_5p_+_+1201	M04F3.3_AGmRNA_5p_-_-1223
I 4770285	I	4767640	4770749	.	0	.	5.21772	63.3798	61.1218	4770285	CDS	M04F3.1_WBcoding_5p_+_+590	M04F3.1_WBcoding_5p_+_+590	M04F3.4_WBcoding_3p_-_+1202	M04F3.2_WBcoding_3p_+_+2640	M04F3.4_WBcoding_5p_-_+2763	M04F3.6_WBps_5p_-_-7925	frag162_LUncRNA_5p_+_-8606	frag163_LUncRNA_3p_-_+9946	F54D7.6_WBps_5p_+_-18949	21ur-12047_WB21uRNA_5p_-_-89362	21ur-14928_WB21uRNA_3p_-_+119183	21ur-10520_WB21uRNA_5p_+_-123136	21ur-14833_WB21uRNA_3p_+_+135273	M04F3.1_AGmRNA_5p_+_+982	M04F3.4_AGmRNA_3p_-_-1936	RIT1P.1891_AGncRNA_3p_+_+1939	M04F3.2_AGmRNA_3p_+_+2635
I 4782128	I	4782038	4782210	.	0	.	2.07306	7.68047	6.41737	4782128	ncRNA	frag163_LUncRNA_5p_-_-1804	M04F3.5_WBcoding_5p_-_-4410	F54D7.4_WBcoding_3p_-_+8516	M04F3.4_WBcoding_5p_-_-9080	F54D7.4_WBcoding_5p_-_+10374	frag163_LUncRNA_5p_-_-1804	frag162_LUncRNA_3p_+_+3090	F54D7.6_WBps_5p_+_-7106	F54D7.7_WBps_5p_+_-8163	21ur-12047_WB21uRNA_5p_-_-101205	21ur-14928_WB21uRNA_3p_-_+107340	21ur-10520_WB21uRNA_5p_+_-111293	21ur-14833_WB21uRNA_3p_+_+147116	M04F3.5_AGmRNA_5p_-_+6243	RIT1M.1394_AGncRNA_3p_-_+6572	F54D7.6_AGmRNA_5p_+_-6572	F54D7.7_AGncRNA_5p_+_-7101
I 4784964	I	4784855	4785019	.	0	.	2.13163	8.14178	6.85458	4784964	AG1201	M04F3.5_AGmRNA_5p_-_+3407	F54D7.4_WBcoding_3p_-_+5680	M04F3.5_WBcoding_5p_-_-7246	F54D7.4_WBcoding_5p_-_+7538	M04F3.5_WBcoding_3p_-_-11145	F54D7.6_WBps_5p_+_-4270	frag163_LUncRNA_5p_-_-4640	F54D7.7_WBps_5p_+_-5327	frag162_LUncRNA_3p_+_+5926	21ur-12047_WB21uRNA_5p_-_-104041	21ur-14928_WB21uRNA_3p_-_+104504	21ur-10520_WB21uRNA_5p_+_-108457	21ur-14833_WB21uRNA_3p_+_+149952	M04F3.5_AGmRNA_5p_-_+3407	RIT1M.1394_AGncRNA_3p_-_+3736	F54D7.6_AGmRNA_5p_+_-3736	F54D7.7_AGncRNA_5p_+_-4265
I 4790355	I	4786058	4791735	.	0	.	8.65378	155.393	151.968	4790355	ncRNA	F54D7.7_WBps_5p_+_+64	F54D7.4_WBcoding_3p_-_+289	F54D7.3_WBcoding_5p_+_-9744	M04F3.5_WBcoding_5p_-_-12637	F54D7.3_WBcoding_3p_+_-13817	F54D7.7_WBps_5p_+_+64	F54D7.6_WBps_3p_+_+762	frag163_LUncRNA_5p_-_-10031	frag162_LUncRNA_3p_+_+11317	21ur-14928_WB21uRNA_3p_-_+99113	21ur-10520_WB21uRNA_5p_+_-103066	21ur-12047_WB21uRNA_5p_-_-109432	21ur-14833_WB21uRNA_3p_+_+155343	F54D7.4_AGmRNA_3p_-_+251	F54D7.7_AGncRNA_3p_+_-293	F54D7.6_AGmRNA_3p_+_+768	RIT1M.1394_AGncRNA_5p_-_-822
I 4804289	I	4804016	4805885	.	0	.	3.62695	30.39	28.5858	4804289	AG1201	F54D7.3_AGmRNA_3p_+_+113	F54D7.3_WBcoding_3p_+_+117	F54D7.2_WBcoding_5p_+_-1317	F54D7.3_WBcoding_5p_+_+4190	F54D7.2_WBcoding_3p_+_-5387	F54D7.1_WBte_5p_+_-9947	F54D7.7_WBps_3p_+_+13635	F54D7.6_WBps_3p_+_+14696	frag163_LUncRNA_5p_-_-23965	21ur-14928_WB21uRNA_3p_-_+85179	21ur-10520_WB21uRNA_5p_+_-89132	21ur-12047_WB21uRNA_5p_-_-123366	21ur-14833_WB21uRNA_3p_+_+169277	F54D7.3_AGmRNA_3p_+_+113	F54D7.2_AGmRNA_5p_+_-1275	F54D7.3_AGmRNA_5p_+_+4305	F54D7.2_AGmRNA_3p_+_-5386
I 4827298	I	4825951	4828637	.	0	.	6.64942	98.8364	96.1772	4827298	CDS	F57C9.5_WBcoding_5p_+_+225	F57C9.5_WBcoding_5p_+_+225	F57C9.7_WBcoding_5p_-_-664	F57C9.6_WBcoding_3p_+_+2383	F57C9.7_WBcoding_3p_-_-2388	F54D7.1_WBte_3p_+_+11185	frag164_LUncRNA_3p_-_+29496	frag165_LUncRNA_5p_+_-29585	frag164_LUncRNA_5p_-_+29641	21ur-14928_WB21uRNA_3p_-_+62170	21ur-10520_WB21uRNA_5p_+_-66123	21ur-12047_WB21uRNA_5p_-_-146375	21ur-14833_WB21uRNA_3p_+_+192286	F57C9.5_AGmRNA_5p_+_+279	F57C9.7_AGmRNA_5p_-_-664	F57C9.6_AGmRNA_3p_+_+2368	F57C9.7_AGmRNA_3p_-_-2382
I 4829855	I	4829853	4830034	.	0	.	1.77019	4.78864	3.65007	4829855	CDS	F57C9.5_WBcoding_3p_+_+58	F57C9.5_WBcoding_3p_+_+58	F57C9.4_WBcoding_5p_+_-279	F57C9.5_WBcoding_5p_+_+2782	F57C9.7_WBcoding_5p_-_-3221	F54D7.1_WBte_3p_+_+13742	frag164_LUncRNA_3p_-_+26939	frag165_LUncRNA_5p_+_-27028	frag164_LUncRNA_5p_-_+27084	21ur-14928_WB21uRNA_3p_-_+59613	21ur-10520_WB21uRNA_5p_+_-63566	21ur-12047_WB21uRNA_5p_-_-148932	21ur-14833_WB21uRNA_3p_+_+194843	F57C9.5_AGmRNA_3p_+_+60	F57C9.4_AGmRNA_5p_+_-154	F57C9.5_AGmRNA_5p_+_+2836	F57C9.7_AGmRNA_5p_-_-3221
I 4848096	I	4848011	4848198	.	0	.	2.00437	6.78898	5.55318	4848096	CDS	F57C9.1_WBcoding_5p_+_-325	F57C9.1_WBcoding_5p_+_-325	F57C9.2_WBcoding_3p_+_+759	C01F4.2_WBcoding_3p_-_+2587	F57C9.1_WBcoding_3p_+_-2622	frag164_LUncRNA_3p_-_+8698	frag165_LUncRNA_5p_+_-8787	frag164_LUncRNA_5p_-_+8843	frag165_LUncRNA_3p_+_-9020	21ur-14928_WB21uRNA_3p_-_+41372	21ur-10520_WB21uRNA_5p_+_-45325	21ur-12047_WB21uRNA_5p_-_-167173	21ur-14833_WB21uRNA_3p_+_+213084	C01F4.2_AGmRNA_3p_-_+2565	F57C9.1_AGmRNA_3p_+_-2581	F57C9.4_AGmRNA_3p_+_+12477	F57C9.5_AGmRNA_3p_+_+18301
I 4849144	I	4848998	4849207	.	0	.	2.09982	7.794	6.51953	4849144	CDS	F57C9.1_WBcoding_5p_+_+723	F57C9.1_WBcoding_5p_+_+723	C01F4.2_WBcoding_3p_-_+1539	F57C9.1_WBcoding_3p_+_-1574	F57C9.2_WBcoding_3p_+_+1807	frag164_LUncRNA_3p_-_+7650	frag165_LUncRNA_5p_+_-7739	frag164_LUncRNA_5p_-_+7795	frag165_LUncRNA_3p_+_-7972	21ur-14928_WB21uRNA_3p_-_+40324	21ur-10520_WB21uRNA_5p_+_-44277	21ur-12047_WB21uRNA_5p_-_-168221	21ur-14833_WB21uRNA_3p_+_+214132	C01F4.2_AGmRNA_3p_-_+1517	F57C9.1_AGmRNA_3p_+_-1533	F57C9.4_AGmRNA_3p_+_+13525	C01F4.2_AGmRNA_5p_-_+18682
I 4907188	I	4907098	4907333	.	0	.	2.13163	8.14178	6.85458	4907188	CDS	F21F3.1_WBcoding_5p_+_+364	F21F3.1_WBcoding_5p_+_+364	F21F3.2_WBcoding_3p_+_+2049	F21F3.3_WBcoding_3p_+_+4014	F21F3.6_WBcoding_3p_-_+4616	frag170_LUncRNA_3p_+_+30912	frag171_LUncRNA_5p_-_-30912	frag170_LUncRNA_5p_+_+31044	frag171_LUncRNA_3p_-_-31044	21ur-10520_WB21uRNA_3p_+_+13747	21ur-14928_WB21uRNA_5p_-_-17700	21ur-11275_WB21uRNA_3p_-_+206498	21ur-12047_WB21uRNA_5p_-_-226265	F21F3.1_AGmRNA_5p_+_+859	F21F3.2_AGmRNA_3p_+_+2026	F21F3.3_AGmRNA_3p_+_+4017	F21F3.1_AGmRNA_3p_+_-4601
I 4907811	I	4907504	4908050	.	0	.	2.32252	10.3567	8.99501	4907811	CDS	F21F3.1_WBcoding_5p_+_+987	F21F3.1_WBcoding_5p_+_+987	F21F3.2_WBcoding_3p_+_+2672	F21F3.6_WBcoding_3p_-_+3993	F21F3.1_WBcoding_3p_+_-4021	frag170_LUncRNA_3p_+_+31535	frag171_LUncRNA_5p_-_-31535	frag170_LUncRNA_5p_+_+31667	frag171_LUncRNA_3p_-_-31667	21ur-10520_WB21uRNA_3p_+_+14370	21ur-14928_WB21uRNA_5p_-_-18323	21ur-11275_WB21uRNA_3p_-_+205875	21ur-12047_WB21uRNA_5p_-_-226888	F21F3.1_AGmRNA_5p_+_+1482	F21F3.2_AGmRNA_3p_+_+2649	F21F3.1_AGmRNA_3p_+_-3978	F21F3.6_AGmRNA_3p_-_+4344
I 4908366	I	4908292	4908483	.	0	.	1.90892	5.84334	4.6482	4908366	CDS	F21F3.1_WBcoding_5p_+_+1542	F21F3.1_WBcoding_5p_+_+1542	F21F3.2_WBcoding_3p_+_+3227	F21F3.6_WBcoding_3p_-_+3438	F21F3.1_WBcoding_3p_+_-3466	frag170_LUncRNA_3p_+_+32090	frag171_LUncRNA_5p_-_-32090	frag170_LUncRNA_5p_+_+32222	frag171_LUncRNA_3p_-_-32222	21ur-10520_WB21uRNA_3p_+_+14925	21ur-14928_WB21uRNA_5p_-_-18878	21ur-11275_WB21uRNA_3p_-_+205320	21ur-12047_WB21uRNA_5p_-_-227443	F21F3.1_AGmRNA_5p_+_+2037	F21F3.2_AGmRNA_3p_+_+3204	F21F3.1_AGmRNA_3p_+_-3423	F21F3.6_AGmRNA_3p_-_+3789
I 4911999	I	4911888	4912063	.	0	.	2.09982	7.794	6.51953	4911999	AG1201	F21F3.6_AGmRNA_3p_-_+156	F21F3.1_WBcoding_3p_+_+167	F21F3.6_WBcoding_3p_-_-195	F21F3.1_WBcoding_5p_+_+5175	F21F3.7_WBcoding_5p_+_-6394	frag170_LUncRNA_3p_+_+35723	frag171_LUncRNA_5p_-_-35723	frag170_LUncRNA_5p_+_+35855	frag171_LUncRNA_3p_-_-35855	21ur-10520_WB21uRNA_3p_+_+18558	21ur-14928_WB21uRNA_5p_-_-22511	21ur-11275_WB21uRNA_3p_-_+201687	21ur-12047_WB21uRNA_5p_-_-231076	F21F3.6_AGmRNA_3p_-_+156	F21F3.1_AGmRNA_3p_+_+210	RIT1P.1959_AGncRNA_5p_+_-299	F21F3.6_AGmRNA_5p_-_+2080
I 4914015	I	4912963	4918424	.	0	.	6.99938	108.18	105.422	4914015	CDS	F21F3.6_WBcoding_5p_-_+35	F21F3.6_WBcoding_5p_-_+35	F21F3.1_WBcoding_3p_+_+2183	F21F3.6_WBcoding_3p_-_-2211	F21F3.7_WBcoding_5p_+_-4378	frag170_LUncRNA_3p_+_+37739	frag171_LUncRNA_5p_-_-37739	frag170_LUncRNA_5p_+_+37871	frag171_LUncRNA_3p_-_-37871	21ur-10520_WB21uRNA_3p_+_+20574	21ur-14928_WB21uRNA_5p_-_-24527	21ur-11275_WB21uRNA_3p_-_+199671	21ur-12047_WB21uRNA_5p_-_-233092	F21F3.6_AGmRNA_5p_-_+64	RIT1P.1959_AGncRNA_3p_+_+529	F21F3.6_AGmRNA_3p_-_-1860	F21F3.1_AGmRNA_3p_+_+2226
I 4926199	I	4925703	4926618	.	0	.	5.15409	61.9182	59.6777	4926199	CDS	F28B3.8_WBcoding_5p_-_+37	F28B3.8_WBcoding_5p_-_+37	F28B3.5_WBcoding_5p_+_-450	F28B3.9_WBcoding_5p_+_-2901	F21F3.7_WBcoding_3p_+_+5332	frag172_LUncRNA_3p_-_+49177	frag170_LUncRNA_3p_+_+49923	frag171_LUncRNA_5p_-_-49923	frag170_LUncRNA_5p_+_+50055	21ur-10520_WB21uRNA_3p_+_+32758	21ur-14928_WB21uRNA_5p_-_-36711	21ur-11275_WB21uRNA_3p_-_+187487	21ur-12047_WB21uRNA_5p_-_-245276	F28B3.8_AGmRNA_5p_-_+320	F28B3.5_AGmRNA_5p_+_-393	RIT1M.1614_AGncRNA_3p_-_+2901	F28B3.9_AGmRNA_5p_+_-2901
I 4926885	I	4926722	4927239	.	0	.	2.70431	15.3954	13.8951	4926885	CDS	F28B3.5_WBcoding_5p_+_+236	F28B3.5_WBcoding_5p_+_+236	F28B3.8_WBcoding_5p_-_-649	F28B3.5_WBcoding_3p_+_-1858	F28B3.9_WBcoding_5p_+_-2215	frag172_LUncRNA_3p_-_+48491	frag170_LUncRNA_3p_+_+50609	frag171_LUncRNA_5p_-_-50609	frag170_LUncRNA_5p_+_+50741	21ur-10520_WB21uRNA_3p_+_+33444	21ur-14928_WB21uRNA_5p_-_-37397	21ur-11275_WB21uRNA_3p_-_+186801	21ur-12047_WB21uRNA_5p_-_-245962	F28B3.5_AGmRNA_5p_+_+293	F28B3.8_AGmRNA_5p_-_-366	F28B3.5_AGmRNA_3p_+_-2213	RIT1M.1614_AGncRNA_3p_-_+2215
I 4933519	I	4932204	4934480	.	0	.	3.20099	25.1835	23.4792	4933519	AG1201	F28B3.4_AGmRNA_5p_+_-517	F28B3.4_WBcoding_5p_+_-519	F28B3.9_WBcoding_3p_+_+1371	F28B3.5_WBcoding_3p_+_+4776	F28B3.4_WBcoding_3p_+_-6991	frag172_LUncRNA_3p_-_+41857	frag170_LUncRNA_3p_+_+57243	frag171_LUncRNA_5p_-_-57243	frag170_LUncRNA_5p_+_+57375	21ur-10520_WB21uRNA_3p_+_+40078	21ur-14928_WB21uRNA_5p_-_-44031	21ur-11275_WB21uRNA_3p_-_+180167	21ur-12047_WB21uRNA_5p_-_-252596	F28B3.4_AGmRNA_5p_+_-517	F28B3.9_AGmRNA_3p_+_+1055	RIT1M.1614_AGncRNA_5p_-_-4098	F28B3.9_AGmRNA_5p_+_+4419
I 4936013	I	4935936	4936085	.	0	.	2.09982	7.794	6.51953	4936013	CDS	F28B3.4_WBcoding_5p_+_+1975	F28B3.4_WBcoding_5p_+_+1975	F28B3.9_WBcoding_3p_+_+3865	F28B3.4_WBcoding_3p_+_-4497	F28B3.1_WBcoding_5p_+_-6057	frag172_LUncRNA_3p_-_+39363	frag170_LUncRNA_3p_+_+59737	frag171_LUncRNA_5p_-_-59737	frag170_LUncRNA_5p_+_+59869	21ur-10520_WB21uRNA_3p_+_+42572	21ur-14928_WB21uRNA_5p_-_-46525	21ur-11275_WB21uRNA_3p_-_+177673	21ur-12047_WB21uRNA_5p_-_-255090	F28B3.4_AGmRNA_5p_+_+1977	F28B3.9_AGmRNA_3p_+_+3549	RIT1M.1614_AGncRNA_5p_-_-6592	F28B3.9_AGmRNA_5p_+_+6913
I 4936841	I	4936531	4936896	.	0	.	2.16345	8.49579	7.19598	4936841	CDS	F28B3.4_WBcoding_5p_+_+2803	F28B3.4_WBcoding_5p_+_+2803	F28B3.9_WBcoding_3p_+_+4693	F28B3.1_WBcoding_5p_+_-5229	F28B3.9_WBcoding_5p_+_+7741	frag172_LUncRNA_3p_-_+38535	frag170_LUncRNA_3p_+_+60565	frag171_LUncRNA_5p_-_-60565	frag170_LUncRNA_5p_+_+60697	21ur-10520_WB21uRNA_3p_+_+43400	21ur-14928_WB21uRNA_5p_-_-47353	21ur-11275_WB21uRNA_3p_-_+176845	21ur-12047_WB21uRNA_5p_-_-255918	F28B3.4_AGmRNA_5p_+_+2805	F28B3.9_AGmRNA_3p_+_+4377	RIT1M.1614_AGncRNA_5p_-_-7420	F28B3.9_AGmRNA_5p_+_+7741
I 4942319	I	4941899	4942385	.	0	.	2.09982	7.794	6.51953	4942319	CDS	F28B3.1_WBcoding_5p_+_+249	F28B3.1_WBcoding_5p_+_+249	F28B3.4_WBcoding_3p_+_+1809	F28B3.10_WBcoding_3p_-_+7009	F28B3.1_WBcoding_3p_+_-7016	frag172_LUncRNA_3p_-_+33057	frag170_LUncRNA_3p_+_+66043	frag171_LUncRNA_5p_-_-66043	frag170_LUncRNA_5p_+_+66175	21ur-10520_WB21uRNA_3p_+_+48878	21ur-14928_WB21uRNA_5p_-_-52831	21ur-11275_WB21uRNA_3p_-_+171367	21ur-12047_WB21uRNA_5p_-_-261396	F28B3.4_AGmRNA_3p_+_-6623	F28B3.10_AGmRNA_3p_-_+7031	F28B3.6_AGmRNA_3p_-_+8144	F28B3.10_AGmRNA_5p_-_+8158
I 4958942	I	4957838	4959601	.	0	.	4.42234	45.9113	43.8723	4958942	AG1201	W03G9.8_AGmRNA_5p_-_+26	W03G9.3_WBcoding_5p_+_-457	W03G9.8_WBcoding_5p_-_-632	F28B3.7_WBcoding_5p_-_-1272	W03G9.3_WBcoding_3p_+_-2578	frag172_LUncRNA_3p_-_+16434	frag170_LUncRNA_3p_+_+82666	frag171_LUncRNA_5p_-_-82666	frag170_LUncRNA_5p_+_+82798	21ur-10520_WB21uRNA_3p_+_+65501	21ur-14928_WB21uRNA_5p_-_-69454	21ur-11275_WB21uRNA_3p_-_+154744	21ur-12047_WB21uRNA_5p_-_-278019	W03G9.8_AGmRNA_5p_-_+26	W03G9.3_AGmRNA_5p_+_-240	F28B3.7_AGmRNA_5p_-_-1086	W03G9.8_AGmRNA_3p_-_-1168
I 4959786	I	4959695	4959902	.	0	.	2.44978	11.9497	10.5405	4959786	CDS	W03G9.3_WBcoding_5p_+_+387	W03G9.3_WBcoding_5p_+_+387	W03G9.8_WBcoding_5p_-_-1476	W03G9.3_WBcoding_3p_+_-1734	W03G9.8_WBcoding_3p_-_-2009	frag172_LUncRNA_3p_-_+15590	frag170_LUncRNA_3p_+_+83510	frag171_LUncRNA_5p_-_-83510	frag170_LUncRNA_5p_+_+83642	21ur-10520_WB21uRNA_3p_+_+66345	21ur-14928_WB21uRNA_5p_-_-70298	21ur-11275_WB21uRNA_3p_-_+153900	21ur-12047_WB21uRNA_5p_-_-278863	W03G9.3_AGmRNA_5p_+_+604	W03G9.8_AGmRNA_5p_-_-818	W03G9.3_AGmRNA_3p_+_-1736	F28B3.7_AGmRNA_5p_-_-1930
I 4962214	I	4961691	4962629	.	0	.	2.35434	10.7465	9.37279	4962214	AG1201	W03G9.2_AGmRNA_5p_+_-192	W03G9.2_WBcoding_5p_+_-239	W03G9.3_WBcoding_3p_+_+694	W03G9.2_WBcoding_3p_+_-2170	W03G9.4_WBcoding_3p_-_+2454	frag172_LUncRNA_3p_-_+13162	frag173_LUncRNA_5p_+_-82529	anr-10_WBanr_5p_+_-84263	frag170_LUncRNA_3p_+_+85938	21ur-10520_WB21uRNA_3p_+_+68773	21ur-14928_WB21uRNA_5p_-_-72726	21ur-11275_WB21uRNA_3p_-_+151472	21ur-12047_WB21uRNA_5p_-_-281291	W03G9.2_AGmRNA_5p_+_-192	W03G9.3_AGmRNA_3p_+_+692	W03G9.2_AGmRNA_3p_+_-2172	W03G9.4_AGmRNA_3p_-_+2455
I 4966162	I	4965978	4966194	.	0	.	1.90892	5.84334	4.6482	4966162	CDS	W03G9.4_WBcoding_5p_-_+1168	W03G9.4_WBcoding_5p_-_+1168	W03G9.2_WBcoding_3p_+_+1778	W03G9.5_WBcoding_3p_-_+1846	W03G9.2_WBcoding_5p_+_+3709	frag172_LUncRNA_3p_-_+9214	frag173_LUncRNA_5p_+_-78581	anr-10_WBanr_5p_+_-80315	frag170_LUncRNA_3p_+_+89886	21ur-10520_WB21uRNA_3p_+_+72721	21ur-14928_WB21uRNA_5p_-_-76674	21ur-11275_WB21uRNA_3p_-_+147524	21ur-12047_WB21uRNA_5p_-_-285239	W03G9.4_AGmRNA_5p_-_+1175	W03G9.2_AGmRNA_3p_+_+1776	W03G9.5_AGmRNA_3p_-_+1831	W03G9.9_AGmRNA_5p_+_-3287
I 4967226	I	4966660	4967701	.	0	.	4.04055	38.1957	36.2647	4967226	CDS	W03G9.4_WBcoding_5p_-_+104	W03G9.4_WBcoding_5p_-_+104	W03G9.5_WBcoding_3p_-_+782	W03G9.4_WBcoding_3p_-_-2558	W03G9.9_WBcoding_5p_+_-2698	frag172_LUncRNA_3p_-_+8150	frag173_LUncRNA_5p_+_-77517	anr-10_WBanr_5p_+_-79251	frag170_LUncRNA_3p_+_+90950	21ur-10520_WB21uRNA_3p_+_+73785	21ur-14928_WB21uRNA_5p_-_-77738	21ur-11275_WB21uRNA_3p_-_+146460	21ur-12047_WB21uRNA_5p_-_-286303	W03G9.4_AGmRNA_5p_-_+111	W03G9.5_AGmRNA_3p_-_+767	W03G9.9_AGmRNA_5p_+_-2223	W03G9.4_AGmRNA_3p_-_-2557
I 4994659	I	4993798	4994825	.	0	.	2.49756	12.919	11.4856	4994659	CDS	F54C1.5_WBcoding_5p_-_+3	F54C1.5_WBcoding_5p_-_+3	F54C1.3_WBcoding_5p_+_-2181	F54C1.5_WBcoding_3p_-_-5103	W03G9.7_WBcoding_5p_-_-5204	frag172_LUncRNA_5p_-_-19150	frag173_LUncRNA_5p_+_-50084	anr-10_WBanr_5p_+_-51818	linc-156_WBlnc_5p_+_-78923	21ur-10520_WB21uRNA_3p_+_+101218	21ur-14928_WB21uRNA_5p_-_-105171	21ur-11275_WB21uRNA_3p_-_+119027	21ur-12047_WB21uRNA_5p_-_-313736	F54C1.5_AGmRNA_5p_-_+49	F54C1.3_AGmRNA_5p_+_-2183	F54C1.5_AGmRNA_3p_-_-5074	W03G9.7_AGmRNA_5p_-_-5161
I 4995281	I	4995158	4995706	.	0	.	1.93213	6.56507	5.34177	4995281	AG1201	F54C1.5_AGmRNA_5p_-_-573	F54C1.5_WBcoding_5p_-_-619	F54C1.3_WBcoding_5p_+_-1559	F54C1.5_WBcoding_3p_-_-5725	W03G9.7_WBcoding_5p_-_-5826	frag172_LUncRNA_5p_-_-19772	frag173_LUncRNA_5p_+_-49462	anr-10_WBanr_5p_+_-51196	linc-156_WBlnc_5p_+_-78301	21ur-10520_WB21uRNA_3p_+_+101840	21ur-14928_WB21uRNA_5p_-_-105793	21ur-11275_WB21uRNA_3p_-_+118405	21ur-12047_WB21uRNA_5p_-_-314358	F54C1.5_AGmRNA_5p_-_-573	F54C1.3_AGmRNA_5p_+_-1561	F54C1.5_AGmRNA_3p_-_-5696	W03G9.7_AGmRNA_5p_-_-5783
I 4996154	I	4995871	4996637	.	0	.	2.51342	12.7795	11.3469	4996154	CDS	F54C1.3_WBcoding_5p_+_-686	F54C1.3_WBcoding_5p_+_-686	F54C1.5_WBcoding_5p_-_-1492	F54C1.3_WBcoding_3p_+_-6197	F54C1.5_WBcoding_3p_-_-6598	frag172_LUncRNA_5p_-_-20645	frag173_LUncRNA_5p_+_-48589	anr-10_WBanr_5p_+_-50323	linc-156_WBlnc_5p_+_-77428	21ur-10520_WB21uRNA_3p_+_+102713	21ur-14928_WB21uRNA_5p_-_-106666	21ur-11275_WB21uRNA_3p_-_+117532	21ur-12047_WB21uRNA_5p_-_-315231	F54C1.3_AGmRNA_5p_+_-688	F54C1.5_AGmRNA_5p_-_-1446	W03G9.7_AGmRNA_5p_-_-6656	F54C1.3_AGmRNA_3p_+_-6978
I 4996907	I	4996781	4997019	.	0	.	2.31138	10.6234	9.26031	4996907	AG1201	F54C1.3_AGmRNA_5p_+_+65	F54C1.3_WBcoding_5p_+_+67	F54C1.5_WBcoding_5p_-_-2245	F54C1.3_WBcoding_3p_+_-5444	F54C1.2_WBcoding_5p_+_-6445	frag172_LUncRNA_5p_-_-21398	frag173_LUncRNA_5p_+_-47836	anr-10_WBanr_5p_+_-49570	linc-156_WBlnc_5p_+_-76675	21ur-10520_WB21uRNA_3p_+_+103466	21ur-14928_WB21uRNA_5p_-_-107419	21ur-11275_WB21uRNA_3p_-_+116779	21ur-12047_WB21uRNA_5p_-_-315984	F54C1.3_AGmRNA_5p_+_+65	F54C1.5_AGmRNA_5p_-_-2199	F54C1.3_AGmRNA_3p_+_-6225	F54C1.2_AGmRNA_5p_+_-6544
I 5035481	I	5034923	5035556	.	0	.	2.25889	9.59447	8.25737	5035481	AG1201	RIT1M.1259_AGncRNA_3p_-_+3420	C46H11.4_WBcoding_3p_+_-5676	C46H11.3_WBcoding_5p_+_-6011	C46H11.7_WBcoding_3p_-_+6714	C46H11.8_WBcoding_3p_-_+8723	frag173_LUncRNA_5p_+_-9262	anr-10_WBanr_5p_+_-10996	linc-156_WBlnc_5p_+_-38101	frag174_LUncRNA_5p_+_-49420	21ur-11275_WB21uRNA_3p_-_+78205	21ur-10520_WB21uRNA_3p_+_+142040	21ur-14928_WB21uRNA_5p_-_-145993	cloned_WB21uRNA_3p_-_+294997	RIT1M.1259_AGncRNA_3p_-_+3420	C46H11.4_AGmRNA_3p_+_-5630	C46H11.3_AGmRNA_5p_+_-6008	C46H11.7_AGmRNA_3p_-_+6621
I 5074941	I	5074821	5075144	.	0	.	2.30702	11.063	9.68774	5074941	ncRNA	linc-156_WBlnc_5p_+_+1359	C30F8.2_WBcoding_3p_-_+4972	C46H11.11_WBcoding_5p_-_-6109	C30F8.2_WBcoding_5p_-_+7343	C30F8.4_WBcoding_5p_+_-11372	linc-156_WBlnc_5p_+_+1359	frag174_LUncRNA_5p_+_-9960	frag175_LUncRNA_3p_-_+18875	anr-10_WBanr_3p_+_+28153	21ur-11275_WB21uRNA_3p_-_+38745	21ur-10520_WB21uRNA_3p_+_+181500	21ur-14928_WB21uRNA_5p_-_-185453	cloned_WB21uRNA_3p_-_+255537	C30F8.2_AGmRNA_3p_-_+4973	C46H11.11_AGmRNA_5p_-_-5183	C30F8.2_AGmRNA_5p_-_+7341	RIT1P.1371_AGncRNA_5p_+_-9887
I 5082227	I	5081733	5082557	.	0	.	5.12228	61.1914	58.9595	5082227	AG1201	C30F8.2_AGmRNA_5p_-_+55	C30F8.2_WBcoding_5p_-_+57	C30F8.4_WBcoding_5p_+_-4086	C46H11.11_WBcoding_5p_-_-13395	C30F8.3_WBcoding_5p_+_-14377	frag174_LUncRNA_5p_+_-2674	linc-156_WBlnc_3p_+_+2921	frag175_LUncRNA_3p_-_+11589	frag176_LUncRNA_5p_+_-22745	21ur-11275_WB21uRNA_3p_-_+31459	21ur-10520_WB21uRNA_3p_+_+188786	21ur-14928_WB21uRNA_5p_-_-192739	cloned_WB21uRNA_3p_-_+248251	C30F8.2_AGmRNA_5p_-_+55	RIT1P.1371_AGncRNA_5p_+_-2601	C30F8.4_AGmRNA_5p_+_-4093	C46H11.11_AGmRNA_5p_-_-12469
I 5083020	I	5082873	5083045	.	0	.	1.90728	5.90833	4.71253	5083020	CDS	C30F8.2_WBcoding_5p_-_-736	C30F8.2_WBcoding_5p_-_-736	C30F8.4_WBcoding_5p_+_-3293	C30F8.3_WBcoding_5p_+_-13584	C46H11.11_WBcoding_5p_-_-14188	frag174_LUncRNA_5p_+_-1881	linc-156_WBlnc_3p_+_+3714	frag175_LUncRNA_3p_-_+10796	frag176_LUncRNA_5p_+_-21952	21ur-11275_WB21uRNA_3p_-_+30666	21ur-10520_WB21uRNA_3p_+_+189579	21ur-14928_WB21uRNA_5p_-_-193532	cloned_WB21uRNA_3p_-_+247458	C30F8.2_AGmRNA_5p_-_-738	RIT1P.1371_AGncRNA_5p_+_-1808	C30F8.2_AGmRNA_3p_-_-3106	C30F8.4_AGmRNA_5p_+_-3300
I 5105951	I	5104287	5106627	.	0	.	5.18591	62.6477	60.3984	5105951	AG1201	RIT1P.1418_AGmRNA_3p_+_-97	Y110A7A.14_WBcoding_5p_-_+256	Y110A7A.11_WBcoding_5p_+_-273	Y110A7A.14_WBcoding_3p_-_-841	Y110A7A.13_WBcoding_5p_-_-1032	frag176_LUncRNA_3p_+_+845	frag175_LUncRNA_5p_-_-12048	frag174_LUncRNA_3p_+_+20920	linc-156_WBlnc_3p_+_+26645	21ur-11275_WB21uRNA_3p_-_+7735	21ur-10520_WB21uRNA_3p_+_+212510	21ur-14928_WB21uRNA_5p_-_-216463	cloned_WB21uRNA_3p_-_+224527	RIT1P.1418_AGmRNA_3p_+_-97	Y110A7A.14_AGmRNA_5p_-_+119	Y110A7A.11_AGmRNA_5p_+_-345	Y110A7A.14_AGmRNA_3p_-_-701
I 5111514	I	5111340	5111572	.	0	.	2.13163	8.14178	6.85458	5111514	AG1201	gY110A7A.15b_AGmRNA_5p_-_+62	Y110A7A.21_WBcoding_5p_-_-357	Y110A7A.15_WBcoding_3p_-_-570	Y110A7A.10_WBcoding_3p_+_+1347	Y110A7A.21_WBcoding_3p_-_-1436	frag176_LUncRNA_3p_+_+6408	frag175_LUncRNA_5p_-_-17611	frag174_LUncRNA_3p_+_+26483	linc-156_WBlnc_3p_+_+32208	21ur-11275_WB21uRNA_3p_-_+2172	21ur-10520_WB21uRNA_3p_+_+218073	cloned_WB21uRNA_3p_-_+218964	21ur-12374_WB21uRNA_5p_+_-218964	gY110A7A.15b_AGmRNA_5p_-_+62	Y110A7A.15_AGmRNA_3p_-_-135	gY110A7A.15b_AGmRNA_3p_-_-135	Y110A7A.21_AGmRNA_5p_-_-378
I 5113645	I	5113133	5113927	.	0	.	4.51778	47.9114	45.8461	5113645	CDS	Y110A7A.15_WBcoding_5p_-_+110	Y110A7A.15_WBcoding_5p_-_+110	Y110A7A.16_WBcoding_3p_-_+477	Y110A7A.21_WBcoding_5p_-_-2488	Y110A7A.15_WBcoding_3p_-_-2701	frag176_LUncRNA_3p_+_+8539	frag175_LUncRNA_5p_-_-19742	frag174_LUncRNA_3p_+_+28614	linc-156_WBlnc_3p_+_+34339	21ur-11275_WB21uRNA_3p_-_+41	cloned_WB21uRNA_3p_-_+216833	21ur-12374_WB21uRNA_5p_+_-216833	cloned_WB21uRNA_5p_+_-216833	Y110A7A.15_AGmRNA_5p_-_+204	Y110A7A.16_AGmRNA_3p_-_+481	gY110A7A.15b_AGmRNA_5p_-_-2069	Y110A7A.15_AGmRNA_3p_-_-2266
I 5114245	I	5114081	5114402	.	0	.	2.75149	16.3209	14.7981	5114245	AG1201	Y110A7A.16_AGmRNA_3p_-_-119	Y110A7A.16_WBcoding_3p_-_-123	Y110A7A.15_WBcoding_5p_-_-490	Y110A7A.21_WBcoding_5p_-_-3088	Y110A7A.15_WBcoding_3p_-_-3301	frag176_LUncRNA_3p_+_+9139	frag175_LUncRNA_5p_-_-20342	frag174_LUncRNA_3p_+_+29214	linc-156_WBlnc_3p_+_+34939	21ur-11275_WB21uRNA_5p_-_-539	cloned_WB21uRNA_3p_-_+216233	21ur-12374_WB21uRNA_5p_+_-216233	cloned_WB21uRNA_5p_+_-216233	Y110A7A.16_AGmRNA_3p_-_-119	Y110A7A.15_AGmRNA_5p_-_-396	gY110A7A.15b_AGmRNA_5p_-_-2669	Y110A7A.15_AGmRNA_3p_-_-2866
I 5118765	I	5118323	5119350	.	0	.	3.56332	29.2439	27.4594	5118765	CDS	Y110A7A.16_WBcoding_5p_-_+90	Y110A7A.16_WBcoding_5p_-_+90	Y110A7A.9_WBcoding_5p_+_-454	Y110A7A.16_WBcoding_3p_-_-4643	Y110A7A.15_WBcoding_5p_-_-5010	frag176_LUncRNA_3p_+_+13659	frag175_LUncRNA_5p_-_-24862	frag174_LUncRNA_3p_+_+33734	linc-156_WBlnc_3p_+_+39459	21ur-11275_WB21uRNA_5p_-_-5059	cloned_WB21uRNA_3p_-_+211713	21ur-12374_WB21uRNA_5p_+_-211713	cloned_WB21uRNA_5p_+_-211713	Y110A7A.16_AGmRNA_5p_-_+90	Y110A7A.9_AGmRNA_5p_+_-461	RIT1M.1023_AGncRNA_3p_-_+4101	Y110A7A.16_AGmRNA_3p_-_-4639
I 5131575	I	5126517	5132713	.	0	.	6.204	87.3089	84.7751	5131575	AG1201	Y110A7A.6_AGmRNA_5p_+_+101	Y110A7A.6_WBcoding_5p_+_+284	Y110A7A.7_WBcoding_3p_+_+501	Y110A7A.8_WBcoding_3p_+_+1960	Y110A7A.6_WBcoding_3p_+_-2533	frag176_LUncRNA_3p_+_+26469	frag175_LUncRNA_5p_-_-37672	frag174_LUncRNA_3p_+_+46544	linc-156_WBlnc_3p_+_+52269	21ur-11275_WB21uRNA_5p_-_-17869	cloned_WB21uRNA_3p_-_+198903	21ur-12374_WB21uRNA_5p_+_-198903	cloned_WB21uRNA_5p_+_-198903	Y110A7A.6_AGmRNA_5p_+_+101	Y110A7A.7_AGmRNA_3p_+_+525	RIT1M.1590_AGmRNA_3p_-_+767	Y110A7A.7_AGmRNA_5p_+_+1827
I 5133810	I	5133705	5133854	.	0	.	2.068	7.45256	6.19091	5133810	AG1201	Y110A7A.6_AGmRNA_3p_+_-265	Y110A7A.6_WBcoding_3p_+_-298	Y110A7A.5_WBcoding_5p_+_-932	Y110A7A.6_WBcoding_5p_+_+2519	Y110A7A.7_WBcoding_3p_+_+2736	frag176_LUncRNA_3p_+_+28704	frag175_LUncRNA_5p_-_-39907	frag174_LUncRNA_3p_+_+48779	linc-156_WBlnc_3p_+_+54504	21ur-11275_WB21uRNA_5p_-_-20104	cloned_WB21uRNA_3p_-_+196668	21ur-12374_WB21uRNA_5p_+_-196668	cloned_WB21uRNA_5p_+_-196668	Y110A7A.6_AGmRNA_3p_+_-265	RIT1M.1590_AGmRNA_5p_-_+338	Y110A7A.5_AGmRNA_5p_+_-870	RIT1M.1590_AGmRNA_3p_-_-1468
I 5134525	I	5134303	5135146	.	0	.	3.24517	23.749	22.0662	5134525	AG1201	Y110A7A.5_AGmRNA_5p_+_-155	Y110A7A.5_WBcoding_5p_+_-217	Y110A7A.6_WBcoding_3p_+_+417	Y110A7A.7_WBcoding_3p_+_+3451	Y110A7A.5_WBcoding_3p_+_-3452	frag176_LUncRNA_3p_+_+29419	frag175_LUncRNA_5p_-_-40622	frag174_LUncRNA_3p_+_+49494	linc-156_WBlnc_3p_+_+55219	21ur-11275_WB21uRNA_5p_-_-20819	cloned_WB21uRNA_3p_-_+195953	21ur-12374_WB21uRNA_5p_+_-195953	cloned_WB21uRNA_5p_+_-195953	Y110A7A.5_AGmRNA_5p_+_-155	RIT1M.1590_AGmRNA_5p_-_-377	Y110A7A.6_AGmRNA_3p_+_+450	RIT1M.1590_AGmRNA_3p_-_-2183
I 5138294	I	5138083	5138718	.	0	.	2.22708	9.22222	7.89746	5138294	AG1201	Y110A7A.4_AGmRNA_5p_+_+30	Y110A7A.4_WBcoding_5p_+_+32	Y110A7A.5_WBcoding_3p_+_+317	Y110A7A.4_WBcoding_3p_+_-1156	Y110A7A.3_WBcoding_5p_+_-3384	frag176_LUncRNA_3p_+_+33188	frag175_LUncRNA_5p_-_-44391	frag174_LUncRNA_3p_+_+53263	linc-156_WBlnc_3p_+_+58988	21ur-11275_WB21uRNA_5p_-_-24588	cloned_WB21uRNA_3p_-_+192184	21ur-12374_WB21uRNA_5p_+_-192184	cloned_WB21uRNA_5p_+_-192184	Y110A7A.4_AGmRNA_5p_+_+30	Y110A7A.5_AGmRNA_3p_+_+77	RIT1M.406_AGncRNA_3p_-_-320	RIT1M.1882_AGncRNA_5p_-_-587
I 5139842	I	5139708	5140295	.	0	.	2.32252	10.3567	8.99501	5139842	AG1201	Y110A7A.4_AGmRNA_3p_+_+42	Y110A7A.4_WBcoding_3p_+_+392	Y110A7A.3_WBcoding_5p_+_-1836	Y110A7A.5_WBcoding_3p_+_+1865	Y110A7A.6_WBcoding_3p_+_+5734	frag176_LUncRNA_3p_+_+34736	frag175_LUncRNA_5p_-_-45939	frag174_LUncRNA_3p_+_+54811	frag177_LUncRNA_3p_-_+57938	21ur-11275_WB21uRNA_5p_-_-26136	cloned_WB21uRNA_3p_-_+190636	21ur-12374_WB21uRNA_5p_+_-190636	cloned_WB21uRNA_5p_+_-190636	Y110A7A.4_AGmRNA_3p_+_+42	RIT1M.406_AGncRNA_5p_-_-42	Y110A7A.4_AGmRNA_5p_+_+1578	Y110A7A.5_AGmRNA_3p_+_+1625
I 5142940	I	5142390	5143085	.	0	.	2.73612	15.8493	14.3379	5142940	AG1201	RIT1P.1519_AGncRNA_5p_+_-6	Y110A7A.3_WBcoding_5p_+_+1262	Y110A7A.4_WBcoding_3p_+_+3490	Y110A7A.5_WBcoding_3p_+_+4963	Y110A7A.3_WBcoding_3p_+_-6289	frag176_LUncRNA_3p_+_+37834	frag175_LUncRNA_5p_-_-49037	frag177_LUncRNA_3p_-_+54840	frag174_LUncRNA_3p_+_+57909	21ur-11275_WB21uRNA_5p_-_-29234	cloned_WB21uRNA_3p_-_+187538	21ur-12374_WB21uRNA_5p_+_-187538	cloned_WB21uRNA_5p_+_-187538	RIT1P.1519_AGncRNA_5p_+_-6	RIT1M.1028_AGncRNA_5p_-_-387	RIT1P.1519_AGncRNA_3p_+_-412	Y110A7A.3_AGmRNA_5p_+_+1262
I 5152956	I	5152649	5153078	.	0	.	1.7788	15.9157	14.4039	5152956	AG1201	Y110A7A.2_AGmRNA_5p_+_-1563	Y110A7A.2_WBcoding_5p_+_-1576	Y110A7A.3_WBcoding_3p_+_+3727	Y110A7A.2_WBcoding_3p_+_-5514	Y110A7A.18_WBcoding_3p_-_+5562	frag177_LUncRNA_3p_-_+44824	frag176_LUncRNA_3p_+_+47850	frag175_LUncRNA_5p_-_-59053	frag178_LUncRNA_5p_+_-63278	21ur-11275_WB21uRNA_5p_-_-39250	cloned_WB21uRNA_3p_-_+177522	21ur-12374_WB21uRNA_5p_+_-177522	cloned_WB21uRNA_5p_+_-177522	Y110A7A.2_AGmRNA_5p_+_-1563	RIT1P.1871_AGmRNA_3p_+_+2513	Y110A7A.3_AGmRNA_3p_+_+3669	Y110A7A.2_AGmRNA_3p_+_-5546
I 5153442	I	5153322	5153710	.	0	.	1.8705	19.3277	17.7392	5153442	AG1201	Y110A7A.2_AGmRNA_5p_+_-1077	Y110A7A.2_WBcoding_5p_+_-1090	Y110A7A.3_WBcoding_3p_+_+4213	Y110A7A.2_WBcoding_3p_+_-5028	Y110A7A.18_WBcoding_3p_-_+5076	frag177_LUncRNA_3p_-_+44338	frag176_LUncRNA_3p_+_+48336	frag175_LUncRNA_5p_-_-59539	frag178_LUncRNA_5p_+_-62792	21ur-11275_WB21uRNA_5p_-_-39736	cloned_WB21uRNA_3p_-_+177036	21ur-12374_WB21uRNA_5p_+_-177036	cloned_WB21uRNA_5p_+_-177036	Y110A7A.2_AGmRNA_5p_+_-1077	RIT1P.1871_AGmRNA_3p_+_+2999	Y110A7A.3_AGmRNA_3p_+_+4155	Y110A7A.2_AGmRNA_3p_+_-5060
I 5157926	I	5157878	5158036	.	0	.	1.93146	7.03408	5.79677	5157926	CDS	Y110A7A.2_WBcoding_3p_+_-544	Y110A7A.2_WBcoding_3p_+_-544	Y110A7A.18_WBcoding_3p_-_+592	Y110A7A.2_WBcoding_5p_+_+3394	Y110A7A.18_WBcoding_5p_-_+4281	frag177_LUncRNA_3p_-_+39854	frag176_LUncRNA_3p_+_+52820	frag178_LUncRNA_5p_+_-58308	frag175_LUncRNA_5p_-_-64023	21ur-11275_WB21uRNA_5p_-_-44220	cloned_WB21uRNA_3p_-_+172552	21ur-12374_WB21uRNA_5p_+_-172552	cloned_WB21uRNA_5p_+_-172552	Y110A7A.2_AGmRNA_3p_+_-576	Y110A7A.18_AGmRNA_3p_-_+757	Y110A7A.2_AGmRNA_5p_+_+3407	Y110A7A.18_AGmRNA_5p_-_+4350
I 5158370	I	5158231	5158542	.	0	.	2.10784	8.4457	7.1562	5158370	CDS	Y110A7A.2_WBcoding_3p_+_-100	Y110A7A.2_WBcoding_3p_+_-100	Y110A7A.18_WBcoding_3p_-_+148	Y110A7A.2_WBcoding_5p_+_+3838	Y110A7A.19_WBcoding_3p_-_+4234	frag177_LUncRNA_3p_-_+39410	frag176_LUncRNA_3p_+_+53264	frag178_LUncRNA_5p_+_-57864	frag175_LUncRNA_5p_-_-64467	21ur-11275_WB21uRNA_5p_-_-44664	cloned_WB21uRNA_3p_-_+172108	21ur-12374_WB21uRNA_5p_+_-172108	cloned_WB21uRNA_5p_+_-172108	Y110A7A.2_AGmRNA_3p_+_-132	Y110A7A.18_AGmRNA_3p_-_+313	Y110A7A.2_AGmRNA_5p_+_+3851	Y110A7A.18_AGmRNA_5p_-_+3906
I 5162084	I	5159061	5163229	.	0	.	8.62197	154.441	151.037	5162084	CDS	Y110A7A.18_WBcoding_5p_-_+123	Y110A7A.18_WBcoding_5p_-_+123	Y110A7A.19_WBcoding_3p_-_+520	Y110A7A.1_WBcoding_5p_+_-3010	Y110A7A.18_WBcoding_3p_-_-3566	frag177_LUncRNA_3p_-_+35696	frag178_LUncRNA_5p_+_-54150	frag176_LUncRNA_3p_+_+56978	frag175_LUncRNA_5p_-_-68181	21ur-11275_WB21uRNA_5p_-_-48378	cloned_WB21uRNA_3p_-_+168394	21ur-12374_WB21uRNA_5p_+_-168394	cloned_WB21uRNA_5p_+_-168394	Y110A7A.18_AGmRNA_5p_-_+192	Y110A7A.19_AGmRNA_3p_-_+527	RIT1M.1888_AGncRNA_3p_-_+3008	Y110A7A.1_AGmRNA_5p_+_-3008
I 5163514	I	5163407	5163644	.	0	.	1.94254	6.32599	5.11572	5163514	AG1201	Y110A7A.19_AGmRNA_3p_-_-903	Y110A7A.19_WBcoding_3p_-_-910	Y110A7A.18_WBcoding_5p_-_-1307	Y110A7A.19_WBcoding_5p_-_+1375	Y110A7A.1_WBcoding_5p_+_-1580	frag177_LUncRNA_3p_-_+34266	frag178_LUncRNA_5p_+_-52720	frag176_LUncRNA_3p_+_+58408	frag175_LUncRNA_5p_-_-69611	21ur-11275_WB21uRNA_5p_-_-49808	cloned_WB21uRNA_3p_-_+166964	21ur-12374_WB21uRNA_5p_+_-166964	cloned_WB21uRNA_5p_+_-166964	Y110A7A.19_AGmRNA_3p_-_-903	Y110A7A.18_AGmRNA_5p_-_-1238	Y110A7A.19_AGmRNA_5p_-_+1373	RIT1M.1888_AGncRNA_3p_-_+1578
I 5163974	I	5163930	5164106	.	0	.	1.87711	5.54176	4.36063	5163974	AG1201	Y110A7A.19_AGmRNA_5p_-_+913	Y110A7A.19_WBcoding_5p_-_+915	Y110A7A.1_WBcoding_5p_+_-1120	Y110A7A.19_WBcoding_3p_-_-1370	Y110A7A.18_WBcoding_5p_-_-1767	frag177_LUncRNA_3p_-_+33806	frag178_LUncRNA_5p_+_-52260	frag176_LUncRNA_3p_+_+58868	frag175_LUncRNA_5p_-_-70071	21ur-11275_WB21uRNA_5p_-_-50268	cloned_WB21uRNA_3p_-_+166504	21ur-12374_WB21uRNA_5p_+_-166504	cloned_WB21uRNA_5p_+_-166504	Y110A7A.19_AGmRNA_5p_-_+913	RIT1M.1888_AGncRNA_3p_-_+1118	Y110A7A.1_AGmRNA_5p_+_-1118	Y110A7A.19_AGmRNA_3p_-_-1363
I 5164791	I	5164471	5164889	.	0	.	2.44978	11.9497	10.5405	5164791	AG1201	Y110A7A.19_AGmRNA_5p_-_+96	Y110A7A.19_WBcoding_5p_-_+98	Y110A7A.1_WBcoding_5p_+_-303	Y110A7A.19_WBcoding_3p_-_-2187	Y110A7A.18_WBcoding_5p_-_-2584	frag177_LUncRNA_3p_-_+32989	frag178_LUncRNA_5p_+_-51443	frag176_LUncRNA_3p_+_+59685	frag175_LUncRNA_5p_-_-70888	21ur-11275_WB21uRNA_5p_-_-51085	cloned_WB21uRNA_3p_-_+165687	21ur-12374_WB21uRNA_5p_+_-165687	cloned_WB21uRNA_5p_+_-165687	Y110A7A.19_AGmRNA_5p_-_+96	RIT1M.1888_AGncRNA_3p_-_+301	Y110A7A.1_AGmRNA_5p_+_-301	RIT1M.1888_AGncRNA_5p_-_+805
I 5165267	I	5165048	5166342	.	0	.	6.37845	93.3187	90.7203	5165267	CDS	Y110A7A.1_WBcoding_5p_+_+173	Y110A7A.1_WBcoding_5p_+_+173	Y110A7A.19_WBcoding_5p_-_-378	Y110A7A.18_WBcoding_5p_-_-3060	F56A3.4_WBcoding_3p_-_+6021	frag177_LUncRNA_3p_-_+32513	frag178_LUncRNA_5p_+_-50967	frag176_LUncRNA_3p_+_+60161	frag175_LUncRNA_5p_-_-71364	21ur-11275_WB21uRNA_5p_-_-51561	cloned_WB21uRNA_3p_-_+165211	21ur-12374_WB21uRNA_5p_+_-165211	cloned_WB21uRNA_5p_+_-165211	Y110A7A.1_AGmRNA_5p_+_+175	RIT1M.1888_AGncRNA_3p_-_-175	Y110A7A.19_AGmRNA_5p_-_-380	Y110A7A.18_AGmRNA_5p_-_-2991
I 5166627	I	5166440	5166805	.	0	.	2.22708	9.22222	7.89746	5166627	AG1201	RIT1M.1888_AGncRNA_5p_-_-1031	Y110A7A.1_WBcoding_5p_+_+1533	Y110A7A.19_WBcoding_5p_-_-1738	Y110A7A.18_WBcoding_5p_-_-4420	F56A3.4_WBcoding_3p_-_+4661	frag177_LUncRNA_3p_-_+31153	frag178_LUncRNA_5p_+_-49607	frag176_LUncRNA_3p_+_+61521	frag175_LUncRNA_5p_-_-72724	21ur-11275_WB21uRNA_5p_-_-52921	cloned_WB21uRNA_3p_-_+163851	21ur-12374_WB21uRNA_5p_+_-163851	cloned_WB21uRNA_5p_+_-163851	RIT1M.1888_AGncRNA_5p_-_-1031	Y110A7A.1_AGmRNA_5p_+_+1535	RIT1M.1888_AGncRNA_3p_-_-1535	Y110A7A.19_AGmRNA_5p_-_-1740
I 5173280	I	5173274	5173476	.	0	.	1.77588	4.64054	3.51549	5173280	AG1201	F56A3.4_AGmRNA_3p_-_-1935	Y110A7A.1_WBcoding_3p_+_+1963	F56A3.4_WBcoding_3p_-_-1992	F56A3.3_WBcoding_5p_+_-3189	Y110A7A.1_WBcoding_5p_+_+8186	frag177_LUncRNA_3p_-_+24500	frag178_LUncRNA_5p_+_-42954	frag176_LUncRNA_3p_+_+68174	frag175_LUncRNA_5p_-_-79377	21ur-11275_WB21uRNA_5p_-_-59574	cloned_WB21uRNA_3p_-_+157198	21ur-12374_WB21uRNA_5p_+_-157198	cloned_WB21uRNA_5p_+_-157198	F56A3.4_AGmRNA_3p_-_-1935	Y110A7A.1_AGmRNA_3p_+_+1964	RIT1M.338_AGncRNA_5p_-_-2224	F56A3.4_AGmRNA_5p_-_+3371
I 5173787	I	5173660	5173849	.	0	.	1.8602	5.6374	4.45533	5173787	CDS	F56A3.4_WBcoding_5p_-_+1738	F56A3.4_WBcoding_5p_-_+1738	Y110A7A.1_WBcoding_3p_+_+2470	F56A3.4_WBcoding_3p_-_-2499	F56A3.3_WBcoding_5p_+_-2682	frag177_LUncRNA_3p_-_+23993	frag178_LUncRNA_5p_+_-42447	frag176_LUncRNA_3p_+_+68681	frag175_LUncRNA_5p_-_-79884	21ur-11275_WB21uRNA_5p_-_-60081	cloned_WB21uRNA_3p_-_+156691	21ur-12374_WB21uRNA_5p_+_-156691	cloned_WB21uRNA_5p_+_-156691	F56A3.4_AGmRNA_3p_-_-2442	Y110A7A.1_AGmRNA_3p_+_+2471	RIT1M.338_AGncRNA_5p_-_-2731	F56A3.4_AGmRNA_5p_-_+2864
I 5176046	I	5174066	5177570	.	0	.	6.10855	84.8942	82.3878	5176046	CDS	F56A3.3_WBcoding_5p_+_-423	F56A3.3_WBcoding_5p_+_-423	F56A3.4_WBcoding_5p_-_-521	Y110A7A.1_WBcoding_3p_+_+4729	F56A3.4_WBcoding_3p_-_-4758	frag177_LUncRNA_3p_-_+21734	frag178_LUncRNA_5p_+_-40188	frag176_LUncRNA_3p_+_+70940	frag175_LUncRNA_5p_-_-82143	21ur-11275_WB21uRNA_5p_-_-62340	cloned_WB21uRNA_3p_-_+154432	21ur-12374_WB21uRNA_5p_+_-154432	cloned_WB21uRNA_5p_+_-154432	F56A3.4_AGmRNA_5p_-_+605	F56A3.3_AGmRNA_5p_+_-745	F56A3.4_AGmRNA_3p_-_-4701	Y110A7A.1_AGmRNA_3p_+_+4730
I 5178456	I	5178214	5178544	.	0	.	1.94074	6.1518	4.94285	5178456	AG1201	F56A3.3_AGmRNA_5p_+_+1665	F56A3.3_WBcoding_5p_+_+1987	F56A3.4_WBcoding_5p_-_-2931	F56A3.2_WBcoding_5p_+_-4283	F56A3.3_WBcoding_3p_+_-4348	frag177_LUncRNA_3p_-_+19324	frag178_LUncRNA_5p_+_-37778	frag176_LUncRNA_3p_+_+73350	frag175_LUncRNA_5p_-_-84553	21ur-11275_WB21uRNA_5p_-_-64750	cloned_WB21uRNA_3p_-_+152022	21ur-12374_WB21uRNA_5p_+_-152022	cloned_WB21uRNA_5p_+_-152022	F56A3.3_AGmRNA_5p_+_+1665	F56A3.4_AGmRNA_5p_-_-1805	F56A3.3_AGmRNA_3p_+_-4164	F56A3.2_AGmRNA_5p_+_-4282
I 5244536	I	5244273	5244767	.	0	.	4.136	40.0806	38.1223	5244536	CDS	B0261.4_WBcoding_5p_+_+250	B0261.4_WBcoding_5p_+_+250	B0261.2_WBcoding_5p_+_-1207	C32E12.4_WBcoding_5p_-_-2619	B0261.5_WBcoding_3p_-_+5239	frag178_LUncRNA_3p_+_+28163	frag177_LUncRNA_5p_-_-46626	frag179_LUncRNA_5p_+_-48246	frag180_LUncRNA_3p_-_+67336	cloned_WB21uRNA_3p_-_+85942	21ur-12374_WB21uRNA_5p_+_-85942	cloned_WB21uRNA_5p_+_-85942	21ur-12374_WB21uRNA_3p_+_-85962	B0261.4_AGmRNA_5p_+_+252	B0261.2_AGmRNA_5p_+_-1082	C32E12.4_AGmRNA_5p_-_-1903	B0261.5_AGmRNA_3p_-_+5204
I 5255603	I	5255372	5255744	.	0	.	2.41797	11.543	10.1456	5255603	CDS	B0261.6_WBcoding_3p_-_-153	B0261.6_WBcoding_3p_-_-153	B0261.5_WBcoding_5p_-_-5163	B0261.2_WBcoding_3p_+_-7826	B0261.1_WBcoding_5p_+_-8094	frag179_LUncRNA_5p_+_-37179	frag178_LUncRNA_3p_+_+39230	frag180_LUncRNA_3p_-_+56269	frag177_LUncRNA_5p_-_-57693	cloned_WB21uRNA_3p_-_+74875	21ur-12374_WB21uRNA_5p_+_-74875	cloned_WB21uRNA_5p_+_-74875	21ur-12374_WB21uRNA_3p_+_-74895	B0261.6_AGmRNA_3p_-_-486	RIT1M.1660_AGncRNA_3p_-_+3499	RIT1M.1765_AGncRNA_3p_-_+4638	B0261.5_AGmRNA_5p_-_-5042
I 5261507	I	5261426	5261607	.	0	.	2.51342	12.7795	11.3469	5261507	AG1201	RIT1M.1765_AGncRNA_5p_-_-612	B0261.2_WBcoding_3p_+_-1922	B0261.1_WBcoding_5p_+_-2190	B0261.6_WBcoding_5p_-_-4581	B0261.1_WBcoding_3p_+_-6880	frag179_LUncRNA_5p_+_-31275	frag178_LUncRNA_3p_+_+45134	frag180_LUncRNA_3p_-_+50365	frag181_LUncRNA_5p_+_-54546	cloned_WB21uRNA_3p_-_+68971	21ur-12374_WB21uRNA_5p_+_-68971	cloned_WB21uRNA_5p_+_-68971	21ur-12374_WB21uRNA_3p_+_-68991	RIT1M.1765_AGncRNA_5p_-_-612	RIT1M.1660_AGncRNA_5p_-_-1699	B0261.2_AGmRNA_3p_+_-1944	B0261.1_AGmRNA_5p_+_-2190
I 5269758	I	5269579	5269844	.	0	.	1.94074	6.1518	4.94285	5269758	AG1201	B0261.7_AGmRNA_3p_-_-210	B0261.7_WBcoding_3p_-_-211	B0261.9_WBcoding_3p_+_+292	B0261.7_WBcoding_5p_-_+1179	B0261.9_WBcoding_5p_+_+1336	frag179_LUncRNA_5p_+_-23024	frag180_LUncRNA_3p_-_+42114	frag181_LUncRNA_5p_+_-46295	frag178_LUncRNA_3p_+_+53385	cloned_WB21uRNA_3p_-_+60720	21ur-12374_WB21uRNA_5p_+_-60720	cloned_WB21uRNA_5p_+_-60720	21ur-12374_WB21uRNA_3p_+_-60740	B0261.7_AGmRNA_3p_-_-210	B0261.9_AGmRNA_3p_+_+212	B0261.7_AGmRNA_5p_-_+1184	B0261.9_AGmRNA_5p_+_+1338
I 5270857	I	5270010	5271136	.	0	.	5.7904	76.9934	74.5737	5270857	CDS	B0261.7_WBcoding_5p_-_+80	B0261.7_WBcoding_5p_-_+80	B0261.8_WBcoding_3p_-_+423	B0261.7_WBcoding_3p_-_-1310	B0261.9_WBcoding_3p_+_+1391	frag179_LUncRNA_5p_+_-21925	frag180_LUncRNA_3p_-_+41015	frag181_LUncRNA_5p_+_-45196	frag178_LUncRNA_3p_+_+54484	cloned_WB21uRNA_3p_-_+59621	21ur-12374_WB21uRNA_5p_+_-59621	cloned_WB21uRNA_5p_+_-59621	21ur-12374_WB21uRNA_3p_+_-59641	B0261.7_AGmRNA_5p_-_+85	B0261.8_AGmRNA_3p_-_+423	B0261.7_AGmRNA_3p_-_-1309	B0261.9_AGmRNA_3p_+_+1311
I 5271445	I	5271361	5271841	.	0	.	2.16023	8.8857	7.57311	5271445	CDS	B0261.8_WBcoding_3p_-_-165	B0261.8_WBcoding_3p_-_-165	B0261.7_WBcoding_5p_-_-508	B0261.8_WBcoding_5p_-_+595	C01G8.1_WBcoding_3p_-_+1404	frag179_LUncRNA_5p_+_-21337	frag180_LUncRNA_3p_-_+40427	frag181_LUncRNA_5p_+_-44608	frag178_LUncRNA_3p_+_+55072	cloned_WB21uRNA_3p_-_+59033	21ur-12374_WB21uRNA_5p_+_-59033	cloned_WB21uRNA_5p_+_-59033	21ur-12374_WB21uRNA_3p_+_-59053	B0261.8_AGmRNA_3p_-_-165	B0261.7_AGmRNA_5p_-_-503	B0261.8_AGmRNA_5p_-_+728	C01G8.1_AGmRNA_3p_-_+1404
I 5272724	I	5272589	5273008	.	0	.	2.25122	9.64516	8.30752	5272724	CDS	C01G8.1_WBcoding_3p_-_+125	C01G8.1_WBcoding_3p_-_+125	B0261.8_WBcoding_5p_-_-684	C01G8.1_WBcoding_5p_-_+1601	B0261.7_WBcoding_5p_-_-1787	frag179_LUncRNA_5p_+_-20058	frag180_LUncRNA_3p_-_+39148	frag181_LUncRNA_5p_+_-43329	frag178_LUncRNA_3p_+_+56351	cloned_WB21uRNA_3p_-_+57754	21ur-12374_WB21uRNA_5p_+_-57754	cloned_WB21uRNA_5p_+_-57754	21ur-12374_WB21uRNA_3p_+_-57774	C01G8.1_AGmRNA_3p_-_+125	B0261.8_AGmRNA_5p_-_-551	C01G8.1_AGmRNA_5p_-_+1625	B0261.7_AGmRNA_5p_-_-1782
I 5274056	I	5273107	5274305	.	0	.	4.07237	38.8207	36.8804	5274056	CDS	C01G8.1_WBcoding_5p_-_+269	C01G8.1_WBcoding_5p_-_+269	C01G8.2_WBcoding_3p_-_+643	C01G8.1_WBcoding_3p_-_-1207	B0261.8_WBcoding_5p_-_-2016	frag179_LUncRNA_5p_+_-18726	frag180_LUncRNA_3p_-_+37816	frag181_LUncRNA_5p_+_-41997	frag178_LUncRNA_3p_+_+57683	cloned_WB21uRNA_3p_-_+56422	21ur-12374_WB21uRNA_5p_+_-56422	cloned_WB21uRNA_5p_+_-56422	21ur-12374_WB21uRNA_3p_+_-56442	C01G8.1_AGmRNA_5p_-_+293	C01G8.2_AGmRNA_3p_-_+611	C01G8.1_AGmRNA_3p_-_-1207	B0261.8_AGmRNA_5p_-_-1883
I 5281400	I	5281318	5281674	.	0	.	2.03618	7.11752	5.86874	5281400	CDS	C01G8.3_WBcoding_5p_-_+119	C01G8.3_WBcoding_5p_-_+119	C01G8.4_WBcoding_3p_-_+686	C01G8.3_WBcoding_3p_-_-2593	C01G8.5_WBcoding_3p_-_+2660	frag179_LUncRNA_5p_+_-11382	frag180_LUncRNA_3p_-_+30472	frag181_LUncRNA_5p_+_-34653	frag182_LUncRNA_5p_+_-55873	cloned_WB21uRNA_3p_-_+49078	21ur-12374_WB21uRNA_5p_+_-49078	cloned_WB21uRNA_5p_+_-49078	21ur-12374_WB21uRNA_3p_+_-49098	C01G8.4_AGmRNA_3p_-_+688	C01G8.3_AGmRNA_5p_-_+864	RIT1P.894_AGncRNA_5p_+_-2200	C01G8.4_AGmRNA_5p_-_+2626
I 5291906	I	5291746	5292011	.	0	.	1.94074	6.1518	4.94285	5291906	AG1201	C01G8.5_AGmRNA_5p_-_-273	C01G8.5_WBcoding_5p_-_-298	C01G8.6_WBcoding_3p_-_+6852	C01G8.5_WBcoding_3p_-_-7846	C01G8.4_WBcoding_5p_-_-7960	frag179_LUncRNA_5p_+_-876	frag180_LUncRNA_3p_-_+19966	frag181_LUncRNA_5p_+_-24147	frag182_LUncRNA_5p_+_-45367	cloned_WB21uRNA_3p_-_+38572	21ur-12374_WB21uRNA_5p_+_-38572	cloned_WB21uRNA_5p_+_-38572	21ur-12374_WB21uRNA_3p_+_-38592	C01G8.5_AGmRNA_5p_-_-273	C01G8.6_AGmRNA_3p_-_+7041	C01G8.5_AGmRNA_3p_-_-7765	RIT1P.894_AGncRNA_3p_+_+7880
I 5294465	I	5294278	5294504	.	0	.	1.94074	6.1518	4.94285	5294465	ncRNA	frag179_LUncRNA_3p_+_+1625	C01G8.5_WBcoding_5p_-_-2857	C01G8.6_WBcoding_3p_-_+4293	C01G8.9_WBcoding_3p_-_+7056	C01G8.5_WBcoding_3p_-_-10405	frag179_LUncRNA_3p_+_+1625	frag180_LUncRNA_3p_-_+17407	frag181_LUncRNA_5p_+_-21588	frag182_LUncRNA_5p_+_-42808	cloned_WB21uRNA_3p_-_+36013	21ur-12374_WB21uRNA_5p_+_-36013	cloned_WB21uRNA_5p_+_-36013	21ur-12374_WB21uRNA_3p_+_-36033	C01G8.5_AGmRNA_5p_-_-2832	C01G8.6_AGmRNA_3p_-_+4482	F48C1.4_AGmRNA_3p_-_+6528	C01G8.5_AGmRNA_3p_-_-10324
I 5295025	I	5294718	5295316	.	0	.	2.79975	16.7717	15.2382	5295025	ncRNA	frag179_LUncRNA_3p_+_+2185	C01G8.5_WBcoding_5p_-_-3417	C01G8.6_WBcoding_3p_-_+3733	C01G8.9_WBcoding_3p_-_+6496	C01G8.5_WBcoding_3p_-_-10965	frag179_LUncRNA_3p_+_+2185	frag180_LUncRNA_3p_-_+16847	frag181_LUncRNA_5p_+_-21028	frag182_LUncRNA_5p_+_-42248	cloned_WB21uRNA_3p_-_+35453	21ur-12374_WB21uRNA_5p_+_-35453	cloned_WB21uRNA_5p_+_-35453	21ur-12374_WB21uRNA_3p_+_-35473	C01G8.5_AGmRNA_5p_-_-3392	C01G8.6_AGmRNA_3p_-_+3922	F48C1.4_AGmRNA_3p_-_+5968	C01G8.5_AGmRNA_3p_-_-10884
I 5295664	I	5295585	5295830	.	0	.	2.00108	6.85123	5.615	5295664	ncRNA	frag179_LUncRNA_3p_+_+2824	C01G8.6_WBcoding_3p_-_+3094	C01G8.5_WBcoding_5p_-_-4056	C01G8.6_WBcoding_5p_-_+4670	C01G8.9_WBcoding_3p_-_+5857	frag179_LUncRNA_3p_+_+2824	frag180_LUncRNA_3p_-_+16208	frag181_LUncRNA_5p_+_-20389	frag182_LUncRNA_5p_+_-41609	cloned_WB21uRNA_3p_-_+34814	21ur-12374_WB21uRNA_5p_+_-34814	cloned_WB21uRNA_5p_+_-34814	21ur-12374_WB21uRNA_3p_+_-34834	C01G8.6_AGmRNA_3p_-_+3283	C01G8.5_AGmRNA_5p_-_-4031	C01G8.6_AGmRNA_5p_-_+4845	F48C1.4_AGmRNA_3p_-_+5329
I 5299341	I	5299198	5299382	.	0	.	1.97255	6.46706	5.2446	5299341	AG1201	C01G8.6_AGmRNA_3p_-_-394	C01G8.6_WBcoding_3p_-_-583	C01G8.9_WBcoding_3p_-_+2180	C01G8.5_WBcoding_5p_-_-7733	C01G8.9_WBcoding_5p_-_+14588	frag179_LUncRNA_3p_+_+6501	frag180_LUncRNA_3p_-_+12531	frag181_LUncRNA_5p_+_-16712	frag182_LUncRNA_5p_+_-37932	cloned_WB21uRNA_3p_-_+31137	21ur-12374_WB21uRNA_5p_+_-31137	cloned_WB21uRNA_5p_+_-31137	21ur-12374_WB21uRNA_3p_+_-31157	C01G8.6_AGmRNA_3p_-_-394	F48C1.4_AGmRNA_3p_-_+1652	C01G8.5_AGmRNA_5p_-_-7708	RIT1P.29_AGncRNA_5p_+_-14006
I 5300748	I	5299577	5301575	.	0	.	5.98129	81.7062	79.2345	5300748	AG1201	C01G8.6_AGmRNA_5p_-_-239	C01G8.6_WBcoding_5p_-_-414	C01G8.9_WBcoding_3p_-_+773	C01G8.6_WBcoding_3p_-_-1990	C01G8.5_WBcoding_5p_-_-9140	frag179_LUncRNA_3p_+_+7908	frag180_LUncRNA_3p_-_+11124	frag181_LUncRNA_5p_+_-15305	frag182_LUncRNA_5p_+_-36525	cloned_WB21uRNA_3p_-_+29730	21ur-12374_WB21uRNA_5p_+_-29730	cloned_WB21uRNA_5p_+_-29730	21ur-12374_WB21uRNA_3p_+_-29750	C01G8.6_AGmRNA_5p_-_-239	F48C1.4_AGmRNA_3p_-_+245	C01G8.6_AGmRNA_3p_-_-1801	C01G8.5_AGmRNA_5p_-_-9115
I 5306913	I	5306627	5307132	.	0	.	2.44978	11.9497	10.5405	5306913	ncRNA	frag180_LUncRNA_3p_-_+4959	C01G8.9_WBcoding_3p_-_-5392	C01G8.6_WBcoding_5p_-_-6579	C01G8.9_WBcoding_5p_-_+7016	F48C1.3_WBcoding_5p_+_-7423	frag180_LUncRNA_3p_-_+4959	frag181_LUncRNA_5p_+_-9140	frag179_LUncRNA_3p_+_+14073	frag182_LUncRNA_5p_+_-30360	cloned_WB21uRNA_3p_-_+23565	21ur-12374_WB21uRNA_5p_+_-23565	cloned_WB21uRNA_5p_+_-23565	21ur-12374_WB21uRNA_3p_+_-23585	F48C1.4_AGmRNA_3p_-_-5920	C01G8.6_AGmRNA_5p_-_-6404	RIT1P.29_AGncRNA_5p_+_-6434	F48C1.3_AGmRNA_5p_+_-7004
I 5307923	I	5307312	5308989	.	0	.	3.09677	21.4592	19.8275	5307923	ncRNA	frag180_LUncRNA_3p_-_+3949	C01G8.9_WBcoding_5p_-_+6006	F48C1.3_WBcoding_5p_+_-6413	C01G8.6_WBcoding_5p_-_-7589	F48C1.5_WBcoding_3p_-_+9571	frag180_LUncRNA_3p_-_+3949	frag181_LUncRNA_5p_+_-8130	frag179_LUncRNA_3p_+_+15083	frag182_LUncRNA_5p_+_-29350	cloned_WB21uRNA_3p_-_+22555	21ur-12374_WB21uRNA_5p_+_-22555	cloned_WB21uRNA_5p_+_-22555	21ur-12374_WB21uRNA_3p_+_-22575	RIT1P.29_AGncRNA_5p_+_-5424	F48C1.3_AGmRNA_5p_+_-5994	F48C1.4_AGmRNA_3p_-_-6930	C01G8.6_AGmRNA_5p_-_-7414
I 5310143	I	5310001	5310454	.	0	.	2.38615	11.1419	9.75635	5310143	ncRNA	frag180_LUncRNA_3p_-_+1729	C01G8.9_WBcoding_5p_-_+3786	F48C1.3_WBcoding_5p_+_-4193	F48C1.5_WBcoding_3p_-_+7351	F48C1.6_WBcoding_3p_-_+8085	frag180_LUncRNA_3p_-_+1729	frag181_LUncRNA_5p_+_-5910	frag179_LUncRNA_3p_+_+17303	frag182_LUncRNA_5p_+_-27130	cloned_WB21uRNA_3p_-_+20335	21ur-12374_WB21uRNA_5p_+_-20335	cloned_WB21uRNA_5p_+_-20335	21ur-12374_WB21uRNA_3p_+_-20355	RIT1P.29_AGncRNA_5p_+_-3204	F48C1.3_AGmRNA_5p_+_-3774	F48C1.4_AGmRNA_5p_-_+7252	F48C1.5_AGmRNA_3p_-_+7351
I 5310621	I	5310587	5310832	.	0	.	1.90892	5.84334	4.6482	5310621	ncRNA	frag180_LUncRNA_3p_-_+1251	C01G8.9_WBcoding_5p_-_+3308	F48C1.3_WBcoding_5p_+_-3715	F48C1.5_WBcoding_3p_-_+6873	F48C1.6_WBcoding_3p_-_+7607	frag180_LUncRNA_3p_-_+1251	frag181_LUncRNA_5p_+_-5432	frag179_LUncRNA_3p_+_+17781	frag182_LUncRNA_5p_+_-26652	cloned_WB21uRNA_3p_-_+19857	21ur-12374_WB21uRNA_5p_+_-19857	cloned_WB21uRNA_5p_+_-19857	21ur-12374_WB21uRNA_3p_+_-19877	RIT1P.29_AGncRNA_5p_+_-2726	F48C1.3_AGmRNA_5p_+_-3296	F48C1.4_AGmRNA_5p_-_+6774	F48C1.5_AGmRNA_3p_-_+6873
I 5312375	I	5310969	5312909	.	0	.	5.10938	63.5646	61.3062	5312375	ncRNA	frag180_LUncRNA_5p_-_-369	C01G8.9_WBcoding_5p_-_+1554	F48C1.3_WBcoding_5p_+_-1961	F48C1.5_WBcoding_3p_-_+5119	F48C1.6_WBcoding_3p_-_+5853	frag180_LUncRNA_5p_-_-369	frag181_LUncRNA_5p_+_-3678	frag179_LUncRNA_3p_+_+19535	frag182_LUncRNA_5p_+_-24898	cloned_WB21uRNA_3p_-_+18103	21ur-12374_WB21uRNA_5p_+_-18103	cloned_WB21uRNA_5p_+_-18103	21ur-12374_WB21uRNA_3p_+_-18123	RIT1P.29_AGncRNA_5p_+_-972	F48C1.3_AGmRNA_5p_+_-1542	F48C1.4_AGmRNA_5p_-_+5020	F48C1.5_AGmRNA_3p_-_+5119
I 5316930	I	5313300	5317838	.	0	.	5.56769	71.6035	69.2479	5316930	AG1201	F48C1.4_AGmRNA_5p_-_+465	F48C1.5_WBcoding_3p_-_+564	F48C1.6_WBcoding_3p_-_+1298	F48C1.3_WBcoding_3p_+_+2321	F48C1.6_WBcoding_5p_-_+2369	frag181_LUncRNA_3p_+_+730	frag180_LUncRNA_5p_-_-4924	frag182_LUncRNA_5p_+_-20343	frag179_LUncRNA_3p_+_+24090	cloned_WB21uRNA_3p_-_+13548	21ur-12374_WB21uRNA_5p_+_-13548	cloned_WB21uRNA_5p_+_-13548	21ur-12374_WB21uRNA_3p_+_-13568	F48C1.4_AGmRNA_5p_-_+465	F48C1.5_AGmRNA_3p_-_+564	F48C1.6_AGmRNA_3p_-_+1299	F48C1.5_AGmRNA_5p_-_+1404
I 5319790	I	5319011	5320167	.	0	.	4.58142	49.26	47.1773	5319790	CDS	F48C1.2_WBcoding_5p_+_+56	F48C1.2_WBcoding_5p_+_+56	F48C1.6_WBcoding_5p_-_-491	F48C1.2_WBcoding_3p_+_-1336	F48C1.6_WBcoding_3p_-_-1562	frag181_LUncRNA_3p_+_+3590	frag180_LUncRNA_5p_-_-7784	frag182_LUncRNA_5p_+_-17483	frag183_LUncRNA_5p_+_-24646	cloned_WB21uRNA_3p_-_+10688	21ur-12374_WB21uRNA_5p_+_-10688	cloned_WB21uRNA_5p_+_-10688	21ur-12374_WB21uRNA_3p_+_-10708	F48C1.2_AGmRNA_5p_+_+73	F48C1.6_AGmRNA_5p_-_-483	F48C1.2_AGmRNA_3p_+_-1358	F48C1.5_AGmRNA_5p_-_-1456
I 5345069	I	5344670	5345149	.	0	.	2.38615	11.1419	9.75635	5345069	AG1201	F55A12.7_AGmRNA_5p_-_-13	F55A12.7_WBcoding_5p_-_-342	F55A12.5_WBcoding_5p_+_-862	F55A12.7_WBcoding_3p_-_-2888	F55A12.6_WBcoding_3p_+_+3017	frag184_LUncRNA_3p_+_+53	frag185_LUncRNA_3p_-_+210	frag183_LUncRNA_3p_+_+412	frag182_LUncRNA_3p_+_+7647	21ur-12374_WB21uRNA_3p_+_+14571	cloned_WB21uRNA_3p_+_+14571	21ur-12374_WB21uRNA_5p_+_+14591	cloned_WB21uRNA_5p_+_+14591	F55A12.7_AGmRNA_5p_-_-13	RIT1M.1659_AGncRNA_3p_-_+426	F55A12.5_AGmRNA_5p_+_-426	RIT1M.1659_AGncRNA_5p_-_+700
I 5345696	I	5345473	5345835	.	0	.	3.94511	36.3414	34.4383	5345696	AG1201	RIT1M.1659_AGncRNA_5p_-_+73	F55A12.5_WBcoding_5p_+_-235	F55A12.7_WBcoding_5p_-_-969	F55A12.6_WBcoding_3p_+_+3644	F55A12.8_WBcoding_3p_-_+3950	frag185_LUncRNA_5p_-_-268	frag184_LUncRNA_3p_+_+680	frag183_LUncRNA_3p_+_+1039	frag182_LUncRNA_3p_+_+8274	21ur-12374_WB21uRNA_3p_+_+15198	cloned_WB21uRNA_3p_+_+15198	21ur-12374_WB21uRNA_5p_+_+15218	cloned_WB21uRNA_5p_+_+15218	RIT1M.1659_AGncRNA_5p_-_+73	F55A12.5_AGmRNA_5p_+_+201	RIT1M.1659_AGncRNA_3p_-_-201	F55A12.7_AGmRNA_5p_-_-640
I 5353673	I	5353132	5353836	.	0	.	3.43606	26.998	25.2537	5353673	CDS	F55A12.8_WBcoding_5p_-_+97	F55A12.8_WBcoding_5p_-_+97	F55A12.4_WBcoding_5p_+_-490	F55A12.5_WBcoding_3p_+_+4025	F55A12.8_WBcoding_3p_-_-4027	anr-38_WBanr_3p_-_+2562	frag186_LUncRNA_3p_-_+3871	frag187_LUncRNA_3p_-_+4476	frag188_LUncRNA_3p_-_+4699	21ur-12374_WB21uRNA_3p_+_+23175	cloned_WB21uRNA_3p_+_+23175	21ur-12374_WB21uRNA_5p_+_+23195	cloned_WB21uRNA_5p_+_+23195	F55A12.8_AGmRNA_5p_-_+347	F55A12.4_AGmRNA_5p_+_+2226	F55A12.8_AGmRNA_3p_-_-4022	F55A12.5_AGmRNA_3p_+_+4209
I 5357625	I	5357200	5358004	.	0	.	3.59514	29.815	28.0207	5357625	ncRNA	frag186_LUncRNA_3p_-_-81	F55A12.4_WBcoding_3p_+_+594	F55A12.3_WBcoding_5p_+_-898	F55A12.4_WBcoding_5p_+_+3462	F55A12.8_WBcoding_5p_-_-3855	frag186_LUncRNA_3p_-_-81	frag187_LUncRNA_3p_-_+524	frag188_LUncRNA_3p_-_+747	anr-38_WBanr_5p_-_-894	21ur-12374_WB21uRNA_3p_+_+27127	cloned_WB21uRNA_3p_+_+27127	21ur-12374_WB21uRNA_5p_+_+27147	cloned_WB21uRNA_5p_+_+27147	F55A12.4_AGmRNA_3p_+_+536	F55A12.3_AGmRNA_5p_+_-872	F55A12.8_AGmRNA_5p_-_-3605	F55A12.4_AGmRNA_5p_+_+6178
I 5358460	I	5358325	5358631	.	0	.	2.79975	16.7717	15.2382	5358460	AG1201	F55A12.3_AGmRNA_5p_+_-37	F55A12.3_WBcoding_5p_+_-63	F55A12.4_WBcoding_3p_+_+1429	F55A12.8_WBcoding_5p_-_-4690	F55A12.3_WBcoding_3p_+_-6706	frag188_LUncRNA_5p_-_+50	frag187_LUncRNA_5p_-_-164	frag186_LUncRNA_5p_-_-672	anr-38_WBanr_5p_-_-1729	21ur-12374_WB21uRNA_3p_+_+27962	cloned_WB21uRNA_3p_+_+27962	21ur-12374_WB21uRNA_5p_+_+27982	cloned_WB21uRNA_5p_+_+27982	F55A12.3_AGmRNA_5p_+_-37	F55A12.4_AGmRNA_3p_+_+1371	F55A12.8_AGmRNA_5p_-_-4440	F55A12.2_AGmRNA_5p_+_-6214
I 5368519	I	5367542	5368825	.	0	.	3.59514	29.815	28.0207	5368519	CDS	F55A12.1_WBcoding_5p_+_+38	F55A12.1_WBcoding_5p_+_+38	F55A12.10_WBcoding_5p_-_-681	F55A12.2_WBcoding_3p_+_+1643	F55A12.3_WBcoding_3p_+_+3353	frag188_LUncRNA_5p_-_-10009	frag187_LUncRNA_5p_-_-10223	frag186_LUncRNA_5p_-_-10731	anr-38_WBanr_5p_-_-11788	21ur-14736_WB21uRNA_3p_-_+20384	21ur-12374_WB21uRNA_3p_+_+38021	cloned_WB21uRNA_3p_+_+38021	21ur-12374_WB21uRNA_5p_+_+38041	F55A12.1_AGmRNA_5p_+_+62	F55A12.10_AGmRNA_5p_-_-687	F55A12.2_AGmRNA_3p_+_+1640	F55A12.10_AGmRNA_3p_-_-1647
I 5380298	I	5375106	5381871	.	0	.	6.77668	102.206	99.5111	5380298	CDS	C24A11.2_WBcoding_5p_+_+135	C24A11.2_WBcoding_5p_+_+135	F55A12.9_WBcoding_5p_-_+4213	C24A11.5_WBcoding_3p_-_+4344	F55A12.9_WBcoding_3p_-_-7444	frag188_LUncRNA_5p_-_-21788	frag187_LUncRNA_5p_-_-22002	frag186_LUncRNA_5p_-_-22510	anr-38_WBanr_5p_-_-23567	21ur-14736_WB21uRNA_3p_-_+8605	21ur-12374_WB21uRNA_3p_+_+49800	cloned_WB21uRNA_3p_+_+49800	21ur-12374_WB21uRNA_5p_+_+49820	C24A11.2_AGmRNA_5p_+_+135	F55A12.9_AGmRNA_5p_-_+4213	C24A11.5_AGmRNA_3p_-_+4344	F55A12.9_AGmRNA_3p_-_-7394
I 5384060	I	5383604	5384175	.	0	.	2.81844	18.8352	17.2574	5384060	CDS	F55A12.9_WBcoding_5p_-_+451	F55A12.9_WBcoding_5p_-_+451	C24A11.5_WBcoding_3p_-_+582	C24A11.2_WBcoding_3p_+_+1028	C24A11.5_WBcoding_5p_-_+1680	frag188_LUncRNA_5p_-_-25550	frag190_LUncRNA_3p_-_+25609	frag189_LUncRNA_5p_+_-25609	frag190_LUncRNA_5p_-_+25676	21ur-14736_WB21uRNA_3p_-_+4843	21ur-11585_WB21uRNA_5p_+_-47435	21ur-12374_WB21uRNA_3p_+_+53562	cloned_WB21uRNA_3p_+_+53562	F55A12.9_AGmRNA_5p_-_+451	C24A11.5_AGmRNA_3p_-_+582	C24A11.2_AGmRNA_3p_+_+1028	C24A11.5_AGmRNA_5p_-_+1680
I 5384780	I	5384309	5385017	.	0	.	2.35434	10.7465	9.37279	5384780	CDS	C24A11.5_WBcoding_3p_-_-138	C24A11.5_WBcoding_3p_-_-138	F55A12.9_WBcoding_5p_-_-269	C24A11.5_WBcoding_5p_-_+960	C24A11.2_WBcoding_3p_+_+1748	frag190_LUncRNA_3p_-_+24889	frag189_LUncRNA_5p_+_-24889	frag190_LUncRNA_5p_-_+24956	frag189_LUncRNA_3p_+_-24956	21ur-14736_WB21uRNA_3p_-_+4123	21ur-11585_WB21uRNA_5p_+_-46715	21ur-12374_WB21uRNA_3p_+_+54282	cloned_WB21uRNA_3p_+_+54282	C24A11.5_AGmRNA_3p_-_-138	F55A12.9_AGmRNA_5p_-_-269	C24A11.5_AGmRNA_5p_-_+960	C24A11.2_AGmRNA_3p_+_+1748
I 5386778	I	5386280	5386870	.	0	.	2.73612	15.8493	14.3379	5386778	CDS	C24A11.5_WBcoding_5p_-_-1038	C24A11.5_WBcoding_5p_-_-1038	F55A12.9_WBcoding_5p_-_-2267	C24A11.2_WBcoding_3p_+_+3746	C24A11.6_WBcoding_3p_-_+9494	frag190_LUncRNA_3p_-_+22891	frag189_LUncRNA_5p_+_-22891	frag190_LUncRNA_5p_-_+22958	frag189_LUncRNA_3p_+_-22958	21ur-14736_WB21uRNA_3p_-_+2125	21ur-11585_WB21uRNA_5p_+_-44717	21ur-12374_WB21uRNA_3p_+_+56280	cloned_WB21uRNA_3p_+_+56280	C24A11.5_AGmRNA_5p_-_-1038	F55A12.9_AGmRNA_5p_-_-2267	C24A11.2_AGmRNA_3p_+_+3746	C24A11.6_AGmRNA_3p_-_+9494
I 5387336	I	5387112	5387640	.	0	.	2.67249	14.9466	13.4573	5387336	CDS	C24A11.5_WBcoding_5p_-_-1596	C24A11.5_WBcoding_5p_-_-1596	F55A12.9_WBcoding_5p_-_-2825	C24A11.2_WBcoding_3p_+_+4304	C24A11.6_WBcoding_3p_-_+8936	frag190_LUncRNA_3p_-_+22333	frag189_LUncRNA_5p_+_-22333	frag190_LUncRNA_5p_-_+22400	frag189_LUncRNA_3p_+_-22400	21ur-14736_WB21uRNA_3p_-_+1567	21ur-11585_WB21uRNA_5p_+_-44159	21ur-12374_WB21uRNA_3p_+_+56838	cloned_WB21uRNA_3p_+_+56838	C24A11.5_AGmRNA_5p_-_-1596	F55A12.9_AGmRNA_5p_-_-2825	C24A11.2_AGmRNA_3p_+_+4304	C24A11.6_AGmRNA_3p_-_+8936
I 5388375	I	5387829	5388522	.	0	.	2.56222	14.8126	13.3332	5388375	CDS	C24A11.5_WBcoding_5p_-_-2635	C24A11.5_WBcoding_5p_-_-2635	F55A12.9_WBcoding_5p_-_-3864	C24A11.2_WBcoding_3p_+_+5343	C24A11.6_WBcoding_3p_-_+7897	frag190_LUncRNA_3p_-_+21294	frag189_LUncRNA_5p_+_-21294	frag190_LUncRNA_5p_-_+21361	frag189_LUncRNA_3p_+_-21361	21ur-14736_WB21uRNA_3p_-_+528	21ur-11585_WB21uRNA_5p_+_-43120	21ur-12374_WB21uRNA_3p_+_+57877	cloned_WB21uRNA_3p_+_+57877	C24A11.5_AGmRNA_5p_-_-2635	F55A12.9_AGmRNA_5p_-_-3864	C24A11.2_AGmRNA_3p_+_+5343	C24A11.6_AGmRNA_3p_-_+7897
I 5388811	I	5388698	5389175	.	0	.	1.90743	6.36925	5.15868	5388811	CDS	C24A11.5_WBcoding_5p_-_-3071	C24A11.5_WBcoding_5p_-_-3071	F55A12.9_WBcoding_5p_-_-4300	C24A11.2_WBcoding_3p_+_+5779	C24A11.6_WBcoding_3p_-_+7461	frag190_LUncRNA_3p_-_+20858	frag189_LUncRNA_5p_+_-20858	frag190_LUncRNA_5p_-_+20925	frag189_LUncRNA_3p_+_-20925	21ur-14736_WB21uRNA_3p_-_+92	21ur-11585_WB21uRNA_5p_+_-42684	21ur-12374_WB21uRNA_3p_+_+58313	cloned_WB21uRNA_3p_+_+58313	C24A11.5_AGmRNA_5p_-_-3071	F55A12.9_AGmRNA_5p_-_-4300	C24A11.2_AGmRNA_3p_+_+5779	C24A11.6_AGmRNA_3p_-_+7461
I 5399998	I	5399863	5400136	.	0	.	1.97255	6.46706	5.2446	5399998	AG1201	C24A11.1_AGmRNA_5p_+_-663	C24A11.1_WBcoding_5p_+_-1813	C24A11.8_WBcoding_3p_-_+2900	C24A11.6_WBcoding_5p_-_-3492	C24A11.8_WBcoding_5p_-_+8464	frag190_LUncRNA_3p_-_+9671	frag189_LUncRNA_5p_+_-9671	frag190_LUncRNA_5p_-_+9738	frag189_LUncRNA_3p_+_-9738	21ur-14736_WB21uRNA_5p_-_-11075	21ur-11585_WB21uRNA_5p_+_-31497	21ur-14376_WB21uRNA_5p_+_-50441	21ur-13508_WB21uRNA_3p_-_+60536	C24A11.1_AGmRNA_5p_+_-663	C24A11.8_AGmRNA_3p_-_+2894	C24A11.6_AGmRNA_5p_-_-3492	C24A11.8_AGmRNA_5p_-_+12403
I 5408351	I	5408230	5408414	.	0	.	1.87711	5.54176	4.36063	5408351	CDS	C24A11.8_WBcoding_5p_-_+111	C24A11.8_WBcoding_5p_-_+111	C24A11.9_WBcoding_3p_-_+4494	C24A11.8_WBcoding_3p_-_-5453	C24A11.1_WBcoding_3p_+_+5455	frag190_LUncRNA_3p_-_+1318	frag189_LUncRNA_5p_+_-1318	frag190_LUncRNA_5p_-_+1385	frag189_LUncRNA_3p_+_-1385	21ur-14736_WB21uRNA_5p_-_-19428	21ur-11585_WB21uRNA_5p_+_-23144	21ur-14376_WB21uRNA_5p_+_-42088	21ur-13508_WB21uRNA_3p_-_+52183	C24A11.8_AGmRNA_5p_-_+4050	C24A11.9_AGmRNA_3p_-_+4493	C24A11.8_AGmRNA_3p_-_-5459	C24A11.1_AGmRNA_3p_+_+5460
I 5409810	I	5409264	5409917	.	0	.	2.27885	10.5732	9.21041	5409810	ncRNA	frag189_LUncRNA_3p_+_+74	C24A11.8_WBcoding_5p_-_-1348	C24A11.9_WBcoding_3p_-_+3035	C30H7.2_WBcoding_3p_-_+6842	C24A11.8_WBcoding_3p_-_-6912	frag189_LUncRNA_3p_+_+74	frag190_LUncRNA_5p_-_-74	frag189_LUncRNA_5p_+_+141	frag190_LUncRNA_3p_-_-141	21ur-14736_WB21uRNA_5p_-_-20887	21ur-11585_WB21uRNA_5p_+_-21685	21ur-14376_WB21uRNA_5p_+_-40629	21ur-13508_WB21uRNA_3p_-_+50724	C24A11.8_AGmRNA_5p_-_+2591	C24A11.9_AGmRNA_3p_-_+3034	C30H7.2_AGmRNA_3p_-_+6843	C24A11.8_AGmRNA_3p_-_-6918
I 5410221	I	5410103	5410314	.	0	.	2.04962	7.31137	6.06121	5410221	ncRNA	frag189_LUncRNA_3p_+_+485	C24A11.8_WBcoding_5p_-_-1759	C24A11.9_WBcoding_3p_-_+2624	C30H7.2_WBcoding_3p_-_+6431	C24A11.8_WBcoding_3p_-_-7323	frag189_LUncRNA_3p_+_+485	frag190_LUncRNA_5p_-_-485	frag189_LUncRNA_5p_+_+552	frag190_LUncRNA_3p_-_-552	21ur-11585_WB21uRNA_5p_+_-21274	21ur-14736_WB21uRNA_5p_-_-21298	21ur-14376_WB21uRNA_5p_+_-40218	21ur-13508_WB21uRNA_3p_-_+50313	C24A11.8_AGmRNA_5p_-_+2180	C24A11.9_AGmRNA_3p_-_+2623	C30H7.2_AGmRNA_3p_-_+6432	C24A11.8_AGmRNA_3p_-_-7329
I 5411586	I	5410514	5412621	.	0	.	4.51778	47.9114	45.8461	5411586	AG1201	C24A11.8_AGmRNA_5p_-_+815	C24A11.9_WBcoding_3p_-_+1259	C24A11.8_WBcoding_5p_-_-3124	C24A11.9_WBcoding_5p_-_+4046	C30H7.2_WBcoding_3p_-_+5066	frag191_LUncRNA_5p_+_-914	frag189_LUncRNA_3p_+_+1850	frag190_LUncRNA_5p_-_-1850	frag189_LUncRNA_5p_+_+1917	21ur-11585_WB21uRNA_5p_+_-19909	21ur-14736_WB21uRNA_5p_-_-22663	21ur-14376_WB21uRNA_5p_+_-38853	21ur-13508_WB21uRNA_3p_-_+48948	C24A11.8_AGmRNA_5p_-_+815	C24A11.9_AGmRNA_3p_-_+1258	C30H7.2_AGmRNA_3p_-_+5067	C24A11.8_AGmRNA_3p_-_-8694
I 5416870	I	5416786	5416951	.	0	.	2.068	7.45256	6.19091	5416870	AG1201	C30H7.2_AGmRNA_3p_-_-217	C30H7.2_WBcoding_3p_-_-218	C24A11.9_WBcoding_5p_-_-1238	C30H7.2_WBcoding_5p_-_+3864	C24A11.9_WBcoding_3p_-_-4025	frag191_LUncRNA_3p_+_+4227	frag189_LUncRNA_3p_+_+7134	frag190_LUncRNA_5p_-_-7134	frag189_LUncRNA_5p_+_+7201	21ur-11585_WB21uRNA_5p_+_-14625	21ur-14736_WB21uRNA_5p_-_-27947	21ur-14376_WB21uRNA_5p_+_-33569	21ur-13508_WB21uRNA_3p_-_+43664	C30H7.2_AGmRNA_3p_-_-217	C24A11.9_AGmRNA_5p_-_-1137	C30H7.2_AGmRNA_5p_-_+3864	C24A11.9_AGmRNA_3p_-_-4026
I 5420314	I	5419970	5420458	.	0	.	2.8952	18.1916	16.6253	5420314	CDS	C30H7.2_WBcoding_5p_-_+420	C30H7.2_WBcoding_5p_-_+420	F27C1.6_WBcoding_3p_-_+978	F27C1.4_WBcoding_5p_+_-2472	C30H7.2_WBcoding_3p_-_-3662	frag191_LUncRNA_3p_+_+7671	frag192_LUncRNA_5p_+_-9621	frag193_LUncRNA_3p_-_+9625	frag192_LUncRNA_3p_+_-9703	21ur-11585_WB21uRNA_5p_+_-11181	21ur-14376_WB21uRNA_5p_+_-30125	21ur-14736_WB21uRNA_5p_-_-31391	21ur-13508_WB21uRNA_3p_-_+40220	C30H7.2_AGmRNA_5p_-_+420	F27C1.6_AGmRNA_3p_-_+1064	F27C1.4_AGmRNA_5p_+_-2458	gF27C1.4_AGmRNA_5p_+_-2475
I 5420656	I	5420568	5420983	.	0	.	2.19526	8.85597	7.54367	5420656	CDS	C30H7.2_WBcoding_5p_-_+78	C30H7.2_WBcoding_5p_-_+78	F27C1.6_WBcoding_3p_-_+636	F27C1.4_WBcoding_5p_+_-2130	C30H7.2_WBcoding_3p_-_-4004	frag191_LUncRNA_3p_+_+8013	frag192_LUncRNA_5p_+_-9279	frag193_LUncRNA_3p_-_+9283	frag192_LUncRNA_3p_+_-9361	21ur-11585_WB21uRNA_5p_+_-10839	21ur-14376_WB21uRNA_5p_+_-29783	21ur-14736_WB21uRNA_5p_-_-31733	21ur-13508_WB21uRNA_3p_-_+39878	C30H7.2_AGmRNA_5p_-_+78	F27C1.6_AGmRNA_3p_-_+722	F27C1.4_AGmRNA_5p_+_-2116	gF27C1.4_AGmRNA_5p_+_-2133
I 5421928	I	5421710	5422297	.	0	.	2.38615	11.1419	9.75635	5421928	AG1201	F27C1.6_AGmRNA_3p_-_-550	F27C1.6_WBcoding_3p_-_-636	F27C1.4_WBcoding_5p_+_-858	C30H7.2_WBcoding_5p_-_-1194	F27C1.4_WBcoding_3p_+_-1403	frag192_LUncRNA_5p_+_-8007	frag193_LUncRNA_3p_-_+8011	frag192_LUncRNA_3p_+_-8089	frag193_LUncRNA_5p_-_+8129	21ur-11585_WB21uRNA_5p_+_-9567	21ur-14376_WB21uRNA_5p_+_-28511	21ur-14736_WB21uRNA_5p_-_-33005	21ur-13508_WB21uRNA_3p_-_+38606	F27C1.6_AGmRNA_3p_-_-550	F27C1.4_AGmRNA_5p_+_-844	gF27C1.4_AGmRNA_5p_+_-861	C30H7.2_AGmRNA_5p_-_-1194
I 5422512	I	5422437	5422646	.	0	.	1.97255	6.46706	5.2446	5422512	AG1201	F27C1.4_AGmRNA_5p_+_-260	F27C1.4_WBcoding_5p_+_-274	F27C1.6_WBcoding_3p_-_-1220	C30H7.2_WBcoding_5p_-_-1778	F27C1.3_WBcoding_5p_+_-3848	frag192_LUncRNA_5p_+_-7423	frag193_LUncRNA_3p_-_+7427	frag192_LUncRNA_3p_+_-7505	frag193_LUncRNA_5p_-_+7545	21ur-11585_WB21uRNA_5p_+_-8983	21ur-14376_WB21uRNA_5p_+_-27927	21ur-14736_WB21uRNA_5p_-_-33589	21ur-13508_WB21uRNA_3p_-_+38022	F27C1.4_AGmRNA_5p_+_-260	gF27C1.4_AGmRNA_5p_+_-277	F27C1.4_AGmRNA_3p_+_-821	F27C1.6_AGmRNA_3p_-_-1134
I 5429547	I	5428573	5431157	.	0	.	7.57206	123.977	121.049	5429547	AG1201	RIT1P.1337_AGncRNA_3p_+_-121	F27C1.7_WBcoding_5p_-_+364	F27C1.2_WBcoding_5p_+_-618	F27C1.7_WBcoding_3p_-_-1001	F27C1.6_WBcoding_5p_-_-1087	frag192_LUncRNA_5p_+_-388	frag193_LUncRNA_3p_-_+392	frag192_LUncRNA_3p_+_-470	frag193_LUncRNA_5p_-_+510	21ur-11585_WB21uRNA_5p_+_-1948	21ur-14376_WB21uRNA_5p_+_-20892	21ur-13508_WB21uRNA_3p_-_+30987	21ur-14736_WB21uRNA_5p_-_-40624	RIT1P.1337_AGncRNA_3p_+_-121	F27C1.7_AGmRNA_5p_-_+383	RIT1M.1805_AGncRNA_3p_-_+447	F27C1.2_AGmRNA_5p_+_-447
I 5482561	I	5482448	5482610	.	0	.	2.09982	7.794	6.51953	5482561	CDS	C09D4.4_WBcoding_5p_-_+2085	C09D4.4_WBcoding_5p_-_+2085	C09D4.5_WBcoding_3p_-_+2209	C09D4.4_WBcoding_3p_-_-3008	T05E8.3_WBcoding_5p_-_-3120	frag194_LUncRNA_3p_-_+11859	frag195_LUncRNA_3p_-_+36252	frag193_LUncRNA_5p_-_-52504	frag192_LUncRNA_3p_+_+52544	21ur-12380_WB21uRNA_5p_+_-3509	21ur-13508_WB21uRNA_5p_-_-22007	21ur-14376_WB21uRNA_3p_+_+32102	21ur-11585_WB21uRNA_3p_+_+51046	RIT1P.121_AGmRNA_5p_+_-2517	C09D4.6_AGmRNA_3p_-_-3016	T05E8.3_AGmRNA_5p_-_-3060	RIT1P.121_AGmRNA_3p_+_-3373
I 5485715	I	5483814	5486959	.	0	.	9.16283	170.828	166.802	5485715	AG1201	RIT1P.121_AGmRNA_3p_+_-219	C09D4.5_WBcoding_5p_-_+642	C09D4.6_WBcoding_3p_-_+775	C09D4.5_WBcoding_3p_-_-945	C09D4.4_WBcoding_5p_-_-1069	frag194_LUncRNA_3p_-_+8705	frag195_LUncRNA_3p_-_+33098	frag193_LUncRNA_5p_-_-55658	frag192_LUncRNA_3p_+_+55698	21ur-12380_WB21uRNA_5p_+_-355	21ur-13508_WB21uRNA_5p_-_-25161	21ur-14376_WB21uRNA_3p_+_+35256	21ur-11585_WB21uRNA_3p_+_+54200	RIT1P.121_AGmRNA_3p_+_-219	RIT1P.595_AGncRNA_5p_+_-734	C09D4.6_AGmRNA_5p_-_+1438	RIT1P.595_AGncRNA_3p_+_-1438
I 5509134	I	5508806	5509940	.	0	.	3.0969	23.0501	21.3869	5509134	CDS	F59A3.4_WBcoding_5p_-_+41	F59A3.4_WBcoding_5p_-_+41	F59A3.5_WBcoding_3p_-_+342	F59A3.6_WBcoding_3p_-_+1170	F59A3.5_WBcoding_5p_-_+1465	frag195_LUncRNA_3p_-_+9679	frag194_LUncRNA_5p_-_-14657	frag196_LUncRNA_3p_-_+42628	M01A10.4_WBte_3p_-_+46160	21ur-12380_WB21uRNA_3p_+_+23044	21ur-13310_WB21uRNA_5p_+_-31413	21ur-13147_WB21uRNA_3p_-_+37882	21ur-13508_WB21uRNA_5p_-_-48580	F59A3.6_AGmRNA_3p_-_+124	F59A3.4_AGmRNA_5p_-_+286	F59A3.3_AGmRNA_5p_-_-2108	RIT1P.1621_AGncRNA_3p_+_+2265
I 5510532	I	5510387	5510729	.	0	.	2.73612	15.8493	14.3379	5510532	CDS	F59A3.5_WBcoding_5p_-_+67	F59A3.5_WBcoding_5p_-_+67	F59A3.6_WBcoding_3p_-_-228	F59A3.5_WBcoding_3p_-_-1056	F59A3.6_WBcoding_5p_-_+1160	frag195_LUncRNA_3p_-_+8281	frag194_LUncRNA_5p_-_-16055	frag196_LUncRNA_3p_-_+41230	M01A10.4_WBte_3p_-_+44762	21ur-12380_WB21uRNA_3p_+_+24442	21ur-13310_WB21uRNA_5p_+_-30015	21ur-13147_WB21uRNA_3p_-_+36484	21ur-13508_WB21uRNA_5p_-_-49978	F59A3.4_AGmRNA_5p_-_-1112	F59A3.6_AGmRNA_5p_-_+1246	F59A3.2_AGmRNA_5p_+_-1519	F59A3.4_AGmRNA_3p_-_-3406
I 5511993	I	5511411	5512449	.	0	.	3.13807	23.484	21.8106	5511993	CDS	F59A3.2_WBcoding_5p_+_-58	F59A3.2_WBcoding_5p_+_-58	F59A3.6_WBcoding_5p_-_-301	F59A3.5_WBcoding_5p_-_-1394	F59A3.6_WBcoding_3p_-_-1689	frag195_LUncRNA_3p_-_+6820	frag194_LUncRNA_5p_-_-17516	frag196_LUncRNA_3p_-_+39769	M01A10.4_WBte_3p_-_+43301	21ur-12380_WB21uRNA_3p_+_+25903	21ur-13310_WB21uRNA_5p_+_-28554	21ur-13147_WB21uRNA_3p_-_+35023	21ur-13508_WB21uRNA_5p_-_-51439	F59A3.2_AGmRNA_5p_+_-58	F59A3.6_AGmRNA_5p_-_-215	F59A3.2_AGmRNA_3p_+_-2567	F59A3.4_AGmRNA_5p_-_-2573
I 5545530	I	5545327	5545603	.	0	.	2.04095	7.24474	5.99515	5545530	AG1201	M01A10.2_AGmRNA_5p_+_-593	M01A10.2_WBcoding_5p_+_-622	F59A3.10_WBcoding_5p_-_-2193	M01A10.3_WBcoding_3p_-_+3610	F59A3.9_WBcoding_5p_-_-11817	frag196_LUncRNA_3p_-_+6232	M01A10.4_WBte_3p_-_+9764	frag195_LUncRNA_5p_-_-26629	frag197_LUncRNA_3p_-_+40829	21ur-13147_WB21uRNA_3p_-_+1486	21ur-13310_WB21uRNA_3p_+_+4963	21ur-9108_WB21uRNA_3p_-_+45821	21ur-12380_WB21uRNA_3p_+_+59440	M01A10.2_AGmRNA_5p_+_-593	F59A3.10_AGmRNA_5p_-_-2193	M01A10.3_AGmRNA_3p_-_+3610	RIT1P.1615_AGncRNA_5p_+_-3735
I 5546040	I	5545788	5546238	.	0	.	4.07237	38.8207	36.8804	5546040	AG1201	M01A10.2_AGmRNA_5p_+_-83	M01A10.2_WBcoding_5p_+_-112	F59A3.10_WBcoding_5p_-_-2703	M01A10.3_WBcoding_3p_-_+3100	F59A3.10_WBcoding_3p_-_-3407	frag196_LUncRNA_3p_-_+5722	M01A10.4_WBte_3p_-_+9254	frag195_LUncRNA_5p_-_-27139	frag197_LUncRNA_3p_-_+40319	21ur-13147_WB21uRNA_3p_-_+976	21ur-13310_WB21uRNA_3p_+_+5473	21ur-9108_WB21uRNA_3p_-_+45311	21ur-12380_WB21uRNA_3p_+_+59950	M01A10.2_AGmRNA_5p_+_-83	F59A3.10_AGmRNA_5p_-_-2703	M01A10.3_AGmRNA_3p_-_+3100	RIT1P.1615_AGncRNA_5p_+_-3225
I 5550237	I	5550000	5550530	.	0	.	3.59514	29.815	28.0207	5550237	AG1201	M01A10.3_AGmRNA_5p_-_+70	M01A10.3_WBcoding_5p_-_+271	M01A10.2_WBcoding_5p_+_+4085	F59A3.10_WBcoding_5p_-_-6900	M01A10.2_WBcoding_3p_+_-11408	frag196_LUncRNA_3p_-_+1525	M01A10.4_WBte_3p_-_+5057	frag195_LUncRNA_5p_-_-31336	frag197_LUncRNA_3p_-_+36122	21ur-13147_WB21uRNA_5p_-_-3201	21ur-13310_WB21uRNA_3p_+_+9670	21ur-9108_WB21uRNA_3p_-_+41114	21ur-12380_WB21uRNA_3p_+_+64147	M01A10.3_AGmRNA_5p_-_+70	RIT1P.1615_AGncRNA_3p_+_-461	RIT1M.1372_AGncRNA_3p_-_+951	RIT1P.1615_AGncRNA_5p_+_+972
I 5569631	I	5569515	5569746	.	0	.	1.97255	6.46706	5.2446	5569631	CDS	M01E11.4_WBcoding_5p_-_+453	M01E11.4_WBcoding_5p_-_+453	M01E11.5_WBcoding_3p_-_+2156	M01E11.4_WBcoding_3p_-_-3283	M01E11.5_WBcoding_5p_-_+3345	M01A10.4_WBte_5p_-_-12019	frag197_LUncRNA_3p_-_+16728	frag196_LUncRNA_5p_-_-17787	F46F11.12_WBsnoRNA_3p_-_+42035	21ur-9108_WB21uRNA_3p_-_+21720	21ur-13147_WB21uRNA_5p_-_-22595	21ur-13310_WB21uRNA_3p_+_+29064	21ur-12380_WB21uRNA_3p_+_+83541	M01E11.4_AGmRNA_5p_-_+505	M01E11.5_AGmRNA_3p_-_+2093	M01E11.4_AGmRNA_3p_-_-3285	M01E11.5_AGmRNA_5p_-_+3334
I 5570275	I	5570059	5570625	.	0	.	2.31375	10.4036	9.04157	5570275	AG1201	M01E11.4_AGmRNA_5p_-_-139	M01E11.4_WBcoding_5p_-_-191	M01E11.5_WBcoding_3p_-_+1512	M01E11.3_WBcoding_5p_+_-2935	M01E11.4_WBcoding_3p_-_-3927	M01A10.4_WBte_5p_-_-12663	frag197_LUncRNA_3p_-_+16084	frag196_LUncRNA_5p_-_-18431	F46F11.12_WBsnoRNA_3p_-_+41391	21ur-9108_WB21uRNA_3p_-_+21076	21ur-13147_WB21uRNA_5p_-_-23239	21ur-13310_WB21uRNA_3p_+_+29708	21ur-12380_WB21uRNA_3p_+_+84185	M01E11.4_AGmRNA_5p_-_-139	M01E11.5_AGmRNA_3p_-_+1449	M01E11.3_AGmRNA_5p_+_-2893	M01E11.4_AGmRNA_3p_-_-3929
I 5570868	I	5570816	5571063	.	0	.	1.94643	6.436	5.22465	5570868	AG1201	M01E11.4_AGmRNA_5p_-_-732	M01E11.4_WBcoding_5p_-_-784	M01E11.5_WBcoding_3p_-_+919	M01E11.3_WBcoding_5p_+_-2342	M01E11.4_WBcoding_3p_-_-4520	M01A10.4_WBte_5p_-_-13256	frag197_LUncRNA_3p_-_+15491	M01A10.4_WBte_3p_-_-15574	frag197_LUncRNA_5p_-_+15627	21ur-9108_WB21uRNA_3p_-_+20483	21ur-13147_WB21uRNA_5p_-_-23832	21ur-13310_WB21uRNA_3p_+_+30301	21ur-12380_WB21uRNA_3p_+_+84778	M01E11.4_AGmRNA_5p_-_-732	M01E11.5_AGmRNA_3p_-_+856	M01E11.3_AGmRNA_5p_+_-2300	M01E11.4_AGmRNA_3p_-_-4522
I 5572876	I	5571222	5574031	.	0	.	8.20837	142.22	139.042	5572876	AG1201	M01E11.5_AGmRNA_5p_-_+89	M01E11.5_WBcoding_5p_-_+100	M01E11.3_WBcoding_5p_+_-334	M01E11.5_WBcoding_3p_-_-1089	M01E11.4_WBcoding_5p_-_-2792	frag197_LUncRNA_3p_-_+13483	M01A10.4_WBte_5p_-_-15264	frag196_LUncRNA_5p_-_-21032	F46F11.12_WBsnoRNA_3p_-_+38790	21ur-9108_WB21uRNA_3p_-_+18475	21ur-13147_WB21uRNA_5p_-_-25840	21ur-13310_WB21uRNA_3p_+_+32309	21ur-12380_WB21uRNA_3p_+_+86786	M01E11.5_AGmRNA_5p_-_+89	M01E11.3_AGmRNA_5p_+_-292	M01E11.5_AGmRNA_3p_-_-1152	M01E11.4_AGmRNA_5p_-_-2740
I 5577325	I	5577228	5577543	.	0	.	2.21985	9.16356	7.84905	5577325	AG1201	M01E11.6_AGmRNA_3p_-_-252	M01E11.6_WBcoding_3p_-_-267	M01E11.3_WBcoding_3p_+_+575	M01E11.6_WBcoding_5p_-_+1977	M01E11.2_WBcoding_5p_+_-2342	frag197_LUncRNA_3p_-_+9034	M01A10.4_WBte_5p_-_-19713	frag196_LUncRNA_5p_-_-25481	F46F11.12_WBsnoRNA_3p_-_+34341	21ur-9108_WB21uRNA_3p_-_+14026	21ur-13147_WB21uRNA_5p_-_-30289	21ur-13310_WB21uRNA_3p_+_+36758	21ur-12380_WB21uRNA_3p_+_+91235	M01E11.6_AGmRNA_3p_-_-252	M01E11.3_AGmRNA_3p_+_+579	M01E11.6_AGmRNA_5p_-_+2154	M01E11.2_AGmRNA_5p_+_-2344
I 5579080	I	5577671	5579530	.	0	.	7.98566	135.756	132.682	5579080	CDS	M01E11.6_WBcoding_5p_-_+222	M01E11.6_WBcoding_5p_-_+222	M01E11.2_WBcoding_5p_+_-587	M01E11.6_WBcoding_3p_-_-2022	M01E11.3_WBcoding_3p_+_+2330	frag197_LUncRNA_3p_-_+7279	M01A10.4_WBte_5p_-_-21468	frag196_LUncRNA_5p_-_-27236	F46F11.12_WBsnoRNA_3p_-_+32586	21ur-9108_WB21uRNA_3p_-_+12271	21ur-13147_WB21uRNA_5p_-_-32044	21ur-13310_WB21uRNA_3p_+_+38513	21ur-12380_WB21uRNA_3p_+_+92990	M01E11.6_AGmRNA_5p_-_+399	M01E11.2_AGmRNA_5p_+_-589	M01E11.6_AGmRNA_3p_-_-2007	M01E11.3_AGmRNA_3p_+_+2334
I 5579856	I	5579647	5580054	.	0	.	2.12891	8.42194	7.13282	5579856	AG1201	M01E11.2_AGmRNA_5p_+_+187	M01E11.2_WBcoding_5p_+_+189	M01E11.6_WBcoding_5p_-_-554	M01E11.2_WBcoding_3p_+_-2026	M01E11.1_WBcoding_5p_+_-2152	frag197_LUncRNA_3p_-_+6503	M01A10.4_WBte_5p_-_-22244	frag196_LUncRNA_5p_-_-28012	F46F11.12_WBsnoRNA_3p_-_+31810	21ur-9108_WB21uRNA_3p_-_+11495	21ur-13147_WB21uRNA_5p_-_-32820	21ur-13310_WB21uRNA_3p_+_+39289	21ur-12380_WB21uRNA_3p_+_+93766	M01E11.2_AGmRNA_5p_+_+187	M01E11.6_AGmRNA_5p_-_-377	M01E11.1_AGmRNA_5p_+_-2154	M01E11.2_AGmRNA_3p_+_-2247
I 5593708	I	5593586	5593995	.	0	.	3.24517	23.749	22.0662	5593708	AG1201	RIT1P.950_AGncRNA_5p_+_-466	M01E11.7_WBcoding_5p_-_+3627	F46F11.3_WBcoding_3p_-_+6964	M01E11.1_WBcoding_3p_+_+10267	M01E11.7_WBcoding_3p_-_-10300	frag197_LUncRNA_5p_-_-7213	F46F11.12_WBsnoRNA_3p_-_+17958	M01A10.4_WBte_5p_-_-36096	frag196_LUncRNA_5p_-_-41864	21ur-9108_WB21uRNA_5p_-_-2337	21ur-13147_WB21uRNA_5p_-_-46672	21ur-13310_WB21uRNA_3p_+_+53141	21ur-12380_WB21uRNA_3p_+_+107618	RIT1P.950_AGncRNA_5p_+_-466	RIT1P.1897_AGncRNA_5p_+_-1807	RIT1P.1504_AGncRNA_5p_+_-2919	M01E11.1_AGmRNA_3p_+_+10234
I 5608837	I	5608750	5608980	.	0	.	2.19526	8.85597	7.54367	5608837	CDS	F46F11.4_WBcoding_5p_-_+6	F46F11.4_WBcoding_5p_-_+6	F46F11.5_WBcoding_3p_-_+476	F46F11.4_WBcoding_3p_-_-1012	F46F11.11_WBcoding_5p_-_-1317	F46F11.12_WBsnoRNA_3p_-_+2829	frag197_LUncRNA_5p_-_-22342	M01A10.4_WBte_5p_-_-51225	frag196_LUncRNA_5p_-_-56993	21ur-9108_WB21uRNA_5p_-_-17466	21ur-13147_WB21uRNA_5p_-_-61801	21ur-13310_WB21uRNA_3p_+_+68270	21ur-14650_WB21uRNA_5p_+_-119464	F46F11.4_AGmRNA_5p_-_+121	F46F11.5_AGmRNA_3p_-_+451	F46F11.4_AGmRNA_3p_-_-1013	F46F11.11_AGmRNA_5p_-_-1278
I 5609303	I	5609200	5609362	.	0	.	2.068	7.45256	6.19091	5609303	CDS	F46F11.5_WBcoding_3p_-_+10	F46F11.5_WBcoding_3p_-_+10	F46F11.4_WBcoding_5p_-_-460	F46F11.5_WBcoding_5p_-_+976	F46F11.9_WBcoding_3p_-_+1074	F46F11.12_WBsnoRNA_3p_-_+2363	frag197_LUncRNA_5p_-_-22808	M01A10.4_WBte_5p_-_-51691	frag196_LUncRNA_5p_-_-57459	21ur-9108_WB21uRNA_5p_-_-17932	21ur-13147_WB21uRNA_5p_-_-62267	21ur-13310_WB21uRNA_3p_+_+68736	21ur-14650_WB21uRNA_5p_+_-118998	F46F11.5_AGmRNA_3p_-_-15	F46F11.4_AGmRNA_5p_-_-345	F46F11.5_AGmRNA_5p_-_+970	F46F11.9_AGmRNA_3p_-_+1308
I 5610551	I	5610100	5610698	.	0	.	4.56655	49.0942	47.0188	5610551	AG1201	F46F11.9_AGmRNA_3p_-_+60	F46F11.9_WBcoding_3p_-_-174	F46F11.5_WBcoding_5p_-_-272	F46F11.4_WBcoding_5p_-_-1708	F46F11.11_WBcoding_5p_-_-3031	F46F11.12_WBsnoRNA_3p_-_+1115	frag197_LUncRNA_5p_-_-24056	M01A10.4_WBte_5p_-_-52939	frag196_LUncRNA_5p_-_-58707	21ur-9108_WB21uRNA_5p_-_-19180	21ur-13147_WB21uRNA_5p_-_-63515	21ur-13310_WB21uRNA_3p_+_+69984	21ur-14650_WB21uRNA_5p_+_-117750	F46F11.9_AGmRNA_3p_-_+60	F46F11.5_AGmRNA_5p_-_-278	F46F11.4_AGmRNA_5p_-_-1593	RIT1P.1247_AGmRNA_5p_+_-2160
I 5610890	I	5610826	5611183	.	0	.	2.19526	8.85597	7.54367	5610890	AG1201	F46F11.9_AGmRNA_3p_-_-279	F46F11.9_WBcoding_3p_-_-513	F46F11.5_WBcoding_5p_-_-611	F46F11.4_WBcoding_5p_-_-2047	F46F11.11_WBcoding_5p_-_-3370	F46F11.12_WBsnoRNA_3p_-_+776	frag197_LUncRNA_5p_-_-24395	M01A10.4_WBte_5p_-_-53278	frag196_LUncRNA_5p_-_-59046	21ur-9108_WB21uRNA_5p_-_-19519	21ur-13147_WB21uRNA_5p_-_-63854	21ur-13310_WB21uRNA_3p_+_+70323	21ur-14650_WB21uRNA_5p_+_-117411	F46F11.9_AGmRNA_3p_-_-279	F46F11.5_AGmRNA_5p_-_-617	RIT1P.1247_AGmRNA_5p_+_-1821	F46F11.4_AGmRNA_5p_-_-1932
I 5611448	I	5611274	5611505	.	0	.	2.00437	6.78898	5.55318	5611448	ncRNA	F46F11.12_WBsnoRNA_3p_-_+218	F46F11.9_WBcoding_3p_-_-1071	F46F11.5_WBcoding_5p_-_-1169	F46F11.4_WBcoding_5p_-_-2605	F46F11.11_WBcoding_5p_-_-3928	F46F11.12_WBsnoRNA_3p_-_+218	frag197_LUncRNA_5p_-_-24953	M01A10.4_WBte_5p_-_-53836	frag196_LUncRNA_5p_-_-59604	21ur-9108_WB21uRNA_5p_-_-20077	21ur-13147_WB21uRNA_5p_-_-64412	21ur-13310_WB21uRNA_3p_+_+70881	21ur-14650_WB21uRNA_5p_+_-116853	F46F11.9_AGmRNA_3p_-_-837	F46F11.5_AGmRNA_5p_-_-1175	RIT1P.1247_AGmRNA_5p_+_-1263	F46F11.5_AGmRNA_3p_-_-2160
I 5611729	I	5611632	5611826	.	0	.	2.35434	10.7465	9.37279	5611729	ncRNA	F46F11.12_WBsnoRNA_3p_-_-63	F46F11.9_WBcoding_3p_-_-1352	F46F11.5_WBcoding_5p_-_-1450	F46F11.4_WBcoding_5p_-_-2886	F46F11.11_WBcoding_5p_-_-4209	F46F11.12_WBsnoRNA_3p_-_-63	frag197_LUncRNA_5p_-_-25234	M01A10.4_WBte_5p_-_-54117	frag196_LUncRNA_5p_-_-59885	21ur-9108_WB21uRNA_5p_-_-20358	21ur-13147_WB21uRNA_5p_-_-64693	21ur-13310_WB21uRNA_3p_+_+71162	21ur-14650_WB21uRNA_5p_+_-116572	RIT1P.1247_AGmRNA_5p_+_-982	F46F11.9_AGmRNA_3p_-_-1118	F46F11.5_AGmRNA_5p_-_-1456	RIT1P.1247_AGmRNA_3p_+_-1761
I 5616838	I	5616650	5616916	.	0	.	2.068	7.45256	6.19091	5616838	AG1201	F46F11.6_AGmRNA_3p_-_-182	F46F11.6_WBcoding_3p_-_-240	F46F11.9_WBcoding_5p_-_-433	F46F11.6_WBcoding_5p_-_+1716	F46F11.2_WBcoding_5p_+_-2732	F46F11.12_WBsnoRNA_5p_-_-5018	frag197_LUncRNA_5p_-_-30343	M01A10.4_WBte_5p_-_-59226	frag196_LUncRNA_5p_-_-64994	21ur-9108_WB21uRNA_5p_-_-25467	21ur-13147_WB21uRNA_5p_-_-69802	21ur-13310_WB21uRNA_3p_+_+76271	21ur-14650_WB21uRNA_5p_+_-111463	F46F11.6_AGmRNA_3p_-_-182	F46F11.9_AGmRNA_5p_-_-405	F46F11.6_AGmRNA_5p_-_+1846	F46F11.2_AGmRNA_5p_+_-2720
I 5619647	I	5617528	5622047	.	0	.	8.84468	161.135	157.557	5619647	CDS	F46F11.2_WBcoding_5p_+_+77	F46F11.2_WBcoding_5p_+_+77	F46F11.6_WBcoding_5p_-_-1093	F46F11.7_WBcoding_5p_+_-1133	F46F11.6_WBcoding_3p_-_-3049	F46F11.12_WBsnoRNA_5p_-_-7827	frag197_LUncRNA_5p_-_-33152	M01A10.4_WBte_5p_-_-62035	frag196_LUncRNA_5p_-_-67803	21ur-9108_WB21uRNA_5p_-_-28276	21ur-13147_WB21uRNA_5p_-_-72611	21ur-13310_WB21uRNA_3p_+_+79080	21ur-14650_WB21uRNA_5p_+_-108654	F46F11.2_AGmRNA_5p_+_+89	F46F11.6_AGmRNA_5p_-_-963	F46F11.2_AGmRNA_3p_+_-1041	F46F11.7_AGmRNA_5p_+_-1135
I 5622230	I	5622126	5622378	.	0	.	2.068	7.45256	6.19091	5622230	AG1201	F46F11.10_AGmRNA_3p_-_+796	F46F11.10_WBcoding_3p_-_+797	F46F11.7_WBcoding_3p_+_-823	F46F11.2_WBcoding_3p_+_+1559	F46F11.10_WBcoding_5p_-_+2248	F46F11.12_WBsnoRNA_5p_-_-10410	frag197_LUncRNA_5p_-_-35735	M01A10.4_WBte_5p_-_-64618	frag196_LUncRNA_5p_-_-70386	21ur-9108_WB21uRNA_5p_-_-30859	21ur-13147_WB21uRNA_5p_-_-75194	21ur-13310_WB21uRNA_3p_+_+81663	21ur-14650_WB21uRNA_5p_+_-106071	F46F11.10_AGmRNA_3p_-_+796	F46F11.7_AGmRNA_3p_+_-818	F46F11.2_AGmRNA_3p_+_+1542	F46F11.10_AGmRNA_5p_-_+2248
I 5626702	I	5625880	5627028	.	0	.	3.46788	27.5536	25.7992	5626702	AG1201	F46F11.8_AGmRNA_5p_-_+65	F46F11.8_WBcoding_5p_-_-411	F46F11.1_WBcoding_5p_+_-1118	F46F11.8_WBcoding_3p_-_-2097	F46F11.10_WBcoding_5p_-_-2224	F46F11.12_WBsnoRNA_5p_-_-14882	frag197_LUncRNA_5p_-_-40207	M01A10.4_WBte_5p_-_-69090	frag196_LUncRNA_5p_-_-74858	21ur-9108_WB21uRNA_5p_-_-35331	21ur-13147_WB21uRNA_5p_-_-79666	21ur-13310_WB21uRNA_3p_+_+86135	21ur-14650_WB21uRNA_5p_+_-101599	F46F11.8_AGmRNA_5p_-_+65	F46F11.1_AGmRNA_5p_+_-1095	F46F11.8_AGmRNA_3p_-_-2126	F46F11.10_AGmRNA_5p_-_-2224
I 5638187	I	5637591	5638870	.	0	.	3.65877	30.9687	29.1543	5638187	CDS	F46F11.1_WBcoding_3p_+_+567	F46F11.1_WBcoding_3p_+_+567	M01A12.4_WBcoding_5p_+_-5083	M01A12.1_WBcoding_5p_+_-6553	F55F8.2_WBcoding_3p_-_+8155	F46F11.12_WBsnoRNA_5p_-_-26367	frag197_LUncRNA_5p_-_-51692	frag198_LUncRNA_3p_-_+68861	T19B4.8_WBsnoRNA_5p_+_-68862	21ur-9108_WB21uRNA_5p_-_-46816	21ur-14650_WB21uRNA_5p_+_-90114	21ur-13147_WB21uRNA_5p_-_-91151	21ur-13310_WB21uRNA_3p_+_+97620	F46F11.1_AGmRNA_3p_+_+586	RIT1M.1608_AGncRNA_5p_-_-3764	M01A12.1_AGmRNA_5p_+_-4553	RIT1M.1608_AGncRNA_3p_-_-4691
I 5639118	I	5639001	5639220	.	0	.	2.29071	9.97264	8.62327	5639118	CDS	F46F11.1_WBcoding_3p_+_+1498	F46F11.1_WBcoding_3p_+_+1498	M01A12.4_WBcoding_5p_+_-4152	M01A12.1_WBcoding_5p_+_-5622	F55F8.2_WBcoding_3p_-_+7224	F46F11.12_WBsnoRNA_5p_-_-27298	frag197_LUncRNA_5p_-_-52623	frag198_LUncRNA_3p_-_+67930	T19B4.8_WBsnoRNA_5p_+_-67931	21ur-9108_WB21uRNA_5p_-_-47747	21ur-14650_WB21uRNA_5p_+_-89183	21ur-13147_WB21uRNA_5p_-_-92082	21ur-13310_WB21uRNA_3p_+_+98551	F46F11.1_AGmRNA_3p_+_+1517	M01A12.1_AGmRNA_5p_+_-3622	RIT1M.1608_AGncRNA_5p_-_-4695	RIT1M.762_AGncRNA_3p_-_+5137
I 5653515	I	5653186	5653664	.	0	.	3.88148	35.1225	33.2382	5653515	CDS	F55F8.3_WBcoding_5p_-_+127	F55F8.3_WBcoding_5p_-_+127	F55F8.4_WBcoding_3p_-_+290	F55F8.5_WBcoding_3p_-_+2437	F55F8.3_WBcoding_3p_-_-3756	F46F11.12_WBsnoRNA_5p_-_-41695	frag198_LUncRNA_3p_-_+53533	T19B4.8_WBsnoRNA_5p_+_-53534	frag198_LUncRNA_5p_-_+53612	21ur-9108_WB21uRNA_5p_-_-62144	21ur-14650_WB21uRNA_5p_+_-74786	21ur-15563_WB21uRNA_5p_+_-85967	21ur-13147_WB21uRNA_5p_-_-106479	F55F8.3_AGmRNA_5p_-_+137	F55F8.4_AGmRNA_3p_-_+253	F55F8.5_AGmRNA_3p_-_+2438	F55F8.3_AGmRNA_3p_-_-3753
I 5653990	I	5653774	5654193	.	0	.	2.57705	13.6307	12.1753	5653990	CDS	F55F8.4_WBcoding_3p_-_-185	F55F8.4_WBcoding_3p_-_-185	F55F8.3_WBcoding_5p_-_-348	F55F8.4_WBcoding_5p_-_+1872	F55F8.5_WBcoding_3p_-_+1962	F46F11.12_WBsnoRNA_5p_-_-42170	frag198_LUncRNA_3p_-_+53058	T19B4.8_WBsnoRNA_5p_+_-53059	frag198_LUncRNA_5p_-_+53137	21ur-9108_WB21uRNA_5p_-_-62619	21ur-14650_WB21uRNA_5p_+_-74311	21ur-15563_WB21uRNA_5p_+_-85492	21ur-13147_WB21uRNA_5p_-_-106954	F55F8.4_AGmRNA_3p_-_-222	F55F8.3_AGmRNA_5p_-_-338	F55F8.4_AGmRNA_5p_-_+1870	F55F8.5_AGmRNA_3p_-_+1963
I 5658875	I	5658577	5659066	.	0	.	2.38615	11.1419	9.75635	5658875	CDS	F55F8.6_WBcoding_5p_-_-160	F55F8.6_WBcoding_5p_-_-160	F55F8.7_WBcoding_3p_-_+625	F55F8.5_WBcoding_5p_-_-754	F55F8.6_WBcoding_3p_-_-953	F46F11.12_WBsnoRNA_5p_-_-47055	frag198_LUncRNA_3p_-_+48173	T19B4.8_WBsnoRNA_5p_+_-48174	frag198_LUncRNA_5p_-_+48252	21ur-9108_WB21uRNA_5p_-_-67504	21ur-14650_WB21uRNA_5p_+_-69426	21ur-15563_WB21uRNA_5p_+_-80607	21ur-13147_WB21uRNA_5p_-_-111839	F55F8.6_AGmRNA_5p_-_-160	RIT1P.1613_AGncRNA_3p_+_-239	F55F8.7_AGmRNA_3p_-_+574	RIT1P.1613_AGncRNA_5p_+_+696
I 5673394	I	5673110	5674516	.	0	.	3.43606	26.998	25.2537	5673394	CDS	F55F8.9_WBcoding_5p_-_-37	F55F8.9_WBcoding_5p_-_-37	T19B4.5_WBcoding_5p_+_-945	T19B4.4_WBcoding_5p_+_-3436	F55F8.9_WBcoding_3p_-_-3444	frag198_LUncRNA_3p_-_+33654	T19B4.8_WBsnoRNA_5p_+_-33655	frag198_LUncRNA_5p_-_+33733	frag199_LUncRNA_3p_-_+45982	21ur-14650_WB21uRNA_5p_+_-54907	21ur-15563_WB21uRNA_5p_+_-66088	21ur-9108_WB21uRNA_5p_-_-82023	21ur-14150_WB21uRNA_3p_-_+111251	F55F8.9_AGmRNA_5p_-_-39	T19B4.5_AGmRNA_5p_+_-636	F55F8.9_AGmRNA_3p_-_-3411	T19B4.4_AGmRNA_5p_+_-3435
I 5678672	I	5677857	5678858	.	0	.	2.4816	12.3619	10.9409	5678672	AG1201	T19B4.3_AGmRNA_5p_+_+34	T19B4.3_WBcoding_5p_+_+38	T19B4.4_WBcoding_3p_+_+962	T19B4.7_WBcoding_3p_-_+1175	T19B4.3_WBcoding_3p_+_-1194	frag198_LUncRNA_3p_-_+28376	T19B4.8_WBsnoRNA_5p_+_-28377	frag198_LUncRNA_5p_-_+28455	frag199_LUncRNA_3p_-_+40704	21ur-14650_WB21uRNA_5p_+_-49629	21ur-15563_WB21uRNA_5p_+_-60810	21ur-9108_WB21uRNA_5p_-_-87301	21ur-14150_WB21uRNA_3p_-_+105973	T19B4.3_AGmRNA_5p_+_+34	T19B4.4_AGmRNA_3p_+_+1023	T19B4.7_AGmRNA_3p_-_+1175	T19B4.3_AGmRNA_3p_+_-1193
I 5692021	I	5689809	5692934	.	0	.	5.63132	73.1314	70.7575	5692021	CDS	T19B4.2_WBcoding_5p_+_+180	T19B4.2_WBcoding_5p_+_+180	T19B4.7_WBcoding_5p_-_-513	T19B4.2_WBcoding_3p_+_-5432	T19B4.1_WBcoding_5p_+_-10138	frag198_LUncRNA_3p_-_+15027	T19B4.8_WBsnoRNA_5p_+_-15028	frag198_LUncRNA_5p_-_+15106	frag199_LUncRNA_3p_-_+27355	21ur-14650_WB21uRNA_5p_+_-36280	21ur-15563_WB21uRNA_5p_+_-47461	21ur-14150_WB21uRNA_3p_-_+92624	21ur-9108_WB21uRNA_5p_-_-100650	T19B4.2_AGmRNA_5p_+_-246	T19B4.7_AGmRNA_5p_-_-515	T19B4.2_AGmRNA_3p_+_-5492	RIT1P.844_AGncRNA_3p_+_+8172
I 5698798	I	5698582	5699023	.	0	.	3.49969	28.1131	26.3486	5698798	AG1201	T19B4.2_AGmRNA_3p_+_+1285	T19B4.2_WBcoding_3p_+_+1345	T19B4.1_WBcoding_5p_+_-3361	T19B4.2_WBcoding_5p_+_+6957	T19B4.7_WBcoding_5p_-_-7290	frag198_LUncRNA_3p_-_+8250	T19B4.8_WBsnoRNA_5p_+_-8251	frag198_LUncRNA_5p_-_+8329	frag199_LUncRNA_3p_-_+20578	21ur-14650_WB21uRNA_5p_+_-29503	21ur-15563_WB21uRNA_5p_+_-40684	21ur-14150_WB21uRNA_3p_-_+85847	21ur-9108_WB21uRNA_5p_-_-107427	T19B4.2_AGmRNA_3p_+_+1285	T19B4.1_AGmRNA_5p_+_-3329	T19B4.2_AGmRNA_5p_+_+6531	T19B4.7_AGmRNA_5p_-_-7292
I 5699544	I	5699225	5699840	.	0	.	2.70263	17.9435	16.3869	5699544	AG1201	T19B4.2_AGmRNA_3p_+_+2031	T19B4.2_WBcoding_3p_+_+2091	T19B4.1_WBcoding_5p_+_-2615	T19B4.2_WBcoding_5p_+_+7703	T19B4.7_WBcoding_5p_-_-8036	frag198_LUncRNA_3p_-_+7504	T19B4.8_WBsnoRNA_5p_+_-7505	frag198_LUncRNA_5p_-_+7583	frag199_LUncRNA_3p_-_+19832	21ur-14650_WB21uRNA_5p_+_-28757	21ur-15563_WB21uRNA_5p_+_-39938	21ur-14150_WB21uRNA_3p_-_+85101	21ur-9108_WB21uRNA_5p_-_-108173	T19B4.2_AGmRNA_3p_+_+2031	T19B4.1_AGmRNA_5p_+_-2583	T19B4.2_AGmRNA_5p_+_+7277	T19B4.1_AGmRNA_3p_+_-7320
I 5744284	I	5742991	5744729	.	0	.	4.32689	43.939	41.927	5744284	CDS	F56H1.6_WBcoding_5p_+_+97	F56H1.6_WBcoding_5p_+_+97	F56H1.4_WBcoding_5p_-_-708	F56H1.6_WBcoding_3p_+_-1336	F56H1.4_WBcoding_3p_-_-2416	frag200_LUncRNA_5p_-_-21734	frag199_LUncRNA_5p_-_-24759	frag201_LUncRNA_3p_-_+34150	frag202_LUncRNA_3p_-_+36700	21ur-15563_WB21uRNA_3p_+_+4782	21ur-14650_WB21uRNA_3p_+_+15963	21ur-14150_WB21uRNA_3p_-_+40361	21ur-9108_WB21uRNA_5p_-_-152913	F56H1.6_AGmRNA_5p_+_+137	F56H1.4_AGmRNA_5p_-_-462	F56H1.6_AGmRNA_3p_+_-1336	F56H1.1_AGmRNA_5p_+_-2309
I 5746066	I	5745926	5746203	.	0	.	2.64068	14.5028	13.0247	5746066	CDS	F56H1.6_WBcoding_3p_+_+446	F56H1.6_WBcoding_3p_+_+446	F56H1.1_WBcoding_5p_+_-662	F56H1.6_WBcoding_5p_+_+1879	F56H1.4_WBcoding_5p_-_-2490	frag200_LUncRNA_5p_-_-23516	frag199_LUncRNA_5p_-_-26541	frag201_LUncRNA_3p_-_+32368	frag202_LUncRNA_3p_-_+34918	21ur-15563_WB21uRNA_3p_+_+6564	21ur-14650_WB21uRNA_3p_+_+17745	21ur-14150_WB21uRNA_3p_-_+38579	21ur-9108_WB21uRNA_5p_-_-154695	F56H1.6_AGmRNA_3p_+_+446	F56H1.1_AGmRNA_5p_+_-527	F56H1.6_AGmRNA_5p_+_+1919	F56H1.4_AGmRNA_5p_-_-2244
I 5762648	I	5762207	5762853	.	0	.	2.29071	9.97264	8.62327	5762648	CDS	F56H1.7_WBcoding_5p_-_-210	F56H1.7_WBcoding_5p_-_-210	T22E7.2_WBcoding_5p_+_-1385	F56H1.7_WBcoding_3p_-_-1749	F56H1.5_WBcoding_5p_-_-1852	frag201_LUncRNA_3p_-_+15786	frag202_LUncRNA_3p_-_+18336	frag203_LUncRNA_3p_-_+19443	frag200_LUncRNA_5p_-_-40098	21ur-14150_WB21uRNA_3p_-_+21997	21ur-15563_WB21uRNA_3p_+_+23146	21ur-14650_WB21uRNA_3p_+_+34327	21ur-13804_WB21uRNA_3p_-_+152458	RIT1P.725_AGncRNA_3p_+_+727	F56H1.7_AGmRNA_5p_-_+872	RIT1P.725_AGncRNA_5p_+_+1075	T22E7.2_AGmRNA_5p_+_-1343
I 5774732	I	5774596	5775573	.	0	.	2.92702	18.6743	17.097	5774732	CDS	B0414.3_WBcoding_5p_+_+144	B0414.3_WBcoding_5p_+_+144	T22E7.1_WBcoding_3p_+_+1103	B0414.2_WBcoding_5p_+_-1425	T22E7.1_WBcoding_5p_+_+5766	frag201_LUncRNA_3p_-_+3702	frag202_LUncRNA_3p_-_+6252	frag203_LUncRNA_3p_-_+7359	C32F10.9_WBsnoRNA_5p_+_-50991	21ur-14150_WB21uRNA_3p_-_+9913	21ur-15563_WB21uRNA_3p_+_+35230	21ur-14650_WB21uRNA_3p_+_+46411	21ur-13804_WB21uRNA_3p_-_+140374	B0414.3_AGmRNA_5p_+_+191	RIT1M.1679_AGmRNA_5p_-_-1079	T22E7.1_AGmRNA_3p_+_+1102	RIT1P.1162_AGncRNA_5p_+_-1366
I 5789358	I	5789269	5789432	.	0	.	2.25889	9.59447	8.25737	5789358	AG1201	B0414.5_AGmRNA_3p_-_-720	B0414.5_WBcoding_3p_-_-724	B0414.2_WBcoding_3p_+_+746	B0414.5_WBcoding_5p_-_+2397	B0414.6_WBcoding_3p_-_+2969	frag203_LUncRNA_5p_-_-7203	frag202_LUncRNA_5p_-_-8226	frag201_LUncRNA_5p_-_-10862	C32F10.9_WBsnoRNA_5p_+_-36365	21ur-14150_WB21uRNA_5p_-_-4693	21ur-15563_WB21uRNA_3p_+_+49856	21ur-14650_WB21uRNA_3p_+_+61037	21ur-13804_WB21uRNA_3p_-_+125748	B0414.5_AGmRNA_3p_-_-720	B0414.2_AGmRNA_3p_+_+792	B0414.5_AGmRNA_5p_-_+2495	B0414.6_AGmRNA_3p_-_+2973
I 5791708	I	5789822	5792031	.	0	.	6.96757	107.32	104.572	5791708	CDS	B0414.5_WBcoding_5p_-_+47	B0414.5_WBcoding_5p_-_+47	B0414.6_WBcoding_3p_-_+619	B0414.5_WBcoding_3p_-_-3074	B0414.2_WBcoding_3p_+_+3096	frag203_LUncRNA_5p_-_-9553	frag202_LUncRNA_5p_-_-10576	frag201_LUncRNA_5p_-_-13212	C32F10.9_WBsnoRNA_5p_+_-34015	21ur-14150_WB21uRNA_5p_-_-7043	21ur-15563_WB21uRNA_3p_+_+52206	21ur-14650_WB21uRNA_3p_+_+63387	21ur-13804_WB21uRNA_3p_-_+123398	B0414.5_AGmRNA_5p_-_+145	B0414.6_AGmRNA_3p_-_+623	B0414.5_AGmRNA_3p_-_-3070	B0414.2_AGmRNA_3p_+_+3142
I 5795012	I	5794944	5795114	.	0	.	2.03618	7.11752	5.86874	5795012	AG1201	B0414.6_AGmRNA_5p_-_+105	B0414.6_WBcoding_5p_-_+112	B0414.7_WBcoding_3p_-_+395	B0414.6_WBcoding_3p_-_-2685	B0414.5_WBcoding_5p_-_-3257	frag203_LUncRNA_5p_-_-12857	frag202_LUncRNA_5p_-_-13880	frag201_LUncRNA_5p_-_-16516	C32F10.9_WBsnoRNA_5p_+_-30711	21ur-14150_WB21uRNA_5p_-_-10347	21ur-15563_WB21uRNA_3p_+_+55510	21ur-14650_WB21uRNA_3p_+_+66691	21ur-13804_WB21uRNA_3p_-_+120094	B0414.6_AGmRNA_5p_-_+105	B0414.7_AGmRNA_3p_-_+395	B0414.6_AGmRNA_3p_-_-2681	B0414.5_AGmRNA_5p_-_-3159
I 5804127	I	5804059	5804264	.	0	.	2.22708	9.22222	7.89746	5804127	AG1201	B0414.8_AGmRNA_3p_-_-164	B0414.8_WBcoding_3p_-_-165	B0414.1_WBcoding_3p_+_+858	B0414.7_WBcoding_5p_-_-2825	B0414.8_WBcoding_5p_-_+3167	C32F10.9_WBsnoRNA_5p_+_-21596	frag203_LUncRNA_5p_-_-21972	frag202_LUncRNA_5p_-_-22995	frag201_LUncRNA_5p_-_-25631	21ur-14150_WB21uRNA_5p_-_-19462	21ur-15563_WB21uRNA_3p_+_+64625	21ur-14650_WB21uRNA_3p_+_+75806	21ur-13804_WB21uRNA_3p_-_+110979	B0414.8_AGmRNA_3p_-_-164	B0414.7_AGmRNA_5p_-_-392	B0414.1_AGmRNA_3p_+_+837	B0414.8_AGmRNA_5p_-_+3175
I 5807131	I	5806351	5808744	.	0	.	7.66751	126.669	123.71	5807131	CDS	B0414.8_WBcoding_5p_-_+163	B0414.8_WBcoding_5p_-_+163	C32F10.2_WBcoding_5p_+_-581	C32F10.4_WBcoding_3p_-_+1293	B0414.8_WBcoding_3p_-_-3169	C32F10.9_WBsnoRNA_5p_+_-18592	frag203_LUncRNA_5p_-_-24976	frag202_LUncRNA_5p_-_-25999	frag201_LUncRNA_5p_-_-28635	21ur-14150_WB21uRNA_5p_-_-22466	21ur-15563_WB21uRNA_3p_+_+67629	21ur-14650_WB21uRNA_3p_+_+78810	21ur-13804_WB21uRNA_3p_-_+107975	B0414.8_AGmRNA_5p_-_+171	C32F10.2_AGmRNA_5p_+_-581	C32F10.4_AGmRNA_3p_-_+1293	B0414.8_AGmRNA_3p_-_-3168
I 5809912	I	5809861	5810029	.	0	.	2.54523	13.2024	11.7584	5809912	CDS	C32F10.4_WBcoding_5p_-_+95	C32F10.4_WBcoding_5p_-_+95	C32F10.2_WBcoding_5p_+_+2200	B0414.8_WBcoding_5p_-_-2618	C32F10.5_WBcoding_3p_-_+5147	C32F10.9_WBsnoRNA_5p_+_-15811	frag203_LUncRNA_5p_-_-27757	frag202_LUncRNA_5p_-_-28780	frag201_LUncRNA_5p_-_-31416	21ur-14150_WB21uRNA_5p_-_-25247	21ur-15563_WB21uRNA_3p_+_+70410	21ur-14650_WB21uRNA_3p_+_+81591	21ur-13804_WB21uRNA_3p_-_+105194	C32F10.4_AGmRNA_5p_-_+100	C32F10.2_AGmRNA_5p_+_+2200	B0414.8_AGmRNA_5p_-_-2610	C32F10.5_AGmRNA_3p_-_+5700
I 5817997	I	5817587	5818257	.	0	.	4.61355	50.2676	48.1756	5817997	CDS	C32F10.5_WBcoding_5p_-_+131	C32F10.5_WBcoding_5p_-_+131	C32F10.6_WBcoding_3p_-_+485	C32F10.2_WBcoding_3p_+_+2357	C32F10.5_WBcoding_3p_-_-2938	C32F10.9_WBsnoRNA_5p_+_-7726	frag204_LUncRNA_5p_+_-25080	F33D11.t2_WBtRNA_3p_-_+25089	frag204_LUncRNA_3p_+_-25169	21ur-14150_WB21uRNA_5p_-_-33332	21ur-15563_WB21uRNA_3p_+_+78495	21ur-14650_WB21uRNA_3p_+_+89676	21ur-13804_WB21uRNA_3p_-_+97109	C32F10.5_AGmRNA_5p_-_+138	C32F10.6_AGmRNA_3p_-_+485	RIT1P.426_AGmRNA_5p_+_-1154	C32F10.2_AGmRNA_3p_+_+2360
I 5827594	I	5824921	5829757	.	0	.	5.63132	73.1314	70.7575	5827594	AG1201	C32F10.8_AGmRNA_5p_-_-1353	C32F10.8_WBcoding_5p_-_-1436	C32F10.1_WBcoding_5p_+_-1481	C32F10.8_WBcoding_3p_-_-4750	C32F10.6_WBcoding_5p_-_-6483	C32F10.9_WBsnoRNA_3p_+_+1703	frag204_LUncRNA_5p_+_-15483	F33D11.t2_WBtRNA_3p_-_+15492	frag204_LUncRNA_3p_+_-15572	21ur-14150_WB21uRNA_5p_-_-42929	21ur-13804_WB21uRNA_3p_-_+87512	21ur-15563_WB21uRNA_3p_+_+88092	21ur-14650_WB21uRNA_3p_+_+99273	C32F10.8_AGmRNA_5p_-_-1353	C32F10.1_AGmRNA_5p_+_-1355	C32F10.8_AGmRNA_3p_-_-4722	RIT1P.426_AGmRNA_3p_+_+5846
I 5830855	I	5830436	5830957	.	0	.	2.22708	9.22222	7.89746	5830855	CDS	C32F10.1_WBcoding_5p_+_+1780	C32F10.1_WBcoding_5p_+_+1780	F33D11.5_WBcoding_3p_-_+3792	C32F10.8_WBcoding_5p_-_-4697	F33D11.5_WBcoding_5p_-_+6540	C32F10.9_WBsnoRNA_3p_+_+4964	frag204_LUncRNA_5p_+_-12222	F33D11.t2_WBtRNA_3p_-_+12231	frag204_LUncRNA_3p_+_-12311	21ur-14150_WB21uRNA_5p_-_-46190	21ur-13804_WB21uRNA_3p_-_+84251	21ur-15563_WB21uRNA_3p_+_+91353	21ur-14650_WB21uRNA_3p_+_+102534	C32F10.1_AGmRNA_5p_+_+1906	F33D11.5_AGmRNA_3p_-_+3744	C32F10.1_AGmRNA_3p_+_-3788	C32F10.8_AGmRNA_5p_-_-4614
I 5831727	I	5831587	5831803	.	0	.	2.32252	10.3567	8.99501	5831727	CDS	C32F10.1_WBcoding_5p_+_+2652	C32F10.1_WBcoding_5p_+_+2652	F33D11.5_WBcoding_3p_-_+2920	C32F10.8_WBcoding_5p_-_-5569	F33D11.5_WBcoding_5p_-_+5668	C32F10.9_WBsnoRNA_3p_+_+5836	frag204_LUncRNA_5p_+_-11350	F33D11.t2_WBtRNA_3p_-_+11359	frag204_LUncRNA_3p_+_-11439	21ur-14150_WB21uRNA_5p_-_-47062	21ur-13804_WB21uRNA_3p_-_+83379	21ur-15563_WB21uRNA_3p_+_+92225	21ur-14650_WB21uRNA_3p_+_+103406	C32F10.1_AGmRNA_5p_+_+2778	F33D11.5_AGmRNA_3p_-_+2872	C32F10.1_AGmRNA_3p_+_-2916	C32F10.8_AGmRNA_5p_-_-5486
I 5832273	I	5832173	5832398	.	0	.	1.8902	5.93373	4.73768	5832273	AG1201	F33D11.5_AGmRNA_3p_-_+2326	C32F10.1_WBcoding_3p_+_-2372	F33D11.5_WBcoding_3p_-_+2374	C32F10.1_WBcoding_5p_+_+3198	F33D11.5_WBcoding_5p_-_+5122	C32F10.9_WBsnoRNA_3p_+_+6382	frag204_LUncRNA_5p_+_-10804	F33D11.t2_WBtRNA_3p_-_+10813	frag204_LUncRNA_3p_+_-10893	21ur-14150_WB21uRNA_5p_-_-47608	21ur-13804_WB21uRNA_3p_-_+82833	21ur-15563_WB21uRNA_3p_+_+92771	21ur-14650_WB21uRNA_3p_+_+103952	F33D11.5_AGmRNA_3p_-_+2326	C32F10.1_AGmRNA_3p_+_-2370	F33D11.5_AGmRNA_5p_-_+5652	RIT1P.731_AGmRNA_5p_+_-5788
I 5859524	I	5859436	5859590	.	0	.	1.97255	6.46706	5.2446	5859524	ncRNA	frag206_LUncRNA_5p_+_-880	F33D11.9_WBcoding_3p_-_-1972	F33D11.12_WBcoding_3p_-_+3120	F33D11.8_WBcoding_5p_-_-4474	F33D11.1_WBcoding_3p_+_+6559	frag206_LUncRNA_5p_+_-880	frag205_LUncRNA_3p_+_+4656	F33D11.t1_WBtRNA_5p_-_-4656	frag205_LUncRNA_5p_+_+4738	21ur-13804_WB21uRNA_3p_-_+55582	21ur-14150_WB21uRNA_5p_-_-74859	21ur-15563_WB21uRNA_3p_+_+120022	21ur-14650_WB21uRNA_3p_+_+131203	F33D11.9_AGmRNA_3p_-_-1968	F33D11.12_AGmRNA_3p_-_+3124	F33D11.8_AGmRNA_5p_-_-4483	F33D11.1_AGmRNA_3p_+_+6561
I 5865925	I	5865625	5866660	.	0	.	2.76794	16.3081	14.7856	5865925	CDS	F33D11.12_WBcoding_5p_-_+511	F33D11.12_WBcoding_5p_-_+511	F33D11.10_WBcoding_3p_-_+641	F33D11.11_WBcoding_3p_-_+2341	F33D11.12_WBcoding_3p_-_-3281	frag206_LUncRNA_3p_+_+5375	frag207_LUncRNA_5p_+_-5472	frag208_LUncRNA_3p_-_+5482	frag206_LUncRNA_5p_+_+5521	21ur-13804_WB21uRNA_3p_-_+49181	21ur-14150_WB21uRNA_5p_-_-81260	21ur-15563_WB21uRNA_3p_+_+126423	21ur-14650_WB21uRNA_3p_+_+137604	F33D11.12_AGmRNA_5p_-_+537	F33D11.10_AGmRNA_3p_-_+642	F33D11.11_AGmRNA_3p_-_+2953	F33D11.12_AGmRNA_3p_-_-3277
I 5869426	I	5869385	5869571	.	0	.	2.09982	7.794	6.51953	5869426	AG1201	F33D11.11_AGmRNA_3p_-_-548	F33D11.11_WBcoding_5p_-_+691	F33D11.10_WBcoding_5p_-_-1280	C34G6.5_WBcoding_5p_+_-2751	F33D11.10_WBcoding_3p_-_-2860	frag207_LUncRNA_5p_+_-1971	frag208_LUncRNA_3p_-_+1981	frag207_LUncRNA_3p_+_-2080	frag208_LUncRNA_5p_-_+2089	21ur-13804_WB21uRNA_3p_-_+45680	21ur-14150_WB21uRNA_5p_-_-84761	21ur-15563_WB21uRNA_3p_+_+129924	21ur-14650_WB21uRNA_3p_+_+141105	F33D11.11_AGmRNA_3p_-_-548	F33D11.10_AGmRNA_5p_-_-1284	F33D11.11_AGmRNA_5p_-_+1452	RIT1M.1602_AGncRNA_3p_-_+2648
I 5869826	I	5869680	5869930	.	0	.	2.76794	16.3081	14.7856	5869826	CDS	F33D11.11_WBcoding_5p_-_+291	F33D11.11_WBcoding_5p_-_+291	F33D11.10_WBcoding_5p_-_-1680	C34G6.5_WBcoding_5p_+_-2351	F33D11.10_WBcoding_3p_-_-3260	frag207_LUncRNA_5p_+_-1571	frag208_LUncRNA_3p_-_+1581	frag207_LUncRNA_3p_+_-1680	frag208_LUncRNA_5p_-_+1689	21ur-13804_WB21uRNA_3p_-_+45280	21ur-14150_WB21uRNA_5p_-_-85161	21ur-15563_WB21uRNA_3p_+_+130324	21ur-14650_WB21uRNA_3p_+_+141505	F33D11.11_AGmRNA_3p_-_-948	F33D11.10_AGmRNA_5p_-_-1684	RIT1M.1602_AGncRNA_3p_-_+2248	C34G6.5_AGmRNA_5p_+_-2351
I 5872230	I	5870078	5872685	.	0	.	4.99502	58.3112	56.114	5872230	CDS	C34G6.5_WBcoding_5p_+_+53	C34G6.5_WBcoding_5p_+_+53	F33D11.11_WBcoding_5p_-_-2113	C34G6.5_WBcoding_3p_+_-2115	C34G6.6_WBcoding_3p_-_+2206	frag208_LUncRNA_5p_-_-715	frag207_LUncRNA_3p_+_+724	frag208_LUncRNA_3p_-_-823	frag207_LUncRNA_5p_+_+833	21ur-13804_WB21uRNA_3p_-_+42876	21ur-14150_WB21uRNA_5p_-_-87565	21ur-15563_WB21uRNA_3p_+_+132728	21ur-14650_WB21uRNA_3p_+_+143909	C34G6.5_AGmRNA_5p_+_+53	RIT1M.1602_AGncRNA_3p_-_-156	F33D11.11_AGmRNA_5p_-_-1352	RIT1M.1602_AGncRNA_5p_-_+2003
I 5904818	I	5903869	5905226	.	0	.	3.60471	32.8494	31.0046	5904818	AG1201	C34G6.7_AGmRNA_5p_-_+34	C34G6.7_WBcoding_5p_-_-118	C34G6.1_WBcoding_5p_+_-1847	C34G6.2_WBcoding_3p_+_+2702	C34G6.7_WBcoding_3p_-_-2720	Y76G2B.1_WBsnoRNA_5p_+_-13454	frag212_LUncRNA_3p_-_+14564	frag211_LUncRNA_3p_+_+20826	frag210_LUncRNA_5p_-_-25261	21ur-13804_WB21uRNA_3p_-_+10288	21ur-14150_WB21uRNA_5p_-_-120153	21ur-15563_WB21uRNA_3p_+_+165316	21ur-14650_WB21uRNA_3p_+_+176497	C34G6.7_AGmRNA_5p_-_+34	C34G6.1_AGmRNA_5p_+_-1821	C34G6.7_AGmRNA_3p_-_-2718	C34G6.2_AGmRNA_3p_+_+2781
I 5905552	I	5905465	5905649	.	0	.	2.25889	9.59447	8.25737	5905552	AG1201	C34G6.7_AGmRNA_5p_-_-700	C34G6.7_WBcoding_5p_-_-852	C34G6.1_WBcoding_5p_+_-1113	C34G6.2_WBcoding_3p_+_+3436	C34G6.7_WBcoding_3p_-_-3454	Y76G2B.1_WBsnoRNA_5p_+_-12720	frag212_LUncRNA_3p_-_+13830	frag211_LUncRNA_3p_+_+21560	frag210_LUncRNA_5p_-_-25995	21ur-13804_WB21uRNA_3p_-_+9554	21ur-14150_WB21uRNA_5p_-_-120887	21ur-15563_WB21uRNA_3p_+_+166050	21ur-14650_WB21uRNA_3p_+_+177231	C34G6.7_AGmRNA_5p_-_-700	C34G6.1_AGmRNA_5p_+_-1087	C34G6.7_AGmRNA_3p_-_-3452	C34G6.2_AGmRNA_3p_+_+3515
I 5936916	I	5936513	5938073	.	0	.	5.15409	61.9182	59.6777	5936916	CDS	B0207.6_WBcoding_5p_-_+30	B0207.6_WBcoding_5p_-_+30	B0207.4_WBcoding_5p_+_-563	B0207.5_WBcoding_3p_+_+1498	B0207.6_WBcoding_3p_-_-1544	frag213_LUncRNA_3p_-_+12482	frag212_LUncRNA_5p_-_-17385	Y76G2B.1_WBsnoRNA_3p_+_+18469	frag214_LUncRNA_5p_+_-31827	21ur-13804_WB21uRNA_5p_-_-21790	21ur-14150_WB21uRNA_5p_-_-152251	21ur-14839_WB21uRNA_3p_-_+163121	cloned_WB21uRNA_3p_-_+163121	B0207.6_AGmRNA_5p_-_+75	B0207.4_AGmRNA_5p_+_-236	B0207.5_AGmRNA_3p_+_+1479	B0207.6_AGmRNA_3p_-_-1544
I 5976473	I	5976227	5977208	.	0	.	6.01311	82.4998	80.0194	5976473	AG1201	RIT1P.1629_AGncRNA_5p_+_-2204	C06A5.6_WBcoding_3p_-_+2219	Y76G2A.2_WBcoding_5p_+_-2512	Y76G2A.1_WBcoding_5p_+_-3029	B0207.12_WBcoding_5p_-_-3151	frag215_LUncRNA_3p_+_+7117	frag214_LUncRNA_3p_+_+7508	frag213_LUncRNA_5p_-_-27023	frag216_LUncRNA_3p_-_+55335	21ur-13804_WB21uRNA_5p_-_-61347	21ur-14839_WB21uRNA_3p_-_+123564	cloned_WB21uRNA_3p_-_+123564	21ur-14839_WB21uRNA_5p_-_+123584	RIT1P.1629_AGncRNA_5p_+_-2204	Y76G2A.2_AGmRNA_5p_+_-2483	B0207.12_AGmRNA_5p_-_-3111	Y76G2A.2_AGmRNA_3p_+_-3715
I 5984662	I	5984426	5984734	.	0	.	1.90892	5.84334	4.6482	5984662	CDS	C06A5.6_WBcoding_5p_-_+1209	C06A5.6_WBcoding_5p_-_+1209	C06A5.10_WBcoding_5p_-_-1691	C06A5.3_WBcoding_5p_+_-1832	C06A5.10_WBcoding_3p_-_-2141	frag215_LUncRNA_3p_+_+15306	frag214_LUncRNA_3p_+_+15697	frag213_LUncRNA_5p_-_-35212	frag216_LUncRNA_3p_-_+47146	21ur-13804_WB21uRNA_5p_-_-69536	21ur-14839_WB21uRNA_3p_-_+115375	cloned_WB21uRNA_3p_-_+115375	21ur-14839_WB21uRNA_5p_-_+115395	C06A5.6_AGmRNA_5p_-_+1209	C06A5.3_AGmRNA_5p_+_-1820	C06A5.5_AGmRNA_5p_-_-2008	C06A5.4_AGmRNA_5p_-_-3065
I 5985809	I	5985024	5987003	.	0	.	7.13466	119.906	117.026	5985809	CDS	C06A5.6_WBcoding_5p_-_+62	C06A5.6_WBcoding_5p_-_+62	C06A5.3_WBcoding_5p_+_-685	C06A5.10_WBcoding_5p_-_-2838	C06A5.5_WBcoding_5p_-_-3355	frag215_LUncRNA_3p_+_+16453	frag214_LUncRNA_3p_+_+16844	frag213_LUncRNA_5p_-_-36359	frag216_LUncRNA_3p_-_+45999	21ur-13804_WB21uRNA_5p_-_-70683	21ur-14839_WB21uRNA_3p_-_+114228	cloned_WB21uRNA_3p_-_+114228	21ur-14839_WB21uRNA_5p_-_+114248	C06A5.6_AGmRNA_5p_-_+62	C06A5.3_AGmRNA_5p_+_-673	C06A5.6_AGmRNA_3p_-_-2639	C06A5.5_AGmRNA_5p_-_-3155
I 5997088	I	5996789	5997628	.	0	.	2.4816	12.3619	10.9409	5997088	CDS	C06A5.7_WBcoding_5p_-_+4013	C06A5.7_WBcoding_5p_-_+4013	C06A5.11_WBcoding_3p_+_+4418	C06A5.3_WBcoding_3p_+_+6505	C06A5.12_WBcoding_3p_-_+7567	frag215_LUncRNA_3p_+_+27732	frag214_LUncRNA_3p_+_+28123	frag216_LUncRNA_3p_-_+34720	frag213_LUncRNA_5p_-_-47638	21ur-13804_WB21uRNA_5p_-_-81962	21ur-14839_WB21uRNA_3p_-_+102949	cloned_WB21uRNA_3p_-_+102949	21ur-14839_WB21uRNA_5p_-_+102969	C06A5.11_AGmRNA_3p_+_+4418	C06A5.7_AGmRNA_3p_-_-4419	C06A5.11_AGmRNA_5p_+_+6373	C06A5.7_AGmRNA_5p_-_+6412
I 5997922	I	5997779	5998306	.	0	.	2.92702	18.6743	17.097	5997922	CDS	C06A5.7_WBcoding_5p_-_+3179	C06A5.7_WBcoding_5p_-_+3179	C06A5.11_WBcoding_3p_+_+5252	C06A5.12_WBcoding_3p_-_+6733	C06A5.11_WBcoding_5p_+_+7181	frag215_LUncRNA_3p_+_+28566	frag214_LUncRNA_3p_+_+28957	frag216_LUncRNA_3p_-_+33886	frag213_LUncRNA_5p_-_-48472	21ur-13804_WB21uRNA_5p_-_-82796	21ur-14839_WB21uRNA_3p_-_+102115	cloned_WB21uRNA_3p_-_+102115	21ur-14839_WB21uRNA_5p_-_+102135	C06A5.11_AGmRNA_3p_+_+5252	C06A5.7_AGmRNA_3p_-_-5253	C06A5.12_AGmRNA_3p_-_+6737	C06A5.11_AGmRNA_5p_+_+7207
I 5999162	I	5998606	5999282	.	0	.	2.67249	14.9466	13.4573	5999162	CDS	C06A5.7_WBcoding_5p_-_+1939	C06A5.7_WBcoding_5p_-_+1939	C06A5.12_WBcoding_3p_-_+5493	C06A5.7_WBcoding_3p_-_-6490	C06A5.11_WBcoding_3p_+_+6492	frag215_LUncRNA_3p_+_+29806	frag214_LUncRNA_3p_+_+30197	frag216_LUncRNA_3p_-_+32646	frag217_LUncRNA_5p_+_-48699	21ur-13804_WB21uRNA_5p_-_-84036	21ur-14839_WB21uRNA_3p_-_+100875	cloned_WB21uRNA_3p_-_+100875	21ur-14839_WB21uRNA_5p_-_+100895	C06A5.7_AGmRNA_5p_-_+4338	C06A5.12_AGmRNA_3p_-_+5497	C06A5.11_AGmRNA_3p_+_+6492	C06A5.7_AGmRNA_3p_-_-6493
I 6000099	I	5999467	6000207	.	0	.	2.35434	10.7465	9.37279	6000099	CDS	C06A5.7_WBcoding_5p_-_+1002	C06A5.7_WBcoding_5p_-_+1002	C06A5.12_WBcoding_3p_-_+4556	C06A5.2_WBcoding_5p_+_-6236	C06A5.7_WBcoding_3p_-_-7427	frag215_LUncRNA_3p_+_+30743	frag214_LUncRNA_3p_+_+31134	frag216_LUncRNA_3p_-_+31709	frag217_LUncRNA_5p_+_-47762	21ur-13804_WB21uRNA_5p_-_-84973	21ur-14839_WB21uRNA_3p_-_+99938	cloned_WB21uRNA_3p_-_+99938	21ur-14839_WB21uRNA_5p_-_+99958	C06A5.7_AGmRNA_5p_-_+3401	C06A5.12_AGmRNA_3p_-_+4560	C06A5.2_AGmRNA_5p_+_-6123	C06A5.11_AGmRNA_3p_+_+7429
I 6000842	I	6000695	6001088	.	0	.	2.99065	19.6536	18.055	6000842	CDS	C06A5.7_WBcoding_5p_-_+259	C06A5.7_WBcoding_5p_-_+259	C06A5.12_WBcoding_3p_-_+3813	C06A5.2_WBcoding_5p_+_-5493	C06A5.12_WBcoding_5p_-_+6755	frag216_LUncRNA_3p_-_+30966	frag215_LUncRNA_3p_+_+31486	frag214_LUncRNA_3p_+_+31877	frag217_LUncRNA_5p_+_-47019	21ur-13804_WB21uRNA_5p_-_-85716	21ur-14839_WB21uRNA_3p_-_+99195	cloned_WB21uRNA_3p_-_+99195	21ur-14839_WB21uRNA_5p_-_+99215	C06A5.7_AGmRNA_5p_-_+2658	C06A5.12_AGmRNA_3p_-_+3817	C06A5.2_AGmRNA_5p_+_-5380	C06A5.12_AGmRNA_5p_-_+6819
I 6009365	I	6009079	6009551	.	0	.	2.99065	19.6536	18.055	6009365	CDS	C06A5.8_WBcoding_5p_-_+243	C06A5.8_WBcoding_5p_-_+243	C06A5.9_WBcoding_3p_-_+418	C06A5.8_WBcoding_3p_-_-1285	C06A5.12_WBcoding_5p_-_-1768	frag216_LUncRNA_3p_-_+22443	frag217_LUncRNA_5p_+_-38496	frag215_LUncRNA_3p_+_+40009	frag214_LUncRNA_3p_+_+40400	21ur-14839_WB21uRNA_3p_-_+90672	cloned_WB21uRNA_3p_-_+90672	21ur-14839_WB21uRNA_5p_-_+90692	cloned_WB21uRNA_5p_-_+90692	C06A5.8_AGmRNA_5p_-_+289	C06A5.9_AGmRNA_3p_-_+390	C06A5.8_AGmRNA_3p_-_-1288	C06A5.12_AGmRNA_5p_-_-1704
I 6011339	I	6011127	6011616	.	0	.	2.51342	12.7795	11.3469	6011339	CDS	C06A5.9_WBcoding_5p_-_+186	C06A5.9_WBcoding_5p_-_+186	C06A5.1_WBcoding_5p_+_-721	C06A5.9_WBcoding_3p_-_-1556	C06A5.8_WBcoding_5p_-_-1731	frag216_LUncRNA_3p_-_+20469	frag217_LUncRNA_5p_+_-36522	frag218_LUncRNA_5p_+_-39808	C27A12.t1_WBtRNA_3p_-_+39818	21ur-14839_WB21uRNA_3p_-_+88698	cloned_WB21uRNA_3p_-_+88698	21ur-14839_WB21uRNA_5p_-_+88718	cloned_WB21uRNA_5p_-_+88718	C06A5.9_AGmRNA_5p_-_+569	C06A5.1_AGmRNA_5p_+_-649	C06A5.9_AGmRNA_3p_-_-1584	C06A5.8_AGmRNA_5p_-_-1685
I 6012149	I	6011754	6012465	.	0	.	4.35871	44.5933	42.5722	6012149	CDS	C06A5.1_WBcoding_5p_+_+89	C06A5.1_WBcoding_5p_+_+89	C06A5.9_WBcoding_5p_-_-624	C06A5.8_WBcoding_5p_-_-2541	C06A5.12_WBcoding_5p_-_-4552	frag216_LUncRNA_3p_-_+19659	frag217_LUncRNA_5p_+_-35712	frag218_LUncRNA_5p_+_-38998	C27A12.t1_WBtRNA_3p_-_+39008	21ur-14839_WB21uRNA_3p_-_+87888	cloned_WB21uRNA_3p_-_+87888	21ur-14839_WB21uRNA_5p_-_+87908	cloned_WB21uRNA_5p_-_+87908	C06A5.1_AGmRNA_5p_+_+161	C06A5.9_AGmRNA_5p_-_-241	C06A5.8_AGmRNA_5p_-_-2495	C06A5.12_AGmRNA_5p_-_-4488
I 6038512	I	6038337	6038807	.	0	.	2.86338	17.7136	16.1581	6038512	CDS	C27A12.3_WBcoding_5p_+_+104	C27A12.3_WBcoding_5p_+_+104	C27A12.4_WBcoding_3p_+_+753	C27A12.3_WBcoding_3p_+_-2755	C27A12.4_WBcoding_5p_+_+3058	frag216_LUncRNA_5p_-_-6528	frag217_LUncRNA_5p_+_-9349	frag218_LUncRNA_5p_+_-12635	C27A12.t1_WBtRNA_3p_-_+12645	21ur-14839_WB21uRNA_3p_-_+61525	cloned_WB21uRNA_3p_-_+61525	21ur-14839_WB21uRNA_5p_-_+61545	cloned_WB21uRNA_5p_-_+61545	C27A12.3_AGmRNA_5p_+_+137	C27A12.4_AGmRNA_3p_+_+620	C27A12.3_AGmRNA_3p_+_-2759	C27A12.4_AGmRNA_5p_+_+3081
I 6058386	I	6058157	6058421	.	0	.	1.90892	5.84334	4.6482	6058386	CDS	C27A12.7_WBcoding_5p_-_+40	C27A12.7_WBcoding_5p_-_+40	C27A12.8_WBcoding_3p_-_+65	C27A12.7_WBcoding_3p_-_-2437	C27A12.6_WBcoding_5p_-_-2561	C27A12.13_WBmiRNA_5p_-_-3382	frag218_LUncRNA_3p_+_+7102	C27A12.t1_WBtRNA_5p_-_-7148	frag218_LUncRNA_5p_+_+7239	21ur-14839_WB21uRNA_3p_-_+41651	cloned_WB21uRNA_3p_-_+41651	21ur-14839_WB21uRNA_5p_-_+41671	cloned_WB21uRNA_5p_-_+41671	C27A12.7_AGmRNA_5p_-_+40	C27A12.9_AGmRNA_3p_-_+61	C27A12.7_AGmRNA_3p_-_-2482	C27A12.6_AGmRNA_5p_-_-2563
I 6060854	I	6060186	6061791	.	0	.	3.59514	29.815	28.0207	6060854	CDS	C27A12.8_WBcoding_5p_-_+181	C27A12.8_WBcoding_5p_-_+181	C27A12.9_WBcoding_3p_-_+808	C27A12.8_WBcoding_3p_-_-2403	C27A12.7_WBcoding_5p_-_-2428	C27A12.13_WBmiRNA_5p_-_-5850	frag218_LUncRNA_3p_+_+9570	C27A12.t1_WBtRNA_5p_-_-9616	frag218_LUncRNA_5p_+_+9707	21ur-14839_WB21uRNA_3p_-_+39183	cloned_WB21uRNA_3p_-_+39183	21ur-14839_WB21uRNA_5p_-_+39203	cloned_WB21uRNA_5p_-_+39203	C27A12.9_AGmRNA_3p_-_-2407	C27A12.7_AGmRNA_5p_-_-2428	C27A12.10_AGmRNA_5p_+_-2977	C27A12.7_AGmRNA_3p_-_-4950
I 6063630	I	6063221	6063760	.	0	.	2.88581	18.1027	16.5453	6063630	AG1201	C27A12.10_AGmRNA_5p_+_-201	C27A12.10_WBcoding_5p_+_-460	C27A12.9_WBcoding_3p_-_-1968	C27A12.8_WBcoding_5p_-_-2595	C27A12.9_WBcoding_5p_-_+4404	C27A12.13_WBmiRNA_5p_-_-8626	frag218_LUncRNA_3p_+_+12346	C27A12.t1_WBtRNA_5p_-_-12392	frag218_LUncRNA_5p_+_+12483	21ur-14839_WB21uRNA_3p_-_+36407	cloned_WB21uRNA_3p_-_+36407	21ur-14839_WB21uRNA_5p_-_+36427	cloned_WB21uRNA_5p_-_+36427	C27A12.10_AGmRNA_5p_+_-201	C27A12.9_AGmRNA_5p_-_+4412	ZK484.3_AGmRNA_3p_-_+4908	C27A12.9_AGmRNA_3p_-_-5183
I 6064078	I	6063942	6064156	.	0	.	1.94254	6.32599	5.11572	6064078	CDS	C27A12.10_WBcoding_5p_+_-12	C27A12.10_WBcoding_5p_+_-12	C27A12.9_WBcoding_3p_-_-2416	C27A12.8_WBcoding_5p_-_-3043	C27A12.9_WBcoding_5p_-_+3956	C27A12.13_WBmiRNA_5p_-_-9074	frag218_LUncRNA_3p_+_+12794	C27A12.t1_WBtRNA_5p_-_-12840	frag218_LUncRNA_5p_+_+12931	21ur-14839_WB21uRNA_3p_-_+35959	cloned_WB21uRNA_3p_-_+35959	21ur-14839_WB21uRNA_5p_-_+35979	cloned_WB21uRNA_5p_-_+35979	C27A12.10_AGmRNA_5p_+_+247	C27A12.9_AGmRNA_5p_-_+3964	ZK484.3_AGmRNA_3p_-_+4460	C27A12.9_AGmRNA_3p_-_-5631
I 6074891	I	6074760	6074969	.	0	.	1.96982	6.53032	5.30735	6074891	AG1201	RIT1P.1203_AGncRNA_3p_+_+340	ZK484.4_WBcoding_5p_-_+3958	ZK484.3_WBcoding_5p_-_-4765	C27A12.9_WBcoding_5p_-_-6857	ZK484.2_WBcoding_5p_+_-6893	ZK484.9_WBsnoRNA_3p_-_+7849	frag219_LUncRNA_3p_-_+7919	ZK484.11_WBsnoRNA_5p_+_-17797	C27A12.13_WBmiRNA_5p_-_-19887	21ur-14839_WB21uRNA_3p_-_+25146	cloned_WB21uRNA_3p_-_+25146	21ur-14839_WB21uRNA_5p_-_+25166	cloned_WB21uRNA_5p_-_+25166	RIT1P.1203_AGncRNA_3p_+_+340	RIT1P.1848_AGncRNA_5p_+_-724	RIT1P.1203_AGncRNA_5p_+_+1306	RIT1P.1848_AGncRNA_3p_+_-1308
I 6076142	I	6076051	6076284	.	0	.	2.44978	11.9497	10.5405	6076142	AG1201	RIT1P.1848_AGncRNA_3p_+_-57	ZK484.4_WBcoding_5p_-_+2707	ZK484.2_WBcoding_5p_+_-5642	ZK484.3_WBcoding_5p_-_-6016	C27A12.9_WBcoding_5p_-_-8108	ZK484.9_WBsnoRNA_3p_-_+6598	frag219_LUncRNA_3p_-_+6668	ZK484.11_WBsnoRNA_5p_+_-16546	C27A12.13_WBmiRNA_5p_-_-21138	21ur-14839_WB21uRNA_3p_-_+23895	cloned_WB21uRNA_3p_-_+23895	21ur-14839_WB21uRNA_5p_-_+23915	cloned_WB21uRNA_5p_-_+23915	RIT1P.1848_AGncRNA_3p_+_-57	RIT1P.1203_AGncRNA_3p_+_+1591	ZK484.4_AGmRNA_5p_-_+2748	ZK484.2_AGmRNA_5p_+_-5672
I 6077601	I	6077450	6077974	.	0	.	2.41797	11.543	10.1456	6077601	CDS	ZK484.4_WBcoding_5p_-_+1248	ZK484.4_WBcoding_5p_-_+1248	ZK484.2_WBcoding_5p_+_-4183	ZK484.4_WBcoding_3p_-_-6920	ZK484.3_WBcoding_5p_-_-7475	ZK484.9_WBsnoRNA_3p_-_+5139	frag219_LUncRNA_3p_-_+5209	ZK484.11_WBsnoRNA_5p_+_-15087	C27A12.13_WBmiRNA_5p_-_-22597	21ur-14839_WB21uRNA_3p_-_+22436	cloned_WB21uRNA_3p_-_+22436	21ur-14839_WB21uRNA_5p_-_+22456	cloned_WB21uRNA_5p_-_+22456	ZK484.4_AGmRNA_5p_-_+1289	RIT1P.1848_AGncRNA_3p_+_+1402	RIT1P.1203_AGncRNA_3p_+_+3050	ZK484.2_AGmRNA_5p_+_-4213
I 6078520	I	6078351	6078552	.	0	.	2.00437	6.78898	5.55318	6078520	CDS	ZK484.4_WBcoding_5p_-_+329	ZK484.4_WBcoding_5p_-_+329	ZK484.2_WBcoding_5p_+_-3264	ZK484.4_WBcoding_3p_-_-7839	ZK484.3_WBcoding_5p_-_-8394	ZK484.9_WBsnoRNA_3p_-_+4220	frag219_LUncRNA_3p_-_+4290	ZK484.11_WBsnoRNA_5p_+_-14168	C27A12.13_WBmiRNA_5p_-_-23516	21ur-14839_WB21uRNA_3p_-_+21517	cloned_WB21uRNA_3p_-_+21517	21ur-14839_WB21uRNA_5p_-_+21537	cloned_WB21uRNA_5p_-_+21537	ZK484.4_AGmRNA_5p_-_+370	RIT1P.1848_AGncRNA_3p_+_+2321	ZK484.2_AGmRNA_5p_+_-3294	RIT1P.1203_AGncRNA_3p_+_+3969
I 6080450	I	6080105	6081125	.	0	.	2.57705	13.6307	12.1753	6080450	CDS	ZK484.2_WBcoding_5p_+_-1334	ZK484.2_WBcoding_5p_+_-1334	ZK484.4_WBcoding_5p_-_-1601	ZK484.2_WBcoding_3p_+_-5514	ZK484.5_WBcoding_3p_-_+6921	ZK484.9_WBsnoRNA_3p_-_+2290	frag219_LUncRNA_3p_-_+2360	ZK484.11_WBsnoRNA_5p_+_-12238	T27A3.9_WBsnoRNA_3p_-_+25231	21ur-14839_WB21uRNA_3p_-_+19587	cloned_WB21uRNA_3p_-_+19587	21ur-14839_WB21uRNA_5p_-_+19607	cloned_WB21uRNA_5p_-_+19607	ZK484.2_AGmRNA_5p_+_-1364	ZK484.4_AGmRNA_5p_-_-1560	RIT1P.1848_AGncRNA_3p_+_+4251	ZK484.2_AGmRNA_3p_+_-5509
I 6081451	I	6081372	6081735	.	0	.	2.4816	12.3619	10.9409	6081451	CDS	ZK484.2_WBcoding_5p_+_-333	ZK484.2_WBcoding_5p_+_-333	ZK484.4_WBcoding_5p_-_-2602	ZK484.2_WBcoding_3p_+_-4513	ZK484.5_WBcoding_3p_-_+5920	ZK484.9_WBsnoRNA_3p_-_+1289	frag219_LUncRNA_3p_-_+1359	ZK484.11_WBsnoRNA_5p_+_-11237	T27A3.9_WBsnoRNA_3p_-_+24230	21ur-14839_WB21uRNA_3p_-_+18586	cloned_WB21uRNA_3p_-_+18586	21ur-14839_WB21uRNA_5p_-_+18606	cloned_WB21uRNA_5p_-_+18606	ZK484.2_AGmRNA_5p_+_-363	ZK484.4_AGmRNA_5p_-_-2561	ZK484.2_AGmRNA_3p_+_-4508	RIT1P.1848_AGncRNA_3p_+_+5252
I 6092519	I	6090230	6094084	.	0	.	7.0312	109.041	106.275	6092519	ncRNA	ZK484.11_WBsnoRNA_5p_+_-169	ZK484.1_WBcoding_5p_+_-782	ZK484.6_WBcoding_5p_-_-1622	ZK484.1_WBcoding_3p_+_-1902	ZK484.6_WBcoding_3p_-_-2442	ZK484.11_WBsnoRNA_5p_+_-169	frag219_LUncRNA_5p_-_-9578	ZK484.9_WBsnoRNA_5p_-_-9712	T27A3.9_WBsnoRNA_3p_-_+13162	21ur-14839_WB21uRNA_3p_-_+7518	cloned_WB21uRNA_3p_-_+7518	21ur-14839_WB21uRNA_5p_-_+7538	cloned_WB21uRNA_5p_-_+7538	ZK484.1_AGmRNA_5p_+_+762	ZK484.6_AGmRNA_5p_-_-1045	ZK484.1_AGmRNA_3p_+_-1905	ZK484.6_AGmRNA_3p_-_-2502
I 6107906	I	6107591	6108136	.	0	.	2.35434	10.7465	9.37279	6107906	CDS	T27A3.7_WBcoding_3p_-_-89	T27A3.7_WBcoding_3p_-_-89	T27A3.6_WBcoding_5p_-_-189	T27A3.7_WBcoding_5p_-_+1751	T27A3.6_WBcoding_3p_-_-2042	T27A3.9_WBsnoRNA_5p_-_-2150	ZK484.11_WBsnoRNA_3p_+_+15093	frag219_LUncRNA_5p_-_-24965	ZK484.9_WBsnoRNA_5p_-_-25099	cloned_WB21uRNA_3p_+_+7849	21ur-14839_WB21uRNA_5p_-_-7849	cloned_WB21uRNA_5p_-_-7849	21ur-14839_WB21uRNA_3p_-_-7869	T27A3.7_AGmRNA_3p_-_-136	T27A3.6_AGmRNA_5p_-_+390	T27A3.7_AGmRNA_5p_-_+1803	T27A3.6_AGmRNA_3p_-_-2043
I 6109587	I	6108966	6109747	.	0	.	3.56332	29.2439	27.4594	6109587	CDS	T27A3.7_WBcoding_5p_-_+70	T27A3.7_WBcoding_5p_-_+70	T27A3.2_WBcoding_5p_+_-549	T27A3.7_WBcoding_3p_-_-1770	T27A3.6_WBcoding_5p_-_-1870	T27A3.9_WBsnoRNA_5p_-_-3831	ZK484.11_WBsnoRNA_3p_+_+16774	frag220_LUncRNA_3p_-_+23422	frag221_LUncRNA_3p_-_+26133	cloned_WB21uRNA_3p_+_+9530	21ur-14839_WB21uRNA_5p_-_-9530	cloned_WB21uRNA_5p_-_-9530	21ur-14839_WB21uRNA_3p_-_-9550	T27A3.7_AGmRNA_5p_-_+122	T27A3.2_AGmRNA_5p_+_-515	T27A3.6_AGmRNA_5p_-_-1291	T27A3.7_AGmRNA_3p_-_-1817
I 6110163	I	6109888	6110346	.	0	.	2.99065	19.6536	18.055	6110163	CDS	T27A3.2_WBcoding_5p_+_+27	T27A3.2_WBcoding_5p_+_+27	T27A3.7_WBcoding_5p_-_-506	T27A3.6_WBcoding_5p_-_-2446	T27A3.2_WBcoding_3p_+_-4376	T27A3.9_WBsnoRNA_5p_-_-4407	ZK484.11_WBsnoRNA_3p_+_+17350	frag220_LUncRNA_3p_-_+22846	frag221_LUncRNA_3p_-_+25557	cloned_WB21uRNA_3p_+_+10106	21ur-14839_WB21uRNA_5p_-_-10106	cloned_WB21uRNA_5p_-_-10106	21ur-14839_WB21uRNA_3p_-_-10126	T27A3.2_AGmRNA_5p_+_+61	T27A3.7_AGmRNA_5p_-_-454	T27A3.6_AGmRNA_5p_-_-1867	T27A3.7_AGmRNA_3p_-_-2393
I 6115221	I	6114708	6115320	.	0	.	2.60886	14.0642	12.5975	6115221	AG1201	T27A3.2_AGmRNA_3p_+_+681	T27A3.2_WBcoding_3p_+_+682	T27A3.7_WBcoding_5p_-_-5564	T27A3.1_WBcoding_5p_+_-7371	T27A3.7_WBcoding_3p_-_-7404	T27A3.9_WBsnoRNA_5p_-_-9465	frag220_LUncRNA_3p_-_+17788	frag221_LUncRNA_3p_-_+20499	F56F4.t1_WBtRNA_5p_+_-20611	cloned_WB21uRNA_3p_+_+15164	21ur-14839_WB21uRNA_5p_-_-15164	cloned_WB21uRNA_5p_-_-15164	21ur-14839_WB21uRNA_3p_-_-15184	T27A3.2_AGmRNA_3p_+_+681	T27A3.7_AGmRNA_5p_-_-5512	T27A3.6_AGmRNA_5p_-_-6925	T27A3.7_AGmRNA_3p_-_-7451
I 6117983	I	6117723	6118134	.	0	.	2.86338	17.7136	16.1581	6117983	AG1201	T27A3.2_AGmRNA_3p_+_+3443	T27A3.2_WBcoding_3p_+_+3444	T27A3.1_WBcoding_5p_+_-4609	T27A3.2_WBcoding_5p_+_+7847	T27A3.7_WBcoding_5p_-_-8326	T27A3.9_WBsnoRNA_5p_-_-12227	frag220_LUncRNA_3p_-_+15026	frag221_LUncRNA_3p_-_+17737	F56F4.t1_WBtRNA_5p_+_-17849	cloned_WB21uRNA_3p_+_+17926	21ur-14839_WB21uRNA_5p_-_-17926	cloned_WB21uRNA_5p_-_-17926	21ur-14839_WB21uRNA_3p_-_-17946	T27A3.2_AGmRNA_3p_+_+3443	T27A3.1_AGmRNA_5p_+_-5141	T27A3.2_AGmRNA_5p_+_+7881	T27A3.7_AGmRNA_5p_-_-8274
I 6119048	I	6118339	6120937	.	0	.	2.88994	21.1809	19.5501	6119048	CDS	T27A3.1_WBcoding_5p_+_-3544	T27A3.1_WBcoding_5p_+_-3544	T27A3.2_WBcoding_3p_+_+4509	T27A3.1_WBcoding_3p_+_-7808	T27A3.2_WBcoding_5p_+_+8912	T27A3.9_WBsnoRNA_5p_-_-13292	frag220_LUncRNA_3p_-_+13961	frag221_LUncRNA_3p_-_+16672	F56F4.t1_WBtRNA_5p_+_-16784	cloned_WB21uRNA_3p_+_+18991	21ur-14839_WB21uRNA_5p_-_-18991	cloned_WB21uRNA_5p_-_-18991	21ur-14839_WB21uRNA_3p_-_-19011	T27A3.1_AGmRNA_5p_+_-4076	T27A3.2_AGmRNA_3p_+_+4508	T27A3.1_AGmRNA_3p_+_-7826	T27A3.2_AGmRNA_5p_+_+8946
I 6122315	I	6121093	6122512	.	0	.	2.54523	13.2024	11.7584	6122315	CDS	T27A3.1_WBcoding_5p_+_-277	T27A3.1_WBcoding_5p_+_-277	T27A3.2_WBcoding_3p_+_+7776	F56F4.5_WBcoding_5p_+_-10972	T27A3.2_WBcoding_5p_+_+12179	frag220_LUncRNA_3p_-_+10694	frag221_LUncRNA_3p_-_+13405	F56F4.t1_WBtRNA_5p_+_-13517	frag221_LUncRNA_5p_-_+13607	cloned_WB21uRNA_3p_+_+22258	21ur-14839_WB21uRNA_5p_-_-22258	cloned_WB21uRNA_5p_-_-22258	21ur-14839_WB21uRNA_3p_-_-22278	T27A3.1_AGmRNA_5p_+_-809	T27A3.2_AGmRNA_3p_+_+7775	F56F4.5_AGmRNA_5p_+_-8665	T27A3.2_AGmRNA_5p_+_+12213
I 6122737	I	6122610	6122840	.	0	.	2.44978	11.9497	10.5405	6122737	CDS	T27A3.1_WBcoding_5p_+_+145	T27A3.1_WBcoding_5p_+_+145	T27A3.2_WBcoding_3p_+_+8198	F56F4.5_WBcoding_5p_+_-10550	T27A3.2_WBcoding_5p_+_+12601	frag220_LUncRNA_3p_-_+10272	frag221_LUncRNA_3p_-_+12983	F56F4.t1_WBtRNA_5p_+_-13095	frag221_LUncRNA_5p_-_+13185	cloned_WB21uRNA_3p_+_+22680	21ur-14839_WB21uRNA_5p_-_-22680	cloned_WB21uRNA_5p_-_-22680	21ur-14839_WB21uRNA_3p_-_-22700	T27A3.1_AGmRNA_5p_+_-387	T27A3.2_AGmRNA_3p_+_+8197	F56F4.5_AGmRNA_5p_+_-8243	T27A3.2_AGmRNA_5p_+_+12635
I 6162329	I	6162008	6162408	.	0	.	2.22708	9.22222	7.89746	6162329	ncRNA	T09B4.12a_WBmiRNA_5p_-_-0	T09B4.7_WBcoding_5p_-_-662	T09B4.8_WBcoding_3p_-_+2388	T09B4.6_WBcoding_5p_-_-3159	T09B4.8_WBcoding_5p_-_+4212	T09B4.12a_WBmiRNA_5p_-_-0	T09B4.12_WBmiRNA_3p_-_-36	frag223_LUncRNA_5p_+_-1053	T09B4.t2_WBtRNA_3p_-_+1144	21ur-14010_WB21uRNA_3p_-_+33847	cloned_WB21uRNA_3p_+_+62272	21ur-14839_WB21uRNA_5p_-_-62272	cloned_WB21uRNA_5p_-_-62272	T09B4.7_AGmRNA_5p_-_-309	T09B4.8_AGmRNA_3p_-_+2303	T09B4.7_AGmRNA_3p_-_-2444	T09B4.6_AGmRNA_5p_-_-3033
I 6163374	I	6162708	6163600	.	0	.	3.3088	24.8156	23.1124	6163374	ncRNA	frag223_LUncRNA_5p_+_-8	T09B4.8_WBcoding_3p_-_+1343	T09B4.7_WBcoding_5p_-_-1707	T09B4.8_WBcoding_5p_-_+3167	T09B4.7_WBcoding_3p_-_-3318	frag223_LUncRNA_5p_+_-8	T09B4.t2_WBtRNA_3p_-_+99	frag223_LUncRNA_3p_+_-227	T09B4.t1_WBtRNA_5p_+_-819	21ur-14010_WB21uRNA_3p_-_+32802	cloned_WB21uRNA_3p_+_+63317	21ur-14839_WB21uRNA_5p_-_-63317	cloned_WB21uRNA_5p_-_-63317	T09B4.8_AGmRNA_3p_-_+1258	T09B4.7_AGmRNA_5p_-_-1354	T09B4.8_AGmRNA_5p_-_+3379	T09B4.7_AGmRNA_3p_-_-3489
I 6163915	I	6163746	6164372	.	0	.	3.05428	20.6511	19.031	6163915	ncRNA	T09B4.t1_WBtRNA_5p_+_-278	T09B4.8_WBcoding_3p_-_+802	T09B4.7_WBcoding_5p_-_-2248	T09B4.8_WBcoding_5p_-_+2626	T09B4.7_WBcoding_3p_-_-3859	T09B4.t1_WBtRNA_5p_+_-278	frag223_LUncRNA_3p_+_+314	T09B4.t1_WBtRNA_3p_+_-351	T09B4.t2_WBtRNA_5p_-_-369	21ur-14010_WB21uRNA_3p_-_+32261	cloned_WB21uRNA_3p_+_+63858	21ur-14839_WB21uRNA_5p_-_-63858	cloned_WB21uRNA_5p_-_-63858	T09B4.8_AGmRNA_3p_-_+717	T09B4.7_AGmRNA_5p_-_-1895	T09B4.8_AGmRNA_5p_-_+2838	T09B4.4_AGmRNA_5p_+_-4023
I 6172938	I	6172874	6173062	.	0	.	2.09982	7.794	6.51953	6172938	ncRNA	frag226_LUncRNA_5p_+_-63	T09B4.3_WBcoding_5p_+_-3250	T09B4.4_WBcoding_3p_+_+4293	T09B4.9_WBcoding_3p_-_+5047	T09B4.3_WBcoding_3p_+_-5073	frag226_LUncRNA_5p_+_-63	frag225_LUncRNA_3p_+_+140	T09B4.11_WBmiRNA_5p_-_-179	frag226_LUncRNA_3p_+_-203	21ur-14010_WB21uRNA_3p_-_+23238	cloned_WB21uRNA_3p_+_+72881	21ur-14839_WB21uRNA_5p_-_-72881	cloned_WB21uRNA_5p_-_-72881	T09B4.3_AGmRNA_5p_+_-3224	T09B4.4_AGmRNA_3p_+_+4292	T09B4.9_AGmRNA_3p_-_+5030	T09B4.3_AGmRNA_3p_+_-5120
I 6181374	I	6180605	6181820	.	0	.	5.53588	70.8433	68.4967	6181374	CDS	T09B4.10_WBcoding_3p_-_-58	T09B4.10_WBcoding_3p_-_-58	T09B4.9_WBcoding_5p_-_-532	T09B4.10_WBcoding_5p_-_+2508	T09B4.2_WBcoding_5p_+_-2700	T09B4.20_WBmiRNA_5p_+_-3708	frag228_LUncRNA_3p_+_+4429	frag229_LUncRNA_5p_-_-4429	T09B4.22_WBsnoRNA_5p_-_-4444	21ur-14010_WB21uRNA_3p_-_+14802	cloned_WB21uRNA_3p_+_+81317	21ur-14839_WB21uRNA_5p_-_-81317	cloned_WB21uRNA_5p_-_-81317	T09B4.10_AGmRNA_3p_-_-83	T09B4.9_AGmRNA_5p_-_-532	RIT1M.515_AGncRNA_3p_-_+647	RIT1M.1710_AGncRNA_3p_-_+975
I 6183646	I	6183217	6183936	.	0	.	3.75422	32.7271	30.8828	6183646	CDS	T09B4.10_WBcoding_5p_-_+236	T09B4.10_WBcoding_5p_-_+236	T09B4.2_WBcoding_5p_+_-428	T09B4.1_WBcoding_5p_+_-1816	T09B4.10_WBcoding_3p_-_-2330	T09B4.20_WBmiRNA_5p_+_-1436	frag228_LUncRNA_3p_+_+6701	frag229_LUncRNA_5p_-_-6701	T09B4.22_WBsnoRNA_5p_-_-6716	21ur-14010_WB21uRNA_3p_-_+12530	cloned_WB21uRNA_3p_+_+83589	21ur-14839_WB21uRNA_5p_-_-83589	cloned_WB21uRNA_5p_-_-83589	T09B4.10_AGmRNA_5p_-_+282	T09B4.2_AGmRNA_5p_+_-389	RIT1M.1710_AGncRNA_5p_-_-1170	RIT1M.515_AGncRNA_5p_-_-1425
I 6184220	I	6184102	6184720	.	0	.	2.54523	13.2024	11.7584	6184220	CDS	T09B4.2_WBcoding_5p_+_+146	T09B4.2_WBcoding_5p_+_+146	T09B4.10_WBcoding_5p_-_-338	T09B4.2_WBcoding_3p_+_-1153	T09B4.1_WBcoding_5p_+_-1242	T09B4.20_WBmiRNA_5p_+_-862	frag228_LUncRNA_3p_+_+7275	frag229_LUncRNA_5p_-_-7275	T09B4.22_WBsnoRNA_5p_-_-7290	21ur-14010_WB21uRNA_3p_-_+11956	cloned_WB21uRNA_3p_+_+84163	21ur-14839_WB21uRNA_5p_-_-84163	cloned_WB21uRNA_5p_-_-84163	T09B4.2_AGmRNA_5p_+_+185	T09B4.10_AGmRNA_5p_-_-292	T09B4.2_AGmRNA_3p_+_-1167	T09B4.1_AGmRNA_5p_+_-1183
I 6184967	I	6184914	6185275	.	0	.	2.16345	8.49579	7.19598	6184967	ncRNA	T09B4.20_WBmiRNA_5p_+_-115	T09B4.2_WBcoding_3p_+_-406	T09B4.1_WBcoding_5p_+_-495	T09B4.2_WBcoding_5p_+_+893	T09B4.10_WBcoding_5p_-_-1085	T09B4.20_WBmiRNA_5p_+_-115	frag228_LUncRNA_3p_+_+8022	frag229_LUncRNA_5p_-_-8022	T09B4.22_WBsnoRNA_5p_-_-8037	21ur-14010_WB21uRNA_3p_-_+11209	cloned_WB21uRNA_3p_+_+84910	21ur-14839_WB21uRNA_5p_-_-84910	cloned_WB21uRNA_5p_-_-84910	T09B4.2_AGmRNA_3p_+_-420	T09B4.1_AGmRNA_5p_+_-436	T09B4.2_AGmRNA_5p_+_+932	T09B4.10_AGmRNA_5p_-_-1039
I 6210609	I	6209301	6211979	.	0	.	6.01311	82.4998	80.0194	6210609	AG1201	T08B2.7_AGmRNA_5p_-_+500	T08B2.7_WBcoding_5p_-_+548	T08B2.8_WBcoding_3p_-_+660	T08B2.9_WBcoding_3p_-_+1379	T08B2.7_WBcoding_3p_-_-3653	frag230_LUncRNA_5p_+_-2088	T08B2.13_WBsnoRNA_3p_-_+2089	T08B2.t1_WBps_3p_-_+2214	T08B2.13_WBsnoRNA_5p_-_+2217	21ur-14010_WB21uRNA_5p_-_-14413	21ur-15496_WB21uRNA_3p_-_+88329	cloned_WB21uRNA_3p_+_+110552	21ur-14839_WB21uRNA_5p_-_-110552	T08B2.7_AGmRNA_5p_-_+500	T08B2.9_AGmRNA_3p_-_+663	T05E7.1_AGmRNA_3p_+_+3652	T08B2.7_AGmRNA_3p_-_-3680
I 6212445	I	6212191	6212755	.	0	.	2.41797	11.543	10.1456	6212445	ncRNA	frag230_LUncRNA_5p_+_-252	T08B2.9_WBcoding_3p_-_-457	T08B2.8_WBcoding_5p_-_-556	T08B2.7_WBcoding_5p_-_-1288	T08B2.9_WBcoding_5p_-_+2143	frag230_LUncRNA_5p_+_-252	T08B2.13_WBsnoRNA_3p_-_+253	T08B2.t1_WBps_3p_-_+378	T08B2.13_WBsnoRNA_5p_-_+381	21ur-14010_WB21uRNA_5p_-_-16249	21ur-15496_WB21uRNA_3p_-_+86493	cloned_WB21uRNA_3p_+_+112388	21ur-14839_WB21uRNA_5p_-_-112388	T08B2.9_AGmRNA_3p_-_-1173	T08B2.7_AGmRNA_5p_-_-1336	T08B2.9_AGmRNA_5p_-_+2143	T08B2.15_AGmRNA_5p_+_-2195
I 6213262	I	6212964	6213407	.	0	.	2.41797	11.543	10.1456	6213262	ncRNA	frag230_LUncRNA_3p_+_+345	T08B2.9_WBcoding_3p_-_-1274	T08B2.8_WBcoding_5p_-_-1373	T08B2.15_WBcoding_5p_+_-1405	T08B2.8_WBcoding_3p_-_-1993	frag230_LUncRNA_3p_+_+345	T08B2.t1_WBps_5p_-_-368	T08B2.13_WBsnoRNA_5p_-_-436	T08B2.t1_WBps_3p_-_-439	21ur-14010_WB21uRNA_5p_-_-17066	21ur-15496_WB21uRNA_3p_-_+85676	cloned_WB21uRNA_3p_+_+113205	21ur-14839_WB21uRNA_5p_-_-113205	T08B2.9_AGmRNA_5p_-_+1326	T08B2.15_AGmRNA_5p_+_-1378	T08B2.9_AGmRNA_3p_-_-1990	T08B2.7_AGmRNA_5p_-_-2153
I 6215901	I	6214958	6216877	.	0	.	3.62695	30.39	28.5858	6215901	AG1201	T08B2.10_AGmRNA_3p_-_-108	T08B2.15_WBcoding_3p_+_+168	T08B2.5_WBcoding_5p_+_+230	T08B2.15_WBcoding_5p_+_+1234	T08B2.9_WBcoding_5p_-_-1313	frag230_LUncRNA_3p_+_+2984	T08B2.t1_WBps_5p_-_-3007	T08B2.13_WBsnoRNA_5p_-_-3075	T08B2.t1_WBps_3p_-_-3078	21ur-14010_WB21uRNA_5p_-_-19705	21ur-15496_WB21uRNA_3p_-_+83037	cloned_WB21uRNA_3p_+_+115844	21ur-14839_WB21uRNA_5p_-_-115844	T08B2.10_AGmRNA_3p_-_-108	T08B2.15_AGmRNA_5p_+_+1261	T08B2.9_AGmRNA_5p_-_-1313	T08B2.15_AGmRNA_3p_+_-3986
I 6220622	I	6218058	6221641	.	0	.	9.13101	169.852	165.89	6220622	CDS	T08B2.10_WBcoding_5p_-_+146	T08B2.10_WBcoding_5p_-_+146	T08B2.11_WBcoding_3p_-_+625	T08B2.5_WBcoding_3p_+_+709	T08B2.11_WBcoding_5p_-_+2495	frag230_LUncRNA_3p_+_+7705	T08B2.t1_WBps_5p_-_-7728	T08B2.13_WBsnoRNA_5p_-_-7796	T08B2.t1_WBps_3p_-_-7799	21ur-14010_WB21uRNA_5p_-_-24426	21ur-15496_WB21uRNA_3p_-_+78316	cloned_WB21uRNA_3p_+_+120565	21ur-14839_WB21uRNA_5p_-_-120565	T08B2.10_AGmRNA_5p_-_+309	RIT1P.1955_AGncRNA_3p_+_-309	T08B2.11_AGmRNA_3p_-_+434	RIT1P.1955_AGncRNA_5p_+_+614
I 6224393	I	6224314	6224692	.	0	.	2.67249	14.9466	13.4573	6224393	AG1201	T08B2.4_AGmRNA_5p_+_-478	T08B2.4_WBcoding_5p_+_-705	T08B2.11_WBcoding_5p_-_-1276	T08B2.4_WBcoding_3p_+_-1573	T08B2.11_WBcoding_3p_-_-3146	frag230_LUncRNA_3p_+_+11476	T08B2.t1_WBps_5p_-_-11499	T08B2.13_WBsnoRNA_5p_-_-11567	T08B2.t1_WBps_3p_-_-11570	21ur-14010_WB21uRNA_5p_-_-28197	21ur-15496_WB21uRNA_3p_-_+74545	cloned_WB21uRNA_3p_+_+124336	21ur-14839_WB21uRNA_5p_-_-124336	T08B2.4_AGmRNA_5p_+_-478	RIT1P.1712_AGncRNA_3p_+_+1016	T08B2.11_AGmRNA_5p_-_-1016	RIT1P.1712_AGncRNA_5p_+_+1752
I 6225055	I	6224967	6225177	.	0	.	2.22708	9.22222	7.89746	6225055	CDS	T08B2.4_WBcoding_5p_+_-43	T08B2.4_WBcoding_5p_+_-43	T08B2.11_WBcoding_5p_-_-1938	T08B2.3_WBcoding_5p_+_-3046	T08B2.11_WBcoding_3p_-_-3808	frag230_LUncRNA_3p_+_+12138	T08B2.t1_WBps_5p_-_-12161	T08B2.13_WBsnoRNA_5p_-_-12229	T08B2.t1_WBps_3p_-_-12232	21ur-14010_WB21uRNA_5p_-_-28859	21ur-15496_WB21uRNA_3p_-_+73883	cloned_WB21uRNA_3p_+_+124998	21ur-14839_WB21uRNA_5p_-_-124998	T08B2.4_AGmRNA_5p_+_+184	RIT1P.1712_AGncRNA_3p_+_+1678	T08B2.11_AGmRNA_5p_-_-1678	RIT1P.1712_AGncRNA_5p_+_+2414
I 6282750	I	6282522	6284876	.	0	.	4.186	41.2053	39.2368	6282750	ncRNA	frag235_LUncRNA_5p_+_-748	C10G11.7_WBcoding_5p_+_-2223	C10G11.6_WBcoding_5p_+_-6683	C10G11.9_WBcoding_5p_-_-7480	C10G11.8_WBcoding_5p_-_-8980	frag235_LUncRNA_5p_+_-748	frag236_LUncRNA_3p_-_+783	frag235_LUncRNA_3p_+_-889	frag236_LUncRNA_5p_-_+924	21ur-15496_WB21uRNA_3p_-_+16188	21ur-14010_WB21uRNA_5p_-_-86554	cloned_WB21uRNA_3p_+_+182693	21ur-14839_WB21uRNA_5p_-_-182693	C10G11.7_AGmRNA_5p_+_-832	C10G11.6_AGmRNA_5p_+_-5992	C10G11.7_AGmRNA_3p_+_-6569	C10G11.9_AGmRNA_5p_-_-7456
I 6285313	I	6285006	6285615	.	0	.	2.22708	9.22222	7.89746	6285313	CDS	C10G11.7_WBcoding_5p_+_+340	C10G11.7_WBcoding_5p_+_+340	C10G11.6_WBcoding_5p_+_-4120	C10G11.5_WBcoding_5p_+_-9585	C10G11.9_WBcoding_5p_-_-10043	frag237_LUncRNA_3p_-_+377	frag238_LUncRNA_3p_-_+1037	frag236_LUncRNA_5p_-_-1639	frag235_LUncRNA_3p_+_+1674	21ur-15496_WB21uRNA_3p_-_+13625	21ur-14010_WB21uRNA_5p_-_-89117	cloned_WB21uRNA_3p_+_+185256	21ur-14839_WB21uRNA_5p_-_-185256	C10G11.7_AGmRNA_5p_+_+1731	C10G11.6_AGmRNA_5p_+_-3429	C10G11.7_AGmRNA_3p_+_-4006	C10G11.6_AGmRNA_3p_+_-9682
I 6288050	I	6287948	6288184	.	0	.	2.00437	6.78898	5.55318	6288050	AG1201	C10G11.6_AGmRNA_5p_+_-692	C10G11.7_WBcoding_3p_+_-1292	C10G11.6_WBcoding_5p_+_-1383	C10G11.7_WBcoding_5p_+_+3077	C10G11.6_WBcoding_3p_+_-5807	frag238_LUncRNA_5p_-_-1476	frag237_LUncRNA_5p_-_-2149	frag236_LUncRNA_5p_-_-4376	frag235_LUncRNA_3p_+_+4411	21ur-15496_WB21uRNA_3p_-_+10888	21ur-14010_WB21uRNA_5p_-_-91854	cloned_WB21uRNA_3p_+_+187993	21ur-14839_WB21uRNA_5p_-_-187993	C10G11.6_AGmRNA_5p_+_-692	C10G11.7_AGmRNA_3p_+_-1269	C10G11.6_AGmRNA_3p_+_-6945	C10G11.5_AGmRNA_5p_+_-7021
I 6288546	I	6288495	6288868	.	0	.	2.03618	7.11752	5.86874	6288546	AG1201	C10G11.6_AGmRNA_5p_+_-196	C10G11.7_WBcoding_3p_+_-796	C10G11.6_WBcoding_5p_+_-887	C10G11.7_WBcoding_5p_+_+3573	C10G11.6_WBcoding_3p_+_-5311	frag238_LUncRNA_5p_-_-1972	frag237_LUncRNA_5p_-_-2645	frag236_LUncRNA_5p_-_-4872	frag235_LUncRNA_3p_+_+4907	21ur-15496_WB21uRNA_3p_-_+10392	21ur-14010_WB21uRNA_5p_-_-92350	cloned_WB21uRNA_3p_+_+188489	21ur-14839_WB21uRNA_5p_-_-188489	C10G11.6_AGmRNA_5p_+_-196	C10G11.7_AGmRNA_3p_+_-773	C10G11.6_AGmRNA_3p_+_-6449	C10G11.5_AGmRNA_5p_+_-6525
I 6293762	I	6293662	6293877	.	0	.	2.068	7.45256	6.19091	6293762	CDS	C10G11.6_WBcoding_3p_+_-95	C10G11.6_WBcoding_3p_+_-95	C10G11.5_WBcoding_5p_+_-1136	C10G11.4_WBcoding_5p_+_-4007	C10G11.6_WBcoding_5p_+_+4329	frag238_LUncRNA_5p_-_-7188	frag239_LUncRNA_3p_-_+7617	frag237_LUncRNA_5p_-_-7861	frag236_LUncRNA_5p_-_-10088	21ur-15496_WB21uRNA_3p_-_+5176	21ur-14010_WB21uRNA_5p_-_-97566	cloned_WB21uRNA_3p_+_+193705	21ur-14839_WB21uRNA_5p_-_-193705	C10G11.6_AGmRNA_3p_+_-1233	C10G11.5_AGmRNA_5p_+_-1309	C10G11.4_AGmRNA_5p_+_-4007	C10G11.7_AGmRNA_3p_+_+4443
I 6315276	I	6314850	6320225	.	0	.	7.4448	120.414	117.525	6315276	CDS	F26B1.3_WBcoding_5p_+_+43	F26B1.3_WBcoding_5p_+_+43	F26B1.6_WBcoding_3p_+_+650	F26B1.3_WBcoding_3p_+_-1993	F26B1.2_WBcoding_5p_+_-2427	frag239_LUncRNA_5p_-_-13748	frag238_LUncRNA_5p_-_-28702	frag237_LUncRNA_5p_-_-29375	frag236_LUncRNA_5p_-_-31602	21ur-15496_WB21uRNA_5p_-_-16318	21ur-14010_WB21uRNA_5p_-_-119080	cloned_WB21uRNA_3p_+_+215219	21ur-14839_WB21uRNA_5p_-_-215219	F26B1.3_AGmRNA_5p_+_+79	F26B1.6_AGmRNA_3p_+_+654	F26B1.3_AGmRNA_3p_+_-2304	RIT1M.1869_AGncRNA_3p_-_+2312
I 6337319	I	6337045	6337386	.	0	.	2.54523	13.2024	11.7584	6337319	AG1201	RIT1P.1236_AGncRNA_5p_+_-334	K04F10.4_WBcoding_5p_+_-4912	F26B1.8_WBcoding_3p_+_+7134	F26B1.1_WBcoding_3p_+_+9345	F26B1.7_WBcoding_5p_-_-13324	frag240_LUncRNA_3p_-_+11471	K04F10.5_WBte_3p_-_+12938	frag239_LUncRNA_5p_-_-35791	frag241_LUncRNA_3p_-_+37525	21ur-15496_WB21uRNA_5p_-_-38361	21ur-14010_WB21uRNA_5p_-_-141123	cloned_WB21uRNA_3p_-_+209404	21ur-14742_WB21uRNA_5p_+_-209404	RIT1P.1236_AGncRNA_5p_+_-334	RIT1P.1921_AGncRNA_3p_+_+1663	K04F10.4_AGmRNA_5p_+_-3642	RIT1P.1126_AGncRNA_3p_+_+6397
I 6338290	I	6338153	6338430	.	0	.	2.22143	9.1764	7.86187	6338290	AG1201	RIT1P.1236_AGncRNA_3p_+_+86	K04F10.4_WBcoding_5p_+_-3941	F26B1.8_WBcoding_3p_+_+8105	F26B1.1_WBcoding_3p_+_+10316	F26B1.7_WBcoding_5p_-_-14295	frag240_LUncRNA_3p_-_+10500	K04F10.5_WBte_3p_-_+11967	frag241_LUncRNA_3p_-_+36554	frag242_LUncRNA_3p_-_+36718	21ur-15496_WB21uRNA_5p_-_-39332	21ur-14010_WB21uRNA_5p_-_-142094	cloned_WB21uRNA_3p_-_+208433	21ur-14742_WB21uRNA_5p_+_-208433	RIT1P.1236_AGncRNA_3p_+_+86	RIT1P.1921_AGncRNA_3p_+_+2634	K04F10.4_AGmRNA_5p_+_-2671	RIT1P.1921_AGncRNA_5p_+_+3180
[truncated: 8,101 more rows]
[truncated: 47 more columns]

## Sheet: IGN-k27ac Coding targets
peak	chromosome	start	stop	name	score	strand	fold enrichment value	pValue(-log10)	qValue(-log10)	peak	colsest coding	WB ID	WBcoding	end	strand	distance
I 10026426	I	10026186	10026558	.	0	.	3.75422	32.7271	30.8828	10026426	F10G8.3	WBGene00003803	WBcoding	5p	+	248
[truncated: 8,810 more rows]

## Sheet: IGN-k27ac unique coding_targets
peak	chromosome	start	stop	name	score	strand	fold enrichment value	pValue(-log10)	qValue(-log10)	peak	colsest coding	gene	WB ID	WBcoding	end	strand	distance	IGN-enriched expression	IGN FPKM	SOM FPKM
[truncated: 3,585 more rows]

[truncated: 5 more sheets: 5075 IGN-enriched FPKM, neither-1362, K4 only-1858, k27 only-35, both-1576]
