# Supplementary material for: Isolated C. elegans germ nuclei exhibit distinct genomic profiles of histone modification and gene expression
Source: BMC Genomics. 2019 Jun 17;20:500. doi: 10.1186/s12864-019-5893-9 (PMC6580472; doi:10.1186/s12864-019-5893-9)
Supplement: Supplementary file 13 — SOM_H3K27ac_q0.001_peaks_ce10 (XLSX 5600 kb) [file 12864_2019_5893_MOESM13_ESM.xlsx]

## Sheet: SOM_H3K27ac_q0.001_peaks_ce10.t
											closest overall element		closest coding				closest coding				closest 21ur				closest RNA														closest noncoding
peak	chromosome	start	stop	name	score	strand	enrichment value	pValue(-log10)	qValue(-log10)	peak offset	type	name	coding 1	coding 2	coding 3	coding 4	non-coding 1	non-coding 2	non-coding 3	non-coding 4	21ur 1	21ur 2	21ur 3	21ur 4	RNA 1	RNA 2	RNA 3	RNA 4															source	location of element	strand	distance from peak	name	source	location of element
150	I	13	373	.	0	.	1.65303	10.8842	9.35412	150	AG1201	RIT1M.898_AGncRNA_3p_-_+2288	Y74C9A.3_WBcoding_3p_-_+3969	Y74C9A.2_WBcoding_5p_+_-10263	Y74C9A.4_WBcoding_3p_-_+17333	Y74C9A.5_WBcoding_3p_-_+27445	Y74C9A.6_WBsnoRNA_3p_-_+3597	frag1_LUncRNA_3p_-_+110401	frag2_LUncRNA_5p_+_-110426	frag1_LUncRNA_5p_-_+110621	21ur-15479_WB21uRNA_5p_+_-31373	21ur-13439_WB21uRNA_5p_+_-32265	21ur-13877_WB21uRNA_3p_-_+115506	21ur-15400_WB21uRNA_3p_-_+272453	RIT1M.898_AGncRNA_3p_-_+2288	RIT1M.1740_AGncRNA_3p_-_+3269	Y74C9A.3_AGmRNA_3p_-_+4030	RIT1P.1131_AGncRNA_5p_+_-5196
3629	I	3374	4412	.	0	.	2.82271	13.1881	11.5759	3629	ncRNA	Y74C9A.6_WBsnoRNA_3p_-_+118	Y74C9A.3_WBcoding_3p_-_+490	Y74C9A.2_WBcoding_5p_+_-6784	Y74C9A.4_WBcoding_3p_-_+13854	Y74C9A.5_WBcoding_3p_-_+23966	Y74C9A.6_WBsnoRNA_3p_-_+118	frag1_LUncRNA_3p_-_+106922	frag2_LUncRNA_5p_+_-106947	frag1_LUncRNA_5p_-_+107142	21ur-15479_WB21uRNA_5p_+_-27894	21ur-13439_WB21uRNA_5p_+_-28786	21ur-13877_WB21uRNA_3p_-_+112027	21ur-15400_WB21uRNA_3p_-_+268974	RIT1M.1740_AGncRNA_3p_-_-210	RIT1M.898_AGncRNA_5p_-_-373	Y74C9A.3_AGmRNA_3p_-_+551	RIT1M.898_AGncRNA_3p_-_-1191
11078	I	10979	11161	.	0	.	2.28387	7.09589	5.74236	11078	CDS	Y74C9A.2_WBcoding_5p_+_+665	Y74C9A.2_WBcoding_5p_+_+665	Y74C9A.3_WBcoding_5p_-_-846	Y74C9A.2_WBcoding_3p_+_-5764	Y74C9A.4_WBcoding_3p_-_+6405	Y74C9A.6_WBsnoRNA_5p_-_-7169	frag1_LUncRNA_3p_-_+99473	frag2_LUncRNA_5p_+_-99498	frag1_LUncRNA_5p_-_+99693	21ur-15479_WB21uRNA_5p_+_-20445	21ur-13439_WB21uRNA_5p_+_-21337	21ur-13877_WB21uRNA_3p_-_+104578	21ur-15400_WB21uRNA_3p_-_+261525	Y74C9A.3_AGmRNA_5p_-_-848	Y74C9A.2_AGmRNA_5p_+_+3623	RIT1P.1131_AGncRNA_3p_+_+4623	Y74C9A.2_AGmRNA_3p_+_-5710
11700	I	11435	11848	.	0	.	3.20762	17.7222	15.9552	11700	CDS	Y74C9A.2_WBcoding_5p_+_+1287	Y74C9A.2_WBcoding_5p_+_+1287	Y74C9A.3_WBcoding_5p_-_-1468	Y74C9A.2_WBcoding_3p_+_-5142	Y74C9A.4_WBcoding_3p_-_+5783	Y74C9A.6_WBsnoRNA_5p_-_-7791	frag1_LUncRNA_3p_-_+98851	frag2_LUncRNA_5p_+_-98876	frag1_LUncRNA_5p_-_+99071	21ur-15479_WB21uRNA_5p_+_-19823	21ur-13439_WB21uRNA_5p_+_-20715	21ur-13877_WB21uRNA_3p_-_+103956	21ur-15400_WB21uRNA_3p_-_+260903	Y74C9A.3_AGmRNA_5p_-_-1470	Y74C9A.2_AGmRNA_5p_+_+4245	RIT1P.1131_AGncRNA_3p_+_+5245	Y74C9A.4_AGmRNA_3p_-_+5787
15122	I	15023	15188	.	0	.	2.52333	10.0182	8.52481	15122	AG1201	Y74C9A.2_AGmRNA_3p_+_-1666	Y74C9A.2_WBcoding_3p_+_-1720	Y74C9A.4_WBcoding_3p_-_+2361	Y74C9A.2_WBcoding_5p_+_+4709	Y74C9A.3_WBcoding_5p_-_-4890	Y74C9A.6_WBsnoRNA_5p_-_-11213	frag1_LUncRNA_3p_-_+95429	frag2_LUncRNA_5p_+_-95454	frag1_LUncRNA_5p_-_+95649	21ur-15479_WB21uRNA_5p_+_-16401	21ur-13439_WB21uRNA_5p_+_-17293	21ur-13877_WB21uRNA_3p_-_+100534	21ur-15400_WB21uRNA_3p_-_+257481	Y74C9A.2_AGmRNA_3p_+_-1666	Y74C9A.4_AGmRNA_3p_-_+2365	RIT1P.1696_AGncRNA_5p_+_-3953	Y74C9A.3_AGmRNA_5p_-_-4892
31942	I	31737	32100	.	0	.	2.31053	8.09294	6.69384	31942	CDS	Y74C9A.5_WBcoding_5p_-_+540	Y74C9A.5_WBcoding_5p_-_+540	Y74C9A.4_WBcoding_5p_-_-5161	Y74C9A.1_WBcoding_5p_+_-11791	Y74C9A.4_WBcoding_3p_-_-14459	Y74C9A.6_WBsnoRNA_5p_-_-28033	frag1_LUncRNA_3p_-_+78609	frag2_LUncRNA_5p_+_-78634	frag1_LUncRNA_5p_-_+78829	21ur-15479_WB21uRNA_3p_+_+399	21ur-13439_WB21uRNA_5p_+_-473	21ur-13877_WB21uRNA_3p_-_+83714	21ur-15400_WB21uRNA_3p_-_+240661	Y74C9A.5_AGmRNA_5p_-_+629	Y74C9A.4_AGmRNA_5p_-_-5062	Y74C9A.1_AGmRNA_5p_+_-11602	RIT1P.1696_AGncRNA_3p_+_+12446
34235	I	32419	37079	.	0	.	7.01063	78.9143	75.8237	34235	AG1201	Y74C9A.5_AGmRNA_5p_-_-1664	Y74C9A.5_WBcoding_5p_-_-1753	Y74C9A.4_WBcoding_5p_-_-7454	Y74C9A.1_WBcoding_5p_+_-9498	Y48G1C.12_WBcoding_5p_+_-13237	Y74C9A.6_WBsnoRNA_5p_-_-30326	frag1_LUncRNA_3p_-_+76316	frag2_LUncRNA_5p_+_-76341	frag1_LUncRNA_5p_-_+76536	21ur-13439_WB21uRNA_3p_+_+1800	21ur-15479_WB21uRNA_3p_+_+2692	21ur-13877_WB21uRNA_3p_-_+81421	21ur-15400_WB21uRNA_3p_-_+238368	Y74C9A.5_AGmRNA_5p_-_-1664	Y74C9A.4_AGmRNA_5p_-_-7355	Y74C9A.1_AGmRNA_5p_+_-9309	Y48G1C.12_AGmRNA_5p_+_-13228
37426	I	37307	37535	.	0	.	2.33062	7.36254	5.99163	37426	AG1201	Y74C9A.5_AGmRNA_5p_-_-4855	Y74C9A.5_WBcoding_5p_-_-4944	Y74C9A.1_WBcoding_5p_+_-6307	Y74C9A.5_WBcoding_3p_-_-9831	Y48G1C.12_WBcoding_5p_+_-10046	Y74C9A.6_WBsnoRNA_5p_-_-33517	frag1_LUncRNA_3p_-_+73125	frag2_LUncRNA_5p_+_-73150	frag1_LUncRNA_5p_-_+73345	21ur-13439_WB21uRNA_3p_+_+4991	21ur-15479_WB21uRNA_3p_+_+5883	21ur-13877_WB21uRNA_3p_-_+78230	21ur-15400_WB21uRNA_3p_-_+235177	Y74C9A.5_AGmRNA_5p_-_-4855	Y74C9A.1_AGmRNA_5p_+_-6118	Y74C9A.5_AGmRNA_3p_-_-9835	Y48G1C.12_AGmRNA_5p_+_-10037
40256	I	39994	40508	.	0	.	3.51894	28.7845	26.7219	40256	AG1201	Y74C9A.1_AGmRNA_5p_+_-3288	Y74C9A.1_WBcoding_5p_+_-3477	Y48G1C.12_WBcoding_5p_+_-7216	Y74C9A.5_WBcoding_5p_-_-7774	Y48G1C.12_WBcoding_3p_+_-9563	Y74C9A.6_WBsnoRNA_5p_-_-36347	frag1_LUncRNA_3p_-_+70295	frag2_LUncRNA_5p_+_-70320	frag1_LUncRNA_5p_-_+70515	21ur-13439_WB21uRNA_3p_+_+7821	21ur-15479_WB21uRNA_3p_+_+8713	21ur-13877_WB21uRNA_3p_-_+75400	21ur-15400_WB21uRNA_3p_-_+232347	Y74C9A.1_AGmRNA_5p_+_-3288	Y48G1C.12_AGmRNA_5p_+_-7207	Y74C9A.5_AGmRNA_5p_-_-7685	Y48G1C.12_AGmRNA_3p_+_-9601
41961	I	40785	42075	.	0	.	3.44738	18.5598	16.7639	41961	AG1201	Y74C9A.1_AGmRNA_5p_+_-1583	Y74C9A.1_WBcoding_5p_+_-1772	Y48G1C.12_WBcoding_5p_+_-5511	Y48G1C.4_WBcoding_5p_+_-7958	Y74C9A.5_WBcoding_5p_-_-9479	Y74C9A.6_WBsnoRNA_5p_-_-38052	frag1_LUncRNA_3p_-_+68590	frag2_LUncRNA_5p_+_-68615	frag1_LUncRNA_5p_-_+68810	21ur-13439_WB21uRNA_3p_+_+9526	21ur-15479_WB21uRNA_3p_+_+10418	21ur-13877_WB21uRNA_3p_-_+73695	21ur-15400_WB21uRNA_3p_-_+230642	Y74C9A.1_AGmRNA_5p_+_-1583	Y48G1C.12_AGmRNA_5p_+_-5502	Y48G1C.4_AGmRNA_5p_+_-7959	Y74C9A.5_AGmRNA_5p_-_-9390
42781	I	42378	43030	.	0	.	2.82388	12.8503	11.2447	42781	AG1201	Y74C9A.1_AGmRNA_5p_+_-763	Y74C9A.1_WBcoding_5p_+_-952	Y48G1C.12_WBcoding_5p_+_-4691	Y48G1C.4_WBcoding_5p_+_-7138	Y74C9A.5_WBcoding_5p_-_-10299	Y74C9A.6_WBsnoRNA_5p_-_-38872	frag1_LUncRNA_3p_-_+67770	frag2_LUncRNA_5p_+_-67795	frag1_LUncRNA_5p_-_+67990	21ur-13439_WB21uRNA_3p_+_+10346	21ur-15479_WB21uRNA_3p_+_+11238	21ur-13877_WB21uRNA_3p_-_+72875	21ur-15400_WB21uRNA_3p_-_+229822	Y74C9A.1_AGmRNA_5p_+_-763	Y48G1C.12_AGmRNA_5p_+_-4682	Y48G1C.4_AGmRNA_5p_+_-7139	Y74C9A.5_AGmRNA_5p_-_-10210
70544	I	70331	70848	.	0	.	2.97614	14.0748	12.4293	70544	AG1201	Y48G1C.2_AGmRNA_5p_+_-540	Y48G1C.2_WBcoding_5p_+_-1314	Y48G1C.5_WBcoding_5p_-_-6523	Y48G1C.2_WBcoding_3p_+_-10527	Y48G1C.10_WBcoding_5p_+_-10657	frag1_LUncRNA_3p_-_+40007	frag2_LUncRNA_5p_+_-40032	frag1_LUncRNA_5p_-_+40227	frag3_LUncRNA_3p_-_+40743	21ur-13439_WB21uRNA_3p_+_+38109	21ur-15479_WB21uRNA_3p_+_+39001	21ur-13877_WB21uRNA_3p_-_+45112	21ur-15400_WB21uRNA_3p_-_+202059	Y48G1C.2_AGmRNA_5p_+_-540	Y48G1C.5_AGmRNA_5p_-_-6476	Y48G1C.2_AGmRNA_3p_+_-10527	Y48G1C.10_AGmRNA_5p_+_-10627
96371	I	96240	96558	.	0	.	3.60669	21.6014	19.7211	96371	AG1201	Y48G1C.8_AGmRNA_3p_-_+104	Y48G1C.7_WBcoding_3p_-_+164	Y48G1C.13_WBcoding_5p_-_-1004	Y48G1C.1_WBcoding_3p_+_+1490	Y48G1C.9_WBcoding_3p_+_+3494	frag1_LUncRNA_3p_-_+14180	frag2_LUncRNA_5p_+_-14205	frag1_LUncRNA_5p_-_+14400	frag3_LUncRNA_3p_-_+14916	21ur-13877_WB21uRNA_3p_-_+19285	21ur-13439_WB21uRNA_3p_+_+63936	21ur-15479_WB21uRNA_3p_+_+64828	21ur-15400_WB21uRNA_3p_-_+176232	Y48G1C.8_AGmRNA_3p_-_+104	Y48G1C.13_AGmRNA_5p_-_-947	Y48G1C.1_AGmRNA_3p_+_+1518	Y48G1C.13_AGmRNA_3p_-_-1556
97884	I	97768	97973	.	0	.	2.87797	12.5077	10.9176	97884	CDS	Y48G1C.7_WBcoding_3p_-_-1349	Y48G1C.7_WBcoding_3p_-_-1349	Y48G1C.13_WBcoding_5p_-_-2517	Y48G1C.7_WBcoding_5p_-_+2729	Y48G1C.13_WBcoding_3p_-_-2926	frag1_LUncRNA_3p_-_+12667	frag2_LUncRNA_5p_+_-12692	frag1_LUncRNA_5p_-_+12887	frag3_LUncRNA_3p_-_+13403	21ur-13877_WB21uRNA_3p_-_+17772	21ur-13439_WB21uRNA_3p_+_+65449	21ur-15479_WB21uRNA_3p_+_+66341	21ur-15400_WB21uRNA_3p_-_+174719	Y48G1C.8_AGmRNA_3p_-_-1409	Y48G1C.13_AGmRNA_5p_-_-2460	Y48G1C.1_AGmRNA_3p_+_+3031	Y48G1C.13_AGmRNA_3p_-_-3069
110503	I	107716	111353	.	0	.	6.28965	74.4263	71.4268	110503	ncRNA	frag1_LUncRNA_3p_-_+48	F53G12.1_WBcoding_5p_-_-426	F53G12.10_WBcoding_5p_+_-533	F53G12.1_WBcoding_3p_-_-1817	F53G12.9_WBcoding_5p_+_-1862	frag1_LUncRNA_3p_-_+48	frag2_LUncRNA_5p_+_-73	frag1_LUncRNA_5p_-_+268	frag3_LUncRNA_3p_-_+784	21ur-13877_WB21uRNA_3p_-_+5153	21ur-13439_WB21uRNA_3p_+_+78068	21ur-15479_WB21uRNA_3p_+_+78960	21ur-15400_WB21uRNA_3p_-_+162100	RIT1P.1583_AGncRNA_3p_+_-256	RIT1M.749_AGmRNA_3p_-_+279	F53G12.1_AGmRNA_5p_-_-430	F53G12.10_AGmRNA_5p_+_-534
158698	I	158623	158966	.	0	.	2.71906	10.8205	9.29141	158698	CDS	F56C11.2_WBcoding_3p_-_+1474	F56C11.2_WBcoding_3p_-_+1474	F56C11.1_WBcoding_5p_-_-3848	F56C11.2_WBcoding_5p_-_+8121	F56C11.1_WBcoding_3p_-_-12210	frag4_LUncRNA_3p_-_+19534	F56C11.t1_WBps_5p_+_-26637	K10E9.2_WBte_5p_+_-27575	frag3_LUncRNA_5p_-_-47262	21ur-13877_WB21uRNA_5p_-_-43022	21ur-15400_WB21uRNA_3p_-_+113905	cloned_WB21uRNA_3p_-_+113905	21ur-13405_WB21uRNA_3p_-_+113909	F56C11.2_AGmRNA_3p_-_+1492	F56C11.1_AGmRNA_5p_-_-3823	F56C11.2_AGmRNA_5p_-_+11106	F56C11.6_AGmRNA_5p_+_-11243
159925	I	159743	159975	.	0	.	2.37918	7.76604	6.37489	159925	CDS	F56C11.2_WBcoding_3p_-_+247	F56C11.2_WBcoding_3p_-_+247	F56C11.1_WBcoding_5p_-_-5075	F56C11.2_WBcoding_5p_-_+6894	F56C11.1_WBcoding_3p_-_-13437	frag4_LUncRNA_3p_-_+18307	F56C11.t1_WBps_5p_+_-25410	K10E9.2_WBte_5p_+_-26348	frag3_LUncRNA_5p_-_-48489	21ur-13877_WB21uRNA_5p_-_-44249	21ur-15400_WB21uRNA_3p_-_+112678	cloned_WB21uRNA_3p_-_+112678	21ur-13405_WB21uRNA_3p_-_+112682	F56C11.2_AGmRNA_3p_-_+265	F56C11.1_AGmRNA_5p_-_-5050	F56C11.2_AGmRNA_5p_-_+9879	F56C11.6_AGmRNA_5p_+_-10016
160435	I	160357	160558	.	0	.	2.86472	12.245	10.6606	160435	AG1201	F56C11.2_AGmRNA_3p_-_-245	F56C11.2_WBcoding_3p_-_-263	F56C11.1_WBcoding_5p_-_-5585	F56C11.2_WBcoding_5p_-_+6384	F56C11.6_WBcoding_5p_+_-12977	frag4_LUncRNA_3p_-_+17797	F56C11.t1_WBps_5p_+_-24900	K10E9.2_WBte_5p_+_-25838	frag3_LUncRNA_5p_-_-48999	21ur-13877_WB21uRNA_5p_-_-44759	21ur-15400_WB21uRNA_3p_-_+112168	cloned_WB21uRNA_3p_-_+112168	21ur-13405_WB21uRNA_3p_-_+112172	F56C11.2_AGmRNA_3p_-_-245	F56C11.1_AGmRNA_5p_-_-5560	F56C11.2_AGmRNA_5p_-_+9369	F56C11.6_AGmRNA_5p_+_-9506
178144	I	178048	178225	.	0	.	2.91328	12.7344	11.1309	178144	ncRNA	frag4_LUncRNA_3p_-_+88	F56C11.5_WBcoding_5p_+_-394	F56C11.6_WBcoding_3p_+_+2153	F56C11.3_WBcoding_3p_-_+3935	F56C11.5_WBcoding_3p_+_-4015	frag4_LUncRNA_3p_-_+88	F56C11.t1_WBps_5p_+_-7191	K10E9.2_WBte_5p_+_-8129	Y48G1BL.3_WBps_3p_-_+34112	21ur-13877_WB21uRNA_5p_-_-62468	21ur-15400_WB21uRNA_3p_-_+94459	cloned_WB21uRNA_3p_-_+94459	21ur-13405_WB21uRNA_3p_-_+94463	F56C11.5_AGmRNA_5p_+_-331	F56C11.6_AGmRNA_3p_+_+2107	F56C11.3_AGmRNA_3p_-_+3908	F56C11.5_AGmRNA_3p_+_-3989
180451	I	180359	180589	.	0	.	2.56259	10.5735	9.05902	180451	AG1201	F56C11.3_AGmRNA_3p_-_+1601	F56C11.3_WBcoding_3p_-_+1628	F56C11.5_WBcoding_3p_+_-1708	F56C11.3_WBcoding_5p_-_+2320	Y48G1BL.2_WBcoding_5p_+_-2913	frag4_LUncRNA_5p_-_-2160	F56C11.t1_WBps_5p_+_-4884	K10E9.2_WBte_5p_+_-5822	Y48G1BL.3_WBps_3p_-_+31805	21ur-13877_WB21uRNA_5p_-_-64775	21ur-15400_WB21uRNA_3p_-_+92152	cloned_WB21uRNA_3p_-_+92152	21ur-13405_WB21uRNA_3p_-_+92156	F56C11.3_AGmRNA_3p_-_+1601	F56C11.5_AGmRNA_3p_+_-1682	F56C11.3_AGmRNA_5p_-_+2429	F56C11.4_AGmRNA_5p_+_-2913
180943	I	180830	180996	.	0	.	2.91328	12.7344	11.1309	180943	AG1201	F56C11.3_AGmRNA_3p_-_+1109	F56C11.3_WBcoding_3p_-_+1136	F56C11.5_WBcoding_3p_+_-1216	F56C11.3_WBcoding_5p_-_+1828	F56C11.5_WBcoding_5p_+_+2405	frag4_LUncRNA_5p_-_-2652	F56C11.t1_WBps_5p_+_-4392	K10E9.2_WBte_5p_+_-5330	Y48G1BL.3_WBps_3p_-_+31313	21ur-13877_WB21uRNA_5p_-_-65267	21ur-15400_WB21uRNA_3p_-_+91660	cloned_WB21uRNA_3p_-_+91660	21ur-13405_WB21uRNA_3p_-_+91664	F56C11.3_AGmRNA_3p_-_+1109	F56C11.5_AGmRNA_3p_+_-1190	F56C11.3_AGmRNA_5p_-_+1937	F56C11.4_AGmRNA_5p_+_-2421
182799	I	182222	183450	.	0	.	4.86194	46.1459	43.6943	182799	CDS	F56C11.3_WBcoding_5p_-_-28	F56C11.3_WBcoding_5p_-_-28	Y48G1BL.2_WBcoding_5p_+_-565	F56C11.5_WBcoding_3p_+_+640	F56C11.3_WBcoding_3p_-_-720	F56C11.t1_WBps_5p_+_-2536	K10E9.2_WBte_5p_+_-3474	frag4_LUncRNA_5p_-_-4508	K10E9.2_WBte_3p_+_-5278	21ur-13877_WB21uRNA_5p_-_-67123	21ur-15400_WB21uRNA_3p_-_+89804	cloned_WB21uRNA_3p_-_+89804	21ur-13405_WB21uRNA_3p_-_+89808	F56C11.3_AGmRNA_5p_-_+81	F56C11.4_AGmRNA_5p_+_-565	F56C11.5_AGmRNA_3p_+_+666	F56C11.3_AGmRNA_3p_-_-747
280204	I	280115	280380	.	0	.	2.85087	12.5086	10.9183	280204	CDS	C53D5.3_WBcoding_5p_+_+84	C53D5.3_WBcoding_5p_+_+84	C53D5.2_WBcoding_5p_+_-3296	C53D5.4_WBcoding_3p_-_+5885	C53D5.2_WBcoding_3p_+_-5911	T13E5.1_WBsnoRNA_5p_-_-16586	Y48G1BM.2_WBps_3p_+_+34790	Y48G1BM.4_WBte_5p_-_-51258	Y48G1BL.3_WBps_5p_-_-64713	cloned_WB21uRNA_3p_+_+7577	21ur-13405_WB21uRNA_5p_-_-7577	cloned_WB21uRNA_5p_-_-7577	21ur-15400_WB21uRNA_5p_-_-7581	C53D5.3_AGmRNA_5p_+_+117	RIT1P.1908_AGmRNA_5p_+_-1251	C53D5.4_AGmRNA_3p_-_+5887	C53D5.3_AGmRNA_3p_+_-5887
281295	I	280825	281375	.	0	.	2.86472	12.245	10.6606	281295	AG1201	RIT1P.1908_AGmRNA_5p_+_-160	C53D5.3_WBcoding_3p_+_+850	C53D5.2_WBcoding_5p_+_-2205	C53D5.4_WBcoding_3p_-_+4794	C53D5.2_WBcoding_3p_+_-4820	T13E5.1_WBsnoRNA_5p_-_-17677	Y48G1BM.2_WBps_3p_+_+35881	Y48G1BM.4_WBte_5p_-_-52349	Y48G1BL.3_WBps_5p_-_-65804	cloned_WB21uRNA_3p_+_+8668	21ur-13405_WB21uRNA_5p_-_-8668	cloned_WB21uRNA_5p_-_-8668	21ur-15400_WB21uRNA_5p_-_-8672	RIT1P.1908_AGmRNA_5p_+_-160	C53D5.3_AGmRNA_5p_+_+1208	C53D5.4_AGmRNA_3p_-_+4796	C53D5.3_AGmRNA_3p_+_-4796
289478	I	289398	289620	.	0	.	2.5734	9.46362	7.99235	289478	AG1201	C53D5.4_AGmRNA_5p_-_-294	C53D5.4_WBcoding_5p_-_-339	C53D5.1_WBcoding_5p_+_-1738	C53D5.2_WBcoding_3p_+_+3363	C53D5.4_WBcoding_3p_-_-3389	T13E5.1_WBsnoRNA_5p_-_-25860	Y48G1BM.2_WBps_3p_+_+44064	Y48G1BM.4_WBte_5p_-_-60532	Y48G1BL.3_WBps_5p_-_-73987	cloned_WB21uRNA_3p_+_+16851	21ur-13405_WB21uRNA_5p_-_-16851	cloned_WB21uRNA_5p_-_-16851	21ur-15400_WB21uRNA_5p_-_-16855	C53D5.4_AGmRNA_5p_-_-294	C53D5.1_AGmRNA_5p_+_-1704	C53D5.3_AGmRNA_3p_+_+3387	C53D5.4_AGmRNA_3p_-_-3387
299522	I	298764	299686	.	0	.	4.22196	28.8827	26.8184	299522	AG1201	C53D5.1_AGmRNA_3p_+_-5857	C53D5.1_WBcoding_3p_+_-5939	C53D5.5_WBcoding_3p_-_+6289	C53D5.1_WBcoding_5p_+_+8306	C53D5.4_WBcoding_5p_-_-10383	T13E5.1_WBsnoRNA_5p_-_-35904	Y48G1BM.2_WBps_3p_+_+54108	Y48G1BM.4_WBte_5p_-_-70576	Y48G1BL.3_WBps_5p_-_-84031	cloned_WB21uRNA_3p_+_+26895	21ur-13405_WB21uRNA_5p_-_-26895	cloned_WB21uRNA_5p_-_-26895	21ur-15400_WB21uRNA_5p_-_-26899	C53D5.1_AGmRNA_3p_+_-5857	C53D5.5_AGmRNA_3p_-_+6290	C53D5.1_AGmRNA_5p_+_+8340	C53D5.4_AGmRNA_5p_-_-10338
300067	I	299878	300703	.	0	.	2.94505	14.0471	12.4017	300067	AG1201	C53D5.1_AGmRNA_3p_+_-5312	C53D5.1_WBcoding_3p_+_-5394	C53D5.5_WBcoding_3p_-_+5744	C53D5.1_WBcoding_5p_+_+8851	C53D5.5_WBcoding_5p_-_+10821	T13E5.1_WBsnoRNA_5p_-_-36449	Y48G1BM.2_WBps_3p_+_+54653	Y48G1BM.4_WBte_5p_-_-71121	Y48G1BL.3_WBps_5p_-_-84576	cloned_WB21uRNA_3p_+_+27440	21ur-13405_WB21uRNA_5p_-_-27440	cloned_WB21uRNA_5p_-_-27440	21ur-15400_WB21uRNA_5p_-_-27444	C53D5.1_AGmRNA_3p_+_-5312	C53D5.5_AGmRNA_3p_-_+5745	C53D5.1_AGmRNA_5p_+_+8885	C53D5.6_AGmRNA_3p_-_+10706
301899	I	301753	301942	.	0	.	2.23351	6.5817	5.25196	301899	AG1201	C53D5.1_AGmRNA_3p_+_-3480	C53D5.1_WBcoding_3p_+_-3562	C53D5.5_WBcoding_3p_-_+3912	C53D5.6_WBcoding_3p_-_+9082	C53D5.1_WBcoding_5p_+_+10683	T13E5.1_WBsnoRNA_5p_-_-38281	Y48G1BM.2_WBps_3p_+_+56485	Y48G1BM.4_WBte_5p_-_-72953	Y48G1BL.3_WBps_5p_-_-86408	cloned_WB21uRNA_3p_+_+29272	21ur-13405_WB21uRNA_5p_-_-29272	cloned_WB21uRNA_5p_-_-29272	21ur-15400_WB21uRNA_5p_-_-29276	C53D5.1_AGmRNA_3p_+_-3480	C53D5.5_AGmRNA_3p_-_+3913	C53D5.6_AGmRNA_3p_-_+8874	C53D5.5_AGmRNA_5p_-_+9501
302350	I	302211	302451	.	0	.	2.01231	5.96576	4.67448	302350	AG1201	C53D5.1_AGmRNA_3p_+_-3029	C53D5.1_WBcoding_3p_+_-3111	C53D5.5_WBcoding_3p_-_+3461	C53D5.6_WBcoding_3p_-_+8631	C53D5.1_WBcoding_5p_+_+11134	T13E5.1_WBsnoRNA_5p_-_-38732	Y48G1BM.2_WBps_3p_+_+56936	Y48G1BM.4_WBte_5p_-_-73404	Y48G1BL.3_WBps_5p_-_-86859	cloned_WB21uRNA_3p_+_+29723	21ur-13405_WB21uRNA_5p_-_-29723	cloned_WB21uRNA_5p_-_-29723	21ur-15400_WB21uRNA_5p_-_-29727	C53D5.1_AGmRNA_3p_+_-3029	C53D5.5_AGmRNA_3p_-_+3462	C53D5.6_AGmRNA_3p_-_+8423	C53D5.5_AGmRNA_5p_-_+9050
305962	I	305825	306085	.	0	.	2.62195	9.90817	8.4172	305962	AG1201	C53D5.5_AGmRNA_3p_-_-150	C53D5.5_WBcoding_3p_-_-151	C53D5.1_WBcoding_3p_+_+501	C53D5.5_WBcoding_5p_-_+4926	C53D5.6_WBcoding_3p_-_+5019	T13E5.1_WBsnoRNA_5p_-_-42344	Y48G1BM.2_WBps_3p_+_+60548	Y48G1BM.4_WBte_5p_-_-77016	Y48G1BL.3_WBps_5p_-_-90471	cloned_WB21uRNA_3p_+_+33335	21ur-13405_WB21uRNA_5p_-_-33335	cloned_WB21uRNA_5p_-_-33335	21ur-15400_WB21uRNA_5p_-_-33339	C53D5.5_AGmRNA_3p_-_-150	C53D5.1_AGmRNA_3p_+_+583	C53D5.6_AGmRNA_3p_-_+4811	C53D5.5_AGmRNA_5p_-_+5438
315665	I	314626	315804	.	0	.	5.15771	43.0525	40.6635	315665	CDS	C53D5.6_WBcoding_5p_-_-673	C53D5.6_WBcoding_5p_-_-673	Y48G1A.5_WBcoding_3p_-_+2878	C53D5.6_WBcoding_3p_-_-4684	C53D5.5_WBcoding_5p_-_-4777	T13E5.1_WBsnoRNA_5p_-_-52047	Y48G1BM.2_WBps_3p_+_+70251	Y48G1BM.4_WBte_5p_-_-86719	Y48G1BL.3_WBps_5p_-_-100174	cloned_WB21uRNA_3p_+_+43038	21ur-13405_WB21uRNA_5p_-_-43038	cloned_WB21uRNA_5p_-_-43038	21ur-15400_WB21uRNA_5p_-_-43042	C53D5.6_AGmRNA_5p_-_-675	RIT1M.746_AGmRNA_3p_-_+974	Y48G1A.5_AGmRNA_3p_-_+2879	C53D5.5_AGmRNA_5p_-_-4265
316068	I	315940	316233	.	0	.	3.40595	18.2748	16.4912	316068	AG1201	RIT1M.746_AGmRNA_3p_-_+571	C53D5.6_WBcoding_5p_-_-1076	Y48G1A.5_WBcoding_3p_-_+2475	C53D5.6_WBcoding_3p_-_-5087	C53D5.5_WBcoding_5p_-_-5180	T13E5.1_WBsnoRNA_5p_-_-52450	Y48G1BM.2_WBps_3p_+_+70654	Y48G1BM.4_WBte_5p_-_-87122	Y48G1BL.3_WBps_5p_-_-100577	cloned_WB21uRNA_3p_+_+43441	21ur-13405_WB21uRNA_5p_-_-43441	cloned_WB21uRNA_5p_-_-43441	21ur-15400_WB21uRNA_5p_-_-43445	RIT1M.746_AGmRNA_3p_-_+571	C53D5.6_AGmRNA_5p_-_-1078	RIT1M.746_AGmRNA_5p_-_+1523	Y48G1A.5_AGmRNA_3p_-_+2476
316552	I	316430	316697	.	0	.	3.61762	20.6966	18.8451	316552	AG1201	RIT1M.746_AGmRNA_3p_-_+87	C53D5.6_WBcoding_5p_-_-1560	Y48G1A.5_WBcoding_3p_-_+1991	C53D5.6_WBcoding_3p_-_-5571	C53D5.5_WBcoding_5p_-_-5664	T13E5.1_WBsnoRNA_5p_-_-52934	Y48G1BM.2_WBps_3p_+_+71138	Y48G1BM.4_WBte_5p_-_-87606	Y48G1BL.3_WBps_5p_-_-101061	cloned_WB21uRNA_3p_+_+43925	21ur-13405_WB21uRNA_5p_-_-43925	cloned_WB21uRNA_5p_-_-43925	21ur-15400_WB21uRNA_5p_-_-43929	RIT1M.746_AGmRNA_3p_-_+87	C53D5.6_AGmRNA_5p_-_-1562	Y48G1A.5_AGmRNA_3p_-_+1992	C53D5.5_AGmRNA_5p_-_-5152
318386	I	318251	318604	.	0	.	2.27951	8.59519	7.16688	318386	CDS	Y48G1A.5_WBcoding_3p_-_+157	Y48G1A.5_WBcoding_3p_-_+157	C53D5.6_WBcoding_5p_-_-3394	Y48G1A.5_WBcoding_5p_-_+4967	Y48G1A.4_WBcoding_5p_+_-5475	T13E5.1_WBsnoRNA_5p_-_-54768	Y48G1BM.2_WBps_3p_+_+72972	Y48G1BM.4_WBte_5p_-_-89440	Y48G1BL.3_WBps_5p_-_-102895	cloned_WB21uRNA_3p_+_+45759	21ur-13405_WB21uRNA_5p_-_-45759	cloned_WB21uRNA_5p_-_-45759	21ur-15400_WB21uRNA_5p_-_-45763	Y48G1A.5_AGmRNA_3p_-_+158	RIT1M.746_AGmRNA_5p_-_-795	C53D5.6_AGmRNA_5p_-_-3396	Y48G1A.5_AGmRNA_5p_-_+5156
335059	I	334823	335191	.	0	.	4.3989	37.9227	35.6453	335059	AG1201	Y48G1A.3_AGmRNA_5p_+_+2448	Y48G1A.3_WBcoding_5p_+_+2449	Y48G1A.4_WBcoding_3p_+_+4068	Y48G1A.6_WBcoding_3p_-_+8194	Y48G1A.4_WBcoding_5p_+_+11198	T13E5.1_WBsnoRNA_5p_-_-71441	Y48G1BM.2_WBps_3p_+_+89645	Y48G1BM.4_WBte_5p_-_-106113	Y48G1BL.3_WBps_5p_-_-119568	cloned_WB21uRNA_3p_+_+62432	21ur-13405_WB21uRNA_5p_-_-62432	cloned_WB21uRNA_5p_-_-62432	21ur-15400_WB21uRNA_5p_-_-62436	Y48G1A.3_AGmRNA_5p_+_+2448	Y48G1A.4_AGmRNA_3p_+_+4071	RIT1M.963_AGncRNA_5p_-_-7868	Y48G1A.6_AGmRNA_3p_-_+7991
348616	I	348510	348674	.	0	.	2.67051	10.3605	8.85047	348616	CDS	Y48G1A.1_WBcoding_5p_+_+78	Y48G1A.1_WBcoding_5p_+_+78	Y48G1A.6_WBcoding_5p_-_-249	Y48G1A.2_WBcoding_3p_+_+255	Y48G1A.6_WBcoding_3p_-_-5363	T13E5.1_WBsnoRNA_5p_-_-84998	Y48G1BM.2_WBps_3p_+_+103202	Y48G1BM.4_WBte_5p_-_-119670	Y48G1BL.3_WBps_5p_-_-133125	cloned_WB21uRNA_3p_+_+75989	21ur-13405_WB21uRNA_5p_-_-75989	cloned_WB21uRNA_5p_-_-75989	21ur-15400_WB21uRNA_5p_-_-75993	Y48G1A.1_AGmRNA_5p_+_+91	Y48G1A.6_AGmRNA_5p_-_-137	Y48G1A.2_AGmRNA_3p_+_+256	Y48G1A.6_AGmRNA_3p_-_-5566
381886	I	381008	383044	.	0	.	7.77178	99.2296	95.7446	381886	CDS	R119.4_WBcoding_5p_-_+21	R119.4_WBcoding_5p_-_+21	R119.6_WBcoding_5p_+_-950	R119.3_WBcoding_5p_-_-2808	R119.4_WBcoding_3p_-_-2810	T13E5.1_WBsnoRNA_5p_-_-118268	frag5_LUncRNA_5p_+_-130134	frag6_LUncRNA_5p_+_-132481	Y48G1BM.2_WBps_3p_+_+136472	21ur-8411_WB21uRNA_5p_+_-81421	cloned_WB21uRNA_3p_+_+109259	21ur-13405_WB21uRNA_5p_-_-109259	cloned_WB21uRNA_5p_-_-109259	R119.4_AGmRNA_5p_-_+581	R119.6_AGmRNA_5p_+_-704	R119.3_AGmRNA_5p_-_-2641	R119.4_AGmRNA_3p_-_-2812
395052	I	394952	395242	.	0	.	3.01039	13.7341	12.0948	395052	CDS	R119.5_WBcoding_5p_-_-634	R119.5_WBcoding_5p_-_-634	Y50C1A.1_WBcoding_5p_+_-3842	R119.6_WBcoding_3p_+_+6202	R119.5_WBcoding_3p_-_-6542	frag5_LUncRNA_5p_+_-116968	frag6_LUncRNA_5p_+_-119315	frag7_LUncRNA_3p_-_+130999	T13E5.1_WBsnoRNA_5p_-_-131434	21ur-8411_WB21uRNA_5p_+_-68255	cloned_WB21uRNA_3p_+_+122425	21ur-13405_WB21uRNA_5p_-_-122425	cloned_WB21uRNA_5p_-_-122425	R119.5_AGmRNA_5p_-_-636	Y50C1A.1_AGmRNA_5p_+_-3842	R119.6_AGmRNA_3p_+_+6449	R119.5_AGmRNA_3p_-_-6528
397213	I	397156	397332	.	0	.	2.08785	5.47841	4.21175	397213	CDS	Y50C1A.1_WBcoding_5p_+_-1681	Y50C1A.1_WBcoding_5p_+_-1681	R119.5_WBcoding_5p_-_-2795	R119.6_WBcoding_3p_+_+8363	R119.5_WBcoding_3p_-_-8703	frag5_LUncRNA_5p_+_-114807	frag6_LUncRNA_5p_+_-117154	frag7_LUncRNA_3p_-_+128838	frag8_LUncRNA_5p_+_-133005	21ur-8411_WB21uRNA_5p_+_-66094	cloned_WB21uRNA_3p_+_+124586	21ur-13405_WB21uRNA_5p_-_-124586	cloned_WB21uRNA_5p_-_-124586	Y50C1A.1_AGmRNA_5p_+_-1681	R119.5_AGmRNA_5p_-_-2797	R119.6_AGmRNA_3p_+_+8610	R119.5_AGmRNA_3p_-_-8689
397787	I	397470	397895	.	0	.	2.65685	11.2155	9.67804	397787	CDS	Y50C1A.1_WBcoding_5p_+_-1107	Y50C1A.1_WBcoding_5p_+_-1107	R119.5_WBcoding_5p_-_-3369	R119.6_WBcoding_3p_+_+8937	R119.5_WBcoding_3p_-_-9277	frag5_LUncRNA_5p_+_-114233	frag6_LUncRNA_5p_+_-116580	frag7_LUncRNA_3p_-_+128264	frag8_LUncRNA_5p_+_-132431	21ur-8411_WB21uRNA_5p_+_-65520	cloned_WB21uRNA_3p_+_+125160	21ur-13405_WB21uRNA_5p_-_-125160	cloned_WB21uRNA_5p_-_-125160	Y50C1A.1_AGmRNA_5p_+_-1107	R119.5_AGmRNA_5p_-_-3371	R119.6_AGmRNA_3p_+_+9184	R119.5_AGmRNA_3p_-_-9263
398342	I	398112	398866	.	0	.	4.47966	32.6649	30.5092	398342	CDS	Y50C1A.1_WBcoding_5p_+_-552	Y50C1A.1_WBcoding_5p_+_-552	R119.5_WBcoding_5p_-_-3924	R119.6_WBcoding_3p_+_+9492	R119.5_WBcoding_3p_-_-9832	frag5_LUncRNA_5p_+_-113678	frag6_LUncRNA_5p_+_-116025	frag7_LUncRNA_3p_-_+127709	frag8_LUncRNA_5p_+_-131876	21ur-8411_WB21uRNA_5p_+_-64965	cloned_WB21uRNA_3p_+_+125715	21ur-13405_WB21uRNA_5p_-_-125715	cloned_WB21uRNA_5p_-_-125715	Y50C1A.1_AGmRNA_5p_+_-552	R119.5_AGmRNA_5p_-_-3926	R119.6_AGmRNA_3p_+_+9739	R119.5_AGmRNA_3p_-_-9818
429768	I	429520	429788	.	0	.	2.18496	6.20469	4.89598	429768	CDS	C07F11.2_WBcoding_3p_+_+6047	C07F11.2_WBcoding_3p_+_+6047	Y50C1A.2_WBcoding_5p_-_-11105	C07F11.1_WBcoding_5p_+_-14234	Y50C1A.2_WBcoding_3p_-_-16854	frag5_LUncRNA_5p_+_-82252	frag6_LUncRNA_5p_+_-84599	frag7_LUncRNA_3p_-_+96283	frag8_LUncRNA_5p_+_-100450	21ur-8411_WB21uRNA_5p_+_-33539	cloned_WB21uRNA_3p_+_+157141	21ur-13405_WB21uRNA_5p_-_-157141	cloned_WB21uRNA_5p_-_-157141	C07F11.2_AGmRNA_3p_+_+6050	Y50C1A.2_AGmRNA_5p_-_-11024	RIT1P.1743_AGncRNA_5p_+_-13549	C07F11.1_AGmRNA_5p_+_-14234
489655	I	489422	489880	.	0	.	3.39883	17.9984	16.2196	489655	CDS	W04C9.2_WBcoding_3p_+_-253	W04C9.2_WBcoding_3p_+_-253	W04C9.1_WBcoding_5p_+_-332	W04C9.2_WBcoding_5p_+_+1047	W04C9.6_WBcoding_5p_-_-1662	frag5_LUncRNA_5p_+_-22365	frag6_LUncRNA_5p_+_-24712	frag7_LUncRNA_3p_-_+36396	frag8_LUncRNA_5p_+_-40563	21ur-8411_WB21uRNA_3p_+_+26328	cloned_WB21uRNA_3p_+_+217028	21ur-13405_WB21uRNA_5p_-_-217028	cloned_WB21uRNA_5p_-_-217028	W04C9.2_AGmRNA_3p_+_-356	W04C9.1_AGmRNA_5p_+_-399	W04C9.2_AGmRNA_5p_+_+1169	W04C9.6_AGmRNA_5p_-_-1620
490257	I	490142	490376	.	0	.	2.5734	9.46362	7.99235	490257	AG1201	W04C9.1_AGmRNA_5p_+_+203	W04C9.1_WBcoding_5p_+_+270	W04C9.2_WBcoding_3p_+_+349	W04C9.6_WBcoding_5p_-_-2264	W04C9.1_WBcoding_3p_+_-5900	frag5_LUncRNA_5p_+_-21763	frag6_LUncRNA_5p_+_-24110	frag7_LUncRNA_3p_-_+35794	frag8_LUncRNA_5p_+_-39961	21ur-8411_WB21uRNA_3p_+_+26930	cloned_WB21uRNA_3p_+_+217630	21ur-13405_WB21uRNA_5p_-_-217630	cloned_WB21uRNA_5p_-_-217630	W04C9.1_AGmRNA_5p_+_+203	W04C9.2_AGmRNA_3p_+_+246	W04C9.6_AGmRNA_5p_-_-2222	W04C9.1_AGmRNA_3p_+_-5866
511590	I	511471	511631	.	0	.	2.30238	7.20161	5.84534	511590	ncRNA	frag5_LUncRNA_5p_+_-430	Y65B4BL.5_WBcoding_3p_-_-539	Y65B4BL.7_WBcoding_5p_-_-750	Y65B4BL.2_WBcoding_3p_+_+2531	Y65B4BL.7_WBcoding_3p_-_-2737	frag5_LUncRNA_5p_+_-430	frag6_LUncRNA_5p_+_-2777	frag7_LUncRNA_3p_-_+14461	frag8_LUncRNA_5p_+_-18628	21ur-8411_WB21uRNA_3p_+_+48263	cloned_WB21uRNA_3p_+_+238963	21ur-13405_WB21uRNA_5p_-_-238963	cloned_WB21uRNA_5p_-_-238963	Y65B4BL.5_AGmRNA_3p_-_-592	Y65B4BL.7_AGmRNA_5p_-_-652	Y65B4BL.2_AGmRNA_3p_+_+2711	Y65B4BL.4_AGmRNA_5p_-_-5299
515081	I	514812	515209	.	0	.	3.78726	22.653	20.7419	515081	ncRNA	frag6_LUncRNA_3p_+_+586	Y65B4BL.5_WBcoding_5p_-_+1378	Y65B4BL.7_WBcoding_5p_-_-4241	Y65B4BL.6_WBcoding_3p_-_+5035	Y65B4BL.2_WBcoding_3p_+_+6022	frag6_LUncRNA_3p_+_+586	frag5_LUncRNA_3p_+_+2912	frag7_LUncRNA_3p_-_+10970	frag8_LUncRNA_5p_+_-15137	21ur-8411_WB21uRNA_3p_+_+51754	cloned_WB21uRNA_3p_+_+242454	21ur-13405_WB21uRNA_5p_-_-242454	cloned_WB21uRNA_5p_-_-242454	Y65B4BL.5_AGmRNA_3p_-_-4083	Y65B4BL.7_AGmRNA_5p_-_-4143	Y65B4BL.5_AGmRNA_5p_-_+4740	Y65B4BL.6_AGmRNA_3p_-_+5033
516164	I	515435	518499	.	0	.	5.13872	42.1765	39.8097	516164	CDS	Y65B4BL.5_WBcoding_5p_-_+295	Y65B4BL.5_WBcoding_5p_-_+295	Y65B4BL.6_WBcoding_3p_-_+3952	Y65B4BL.5_WBcoding_3p_-_-5113	Y65B4BL.7_WBcoding_5p_-_-5324	frag6_LUncRNA_3p_+_+1669	frag5_LUncRNA_3p_+_+3995	frag7_LUncRNA_3p_-_+9887	frag8_LUncRNA_5p_+_-14054	21ur-8411_WB21uRNA_3p_+_+52837	cloned_WB21uRNA_3p_+_+243537	21ur-13405_WB21uRNA_5p_-_-243537	cloned_WB21uRNA_5p_-_-243537	Y65B4BL.5_AGmRNA_5p_-_+3657	Y65B4BL.6_AGmRNA_3p_-_+3950	gY65B4BL.6b_AGmRNA_3p_-_+4116	Y65B4BL.5_AGmRNA_3p_-_-5166
518909	I	518602	519251	.	0	.	5.63234	49.0715	46.5593	518909	AG1201	Y65B4BL.5_AGmRNA_5p_-_+912	Y65B4BL.6_WBcoding_3p_-_+1207	Y65B4BL.5_WBcoding_5p_-_-2450	Y65B4BL.6_WBcoding_5p_-_+2648	Y65B4BL.5_WBcoding_3p_-_-7858	frag6_LUncRNA_3p_+_+4414	frag5_LUncRNA_3p_+_+6740	frag7_LUncRNA_3p_-_+7142	frag8_LUncRNA_5p_+_-11309	21ur-8411_WB21uRNA_3p_+_+55582	cloned_WB21uRNA_3p_+_+246282	21ur-13405_WB21uRNA_5p_-_-246282	cloned_WB21uRNA_5p_-_-246282	Y65B4BL.5_AGmRNA_5p_-_+912	Y65B4BL.6_AGmRNA_3p_-_+1205	gY65B4BL.6b_AGmRNA_3p_-_+1371	Y65B4BL.6_AGmRNA_5p_-_+2648
519523	I	519374	519618	.	0	.	2.67051	10.3605	8.85047	519523	AG1201	Y65B4BL.5_AGmRNA_5p_-_+298	Y65B4BL.6_WBcoding_3p_-_+593	Y65B4BL.5_WBcoding_5p_-_-3064	Y65B4BL.7_WBcoding_5p_-_-8683	Y65B4BL.2_WBcoding_3p_+_+10464	frag6_LUncRNA_3p_+_+5028	frag7_LUncRNA_3p_-_+6528	frag5_LUncRNA_3p_+_+7354	frag8_LUncRNA_5p_+_-10695	21ur-8411_WB21uRNA_3p_+_+56196	cloned_WB21uRNA_3p_+_+246896	21ur-13405_WB21uRNA_5p_-_-246896	cloned_WB21uRNA_5p_-_-246896	Y65B4BL.5_AGmRNA_5p_-_+298	Y65B4BL.6_AGmRNA_3p_-_+591	gY65B4BL.6b_AGmRNA_3p_-_+757	Y65B4BL.6_AGmRNA_5p_-_+2034
537157	I	535475	537814	.	0	.	6.83813	76.9064	73.8544	537157	CDS	Y65B4BR.4_WBcoding_5p_+_+32	Y65B4BR.4_WBcoding_5p_+_+32	Y65B4BR.5_WBcoding_3p_+_+484	Y65B4BR.8_WBcoding_3p_+_+1807	Y65B4BL.1_WBcoding_3p_+_+4302	frag10_LUncRNA_5p_-_-223	Y65B4BR.12_WBsnoRNA_5p_+_-1932	frag9_LUncRNA_5p_-_-6471	frag8_LUncRNA_3p_+_+6828	21ur-8411_WB21uRNA_3p_+_+73830	cloned_WB21uRNA_3p_+_+264530	21ur-13405_WB21uRNA_5p_-_-264530	cloned_WB21uRNA_5p_-_-264530	RIT1M.1302_AGncRNA_5p_-_-1056	Y65B4BR.5_AGmRNA_5p_+_+1616	RIT1M.1302_AGncRNA_3p_-_-1616	Y65B4BR.8_AGmRNA_3p_+_+1810
545481	I	545177	545588	.	0	.	3.01039	13.7341	12.0948	545481	AG1201	Y65B4BR.5_AGmRNA_3p_+_+3261	Y65B4BR.4_WBcoding_3p_+_+3305	Y65B4BR.3_WBcoding_5p_+_-5230	Y65B4BR.4_WBcoding_5p_+_+8356	Y65B4BR.5_WBcoding_3p_+_+8808	Y65B4BR.12_WBsnoRNA_3p_+_+6236	frag11_LUncRNA_5p_+_-8180	frag10_LUncRNA_5p_-_-8547	frag9_LUncRNA_5p_-_-14795	21ur-8411_WB21uRNA_3p_+_+82154	cloned_WB21uRNA_3p_+_+272854	21ur-13405_WB21uRNA_5p_-_-272854	cloned_WB21uRNA_5p_-_-272854	Y65B4BR.5_AGmRNA_3p_+_+3261	Y65B4BR.3_AGmRNA_5p_+_-5218	RIT1M.1302_AGncRNA_5p_-_-9380	Y65B4BR.5_AGmRNA_5p_+_+9940
547469	I	547271	547517	.	0	.	2.2213	7.07057	5.71769	547469	AG1201	Y65B4BR.3_AGmRNA_5p_+_-3230	Y65B4BR.3_WBcoding_5p_+_-3242	Y65B4BR.4_WBcoding_3p_+_+5293	Y65B4BR.3_WBcoding_3p_+_-9172	Y65B4BR.2_WBcoding_5p_+_-9965	frag11_LUncRNA_5p_+_-6192	Y65B4BR.12_WBsnoRNA_3p_+_+8224	frag10_LUncRNA_5p_-_-10535	frag9_LUncRNA_5p_-_-16783	21ur-8411_WB21uRNA_3p_+_+84142	cloned_WB21uRNA_3p_+_+274842	21ur-13405_WB21uRNA_5p_-_-274842	cloned_WB21uRNA_5p_-_-274842	Y65B4BR.3_AGmRNA_5p_+_-3230	Y65B4BR.5_AGmRNA_3p_+_+5249	Y65B4BR.3_AGmRNA_3p_+_-9213	Y65B4BR.2_AGmRNA_5p_+_-9759
547827	I	547632	547967	.	0	.	3.20461	15.8147	14.1047	547827	AG1201	Y65B4BR.3_AGmRNA_5p_+_-2872	Y65B4BR.3_WBcoding_5p_+_-2884	Y65B4BR.4_WBcoding_3p_+_+5651	Y65B4BR.3_WBcoding_3p_+_-8814	Y65B4BR.2_WBcoding_5p_+_-9607	frag11_LUncRNA_5p_+_-5834	Y65B4BR.12_WBsnoRNA_3p_+_+8582	frag10_LUncRNA_5p_-_-10893	frag9_LUncRNA_5p_-_-17141	21ur-8411_WB21uRNA_3p_+_+84500	cloned_WB21uRNA_3p_+_+275200	21ur-13405_WB21uRNA_5p_-_-275200	cloned_WB21uRNA_5p_-_-275200	Y65B4BR.3_AGmRNA_5p_+_-2872	Y65B4BR.5_AGmRNA_3p_+_+5607	Y65B4BR.3_AGmRNA_3p_+_-8855	Y65B4BR.2_AGmRNA_5p_+_-9401
550163	I	548246	550380	.	0	.	3.74936	26.5035	24.4942	550163	AG1201	Y65B4BR.3_AGmRNA_5p_+_-536	Y65B4BR.3_WBcoding_5p_+_-548	Y65B4BR.2_WBcoding_5p_+_-7271	Y65B4BR.4_WBcoding_3p_+_+7987	Y65B4BR.2_WBcoding_3p_+_-11403	frag11_LUncRNA_5p_+_-3498	Y65B4BR.12_WBsnoRNA_3p_+_+10918	frag10_LUncRNA_5p_-_-13229	frag9_LUncRNA_5p_-_-19477	21ur-8411_WB21uRNA_3p_+_+86836	cloned_WB21uRNA_3p_+_+277536	21ur-13405_WB21uRNA_5p_-_-277536	cloned_WB21uRNA_5p_-_-277536	Y65B4BR.3_AGmRNA_5p_+_-536	Y65B4BR.2_AGmRNA_5p_+_-7065	Y65B4BR.5_AGmRNA_3p_+_+7943	Y65B4BR.2_AGmRNA_3p_+_-11511
550807	I	550684	550917	.	0	.	2.91328	12.7344	11.1309	550807	CDS	Y65B4BR.3_WBcoding_5p_+_+96	Y65B4BR.3_WBcoding_5p_+_+96	Y65B4BR.2_WBcoding_5p_+_-6627	Y65B4BR.4_WBcoding_3p_+_+8631	Y65B4BR.2_WBcoding_3p_+_-10759	frag11_LUncRNA_5p_+_-2854	Y65B4BR.12_WBsnoRNA_3p_+_+11562	frag10_LUncRNA_5p_-_-13873	frag9_LUncRNA_5p_-_-20121	21ur-8411_WB21uRNA_3p_+_+87480	cloned_WB21uRNA_3p_+_+278180	21ur-13405_WB21uRNA_5p_-_-278180	cloned_WB21uRNA_5p_-_-278180	Y65B4BR.3_AGmRNA_5p_+_+108	Y65B4BR.2_AGmRNA_5p_+_-6421	Y65B4BR.5_AGmRNA_3p_+_+8587	Y65B4BR.2_AGmRNA_3p_+_-10867
636470	I	636431	636704	.	0	.	2.33062	7.36254	5.99163	636470	AG1201	Y65B4A.6_AGmRNA_5p_-_-91	Y65B4A.6_WBcoding_5p_-_-117	Y65B4A.3_WBcoding_5p_+_-380	Y65B4A.2_WBcoding_5p_+_-1662	Y65B4A.6_WBcoding_3p_-_-5412	Y65B4A.11_WBsnoRNA_5p_-_-5432	Y65B4A.10_WBsnoRNA_5p_-_-6249	frag12_LUncRNA_3p_+_+23088	frag13_LUncRNA_5p_-_-23088	21ur-8411_WB21uRNA_3p_+_+173143	cloned_WB21uRNA_3p_+_+363843	21ur-13405_WB21uRNA_5p_-_-363843	cloned_WB21uRNA_5p_-_-363843	Y65B4A.6_AGmRNA_5p_-_-91	Y65B4A.3_AGmRNA_5p_+_-341	Y65B4A.2_AGmRNA_5p_+_-1660	RIT1P.1414_AGmRNA_3p_+_+5101
663482	I	663382	663550	.	0	.	2.80354	12.3678	10.7804	663482	AG1201	Y65B4A.8_AGmRNA_5p_-_+70	Y65B4A.8_WBcoding_5p_-_+115	Y65B4A.9_WBcoding_3p_-_+145	Y65B4A.8_WBcoding_3p_-_-3922	Y18H1A.14_WBcoding_3p_-_+4136	Y65B4A.11_WBsnoRNA_5p_-_-32444	Y65B4A.10_WBsnoRNA_5p_-_-33261	frag12_LUncRNA_3p_+_+50100	frag13_LUncRNA_5p_-_-50100	21ur-8411_WB21uRNA_3p_+_+200155	cloned_WB21uRNA_3p_+_+390855	21ur-13405_WB21uRNA_5p_-_-390855	cloned_WB21uRNA_5p_-_-390855	Y65B4A.8_AGmRNA_5p_-_+70	Y65B4A.9_AGmRNA_3p_-_+887	Y65B4A.1_AGmRNA_3p_+_+3899	Y18H1A.14_AGmRNA_3p_-_+4086
716568	I	716186	716718	.	0	.	3.88437	23.8729	21.9293	716568	AG1201	RIT1M.1741_AGncRNA_3p_-_-5	Y18H1A.3_WBcoding_5p_-_-715	Y18H1A.7_WBcoding_3p_-_+1374	Y18H1A.6_WBcoding_5p_+_-3446	Y18H1A.15_WBcoding_3p_-_+14503	frag14_LUncRNA_3p_-_+25555	Y18H1A.t1_WBtRNA_5p_+_-38115	frag15_LUncRNA_5p_+_-40970	frag16_LUncRNA_5p_+_-57799	21ur-8411_WB21uRNA_3p_+_+253241	21ur-15525_WB21uRNA_3p_-_+376572	cloned_WB21uRNA_3p_+_+443941	21ur-13405_WB21uRNA_5p_-_-443941	RIT1M.1741_AGncRNA_3p_-_-5	Y18H1A.3_AGmRNA_5p_-_-678	Y18H1A.7_AGmRNA_3p_-_+1270	Y18H1A.6_AGmRNA_5p_+_-3494
717249	I	716976	717366	.	0	.	2.71906	10.8205	9.29141	717249	AG1201	RIT1M.1741_AGncRNA_5p_-_-405	Y18H1A.7_WBcoding_3p_-_+693	Y18H1A.3_WBcoding_5p_-_-1396	Y18H1A.7_WBcoding_5p_-_+2481	Y18H1A.6_WBcoding_5p_+_-2765	frag14_LUncRNA_3p_-_+24874	Y18H1A.t1_WBtRNA_5p_+_-37434	frag15_LUncRNA_5p_+_-40289	frag16_LUncRNA_5p_+_-57118	21ur-8411_WB21uRNA_3p_+_+253922	21ur-15525_WB21uRNA_3p_-_+375891	cloned_WB21uRNA_3p_+_+444622	21ur-13405_WB21uRNA_5p_-_-444622	RIT1M.1741_AGncRNA_5p_-_-405	Y18H1A.7_AGmRNA_3p_-_+589	RIT1M.1741_AGncRNA_3p_-_-686	Y18H1A.3_AGmRNA_5p_-_-1359
849076	I	848873	849124	.	0	.	2.78741	11.5811	10.0272	849076	CDS	ZC123.4_WBcoding_5p_-_-2310	ZC123.4_WBcoding_5p_-_-2310	Y95B8A.8_WBcoding_5p_+_-4378	ZC123.1_WBcoding_3p_+_+7326	ZC123.4_WBcoding_3p_-_-7327	frag29_LUncRNA_3p_+_+2583	frag28_LUncRNA_3p_+_+14609	frag27_LUncRNA_3p_+_+32768	frag26_LUncRNA_3p_+_+33048	21ur-15525_WB21uRNA_3p_-_+244064	21ur-8411_WB21uRNA_3p_+_+385749	cloned_WB21uRNA_3p_+_+576449	21ur-13405_WB21uRNA_5p_-_-576449	ZC123.4_AGmRNA_5p_-_-2310	Y95B8A.8_AGmRNA_5p_+_-4367	ZC123.1_AGmRNA_3p_+_+7252	ZC123.4_AGmRNA_3p_-_-7369
851949	I	851854	852285	.	0	.	2.7536	11.2002	9.66321	851949	AG1201	Y95B8A.8_AGmRNA_5p_+_-1494	Y95B8A.8_WBcoding_5p_+_-1505	ZC123.4_WBcoding_5p_-_-5183	ZC123.1_WBcoding_3p_+_+10199	ZC123.4_WBcoding_3p_-_-10200	frag29_LUncRNA_3p_+_+5456	frag28_LUncRNA_3p_+_+17482	frag27_LUncRNA_3p_+_+35641	frag26_LUncRNA_3p_+_+35921	21ur-15525_WB21uRNA_3p_-_+241191	21ur-8411_WB21uRNA_3p_+_+388622	cloned_WB21uRNA_3p_+_+579322	21ur-13405_WB21uRNA_5p_-_-579322	Y95B8A.8_AGmRNA_5p_+_-1494	ZC123.4_AGmRNA_5p_-_-5183	ZC123.1_AGmRNA_3p_+_+10125	ZC123.4_AGmRNA_3p_-_-10242
853024	I	852633	853261	.	0	.	2.95607	13.7517	12.1123	853024	AG1201	Y95B8A.8_AGmRNA_5p_+_-419	Y95B8A.8_WBcoding_5p_+_-430	ZC123.4_WBcoding_5p_-_-6258	ZC123.1_WBcoding_3p_+_+11274	ZC123.4_WBcoding_3p_-_-11275	frag29_LUncRNA_3p_+_+6531	frag28_LUncRNA_3p_+_+18557	frag27_LUncRNA_3p_+_+36716	frag26_LUncRNA_3p_+_+36996	21ur-15525_WB21uRNA_3p_-_+240116	21ur-8411_WB21uRNA_3p_+_+389697	cloned_WB21uRNA_3p_+_+580397	21ur-13405_WB21uRNA_5p_-_-580397	Y95B8A.8_AGmRNA_5p_+_-419	ZC123.4_AGmRNA_5p_-_-6258	ZC123.1_AGmRNA_3p_+_+11200	ZC123.4_AGmRNA_3p_-_-11317
872797	I	872725	873115	.	0	.	2.37918	7.76604	6.37489	872797	AG1201	Y95B8A.8_AGmRNA_3p_+_-28	Y95B8A.10_WBcoding_3p_-_+687	Y95B8A.8_WBcoding_3p_+_+847	Y95B8A.10_WBcoding_5p_-_+9919	Y95B8A.6_WBcoding_5p_+_-10124	frag29_LUncRNA_3p_+_+26304	Y95B8A.18_WBsnoRNA_5p_+_-33545	frag28_LUncRNA_3p_+_+38330	frag30_LUncRNA_5p_+_-43373	21ur-15525_WB21uRNA_3p_-_+220343	21ur-8411_WB21uRNA_3p_+_+409470	cloned_WB21uRNA_3p_+_+600170	21ur-13405_WB21uRNA_5p_-_-600170	Y95B8A.8_AGmRNA_3p_+_-28	Y95B8A.10_AGmRNA_3p_-_-43	RIT1M.1764_AGncRNA_5p_-_-976	Y95B8A.10_AGmRNA_5p_-_+9947
879604	I	879521	879717	.	0	.	2.4715	9.39548	7.93536	879604	CDS	Y95B8A.10_WBcoding_5p_-_+3112	Y95B8A.10_WBcoding_5p_-_+3112	Y95B8A.6_WBcoding_5p_+_-3317	Y95B8A.10_WBcoding_3p_-_-6120	Y95B8A.8_WBcoding_3p_+_+7654	Y95B8A.18_WBsnoRNA_5p_+_-26738	frag29_LUncRNA_3p_+_+33111	frag30_LUncRNA_5p_+_-36566	frag28_LUncRNA_3p_+_+45137	21ur-15525_WB21uRNA_3p_-_+213536	21ur-8411_WB21uRNA_3p_+_+416277	cloned_WB21uRNA_3p_+_+606977	21ur-13405_WB21uRNA_5p_-_-606977	Y95B8A.10_AGmRNA_5p_-_+3140	Y95B8A.6_AGmRNA_5p_+_-3254	Y95B8A.8_AGmRNA_3p_+_+6779	Y95B8A.10_AGmRNA_3p_-_-6850
881910	I	880168	882859	.	0	.	6.22349	71.6141	68.6719	881910	CDS	Y95B8A.10_WBcoding_5p_-_+806	Y95B8A.10_WBcoding_5p_-_+806	Y95B8A.6_WBcoding_5p_+_-1011	Y95B8A.11_WBcoding_3p_-_+8025	Y95B8A.6_WBcoding_3p_+_-8287	Y95B8A.18_WBsnoRNA_5p_+_-24432	frag30_LUncRNA_5p_+_-34260	frag29_LUncRNA_3p_+_+35417	frag28_LUncRNA_3p_+_+47443	21ur-15525_WB21uRNA_3p_-_+211230	21ur-8411_WB21uRNA_3p_+_+418583	21ur-13232_WB21uRNA_3p_-_+605699	cloned_WB21uRNA_3p_-_+605699	Y95B8A.10_AGmRNA_5p_-_+834	Y95B8A.6_AGmRNA_5p_+_-948	Y95B8A.11_AGmRNA_3p_-_+8025	Y95B8A.8_AGmRNA_3p_+_+9085
883398	I	883008	884161	.	0	.	4.79552	45.5175	43.0799	883398	CDS	Y95B8A.6_WBcoding_5p_+_+477	Y95B8A.6_WBcoding_5p_+_+477	Y95B8A.10_WBcoding_5p_-_-682	Y95B8A.11_WBcoding_3p_-_+6537	Y95B8A.6_WBcoding_3p_+_-6799	Y95B8A.18_WBsnoRNA_5p_+_-22944	frag30_LUncRNA_5p_+_-32772	frag29_LUncRNA_3p_+_+36905	Y95B8A.3_WBte_5p_+_-48447	21ur-15525_WB21uRNA_3p_-_+209742	21ur-8411_WB21uRNA_3p_+_+420071	21ur-13232_WB21uRNA_3p_-_+604211	cloned_WB21uRNA_3p_-_+604211	Y95B8A.6_AGmRNA_5p_+_+540	Y95B8A.10_AGmRNA_5p_-_-654	Y95B8A.6_AGmRNA_3p_+_-6375	Y95B8A.11_AGmRNA_3p_-_+6537
933622	I	933487	934674	.	0	.	2.02723	24.1702	22.2222	933622	ncRNA	Y95B8A.3_WBte_3p_+_+758	Y95B8A.2_WBcoding_5p_+_-4864	Y95B8A.12_WBcoding_5p_-_-6742	Y95B8A.2_WBcoding_3p_+_-8157	Y95B8A.1_WBcoding_5p_+_-8638	Y95B8A.3_WBte_3p_+_+758	frag32_LUncRNA_3p_-_+8927	frag31_LUncRNA_5p_+_-8927	frag32_LUncRNA_5p_-_+9032	21ur-15525_WB21uRNA_3p_-_+159518	21ur-8411_WB21uRNA_3p_+_+470295	21ur-13232_WB21uRNA_3p_-_+553987	cloned_WB21uRNA_3p_-_+553987	Y95B8A.2_AGmRNA_5p_+_-4885	Y95B8A.12_AGmRNA_5p_-_-6676	Y95B8A.2_AGmRNA_3p_+_-14091	Y34D9B.1_AGmRNA_3p_-_+14950
939300	I	939070	939335	.	0	.	2.24238	7.87838	6.48446	939300	AG1201	Y95B8A.2_AGmRNA_5p_+_+793	Y95B8A.2_WBcoding_5p_+_+814	Y95B8A.1_WBcoding_5p_+_-2960	Y34D9B.1_WBcoding_3p_-_+9269	Y95B8A.12_WBcoding_5p_-_-12420	frag32_LUncRNA_3p_-_+3249	frag31_LUncRNA_5p_+_-3249	frag32_LUncRNA_5p_-_+3354	frag31_LUncRNA_3p_+_-3354	21ur-15525_WB21uRNA_3p_-_+153840	21ur-8411_WB21uRNA_3p_+_+475973	21ur-13232_WB21uRNA_3p_-_+548309	cloned_WB21uRNA_3p_-_+548309	Y95B8A.2_AGmRNA_5p_+_+793	Y34D9B.1_AGmRNA_3p_-_+9272	Y95B8A.12_AGmRNA_5p_-_-12354	Y34D9B.1_AGmRNA_5p_-_+18311
957889	I	957794	958179	.	0	.	2.94114	13.2817	11.6596	957889	AG1201	Y34D9B.1_AGmRNA_5p_-_-278	Y34D9B.1_WBcoding_5p_-_-513	F54A5.2_WBcoding_3p_-_+5814	Y34D9B.1_WBcoding_3p_-_-9320	Y95B8A.1_WBcoding_3p_+_+10175	frag33_LUncRNA_3p_+_+11770	Y95B8A.t1_WBtRNA_5p_-_-11771	frag33_LUncRNA_5p_+_+11860	frag31_LUncRNA_3p_+_+15235	21ur-15525_WB21uRNA_3p_-_+135251	21ur-8411_WB21uRNA_3p_+_+494562	21ur-13232_WB21uRNA_3p_-_+529720	cloned_WB21uRNA_3p_-_+529720	Y34D9B.1_AGmRNA_5p_-_-278	F54A5.2_AGmRNA_3p_-_+5790	Y34D9B.1_AGmRNA_3p_-_-9317	Y95B8A.2_AGmRNA_3p_+_+10176
961421	I	961350	961508	.	0	.	2.35991	7.6549	6.2771	961421	AG1201	F54A5.2_AGmRNA_3p_-_+2258	F54A5.2_WBcoding_3p_-_+2282	Y34D9B.1_WBcoding_5p_-_-4045	F54A5.2_WBcoding_5p_-_+8008	F54A5.3_WBcoding_3p_-_+8262	frag33_LUncRNA_3p_+_+15302	Y95B8A.t1_WBtRNA_5p_-_-15303	frag33_LUncRNA_5p_+_+15392	frag35_LUncRNA_3p_-_+17706	21ur-15525_WB21uRNA_3p_-_+131719	21ur-8411_WB21uRNA_3p_+_+498094	21ur-13232_WB21uRNA_3p_-_+526188	cloned_WB21uRNA_3p_-_+526188	F54A5.2_AGmRNA_3p_-_+2258	Y34D9B.1_AGmRNA_5p_-_-3810	F54A5.2_AGmRNA_5p_-_+7914	F54A5.3_AGmRNA_3p_-_+8262
962031	I	961828	962341	.	0	.	3.98148	25.1141	23.1385	962031	AG1201	F54A5.2_AGmRNA_3p_-_+1648	F54A5.2_WBcoding_3p_-_+1672	Y34D9B.1_WBcoding_5p_-_-4655	F54A5.2_WBcoding_5p_-_+7398	F54A5.3_WBcoding_3p_-_+7652	frag33_LUncRNA_3p_+_+15912	Y95B8A.t1_WBtRNA_5p_-_-15913	frag33_LUncRNA_5p_+_+16002	frag35_LUncRNA_3p_-_+17096	21ur-15525_WB21uRNA_3p_-_+131109	21ur-8411_WB21uRNA_3p_+_+498704	21ur-13232_WB21uRNA_3p_-_+525578	cloned_WB21uRNA_3p_-_+525578	F54A5.2_AGmRNA_3p_-_+1648	Y34D9B.1_AGmRNA_5p_-_-4420	F54A5.2_AGmRNA_5p_-_+7304	F54A5.3_AGmRNA_3p_-_+7652
1015429	I	1015272	1015668	.	0	.	2.88412	13.4424	11.8169	1015429	AG1201	RIT1M.1074_AGmRNA_3p_-_-233	C54G6.5_WBcoding_5p_+_-977	C54G6.1_WBcoding_5p_-_-1045	C54G6.5_WBcoding_3p_+_-1754	Y34D9A.11_WBcoding_5p_+_-3409	frag36_LUncRNA_3p_+_+18772	frag37_LUncRNA_5p_-_-18851	frag36_LUncRNA_5p_+_+19220	frag34_LUncRNA_3p_+_+36153	21ur-15525_WB21uRNA_3p_-_+77711	21ur-13232_WB21uRNA_3p_-_+472180	cloned_WB21uRNA_3p_-_+472180	21ur-13232_WB21uRNA_5p_-_+472200	RIT1M.1074_AGmRNA_3p_-_-233	C54G6.5_AGmRNA_5p_+_-382	C54G6.1_AGmRNA_5p_-_-978	C54G6.5_AGmRNA_3p_+_-1750
1030466	I	1030327	1030586	.	0	.	2.86472	12.245	10.6606	1030466	CDS	Y34D9A.4_WBcoding_3p_-_+166	Y34D9A.4_WBcoding_3p_-_+166	Y34D9A.1_WBcoding_5p_-_-511	Y34D9A.4_WBcoding_5p_-_+2975	Y34D9A.3_WBcoding_5p_+_-4009	frag36_LUncRNA_3p_+_+33809	frag37_LUncRNA_5p_-_-33888	frag36_LUncRNA_5p_+_+34257	frag34_LUncRNA_3p_+_+51190	21ur-15525_WB21uRNA_3p_-_+62674	21ur-13232_WB21uRNA_3p_-_+457143	cloned_WB21uRNA_3p_-_+457143	21ur-13232_WB21uRNA_5p_-_+457163	Y34D9A.4_AGmRNA_3p_-_+170	Y34D9A.1_AGmRNA_5p_-_-511	Y34D9A.4_AGmRNA_5p_-_+3014	Y34D9A.3_AGmRNA_5p_+_-3647
1030970	I	1030840	1031005	.	0	.	2.42898	10.1798	8.68295	1030970	AG1201	Y34D9A.4_AGmRNA_3p_-_-334	Y34D9A.4_WBcoding_3p_-_-338	Y34D9A.1_WBcoding_5p_-_-1015	Y34D9A.4_WBcoding_5p_-_+2471	Y34D9A.3_WBcoding_5p_+_-3505	frag36_LUncRNA_3p_+_+34313	frag37_LUncRNA_5p_-_-34392	frag36_LUncRNA_5p_+_+34761	frag34_LUncRNA_3p_+_+51694	21ur-15525_WB21uRNA_3p_-_+62170	21ur-13232_WB21uRNA_3p_-_+456639	cloned_WB21uRNA_3p_-_+456639	21ur-13232_WB21uRNA_5p_-_+456659	Y34D9A.4_AGmRNA_3p_-_-334	Y34D9A.1_AGmRNA_5p_-_-1015	Y34D9A.4_AGmRNA_5p_-_+2510	Y34D9A.3_AGmRNA_5p_+_-3143
1048538	I	1048416	1048565	.	0	.	2.37918	7.76604	6.37489	1048538	CDS	Y34D9A.7_WBcoding_3p_+_+289	Y34D9A.7_WBcoding_3p_+_+289	Y34D9A.6_WBcoding_5p_+_-1059	Y34D9A.8_WBcoding_3p_-_+2386	Y34D9A.10_WBcoding_3p_-_+5386	frag36_LUncRNA_3p_+_+51881	frag37_LUncRNA_5p_-_-51960	frag36_LUncRNA_5p_+_+52329	frag34_LUncRNA_3p_+_+69262	21ur-15525_WB21uRNA_3p_-_+44602	21ur-13232_WB21uRNA_3p_-_+439071	cloned_WB21uRNA_3p_-_+439071	21ur-13232_WB21uRNA_5p_-_+439091	Y34D9A.6_AGmRNA_5p_+_-1061	Y34D9A.7_AGmRNA_3p_+_-1066	Y34D9A.8_AGmRNA_3p_-_+2389	Y34D9A.6_AGmRNA_3p_+_-2750
1049691	I	1048680	1050281	.	0	.	7.57453	82.7497	79.5752	1049691	AG1201	Y34D9A.7_AGmRNA_3p_+_+87	Y34D9A.6_WBcoding_5p_+_+94	Y34D9A.8_WBcoding_3p_-_+1233	Y34D9A.7_WBcoding_3p_+_+1442	Y34D9A.8_WBcoding_5p_-_+3957	frag36_LUncRNA_3p_+_+53034	frag37_LUncRNA_5p_-_-53113	frag36_LUncRNA_5p_+_+53482	frag34_LUncRNA_3p_+_+70415	21ur-15525_WB21uRNA_3p_-_+43449	21ur-13232_WB21uRNA_3p_-_+437918	cloned_WB21uRNA_3p_-_+437918	21ur-13232_WB21uRNA_5p_-_+437938	Y34D9A.7_AGmRNA_3p_+_+87	Y34D9A.6_AGmRNA_5p_+_+92	Y34D9A.8_AGmRNA_3p_-_+1236	Y34D9A.6_AGmRNA_3p_+_-1597
1051979	I	1051885	1052109	.	0	.	2.90242	12.8457	11.2403	1051979	AG1201	Y34D9A.6_AGmRNA_3p_+_+691	Y34D9A.8_WBcoding_3p_-_-1055	Y34D9A.6_WBcoding_3p_+_+1250	Y34D9A.8_WBcoding_5p_-_+1669	Y34D9A.10_WBcoding_3p_-_+1945	frag36_LUncRNA_3p_+_+55322	frag37_LUncRNA_5p_-_-55401	frag36_LUncRNA_5p_+_+55770	frag34_LUncRNA_3p_+_+72703	21ur-15525_WB21uRNA_3p_-_+41161	21ur-13232_WB21uRNA_3p_-_+435630	cloned_WB21uRNA_3p_-_+435630	21ur-13232_WB21uRNA_5p_-_+435650	Y34D9A.6_AGmRNA_3p_+_+691	Y34D9A.8_AGmRNA_5p_-_+878	Y34D9A.10_AGmRNA_3p_-_+1619	Y34D9A.7_AGmRNA_3p_+_+2375
1052593	I	1052366	1052815	.	0	.	2.96162	15.4669	13.7712	1052593	AG1201	Y34D9A.8_AGmRNA_5p_-_+264	Y34D9A.8_WBcoding_5p_-_+1055	Y34D9A.10_WBcoding_3p_-_+1331	Y34D9A.8_WBcoding_3p_-_-1669	Y34D9A.6_WBcoding_3p_+_+1864	frag36_LUncRNA_3p_+_+55936	frag37_LUncRNA_5p_-_-56015	frag36_LUncRNA_5p_+_+56384	frag34_LUncRNA_3p_+_+73317	21ur-15525_WB21uRNA_3p_-_+40547	21ur-13232_WB21uRNA_3p_-_+435016	cloned_WB21uRNA_3p_-_+435016	21ur-13232_WB21uRNA_5p_-_+435036	Y34D9A.8_AGmRNA_5p_-_+264	Y34D9A.10_AGmRNA_3p_-_+1005	Y34D9A.6_AGmRNA_3p_+_+1305	Y34D9A.8_AGmRNA_3p_-_-1666
1053505	I	1052950	1053797	.	0	.	4.55402	33.5508	31.3765	1053505	AG1201	Y34D9A.10_AGmRNA_3p_-_+93	Y34D9A.8_WBcoding_5p_-_+143	Y34D9A.10_WBcoding_3p_-_+419	Y34D9A.8_WBcoding_3p_-_-2581	Y34D9A.6_WBcoding_3p_+_+2776	frag36_LUncRNA_3p_+_+56848	frag37_LUncRNA_5p_-_-56927	frag36_LUncRNA_5p_+_+57296	frag38_LUncRNA_5p_+_-73472	21ur-15525_WB21uRNA_3p_-_+39635	21ur-13232_WB21uRNA_3p_-_+434104	cloned_WB21uRNA_3p_-_+434104	21ur-13232_WB21uRNA_5p_-_+434124	Y34D9A.10_AGmRNA_3p_-_+93	Y34D9A.8_AGmRNA_5p_-_-648	Y34D9A.6_AGmRNA_3p_+_+2217	Y34D9A.8_AGmRNA_3p_-_-2578
1061597	I	1061007	1062120	.	0	.	3.94917	25.4296	23.4493	1061597	AG1201	Y34D9A.2_AGmRNA_5p_+_-385	Y34D9A.2_WBcoding_5p_+_-699	Y34D9A.10_WBcoding_5p_-_+5307	R06A10.2_WBcoding_5p_+_-6997	Y34D9A.10_WBcoding_3p_-_-7673	frag36_LUncRNA_3p_+_+64940	frag37_LUncRNA_5p_-_-65019	frag38_LUncRNA_5p_+_-65380	frag36_LUncRNA_5p_+_+65388	21ur-15525_WB21uRNA_3p_-_+31543	21ur-13232_WB21uRNA_3p_-_+426012	cloned_WB21uRNA_3p_-_+426012	21ur-13232_WB21uRNA_5p_-_+426032	Y34D9A.2_AGmRNA_5p_+_-385	Y34D9A.10_AGmRNA_5p_-_+5387	R06A10.2_AGmRNA_5p_+_-6766	RIT1P.1734_AGmRNA_5p_+_-6766
1062535	I	1062312	1062819	.	0	.	3.42602	21.1669	19.3006	1062535	CDS	Y34D9A.2_WBcoding_5p_+_+239	Y34D9A.2_WBcoding_5p_+_+239	Y34D9A.10_WBcoding_5p_-_+4369	R06A10.2_WBcoding_5p_+_-6059	Y34D9A.10_WBcoding_3p_-_-8611	frag38_LUncRNA_5p_+_-64442	frag36_LUncRNA_3p_+_+65878	frag37_LUncRNA_5p_-_-65957	frag36_LUncRNA_5p_+_+66326	21ur-15525_WB21uRNA_3p_-_+30605	21ur-13232_WB21uRNA_3p_-_+425074	cloned_WB21uRNA_3p_-_+425074	21ur-13232_WB21uRNA_5p_-_+425094	Y34D9A.2_AGmRNA_5p_+_+553	Y34D9A.10_AGmRNA_5p_-_+4449	R06A10.2_AGmRNA_5p_+_-5828	RIT1P.1734_AGmRNA_5p_+_-5828
1066910	I	1066680	1067216	.	0	.	3.8878	24.9739	23.0066	1066910	CDS	Y34D9A.10_WBcoding_5p_-_-6	Y34D9A.10_WBcoding_5p_-_-6	Y34D9A.2_WBcoding_3p_+_+1638	R06A10.2_WBcoding_5p_+_-1684	Y34D9A.2_WBcoding_5p_+_+4614	frag38_LUncRNA_5p_+_-60067	frag36_LUncRNA_3p_+_+70253	frag37_LUncRNA_5p_-_-70332	frag36_LUncRNA_5p_+_+70701	21ur-15525_WB21uRNA_3p_-_+26230	21ur-13232_WB21uRNA_3p_-_+420699	cloned_WB21uRNA_3p_-_+420699	21ur-13232_WB21uRNA_5p_-_+420719	Y34D9A.10_AGmRNA_5p_-_+74	R06A10.2_AGmRNA_5p_+_-1453	RIT1P.1734_AGmRNA_5p_+_-1453	Y34D9A.2_AGmRNA_3p_+_+1603
1068013	I	1067427	1068366	.	0	.	4.82376	37.9525	35.6741	1068013	AG1201	R06A10.2_AGmRNA_5p_+_-350	R06A10.2_WBcoding_5p_+_-581	Y34D9A.10_WBcoding_5p_-_-1109	Y34D9A.2_WBcoding_3p_+_+2741	R06A10.2_WBcoding_3p_+_-7000	frag38_LUncRNA_5p_+_-58964	frag36_LUncRNA_3p_+_+71356	frag37_LUncRNA_5p_-_-71435	frag36_LUncRNA_5p_+_+71804	21ur-15525_WB21uRNA_3p_-_+25127	21ur-13232_WB21uRNA_3p_-_+419596	cloned_WB21uRNA_3p_-_+419596	21ur-13232_WB21uRNA_5p_-_+419616	R06A10.2_AGmRNA_5p_+_-350	RIT1P.1734_AGmRNA_5p_+_-350	Y34D9A.10_AGmRNA_5p_-_-1029	Y34D9A.2_AGmRNA_3p_+_+2706
1068988	I	1068544	1070104	.	0	.	7.20285	106.267	102.657	1068988	AG1201	RIT1P.1734_AGmRNA_3p_+_+94	R06A10.2_WBcoding_5p_+_+394	Y34D9A.10_WBcoding_5p_-_-2084	Y34D9A.2_WBcoding_3p_+_+3716	R06A10.2_WBcoding_3p_+_-6025	frag38_LUncRNA_5p_+_-57989	frag36_LUncRNA_3p_+_+72331	frag37_LUncRNA_5p_-_-72410	frag36_LUncRNA_5p_+_+72779	21ur-15525_WB21uRNA_3p_-_+24152	21ur-13232_WB21uRNA_3p_-_+418621	cloned_WB21uRNA_3p_-_+418621	21ur-13232_WB21uRNA_5p_-_+418641	RIT1P.1734_AGmRNA_3p_+_+94	R06A10.2_AGmRNA_5p_+_+625	RIT1P.1734_AGmRNA_5p_+_+625	Y34D9A.10_AGmRNA_5p_-_-2004
1070359	I	1070220	1070765	.	0	.	3.96954	28.8886	26.8243	1070359	AG1201	RIT1P.1734_AGmRNA_3p_+_+1465	R06A10.2_WBcoding_5p_+_+1765	Y34D9A.10_WBcoding_5p_-_-3455	R06A10.2_WBcoding_3p_+_-4654	Y34D9A.2_WBcoding_3p_+_+5087	frag38_LUncRNA_5p_+_-56618	frag36_LUncRNA_3p_+_+73702	frag37_LUncRNA_5p_-_-73781	frag36_LUncRNA_5p_+_+74150	21ur-15525_WB21uRNA_3p_-_+22781	21ur-13232_WB21uRNA_3p_-_+417250	cloned_WB21uRNA_3p_-_+417250	21ur-13232_WB21uRNA_5p_-_+417270	RIT1P.1734_AGmRNA_3p_+_+1465	R06A10.2_AGmRNA_5p_+_+1996	RIT1P.1734_AGmRNA_5p_+_+1996	Y34D9A.10_AGmRNA_5p_-_-3375
1095727	I	1095649	1095874	.	0	.	2.71906	10.8205	9.29141	1095727	CDS	R06A10.4_WBcoding_5p_-_+72	R06A10.4_WBcoding_5p_-_+72	R06A10.5_WBcoding_3p_+_+5982	R06A10.4_WBcoding_3p_-_-6058	R06A10.1_WBcoding_3p_+_+7136	frag38_LUncRNA_5p_+_-31250	frag39_LUncRNA_3p_-_+60363	frag40_LUncRNA_5p_+_-60438	frag39_LUncRNA_5p_-_+60539	21ur-15525_WB21uRNA_5p_-_-2567	21ur-13232_WB21uRNA_3p_-_+391882	cloned_WB21uRNA_3p_-_+391882	21ur-13232_WB21uRNA_5p_-_+391902	R06A10.4_AGmRNA_5p_-_+99	R06A10.5_AGmRNA_3p_+_+5983	R06A10.1_AGmRNA_3p_+_+7125	RIT1M.1871_AGncRNA_3p_-_+11834
1156431	I	1156211	1156899	.	0	.	4.41847	30.9515	28.8329	1156431	ncRNA	frag40_LUncRNA_3p_+_-25	Y48G8AL.8_WBcoding_5p_+_-149	Y48G8AL.14_WBcoding_5p_-_-408	Y48G8AL.8_WBcoding_3p_+_-1034	Y48G8AL.14_WBcoding_3p_-_-1085	frag40_LUncRNA_3p_+_-25	frag39_LUncRNA_5p_-_-165	frag40_LUncRNA_5p_+_+266	frag39_LUncRNA_3p_-_-341	21ur-15525_WB21uRNA_5p_-_-63271	21ur-13232_WB21uRNA_3p_-_+331178	cloned_WB21uRNA_3p_-_+331178	21ur-13232_WB21uRNA_5p_-_+331198	Y48G8AL.14_AGmRNA_5p_-_-53	RIT1M.142_AGmRNA_3p_-_+80	RIT1M.1510_AGmRNA_3p_-_+80	Y48G8AL.8_AGmRNA_5p_+_-80
1175664	I	1175518	1175772	.	0	.	3.1075	14.7611	13.0862	1175664	CDS	Y48G8AL.11_WBcoding_5p_-_+207	Y48G8AL.11_WBcoding_5p_-_+207	Y48G8AL.6_WBcoding_5p_+_-812	Y48G8AL.7_WBcoding_3p_+_+12761	Y48G8AL.11_WBcoding_3p_-_-12772	frag40_LUncRNA_3p_+_+19208	frag39_LUncRNA_5p_-_-19398	frag40_LUncRNA_5p_+_+19499	frag39_LUncRNA_3p_-_-19574	21ur-15525_WB21uRNA_5p_-_-82504	21ur-13232_WB21uRNA_3p_-_+311945	cloned_WB21uRNA_3p_-_+311945	21ur-13232_WB21uRNA_5p_-_+311965	Y48G8AL.11_AGmRNA_5p_-_+220	Y48G8AL.6_AGmRNA_5p_+_-812	Y48G8AL.11_AGmRNA_3p_-_-12708	Y48G8AL.7_AGmRNA_3p_+_+12727
1176038	I	1176010	1176292	.	0	.	2.37918	7.76604	6.37489	1176038	AG1201	Y48G8AL.11_AGmRNA_5p_-_-154	Y48G8AL.11_WBcoding_5p_-_-167	Y48G8AL.6_WBcoding_5p_+_-438	Y48G8AL.7_WBcoding_3p_+_+13135	Y48G8AL.11_WBcoding_3p_-_-13146	frag40_LUncRNA_3p_+_+19582	frag39_LUncRNA_5p_-_-19772	frag40_LUncRNA_5p_+_+19873	frag39_LUncRNA_3p_-_-19948	21ur-15525_WB21uRNA_5p_-_-82878	21ur-13232_WB21uRNA_3p_-_+311571	cloned_WB21uRNA_3p_-_+311571	21ur-13232_WB21uRNA_5p_-_+311591	Y48G8AL.11_AGmRNA_5p_-_-154	Y48G8AL.6_AGmRNA_5p_+_-438	Y48G8AL.11_AGmRNA_3p_-_-13082	Y48G8AL.7_AGmRNA_3p_+_+13101
1225449	I	1225230	1225777	.	0	.	2.78204	11.5472	9.99445	1225449	AG1201	Y48G8AL.13_AGmRNA_3p_-_-1489	Y48G8AL.13_WBcoding_3p_-_-1490	Y48G8AL.12_WBcoding_5p_-_-6464	Y48G8AL.16_WBcoding_5p_-_-8172	Y48G8AL.1_WBcoding_5p_+_+13956	frag41_LUncRNA_3p_-_+25804	frag42_LUncRNA_5p_+_-53360	frag43_LUncRNA_3p_-_+53464	frag42_LUncRNA_3p_+_-53594	21ur-15525_WB21uRNA_5p_-_-132289	21ur-13232_WB21uRNA_3p_-_+262160	cloned_WB21uRNA_3p_-_+262160	21ur-13232_WB21uRNA_5p_-_+262180	Y48G8AL.13_AGmRNA_3p_-_-1489	Y48G8AL.12_AGmRNA_5p_-_-6164	Y48G8AL.16_AGmRNA_5p_-_-8031	RIT1M.1820_AGncRNA_5p_-_-26683
1225996	I	1225904	1226083	.	0	.	2.71906	10.8205	9.29141	1225996	AG1201	Y48G8AL.13_AGmRNA_3p_-_-2036	Y48G8AL.13_WBcoding_3p_-_-2037	Y48G8AL.12_WBcoding_5p_-_-7011	Y48G8AL.16_WBcoding_5p_-_-8719	Y48G8AL.1_WBcoding_5p_+_+14503	frag41_LUncRNA_3p_-_+25257	frag42_LUncRNA_5p_+_-52813	frag43_LUncRNA_3p_-_+52917	frag42_LUncRNA_3p_+_-53047	21ur-15525_WB21uRNA_5p_-_-132836	21ur-13232_WB21uRNA_3p_-_+261613	cloned_WB21uRNA_3p_-_+261613	21ur-13232_WB21uRNA_5p_-_+261633	Y48G8AL.13_AGmRNA_3p_-_-2036	Y48G8AL.12_AGmRNA_5p_-_-6711	Y48G8AL.16_AGmRNA_5p_-_-8578	RIT1M.1820_AGncRNA_5p_-_-27230
1228388	I	1226164	1231031	.	0	.	10.3421	138.243	133.954	1228388	CDS	Y48G8AL.13_WBcoding_5p_-_+896	Y48G8AL.13_WBcoding_5p_-_+896	Y48G8AL.12_WBcoding_5p_-_-9403	Y48G8AL.16_WBcoding_5p_-_-11111	Y48G8AL.1_WBcoding_5p_+_+16895	frag41_LUncRNA_3p_-_+22865	frag42_LUncRNA_5p_+_-50421	frag43_LUncRNA_3p_-_+50525	frag42_LUncRNA_3p_+_-50655	21ur-15525_WB21uRNA_5p_-_-135228	21ur-13232_WB21uRNA_3p_-_+259221	cloned_WB21uRNA_3p_-_+259221	21ur-13232_WB21uRNA_5p_-_+259241	Y48G8AL.13_AGmRNA_5p_-_+1505	Y48G8AL.12_AGmRNA_5p_-_-9103	Y48G8AL.16_AGmRNA_5p_-_-10970	Y48G8AL.15_AGmRNA_5p_+_-26384
1231209	I	1231167	1231343	.	0	.	2.28207	6.9677	5.61731	1231209	AG1201	Y48G8AL.13_AGmRNA_5p_-_-1316	Y48G8AL.13_WBcoding_5p_-_-1925	Y48G8AL.12_WBcoding_5p_-_-12224	Y48G8AL.16_WBcoding_5p_-_-13932	Y48G8AL.1_WBcoding_5p_+_+19716	frag41_LUncRNA_3p_-_+20044	frag42_LUncRNA_5p_+_-47600	frag43_LUncRNA_3p_-_+47704	frag42_LUncRNA_3p_+_-47834	21ur-15525_WB21uRNA_5p_-_-138049	21ur-13232_WB21uRNA_3p_-_+256400	cloned_WB21uRNA_3p_-_+256400	21ur-13232_WB21uRNA_5p_-_+256420	Y48G8AL.13_AGmRNA_5p_-_-1316	Y48G8AL.12_AGmRNA_5p_-_-11924	Y48G8AL.16_AGmRNA_5p_-_-13791	Y48G8AL.15_AGmRNA_5p_+_-23563
1270106	I	1270059	1270231	.	0	.	2.23351	6.5817	5.25196	1270106	AG1201	RIT1P.1215_AGncRNA_5p_+_-1185	Y48G8AR.1_WBcoding_5p_-_-1949	Y48G8AL.15_WBcoding_3p_+_+11877	Y48G8AR.2_WBcoding_5p_+_-11995	Y48G8AL.15_WBcoding_5p_+_+15334	frag42_LUncRNA_5p_+_-8703	frag43_LUncRNA_3p_-_+8807	frag42_LUncRNA_3p_+_-8937	frag45_LUncRNA_3p_-_+9331	21ur-15525_WB21uRNA_5p_-_-176946	21ur-13232_WB21uRNA_3p_-_+217503	cloned_WB21uRNA_3p_-_+217503	21ur-13232_WB21uRNA_5p_-_+217523	RIT1P.1215_AGncRNA_5p_+_-1185	Y48G8AR.1_AGmRNA_5p_-_-1949	RIT1P.1215_AGncRNA_3p_+_-2983	Y48G8AR.1_AGmRNA_3p_-_-10694
1271106	I	1270982	1271217	.	0	.	3.5957	21.2759	19.4075	1271106	AG1201	RIT1P.1215_AGncRNA_5p_+_-185	Y48G8AR.1_WBcoding_5p_-_-2949	Y48G8AR.2_WBcoding_5p_+_-10995	Y48G8AR.1_WBcoding_3p_-_-11615	Y48G8AL.15_WBcoding_3p_+_+12877	frag42_LUncRNA_5p_+_-7703	frag43_LUncRNA_3p_-_+7807	frag42_LUncRNA_3p_+_-7937	frag45_LUncRNA_3p_-_+8331	21ur-15525_WB21uRNA_5p_-_-177946	21ur-13232_WB21uRNA_3p_-_+216503	cloned_WB21uRNA_3p_-_+216503	21ur-13232_WB21uRNA_5p_-_+216523	RIT1P.1215_AGncRNA_5p_+_-185	Y48G8AR.1_AGmRNA_5p_-_-2949	Y48G8AR.2_AGmRNA_5p_+_-10965	Y48G8AR.1_AGmRNA_3p_-_-11694
1271985	I	1271402	1272493	.	0	.	4.1757	27.6589	25.6191	1271985	AG1201	RIT1P.1215_AGncRNA_5p_+_+694	Y48G8AR.1_WBcoding_5p_-_-3828	Y48G8AR.2_WBcoding_5p_+_-10116	Y48G8AR.1_WBcoding_3p_-_-12494	Y48G8AR.2_WBcoding_3p_+_-13452	frag42_LUncRNA_5p_+_-6824	frag43_LUncRNA_3p_-_+6928	frag42_LUncRNA_3p_+_-7058	frag45_LUncRNA_3p_-_+7452	21ur-15525_WB21uRNA_5p_-_-178825	21ur-13232_WB21uRNA_3p_-_+215624	cloned_WB21uRNA_3p_-_+215624	21ur-13232_WB21uRNA_5p_-_+215644	RIT1P.1215_AGncRNA_5p_+_+694	Y48G8AR.1_AGmRNA_5p_-_-3828	Y48G8AR.2_AGmRNA_5p_+_-10086	Y48G8AR.1_AGmRNA_3p_-_-12573
1272662	I	1272585	1272751	.	0	.	2.62195	9.90817	8.4172	1272662	AG1201	RIT1P.1215_AGncRNA_3p_+_-427	Y48G8AR.1_WBcoding_5p_-_-4505	Y48G8AR.2_WBcoding_5p_+_-9439	Y48G8AR.1_WBcoding_3p_-_-13171	Y48G8AL.15_WBcoding_3p_+_+14433	frag42_LUncRNA_5p_+_-6147	frag43_LUncRNA_3p_-_+6251	frag42_LUncRNA_3p_+_-6381	frag45_LUncRNA_3p_-_+6775	21ur-15525_WB21uRNA_5p_-_-179502	21ur-13232_WB21uRNA_3p_-_+214947	cloned_WB21uRNA_3p_-_+214947	21ur-13232_WB21uRNA_5p_-_+214967	RIT1P.1215_AGncRNA_3p_+_-427	Y48G8AR.1_AGmRNA_5p_-_-4505	Y48G8AR.2_AGmRNA_5p_+_-9409	Y48G8AR.1_AGmRNA_3p_-_-13250
1273394	I	1272910	1273729	.	0	.	5.00113	39.3237	37.0122	1273394	AG1201	RIT1P.1215_AGncRNA_3p_+_+305	Y48G8AR.1_WBcoding_5p_-_-5237	Y48G8AR.2_WBcoding_5p_+_-8707	Y48G8AR.1_WBcoding_3p_-_-13903	Y48G8AR.3_WBcoding_5p_+_-13912	frag42_LUncRNA_5p_+_-5415	frag43_LUncRNA_3p_-_+5519	frag42_LUncRNA_3p_+_-5649	frag45_LUncRNA_3p_-_+6043	21ur-15525_WB21uRNA_5p_-_-180234	21ur-13232_WB21uRNA_3p_-_+214215	cloned_WB21uRNA_3p_-_+214215	21ur-13232_WB21uRNA_5p_-_+214235	RIT1P.1215_AGncRNA_3p_+_+305	Y48G8AR.1_AGmRNA_5p_-_-5237	Y48G8AR.2_AGmRNA_5p_+_-8677	Y48G8AR.1_AGmRNA_3p_-_-13982
1274311	I	1274248	1274658	.	0	.	2.44323	8.67243	7.23877	1274311	AG1201	RIT1P.1215_AGncRNA_3p_+_+1222	Y48G8AR.1_WBcoding_5p_-_-6154	Y48G8AR.2_WBcoding_5p_+_-7790	Y48G8AR.3_WBcoding_5p_+_-12995	Y48G8AR.1_WBcoding_3p_-_-14820	frag42_LUncRNA_5p_+_-4498	frag43_LUncRNA_3p_-_+4602	frag42_LUncRNA_3p_+_-4732	frag45_LUncRNA_3p_-_+5126	21ur-15525_WB21uRNA_5p_-_-181151	21ur-13232_WB21uRNA_3p_-_+213298	cloned_WB21uRNA_3p_-_+213298	21ur-13232_WB21uRNA_5p_-_+213318	RIT1P.1215_AGncRNA_3p_+_+1222	Y48G8AR.1_AGmRNA_5p_-_-6154	Y48G8AR.2_AGmRNA_5p_+_-7760	Y48G8AR.1_AGmRNA_3p_-_-14899
1296438	I	1296126	1297339	.	0	.	5.48668	46.7636	44.2985	1296438	CDS	Y48G8AR.3_WBcoding_3p_+_+8477	Y48G8AR.3_WBcoding_3p_+_+8477	K12C11.4_WBcoding_5p_+_-9139	Y48G8AR.2_WBcoding_3p_+_+11001	Y48G8AR.1_WBcoding_5p_-_-28281	frag46_LUncRNA_3p_-_+11043	frag44_LUncRNA_3p_+_+16953	frag45_LUncRNA_5p_-_-16953	frag44_LUncRNA_5p_+_+17001	21ur-13232_WB21uRNA_3p_-_+191171	cloned_WB21uRNA_3p_-_+191171	21ur-13232_WB21uRNA_5p_-_+191191	cloned_WB21uRNA_5p_-_+191191	Y48G8AR.2_AGmRNA_3p_+_+8480	K12C11.4_AGmRNA_5p_+_-9063	Y48G8AR.2_AGmRNA_5p_+_+14367	RIT1P.1215_AGncRNA_3p_+_+23349
1298627	I	1298485	1298753	.	0	.	2.52484	9.02699	7.57519	1298627	AG1201	K12C11.4_AGmRNA_5p_+_-6874	K12C11.4_WBcoding_5p_+_-6950	Y48G8AR.3_WBcoding_3p_+_+10666	Y48G8AR.2_WBcoding_3p_+_+13190	K12C11.4_WBcoding_3p_+_-29603	frag46_LUncRNA_3p_-_+8854	frag44_LUncRNA_3p_+_+19142	frag45_LUncRNA_5p_-_-19142	frag44_LUncRNA_5p_+_+19190	21ur-13232_WB21uRNA_3p_-_+188982	cloned_WB21uRNA_3p_-_+188982	21ur-13232_WB21uRNA_5p_-_+189002	cloned_WB21uRNA_5p_-_+189002	K12C11.4_AGmRNA_5p_+_-6874	Y48G8AR.2_AGmRNA_3p_+_+10669	RIT1P.1215_AGncRNA_3p_+_+25538	K12C11.4_AGmRNA_3p_+_-30021
1299219	I	1299117	1299360	.	0	.	3.69015	21.455	19.577	1299219	AG1201	K12C11.4_AGmRNA_5p_+_-6282	K12C11.4_WBcoding_5p_+_-6358	Y48G8AR.3_WBcoding_3p_+_+11258	Y48G8AR.2_WBcoding_3p_+_+13782	K12C11.4_WBcoding_3p_+_-29011	frag46_LUncRNA_3p_-_+8262	frag44_LUncRNA_3p_+_+19734	frag45_LUncRNA_5p_-_-19734	frag44_LUncRNA_5p_+_+19782	21ur-13232_WB21uRNA_3p_-_+188390	cloned_WB21uRNA_3p_-_+188390	21ur-13232_WB21uRNA_5p_-_+188410	cloned_WB21uRNA_5p_-_+188410	K12C11.4_AGmRNA_5p_+_-6282	Y48G8AR.2_AGmRNA_3p_+_+11261	RIT1P.1215_AGncRNA_3p_+_+26130	K12C11.4_AGmRNA_3p_+_-29429
1300403	I	1300262	1300521	.	0	.	2.71906	10.8205	9.29141	1300403	AG1201	K12C11.4_AGmRNA_5p_+_-5098	K12C11.4_WBcoding_5p_+_-5174	Y48G8AR.3_WBcoding_3p_+_+12442	Y48G8AR.2_WBcoding_3p_+_+14966	K12C11.4_WBcoding_3p_+_-27827	frag46_LUncRNA_3p_-_+7078	frag44_LUncRNA_3p_+_+20918	frag45_LUncRNA_5p_-_-20918	frag44_LUncRNA_5p_+_+20966	21ur-13232_WB21uRNA_3p_-_+187206	cloned_WB21uRNA_3p_-_+187206	21ur-13232_WB21uRNA_5p_-_+187226	cloned_WB21uRNA_5p_-_+187226	K12C11.4_AGmRNA_5p_+_-5098	Y48G8AR.2_AGmRNA_3p_+_+12445	RIT1P.1215_AGncRNA_3p_+_+27314	K12C11.4_AGmRNA_3p_+_-28245
1301245	I	1301139	1301555	.	0	.	3.00889	14.1066	12.4604	1301245	AG1201	K12C11.4_AGmRNA_5p_+_-4256	K12C11.4_WBcoding_5p_+_-4332	Y48G8AR.3_WBcoding_3p_+_+13284	Y48G8AR.2_WBcoding_3p_+_+15808	K12C11.4_WBcoding_3p_+_-26985	frag46_LUncRNA_3p_-_+6236	frag44_LUncRNA_3p_+_+21760	frag45_LUncRNA_5p_-_-21760	frag44_LUncRNA_5p_+_+21808	21ur-13232_WB21uRNA_3p_-_+186364	cloned_WB21uRNA_3p_-_+186364	21ur-13232_WB21uRNA_5p_-_+186384	cloned_WB21uRNA_5p_-_+186384	K12C11.4_AGmRNA_5p_+_-4256	Y48G8AR.2_AGmRNA_3p_+_+13287	K12C11.4_AGmRNA_3p_+_-27403	RIT1P.1215_AGncRNA_3p_+_+28156
1301743	I	1301708	1302140	.	0	.	2.91328	12.7344	11.1309	1301743	AG1201	K12C11.4_AGmRNA_5p_+_-3758	K12C11.4_WBcoding_5p_+_-3834	Y48G8AR.3_WBcoding_3p_+_+13782	Y48G8AR.2_WBcoding_3p_+_+16306	K12C11.4_WBcoding_3p_+_-26487	frag46_LUncRNA_3p_-_+5738	frag44_LUncRNA_3p_+_+22258	frag45_LUncRNA_5p_-_-22258	frag44_LUncRNA_5p_+_+22306	21ur-13232_WB21uRNA_3p_-_+185866	cloned_WB21uRNA_3p_-_+185866	21ur-13232_WB21uRNA_5p_-_+185886	cloned_WB21uRNA_5p_-_+185886	K12C11.4_AGmRNA_5p_+_-3758	Y48G8AR.2_AGmRNA_3p_+_+13785	K12C11.4_AGmRNA_3p_+_-26905	RIT1P.1215_AGncRNA_3p_+_+28654
1303310	I	1303183	1303386	.	0	.	2.28207	6.9677	5.61731	1303310	AG1201	K12C11.4_AGmRNA_5p_+_-2191	K12C11.4_WBcoding_5p_+_-2267	Y48G8AR.3_WBcoding_3p_+_+15349	Y48G8AR.2_WBcoding_3p_+_+17873	K12C11.4_WBcoding_3p_+_-24920	frag46_LUncRNA_3p_-_+4171	frag44_LUncRNA_3p_+_+23825	frag45_LUncRNA_5p_-_-23825	frag44_LUncRNA_5p_+_+23873	21ur-13232_WB21uRNA_3p_-_+184299	cloned_WB21uRNA_3p_-_+184299	21ur-13232_WB21uRNA_5p_-_+184319	cloned_WB21uRNA_5p_-_+184319	K12C11.4_AGmRNA_5p_+_-2191	Y48G8AR.2_AGmRNA_3p_+_+15352	K12C11.4_AGmRNA_3p_+_-25338	K12C11.5_AGmRNA_5p_+_-29340
1303712	I	1303591	1303758	.	0	.	2.37918	7.76604	6.37489	1303712	AG1201	K12C11.4_AGmRNA_5p_+_-1789	K12C11.4_WBcoding_5p_+_-1865	Y48G8AR.3_WBcoding_3p_+_+15751	Y48G8AR.2_WBcoding_3p_+_+18275	K12C11.4_WBcoding_3p_+_-24518	frag46_LUncRNA_3p_-_+3769	frag44_LUncRNA_3p_+_+24227	frag45_LUncRNA_5p_-_-24227	frag44_LUncRNA_5p_+_+24275	21ur-13232_WB21uRNA_3p_-_+183897	cloned_WB21uRNA_3p_-_+183897	21ur-13232_WB21uRNA_5p_-_+183917	cloned_WB21uRNA_5p_-_+183917	K12C11.4_AGmRNA_5p_+_-1789	Y48G8AR.2_AGmRNA_3p_+_+15754	K12C11.4_AGmRNA_3p_+_-24936	K12C11.5_AGmRNA_5p_+_-28938
1335558	I	1335454	1335799	.	0	.	2.79538	12.4833	10.8939	1335558	CDS	K12C11.3_WBcoding_5p_+_+181	K12C11.3_WBcoding_5p_+_+181	K12C11.6_WBcoding_5p_+_-1464	K12C11.5_WBcoding_3p_+_+1482	K12C11.6_WBcoding_3p_+_-2564	frag46_LUncRNA_5p_-_-27933	frag44_LUncRNA_3p_+_+56073	frag45_LUncRNA_5p_-_-56073	frag44_LUncRNA_5p_+_+56121	21ur-13232_WB21uRNA_3p_-_+152051	cloned_WB21uRNA_3p_-_+152051	21ur-13232_WB21uRNA_5p_-_+152071	cloned_WB21uRNA_5p_-_+152071	K12C11.6_AGmRNA_5p_+_+291	K12C11.5_AGmRNA_3p_+_+1265	K12C11.6_AGmRNA_3p_+_-2663	K12C11.5_AGmRNA_5p_+_+2908
1340431	I	1339834	1340843	.	0	.	4.32528	30.5605	28.4543	1340431	CDS	K12C11.2_WBcoding_5p_+_-249	K12C11.2_WBcoding_5p_+_-249	K12C11.7_WBcoding_3p_+_+660	K12C11.1_WBcoding_3p_-_+791	K12C11.2_WBcoding_3p_+_-829	frag46_LUncRNA_5p_-_-32806	frag44_LUncRNA_3p_+_+60946	frag45_LUncRNA_5p_-_-60946	frag44_LUncRNA_5p_+_+60994	21ur-13232_WB21uRNA_3p_-_+147178	cloned_WB21uRNA_3p_-_+147178	21ur-13232_WB21uRNA_5p_-_+147198	cloned_WB21uRNA_5p_-_+147198	RIT1M.580_AGncRNA_5p_-_+250	K12C11.2_AGmRNA_3p_+_-773	K12C11.1_AGmRNA_3p_-_+829	K12C11.2_AGmRNA_5p_+_+1776
1341769	I	1341699	1341848	.	0	.	2.62195	9.90817	8.4172	1341769	CDS	K12C11.2_WBcoding_3p_+_+509	K12C11.2_WBcoding_3p_+_+509	K12C11.1_WBcoding_3p_-_-547	K12C11.2_WBcoding_5p_+_+1089	K12C11.7_WBcoding_3p_+_+1998	frag46_LUncRNA_5p_-_-34144	frag44_LUncRNA_3p_+_+62284	frag45_LUncRNA_5p_-_-62284	frag44_LUncRNA_5p_+_+62332	21ur-13232_WB21uRNA_3p_-_+145840	cloned_WB21uRNA_3p_-_+145840	21ur-13232_WB21uRNA_5p_-_+145860	cloned_WB21uRNA_5p_-_+145860	K12C11.1_AGmRNA_3p_-_-509	K12C11.2_AGmRNA_3p_+_+565	RIT1M.580_AGncRNA_5p_-_-1088	K12C11.1_AGmRNA_5p_-_+2925
1346431	I	1346372	1346650	.	0	.	2.52484	9.02699	7.57519	1346431	AG1201	RIT1M.658_AGncRNA_3p_-_-146	K12C11.1_WBcoding_5p_-_-1735	Y92H12BL.1_WBcoding_5p_+_-2074	K12C11.2_WBcoding_3p_+_+5171	K12C11.1_WBcoding_3p_-_-5209	frag46_LUncRNA_5p_-_-38806	frag44_LUncRNA_3p_+_+66946	frag45_LUncRNA_5p_-_-66946	frag44_LUncRNA_5p_+_+66994	21ur-13232_WB21uRNA_3p_-_+141178	cloned_WB21uRNA_3p_-_+141178	21ur-13232_WB21uRNA_5p_-_+141198	cloned_WB21uRNA_5p_-_+141198	RIT1M.658_AGncRNA_3p_-_-146	RIT1M.2_AGncRNA_3p_-_+296	RIT1M.1806_AGncRNA_3p_-_+834	K12C11.1_AGmRNA_5p_-_-1737
1359407	I	1359310	1359535	.	0	.	3.59304	20.2796	18.4346	1359407	CDS	Y92H12BL.1_WBcoding_3p_+_-190	Y92H12BL.1_WBcoding_3p_+_-190	Y92H12BL.5_WBcoding_5p_+_-5904	Y92H12BL.1_WBcoding_5p_+_+10902	K12C11.1_WBcoding_5p_-_-14711	frag46_LUncRNA_5p_-_-51782	frag44_LUncRNA_3p_+_+79922	frag45_LUncRNA_5p_-_-79922	frag44_LUncRNA_5p_+_+79970	21ur-13232_WB21uRNA_3p_-_+128202	cloned_WB21uRNA_3p_-_+128202	21ur-13232_WB21uRNA_5p_-_+128222	cloned_WB21uRNA_5p_-_+128222	Y92H12BL.1_AGmRNA_3p_+_+888	Y92H12BL.5_AGmRNA_5p_+_-5871	Y92H12BL.1_AGmRNA_5p_+_+10929	RIT1M.1806_AGncRNA_5p_-_-11788
1360083	I	1359714	1360341	.	0	.	2.86472	12.245	10.6606	1360083	CDS	Y92H12BL.1_WBcoding_3p_+_+486	Y92H12BL.1_WBcoding_3p_+_+486	Y92H12BL.5_WBcoding_5p_+_-5228	Y92H12BL.1_WBcoding_5p_+_+11578	K12C11.1_WBcoding_5p_-_-15387	frag46_LUncRNA_5p_-_-52458	frag44_LUncRNA_3p_+_+80598	frag45_LUncRNA_5p_-_-80598	frag44_LUncRNA_5p_+_+80646	21ur-13232_WB21uRNA_3p_-_+127526	cloned_WB21uRNA_3p_-_+127526	21ur-13232_WB21uRNA_5p_-_+127546	cloned_WB21uRNA_5p_-_+127546	Y92H12BL.1_AGmRNA_3p_+_+1564	Y92H12BL.5_AGmRNA_5p_+_-5195	Y92H12BL.1_AGmRNA_5p_+_+11605	RIT1M.1806_AGncRNA_5p_-_-12464
1361041	I	1360728	1361189	.	0	.	3.13471	15.752	14.0509	1361041	CDS	Y92H12BL.1_WBcoding_3p_+_+1444	Y92H12BL.1_WBcoding_3p_+_+1444	Y92H12BL.5_WBcoding_5p_+_-4270	Y92H12BL.1_WBcoding_5p_+_+12536	Y92H12BL.5_WBcoding_3p_+_-14844	frag46_LUncRNA_5p_-_-53416	frag44_LUncRNA_3p_+_+81556	frag45_LUncRNA_5p_-_-81556	frag44_LUncRNA_5p_+_+81604	21ur-13232_WB21uRNA_3p_-_+126568	cloned_WB21uRNA_3p_-_+126568	21ur-13232_WB21uRNA_5p_-_+126588	cloned_WB21uRNA_5p_-_+126588	Y92H12BL.1_AGmRNA_3p_+_+2522	Y92H12BL.5_AGmRNA_5p_+_-4237	Y92H12BL.1_AGmRNA_5p_+_+12563	RIT1M.1806_AGncRNA_5p_-_-13422
1361797	I	1361448	1361962	.	0	.	4.32136	29.6199	27.5329	1361797	CDS	Y92H12BL.1_WBcoding_3p_+_+2200	Y92H12BL.1_WBcoding_3p_+_+2200	Y92H12BL.5_WBcoding_5p_+_-3514	Y92H12BL.1_WBcoding_5p_+_+13292	Y92H12BL.5_WBcoding_3p_+_-14088	frag46_LUncRNA_5p_-_-54172	frag44_LUncRNA_3p_+_+82312	frag45_LUncRNA_5p_-_-82312	frag44_LUncRNA_5p_+_+82360	21ur-13232_WB21uRNA_3p_-_+125812	cloned_WB21uRNA_3p_-_+125812	21ur-13232_WB21uRNA_5p_-_+125832	cloned_WB21uRNA_5p_-_+125832	Y92H12BL.1_AGmRNA_3p_+_+3278	Y92H12BL.5_AGmRNA_5p_+_-3481	Y92H12BL.1_AGmRNA_5p_+_+13319	Y92H12BL.5_AGmRNA_3p_+_-14082
1362254	I	1362172	1362382	.	0	.	2.62195	9.90817	8.4172	1362254	CDS	Y92H12BL.1_WBcoding_3p_+_+2657	Y92H12BL.1_WBcoding_3p_+_+2657	Y92H12BL.5_WBcoding_5p_+_-3057	Y92H12BL.1_WBcoding_5p_+_+13749	Y92H12BL.4_WBcoding_3p_-_+14690	frag46_LUncRNA_5p_-_-54629	F37F2.4_WBsnoRNA_5p_+_-82255	frag44_LUncRNA_3p_+_+82769	frag45_LUncRNA_5p_-_-82769	21ur-13232_WB21uRNA_3p_-_+125355	cloned_WB21uRNA_3p_-_+125355	21ur-13232_WB21uRNA_5p_-_+125375	cloned_WB21uRNA_5p_-_+125375	Y92H12BL.5_AGmRNA_5p_+_-3024	Y92H12BL.1_AGmRNA_3p_+_+3735	Y92H12BL.5_AGmRNA_3p_+_-13625	Y92H12BL.1_AGmRNA_5p_+_+13776
1363341	I	1363120	1363549	.	0	.	3.39138	19.08	17.2753	1363341	AG1201	Y92H12BL.5_AGmRNA_5p_+_-1937	Y92H12BL.5_WBcoding_5p_+_-1970	Y92H12BL.1_WBcoding_3p_+_+3744	Y92H12BL.5_WBcoding_3p_+_-12544	Y92H12BL.4_WBcoding_3p_-_+13603	frag46_LUncRNA_5p_-_-55716	F37F2.4_WBsnoRNA_5p_+_-81168	frag47_LUncRNA_3p_-_+83795	F47G6.t1_WBtRNA_5p_+_-83799	21ur-13232_WB21uRNA_3p_-_+124268	cloned_WB21uRNA_3p_-_+124268	21ur-13232_WB21uRNA_5p_-_+124288	cloned_WB21uRNA_5p_-_+124288	Y92H12BL.5_AGmRNA_5p_+_-1937	Y92H12BL.1_AGmRNA_3p_+_+4822	Y92H12BL.5_AGmRNA_3p_+_-12538	Y92H12BL.4_AGmRNA_3p_-_+13471
1415727	I	1415571	1415835	.	0	.	2.46051	11.0923	9.55792	1415727	CDS	Y92H12BR.2_WBcoding_5p_-_+84	Y92H12BR.2_WBcoding_5p_-_+84	Y92H12BR.3_WBcoding_5p_+_-866	Y92H12BR.2_WBcoding_3p_-_-1810	Y92H12BR.6_WBcoding_3p_+_+2654	F37F2.4_WBsnoRNA_5p_+_-28782	frag47_LUncRNA_3p_-_+31409	F47G6.t1_WBtRNA_5p_+_-31413	frag47_LUncRNA_5p_-_+31508	21ur-13232_WB21uRNA_3p_-_+71882	cloned_WB21uRNA_3p_-_+71882	21ur-13232_WB21uRNA_5p_-_+71902	cloned_WB21uRNA_5p_-_+71902	Y92H12BR.2_AGmRNA_5p_-_+231	Y92H12BR.3_AGmRNA_5p_+_-381	Y92H12BR.2_AGmRNA_3p_-_-1809	Y92H12BR.6_AGmRNA_3p_+_+2625
1416392	I	1416259	1416712	.	0	.	3.70791	23.1039	21.1856	1416392	CDS	Y92H12BR.3_WBcoding_5p_+_-201	Y92H12BR.3_WBcoding_5p_+_-201	Y92H12BR.2_WBcoding_5p_-_-581	Y92H12BR.6_WBcoding_3p_+_+3319	Y92H12BR.3_WBcoding_3p_+_-8218	F37F2.4_WBsnoRNA_5p_+_-28117	frag47_LUncRNA_3p_-_+30744	F47G6.t1_WBtRNA_5p_+_-30748	frag47_LUncRNA_5p_-_+30843	21ur-13232_WB21uRNA_3p_-_+71217	cloned_WB21uRNA_3p_-_+71217	21ur-13232_WB21uRNA_5p_-_+71237	cloned_WB21uRNA_5p_-_+71237	Y92H12BR.3_AGmRNA_5p_+_+284	Y92H12BR.2_AGmRNA_5p_-_-434	Y92H12BR.6_AGmRNA_3p_+_+3290	Y92H12BR.3_AGmRNA_3p_+_-8861
1430103	I	1430025	1430174	.	0	.	2.2157	6.81525	5.47953	1430103	CDS	Y92H12BR.4_WBcoding_3p_-_+2914	Y92H12BR.4_WBcoding_3p_-_+2914	Y92H12BR.3_WBcoding_3p_+_+5493	Y92H12BR.8_WBcoding_5p_+_-6178	F37F2.2_WBcoding_3p_-_+11947	F37F2.4_WBsnoRNA_5p_+_-14406	frag47_LUncRNA_3p_-_+17033	F47G6.t1_WBtRNA_5p_+_-17037	frag47_LUncRNA_5p_-_+17132	21ur-13232_WB21uRNA_3p_-_+57506	cloned_WB21uRNA_3p_-_+57506	21ur-13232_WB21uRNA_5p_-_+57526	cloned_WB21uRNA_5p_-_+57526	Y92H12BR.4_AGmRNA_3p_-_-2993	RIT1M.1785_AGncRNA_5p_-_-4125	Y92H12BR.4_AGmRNA_5p_-_+4223	RIT1M.1785_AGncRNA_3p_-_-4320
1435455	I	1435210	1435725	.	0	.	4.74793	38.026	35.7453	1435455	AG1201	Y92H12BR.8_AGmRNA_5p_+_-734	Y92H12BR.8_WBcoding_5p_+_-826	Y92H12BR.4_WBcoding_5p_-_-1602	Y92H12BR.8_WBcoding_3p_+_-5861	F37F2.2_WBcoding_3p_-_+6595	F37F2.4_WBsnoRNA_5p_+_-9054	frag47_LUncRNA_3p_-_+11681	F47G6.t1_WBtRNA_5p_+_-11685	frag47_LUncRNA_5p_-_+11780	21ur-13232_WB21uRNA_3p_-_+52154	cloned_WB21uRNA_3p_-_+52154	21ur-13232_WB21uRNA_5p_-_+52174	cloned_WB21uRNA_5p_-_+52174	Y92H12BR.8_AGmRNA_5p_+_-734	Y92H12BR.4_AGmRNA_5p_-_-1129	Y92H12BR.8_AGmRNA_3p_+_-5840	F37F2.2_AGmRNA_3p_-_+5883
1435881	I	1435859	1436020	.	0	.	2.37918	7.76604	6.37489	1435881	AG1201	Y92H12BR.8_AGmRNA_5p_+_-308	Y92H12BR.8_WBcoding_5p_+_-400	Y92H12BR.4_WBcoding_5p_-_-2028	Y92H12BR.8_WBcoding_3p_+_-5435	F37F2.2_WBcoding_3p_-_+6169	F37F2.4_WBsnoRNA_5p_+_-8628	frag47_LUncRNA_3p_-_+11255	F47G6.t1_WBtRNA_5p_+_-11259	frag47_LUncRNA_5p_-_+11354	21ur-13232_WB21uRNA_3p_-_+51728	cloned_WB21uRNA_3p_-_+51728	21ur-13232_WB21uRNA_5p_-_+51748	cloned_WB21uRNA_5p_-_+51748	Y92H12BR.8_AGmRNA_5p_+_-308	Y92H12BR.4_AGmRNA_5p_-_-1555	Y92H12BR.8_AGmRNA_3p_+_-5414	F37F2.2_AGmRNA_3p_-_+5457
1443950	I	1443686	1444171	.	0	.	5.63234	49.0715	46.5593	1443950	CDS	F37F2.2_WBcoding_5p_-_+185	F37F2.2_WBcoding_5p_-_+185	Y92H12BR.8_WBcoding_3p_+_+2634	F47G6.4_WBcoding_5p_+_-2718	F37F2.3_WBcoding_3p_-_+7174	F37F2.4_WBsnoRNA_5p_+_-559	frag47_LUncRNA_3p_-_+3186	F47G6.t1_WBtRNA_5p_+_-3190	frag47_LUncRNA_5p_-_+3285	21ur-13232_WB21uRNA_3p_-_+43659	cloned_WB21uRNA_3p_-_+43659	21ur-13232_WB21uRNA_5p_-_+43679	cloned_WB21uRNA_5p_-_+43679	F37F2.2_AGmRNA_5p_-_+185	F47G6.4_AGmRNA_5p_+_-2545	F37F2.2_AGmRNA_3p_-_-2612	Y92H12BR.8_AGmRNA_3p_+_+2655
1444412	I	1444349	1444805	.	0	.	2.47857	9.71784	8.24051	1444412	ncRNA	F37F2.4_WBsnoRNA_5p_+_-97	F37F2.2_WBcoding_5p_-_-277	F47G6.4_WBcoding_5p_+_-2256	F37F2.2_WBcoding_3p_-_-2362	Y92H12BR.8_WBcoding_3p_+_+3096	F37F2.4_WBsnoRNA_5p_+_-97	frag47_LUncRNA_3p_-_+2724	F47G6.t1_WBtRNA_5p_+_-2728	frag47_LUncRNA_5p_-_+2823	21ur-13232_WB21uRNA_3p_-_+43197	cloned_WB21uRNA_3p_-_+43197	21ur-13232_WB21uRNA_5p_-_+43217	cloned_WB21uRNA_5p_-_+43217	F37F2.2_AGmRNA_5p_-_-277	F47G6.4_AGmRNA_5p_+_-2083	F37F2.2_AGmRNA_3p_-_-3074	Y92H12BR.8_AGmRNA_3p_+_+3117
1540293	I	1540198	1540415	.	0	.	2.28207	6.9677	5.61731	1540293	AG1201	Y92H12A.3_AGmRNA_3p_+_-759	Y92H12A.2_WBcoding_5p_+_-3234	Y92H12A.3_WBcoding_3p_+_+6055	Y92H12A.4_WBcoding_3p_+_+12942	Y92H12A.2_WBcoding_3p_+_-15904	frag48_LUncRNA_3p_-_+35422	Y92H12A.t1_WBtRNA_5p_+_-35429	frag48_LUncRNA_5p_-_+35511	frag47_LUncRNA_5p_-_-93058	21ur-12465_WB21uRNA_3p_-_+16350	cloned_WB21uRNA_3p_+_+52664	21ur-13232_WB21uRNA_5p_-_-52664	cloned_WB21uRNA_5p_-_-52664	Y92H12A.3_AGmRNA_3p_+_-759	Y92H12A.2_AGmRNA_5p_+_-3154	RIT1P.1527_AGmRNA_5p_+_-18774	RIT1M.347_AGncRNA_5p_-_-22088
1541130	I	1540897	1541543	.	0	.	3.57151	22.0681	20.1731	1541130	AG1201	Y92H12A.3_AGmRNA_3p_+_+78	Y92H12A.2_WBcoding_5p_+_-2397	Y92H12A.3_WBcoding_3p_+_+6892	Y92H12A.4_WBcoding_3p_+_+13779	Y92H12A.2_WBcoding_3p_+_-15067	frag48_LUncRNA_3p_-_+34585	Y92H12A.t1_WBtRNA_5p_+_-34592	frag48_LUncRNA_5p_-_+34674	frag47_LUncRNA_5p_-_-93895	21ur-12465_WB21uRNA_3p_-_+15513	cloned_WB21uRNA_3p_+_+53501	21ur-13232_WB21uRNA_5p_-_-53501	cloned_WB21uRNA_5p_-_-53501	Y92H12A.3_AGmRNA_3p_+_+78	Y92H12A.2_AGmRNA_5p_+_-2317	RIT1P.1527_AGmRNA_5p_+_-17937	RIT1M.347_AGncRNA_5p_-_-22925
1559519	I	1559408	1559792	.	0	.	3.01039	13.7341	12.0948	1559519	AG1201	RIT1P.1527_AGmRNA_3p_+_-119	Y92H12A.2_WBcoding_3p_+_+3322	Y92H12A.1_WBcoding_5p_+_-7414	Y92H12A.2_WBcoding_5p_+_+15992	Y92H12A.1_WBcoding_3p_+_-20679	frag48_LUncRNA_3p_-_+16196	Y92H12A.t1_WBtRNA_5p_+_-16203	frag48_LUncRNA_5p_-_+16285	frag47_LUncRNA_5p_-_-112284	21ur-12465_WB21uRNA_5p_-_-2856	cloned_WB21uRNA_3p_+_+71890	21ur-13232_WB21uRNA_5p_-_-71890	cloned_WB21uRNA_5p_-_-71890	RIT1P.1527_AGmRNA_3p_+_-119	Y92H12A.2_AGmRNA_3p_+_+3367	RIT1P.1691_AGncRNA_5p_+_-4574	Y92H12A.1_AGmRNA_5p_+_-7343
1562878	I	1562829	1563392	.	0	.	2.24214	8.21596	6.80395	1562878	AG1201	RIT1P.1691_AGncRNA_5p_+_-1215	Y92H12A.1_WBcoding_5p_+_-4055	Y92H12A.2_WBcoding_3p_+_+6681	Y92H12A.1_WBcoding_3p_+_-17320	Y92H12A.2_WBcoding_5p_+_+19351	frag48_LUncRNA_3p_-_+12837	Y92H12A.t1_WBtRNA_5p_+_-12844	frag48_LUncRNA_5p_-_+12926	frag47_LUncRNA_5p_-_-115643	21ur-12465_WB21uRNA_5p_-_-6215	cloned_WB21uRNA_3p_+_+75249	21ur-13232_WB21uRNA_5p_-_-75249	cloned_WB21uRNA_5p_-_-75249	RIT1P.1691_AGncRNA_5p_+_-1215	RIT1P.1527_AGmRNA_3p_+_+3240	Y92H12A.1_AGmRNA_5p_+_-3984	Y92H12A.2_AGmRNA_3p_+_+6726
1563844	I	1563556	1563911	.	0	.	2.62195	9.90817	8.4172	1563844	AG1201	RIT1P.1691_AGncRNA_5p_+_-249	Y92H12A.1_WBcoding_5p_+_-3089	Y92H12A.2_WBcoding_3p_+_+7647	Y92H12A.1_WBcoding_3p_+_-16354	Y92H12A.2_WBcoding_5p_+_+20317	frag48_LUncRNA_3p_-_+11871	Y92H12A.t1_WBtRNA_5p_+_-11878	frag48_LUncRNA_5p_-_+11960	frag47_LUncRNA_5p_-_-116609	21ur-12465_WB21uRNA_5p_-_-7181	cloned_WB21uRNA_3p_+_+76215	21ur-13232_WB21uRNA_5p_-_-76215	cloned_WB21uRNA_5p_-_-76215	RIT1P.1691_AGncRNA_5p_+_-249	Y92H12A.1_AGmRNA_5p_+_-3018	RIT1P.1527_AGmRNA_3p_+_+4206	Y92H12A.2_AGmRNA_3p_+_+7692
1564982	I	1564868	1565120	.	0	.	2.52484	9.02699	7.57519	1564982	AG1201	RIT1P.1691_AGncRNA_3p_+_+787	Y92H12A.1_WBcoding_5p_+_-1951	Y92H12A.2_WBcoding_3p_+_+8785	Y92H12A.1_WBcoding_3p_+_-15216	Y73E7A.3_WBcoding_5p_+_-19349	frag48_LUncRNA_3p_-_+10733	Y92H12A.t1_WBtRNA_5p_+_-10740	frag48_LUncRNA_5p_-_+10822	frag47_LUncRNA_5p_-_-117747	21ur-12465_WB21uRNA_5p_-_-8319	cloned_WB21uRNA_3p_+_+77353	21ur-13232_WB21uRNA_5p_-_-77353	cloned_WB21uRNA_5p_-_-77353	RIT1P.1691_AGncRNA_3p_+_+787	Y92H12A.1_AGmRNA_5p_+_-1880	RIT1P.1527_AGmRNA_3p_+_+5344	Y92H12A.2_AGmRNA_3p_+_+8830
1580816	I	1580750	1580920	.	0	.	2.5734	9.46362	7.99235	1580816	AG1201	Y73E7A.3_AGmRNA_5p_+_-526	Y92H12A.1_WBcoding_3p_+_+618	Y73E7A.3_WBcoding_5p_+_-3515	Y73E7A.4_WBcoding_3p_-_+13842	Y92H12A.1_WBcoding_5p_+_+13883	frag48_LUncRNA_5p_-_-5012	Y92H12A.t1_WBtRNA_3p_+_+5022	frag48_LUncRNA_3p_-_-5101	frag49_LUncRNA_5p_+_-110682	21ur-12465_WB21uRNA_5p_-_-24153	21ur-14112_WB21uRNA_5p_+_-72951	cloned_WB21uRNA_3p_+_+93187	21ur-13232_WB21uRNA_5p_-_-93187	Y73E7A.3_AGmRNA_5p_+_-526	Y92H12A.1_AGmRNA_3p_+_+611	Y73E7A.3_AGmRNA_3p_+_-12854	Y73E7A.4_AGmRNA_3p_-_+13839
1598175	I	1598101	1598317	.	0	.	2.32166	7.6774	6.29934	1598175	AG1201	Y73E7A.4_AGmRNA_5p_-_-1969	Y73E7A.4_WBcoding_5p_-_-1998	Y73E7A.5_WBcoding_3p_-_+2451	Y73E7A.4_WBcoding_3p_-_-3517	Y73E7A.2_WBcoding_5p_+_-3667	frag48_LUncRNA_5p_-_-22371	Y92H12A.t1_WBtRNA_3p_+_+22381	frag48_LUncRNA_3p_-_-22460	frag49_LUncRNA_5p_+_-93323	21ur-12465_WB21uRNA_5p_-_-41512	21ur-14112_WB21uRNA_5p_+_-55592	cloned_WB21uRNA_3p_+_+110546	21ur-13232_WB21uRNA_5p_-_-110546	Y73E7A.4_AGmRNA_5p_-_-1969	Y73E7A.5_AGmRNA_3p_-_+2355	Y73E7A.2_AGmRNA_5p_+_-3506	Y73E7A.4_AGmRNA_3p_-_-3520
1629042	I	1628803	1629277	.	0	.	3.68431	22.4223	20.522	1629042	CDS	Y73E7A.1_WBcoding_5p_+_+37	Y73E7A.1_WBcoding_5p_+_+37	Y73E7A.7_WBcoding_5p_-_-2435	Y73E7A.1_WBcoding_3p_+_-4456	Y73E7A.8_WBcoding_5p_+_-5700	frag48_LUncRNA_5p_-_-53238	Y92H12A.t1_WBtRNA_3p_+_+53248	frag48_LUncRNA_3p_-_-53327	frag49_LUncRNA_5p_+_-62456	21ur-14112_WB21uRNA_5p_+_-24725	21ur-12465_WB21uRNA_5p_-_-72379	cloned_WB21uRNA_3p_+_+141413	21ur-13232_WB21uRNA_5p_-_-141413	Y73E7A.1_AGmRNA_5p_+_+69	Y73E7A.7_AGmRNA_5p_-_-566	Y73E7A.1_AGmRNA_3p_+_-4473	Y73E7A.8_AGmRNA_5p_+_-5564
1687398	I	1687356	1687523	.	0	.	2.67051	10.3605	8.85047	1687398	CDS	Y71G12B.31_WBcoding_3p_-_-1180	Y71G12B.31_WBcoding_3p_-_-1180	Y71G12B.16_WBcoding_3p_+_+2333	Y71G12B.31_WBcoding_5p_-_+5837	Y71G12B.16_WBcoding_5p_+_+6946	frag49_LUncRNA_5p_+_-4100	Y71G12B.41_WBsnoRNA_5p_+_-5794	linc-131_WBlnc_5p_+_-8803	frag50_LUncRNA_3p_-_+51217	21ur-14112_WB21uRNA_3p_+_+33611	21ur-12465_WB21uRNA_5p_-_-130735	cloned_WB21uRNA_3p_+_+199769	21ur-13232_WB21uRNA_5p_-_-199769	Y71G12B.31_AGmRNA_3p_-_-1422	RIT1P.1250_AGncRNA_3p_+_+1817	Y71G12B.16_AGmRNA_3p_+_+2223	Y71G12B.31_AGmRNA_5p_-_+6381
1688794	I	1687893	1688933	.	0	.	4.85547	37.1714	34.9106	1688794	CDS	Y71G12B.31_WBcoding_3p_-_-2576	Y71G12B.31_WBcoding_3p_-_-2576	Y71G12B.16_WBcoding_3p_+_+3729	Y71G12B.31_WBcoding_5p_-_+4441	Y71G12B.16_WBcoding_5p_+_+8342	frag49_LUncRNA_5p_+_-2704	Y71G12B.41_WBsnoRNA_5p_+_-4398	linc-131_WBlnc_5p_+_-7407	frag50_LUncRNA_3p_-_+49821	21ur-14112_WB21uRNA_3p_+_+35007	21ur-12465_WB21uRNA_5p_-_-132131	cloned_WB21uRNA_3p_+_+201165	21ur-13232_WB21uRNA_5p_-_-201165	Y71G12B.31_AGmRNA_3p_-_-2818	RIT1P.1250_AGncRNA_3p_+_+3213	Y71G12B.16_AGmRNA_3p_+_+3619	Y71G12B.31_AGmRNA_5p_-_+4985
1689347	I	1689161	1690055	.	0	.	3.54449	19.7004	17.8718	1689347	ncRNA	frag49_LUncRNA_5p_+_-2151	Y71G12B.31_WBcoding_3p_-_-3129	Y71G12B.16_WBcoding_3p_+_+4282	Y71G12B.15_WBcoding_5p_+_-8749	Y71G12B.16_WBcoding_5p_+_+8895	frag49_LUncRNA_5p_+_-2151	Y71G12B.41_WBsnoRNA_5p_+_-3845	linc-131_WBlnc_5p_+_-6854	frag50_LUncRNA_3p_-_+49268	21ur-14112_WB21uRNA_3p_+_+35560	21ur-12465_WB21uRNA_5p_-_-132684	cloned_WB21uRNA_3p_+_+201718	21ur-13232_WB21uRNA_5p_-_-201718	Y71G12B.31_AGmRNA_3p_-_-3371	RIT1P.1250_AGncRNA_3p_+_+3766	Y71G12B.16_AGmRNA_3p_+_+4172	Y71G12B.31_AGmRNA_5p_-_+4432
1691665	I	1690167	1692253	.	0	.	4.56414	32.9841	30.8185	1691665	ncRNA	frag49_LUncRNA_3p_+_+19	Y71G12B.31_WBcoding_5p_-_+1570	Y71G12B.15_WBcoding_5p_+_-6431	Y71G12B.16_WBcoding_3p_+_+6600	Y71G12B.15_WBcoding_3p_+_-9467	frag49_LUncRNA_3p_+_+19	Y71G12B.41_WBsnoRNA_5p_+_-1527	linc-131_WBlnc_5p_+_-4536	frag50_LUncRNA_3p_-_+46950	21ur-14112_WB21uRNA_3p_+_+37878	21ur-12465_WB21uRNA_5p_-_-135002	cloned_WB21uRNA_3p_+_+204036	21ur-13232_WB21uRNA_5p_-_-204036	Y71G12B.31_AGmRNA_5p_-_+2114	RIT1P.1250_AGncRNA_3p_+_+6084	Y71G12B.16_AGmRNA_3p_+_+6490	Y71G12B.15_AGmRNA_5p_+_-6686
1693095	I	1692826	1693830	.	0	.	3.30219	19.5174	17.6986	1693095	ncRNA	Y71G12B.41_WBsnoRNA_5p_+_-97	Y71G12B.31_WBcoding_5p_-_+140	Y71G12B.15_WBcoding_5p_+_-5001	Y71G12B.31_WBcoding_3p_-_-6877	Y71G12B.16_WBcoding_3p_+_+8030	Y71G12B.41_WBsnoRNA_5p_+_-97	frag49_LUncRNA_3p_+_+1449	linc-131_WBlnc_5p_+_-3106	frag50_LUncRNA_3p_-_+45520	21ur-14112_WB21uRNA_3p_+_+39308	21ur-12465_WB21uRNA_5p_-_-136432	cloned_WB21uRNA_3p_+_+205466	21ur-13232_WB21uRNA_5p_-_-205466	Y71G12B.31_AGmRNA_5p_-_+684	Y71G12B.15_AGmRNA_5p_+_-5256	RIT1M.1280_AGmRNA_3p_-_+6483	Y71G12B.31_AGmRNA_3p_-_-7119
1695571	I	1693915	1698859	.	0	.	6.89476	70.391	67.4705	1695571	ncRNA	linc-131_WBlnc_5p_+_-630	Y71G12B.31_WBcoding_5p_-_-2336	Y71G12B.15_WBcoding_5p_+_-2525	Y71G12B.14_WBcoding_5p_+_-5789	Y71G12B.13_WBcoding_5p_+_-6554	linc-131_WBlnc_5p_+_-630	Y71G12B.41_WBsnoRNA_3p_+_+2112	frag49_LUncRNA_3p_+_+3925	frag50_LUncRNA_3p_-_+43044	21ur-14112_WB21uRNA_3p_+_+41784	21ur-12465_WB21uRNA_5p_-_-138908	cloned_WB21uRNA_3p_+_+207942	21ur-13232_WB21uRNA_5p_-_-207942	Y71G12B.31_AGmRNA_5p_-_-1792	Y71G12B.15_AGmRNA_5p_+_-2780	RIT1M.1280_AGmRNA_3p_-_+4007	Y71G12B.15_AGmRNA_3p_+_-5559
1699791	I	1699699	1699884	.	0	.	3.05894	14.2442	12.5872	1699791	AG1201	RIT1M.1280_AGmRNA_3p_-_-213	Y71G12B.15_WBcoding_3p_+_-1341	Y71G12B.14_WBcoding_5p_+_-1569	Y71G12B.15_WBcoding_5p_+_+1695	Y71G12B.14_WBcoding_3p_+_-2010	linc-131_WBlnc_3p_+_+2113	Y71G12B.41_WBsnoRNA_3p_+_+6332	frag49_LUncRNA_3p_+_+8145	frag50_LUncRNA_3p_-_+38824	21ur-14112_WB21uRNA_3p_+_+46004	21ur-12465_WB21uRNA_5p_-_-143128	cloned_WB21uRNA_3p_+_+212162	21ur-13232_WB21uRNA_5p_-_-212162	RIT1M.1280_AGmRNA_3p_-_-213	Y71G12B.15_AGmRNA_3p_+_-1339	Y71G12B.14_AGmRNA_5p_+_-1550	Y71G12B.13_AGmRNA_5p_+_-2179
1701453	I	1701171	1702156	.	0	.	4.1757	27.6589	25.6191	1701453	CDS	Y71G12B.14_WBcoding_5p_+_+93	Y71G12B.14_WBcoding_5p_+_+93	Y71G12B.15_WBcoding_3p_+_+321	Y71G12B.14_WBcoding_3p_+_-348	Y71G12B.13_WBcoding_5p_+_-672	linc-131_WBlnc_3p_+_+3775	Y71G12B.41_WBsnoRNA_3p_+_+7994	frag49_LUncRNA_3p_+_+9807	frag50_LUncRNA_3p_-_+37162	21ur-14112_WB21uRNA_3p_+_+47666	21ur-12465_WB21uRNA_5p_-_-144790	cloned_WB21uRNA_3p_+_+213824	21ur-13232_WB21uRNA_5p_-_-213824	Y71G12B.14_AGmRNA_5p_+_+112	Y71G12B.15_AGmRNA_3p_+_+323	Y71G12B.14_AGmRNA_3p_+_-387	Y71G12B.13_AGmRNA_5p_+_-517
1717960	I	1717824	1718107	.	0	.	2.71906	10.8205	9.29141	1717960	CDS	Y71G12B.12_WBcoding_3p_+_+2390	Y71G12B.12_WBcoding_3p_+_+2390	Y71G12B.11_WBcoding_5p_+_-3634	Y71G12B.12_WBcoding_5p_+_+8865	Y71G12B.13_WBcoding_3p_+_+10068	linc-131_WBlnc_3p_+_+20282	frag50_LUncRNA_3p_-_+20655	Y71G12B.29_WBmiRNA_5p_+_-20677	Y71G12B.29a_WBmiRNA_5p_+_-20692	21ur-14112_WB21uRNA_3p_+_+64173	21ur-12465_WB21uRNA_5p_-_-161297	cloned_WB21uRNA_3p_+_+230331	21ur-13232_WB21uRNA_5p_-_-230331	Y71G12B.12_AGmRNA_3p_+_+2433	Y71G12B.11_AGmRNA_5p_+_-3634	RIT1M.1471_AGmRNA_5p_-_-5474	Y71G12B.12_AGmRNA_5p_+_+8401
1718716	I	1718541	1719025	.	0	.	2.52484	9.02699	7.57519	1718716	CDS	Y71G12B.11_WBcoding_5p_+_-2878	Y71G12B.11_WBcoding_5p_+_-2878	Y71G12B.12_WBcoding_3p_+_+3146	Y71G12B.13_WBcoding_3p_+_+10824	Y71G12B.14_WBcoding_3p_+_+16915	frag50_LUncRNA_3p_-_+19899	Y71G12B.29_WBmiRNA_5p_+_-19921	Y71G12B.29a_WBmiRNA_5p_+_-19936	frag50_LUncRNA_5p_-_+20009	21ur-14112_WB21uRNA_3p_+_+64929	21ur-12465_WB21uRNA_5p_-_-162053	cloned_WB21uRNA_3p_+_+231087	21ur-13232_WB21uRNA_5p_-_-231087	Y71G12B.11_AGmRNA_5p_+_-2878	Y71G12B.12_AGmRNA_3p_+_+3189	RIT1M.1471_AGmRNA_5p_-_-6230	Y71G12B.12_AGmRNA_5p_+_+9157
1719708	I	1719156	1720369	.	0	.	3.72084	24.4764	22.523	1719708	CDS	Y71G12B.11_WBcoding_5p_+_-1886	Y71G12B.11_WBcoding_5p_+_-1886	Y71G12B.12_WBcoding_3p_+_+4138	Y71G12B.13_WBcoding_3p_+_+11816	Y71G12B.14_WBcoding_3p_+_+17907	frag50_LUncRNA_3p_-_+18907	Y71G12B.29_WBmiRNA_5p_+_-18929	Y71G12B.29a_WBmiRNA_5p_+_-18944	frag50_LUncRNA_5p_-_+19017	21ur-14112_WB21uRNA_3p_+_+65921	21ur-12465_WB21uRNA_5p_-_-163045	cloned_WB21uRNA_3p_+_+232079	21ur-13232_WB21uRNA_5p_-_-232079	Y71G12B.11_AGmRNA_5p_+_-1886	Y71G12B.12_AGmRNA_3p_+_+4181	RIT1M.1471_AGmRNA_5p_-_-7222	Y71G12B.12_AGmRNA_5p_+_+10149
1740935	I	1740744	1740965	.	0	.	2.05288	5.75984	4.4852	1740935	CDS	Y71G12B.11_WBcoding_3p_+_+15	Y71G12B.11_WBcoding_3p_+_+15	Y71G12B.24_WBcoding_3p_-_-286	Y71G12B.10_WBcoding_5p_+_-10548	Y71G12B.9_WBcoding_5p_+_-14396	Y71G12B.29_WBmiRNA_3p_+_+2200	frag50_LUncRNA_5p_-_-2210	Y71G12B.29a_WBmiRNA_3p_+_+2260	Y71G12B.29_WBmiRNA_5p_+_+2298	21ur-14112_WB21uRNA_3p_+_+87148	21ur-12465_WB21uRNA_5p_-_-184272	cloned_WB21uRNA_3p_+_+253306	21ur-13232_WB21uRNA_5p_-_-253306	Y71G12B.24_AGmRNA_3p_-_-274	Y71G12B.11_AGmRNA_3p_+_+331	RIT1M.876_AGncRNA_5p_-_-2382	Y71G12B.24_AGmRNA_5p_-_+10231
1750890	I	1750777	1751035	.	0	.	2.82083	12.1381	10.5638	1750890	CDS	Y71G12B.24_WBcoding_5p_-_+167	Y71G12B.24_WBcoding_5p_-_+167	Y71G12B.10_WBcoding_5p_+_-593	Y71G12B.9_WBcoding_5p_+_-4441	Y71G12B.11_WBcoding_3p_+_+9970	Y71G12B.29_WBmiRNA_3p_+_+12155	frag50_LUncRNA_5p_-_-12165	Y71G12B.29a_WBmiRNA_3p_+_+12215	Y71G12B.29_WBmiRNA_5p_+_+12253	21ur-14112_WB21uRNA_3p_+_+97103	21ur-12465_WB21uRNA_5p_-_-194227	cloned_WB21uRNA_3p_+_+263261	21ur-13232_WB21uRNA_5p_-_-263261	Y71G12B.24_AGmRNA_5p_-_+276	Y71G12B.10_AGmRNA_5p_+_-544	Y71G12B.9_AGmRNA_5p_+_-4441	Y71G12B.24_AGmRNA_3p_-_-10229
1779196	I	1779094	1779292	.	0	.	2.71906	10.8205	9.29141	1779196	AG1201	Y71G12B.26_AGmRNA_3p_-_+572	Y71G12B.26_WBcoding_3p_-_+645	Y71G12B.25_WBcoding_5p_-_-3261	Y71G12B.26_WBcoding_5p_-_+3374	Y71G12B.25_WBcoding_3p_-_-7825	Y71G12B.29_WBmiRNA_3p_+_+40461	frag50_LUncRNA_5p_-_-40471	Y71G12B.29a_WBmiRNA_3p_+_+40521	Y71G12B.29_WBmiRNA_5p_+_+40559	21ur-14112_WB21uRNA_3p_+_+125409	21ur-12465_WB21uRNA_5p_-_-222533	cloned_WB21uRNA_3p_+_+291567	21ur-13232_WB21uRNA_5p_-_-291567	Y71G12B.26_AGmRNA_3p_-_+572	Y71G12B.25_AGmRNA_5p_-_-3261	Y71G12B.26_AGmRNA_5p_-_+3676	Y71G12B.25_AGmRNA_3p_-_-7828
1807717	I	1807548	1807828	.	0	.	2.78752	12.5991	11.0074	1807717	AG1201	Y71G12B.4_AGmRNA_5p_+_-303	Y71G12B.4_WBcoding_5p_+_-376	Y71G12B.38_WBcoding_3p_+_+706	Y71G12B.5_WBcoding_3p_+_+2046	Y71G12B.4_WBcoding_3p_+_-4067	anr-42_WBanr_5p_+_-14686	frag51_LUncRNA_3p_-_+32963	Y71G12B.29_WBmiRNA_3p_+_+68982	frag50_LUncRNA_5p_-_-68992	21ur-14112_WB21uRNA_3p_+_+153930	21ur-12465_WB21uRNA_5p_-_-251054	cloned_WB21uRNA_3p_+_+320088	21ur-13232_WB21uRNA_5p_-_-320088	Y71G12B.4_AGmRNA_5p_+_-303	Y71G12B.5_AGmRNA_3p_+_+706	RIT1M.1488_AGncRNA_3p_-_+1476	Y71G12B.4_AGmRNA_3p_+_-4067
1808312	I	1808138	1808371	.	0	.	2.1364	5.83687	4.54914	1808312	CDS	Y71G12B.4_WBcoding_5p_+_+219	Y71G12B.4_WBcoding_5p_+_+219	Y71G12B.38_WBcoding_3p_+_+1301	Y71G12B.5_WBcoding_3p_+_+2641	Y71G12B.4_WBcoding_3p_+_-3472	anr-42_WBanr_5p_+_-14091	frag51_LUncRNA_3p_-_+32368	Y71G12B.29_WBmiRNA_3p_+_+69577	frag50_LUncRNA_5p_-_-69587	21ur-14112_WB21uRNA_3p_+_+154525	21ur-12465_WB21uRNA_5p_-_-251649	cloned_WB21uRNA_3p_+_+320683	21ur-13232_WB21uRNA_5p_-_-320683	Y71G12B.4_AGmRNA_5p_+_+292	RIT1M.1488_AGncRNA_3p_-_+881	Y71G12B.5_AGmRNA_3p_+_+1301	RIT1M.1488_AGncRNA_5p_-_+2921
1832956	I	1832658	1833370	.	0	.	4.45847	35.6422	33.4195	1832956	CDS	C53H9.2_WBcoding_5p_+_+59	C53H9.2_WBcoding_5p_+_+59	C53H9.3_WBcoding_5p_-_-313	Y71G12B.28_WBcoding_3p_+_+892	C53H9.2_WBcoding_3p_+_-1810	frag51_LUncRNA_3p_-_+7724	anr-42_WBanr_3p_+_+9911	anr-19_WBanr_3p_-_+83988	Y71G12B.29_WBmiRNA_3p_+_+94221	21ur-14112_WB21uRNA_3p_+_+179169	21ur-12465_WB21uRNA_5p_-_-276293	cloned_WB21uRNA_3p_+_+345327	21ur-13232_WB21uRNA_5p_-_-345327	C53H9.2_AGmRNA_5p_+_+188	C53H9.3_AGmRNA_5p_-_-313	RIT1P.1749_AGmRNA_3p_+_+1085	RIT1M.1208_AGncRNA_3p_-_+1808
1835948	I	1834889	1836819	.	0	.	5.74944	63.2485	60.4684	1835948	AG1201	M01D7.7_AGmRNA_5p_+_+10	M01D7.7_WBcoding_5p_+_+267	C53H9.1_WBcoding_3p_+_+507	C53H9.2_WBcoding_3p_+_+1182	C53H9.3_WBcoding_5p_-_-3305	frag51_LUncRNA_3p_-_+4732	anr-42_WBanr_3p_+_+12903	anr-19_WBanr_3p_-_+80996	Y71G12B.29_WBmiRNA_3p_+_+97213	21ur-14112_WB21uRNA_3p_+_+182161	21ur-12465_WB21uRNA_5p_-_-279285	cloned_WB21uRNA_3p_+_+348319	21ur-13232_WB21uRNA_5p_-_-348319	M01D7.7_AGmRNA_5p_+_+10	C53H9.1_AGmRNA_3p_+_+508	RIT1M.1208_AGncRNA_5p_-_-540	C53H9.1_AGmRNA_5p_+_+1069
1837154	I	1836918	1837973	.	0	.	5.88366	64.5477	61.741	1837154	AG1201	M01D7.7_AGmRNA_5p_+_+1216	M01D7.7_WBcoding_5p_+_+1473	C53H9.1_WBcoding_3p_+_+1713	C53H9.2_WBcoding_3p_+_+2388	M01D7.7_WBcoding_3p_+_-4039	frag51_LUncRNA_3p_-_+3526	anr-42_WBanr_3p_+_+14109	anr-19_WBanr_3p_-_+79790	Y71G12B.29_WBmiRNA_3p_+_+98419	21ur-14112_WB21uRNA_3p_+_+183367	21ur-12465_WB21uRNA_5p_-_-280491	cloned_WB21uRNA_3p_+_+349525	21ur-13232_WB21uRNA_5p_-_-349525	M01D7.7_AGmRNA_5p_+_+1216	RIT1M.1058_AGncRNA_3p_-_+1597	RIT1M.1452_AGncRNA_3p_-_+1597	C53H9.1_AGmRNA_3p_+_+1714
1842309	I	1841975	1842453	.	0	.	3.23796	17.7368	15.9695	1842309	CDS	M01D7.6_WBcoding_5p_+_-136	M01D7.6_WBcoding_5p_+_-136	M01D7.5_WBcoding_5p_+_-1046	M01D7.7_WBcoding_3p_+_+1116	M01D7.6_WBcoding_3p_+_-1212	frag51_LUncRNA_5p_-_-1563	anr-42_WBanr_3p_+_+19264	anr-19_WBanr_3p_-_+74635	Y71G12B.29_WBmiRNA_3p_+_+103574	21ur-14112_WB21uRNA_3p_+_+188522	21ur-12465_WB21uRNA_5p_-_-285646	cloned_WB21uRNA_3p_+_+354680	21ur-13232_WB21uRNA_5p_-_-354680	M01D7.7_AGmRNA_3p_+_-151	M01D7.6_AGmRNA_3p_+_-919	M01D7.5_AGmRNA_5p_+_-1100	M01D7.6_AGmRNA_5p_+_+1306
1872185	I	1871972	1872301	.	0	.	2.5734	9.46362	7.99235	1872185	CDS	M01D7.2_WBcoding_5p_-_+123	M01D7.2_WBcoding_5p_-_+123	Y71G12A.3_WBcoding_5p_+_-1964	M01D7.2_WBcoding_3p_-_-9571	Y71G12A.3_WBcoding_3p_+_-11289	frag51_LUncRNA_5p_-_-31439	anr-19_WBanr_3p_-_+44759	anr-42_WBanr_3p_+_+49140	frag52_LUncRNA_3p_-_+102596	21ur-14112_WB21uRNA_3p_+_+218398	21ur-12465_WB21uRNA_5p_-_-315522	21ur-15161_WB21uRNA_3p_-_+370966	cloned_WB21uRNA_3p_+_+384556	M01D7.2_AGmRNA_5p_-_+123	Y71G12A.3_AGmRNA_5p_+_-1695	M01D7.2_AGmRNA_3p_-_-9331	M01D7.1_AGmRNA_5p_-_-10345
1873660	I	1872744	1873896	.	0	.	4.95258	38.602	36.3081	1873660	AG1201	Y71G12A.3_AGmRNA_5p_+_-220	Y71G12A.3_WBcoding_5p_+_-489	M01D7.2_WBcoding_5p_-_-1352	Y71G12A.3_WBcoding_3p_+_-9814	M01D7.2_WBcoding_3p_-_-11046	frag51_LUncRNA_5p_-_-32914	anr-19_WBanr_3p_-_+43284	anr-42_WBanr_3p_+_+50615	frag52_LUncRNA_3p_-_+101121	21ur-14112_WB21uRNA_3p_+_+219873	21ur-12465_WB21uRNA_5p_-_-316997	21ur-15161_WB21uRNA_3p_-_+369491	cloned_WB21uRNA_3p_+_+386031	Y71G12A.3_AGmRNA_5p_+_-220	M01D7.2_AGmRNA_5p_-_-1352	Y71G12A.3_AGmRNA_3p_+_-10536	M01D7.2_AGmRNA_3p_-_-10806
1874276	I	1874059	1874718	.	0	.	6.03355	69.3267	66.4311	1874276	CDS	Y71G12A.3_WBcoding_5p_+_+127	Y71G12A.3_WBcoding_5p_+_+127	M01D7.2_WBcoding_5p_-_-1968	Y71G12A.3_WBcoding_3p_+_-9198	Y71G12A.4_WBcoding_3p_-_+10931	frag51_LUncRNA_5p_-_-33530	anr-19_WBanr_3p_-_+42668	anr-42_WBanr_3p_+_+51231	frag52_LUncRNA_3p_-_+100505	21ur-14112_WB21uRNA_3p_+_+220489	21ur-12465_WB21uRNA_5p_-_-317613	21ur-15161_WB21uRNA_3p_-_+368875	cloned_WB21uRNA_3p_+_+386647	Y71G12A.3_AGmRNA_5p_+_+396	M01D7.2_AGmRNA_5p_-_-1968	Y71G12A.3_AGmRNA_3p_+_-9920	Y71G12A.4_AGmRNA_3p_-_+10887
1875069	I	1874880	1875107	.	0	.	1.94737	5.1423	3.8967	1875069	CDS	Y71G12A.3_WBcoding_5p_+_+920	Y71G12A.3_WBcoding_5p_+_+920	M01D7.2_WBcoding_5p_-_-2761	Y71G12A.3_WBcoding_3p_+_-8405	Y71G12A.4_WBcoding_3p_-_+10138	frag51_LUncRNA_5p_-_-34323	anr-19_WBanr_3p_-_+41875	anr-42_WBanr_3p_+_+52024	frag52_LUncRNA_3p_-_+99712	21ur-14112_WB21uRNA_3p_+_+221282	21ur-12465_WB21uRNA_5p_-_-318406	21ur-15161_WB21uRNA_3p_-_+368082	cloned_WB21uRNA_3p_+_+387440	Y71G12A.3_AGmRNA_5p_+_+1189	M01D7.2_AGmRNA_5p_-_-2761	Y71G12A.3_AGmRNA_3p_+_-9127	Y71G12A.4_AGmRNA_3p_-_+10094
1877485	I	1877269	1877750	.	0	.	3.44084	20.3618	18.5153	1877485	CDS	Y71G12A.3_WBcoding_5p_+_+3336	Y71G12A.3_WBcoding_5p_+_+3336	M01D7.2_WBcoding_5p_-_-5177	Y71G12A.3_WBcoding_3p_+_-5989	Y71G12A.4_WBcoding_3p_-_+7722	frag51_LUncRNA_5p_-_-36739	anr-19_WBanr_3p_-_+39459	anr-42_WBanr_3p_+_+54440	frag52_LUncRNA_3p_-_+97296	21ur-14112_WB21uRNA_3p_+_+223698	21ur-12465_WB21uRNA_5p_-_-320822	21ur-15161_WB21uRNA_3p_-_+365666	cloned_WB21uRNA_3p_+_+389856	Y71G12A.3_AGmRNA_5p_+_+3605	M01D7.2_AGmRNA_5p_-_-5177	Y71G12A.3_AGmRNA_3p_+_-6711	Y71G12A.4_AGmRNA_3p_-_+7678
1878110	I	1878060	1878557	.	0	.	2.53223	9.64647	8.171	1878110	CDS	Y71G12A.3_WBcoding_5p_+_+3961	Y71G12A.3_WBcoding_5p_+_+3961	M01D7.2_WBcoding_5p_-_-5802	Y71G12A.4_WBcoding_3p_-_+7097	M01D7.2_WBcoding_3p_-_-15496	frag51_LUncRNA_5p_-_-37364	anr-19_WBanr_3p_-_+38834	anr-42_WBanr_3p_+_+55065	frag52_LUncRNA_3p_-_+96671	21ur-14112_WB21uRNA_3p_+_+224323	21ur-12465_WB21uRNA_5p_-_-321447	21ur-15161_WB21uRNA_3p_-_+365041	cloned_WB21uRNA_3p_+_+390481	Y71G12A.3_AGmRNA_5p_+_+4230	M01D7.2_AGmRNA_5p_-_-5802	Y71G12A.3_AGmRNA_3p_+_-6086	Y71G12A.4_AGmRNA_3p_-_+7053
1913623	I	1913491	1913740	.	0	.	2.28476	9.10242	7.64907	1913623	CDS	Y51F10.7_WBcoding_5p_-_+345	Y51F10.7_WBcoding_5p_-_+345	Y71G12A.2_WBcoding_3p_+_-9475	Y51F10.5_WBcoding_5p_+_-10679	Y71G12A.2_WBcoding_5p_+_+18460	anr-19_WBanr_3p_-_+3321	frag52_LUncRNA_3p_-_+61158	frag53_LUncRNA_5p_+_-61199	frag52_LUncRNA_5p_-_+61370	21ur-14112_WB21uRNA_3p_+_+259836	21ur-15161_WB21uRNA_3p_-_+329528	21ur-12465_WB21uRNA_5p_-_-356960	cloned_WB21uRNA_3p_+_+425994	Y51F10.7_AGmRNA_3p_-_-1915	RIT1P.184_AGncRNA_5p_+_-2346	RIT1M.1325_AGncRNA_3p_-_+4079	Y71G12A.2_AGmRNA_3p_+_-9364
1916547	I	1916362	1916642	.	0	.	2.76762	11.288	9.74035	1916547	AG1201	RIT1P.184_AGncRNA_3p_+_+173	Y51F10.7_WBcoding_5p_-_-2579	Y71G12A.2_WBcoding_3p_+_-6551	Y51F10.5_WBcoding_5p_+_-7755	Y51F10.4_WBcoding_5p_+_-15807	anr-19_WBanr_3p_-_+397	frag52_LUncRNA_3p_-_+58234	frag53_LUncRNA_5p_+_-58275	frag52_LUncRNA_5p_-_+58446	21ur-14112_WB21uRNA_3p_+_+262760	21ur-15161_WB21uRNA_3p_-_+326604	21ur-12465_WB21uRNA_5p_-_-359884	cloned_WB21uRNA_3p_+_+428918	RIT1P.184_AGncRNA_3p_+_+173	Y51F10.7_AGmRNA_5p_-_-831	RIT1M.1325_AGncRNA_3p_-_+1155	Y51F10.7_AGmRNA_3p_-_-4839
1919058	I	1918985	1919191	.	0	.	2.33062	7.36254	5.99163	1919058	AG1201	RIT1M.1325_AGncRNA_5p_-_+302	Y71G12A.2_WBcoding_3p_+_-4040	Y51F10.7_WBcoding_5p_-_-5090	Y51F10.5_WBcoding_5p_+_-5244	Y51F10.7_WBcoding_3p_-_-7378	anr-19_WBanr_5p_-_-1992	frag52_LUncRNA_3p_-_+55723	frag53_LUncRNA_5p_+_-55764	frag52_LUncRNA_5p_-_+55935	21ur-14112_WB21uRNA_3p_+_+265271	21ur-15161_WB21uRNA_3p_-_+324093	21ur-12465_WB21uRNA_5p_-_-362395	cloned_WB21uRNA_3p_+_+431429	RIT1M.1325_AGncRNA_5p_-_+302	RIT1P.184_AGncRNA_3p_+_+2684	Y51F10.7_AGmRNA_5p_-_-3342	Y71G12A.2_AGmRNA_3p_+_-3929
1919770	I	1919555	1920135	.	0	.	2.43656	9.30065	7.84239	1919770	AG1201	RIT1M.1325_AGncRNA_5p_-_-410	Y71G12A.2_WBcoding_3p_+_-3328	Y51F10.5_WBcoding_5p_+_-4532	Y51F10.7_WBcoding_5p_-_-5802	Y51F10.5_WBcoding_3p_+_-12492	anr-19_WBanr_5p_-_-2704	frag52_LUncRNA_3p_-_+55011	frag53_LUncRNA_5p_+_-55052	frag52_LUncRNA_5p_-_+55223	21ur-14112_WB21uRNA_3p_+_+265983	21ur-15161_WB21uRNA_3p_-_+323381	21ur-12465_WB21uRNA_5p_-_-363107	cloned_WB21uRNA_3p_+_+432141	RIT1M.1325_AGncRNA_5p_-_-410	Y71G12A.2_AGmRNA_3p_+_-3217	RIT1P.184_AGncRNA_3p_+_+3396	Y51F10.7_AGmRNA_5p_-_-4054
1958408	I	1958047	1958544	.	0	.	4.97866	40.9095	38.565	1958408	CDS	Y51F10.10_WBcoding_5p_-_+106	Y51F10.10_WBcoding_5p_-_+106	Y51F10.11_WBcoding_5p_+_-3210	Y51F10.10_WBcoding_3p_-_-7808	Y51F10.3_WBcoding_5p_+_-9413	frag52_LUncRNA_3p_-_+16373	frag53_LUncRNA_5p_+_-16414	frag52_LUncRNA_5p_-_+16585	frag53_LUncRNA_3p_+_-16585	21ur-15161_WB21uRNA_3p_-_+284743	21ur-14112_WB21uRNA_3p_+_+304621	21ur-12465_WB21uRNA_5p_-_-401745	cloned_WB21uRNA_3p_+_+470779	Y51F10.10_AGmRNA_5p_-_+133	Y51F10.11_AGmRNA_5p_+_-264	Y51F10.10_AGmRNA_3p_-_-7668	Y51F10.11_AGmRNA_3p_+_-7916
2011417	I	2010635	2012005	.	0	.	3.78726	22.653	20.7419	2011417	AG1201	Y20F4.3_AGmRNA_5p_-_-919	Y20F4.3_WBcoding_5p_-_-935	Y20F4.2_WBcoding_5p_+_-14902	Y20F4.3_WBcoding_3p_-_-22691	Y20F4.4_WBcoding_3p_-_+22910	Y51F10.1_WBte_3p_+_+12546	Y51F10.8_WBte_5p_-_-30563	linc-30_WBlnc_5p_+_-35125	frag53_LUncRNA_3p_+_+36424	21ur-15161_WB21uRNA_3p_-_+231734	21ur-14112_WB21uRNA_3p_+_+357630	21ur-12465_WB21uRNA_5p_-_-454754	21ur-15102_WB21uRNA_5p_+_-513117	Y20F4.3_AGmRNA_5p_-_-919	Y20F4.2_AGmRNA_5p_+_-14859	Y20F4.4_AGmRNA_3p_-_+22910	Y20F4.3_AGmRNA_3p_-_-23568
2019297	I	2019202	2019416	.	0	.	2.44179	8.79808	7.3616	2019297	AG1201	Y20F4.2_AGmRNA_5p_+_-6979	Y20F4.2_WBcoding_5p_+_-7022	Y20F4.3_WBcoding_5p_-_-8815	Y20F4.2_WBcoding_3p_+_-14654	Y20F4.4_WBcoding_3p_-_+15030	Y51F10.1_WBte_3p_+_+20426	linc-30_WBlnc_5p_+_-27245	Y20F4.9_WBte_3p_-_+35218	Y51F10.8_WBte_5p_-_-38443	21ur-15161_WB21uRNA_3p_-_+223854	21ur-14112_WB21uRNA_3p_+_+365510	21ur-12465_WB21uRNA_5p_-_-462634	21ur-15102_WB21uRNA_5p_+_-505237	Y20F4.2_AGmRNA_5p_+_-6979	Y20F4.3_AGmRNA_5p_-_-8799	Y20F4.2_AGmRNA_3p_+_-14928	Y20F4.4_AGmRNA_3p_-_+15030
2019827	I	2019647	2020052	.	0	.	4.49271	32.1313	29.9894	2019827	AG1201	Y20F4.2_AGmRNA_5p_+_-6449	Y20F4.2_WBcoding_5p_+_-6492	Y20F4.3_WBcoding_5p_-_-9345	Y20F4.2_WBcoding_3p_+_-14124	Y20F4.4_WBcoding_3p_-_+14500	Y51F10.1_WBte_3p_+_+20956	linc-30_WBlnc_5p_+_-26715	Y20F4.9_WBte_3p_-_+34688	Y51F10.8_WBte_5p_-_-38973	21ur-15161_WB21uRNA_3p_-_+223324	21ur-14112_WB21uRNA_3p_+_+366040	21ur-12465_WB21uRNA_5p_-_-463164	21ur-15102_WB21uRNA_5p_+_-504707	Y20F4.2_AGmRNA_5p_+_-6449	Y20F4.3_AGmRNA_5p_-_-9329	Y20F4.2_AGmRNA_3p_+_-14398	Y20F4.4_AGmRNA_3p_-_+14500
2020545	I	2020240	2021240	.	0	.	5.09824	40.7795	38.4368	2020545	AG1201	Y20F4.2_AGmRNA_5p_+_-5731	Y20F4.2_WBcoding_5p_+_-5774	Y20F4.3_WBcoding_5p_-_-10063	Y20F4.2_WBcoding_3p_+_-13406	Y20F4.4_WBcoding_3p_-_+13782	Y51F10.1_WBte_3p_+_+21674	linc-30_WBlnc_5p_+_-25997	Y20F4.9_WBte_3p_-_+33970	Y51F10.8_WBte_5p_-_-39691	21ur-15161_WB21uRNA_3p_-_+222606	21ur-14112_WB21uRNA_3p_+_+366758	21ur-12465_WB21uRNA_5p_-_-463882	21ur-15102_WB21uRNA_5p_+_-503989	Y20F4.2_AGmRNA_5p_+_-5731	Y20F4.3_AGmRNA_5p_-_-10047	Y20F4.2_AGmRNA_3p_+_-13680	Y20F4.4_AGmRNA_3p_-_+13782
2023048	I	2022677	2023135	.	0	.	2.91328	12.7344	11.1309	2023048	AG1201	Y20F4.2_AGmRNA_5p_+_-3228	Y20F4.2_WBcoding_5p_+_-3271	Y20F4.4_WBcoding_3p_-_+11279	Y20F4.3_WBcoding_5p_-_-12566	Y20F4.4_WBcoding_5p_-_+20766	linc-30_WBlnc_5p_+_-23494	Y51F10.1_WBte_3p_+_+24177	linc-30_WBlnc_3p_+_-25868	Y20F4.9_WBte_3p_-_+31467	21ur-15161_WB21uRNA_3p_-_+220103	21ur-14112_WB21uRNA_3p_+_+369261	21ur-12465_WB21uRNA_5p_-_-466385	21ur-15102_WB21uRNA_5p_+_-501486	Y20F4.2_AGmRNA_5p_+_-3228	Y20F4.4_AGmRNA_3p_-_+11279	Y20F4.3_AGmRNA_5p_-_-12550	Y20F4.4_AGmRNA_5p_-_+20830
2024566	I	2023477	2024752	.	0	.	4.80691	36.4625	34.2173	2024566	AG1201	Y20F4.2_AGmRNA_5p_+_-1710	Y20F4.2_WBcoding_5p_+_-1753	Y20F4.4_WBcoding_3p_-_+9761	Y20F4.3_WBcoding_5p_-_-14084	Y20F4.4_WBcoding_5p_-_+19248	linc-30_WBlnc_5p_+_-21976	Y51F10.1_WBte_3p_+_+25695	Y20F4.9_WBte_3p_-_+29949	Y51F10.8_WBte_5p_-_-43712	21ur-15161_WB21uRNA_3p_-_+218585	21ur-14112_WB21uRNA_3p_+_+370779	21ur-12465_WB21uRNA_5p_-_-467903	21ur-15102_WB21uRNA_5p_+_-499968	Y20F4.2_AGmRNA_5p_+_-1710	Y20F4.4_AGmRNA_3p_-_+9761	Y20F4.3_AGmRNA_5p_-_-14068	Y20F4.4_AGmRNA_5p_-_+19312
2025113	I	2024842	2025545	.	0	.	3.15605	15.2847	13.5922	2025113	AG1201	Y20F4.2_AGmRNA_5p_+_-1163	Y20F4.2_WBcoding_5p_+_-1206	Y20F4.4_WBcoding_3p_-_+9214	Y20F4.3_WBcoding_5p_-_-14631	Y20F4.4_WBcoding_5p_-_+18701	linc-30_WBlnc_5p_+_-21429	Y51F10.1_WBte_3p_+_+26242	Y20F4.9_WBte_3p_-_+29402	frag54_LUncRNA_3p_-_+43707	21ur-15161_WB21uRNA_3p_-_+218038	21ur-14112_WB21uRNA_3p_+_+371326	21ur-12465_WB21uRNA_5p_-_-468450	21ur-15102_WB21uRNA_5p_+_-499421	Y20F4.2_AGmRNA_5p_+_-1163	Y20F4.4_AGmRNA_3p_-_+9214	Y20F4.3_AGmRNA_5p_-_-14615	Y20F4.4_AGmRNA_5p_-_+18765
2036378	I	2036296	2036453	.	0	.	2.63267	10.8977	9.3669	2036378	CDS	Y20F4.4_WBcoding_3p_-_-2051	Y20F4.4_WBcoding_3p_-_-2051	Y20F4.2_WBcoding_3p_+_+2427	Y20F4.4_WBcoding_5p_-_+7436	Y20F4.2_WBcoding_5p_+_+10059	linc-30_WBlnc_5p_+_-10164	Y20F4.9_WBte_3p_-_+18137	frag54_LUncRNA_3p_-_+32442	Y37E3.22_WBsnoRNA_3p_-_+33509	21ur-15161_WB21uRNA_3p_-_+206773	21ur-14112_WB21uRNA_3p_+_+382591	21ur-12465_WB21uRNA_5p_-_-479715	21ur-15102_WB21uRNA_5p_+_-488156	Y20F4.4_AGmRNA_3p_-_-2051	Y20F4.2_AGmRNA_3p_+_+2153	Y20F4.4_AGmRNA_5p_-_+7500	Y20F4.2_AGmRNA_5p_+_+10102
2036841	I	2036772	2036968	.	0	.	2.52372	9.30636	7.84803	2036841	CDS	Y20F4.4_WBcoding_3p_-_-2514	Y20F4.4_WBcoding_3p_-_-2514	Y20F4.2_WBcoding_3p_+_+2890	Y20F4.4_WBcoding_5p_-_+6973	Y20F4.2_WBcoding_5p_+_+10522	linc-30_WBlnc_5p_+_-9701	Y20F4.9_WBte_3p_-_+17674	frag54_LUncRNA_3p_-_+31979	Y37E3.22_WBsnoRNA_3p_-_+33046	21ur-15161_WB21uRNA_3p_-_+206310	21ur-14112_WB21uRNA_3p_+_+383054	21ur-12465_WB21uRNA_5p_-_-480178	21ur-15102_WB21uRNA_5p_+_-487693	Y20F4.4_AGmRNA_3p_-_-2514	Y20F4.2_AGmRNA_3p_+_+2616	Y20F4.4_AGmRNA_5p_-_+7037	RIT1M.1809_AGncRNA_3p_-_+9662
2044829	I	2044745	2045019	.	0	.	2.96183	13.2308	11.6092	2044829	AG1201	Y20F4.4_AGmRNA_5p_-_-951	Y20F4.4_WBcoding_5p_-_-1015	Y20F4.8_WBcoding_3p_-_+4314	Y20F4.5_WBcoding_3p_-_+5988	Y20F4.4_WBcoding_3p_-_-10502	linc-30_WBlnc_5p_+_-1713	Y20F4.9_WBte_3p_-_+9686	frag54_LUncRNA_3p_-_+23991	Y37E3.22_WBsnoRNA_3p_-_+25058	21ur-15161_WB21uRNA_3p_-_+198322	21ur-14112_WB21uRNA_3p_+_+391042	21ur-15102_WB21uRNA_5p_+_-479705	21ur-12465_WB21uRNA_5p_-_-488166	Y20F4.4_AGmRNA_5p_-_-951	RIT1M.1809_AGncRNA_3p_-_+1674	gY20F4.8_AGmRNA_3p_-_+4314	Y20F4.5_AGmRNA_3p_-_+6069
2045320	I	2045129	2045576	.	0	.	5.09824	40.7795	38.4368	2045320	AG1201	RIT1M.1809_AGncRNA_3p_-_+1183	Y20F4.4_WBcoding_5p_-_-1506	Y20F4.8_WBcoding_3p_-_+3823	Y20F4.5_WBcoding_3p_-_+5497	Y20F4.4_WBcoding_3p_-_-10993	linc-30_WBlnc_5p_+_-1222	Y20F4.9_WBte_3p_-_+9195	frag54_LUncRNA_3p_-_+23500	Y37E3.22_WBsnoRNA_3p_-_+24567	21ur-15161_WB21uRNA_3p_-_+197831	21ur-14112_WB21uRNA_3p_+_+391533	21ur-15102_WB21uRNA_5p_+_-479214	21ur-12465_WB21uRNA_5p_-_-488657	RIT1M.1809_AGncRNA_3p_-_+1183	Y20F4.4_AGmRNA_5p_-_-1442	gY20F4.8_AGmRNA_3p_-_+3823	Y20F4.5_AGmRNA_3p_-_+5578
2047506	I	2047372	2047601	.	0	.	2.3694	8.34438	6.92941	2047506	AG1201	RIT1M.1809_AGncRNA_5p_-_-856	Y20F4.8_WBcoding_3p_-_+1637	Y20F4.5_WBcoding_3p_-_+3311	Y20F4.4_WBcoding_5p_-_-3692	Y20F4.5_WBcoding_5p_-_+6198	linc-30_WBlnc_5p_+_+964	Y20F4.9_WBte_3p_-_+7009	frag54_LUncRNA_3p_-_+21314	Y37E3.22_WBsnoRNA_3p_-_+22381	21ur-15161_WB21uRNA_3p_-_+195645	21ur-14112_WB21uRNA_3p_+_+393719	21ur-15102_WB21uRNA_5p_+_-477028	21ur-12465_WB21uRNA_5p_-_-490843	RIT1M.1809_AGncRNA_5p_-_-856	gY20F4.8_AGmRNA_3p_-_+1637	Y20F4.5_AGmRNA_3p_-_+3392	Y20F4.4_AGmRNA_5p_-_-3628
2064563	I	2064220	2064637	.	0	.	2.79207	13.6494	12.0201	2064563	CDS	Y37E3.3_WBcoding_5p_+_+267	Y37E3.3_WBcoding_5p_+_+267	Y37E3.4_WBcoding_5p_+_-392	Y37E3.1_WBcoding_5p_-_-544	Y37E3.3_WBcoding_3p_+_-558	frag54_LUncRNA_3p_-_+4257	Y37E3.22_WBsnoRNA_3p_-_+5324	Y20F4.9_WBte_5p_-_-5335	Y37E3.22_WBsnoRNA_5p_-_+5463	21ur-15161_WB21uRNA_3p_-_+178588	21ur-14112_WB21uRNA_3p_+_+410776	21ur-15102_WB21uRNA_5p_+_-459971	21ur-12465_WB21uRNA_5p_-_-507900	Y37E3.4_AGmRNA_5p_+_-415	Y37E3.3_AGmRNA_3p_+_-506	Y37E3.1_AGmRNA_5p_-_-573	Y37E3.4_AGmRNA_3p_+_-892
2066163	I	2066086	2066249	.	0	.	2.58115	9.80814	8.32894	2066163	CDS	Y37E3.5_WBcoding_5p_+_+433	Y37E3.5_WBcoding_5p_+_+433	Y37E3.4_WBcoding_3p_+_+679	Y37E3.3_WBcoding_3p_+_+1042	Y37E3.4_WBcoding_5p_+_+1208	frag54_LUncRNA_3p_-_+2657	Y37E3.22_WBsnoRNA_3p_-_+3724	frag55_LUncRNA_5p_+_-4055	Y37E3.21_WBsnoRNA_3p_-_+4096	21ur-15161_WB21uRNA_3p_-_+176988	21ur-14112_WB21uRNA_3p_+_+412376	21ur-15102_WB21uRNA_5p_+_-458371	21ur-12465_WB21uRNA_5p_-_-509500	Y37E3.5_AGmRNA_5p_+_+516	Y37E3.4_AGmRNA_3p_+_+708	Y37E3.3_AGmRNA_3p_+_+1094	Y37E3.4_AGmRNA_5p_+_+1185
2069202	I	2069144	2069302	.	0	.	3.47959	22.9956	21.0793	2069202	AG1201	RIT1P.1648_AGncRNA_5p_+_+63	Y37E3.5_WBcoding_3p_+_+150	Y37E3.7_WBcoding_3p_-_-158	Y37E3.8_WBcoding_3p_-_+480	Y37E3.9_WBcoding_5p_+_-2151	frag54_LUncRNA_5p_-_-249	Y37E3.22_WBsnoRNA_3p_-_+685	frag55_LUncRNA_5p_+_-1016	Y37E3.21_WBsnoRNA_3p_-_+1057	21ur-15161_WB21uRNA_3p_-_+173949	21ur-14112_WB21uRNA_3p_+_+415415	21ur-15102_WB21uRNA_5p_+_-455332	21ur-12465_WB21uRNA_5p_-_-512539	RIT1P.1648_AGncRNA_5p_+_+63	Y37E3.5_AGmRNA_3p_+_+111	RIT1P.1648_AGncRNA_3p_+_-482	Y37E3.7_AGmRNA_3p_-_-1187
2070534	I	2069922	2071648	.	0	.	4.60476	33.9363	31.75	2070534	CDS	Y37E3.8_WBcoding_5p_-_+78	Y37E3.8_WBcoding_5p_-_+78	Y37E3.9_WBcoding_5p_+_-819	Y37E3.8_WBcoding_3p_-_-852	Y37E3.7_WBcoding_5p_-_-944	Y37E3.21_WBsnoRNA_5p_-_-137	frag56_LUncRNA_3p_-_+141	frag55_LUncRNA_3p_+_+174	Y37E3.21_WBsnoRNA_3p_-_-275	21ur-15161_WB21uRNA_3p_-_+172617	21ur-14112_WB21uRNA_3p_+_+416747	21ur-15102_WB21uRNA_5p_+_-454000	21ur-12465_WB21uRNA_5p_-_-513871	Y37E3.7_AGmRNA_5p_-_+280	Y37E3.9_AGmRNA_5p_+_-427	RIT1P.1648_AGncRNA_3p_+_+850	Y37E3.5_AGmRNA_3p_+_+1443
2077736	I	2076223	2078490	.	0	.	9.27394	115.929	112.157	2077736	AG1201	RIT1M.1853_AGncRNA_5p_-_-410	Y37E3.10_WBcoding_3p_+_+827	Y37E3.11_WBcoding_5p_+_-1226	Y37E3.10_WBcoding_5p_+_+5056	Y37E3.9_WBcoding_3p_+_+5186	frag56_LUncRNA_5p_-_-6843	frag57_LUncRNA_3p_-_+7072	Y37E3.20_WBsnoRNA_5p_+_-7304	Y37E3.21_WBsnoRNA_5p_-_-7339	21ur-15161_WB21uRNA_3p_-_+165415	21ur-14112_WB21uRNA_3p_+_+423949	21ur-15102_WB21uRNA_5p_+_-446798	21ur-12465_WB21uRNA_5p_-_-521073	RIT1M.1853_AGncRNA_5p_-_-410	Y37E3.10_AGmRNA_3p_+_+808	Y37E3.11_AGmRNA_5p_+_-1190	RIT1M.1853_AGncRNA_3p_-_-1774
2084681	I	2083884	2084896	.	0	.	4.07859	26.3763	24.3688	2084681	ncRNA	frag57_LUncRNA_3p_-_+127	Y37E3.13_WBcoding_3p_-_+995	Y37E3.11_WBcoding_3p_+_-1000	Y37E3.10_WBcoding_3p_+_+7772	Y37E3.13_WBcoding_5p_-_+9144	frag57_LUncRNA_3p_-_+127	Y37E3.20_WBsnoRNA_5p_+_-359	frag56_LUncRNA_5p_-_-13788	Y37E3.21_WBsnoRNA_5p_-_-14284	21ur-15161_WB21uRNA_3p_-_+158470	21ur-14112_WB21uRNA_3p_+_+430894	21ur-15102_WB21uRNA_5p_+_-439853	21ur-12465_WB21uRNA_5p_-_-528018	Y37E3.13_AGmRNA_3p_-_+929	Y37E3.11_AGmRNA_3p_+_-929	RIT1M.1853_AGncRNA_5p_-_-7355	Y37E3.10_AGmRNA_3p_+_+7753
2118917	I	2118820	2119010	.	0	.	2.86472	12.245	10.6606	2118917	CDS	Y37E3.16_WBcoding_5p_-_-364	Y37E3.16_WBcoding_5p_-_-364	Y37E3.15_WBcoding_3p_+_-4528	Y37E3.16_WBcoding_3p_-_-5259	Y37E3.17_WBcoding_5p_+_-9676	Y37E3.18_WBte_3p_-_+11556	Y37E3.20_WBsnoRNA_3p_+_+33759	frag57_LUncRNA_5p_-_-33888	frag56_LUncRNA_5p_-_-48024	21ur-15161_WB21uRNA_3p_-_+124234	21ur-15102_WB21uRNA_5p_+_-405617	21ur-14112_WB21uRNA_3p_+_+465130	21ur-12465_WB21uRNA_5p_-_-562254	Y37E3.16_AGmRNA_5p_-_-384	Y37E3.15_AGmRNA_3p_+_-4529	Y37E3.16_AGmRNA_3p_-_-5305	Y37E3.19_AGmRNA_5p_-_-7274
2124998	I	2124909	2125101	.	0	.	2.5734	9.46362	7.99235	2124998	AG1201	Y37E3.15_AGmRNA_3p_+_+1552	Y37E3.15_WBcoding_3p_+_+1553	Y37E3.17_WBcoding_5p_+_-3595	Y37E3.16_WBcoding_5p_-_-6445	Y37E3.19_WBcoding_5p_-_-16366	Y37E3.18_WBte_3p_-_+5475	Y37E3.20_WBsnoRNA_3p_+_+39840	frag57_LUncRNA_5p_-_-39969	frag56_LUncRNA_5p_-_-54105	21ur-15161_WB21uRNA_3p_-_+118153	21ur-15102_WB21uRNA_5p_+_-399536	21ur-14112_WB21uRNA_3p_+_+471211	21ur-12465_WB21uRNA_5p_-_-568335	Y37E3.15_AGmRNA_3p_+_+1552	Y37E3.17_AGmRNA_5p_+_-3595	Y37E3.16_AGmRNA_5p_-_-6465	Y37E3.19_AGmRNA_5p_-_-13355
2126625	I	2126433	2126669	.	0	.	2.67051	10.3605	8.85047	2126625	CDS	Y37E3.17_WBcoding_5p_+_-1968	Y37E3.17_WBcoding_5p_+_-1968	Y37E3.15_WBcoding_3p_+_+3180	Y37E3.16_WBcoding_5p_-_-8072	Y37E3.19_WBcoding_5p_-_-17993	Y37E3.18_WBte_3p_-_+3848	Y37E3.20_WBsnoRNA_3p_+_+41467	frag57_LUncRNA_5p_-_-41596	frag56_LUncRNA_5p_-_-55732	21ur-15161_WB21uRNA_3p_-_+116526	21ur-15102_WB21uRNA_5p_+_-397909	21ur-14112_WB21uRNA_3p_+_+472838	21ur-12465_WB21uRNA_5p_-_-569962	Y37E3.17_AGmRNA_5p_+_-1968	Y37E3.15_AGmRNA_3p_+_+3179	Y37E3.16_AGmRNA_5p_-_-8092	Y37E3.19_AGmRNA_5p_-_-14982
2127057	I	2126976	2127361	.	0	.	2.50439	8.9049	7.46595	2127057	CDS	Y37E3.17_WBcoding_5p_+_-1536	Y37E3.17_WBcoding_5p_+_-1536	Y37E3.15_WBcoding_3p_+_+3612	Y37E3.16_WBcoding_5p_-_-8504	Y37E3.19_WBcoding_5p_-_-18425	Y37E3.18_WBte_3p_-_+3416	Y37E3.20_WBsnoRNA_3p_+_+41899	frag57_LUncRNA_5p_-_-42028	frag56_LUncRNA_5p_-_-56164	21ur-15161_WB21uRNA_3p_-_+116094	21ur-15102_WB21uRNA_5p_+_-397477	21ur-14112_WB21uRNA_3p_+_+473270	21ur-12465_WB21uRNA_5p_-_-570394	Y37E3.17_AGmRNA_5p_+_-1536	Y37E3.15_AGmRNA_3p_+_+3611	Y37E3.16_AGmRNA_5p_-_-8524	Y37E3.19_AGmRNA_5p_-_-15414
2157033	I	2156727	2157110	.	0	.	3.5495	19.9756	18.1424	2157033	AG1201	RIT1P.1850_AGncRNA_5p_+_-1777	W03F11.6_WBcoding_5p_+_-3012	Y37E3.17_WBcoding_3p_+_+11062	Y37E3.15_WBcoding_3p_+_+33588	Y37E3.16_WBcoding_5p_-_-38480	Y37E3.18_WBte_5p_-_-25130	Y37E3.20_WBsnoRNA_3p_+_+71875	frag57_LUncRNA_5p_-_-72004	frag56_LUncRNA_5p_-_-86140	21ur-15161_WB21uRNA_3p_-_+86118	21ur-15102_WB21uRNA_5p_+_-367501	21ur-14112_WB21uRNA_3p_+_+503246	21ur-12465_WB21uRNA_5p_-_-600370	RIT1P.1850_AGncRNA_5p_+_-1777	W03F11.6_AGmRNA_5p_+_-2950	RIT1M.823_AGmRNA_5p_-_-3957	RIT1P.1495_AGncRNA_3p_+_+3962
2157466	I	2157397	2157600	.	0	.	2.52484	9.02699	7.57519	2157466	AG1201	RIT1P.1850_AGncRNA_5p_+_-1344	W03F11.6_WBcoding_5p_+_-2579	Y37E3.17_WBcoding_3p_+_+11495	Y37E3.15_WBcoding_3p_+_+34021	Y37E3.16_WBcoding_5p_-_-38913	Y37E3.18_WBte_5p_-_-25563	Y37E3.20_WBsnoRNA_3p_+_+72308	frag57_LUncRNA_5p_-_-72437	frag56_LUncRNA_5p_-_-86573	21ur-15161_WB21uRNA_3p_-_+85685	21ur-15102_WB21uRNA_5p_+_-367068	21ur-14112_WB21uRNA_3p_+_+503679	21ur-12465_WB21uRNA_5p_-_-600803	RIT1P.1850_AGncRNA_5p_+_-1344	W03F11.6_AGmRNA_5p_+_-2517	RIT1M.823_AGmRNA_5p_-_-4390	RIT1P.1495_AGncRNA_3p_+_+4395
2168299	I	2168084	2169414	.	0	.	3.75885	27.8744	25.8321	2168299	CDS	W03F11.6_WBcoding_5p_+_+8254	W03F11.6_WBcoding_5p_+_+8254	Y37E3.17_WBcoding_3p_+_+22328	W03F11.6_WBcoding_3p_+_-41338	Y37E3.15_WBcoding_3p_+_+44854	Y37E3.18_WBte_5p_-_-36396	Y37E3.20_WBsnoRNA_3p_+_+83141	frag57_LUncRNA_5p_-_-83270	frag56_LUncRNA_5p_-_-97406	21ur-15161_WB21uRNA_3p_-_+74852	21ur-15102_WB21uRNA_5p_+_-356235	21ur-14112_WB21uRNA_3p_+_+514512	21ur-12465_WB21uRNA_5p_-_-611636	W03F11.6_AGmRNA_5p_+_+8316	RIT1P.1850_AGncRNA_3p_+_+9365	RIT1M.823_AGmRNA_5p_-_-15223	RIT1P.1495_AGncRNA_3p_+_+15228
2169776	I	2169559	2169796	.	0	.	2.30238	7.20161	5.84534	2169776	CDS	W03F11.6_WBcoding_5p_+_+9731	W03F11.6_WBcoding_5p_+_+9731	Y37E3.17_WBcoding_3p_+_+23805	W03F11.6_WBcoding_3p_+_-39861	Y37E3.17_WBcoding_5p_+_+41183	Y37E3.18_WBte_5p_-_-37873	Y37E3.20_WBsnoRNA_3p_+_+84618	frag57_LUncRNA_5p_-_-84747	frag56_LUncRNA_5p_-_-98883	21ur-15161_WB21uRNA_3p_-_+73375	21ur-15102_WB21uRNA_5p_+_-354758	21ur-14112_WB21uRNA_3p_+_+515989	21ur-12465_WB21uRNA_5p_-_-613113	W03F11.6_AGmRNA_5p_+_+9793	RIT1P.1850_AGncRNA_3p_+_+10842	RIT1M.823_AGmRNA_5p_-_-16700	RIT1P.1495_AGncRNA_3p_+_+16705
2190763	I	2190710	2191092	.	0	.	2.27662	8.34127	6.92648	2190763	AG1201	RIT1M.1476_AGncRNA_3p_-_+6093	W03F11.6_WBcoding_3p_+_-18874	W03F11.5_WBcoding_5p_+_-25339	W03F11.1_WBcoding_3p_-_+28710	W03F11.6_WBcoding_5p_+_+30718	Y37E3.18_WBte_5p_-_-58860	frag59_LUncRNA_3p_-_+78629	frag58_LUncRNA_5p_+_-78629	frag59_LUncRNA_5p_-_+78680	21ur-15161_WB21uRNA_3p_-_+52388	21ur-15102_WB21uRNA_5p_+_-333771	21ur-14112_WB21uRNA_3p_+_+536976	21ur-12465_WB21uRNA_5p_-_-634100	RIT1M.1476_AGncRNA_3p_-_+6093	W03F11.6_AGmRNA_3p_+_-18773	W03F11.5_AGmRNA_5p_+_-25339	W03F11.1_AGmRNA_3p_-_+28712
2248140	I	2247978	2248358	.	0	.	2.76762	11.288	9.74035	2248140	CDS	F12B6.3_WBcoding_3p_+_+844	F12B6.3_WBcoding_3p_+_+844	F12B6.2_WBcoding_5p_+_-1993	F12B6.3_WBcoding_5p_+_+5908	F12B6.2_WBcoding_3p_+_-6754	frag59_LUncRNA_3p_-_+21252	frag58_LUncRNA_5p_+_-21252	frag59_LUncRNA_5p_-_+21303	frag58_LUncRNA_3p_+_-21303	21ur-15161_WB21uRNA_5p_-_-4969	21ur-15102_WB21uRNA_5p_+_-276394	21ur-14112_WB21uRNA_3p_+_+594353	21ur-12465_WB21uRNA_5p_-_-691477	F12B6.3_AGmRNA_3p_+_+844	F12B6.2_AGmRNA_5p_+_-1993	F12B6.3_AGmRNA_5p_+_+5910	F12B6.2_AGmRNA_3p_+_-6768
2248817	I	2248447	2249090	.	0	.	2.86472	12.245	10.6606	2248817	CDS	F12B6.2_WBcoding_5p_+_-1316	F12B6.2_WBcoding_5p_+_-1316	F12B6.3_WBcoding_3p_+_+1521	F12B6.2_WBcoding_3p_+_-6077	F12B6.3_WBcoding_5p_+_+6585	frag59_LUncRNA_3p_-_+20575	frag58_LUncRNA_5p_+_-20575	frag59_LUncRNA_5p_-_+20626	frag58_LUncRNA_3p_+_-20626	21ur-15161_WB21uRNA_5p_-_-5646	21ur-15102_WB21uRNA_5p_+_-275717	21ur-14112_WB21uRNA_3p_+_+595030	21ur-12465_WB21uRNA_5p_-_-692154	F12B6.2_AGmRNA_5p_+_-1316	F12B6.3_AGmRNA_3p_+_+1521	F12B6.2_AGmRNA_3p_+_-6091	F12B6.3_AGmRNA_5p_+_+6587
2249338	I	2249171	2249415	.	0	.	2.23351	6.5817	5.25196	2249338	CDS	F12B6.2_WBcoding_5p_+_-795	F12B6.2_WBcoding_5p_+_-795	F12B6.3_WBcoding_3p_+_+2042	F12B6.2_WBcoding_3p_+_-5556	F12B6.1_WBcoding_3p_-_+6587	frag59_LUncRNA_3p_-_+20054	frag58_LUncRNA_5p_+_-20054	frag59_LUncRNA_5p_-_+20105	frag58_LUncRNA_3p_+_-20105	21ur-15161_WB21uRNA_5p_-_-6167	21ur-15102_WB21uRNA_5p_+_-275196	21ur-14112_WB21uRNA_3p_+_+595551	21ur-12465_WB21uRNA_5p_-_-692675	F12B6.2_AGmRNA_5p_+_-795	F12B6.3_AGmRNA_3p_+_+2042	F12B6.2_AGmRNA_3p_+_-5570	F12B6.1_AGmRNA_3p_-_+6582
2249955	I	2249565	2250031	.	0	.	2.18496	6.20469	4.89598	2249955	CDS	F12B6.2_WBcoding_5p_+_-178	F12B6.2_WBcoding_5p_+_-178	F12B6.3_WBcoding_3p_+_+2659	F12B6.2_WBcoding_3p_+_-4939	F12B6.1_WBcoding_3p_-_+5970	frag59_LUncRNA_3p_-_+19437	frag58_LUncRNA_5p_+_-19437	frag59_LUncRNA_5p_-_+19488	frag58_LUncRNA_3p_+_-19488	21ur-15161_WB21uRNA_5p_-_-6784	21ur-15102_WB21uRNA_5p_+_-274579	21ur-14112_WB21uRNA_3p_+_+596168	21ur-12465_WB21uRNA_5p_-_-693292	F12B6.2_AGmRNA_5p_+_-178	F12B6.3_AGmRNA_3p_+_+2659	F12B6.2_AGmRNA_3p_+_-4953	F12B6.1_AGmRNA_3p_-_+5965
2273368	I	2273233	2273443	.	0	.	2.39503	8.76443	7.32876	2273368	CDS	F12B6.1_WBcoding_5p_-_-500	F12B6.1_WBcoding_5p_-_-500	Y39G10AL.1_WBcoding_5p_+_-6468	Y39G10AL.3_WBcoding_3p_-_+7748	F12B6.1_WBcoding_3p_-_-17443	frag60_LUncRNA_3p_+_+928	Y39G10AL.t1_WBtRNA_5p_-_-928	frag60_LUncRNA_5p_+_+1008	frag58_LUncRNA_3p_+_+3925	21ur-15161_WB21uRNA_5p_-_-30197	21ur-15102_WB21uRNA_5p_+_-251166	21ur-14112_WB21uRNA_3p_+_+619581	21ur-12465_WB21uRNA_5p_-_-716705	F12B6.1_AGmRNA_5p_-_-546	Y39G10AL.1_AGmRNA_5p_+_-5167	Y39G10AL.3_AGmRNA_3p_-_+8177	F12B6.1_AGmRNA_3p_-_-17448
2290949	I	2290540	2293477	.	0	.	8.13931	99.9931	96.4943	2290949	CDS	Y39G10AL.3_WBcoding_5p_-_+236	Y39G10AL.3_WBcoding_5p_-_+236	Y39G10AR.11_WBcoding_5p_+_-2185	Y39G10AR.12_WBcoding_3p_-_+6333	Y39G10AR.11_WBcoding_3p_+_-6365	frag60_LUncRNA_3p_+_+18509	Y39G10AL.t1_WBtRNA_5p_-_-18509	frag60_LUncRNA_5p_+_+18589	frag58_LUncRNA_3p_+_+21506	21ur-15161_WB21uRNA_5p_-_-47778	21ur-15102_WB21uRNA_5p_+_-233585	21ur-14112_WB21uRNA_3p_+_+637162	21ur-12465_WB21uRNA_5p_-_-734286	Y39G10AL.3_AGmRNA_5p_-_+458	Y39G10AR.11_AGmRNA_5p_+_-1619	RIT1M.1236_AGmRNA_3p_-_+5213	Y39G10AR.12_AGmRNA_3p_-_+6362
2300165	I	2300079	2300305	.	0	.	2.57716	10.8216	9.29248	2300165	AG1201	Y39G10AR.10_AGmRNA_5p_+_+77	Y39G10AR.10_WBcoding_5p_+_+79	Y39G10AR.11_WBcoding_3p_+_+2851	Y39G10AR.12_WBcoding_3p_-_-2883	Y39G10AR.13_WBcoding_3p_-_+4307	frag61_LUncRNA_3p_-_+15657	frag60_LUncRNA_3p_+_+27725	Y39G10AL.t1_WBtRNA_5p_-_-27725	frag60_LUncRNA_5p_+_+27805	21ur-15161_WB21uRNA_5p_-_-56994	21ur-15102_WB21uRNA_5p_+_-224369	21ur-14112_WB21uRNA_3p_+_+646378	21ur-12465_WB21uRNA_5p_-_-743502	Y39G10AR.10_AGmRNA_5p_+_+77	Y39G10AR.11_AGmRNA_3p_+_+2818	Y39G10AR.12_AGmRNA_3p_-_-2854	RIT1M.1236_AGmRNA_5p_-_-3566
2312592	I	2312302	2313047	.	0	.	3.70217	23.8213	21.8848	2312592	CDS	Y39G10AR.20_WBcoding_5p_+_+94	Y39G10AR.20_WBcoding_5p_+_+94	Y39G10AR.21_WBcoding_3p_+_+460	Y39G10AR.8_WBcoding_5p_+_-679	Y39G10AR.21_WBcoding_5p_+_+3618	frag61_LUncRNA_3p_-_+3230	Y39G10AR.23_WBps_5p_+_-38251	frag60_LUncRNA_3p_+_+40152	Y39G10AL.t1_WBtRNA_5p_-_-40152	21ur-15161_WB21uRNA_5p_-_-69421	21ur-15102_WB21uRNA_5p_+_-211942	21ur-14112_WB21uRNA_3p_+_+658805	21ur-12465_WB21uRNA_5p_-_-755929	Y39G10AR.20_AGmRNA_3p_+_-375	Y39G10AR.8_AGmRNA_5p_+_-598	Y39G10AR.20_AGmRNA_5p_+_+3613	Y39G10AR.9_AGmRNA_3p_+_+3678
2393273	I	2393038	2393371	.	0	.	4.03004	25.7427	23.7511	2393273	AG1201	RIT1M.595_AGncRNA_3p_-_+1184	Y39G10AR.18_WBcoding_5p_-_+8217	Y39G10AR.2_WBcoding_5p_+_-8961	Y39G10AR.18_WBcoding_3p_-_-10319	Y39G10AR.17_WBcoding_5p_-_-11420	frag66_LUncRNA_3p_-_+16918	Y39G10AR.24_WBsnoRNA_5p_+_-16919	frag66_LUncRNA_5p_-_+16989	frag65_LUncRNA_5p_-_-22414	21ur-15102_WB21uRNA_5p_+_-131261	21ur-15161_WB21uRNA_5p_-_-150102	21ur-14112_WB21uRNA_3p_+_+739486	21ur-12465_WB21uRNA_5p_-_-836610	RIT1M.595_AGncRNA_3p_-_+1184	RIT1M.1881_AGncRNA_3p_-_+1787	Y39G10AR.18_AGmRNA_5p_-_+8221	Y39G10AR.2_AGmRNA_5p_+_-8961
2404384	I	2404256	2404477	.	0	.	4.07859	26.3763	24.3688	2404384	CDS	Y39G10AR.2_WBcoding_5p_+_+2150	Y39G10AR.2_WBcoding_5p_+_+2150	Y39G10AR.18_WBcoding_5p_-_-2894	Y39G10AR.2_WBcoding_3p_+_-5605	F23C8.13_WBcoding_5p_+_-10751	frag66_LUncRNA_3p_-_+5807	Y39G10AR.24_WBsnoRNA_5p_+_-5808	frag66_LUncRNA_5p_-_+5878	frag65_LUncRNA_5p_-_-33525	21ur-15102_WB21uRNA_5p_+_-120150	21ur-15161_WB21uRNA_5p_-_-161213	21ur-14112_WB21uRNA_3p_+_+750597	21ur-12465_WB21uRNA_5p_-_-847721	Y39G10AR.2_AGmRNA_5p_+_+2150	Y39G10AR.18_AGmRNA_5p_-_-2890	Y39G10AR.2_AGmRNA_3p_+_-5603	F23C8.13_AGmRNA_5p_+_-7419
2404715	I	2404608	2404872	.	0	.	3.05963	17.1855	15.4356	2404715	CDS	Y39G10AR.2_WBcoding_5p_+_+2481	Y39G10AR.2_WBcoding_5p_+_+2481	Y39G10AR.18_WBcoding_5p_-_-3225	Y39G10AR.2_WBcoding_3p_+_-5274	F23C8.13_WBcoding_5p_+_-10420	frag66_LUncRNA_3p_-_+5476	Y39G10AR.24_WBsnoRNA_5p_+_-5477	frag66_LUncRNA_5p_-_+5547	frag65_LUncRNA_5p_-_-33856	21ur-15102_WB21uRNA_5p_+_-119819	21ur-15161_WB21uRNA_5p_-_-161544	21ur-14112_WB21uRNA_3p_+_+750928	21ur-12465_WB21uRNA_5p_-_-848052	Y39G10AR.2_AGmRNA_5p_+_+2481	Y39G10AR.18_AGmRNA_5p_-_-3221	Y39G10AR.2_AGmRNA_3p_+_-5272	F23C8.13_AGmRNA_5p_+_-7088
2420177	I	2419663	2421943	.	0	.	6.8071	76.1639	73.1276	2420177	CDS	F23C8.5_WBcoding_5p_-_+229	F23C8.5_WBcoding_5p_-_+229	F23C8.6_WBcoding_3p_-_+656	F23C8.13_WBcoding_3p_+_+1654	F23C8.5_WBcoding_3p_-_-1725	frag66_LUncRNA_5p_-_-9915	Y39G10AR.24_WBsnoRNA_3p_+_+9921	frag66_LUncRNA_3p_-_-9986	F23C8.10_WBps_3p_-_+20030	21ur-15102_WB21uRNA_5p_+_-104357	21ur-15161_WB21uRNA_5p_-_-177006	21ur-14112_WB21uRNA_3p_+_+766390	21ur-12465_WB21uRNA_5p_-_-863514	F23C8.6_AGmRNA_3p_-_+390	F23C8.5_AGmRNA_5p_-_+785	F23C8.6_AGmRNA_5p_-_+1628	F23C8.5_AGmRNA_3p_-_-1664
2434031	I	2433891	2434202	.	0	.	3.49482	19.8265	17.9958	2434031	CDS	F23C8.4_WBcoding_5p_+_+25	F23C8.4_WBcoding_5p_+_+25	F23C8.9_WBcoding_5p_-_-416	F23C8.8_WBcoding_5p_-_-1426	F23C8.9_WBcoding_3p_-_-1439	F23C8.10_WBps_3p_-_+6176	F23C8.2_WBps_5p_+_-11391	frag66_LUncRNA_5p_-_-23769	Y39G10AR.24_WBsnoRNA_3p_+_+23775	21ur-15102_WB21uRNA_5p_+_-90503	21ur-15161_WB21uRNA_5p_-_-190860	21ur-14112_WB21uRNA_3p_+_+780244	21ur-12465_WB21uRNA_5p_-_-877368	F23C8.4_AGmRNA_5p_+_+229	F23C8.9_AGmRNA_5p_-_-369	F23C8.8_AGmRNA_5p_-_-1448	F23C8.4_AGmRNA_3p_+_-1679
2485913	I	2485051	2486044	.	0	.	5.38957	45.244	42.8105	2485913	CDS	Y74C10AR.1_WBcoding_5p_+_+43	Y74C10AR.1_WBcoding_5p_+_+43	Y74C10AR.3_WBcoding_5p_-_-529	Y74C10AR.2_WBcoding_3p_+_+2183	Y74C10AR.1_WBcoding_3p_+_-3862	frag67_LUncRNA_5p_+_-28255	Y23H5B.10_WBsnoRNA_3p_-_+28257	frag67_LUncRNA_3p_+_-28343	Y23H5B.10_WBsnoRNA_5p_-_+28400	21ur-15102_WB21uRNA_5p_+_-38621	21ur-15161_WB21uRNA_5p_-_-242742	21ur-14112_WB21uRNA_3p_+_+832126	21ur-12465_WB21uRNA_5p_-_-929250	Y74C10AR.1_AGmRNA_5p_+_+44	Y74C10AR.3_AGmRNA_5p_-_-395	Y74C10AR.2_AGmRNA_3p_+_+2183	Y74C10AR.1_AGmRNA_3p_+_-3870
2576987	I	2576863	2577054	.	0	.	2.69585	10.8369	9.30768	2576987	CDS	C55C2.5_WBcoding_5p_-_-963	C55C2.5_WBcoding_5p_-_-963	K07A3.1_WBcoding_3p_-_+3950	C55C2.5_WBcoding_3p_-_-5209	C55C2.1_WBcoding_3p_+_+6239	frag69_LUncRNA_3p_-_+28297	frag68_LUncRNA_5p_+_-28297	frag69_LUncRNA_5p_-_+28619	frag68_LUncRNA_3p_+_-28619	21ur-15102_WB21uRNA_3p_+_+52433	21ur-15161_WB21uRNA_5p_-_-333816	21ur-14112_WB21uRNA_3p_+_+923200	21ur-12465_WB21uRNA_5p_-_-1020324	C55C2.5_AGmRNA_5p_-_-965	K07A3.1_AGmRNA_3p_-_+3923	C55C2.5_AGmRNA_3p_-_-5210	C55C2.1_AGmRNA_3p_+_+6014
2577654	I	2577345	2578195	.	0	.	2.93233	13.2238	11.6092	2577654	CDS	C55C2.5_WBcoding_5p_-_-1630	C55C2.5_WBcoding_5p_-_-1630	K07A3.1_WBcoding_3p_-_+3283	C55C2.5_WBcoding_3p_-_-5876	C55C2.1_WBcoding_3p_+_+6906	frag69_LUncRNA_3p_-_+27630	frag68_LUncRNA_5p_+_-27630	frag69_LUncRNA_5p_-_+27952	frag68_LUncRNA_3p_+_-27952	21ur-15102_WB21uRNA_3p_+_+53100	21ur-15161_WB21uRNA_5p_-_-334483	21ur-14112_WB21uRNA_3p_+_+923867	21ur-12465_WB21uRNA_5p_-_-1020991	C55C2.5_AGmRNA_5p_-_-1632	K07A3.1_AGmRNA_3p_-_+3256	C55C2.5_AGmRNA_3p_-_-5877	C55C2.1_AGmRNA_3p_+_+6681
2580331	I	2580282	2580447	.	0	.	2.39831	8.00622	6.60889	2580331	AG1201	K07A3.1_AGmRNA_3p_-_+579	K07A3.1_WBcoding_3p_-_+606	C55C2.5_WBcoding_5p_-_-4307	K07A3.1_WBcoding_5p_-_+5797	K07A3.2_WBcoding_3p_-_+7212	frag69_LUncRNA_3p_-_+24953	frag68_LUncRNA_5p_+_-24953	frag69_LUncRNA_5p_-_+25275	frag68_LUncRNA_3p_+_-25275	21ur-15102_WB21uRNA_3p_+_+55777	21ur-15161_WB21uRNA_5p_-_-337160	21ur-14112_WB21uRNA_3p_+_+926544	21ur-12465_WB21uRNA_5p_-_-1023668	K07A3.1_AGmRNA_3p_-_+579	C55C2.5_AGmRNA_5p_-_-4309	K07A3.1_AGmRNA_5p_-_+6454	K07A3.2_AGmRNA_3p_-_+7202
2585265	I	2585077	2585403	.	0	.	3.39883	17.9984	16.2196	2585265	CDS	K07A3.1_WBcoding_5p_-_+863	K07A3.1_WBcoding_5p_-_+863	K07A3.2_WBcoding_3p_-_+2278	K07A3.1_WBcoding_3p_-_-4328	C55C2.5_WBcoding_5p_-_-9241	frag69_LUncRNA_3p_-_+20019	frag68_LUncRNA_5p_+_-20019	frag69_LUncRNA_5p_-_+20341	frag68_LUncRNA_3p_+_-20341	21ur-15102_WB21uRNA_3p_+_+60711	21ur-15161_WB21uRNA_5p_-_-342094	21ur-14112_WB21uRNA_3p_+_+931478	21ur-12465_WB21uRNA_5p_-_-1028602	K07A3.1_AGmRNA_5p_-_+1520	K07A3.2_AGmRNA_3p_-_+2268	K07A3.1_AGmRNA_3p_-_-4355	C55C2.5_AGmRNA_5p_-_-9243
2586594	I	2585563	2588499	.	0	.	8.73984	105.176	101.584	2586594	AG1201	K07A3.1_AGmRNA_5p_-_+191	K07A3.1_WBcoding_5p_-_-466	K07A3.2_WBcoding_3p_-_+949	K07A3.1_WBcoding_3p_-_-5657	K07A3.2_WBcoding_5p_-_+8688	frag69_LUncRNA_3p_-_+18690	frag68_LUncRNA_5p_+_-18690	frag69_LUncRNA_5p_-_+19012	frag68_LUncRNA_3p_+_-19012	21ur-15102_WB21uRNA_3p_+_+62040	21ur-15161_WB21uRNA_5p_-_-343423	21ur-14112_WB21uRNA_3p_+_+932807	21ur-12465_WB21uRNA_5p_-_-1029931	K07A3.1_AGmRNA_5p_-_+191	K07A3.2_AGmRNA_3p_-_+939	K07A3.1_AGmRNA_3p_-_-5684	K07A3.2_AGmRNA_5p_-_+8719
2597196	I	2597110	2597283	.	0	.	2.76762	11.288	9.74035	2597196	AG1201	K07A3.2_AGmRNA_5p_-_-1883	K07A3.2_WBcoding_5p_-_-1914	K07A3.3_WBcoding_5p_+_-2785	Y23H5A.5_WBcoding_5p_+_-9560	K07A3.2_WBcoding_3p_-_-9653	frag69_LUncRNA_3p_-_+8088	frag68_LUncRNA_5p_+_-8088	frag69_LUncRNA_5p_-_+8410	frag68_LUncRNA_3p_+_-8410	21ur-15102_WB21uRNA_3p_+_+72642	21ur-15161_WB21uRNA_5p_-_-354025	21ur-14112_WB21uRNA_3p_+_+943409	21ur-12465_WB21uRNA_5p_-_-1040533	K07A3.2_AGmRNA_5p_-_-1883	K07A3.3_AGmRNA_5p_+_-2725	Y23H5A.5_AGmRNA_5p_+_-9505	K07A3.2_AGmRNA_3p_-_-9663
2597891	I	2597785	2597981	.	0	.	2.18496	6.20469	4.89598	2597891	AG1201	K07A3.3_AGmRNA_5p_+_-2030	K07A3.3_WBcoding_5p_+_-2090	K07A3.2_WBcoding_5p_-_-2609	K07A3.3_WBcoding_3p_+_-4760	Y23H5A.5_WBcoding_5p_+_-8865	frag69_LUncRNA_3p_-_+7393	frag68_LUncRNA_5p_+_-7393	frag69_LUncRNA_5p_-_+7715	frag68_LUncRNA_3p_+_-7715	21ur-15102_WB21uRNA_3p_+_+73337	21ur-15161_WB21uRNA_5p_-_-354720	21ur-14112_WB21uRNA_3p_+_+944104	21ur-12465_WB21uRNA_5p_-_-1041228	K07A3.3_AGmRNA_5p_+_-2030	K07A3.2_AGmRNA_5p_-_-2578	K07A3.3_AGmRNA_3p_+_-4759	Y23H5A.5_AGmRNA_5p_+_-8810
2599034	I	2598897	2599086	.	0	.	2.01011	5.42135	4.1679	2599034	AG1201	K07A3.3_AGmRNA_5p_+_-887	K07A3.3_WBcoding_5p_+_-947	K07A3.2_WBcoding_5p_-_-3752	Y23H5A.5_WBcoding_5p_+_-7722	K07A3.2_WBcoding_3p_-_-11491	frag69_LUncRNA_3p_-_+6250	frag68_LUncRNA_5p_+_-6250	frag69_LUncRNA_5p_-_+6572	frag68_LUncRNA_3p_+_-6572	21ur-15102_WB21uRNA_3p_+_+74480	21ur-15161_WB21uRNA_5p_-_-355863	21ur-14112_WB21uRNA_3p_+_+945247	21ur-12465_WB21uRNA_5p_-_-1042371	K07A3.3_AGmRNA_5p_+_-887	K07A3.2_AGmRNA_5p_-_-3721	Y23H5A.5_AGmRNA_5p_+_-7667	K07A3.2_AGmRNA_3p_-_-11501
2604324	I	2603978	2605875	.	0	.	5.16323	46.0093	43.56	2604324	ncRNA	frag69_LUncRNA_3p_-_+960	K07A3.3_WBcoding_3p_+_+1673	Y23H5A.5_WBcoding_5p_+_-2432	K07A3.3_WBcoding_5p_+_+4343	K07A3.2_WBcoding_5p_-_-9042	frag69_LUncRNA_3p_-_+960	frag68_LUncRNA_5p_+_-960	frag69_LUncRNA_5p_-_+1282	frag68_LUncRNA_3p_+_-1282	21ur-15102_WB21uRNA_3p_+_+79770	21ur-15161_WB21uRNA_5p_-_-361153	21ur-14112_WB21uRNA_3p_+_+950537	21ur-12465_WB21uRNA_5p_-_-1047661	K07A3.3_AGmRNA_3p_+_+1674	Y23H5A.5_AGmRNA_5p_+_-2377	K07A3.3_AGmRNA_5p_+_+4403	K07A3.2_AGmRNA_5p_-_-9011
2629196	I	2627774	2629462	.	0	.	4.57022	35.9303	33.6976	2629196	ncRNA	Y23H5A.1_WBps_5p_+_-491	Y23H5A.7_WBcoding_5p_-_-617	Y23H5A.8_WBcoding_5p_+_-3813	Y23H5A.2_WBcoding_3p_+_+5924	Y23H5A.7_WBcoding_3p_-_-6093	Y23H5A.1_WBps_5p_+_-491	frag72_LUncRNA_5p_-_-8777	frag71_LUncRNA_3p_+_+14168	frag70_LUncRNA_5p_-_-14379	21ur-15102_WB21uRNA_3p_+_+104642	21ur-15161_WB21uRNA_5p_-_-386025	21ur-14112_WB21uRNA_3p_+_+975409	21ur-13866_WB21uRNA_3p_-_+1068403	Y23H5A.7_AGmRNA_5p_-_-939	Y23H5A.1_AGmRNA_5p_+_+2676	Y23H5A.8_AGmRNA_5p_+_-3262	Y23H5A.7_AGmRNA_3p_-_-5866
2640192	I	2640072	2640299	.	0	.	2.71906	10.8205	9.29141	2640192	AG1201	RIT1M.226_AGncRNA_5p_-_+132	F40E3.3_WBcoding_3p_+_+771	F40E3.2_WBcoding_5p_+_-2532	F40E3.7_WBcoding_3p_+_+2599	F40E3.2_WBcoding_3p_+_-3581	linc-23_WBlnc_5p_+_-4775	Y23H5A.1_WBps_3p_+_+7870	frag73_LUncRNA_3p_-_+15676	frag74_LUncRNA_5p_+_-16635	21ur-15102_WB21uRNA_3p_+_+115638	21ur-15161_WB21uRNA_5p_-_-397021	21ur-14112_WB21uRNA_3p_+_+986405	21ur-13866_WB21uRNA_3p_-_+1057407	RIT1M.226_AGncRNA_5p_-_+132	RIT1M.1611_AGncRNA_3p_-_+184	F40E3.3_AGmRNA_3p_+_+776	RIT1M.248_AGncRNA_3p_-_-851
2655092	I	2654961	2655110	.	0	.	2.38783	8.20267	6.79115	2655092	ncRNA	frag73_LUncRNA_3p_-_+776	F40E3.5_WBcoding_5p_-_+2151	F40E3.6_WBcoding_5p_-_-3379	F40E3.5_WBcoding_3p_-_-9824	F40E3.2_WBcoding_3p_+_+11319	frag73_LUncRNA_3p_-_+776	frag74_LUncRNA_5p_+_-1735	linc-23_WBlnc_3p_+_+9781	F32B5.17_WBsnoRNA_5p_+_-11294	21ur-15102_WB21uRNA_3p_+_+130538	21ur-15161_WB21uRNA_5p_-_-411921	21ur-14112_WB21uRNA_3p_+_+1001305	21ur-13866_WB21uRNA_3p_-_+1042507	F40E3.5_AGmRNA_5p_-_+2161	F40E3.6_AGmRNA_5p_-_-3379	RIT1P.1115_AGncRNA_3p_+_+9670	F40E3.5_AGmRNA_3p_-_-9876
2656196	I	2656085	2656284	.	0	.	2.52484	9.02699	7.57519	2656196	ncRNA	frag73_LUncRNA_5p_-_-272	F40E3.5_WBcoding_5p_-_+1047	F40E3.6_WBcoding_5p_-_-4483	F40E3.5_WBcoding_3p_-_-10928	F32B5.6_WBcoding_5p_+_-11966	frag73_LUncRNA_5p_-_-272	frag74_LUncRNA_5p_+_-631	F32B5.17_WBsnoRNA_5p_+_-10190	linc-23_WBlnc_3p_+_+10885	21ur-15102_WB21uRNA_3p_+_+131642	21ur-15161_WB21uRNA_5p_-_-413025	21ur-14112_WB21uRNA_3p_+_+1002409	21ur-13866_WB21uRNA_3p_-_+1041403	F40E3.5_AGmRNA_5p_-_+1057	F40E3.6_AGmRNA_5p_-_-4483	RIT1P.1115_AGncRNA_3p_+_+10774	F40E3.5_AGmRNA_3p_-_-10980
2659548	I	2658872	2660830	.	0	.	3.84333	26.4982	24.4893	2659548	AG1201	F40E3.5_AGmRNA_5p_-_-2295	F40E3.5_WBcoding_5p_-_-2305	F40E3.6_WBcoding_5p_-_-7835	F32B5.6_WBcoding_5p_+_-8614	F40E3.6_WBcoding_3p_-_-8809	frag74_LUncRNA_3p_+_+2534	frag73_LUncRNA_5p_-_-3624	F32B5.17_WBsnoRNA_5p_+_-6838	linc-23_WBlnc_3p_+_+14237	21ur-15102_WB21uRNA_3p_+_+134994	21ur-15161_WB21uRNA_5p_-_-416377	21ur-14112_WB21uRNA_3p_+_+1005761	21ur-13866_WB21uRNA_3p_-_+1038051	F40E3.5_AGmRNA_5p_-_-2295	F40E3.6_AGmRNA_5p_-_-7835	F32B5.6_AGmRNA_5p_+_-8586	F40E3.6_AGmRNA_3p_-_-8811
2661028	I	2660928	2661084	.	0	.	2.76762	11.288	9.74035	2661028	AG1201	F40E3.5_AGmRNA_5p_-_-3775	F40E3.5_WBcoding_5p_-_-3785	F32B5.6_WBcoding_5p_+_-7134	F40E3.6_WBcoding_5p_-_-9315	F32B5.6_WBcoding_3p_+_-11403	frag74_LUncRNA_3p_+_+4014	frag73_LUncRNA_5p_-_-5104	F32B5.17_WBsnoRNA_5p_+_-5358	linc-23_WBlnc_3p_+_+15717	21ur-15102_WB21uRNA_3p_+_+136474	21ur-15161_WB21uRNA_5p_-_-417857	21ur-14112_WB21uRNA_3p_+_+1007241	21ur-13866_WB21uRNA_3p_-_+1036571	F40E3.5_AGmRNA_5p_-_-3775	F32B5.6_AGmRNA_5p_+_-7106	F40E3.6_AGmRNA_5p_-_-9315	F32B5.6_AGmRNA_3p_+_-11408
2662339	I	2662006	2662461	.	0	.	3.1075	14.7611	13.0862	2662339	ncRNA	F32B5.17_WBsnoRNA_5p_+_-4047	F40E3.5_WBcoding_5p_-_-5096	F32B5.6_WBcoding_5p_+_-5823	F32B5.7_WBcoding_3p_-_+10610	F40E3.6_WBcoding_5p_-_-10626	F32B5.17_WBsnoRNA_5p_+_-4047	frag74_LUncRNA_3p_+_+5325	frag73_LUncRNA_5p_-_-6415	frag75_LUncRNA_5p_+_-15721	21ur-15102_WB21uRNA_3p_+_+137785	21ur-15161_WB21uRNA_5p_-_-419168	21ur-14112_WB21uRNA_3p_+_+1008552	21ur-13866_WB21uRNA_3p_-_+1035260	F40E3.5_AGmRNA_5p_-_-5086	F32B5.6_AGmRNA_5p_+_-5795	F32B5.7_AGmRNA_3p_-_+10603	F40E3.6_AGmRNA_5p_-_-10626
2662827	I	2662722	2662959	.	0	.	2.37918	7.76604	6.37489	2662827	ncRNA	F32B5.17_WBsnoRNA_5p_+_-3559	F32B5.6_WBcoding_5p_+_-5335	F40E3.5_WBcoding_5p_-_-5584	F32B5.6_WBcoding_3p_+_-9604	F32B5.7_WBcoding_3p_-_+10122	F32B5.17_WBsnoRNA_5p_+_-3559	frag74_LUncRNA_3p_+_+5813	frag73_LUncRNA_5p_-_-6903	frag75_LUncRNA_5p_+_-15233	21ur-15102_WB21uRNA_3p_+_+138273	21ur-15161_WB21uRNA_5p_-_-419656	21ur-14112_WB21uRNA_3p_+_+1009040	21ur-13866_WB21uRNA_3p_-_+1034772	F32B5.6_AGmRNA_5p_+_-5307	F40E3.5_AGmRNA_5p_-_-5574	F32B5.6_AGmRNA_3p_+_-9609	F32B5.7_AGmRNA_3p_-_+10115
2663327	I	2663202	2663508	.	0	.	2.70612	10.7402	9.22194	2663327	ncRNA	F32B5.17_WBsnoRNA_5p_+_-3059	F32B5.6_WBcoding_5p_+_-4835	F40E3.5_WBcoding_5p_-_-6084	F32B5.6_WBcoding_3p_+_-9104	F32B5.7_WBcoding_3p_-_+9622	F32B5.17_WBsnoRNA_5p_+_-3059	frag74_LUncRNA_3p_+_+6313	frag73_LUncRNA_5p_-_-7403	frag75_LUncRNA_5p_+_-14733	21ur-15102_WB21uRNA_3p_+_+138773	21ur-15161_WB21uRNA_5p_-_-420156	21ur-14112_WB21uRNA_3p_+_+1009540	21ur-13866_WB21uRNA_3p_-_+1034272	F32B5.6_AGmRNA_5p_+_-4807	F40E3.5_AGmRNA_5p_-_-6074	F32B5.6_AGmRNA_3p_+_-9109	F32B5.7_AGmRNA_3p_-_+9615
2664100	I	2663983	2664262	.	0	.	2.63264	11.0515	9.518	2664100	ncRNA	F32B5.17_WBsnoRNA_5p_+_-2286	F32B5.6_WBcoding_5p_+_-4062	F40E3.5_WBcoding_5p_-_-6857	F32B5.6_WBcoding_3p_+_-8331	F32B5.7_WBcoding_3p_-_+8849	F32B5.17_WBsnoRNA_5p_+_-2286	frag74_LUncRNA_3p_+_+7086	frag73_LUncRNA_5p_-_-8176	frag75_LUncRNA_5p_+_-13960	21ur-15102_WB21uRNA_3p_+_+139546	21ur-15161_WB21uRNA_5p_-_-420929	21ur-14112_WB21uRNA_3p_+_+1010313	21ur-13866_WB21uRNA_3p_-_+1033499	F32B5.6_AGmRNA_5p_+_-4034	F40E3.5_AGmRNA_5p_-_-6847	F32B5.6_AGmRNA_3p_+_-8336	F32B5.7_AGmRNA_3p_-_+8842
2664590	I	2664415	2665133	.	0	.	3.71029	22.6133	20.7096	2664590	ncRNA	F32B5.17_WBsnoRNA_5p_+_-1796	F32B5.6_WBcoding_5p_+_-3572	F40E3.5_WBcoding_5p_-_-7347	F32B5.6_WBcoding_3p_+_-7841	F32B5.7_WBcoding_3p_-_+8359	F32B5.17_WBsnoRNA_5p_+_-1796	frag74_LUncRNA_3p_+_+7576	frag73_LUncRNA_5p_-_-8666	frag75_LUncRNA_5p_+_-13470	21ur-15102_WB21uRNA_3p_+_+140036	21ur-15161_WB21uRNA_5p_-_-421419	21ur-14112_WB21uRNA_3p_+_+1010803	21ur-13866_WB21uRNA_3p_-_+1033009	F32B5.6_AGmRNA_5p_+_-3544	F40E3.5_AGmRNA_5p_-_-7337	F32B5.6_AGmRNA_3p_+_-7846	F32B5.7_AGmRNA_3p_-_+8352
2665773	I	2665312	2665878	.	0	.	2.63972	11.2541	9.7161	2665773	ncRNA	F32B5.17_WBsnoRNA_5p_+_-613	F32B5.6_WBcoding_5p_+_-2389	F32B5.7_WBcoding_3p_-_+7176	F40E3.5_WBcoding_5p_-_-8530	F40E3.6_WBcoding_5p_-_-14060	F32B5.17_WBsnoRNA_5p_+_-613	frag74_LUncRNA_3p_+_+8759	frag73_LUncRNA_5p_-_-9849	frag75_LUncRNA_5p_+_-12287	21ur-15102_WB21uRNA_3p_+_+141219	21ur-15161_WB21uRNA_5p_-_-422602	21ur-14112_WB21uRNA_3p_+_+1011986	21ur-13866_WB21uRNA_3p_-_+1031826	F32B5.6_AGmRNA_5p_+_-2361	F32B5.7_AGmRNA_3p_-_+7169	F40E3.5_AGmRNA_5p_-_-8520	F40E3.6_AGmRNA_5p_-_-14060
2666329	I	2666213	2666630	.	0	.	2.06146	7.21562	5.85877	2666329	ncRNA	F32B5.17_WBsnoRNA_5p_+_-57	F32B5.6_WBcoding_5p_+_-1833	F32B5.7_WBcoding_3p_-_+6620	F40E3.5_WBcoding_5p_-_-9086	F40E3.6_WBcoding_5p_-_-14616	F32B5.17_WBsnoRNA_5p_+_-57	frag74_LUncRNA_3p_+_+9315	frag73_LUncRNA_5p_-_-10405	frag75_LUncRNA_5p_+_-11731	21ur-15102_WB21uRNA_3p_+_+141775	21ur-15161_WB21uRNA_5p_-_-423158	21ur-14112_WB21uRNA_3p_+_+1012542	21ur-13866_WB21uRNA_3p_-_+1031270	F32B5.6_AGmRNA_5p_+_-1805	F32B5.7_AGmRNA_3p_-_+6613	F40E3.5_AGmRNA_5p_-_-9076	F40E3.6_AGmRNA_5p_-_-14616
2668257	I	2666942	2671866	.	0	.	4.59126	38.0437	35.7628	2668257	CDS	F32B5.6_WBcoding_5p_+_+95	F32B5.6_WBcoding_5p_+_+95	F32B5.7_WBcoding_3p_-_+4692	F40E3.5_WBcoding_5p_-_-11014	F32B5.7_WBcoding_5p_-_+14542	F32B5.17_WBsnoRNA_3p_+_+1787	frag75_LUncRNA_5p_+_-9803	frag74_LUncRNA_3p_+_+11243	frag73_LUncRNA_5p_-_-12333	21ur-15102_WB21uRNA_3p_+_+143703	21ur-15161_WB21uRNA_5p_-_-425086	21ur-14112_WB21uRNA_3p_+_+1014470	21ur-13866_WB21uRNA_3p_-_+1029342	F32B5.6_AGmRNA_5p_+_+123	F32B5.7_AGmRNA_3p_-_+4685	F40E3.5_AGmRNA_5p_-_-11004	F32B5.7_AGmRNA_5p_-_+14571
2672192	I	2672003	2672316	.	0	.	2.35254	8.48808	7.06903	2672192	CDS	F32B5.6_WBcoding_3p_+_-239	F32B5.6_WBcoding_3p_+_-239	F32B5.7_WBcoding_3p_-_+757	F32B5.6_WBcoding_5p_+_+4030	F32B5.7_WBcoding_5p_-_+10607	F32B5.17_WBsnoRNA_3p_+_+5722	frag75_LUncRNA_5p_+_-5868	frag76_LUncRNA_5p_+_-10675	frag77_LUncRNA_5p_+_-12674	21ur-15102_WB21uRNA_3p_+_+147638	21ur-15161_WB21uRNA_5p_-_-429021	21ur-14112_WB21uRNA_3p_+_+1018405	21ur-13866_WB21uRNA_3p_-_+1025407	F32B5.6_AGmRNA_3p_+_-244	F32B5.7_AGmRNA_3p_-_+750	F32B5.6_AGmRNA_5p_+_+4058	F32B5.7_AGmRNA_5p_-_+10636
2672608	I	2672498	2672715	.	0	.	2.52484	9.02699	7.57519	2672608	AG1201	F32B5.6_AGmRNA_3p_+_+172	F32B5.6_WBcoding_3p_+_+177	F32B5.7_WBcoding_3p_-_+341	F32B5.6_WBcoding_5p_+_+4446	F32B5.7_WBcoding_5p_-_+10191	frag75_LUncRNA_5p_+_-5452	F32B5.17_WBsnoRNA_3p_+_+6138	frag76_LUncRNA_5p_+_-10259	frag77_LUncRNA_5p_+_-12258	21ur-15102_WB21uRNA_3p_+_+148054	21ur-15161_WB21uRNA_5p_-_-429437	21ur-14112_WB21uRNA_3p_+_+1018821	21ur-13866_WB21uRNA_3p_-_+1024991	F32B5.6_AGmRNA_3p_+_+172	F32B5.7_AGmRNA_3p_-_+334	F32B5.6_AGmRNA_5p_+_+4474	F32B5.7_AGmRNA_5p_-_+10220
2679944	I	2679810	2680014	.	0	.	2.1364	5.83687	4.54914	2679944	ncRNA	frag75_LUncRNA_3p_+_+1738	F32B5.7_WBcoding_5p_-_+2855	F32B5.8_WBcoding_3p_-_+6698	F32B5.7_WBcoding_3p_-_-6995	F32B5.6_WBcoding_3p_+_+7513	frag75_LUncRNA_3p_+_+1738	frag76_LUncRNA_5p_+_-2923	frag77_LUncRNA_5p_+_-4922	frag78_LUncRNA_3p_-_+4927	21ur-15102_WB21uRNA_3p_+_+155390	21ur-15161_WB21uRNA_5p_-_-436773	21ur-13866_WB21uRNA_3p_-_+1017655	21ur-14112_WB21uRNA_3p_+_+1026157	F32B5.7_AGmRNA_5p_-_+2884	F32B5.8_AGmRNA_3p_-_+6698	F32B5.7_AGmRNA_3p_-_-7002	F32B5.6_AGmRNA_3p_+_+7508
2682676	I	2682523	2682866	.	0	.	3.37875	20.1141	18.2786	2682676	CDS	F32B5.7_WBcoding_5p_-_+123	F32B5.7_WBcoding_5p_-_+123	F32B5.8_WBcoding_3p_-_+3966	F32B5.4_WBcoding_5p_+_-9403	F32B5.7_WBcoding_3p_-_-9727	frag76_LUncRNA_5p_+_-191	frag77_LUncRNA_5p_+_-2190	frag78_LUncRNA_3p_-_+2195	frag77_LUncRNA_3p_+_-2320	21ur-15102_WB21uRNA_3p_+_+158122	21ur-15161_WB21uRNA_5p_-_-439505	21ur-13866_WB21uRNA_3p_-_+1014923	21ur-14112_WB21uRNA_3p_+_+1028889	F32B5.7_AGmRNA_5p_-_+152	F32B5.8_AGmRNA_3p_-_+3966	RIT1M.1623_AGncRNA_3p_-_+7355	gF32B5.4_AGmRNA_5p_+_-9435
2689157	I	2688033	2689487	.	0	.	4.57867	35.0302	32.8229	2689157	ncRNA	F32B5.9_WBsnRNA_3p_+_+86	F32B5.8_WBcoding_5p_-_+318	F32B5.4_WBcoding_5p_+_-2922	F32B5.3_WBcoding_5p_+_-3602	F32B5.7_WBcoding_5p_-_-6358	F32B5.9_WBsnRNA_3p_+_+86	frag78_LUncRNA_5p_-_-4159	frag77_LUncRNA_3p_+_+4161	frag78_LUncRNA_3p_-_-4286	21ur-15102_WB21uRNA_3p_+_+164603	21ur-15161_WB21uRNA_5p_-_-445986	21ur-13866_WB21uRNA_3p_-_+1008442	21ur-14112_WB21uRNA_3p_+_+1035370	F32B5.8_AGmRNA_5p_-_+666	RIT1M.1623_AGncRNA_3p_-_+874	F32B5.8_AGmRNA_3p_-_-2515	gF32B5.4_AGmRNA_5p_+_-2954
2690240	I	2689599	2690382	.	0	.	3.88437	23.8729	21.9293	2690240	AG1201	RIT1M.1623_AGncRNA_3p_-_-209	F32B5.8_WBcoding_5p_-_-765	F32B5.4_WBcoding_5p_+_-1839	F32B5.3_WBcoding_5p_+_-2519	F32B5.8_WBcoding_3p_-_-3598	F32B5.9_WBsnRNA_3p_+_+1169	frag78_LUncRNA_5p_-_-5242	frag77_LUncRNA_3p_+_+5244	frag78_LUncRNA_3p_-_-5369	21ur-15102_WB21uRNA_3p_+_+165686	21ur-15161_WB21uRNA_5p_-_-447069	21ur-13866_WB21uRNA_3p_-_+1007359	21ur-14112_WB21uRNA_3p_+_+1036453	RIT1M.1623_AGncRNA_3p_-_-209	F32B5.8_AGmRNA_5p_-_-417	RIT1M.1623_AGncRNA_5p_-_+580	gF32B5.4_AGmRNA_5p_+_-1871
2705852	I	2705786	2705947	.	0	.	2.85704	14.1357	12.4887	2705852	AG1201	Y71F9B.5_AGmRNA_5p_+_-1031	Y71F9B.5_WBcoding_5p_+_-1033	F32B5.1_WBcoding_3p_+_+3768	F32B5.2_WBcoding_3p_+_+5895	Y71F9B.5_WBcoding_3p_+_-11699	frag82_LUncRNA_5p_-_-2393	frag80_LUncRNA_5p_-_-5013	frag81_LUncRNA_3p_+_+5059	frag80_LUncRNA_3p_-_-5234	21ur-15102_WB21uRNA_3p_+_+181298	21ur-15161_WB21uRNA_5p_-_-462681	21ur-13866_WB21uRNA_3p_-_+991747	cloned_WB21uRNA_3p_-_+1039653	Y71F9B.5_AGmRNA_5p_+_-1031	F32B5.1_AGmRNA_3p_+_+3692	F32B5.2_AGmRNA_3p_+_+5860	RIT1P.1018_AGncRNA_5p_+_-10904
2726492	I	2726349	2726589	.	0	.	2.51792	10.2662	8.76756	2726492	AG1201	Y71F9B.6_AGmRNA_5p_-_+99	Y71F9B.4_WBcoding_5p_+_-166	Y71F9B.6_WBcoding_5p_-_+168	Y71F9B.4_WBcoding_3p_+_-1055	Y71F9B.3_WBcoding_5p_+_-3512	frag83_LUncRNA_5p_+_-13167	frag84_LUncRNA_5p_+_-13500	frag85_LUncRNA_5p_+_-15892	frag86_LUncRNA_5p_+_-18462	21ur-15102_WB21uRNA_3p_+_+201938	21ur-15161_WB21uRNA_5p_-_-483321	21ur-13866_WB21uRNA_3p_-_+971107	cloned_WB21uRNA_3p_-_+1019013	Y71F9B.6_AGmRNA_5p_-_+99	Y71F9B.4_AGmRNA_5p_+_-166	RIT1P.1401_AGncRNA_5p_+_-1068	RIT1P.1900_AGncRNA_5p_+_-2128
2728046	I	2726838	2729413	.	0	.	5.97222	54.5852	51.9654	2728046	AG1201	RIT1P.1401_AGncRNA_3p_+_-263	Y71F9B.4_WBcoding_3p_+_+499	Y71F9B.6_WBcoding_5p_-_-1386	Y71F9B.4_WBcoding_5p_+_+1388	Y71F9B.3_WBcoding_5p_+_-1958	frag83_LUncRNA_5p_+_-11613	frag84_LUncRNA_5p_+_-11946	frag85_LUncRNA_5p_+_-14338	frag86_LUncRNA_5p_+_-16908	21ur-15102_WB21uRNA_3p_+_+203492	21ur-15161_WB21uRNA_5p_-_-484875	21ur-13866_WB21uRNA_3p_-_+969553	cloned_WB21uRNA_3p_-_+1017459	RIT1P.1401_AGncRNA_3p_+_-263	Y71F9B.4_AGmRNA_3p_+_+499	RIT1P.1900_AGncRNA_5p_+_-574	Y71F9B.4_AGmRNA_5p_+_+1388
2729873	I	2729645	2729878	.	0	.	2.12526	6.08036	4.78575	2729873	AG1201	Y71F9B.3_AGmRNA_5p_+_+91	Y71F9B.3_WBcoding_5p_+_-131	Y71F9B.2_WBcoding_5p_+_-1689	Y71F9B.4_WBcoding_3p_+_+2326	Y71F9B.6_WBcoding_5p_-_-3213	frag83_LUncRNA_5p_+_-9786	frag84_LUncRNA_5p_+_-10119	frag85_LUncRNA_5p_+_-12511	frag86_LUncRNA_5p_+_-15081	21ur-15102_WB21uRNA_3p_+_+205319	21ur-15161_WB21uRNA_5p_-_-486702	21ur-13866_WB21uRNA_3p_-_+967726	cloned_WB21uRNA_3p_-_+1015632	Y71F9B.3_AGmRNA_5p_+_+91	RIT1P.1900_AGncRNA_3p_+_+920	RIT1M.1125_AGncRNA_3p_-_+992	RIT1P.1900_AGncRNA_5p_+_+1253
2760706	I	2760614	2760831	.	0	.	2.86472	12.245	10.6606	2760706	CDS	Y71F9B.9_WBcoding_5p_-_+336	Y71F9B.9_WBcoding_5p_-_+336	Y71F9B.10_WBcoding_3p_-_+453	Y71F9B.9_WBcoding_3p_-_-1681	Y71F9B.7_WBcoding_5p_-_-2493	frag87_LUncRNA_3p_+_+2300	frag86_LUncRNA_3p_+_+15587	frag85_LUncRNA_3p_+_+18177	frag84_LUncRNA_3p_+_+20422	21ur-15102_WB21uRNA_3p_+_+236152	21ur-15161_WB21uRNA_5p_-_-517535	21ur-13866_WB21uRNA_3p_-_+936893	cloned_WB21uRNA_3p_-_+984799	RIT1P.1353_AGmRNA_3p_+_-948	Y71F9B.10_AGmRNA_3p_-_-1698	Y71F9B.7_AGmRNA_5p_-_-2506	RIT1M.1583_AGncRNA_5p_-_-10207
2761437	I	2761303	2761614	.	0	.	4.37229	31.2234	29.1017	2761437	AG1201	RIT1P.1353_AGmRNA_3p_+_-217	Y71F9B.10_WBcoding_3p_-_-278	Y71F9B.9_WBcoding_5p_-_-395	Y71F9B.7_WBcoding_5p_-_-3224	Y71F9B.1_WBcoding_5p_+_-13475	frag87_LUncRNA_3p_+_+3031	frag86_LUncRNA_3p_+_+16318	frag85_LUncRNA_3p_+_+18908	frag84_LUncRNA_3p_+_+21153	21ur-15102_WB21uRNA_3p_+_+236883	21ur-15161_WB21uRNA_5p_-_-518266	21ur-13866_WB21uRNA_3p_-_+936162	cloned_WB21uRNA_3p_-_+984068	RIT1P.1353_AGmRNA_3p_+_-217	Y71F9B.10_AGmRNA_3p_-_-2429	Y71F9B.7_AGmRNA_5p_-_-3237	RIT1M.1583_AGncRNA_5p_-_-10938
2773793	I	2773656	2773918	.	0	.	3.6416	20.8645	19.003	2773793	AG1201	Y71F9B.1_AGmRNA_5p_+_+108	Y71F9B.1_WBcoding_5p_+_-1119	Y71F9B.10_WBcoding_5p_-_+2312	Y71F9B.13_WBcoding_3p_-_+2579	Y71F9B.14_WBcoding_3p_-_+7059	frag87_LUncRNA_3p_+_+15387	frag88_LUncRNA_5p_+_-25817	frag86_LUncRNA_3p_+_+28674	frag85_LUncRNA_3p_+_+31264	21ur-15102_WB21uRNA_3p_+_+249239	21ur-15161_WB21uRNA_5p_-_-530622	21ur-13866_WB21uRNA_3p_-_+923806	cloned_WB21uRNA_3p_-_+971712	Y71F9B.1_AGmRNA_5p_+_+108	Y71F9B.10_AGmRNA_5p_-_+2336	Y71F9B.13_AGmRNA_3p_-_+2579	Y71F9B.14_AGmRNA_3p_-_+7029
2774147	I	2774073	2774424	.	0	.	3.15605	15.2847	13.5922	2774147	AG1201	Y71F9B.1_AGmRNA_5p_+_+462	Y71F9B.1_WBcoding_5p_+_-765	Y71F9B.10_WBcoding_5p_-_+1958	Y71F9B.13_WBcoding_3p_-_+2225	Y71F9B.14_WBcoding_3p_-_+6705	frag87_LUncRNA_3p_+_+15741	frag88_LUncRNA_5p_+_-25463	frag86_LUncRNA_3p_+_+29028	frag85_LUncRNA_3p_+_+31618	21ur-15102_WB21uRNA_3p_+_+249593	21ur-15161_WB21uRNA_5p_-_-530976	21ur-13866_WB21uRNA_3p_-_+923452	cloned_WB21uRNA_3p_-_+971358	Y71F9B.1_AGmRNA_5p_+_+462	Y71F9B.10_AGmRNA_5p_-_+1982	Y71F9B.13_AGmRNA_3p_-_+2225	Y71F9B.14_AGmRNA_3p_-_+6675
2778623	I	2778464	2778698	.	0	.	3.44738	18.5598	16.7639	2778623	AG1201	Y71F9B.13_AGmRNA_5p_-_+96	Y71F9B.13_WBcoding_5p_-_+98	Y71F9B.14_WBcoding_3p_-_+2229	Y71F9B.13_WBcoding_3p_-_-2251	Y71F9B.10_WBcoding_5p_-_-2518	frag87_LUncRNA_3p_+_+20217	frag88_LUncRNA_5p_+_-20987	frag86_LUncRNA_3p_+_+33504	frag85_LUncRNA_3p_+_+36094	21ur-15102_WB21uRNA_3p_+_+254069	21ur-15161_WB21uRNA_5p_-_-535452	21ur-13866_WB21uRNA_3p_-_+918976	cloned_WB21uRNA_3p_-_+966882	Y71F9B.13_AGmRNA_5p_-_+96	Y71F9B.14_AGmRNA_3p_-_+2199	Y71F9B.13_AGmRNA_3p_-_-2251	Y71F9B.10_AGmRNA_5p_-_-2494
2779125	I	2779051	2779335	.	0	.	2.52484	9.02699	7.57519	2779125	CDS	Y71F9B.13_WBcoding_5p_-_-404	Y71F9B.13_WBcoding_5p_-_-404	Y71F9B.14_WBcoding_3p_-_+1727	Y71F9B.13_WBcoding_3p_-_-2753	Y71F9B.10_WBcoding_5p_-_-3020	frag88_LUncRNA_5p_+_-20485	frag87_LUncRNA_3p_+_+20719	frag86_LUncRNA_3p_+_+34006	frag85_LUncRNA_3p_+_+36596	21ur-15102_WB21uRNA_3p_+_+254571	21ur-15161_WB21uRNA_5p_-_-535954	21ur-13866_WB21uRNA_3p_-_+918474	cloned_WB21uRNA_3p_-_+966380	Y71F9B.13_AGmRNA_5p_-_-406	Y71F9B.14_AGmRNA_3p_-_+1697	Y71F9B.13_AGmRNA_3p_-_-2753	Y71F9B.10_AGmRNA_5p_-_-2996
2831552	I	2830858	2832702	.	0	.	4.57621	37.2696	35.0065	2831552	ncRNA	frag91_LUncRNA_5p_-_+48	W10C8.2_WBcoding_5p_-_-1257	W10C8.3_WBcoding_3p_-_+1322	W10C8.2_WBcoding_3p_-_-8082	W03D8.3_WBcoding_5p_-_-9250	frag91_LUncRNA_5p_-_+48	frag90_LUncRNA_3p_+_-123	frag89_LUncRNA_3p_+_+1068	frag92_LUncRNA_3p_-_+3794	21ur-15102_WB21uRNA_3p_+_+306998	21ur-15161_WB21uRNA_5p_-_-588381	21ur-13866_WB21uRNA_3p_-_+866047	cloned_WB21uRNA_3p_-_+913953	W10C8.2_AGmRNA_5p_-_-1239	W10C8.3_AGmRNA_3p_-_+1322	RIT1M.1492_AGncRNA_5p_-_-5588	W10C8.2_AGmRNA_3p_-_-9310
2858036	I	2856848	2858446	.	0	.	5.09593	45.0766	42.6501	2858036	AG1201	W10C8.6_AGmRNA_3p_-_+490	W10C8.6_WBcoding_3p_-_+565	W10C8.5_WBcoding_5p_-_-2300	W10C8.4_WBcoding_5p_-_-4179	Y71F9AL.11_WBcoding_5p_+_-4369	frag98_LUncRNA_3p_+_+2593	frag99_LUncRNA_3p_-_+5976	Y71F9AL.13c_WBnc_3p_-_+17397	Y71F9AL.13d_WBnc_3p_-_+17397	21ur-15102_WB21uRNA_3p_+_+333482	21ur-15161_WB21uRNA_5p_-_-614865	21ur-13866_WB21uRNA_3p_-_+839563	cloned_WB21uRNA_3p_-_+887469	W10C8.6_AGmRNA_3p_-_+490	RIT1M.1119_AGncRNA_5p_-_-1174	W10C8.6_AGmRNA_5p_-_+1874	W10C8.5_AGmRNA_5p_-_-2293
2860811	I	2860589	2860988	.	0	.	2.70664	11.551	9.99786	2860811	AG1201	W10C8.6_AGmRNA_5p_-_-901	W10C8.6_WBcoding_5p_-_-962	Y71F9AL.11_WBcoding_5p_+_-1594	W10C8.6_WBcoding_3p_-_-2210	Y71F9AL.11_WBcoding_3p_+_-3655	frag99_LUncRNA_3p_-_+3201	frag98_LUncRNA_3p_+_+5368	Y71F9AL.13c_WBnc_3p_-_+14622	Y71F9AL.13d_WBnc_3p_-_+14622	21ur-15102_WB21uRNA_3p_+_+336257	21ur-15161_WB21uRNA_5p_-_-617640	21ur-13866_WB21uRNA_3p_-_+836788	cloned_WB21uRNA_3p_-_+884694	W10C8.6_AGmRNA_5p_-_-901	Y71F9AL.11_AGmRNA_5p_+_-1594	W10C8.6_AGmRNA_3p_-_-2285	Y71F9AL.11_AGmRNA_3p_+_-3655
2862231	I	2861341	2862733	.	0	.	5.14679	41.5136	39.1556	2862231	CDS	Y71F9AL.11_WBcoding_5p_+_-174	Y71F9AL.11_WBcoding_5p_+_-174	W10C8.6_WBcoding_5p_-_-2382	Y71F9AL.10_WBcoding_5p_+_-4200	W10C8.5_WBcoding_5p_-_-6495	frag99_LUncRNA_3p_-_+1781	frag98_LUncRNA_3p_+_+6788	Y71F9AL.13c_WBnc_3p_-_+13202	Y71F9AL.13d_WBnc_3p_-_+13202	21ur-15102_WB21uRNA_3p_+_+337677	21ur-15161_WB21uRNA_5p_-_-619060	21ur-13866_WB21uRNA_3p_-_+835368	cloned_WB21uRNA_3p_-_+883274	Y71F9AL.11_AGmRNA_5p_+_-174	W10C8.6_AGmRNA_5p_-_-2321	Y71F9AL.10_AGmRNA_5p_+_-4190	RIT1M.1119_AGncRNA_5p_-_-5369
2862965	I	2862901	2863279	.	0	.	2.71906	10.8205	9.29141	2862965	CDS	Y71F9AL.11_WBcoding_5p_+_+560	Y71F9AL.11_WBcoding_5p_+_+560	W10C8.6_WBcoding_5p_-_-3116	Y71F9AL.10_WBcoding_5p_+_-3466	W10C8.6_WBcoding_3p_-_-4364	frag99_LUncRNA_3p_-_+1047	frag98_LUncRNA_3p_+_+7522	Y71F9AL.13c_WBnc_3p_-_+12468	Y71F9AL.13d_WBnc_3p_-_+12468	21ur-15102_WB21uRNA_3p_+_+338411	21ur-15161_WB21uRNA_5p_-_-619794	21ur-13866_WB21uRNA_3p_-_+834634	cloned_WB21uRNA_3p_-_+882540	Y71F9AL.11_AGmRNA_5p_+_+560	W10C8.6_AGmRNA_5p_-_-3055	Y71F9AL.10_AGmRNA_5p_+_-3456	W10C8.6_AGmRNA_3p_-_-4439
2863958	I	2863575	2865072	.	0	.	5.87511	52.9919	50.4025	2863958	ncRNA	frag99_LUncRNA_3p_-_+54	Y71F9AL.11_WBcoding_3p_+_-508	Y71F9AL.10_WBcoding_5p_+_-2473	W10C8.6_WBcoding_5p_-_-4109	Y71F9AL.10_WBcoding_3p_+_-5420	frag99_LUncRNA_3p_-_+54	frag98_LUncRNA_3p_+_+8515	Y71F9AL.13c_WBnc_3p_-_+11475	Y71F9AL.13d_WBnc_3p_-_+11475	21ur-15102_WB21uRNA_3p_+_+339404	21ur-15161_WB21uRNA_5p_-_-620787	21ur-13866_WB21uRNA_3p_-_+833641	cloned_WB21uRNA_3p_-_+881547	Y71F9AL.11_AGmRNA_3p_+_-508	Y71F9AL.10_AGmRNA_5p_+_-2463	W10C8.6_AGmRNA_5p_-_-4048	Y71F9AL.12_AGmRNA_3p_-_+6187
2865368	I	2865230	2865443	.	0	.	2.33062	7.36254	5.99163	2865368	CDS	Y71F9AL.11_WBcoding_3p_+_+902	Y71F9AL.11_WBcoding_3p_+_+902	Y71F9AL.10_WBcoding_5p_+_-1063	Y71F9AL.11_WBcoding_5p_+_+2963	Y71F9AL.10_WBcoding_3p_+_-4010	frag99_LUncRNA_5p_-_-1306	frag98_LUncRNA_3p_+_+9925	Y71F9AL.13c_WBnc_3p_-_+10065	Y71F9AL.13d_WBnc_3p_-_+10065	21ur-15102_WB21uRNA_3p_+_+340814	21ur-15161_WB21uRNA_5p_-_-622197	21ur-13866_WB21uRNA_3p_-_+832231	cloned_WB21uRNA_3p_-_+880137	Y71F9AL.11_AGmRNA_3p_+_+902	Y71F9AL.10_AGmRNA_5p_+_-1053	Y71F9AL.11_AGmRNA_5p_+_+2963	Y71F9AL.12_AGmRNA_3p_-_+4777
2866574	I	2865843	2866749	.	0	.	4.12715	27.0151	24.9914	2866574	CDS	Y71F9AL.10_WBcoding_5p_+_+143	Y71F9AL.10_WBcoding_5p_+_+143	Y71F9AL.11_WBcoding_3p_+_+2108	Y71F9AL.10_WBcoding_3p_+_-2804	Y71F9AL.12_WBcoding_3p_-_+4036	frag99_LUncRNA_5p_-_-2512	Y71F9AL.13c_WBnc_3p_-_+8859	Y71F9AL.13d_WBnc_3p_-_+8859	Y71F9AL.13c_WBnc_5p_-_+9462	21ur-15102_WB21uRNA_3p_+_+342020	21ur-15161_WB21uRNA_5p_-_-623403	21ur-13866_WB21uRNA_3p_-_+831025	cloned_WB21uRNA_3p_-_+878931	Y71F9AL.10_AGmRNA_5p_+_+153	Y71F9AL.11_AGmRNA_3p_+_+2108	Y71F9AL.12_AGmRNA_3p_-_+3571	Y71F9AL.10_AGmRNA_3p_+_-3571
2870231	I	2869473	2870514	.	0	.	3.17583	17.6897	15.9238	2870231	AG1201	Y71F9AL.10_AGmRNA_3p_+_+86	Y71F9AL.12_WBcoding_3p_-_+379	Y71F9AL.10_WBcoding_3p_+_+853	Y71F9AL.12_WBcoding_5p_-_+5060	Y71F9AL.13_WBcoding_3p_-_+5166	Y71F9AL.13c_WBnc_3p_-_+5202	Y71F9AL.13d_WBnc_3p_-_+5202	Y71F9AL.13c_WBnc_5p_-_+5805	Y71F9AL.13d_WBnc_5p_-_+5810	21ur-15102_WB21uRNA_3p_+_+345677	21ur-15161_WB21uRNA_5p_-_-627060	21ur-13866_WB21uRNA_3p_-_+827368	cloned_WB21uRNA_3p_-_+875274	Y71F9AL.10_AGmRNA_3p_+_+86	Y71F9AL.12_AGmRNA_3p_-_-86	Y71F9AL.10_AGmRNA_5p_+_+3810	RIT1P.1515_AGncRNA_5p_+_-4688
2876959	I	2875502	2877704	.	0	.	6.67007	78.1182	75.0431	2876959	CDS	Y71F9AL.9_WBcoding_5p_+_+27	Y71F9AL.9_WBcoding_5p_+_+27	Y71F9AL.13_WBcoding_5p_-_-633	Y71F9AL.9_WBcoding_3p_+_-1560	Y71F9AL.13_WBcoding_3p_-_-1562	frag101_LUncRNA_5p_-_-115	frag100_LUncRNA_5p_-_-404	Y71F9AL.13d_WBnc_5p_-_-918	Y71F9AL.13c_WBnc_5p_-_-923	21ur-15102_WB21uRNA_3p_+_+352405	21ur-15161_WB21uRNA_5p_-_-633788	21ur-13866_WB21uRNA_3p_-_+820640	cloned_WB21uRNA_3p_-_+868546	Y71F9AL.9_AGmRNA_5p_+_+47	RIT1M.821_AGncRNA_3p_-_-472	Y71F9AL.13_AGmRNA_5p_-_-643	RIT1M.821_AGncRNA_5p_-_+1080
2895052	I	2894917	2895188	.	0	.	2.91328	12.7344	11.1309	2895052	AG1201	RIT1M.1753_AGncRNA_5p_-_-131	Y71F9AL.17_WBcoding_3p_-_+278	Y71F9AL.16_WBcoding_5p_-_-1332	Y71F9AL.6_WBcoding_3p_+_+3789	Y71F9AL.7_WBcoding_3p_+_+5616	Y71F9AL.24_WBsnoRNA_5p_-_-6343	Y71F9AL.22_WBmiRNA_5p_-_-6493	Y71F9AL.3_WBte_5p_+_-13675	frag101_LUncRNA_5p_-_-18208	21ur-15102_WB21uRNA_3p_+_+370498	21ur-15161_WB21uRNA_5p_-_-651881	21ur-13866_WB21uRNA_3p_-_+802547	cloned_WB21uRNA_3p_-_+850453	RIT1M.1753_AGncRNA_5p_-_-131	Y71F9AL.17_AGmRNA_3p_-_+279	RIT1M.1753_AGncRNA_3p_-_-462	Y71F9AL.16_AGmRNA_5p_-_-1329
2900777	I	2900512	2901631	.	0	.	4.62106	38.6236	36.3286	2900777	CDS	Y71F9AL.17_WBcoding_5p_-_+85	Y71F9AL.17_WBcoding_5p_-_+85	Y71F9AL.5_WBcoding_5p_+_-560	Y71F9AL.4_WBcoding_5p_+_-2821	Y71F9AL.17_WBcoding_3p_-_-5447	Y71F9AL.3_WBte_5p_+_-7950	Y71F9AL.24_WBsnoRNA_5p_-_-12068	Y71F9AL.22_WBmiRNA_5p_-_-12218	Y71F9AL.23_WBmiRNA_5p_+_-20411	21ur-15102_WB21uRNA_3p_+_+376223	21ur-15161_WB21uRNA_5p_-_-657606	21ur-13866_WB21uRNA_3p_-_+796822	cloned_WB21uRNA_3p_-_+844728	Y71F9AL.17_AGmRNA_5p_-_+115	Y71F9AL.5_AGmRNA_5p_+_-241	Y71F9AL.4_AGmRNA_5p_+_-2775	Y71F9AL.17_AGmRNA_3p_-_-5446
2925556	I	2925454	2925603	.	0	.	2.37918	7.76604	6.37489	2925556	AG1201	Y71F9AL.18_AGmRNA_5p_-_+415	Y71F9AL.1_WBcoding_5p_+_+622	Y71F9AL.18_WBcoding_5p_-_-839	Y71F9AL.1_WBcoding_3p_+_-2584	Y71F9AM.6_WBcoding_5p_+_-2839	Y71F9AL.23_WBmiRNA_3p_+_+4265	Y71F9AM.7_WBsnoRNA_5p_+_-10231	Y71F9AL.3_WBte_3p_+_+15558	Y71F9AL.24_WBsnoRNA_5p_-_-36847	21ur-15102_WB21uRNA_3p_+_+401002	21ur-15161_WB21uRNA_5p_-_-682385	21ur-13866_WB21uRNA_3p_-_+772043	cloned_WB21uRNA_3p_-_+819949	Y71F9AL.18_AGmRNA_5p_-_+415	Y71F9AL.1_AGmRNA_5p_+_+520	RIT1M.1781_AGncRNA_3p_-_+2580	Y71F9AL.1_AGmRNA_3p_+_-2580
2927874	I	2927506	2928056	.	0	.	6.35604	63.2507	60.4706	2927874	AG1201	RIT1M.1781_AGncRNA_3p_-_+262	Y71F9AL.1_WBcoding_3p_+_-266	Y71F9AM.6_WBcoding_5p_+_-521	Y71F9AM.5_WBcoding_5p_+_-1905	Y71F9AL.1_WBcoding_5p_+_+2940	Y71F9AL.23_WBmiRNA_3p_+_+6583	Y71F9AM.7_WBsnoRNA_5p_+_-7913	Y71F9AL.3_WBte_3p_+_+17876	Y71F9AL.24_WBsnoRNA_5p_-_-39165	21ur-15102_WB21uRNA_3p_+_+403320	21ur-15161_WB21uRNA_5p_-_-684703	21ur-13866_WB21uRNA_3p_-_+769725	cloned_WB21uRNA_3p_-_+817631	RIT1M.1781_AGncRNA_3p_-_+262	Y71F9AL.1_AGmRNA_3p_+_-262	Y71F9AM.6_AGmRNA_5p_+_-525	RIT1M.1781_AGncRNA_5p_-_+1139
2928535	I	2928207	2930380	.	0	.	4.51466	39.9296	37.6108	2928535	AG1201	Y71F9AM.6_AGmRNA_5p_+_+136	Y71F9AM.6_WBcoding_5p_+_+140	Y71F9AL.1_WBcoding_3p_+_+395	Y71F9AM.6_WBcoding_3p_+_-1146	Y71F9AM.5_WBcoding_5p_+_-1244	Y71F9AL.23_WBmiRNA_3p_+_+7244	Y71F9AM.7_WBsnoRNA_5p_+_-7252	Y71F9AL.23_WBmiRNA_5p_+_+7347	Y71F9AM.7_WBsnoRNA_3p_+_-7387	21ur-15102_WB21uRNA_3p_+_+403981	21ur-15161_WB21uRNA_5p_-_-685364	21ur-13866_WB21uRNA_3p_-_+769064	cloned_WB21uRNA_3p_-_+816970	Y71F9AM.6_AGmRNA_5p_+_+136	Y71F9AL.1_AGmRNA_3p_+_+399	RIT1M.1781_AGncRNA_3p_-_-399	Y71F9AM.6_AGmRNA_3p_+_-1156
2959089	I	2958925	2959192	.	0	.	2.81617	11.7629	10.1966	2959089	AG1201	Y71F9AR.1_AGmRNA_5p_-_-1177	Y71F9AR.1_WBcoding_5p_-_-1211	Y71F9AM.4_WBcoding_3p_+_+11935	Y71F9AM.8_WBcoding_5p_-_-17504	Y71F9AR.4_WBcoding_3p_-_+22564	frag103_LUncRNA_3p_-_+8528	frag102_LUncRNA_5p_+_-8528	frag103_LUncRNA_5p_-_+8652	frag102_LUncRNA_3p_+_-8652	21ur-15102_WB21uRNA_3p_+_+434535	21ur-15161_WB21uRNA_5p_-_-715918	21ur-13866_WB21uRNA_3p_-_+738510	cloned_WB21uRNA_3p_-_+786416	Y71F9AR.1_AGmRNA_5p_-_-1177	RIT1M.1358_AGncRNA_5p_-_-10434	RIT1M.1845_AGncRNA_3p_-_+10831	Y71F9AM.4_AGmRNA_3p_+_+11939
2959710	I	2959454	2959839	.	0	.	2.33062	7.36254	5.99163	2959710	AG1201	Y71F9AR.1_AGmRNA_5p_-_-1798	Y71F9AR.1_WBcoding_5p_-_-1832	Y71F9AM.4_WBcoding_3p_+_+12556	Y71F9AM.8_WBcoding_5p_-_-18125	Y71F9AR.4_WBcoding_3p_-_+21943	frag103_LUncRNA_3p_-_+7907	frag102_LUncRNA_5p_+_-7907	frag103_LUncRNA_5p_-_+8031	frag102_LUncRNA_3p_+_-8031	21ur-15102_WB21uRNA_3p_+_+435156	21ur-15161_WB21uRNA_5p_-_-716539	21ur-13866_WB21uRNA_3p_-_+737889	cloned_WB21uRNA_3p_-_+785795	Y71F9AR.1_AGmRNA_5p_-_-1798	RIT1M.1845_AGncRNA_3p_-_+10210	RIT1M.1358_AGncRNA_5p_-_-11055	Y71F9AM.4_AGmRNA_3p_+_+12560
2962119	I	2961800	2962369	.	0	.	3.93293	24.4909	22.531	2962119	AG1201	Y71F9AR.1_AGmRNA_5p_-_-4207	Y71F9AR.1_WBcoding_5p_-_-4241	Y71F9AM.4_WBcoding_3p_+_+14965	Y71F9AR.4_WBcoding_3p_-_+19534	Y71F9AM.8_WBcoding_5p_-_-20534	frag103_LUncRNA_3p_-_+5498	frag102_LUncRNA_5p_+_-5498	frag103_LUncRNA_5p_-_+5622	frag102_LUncRNA_3p_+_-5622	21ur-15102_WB21uRNA_3p_+_+437565	21ur-15161_WB21uRNA_5p_-_-718948	21ur-13866_WB21uRNA_3p_-_+735480	cloned_WB21uRNA_3p_-_+783386	Y71F9AR.1_AGmRNA_5p_-_-4207	RIT1M.1845_AGncRNA_3p_-_+7801	Y71F9AR.1_AGmRNA_3p_-_-12607	RIT1M.1358_AGncRNA_5p_-_-13464
2962638	I	2962517	2962876	.	0	.	3.10292	15.1311	13.4496	2962638	AG1201	Y71F9AR.1_AGmRNA_5p_-_-4726	Y71F9AR.1_WBcoding_5p_-_-4760	Y71F9AM.4_WBcoding_3p_+_+15484	Y71F9AR.4_WBcoding_3p_-_+19015	Y71F9AR.2_WBcoding_3p_-_+20627	frag103_LUncRNA_3p_-_+4979	frag102_LUncRNA_5p_+_-4979	frag103_LUncRNA_5p_-_+5103	frag102_LUncRNA_3p_+_-5103	21ur-15102_WB21uRNA_3p_+_+438084	21ur-15161_WB21uRNA_5p_-_-719467	21ur-13866_WB21uRNA_3p_-_+734961	cloned_WB21uRNA_3p_-_+782867	Y71F9AR.1_AGmRNA_5p_-_-4726	RIT1M.1845_AGncRNA_3p_-_+7282	Y71F9AR.1_AGmRNA_3p_-_-13126	RIT1M.1358_AGncRNA_5p_-_-13983
3015789	I	3014773	3016109	.	0	.	3.98148	25.1141	23.1385	3015789	CDS	Y54E10BR.4_WBcoding_5p_+_+45	Y54E10BR.4_WBcoding_5p_+_+45	Y54E10BL.6_WBcoding_5p_-_-2339	Y54E10BL.1_WBcoding_3p_+_+3347	Y54E10BL.2_WBcoding_3p_+_+4128	frag107_LUncRNA_3p_+_+5170	frag105_LUncRNA_3p_+_+40818	frag106_LUncRNA_5p_-_-40818	frag105_LUncRNA_5p_+_+40871	21ur-15102_WB21uRNA_3p_+_+491235	21ur-13866_WB21uRNA_3p_-_+681810	cloned_WB21uRNA_3p_-_+729716	21ur-11567_WB21uRNA_5p_+_-729716	Y54E10BR.4_AGmRNA_5p_+_+79	Y54E10BL.6_AGmRNA_5p_-_-2339	gY54E10BL.1_AGmRNA_3p_+_+3347	Y54E10BL.2_AGmRNA_3p_+_+4084
3019600	I	3019201	3019832	.	0	.	5.09824	40.7795	38.4368	3019600	CDS	Y54E10BR.4_WBcoding_3p_+_-1937	Y54E10BR.4_WBcoding_3p_+_-1937	Y54E10BR.3_WBcoding_5p_+_-2051	Y54E10BR.4_WBcoding_5p_+_+3856	Y54E10BL.6_WBcoding_5p_-_-6150	frag107_LUncRNA_3p_+_+8981	frag105_LUncRNA_3p_+_+44629	frag106_LUncRNA_5p_-_-44629	frag105_LUncRNA_5p_+_+44682	21ur-15102_WB21uRNA_3p_+_+495046	21ur-13866_WB21uRNA_3p_-_+677999	cloned_WB21uRNA_3p_-_+725905	21ur-11567_WB21uRNA_5p_+_-725905	Y54E10BR.4_AGmRNA_3p_+_-1944	Y54E10BR.3_AGmRNA_5p_+_-2052	Y54E10BR.4_AGmRNA_5p_+_+3890	Y54E10BL.6_AGmRNA_5p_-_-6150
3020032	I	3019919	3020342	.	0	.	2.91328	12.7344	11.1309	3020032	CDS	Y54E10BR.4_WBcoding_3p_+_-1505	Y54E10BR.4_WBcoding_3p_+_-1505	Y54E10BR.3_WBcoding_5p_+_-1619	Y54E10BR.4_WBcoding_5p_+_+4288	Y54E10BL.6_WBcoding_5p_-_-6582	frag107_LUncRNA_3p_+_+9413	frag105_LUncRNA_3p_+_+45061	frag106_LUncRNA_5p_-_-45061	frag105_LUncRNA_5p_+_+45114	21ur-15102_WB21uRNA_3p_+_+495478	21ur-13866_WB21uRNA_3p_-_+677567	cloned_WB21uRNA_3p_-_+725473	21ur-11567_WB21uRNA_5p_+_-725473	Y54E10BR.4_AGmRNA_3p_+_-1512	Y54E10BR.3_AGmRNA_5p_+_-1620	Y54E10BR.4_AGmRNA_5p_+_+4322	Y54E10BL.6_AGmRNA_5p_-_-6582
3032513	I	3032411	3032742	.	0	.	2.67051	10.3605	8.85047	3032513	CDS	Y54E10BR.6_WBcoding_5p_-_+427	Y54E10BR.6_WBcoding_5p_-_+427	Y54E10BR.2_WBcoding_5p_+_-456	Y54E10BR.6_WBcoding_3p_-_-1299	Y54E10BR.5_WBcoding_5p_-_-1417	frag107_LUncRNA_3p_+_+21894	M01B12.1_WBte_5p_+_-54729	frag105_LUncRNA_3p_+_+57542	frag106_LUncRNA_5p_-_-57542	21ur-15102_WB21uRNA_3p_+_+507959	21ur-13866_WB21uRNA_3p_-_+665086	cloned_WB21uRNA_3p_-_+712992	21ur-11567_WB21uRNA_5p_+_-712992	Y54E10BR.5_AGmRNA_5p_-_+427	Y54E10BR.7_AGmRNA_3p_-_+495	Y54E10BR.2_AGmRNA_5p_+_-495	RIT1P.749_AGmRNA_5p_+_-3665
3033056	I	3033016	3033294	.	0	.	2.67372	10.855	9.32513	3033056	AG1201	Y54E10BR.2_AGmRNA_5p_+_+48	Y54E10BR.2_WBcoding_5p_+_+87	Y54E10BR.6_WBcoding_5p_-_-116	Y54E10BR.2_WBcoding_3p_+_-1707	Y54E10BR.6_WBcoding_3p_-_-1842	frag107_LUncRNA_3p_+_+22437	M01B12.1_WBte_5p_+_-54186	frag105_LUncRNA_3p_+_+58085	frag106_LUncRNA_5p_-_-58085	21ur-15102_WB21uRNA_3p_+_+508502	21ur-13866_WB21uRNA_3p_-_+664543	cloned_WB21uRNA_3p_-_+712449	21ur-11567_WB21uRNA_5p_+_-712449	Y54E10BR.2_AGmRNA_5p_+_+48	Y54E10BR.7_AGmRNA_3p_-_-48	Y54E10BR.5_AGmRNA_5p_-_-116	Y54E10BR.2_AGmRNA_3p_+_-1030
3085721	I	3085545	3086012	.	0	.	2.52484	9.02699	7.57519	3085721	CDS	M01B12.5_WBcoding_3p_-_-706	M01B12.5_WBcoding_3p_-_-706	M01B12.4_WBcoding_5p_-_-843	M01B12.5_WBcoding_5p_-_+10556	M01B12.4_WBcoding_3p_-_-14749	M01B12.1_WBte_5p_+_-1521	frag108_LUncRNA_5p_+_-13961	frag110_LUncRNA_3p_-_+17491	frag109_LUncRNA_5p_+_-17491	21ur-15102_WB21uRNA_3p_+_+561167	21ur-13866_WB21uRNA_3p_-_+611878	cloned_WB21uRNA_3p_-_+659784	21ur-11567_WB21uRNA_5p_+_-659784	RIT1P.390_AGncRNA_5p_+_-6752	M01B12.4_AGmRNA_5p_-_+10556	M01B12.3_AGmRNA_5p_-_-15513	C45E1.1_AGmRNA_5p_+_-16105
3098852	I	3098693	3099047	.	0	.	2.09266	6.76978	5.43545	3098852	ncRNA	frag108_LUncRNA_5p_+_-830	M01B12.5_WBcoding_5p_-_-2575	C45E1.1_WBcoding_5p_+_-5513	C45E1.5_WBcoding_3p_-_+10798	M01B12.5_WBcoding_3p_-_-13837	frag108_LUncRNA_5p_+_-830	frag110_LUncRNA_3p_-_+4360	frag109_LUncRNA_5p_+_-4360	frag110_LUncRNA_5p_-_+4432	21ur-15102_WB21uRNA_3p_+_+574298	21ur-13866_WB21uRNA_3p_-_+598747	cloned_WB21uRNA_3p_-_+646653	21ur-11567_WB21uRNA_5p_+_-646653	M01B12.4_AGmRNA_5p_-_-2575	C45E1.1_AGmRNA_5p_+_-2974	RIT1P.390_AGncRNA_3p_+_+4967	C45E1.5_AGmRNA_3p_-_+10685
3100644	I	3100437	3100753	.	0	.	3.30172	16.8941	15.1491	3100644	ncRNA	frag108_LUncRNA_3p_+_+874	C45E1.1_WBcoding_5p_+_-3721	M01B12.5_WBcoding_5p_-_-4367	C45E1.1_WBcoding_3p_+_-8900	C45E1.5_WBcoding_3p_-_+9006	frag108_LUncRNA_3p_+_+874	frag110_LUncRNA_3p_-_+2568	frag109_LUncRNA_5p_+_-2568	frag110_LUncRNA_5p_-_+2640	21ur-15102_WB21uRNA_3p_+_+576090	21ur-13866_WB21uRNA_3p_-_+596955	cloned_WB21uRNA_3p_-_+644861	21ur-11567_WB21uRNA_5p_+_-644861	C45E1.1_AGmRNA_5p_+_-1182	M01B12.4_AGmRNA_5p_-_-4367	RIT1P.390_AGncRNA_3p_+_+6759	C45E1.5_AGmRNA_3p_-_+8893
3102096	I	3101005	3104071	.	0	.	3.24686	21.4247	19.5539	3102096	AG1201	C45E1.1_AGmRNA_5p_+_+270	C45E1.1_WBcoding_5p_+_-2269	M01B12.5_WBcoding_5p_-_-5819	C45E1.1_WBcoding_3p_+_-7448	C45E1.5_WBcoding_3p_-_+7554	frag110_LUncRNA_3p_-_+1116	frag109_LUncRNA_5p_+_-1116	frag110_LUncRNA_5p_-_+1188	frag109_LUncRNA_3p_+_-1188	21ur-15102_WB21uRNA_3p_+_+577542	21ur-13866_WB21uRNA_3p_-_+595503	cloned_WB21uRNA_3p_-_+643409	21ur-11567_WB21uRNA_5p_+_-643409	C45E1.1_AGmRNA_5p_+_+270	M01B12.4_AGmRNA_5p_-_-5819	C45E1.5_AGmRNA_3p_-_+7441	C45E1.1_AGmRNA_3p_+_-7488
3114452	I	3114202	3114766	.	0	.	3.78726	22.653	20.7419	3114452	CDS	C45E1.4_WBcoding_3p_-_+586	C45E1.4_WBcoding_3p_-_+586	C45E1.5_WBcoding_5p_-_-3778	C45E1.1_WBcoding_3p_+_+4908	C45E1.4_WBcoding_5p_-_+10695	frag111_LUncRNA_3p_-_+1633	linc-167_WBlnc_5p_+_-7561	frag109_LUncRNA_3p_+_+11168	frag110_LUncRNA_5p_-_-11168	21ur-13866_WB21uRNA_3p_-_+583147	21ur-15102_WB21uRNA_3p_+_+589898	cloned_WB21uRNA_3p_-_+631053	21ur-11567_WB21uRNA_5p_+_-631053	C45E1.4_AGmRNA_3p_-_+586	RIT1M.1177_AGncRNA_5p_-_-918	RIT1M.764_AGmRNA_5p_-_-2247	C45E1.4_AGmRNA_5p_-_+3176
3117146	I	3117050	3117239	.	0	.	2.94505	14.0471	12.4017	3117146	AG1201	C45E1.4_AGmRNA_5p_-_+482	C45E1.4_WBcoding_3p_-_-2108	C45E1.5_WBcoding_5p_-_-6472	C45E1.1_WBcoding_3p_+_+7602	C45E1.4_WBcoding_5p_-_+8001	frag111_LUncRNA_5p_-_-970	linc-167_WBlnc_5p_+_-4867	frag109_LUncRNA_3p_+_+13862	frag110_LUncRNA_5p_-_-13862	21ur-13866_WB21uRNA_3p_-_+580453	21ur-15102_WB21uRNA_3p_+_+592592	cloned_WB21uRNA_3p_-_+628359	21ur-11567_WB21uRNA_5p_+_-628359	C45E1.4_AGmRNA_5p_-_+482	RIT1M.1177_AGncRNA_5p_-_-3612	RIT1M.764_AGmRNA_5p_-_-4941	C45E1.5_AGmRNA_5p_-_-6233
3162386	I	3161955	3162495	.	0	.	3.28346	18.0709	16.2907	3162386	CDS	Y54E10A.9_WBcoding_5p_-_-8	Y54E10A.9_WBcoding_5p_-_-8	Y54E10A.7_WBcoding_5p_+_-423	Y54E10A.6_WBcoding_5p_+_-1304	Y54E10A.9_WBcoding_3p_-_-3870	K09H9.11_WBsnoRNA_5p_-_-2890	K09H9.4_WBte_5p_-_-27668	linc-167_WBlnc_3p_+_+34723	frag111_LUncRNA_5p_-_-46210	21ur-13866_WB21uRNA_3p_-_+535213	cloned_WB21uRNA_3p_-_+583119	21ur-11567_WB21uRNA_5p_+_-583119	cloned_WB21uRNA_5p_+_-583119	Y54E10A.9_AGmRNA_5p_-_+216	Y54E10A.7_AGmRNA_5p_+_-421	Y54E10A.6_AGmRNA_5p_+_-1304	Y54E10A.9_AGmRNA_3p_-_-3891
3162889	I	3162792	3163036	.	0	.	3.35027	17.4432	15.6809	3162889	CDS	Y54E10A.7_WBcoding_5p_+_+80	Y54E10A.7_WBcoding_5p_+_+80	Y54E10A.9_WBcoding_5p_-_-511	Y54E10A.7_WBcoding_3p_+_-762	Y54E10A.6_WBcoding_5p_+_-801	K09H9.11_WBsnoRNA_5p_-_-3393	K09H9.4_WBte_5p_-_-28171	linc-167_WBlnc_3p_+_+35226	frag111_LUncRNA_5p_-_-46713	21ur-13866_WB21uRNA_3p_-_+534710	cloned_WB21uRNA_3p_-_+582616	21ur-11567_WB21uRNA_5p_+_-582616	cloned_WB21uRNA_5p_+_-582616	Y54E10A.7_AGmRNA_5p_+_+82	Y54E10A.9_AGmRNA_5p_-_-287	Y54E10A.7_AGmRNA_3p_+_-783	Y54E10A.6_AGmRNA_5p_+_-801
3192637	I	3192331	3192697	.	0	.	3.04251	14.7196	13.0535	3192637	CDS	Y54E10A.11_WBcoding_5p_-_+208	Y54E10A.11_WBcoding_5p_-_+208	Y54E10A.12_WBcoding_3p_-_+802	Y54E10A.13_WBcoding_3p_-_+6905	Y54E10A.17_WBcoding_5p_+_-14075	K09H9.11_WBsnoRNA_5p_-_-33141	frag112_LUncRNA_5p_+_-53585	frag113_LUncRNA_5p_+_-55569	frag114_LUncRNA_3p_-_+55613	21ur-13866_WB21uRNA_3p_-_+504962	cloned_WB21uRNA_3p_-_+552868	21ur-11567_WB21uRNA_5p_+_-552868	cloned_WB21uRNA_5p_+_-552868	Y54E10A.11_AGmRNA_5p_-_+241	Y54E10A.12_AGmRNA_3p_-_+893	RIT1P.1750_AGncRNA_5p_+_-2372	Y54E10A.12_AGmRNA_5p_-_+6203
3206106	I	3205884	3206118	.	0	.	2.16264	6.18797	4.89034	3206106	AG1201	Y54E10A.17_AGmRNA_5p_+_-598	Y54E10A.17_WBcoding_5p_+_-606	Y54E10A.13_WBcoding_5p_-_-2875	Y54E10A.17_WBcoding_3p_+_-3199	Y54E10A.4_WBcoding_5p_+_-4942	frag112_LUncRNA_5p_+_-40116	frag113_LUncRNA_5p_+_-42100	frag114_LUncRNA_3p_-_+42144	frag113_LUncRNA_3p_+_-42311	21ur-13866_WB21uRNA_3p_-_+491493	cloned_WB21uRNA_3p_-_+539399	21ur-11567_WB21uRNA_5p_+_-539399	cloned_WB21uRNA_5p_+_-539399	Y54E10A.17_AGmRNA_5p_+_-598	Y54E10A.13_AGmRNA_5p_-_-2804	Y54E10A.17_AGmRNA_3p_+_-4169	Y54E10A.4_AGmRNA_5p_+_-4942
3223415	I	3223310	3223460	.	0	.	2.33062	7.36254	5.99163	3223415	CDS	Y54E10A.15_WBcoding_3p_-_-251	Y54E10A.15_WBcoding_3p_-_-251	Y54E10A.14_WBcoding_5p_-_-463	Y54E10A.15_WBcoding_5p_-_+4609	Y54E10A.3_WBcoding_5p_+_-6016	frag112_LUncRNA_5p_+_-22807	frag113_LUncRNA_5p_+_-24791	frag114_LUncRNA_3p_-_+24835	frag113_LUncRNA_3p_+_-25002	21ur-13866_WB21uRNA_3p_-_+474184	cloned_WB21uRNA_3p_-_+522090	21ur-11567_WB21uRNA_5p_+_-522090	cloned_WB21uRNA_5p_+_-522090	Y54E10A.15_AGmRNA_3p_-_-421	Y54E10A.14_AGmRNA_5p_-_-460	Y54E10A.15_AGmRNA_5p_-_+4659	Y54E10A.3_AGmRNA_5p_+_-5974
3228503	I	3228443	3228594	.	0	.	2.37918	7.76604	6.37489	3228503	AG1201	Y54E10A.15_AGmRNA_5p_-_-429	Y54E10A.15_WBcoding_5p_-_-479	Y54E10A.3_WBcoding_5p_+_-928	Y54E10A.2_WBcoding_5p_+_-4890	Y54E10A.3_WBcoding_3p_+_-5116	frag112_LUncRNA_5p_+_-17719	frag113_LUncRNA_5p_+_-19703	frag114_LUncRNA_3p_-_+19747	frag113_LUncRNA_3p_+_-19914	21ur-13866_WB21uRNA_3p_-_+469096	cloned_WB21uRNA_3p_-_+517002	21ur-11567_WB21uRNA_5p_+_-517002	cloned_WB21uRNA_5p_+_-517002	Y54E10A.15_AGmRNA_5p_-_-429	Y54E10A.3_AGmRNA_5p_+_-886	Y54E10A.2_AGmRNA_5p_+_-4828	Y54E10A.15_AGmRNA_3p_-_-5509
3243975	I	3243606	3244103	.	0	.	3.50524	20.3741	18.5275	3243975	CDS	Y54E10A.16_WBcoding_3p_-_+177	Y54E10A.16_WBcoding_3p_-_+177	Y54E10A.3_WBcoding_3p_+_+10356	Y54E10A.2_WBcoding_5p_+_+10582	Y54E10A.3_WBcoding_5p_+_+14544	frag112_LUncRNA_5p_+_-2247	frag113_LUncRNA_5p_+_-4231	frag114_LUncRNA_3p_-_+4275	frag113_LUncRNA_3p_+_-4442	21ur-13866_WB21uRNA_3p_-_+453624	cloned_WB21uRNA_3p_-_+501530	21ur-11567_WB21uRNA_5p_+_-501530	cloned_WB21uRNA_5p_+_-501530	Y54E10A.16_AGmRNA_3p_-_+178	RIT1M.1607_AGncRNA_5p_-_-6752	Y54E10A.2_AGmRNA_5p_+_+10644	Y54E10A.3_AGmRNA_3p_+_+10700
3244567	I	3244239	3245162	.	0	.	2.74523	12.4703	10.8815	3244567	AG1201	Y54E10A.16_AGmRNA_3p_-_-414	Y54E10A.16_WBcoding_3p_-_-415	Y54E10A.3_WBcoding_3p_+_+10948	Y54E10A.2_WBcoding_3p_+_-11000	Y54E10A.3_WBcoding_5p_+_+15136	frag112_LUncRNA_5p_+_-1655	frag113_LUncRNA_5p_+_-3639	frag114_LUncRNA_3p_-_+3683	frag113_LUncRNA_3p_+_-3850	21ur-13866_WB21uRNA_3p_-_+453032	cloned_WB21uRNA_3p_-_+500938	21ur-11567_WB21uRNA_5p_+_-500938	cloned_WB21uRNA_5p_+_-500938	Y54E10A.16_AGmRNA_3p_-_-414	RIT1M.1607_AGncRNA_5p_-_-7344	Y54E10A.2_AGmRNA_5p_+_+11236	Y54E10A.3_AGmRNA_3p_+_+11292
3247834	I	3245493	3249620	.	0	.	5.98301	65.9113	63.0817	3247834	ncRNA	frag113_LUncRNA_5p_+_-372	Y54E10A.16_WBcoding_5p_-_-1668	Y54E10A.2_WBcoding_3p_+_-7733	Y44E3B.2_WBcoding_5p_+_-12039	Y54E10A.3_WBcoding_3p_+_+14215	frag113_LUncRNA_5p_+_-372	frag114_LUncRNA_3p_-_+416	frag113_LUncRNA_3p_+_-583	frag115_LUncRNA_5p_+_-656	21ur-13866_WB21uRNA_3p_-_+449765	cloned_WB21uRNA_3p_-_+497671	21ur-11567_WB21uRNA_5p_+_-497671	cloned_WB21uRNA_5p_+_-497671	Y54E10A.16_AGmRNA_5p_-_-1759	Y54E10A.2_AGmRNA_3p_+_-8259	RIT1M.1607_AGncRNA_5p_-_-10611	Y44E3B.2_AGmRNA_5p_+_-11967
3265959	I	3265713	3266486	.	0	.	3.64543	21.14	19.2743	3265959	CDS	Y44E3B.1_WBcoding_5p_-_+805	Y44E3B.1_WBcoding_5p_-_+805	W01B11.3_WBcoding_5p_+_-1135	Y44E3B.1_WBcoding_3p_-_-1701	Y44E3B.2_WBcoding_3p_+_+1703	frag121_LUncRNA_5p_-_-5244	frag120_LUncRNA_3p_+_+5500	frag118_LUncRNA_3p_+_+6869	frag119_LUncRNA_5p_-_-6869	21ur-13866_WB21uRNA_3p_-_+431640	cloned_WB21uRNA_3p_-_+479546	21ur-11567_WB21uRNA_5p_+_-479546	cloned_WB21uRNA_5p_+_-479546	Y44E3B.1_AGmRNA_5p_-_+805	W01B11.3_AGmRNA_5p_+_-1137	Y44E3B.2_AGmRNA_3p_+_+1695	Y44E3B.1_AGmRNA_3p_-_-1742
3267107	I	3266838	3267255	.	0	.	3.73871	22.0512	20.1569	3267107	AG1201	W01B11.3_AGmRNA_5p_+_+11	W01B11.3_WBcoding_5p_+_+13	Y44E3B.1_WBcoding_5p_-_-343	W01B11.3_WBcoding_3p_+_-2043	W01B11.5_WBcoding_3p_-_+2298	frag121_LUncRNA_5p_-_-6392	frag120_LUncRNA_3p_+_+6648	frag118_LUncRNA_3p_+_+8017	frag119_LUncRNA_5p_-_-8017	21ur-13866_WB21uRNA_3p_-_+430492	cloned_WB21uRNA_3p_-_+478398	21ur-11567_WB21uRNA_5p_+_-478398	cloned_WB21uRNA_5p_+_-478398	W01B11.3_AGmRNA_5p_+_+11	Y44E3B.1_AGmRNA_5p_-_-343	W01B11.3_AGmRNA_3p_+_-2014	W01B11.5_AGmRNA_3p_-_+2277
3277668	I	3277465	3277782	.	0	.	2.62195	9.90817	8.4172	3277668	ncRNA	frag122_LUncRNA_5p_+_-2496	W01B11.5_WBcoding_5p_-_+3217	W01B11.3_WBcoding_3p_+_+8518	W01B11.2_WBcoding_5p_+_-9716	W01B11.3_WBcoding_5p_+_+10574	frag122_LUncRNA_5p_+_-2496	W01B11.6b_WBnc_3p_-_+15529	frag121_LUncRNA_5p_-_-16953	frag120_LUncRNA_3p_+_+17209	21ur-13866_WB21uRNA_3p_-_+419931	cloned_WB21uRNA_3p_-_+467837	21ur-11567_WB21uRNA_5p_+_-467837	cloned_WB21uRNA_5p_+_-467837	W01B11.5_AGmRNA_5p_-_+2870	RIT1P.1549_AGncRNA_3p_+_+6504	W01B11.5_AGmRNA_3p_-_-8284	W01B11.3_AGmRNA_3p_+_+8547
3278456	I	3278169	3278564	.	0	.	2.28207	6.9677	5.61731	3278456	ncRNA	frag122_LUncRNA_5p_+_-1708	W01B11.5_WBcoding_5p_-_+2429	W01B11.2_WBcoding_5p_+_-8928	W01B11.5_WBcoding_3p_-_-9051	W01B11.3_WBcoding_3p_+_+9306	frag122_LUncRNA_5p_+_-1708	W01B11.6b_WBnc_3p_-_+14741	frag121_LUncRNA_5p_-_-17741	frag120_LUncRNA_3p_+_+17997	21ur-13866_WB21uRNA_3p_-_+419143	cloned_WB21uRNA_3p_-_+467049	21ur-11567_WB21uRNA_5p_+_-467049	cloned_WB21uRNA_5p_+_-467049	W01B11.5_AGmRNA_5p_-_+2082	RIT1P.1549_AGncRNA_3p_+_+7292	W01B11.2_AGmRNA_5p_+_-8898	W01B11.5_AGmRNA_3p_-_-9072
3294362	I	3294336	3294671	.	0	.	2.28207	6.9677	5.61731	3294362	CDS	W01B11.6_WBcoding_5p_-_-2	W01B11.6_WBcoding_5p_-_-2	W01B11.2_WBcoding_3p_+_+1189	W01B11.6_WBcoding_3p_-_-1192	W01B11.1_WBcoding_5p_+_-5246	W01B11.6b_WBnc_5p_-_-776	frag122_LUncRNA_3p_+_+14094	frag121_LUncRNA_5p_-_-33647	frag120_LUncRNA_3p_+_+33903	21ur-13866_WB21uRNA_3p_-_+403237	cloned_WB21uRNA_3p_-_+451143	21ur-11567_WB21uRNA_5p_+_-451143	cloned_WB21uRNA_5p_+_-451143	W01B11.6_AGmRNA_5p_-_+365	W01B11.2_AGmRNA_3p_+_+1181	W01B11.6_AGmRNA_3p_-_-1223	W01B11.1_AGmRNA_5p_+_-4561
3295347	I	3294892	3295682	.	0	.	2.37918	7.76604	6.37489	3295347	AG1201	W01B11.6_AGmRNA_5p_-_-620	W01B11.6_WBcoding_5p_-_-987	W01B11.2_WBcoding_3p_+_+2174	W01B11.6_WBcoding_3p_-_-2177	W01B11.1_WBcoding_5p_+_-4261	W01B11.6b_WBnc_5p_-_-1761	frag122_LUncRNA_3p_+_+15079	frag121_LUncRNA_5p_-_-34632	frag120_LUncRNA_3p_+_+34888	21ur-13866_WB21uRNA_3p_-_+402252	cloned_WB21uRNA_3p_-_+450158	21ur-11567_WB21uRNA_5p_+_-450158	cloned_WB21uRNA_5p_+_-450158	W01B11.6_AGmRNA_5p_-_-620	W01B11.2_AGmRNA_3p_+_+2166	W01B11.6_AGmRNA_3p_-_-2208	W01B11.1_AGmRNA_5p_+_-3576
3296684	I	3295770	3298786	.	0	.	6.36066	61.0963	58.3533	3296684	AG1201	W01B11.6_AGmRNA_5p_-_-1957	W01B11.6_WBcoding_5p_-_-2324	W01B11.1_WBcoding_5p_+_-2924	W01B11.2_WBcoding_3p_+_+3511	W01B11.6_WBcoding_3p_-_-3514	W01B11.6b_WBnc_5p_-_-3098	frag122_LUncRNA_3p_+_+16416	frag121_LUncRNA_5p_-_-35969	frag120_LUncRNA_3p_+_+36225	21ur-13866_WB21uRNA_3p_-_+400915	cloned_WB21uRNA_3p_-_+448821	21ur-11567_WB21uRNA_5p_+_-448821	cloned_WB21uRNA_5p_+_-448821	W01B11.6_AGmRNA_5p_-_-1957	W01B11.1_AGmRNA_5p_+_-2239	W01B11.2_AGmRNA_3p_+_+3503	W01B11.6_AGmRNA_3p_-_-3545
3317000	I	3316913	3317201	.	0	.	3.07295	14.533	12.8707	3317000	AG1201	Y44E3A.3_AGmRNA_3p_-_+953	Y44E3A.3_WBcoding_3p_-_+980	Y44E3A.4_WBcoding_3p_-_+3923	Y44E3A.2_WBcoding_5p_-_-9533	Y44E3A.4_WBcoding_5p_-_+13675	W01B11.6b_WBnc_5p_-_-23414	frag122_LUncRNA_3p_+_+36732	frag121_LUncRNA_5p_-_-56285	frag120_LUncRNA_3p_+_+56541	21ur-13866_WB21uRNA_3p_-_+380599	cloned_WB21uRNA_3p_-_+428505	21ur-11567_WB21uRNA_5p_+_-428505	cloned_WB21uRNA_5p_+_-428505	Y44E3A.3_AGmRNA_3p_-_+953	Y44E3A.2_AGmRNA_5p_-_-8948	Y44E3A.3_AGmRNA_5p_-_+13675	Y44E3A.2_AGmRNA_3p_-_-15636
3325391	I	3325282	3325860	.	0	.	3.01039	13.7341	12.0948	3325391	CDS	Y44E3A.4_WBcoding_3p_-_-4468	Y44E3A.4_WBcoding_3p_-_-4468	Y44E3A.3_WBcoding_5p_-_-6803	Y44E3A.1_WBcoding_5p_+_-12978	Y44E3A.6_WBcoding_3p_-_+14634	W01B11.6b_WBnc_5p_-_-31805	frag122_LUncRNA_3p_+_+45123	frag123_LUncRNA_5p_+_-52008	frag125_LUncRNA_3p_-_+59623	21ur-13866_WB21uRNA_3p_-_+372208	cloned_WB21uRNA_3p_-_+420114	21ur-11567_WB21uRNA_5p_+_-420114	cloned_WB21uRNA_5p_+_-420114	Y44E3A.3_AGmRNA_5p_-_+5284	Y44E3A.1_AGmRNA_5p_+_-12844	Y44E3A.6_AGmRNA_3p_-_+15028	Y44E3A.2_AGmRNA_5p_-_-17339
3328471	I	3328408	3328638	.	0	.	2.91328	12.7344	11.1309	3328471	CDS	Y44E3A.4_WBcoding_5p_-_+2204	Y44E3A.4_WBcoding_5p_-_+2204	Y44E3A.3_WBcoding_5p_-_-9883	Y44E3A.1_WBcoding_5p_+_-9898	Y44E3A.3_WBcoding_3p_-_-10491	W01B11.6b_WBnc_5p_-_-34885	frag122_LUncRNA_3p_+_+48203	frag123_LUncRNA_5p_+_-48928	frag125_LUncRNA_3p_-_+56543	21ur-13866_WB21uRNA_3p_-_+369128	cloned_WB21uRNA_3p_-_+417034	21ur-11567_WB21uRNA_5p_+_-417034	cloned_WB21uRNA_5p_+_-417034	Y44E3A.3_AGmRNA_5p_-_+2204	Y44E3A.1_AGmRNA_5p_+_-9764	Y44E3A.3_AGmRNA_3p_-_-10518	Y44E3A.1_AGmRNA_3p_+_-11761
3329474	I	3329159	3329622	.	0	.	2.96183	13.2308	11.6092	3329474	CDS	Y44E3A.4_WBcoding_5p_-_+1201	Y44E3A.4_WBcoding_5p_-_+1201	Y44E3A.1_WBcoding_5p_+_-8895	Y44E3A.6_WBcoding_3p_-_+10551	Y44E3A.1_WBcoding_3p_+_-10572	W01B11.6b_WBnc_5p_-_-35888	frag123_LUncRNA_5p_+_-47925	frag122_LUncRNA_3p_+_+49206	frag125_LUncRNA_3p_-_+55540	21ur-13866_WB21uRNA_3p_-_+368125	cloned_WB21uRNA_3p_-_+416031	21ur-11567_WB21uRNA_5p_+_-416031	cloned_WB21uRNA_5p_+_-416031	Y44E3A.3_AGmRNA_5p_-_+1201	Y44E3A.1_AGmRNA_5p_+_-8761	Y44E3A.6_AGmRNA_3p_-_+10945	Y44E3A.3_AGmRNA_3p_-_-11521
3330655	I	3330222	3331451	.	0	.	4.46703	31.6244	29.49	3330655	CDS	Y44E3A.4_WBcoding_5p_-_+20	Y44E3A.4_WBcoding_5p_-_+20	Y44E3A.1_WBcoding_5p_+_-7714	Y44E3A.6_WBcoding_3p_-_+9370	Y44E3A.1_WBcoding_3p_+_-9391	W01B11.6b_WBnc_5p_-_-37069	frag123_LUncRNA_5p_+_-46744	frag122_LUncRNA_3p_+_+50387	frag125_LUncRNA_3p_-_+54359	21ur-13866_WB21uRNA_3p_-_+366944	cloned_WB21uRNA_3p_-_+414850	21ur-11567_WB21uRNA_5p_+_-414850	cloned_WB21uRNA_5p_+_-414850	Y44E3A.3_AGmRNA_5p_-_+20	Y44E3A.1_AGmRNA_5p_+_-7580	Y44E3A.6_AGmRNA_3p_-_+9764	Y44E3A.3_AGmRNA_3p_-_-12702
3332358	I	3331836	3332591	.	0	.	3.49594	19.1272	17.315	3332358	CDS	Y44E3A.4_WBcoding_5p_-_-1683	Y44E3A.4_WBcoding_5p_-_-1683	Y44E3A.1_WBcoding_5p_+_-6011	Y44E3A.6_WBcoding_3p_-_+7667	Y44E3A.1_WBcoding_3p_+_-7688	W01B11.6b_WBnc_5p_-_-38772	frag123_LUncRNA_5p_+_-45041	frag122_LUncRNA_3p_+_+52090	frag125_LUncRNA_3p_-_+52656	21ur-13866_WB21uRNA_3p_-_+365241	cloned_WB21uRNA_3p_-_+413147	21ur-11567_WB21uRNA_5p_+_-413147	cloned_WB21uRNA_5p_+_-413147	Y44E3A.3_AGmRNA_5p_-_-1683	Y44E3A.1_AGmRNA_5p_+_-5877	Y44E3A.6_AGmRNA_3p_-_+8061	Y44E3A.3_AGmRNA_3p_-_-14405
3333936	I	3332713	3334546	.	0	.	4.36992	30.2833	28.1805	3333936	CDS	Y44E3A.4_WBcoding_5p_-_-3261	Y44E3A.4_WBcoding_5p_-_-3261	Y44E3A.1_WBcoding_5p_+_-4433	Y44E3A.6_WBcoding_3p_-_+6089	Y44E3A.1_WBcoding_3p_+_-6110	W01B11.6b_WBnc_5p_-_-40350	frag123_LUncRNA_5p_+_-43463	frag125_LUncRNA_3p_-_+51078	frag124_LUncRNA_5p_+_-51078	21ur-13866_WB21uRNA_3p_-_+363663	cloned_WB21uRNA_3p_-_+411569	21ur-11567_WB21uRNA_5p_+_-411569	cloned_WB21uRNA_5p_+_-411569	Y44E3A.3_AGmRNA_5p_-_-3261	Y44E3A.1_AGmRNA_5p_+_-4299	Y44E3A.6_AGmRNA_3p_-_+6483	Y44E3A.3_AGmRNA_3p_-_-15983
3334774	I	3334626	3335179	.	0	.	3.58582	20.2293	18.3918	3334774	AG1201	Y44E3A.1_AGmRNA_5p_+_-3461	Y44E3A.1_WBcoding_5p_+_-3595	Y44E3A.4_WBcoding_5p_-_-4099	Y44E3A.6_WBcoding_3p_-_+5251	Y44E3A.1_WBcoding_3p_+_-5272	W01B11.6b_WBnc_5p_-_-41188	frag123_LUncRNA_5p_+_-42625	frag125_LUncRNA_3p_-_+50240	frag124_LUncRNA_5p_+_-50240	21ur-13866_WB21uRNA_3p_-_+362825	cloned_WB21uRNA_3p_-_+410731	21ur-11567_WB21uRNA_5p_+_-410731	cloned_WB21uRNA_5p_+_-410731	Y44E3A.1_AGmRNA_5p_+_-3461	Y44E3A.3_AGmRNA_5p_-_-4099	Y44E3A.1_AGmRNA_3p_+_-5458	Y44E3A.6_AGmRNA_3p_-_+5645
3338436	I	3338181	3338545	.	0	.	2.76592	11.7798	10.2131	3338436	CDS	Y44E3A.1_WBcoding_5p_+_+67	Y44E3A.1_WBcoding_5p_+_+67	Y44E3A.6_WBcoding_3p_-_+1589	Y44E3A.1_WBcoding_3p_+_-1610	Y44E3A.4_WBcoding_5p_-_-7761	frag123_LUncRNA_5p_+_-38963	W01B11.6b_WBnc_5p_-_-44850	frag125_LUncRNA_3p_-_+46578	frag124_LUncRNA_5p_+_-46578	21ur-13866_WB21uRNA_3p_-_+359163	cloned_WB21uRNA_3p_-_+407069	21ur-11567_WB21uRNA_5p_+_-407069	cloned_WB21uRNA_5p_+_-407069	Y44E3A.1_AGmRNA_5p_+_+201	Y44E3A.6_AGmRNA_3p_-_+1983	Y44E3A.3_AGmRNA_5p_-_-7761	Y44E3A.6_AGmRNA_5p_-_+11534
3412690	I	3412308	3412872	.	0	.	3.73871	22.0512	20.1569	3412690	AG1201	RIT1M.413_AGmRNA_5p_-_+219	K03E5.3_WBcoding_3p_+_-2382	K03E5.2_WBcoding_5p_+_-6912	W05F2.4_WBcoding_5p_-_-9822	K03E5.2_WBcoding_3p_+_-11523	anr-45_WBanr_5p_-_-1223	frag127_LUncRNA_3p_+_+6810	frag126_LUncRNA_3p_+_+10364	frag124_LUncRNA_3p_+_+27605	21ur-13866_WB21uRNA_3p_-_+284909	cloned_WB21uRNA_3p_-_+332815	21ur-11567_WB21uRNA_5p_+_-332815	cloned_WB21uRNA_5p_+_-332815	RIT1M.413_AGmRNA_5p_-_+219	K03E5.3_AGmRNA_3p_+_-2412	RIT1P.878_AGncRNA_5p_+_-3426	RIT1M.413_AGmRNA_3p_-_-4740
3466722	I	3466574	3466840	.	0	.	3.25316	16.3512	14.624	3466722	AG1201	Y47G6A.10_AGmRNA_5p_+_-226	Y47G6A.10_WBcoding_5p_+_-412	Y47G6A.14_WBcoding_5p_-_+1467	Y47G6A.11_WBcoding_3p_+_+4549	Y47G6A.15_WBcoding_3p_-_+6242	anr-45_WBanr_5p_-_-55255	Y47G6A.38_WBsnoRNA_3p_-_+58185	frag127_LUncRNA_3p_+_+60842	frag126_LUncRNA_3p_+_+64396	21ur-13866_WB21uRNA_3p_-_+230877	cloned_WB21uRNA_3p_-_+278783	21ur-11567_WB21uRNA_5p_+_-278783	cloned_WB21uRNA_5p_+_-278783	Y47G6A.10_AGmRNA_5p_+_-226	Y47G6A.14_AGmRNA_5p_-_-418	RIT1P.1577_AGncRNA_3p_+_+2393	Y47G6A.11_AGmRNA_3p_+_+4544
3467153	I	3466926	3467313	.	0	.	3.69015	21.455	19.577	3467153	CDS	Y47G6A.10_WBcoding_5p_+_+19	Y47G6A.10_WBcoding_5p_+_+19	Y47G6A.14_WBcoding_5p_-_+1036	Y47G6A.11_WBcoding_3p_+_+4980	Y47G6A.15_WBcoding_3p_-_+5811	anr-45_WBanr_5p_-_-55686	Y47G6A.38_WBsnoRNA_3p_-_+57754	frag127_LUncRNA_3p_+_+61273	frag126_LUncRNA_3p_+_+64827	21ur-13866_WB21uRNA_3p_-_+230446	cloned_WB21uRNA_3p_-_+278352	21ur-11567_WB21uRNA_5p_+_-278352	cloned_WB21uRNA_5p_+_-278352	Y47G6A.10_AGmRNA_5p_+_+205	Y47G6A.14_AGmRNA_5p_-_-849	RIT1P.1577_AGncRNA_3p_+_+2824	Y47G6A.11_AGmRNA_3p_+_+4975
3500938	I	3500845	3501189	.	0	.	3.01324	15.8583	14.1474	3500938	AG1201	Y47G6A.17_AGmRNA_5p_-_-1183	Y47G6A.17_WBcoding_5p_-_-1229	Y47G6A.7_WBcoding_5p_+_-1801	Y47G6A.18_WBcoding_3p_-_+7700	Y47G6A.17_WBcoding_3p_-_-13123	Y47G6A.38_WBsnoRNA_3p_-_+23969	frag128_LUncRNA_5p_+_-52620	Y47G6A.27_WBps_5p_+_-54646	frag129_LUncRNA_3p_-_+66715	21ur-13866_WB21uRNA_3p_-_+196661	cloned_WB21uRNA_3p_-_+244567	21ur-11567_WB21uRNA_5p_+_-244567	cloned_WB21uRNA_5p_+_-244567	Y47G6A.17_AGmRNA_5p_-_-1183	Y47G6A.7_AGmRNA_5p_+_-1803	Y47G6A.18_AGmRNA_3p_-_+7463	Y47G6A.7_AGmRNA_3p_+_-7580
3502711	I	3502569	3502980	.	0	.	2.52484	9.02699	7.57519	3502711	CDS	Y47G6A.7_WBcoding_5p_+_-28	Y47G6A.7_WBcoding_5p_+_-28	Y47G6A.17_WBcoding_5p_-_-3002	Y47G6A.7_WBcoding_3p_+_-5716	Y47G6A.18_WBcoding_3p_-_+5927	Y47G6A.38_WBsnoRNA_3p_-_+22196	frag128_LUncRNA_5p_+_-50847	Y47G6A.27_WBps_5p_+_-52873	frag129_LUncRNA_3p_-_+64942	21ur-13866_WB21uRNA_3p_-_+194888	cloned_WB21uRNA_3p_-_+242794	21ur-11567_WB21uRNA_5p_+_-242794	cloned_WB21uRNA_5p_+_-242794	Y47G6A.7_AGmRNA_5p_+_-30	Y47G6A.17_AGmRNA_5p_-_-2956	Y47G6A.18_AGmRNA_3p_-_+5690	Y47G6A.7_AGmRNA_3p_+_-5807
3514214	I	3513455	3514544	.	0	.	2.7182	12.6035	11.0115	3514214	AG1201	Y47G6A.18_AGmRNA_5p_-_-1448	Y47G6A.18_WBcoding_5p_-_-1476	Y47G6A.6_WBcoding_5p_+_-2267	Y47G6A.18_WBcoding_3p_-_-5576	Y47G6A.7_WBcoding_3p_+_+5787	Y47G6A.38_WBsnoRNA_3p_-_+10693	frag128_LUncRNA_5p_+_-39344	Y47G6A.27_WBps_5p_+_-41370	frag129_LUncRNA_3p_-_+53439	21ur-13866_WB21uRNA_3p_-_+183385	cloned_WB21uRNA_3p_-_+231291	21ur-11567_WB21uRNA_5p_+_-231291	cloned_WB21uRNA_5p_+_-231291	Y47G6A.18_AGmRNA_5p_-_-1448	Y47G6A.6_AGmRNA_5p_+_-2188	Y47G6A.7_AGmRNA_3p_+_+5696	Y47G6A.18_AGmRNA_3p_-_-5813
3534166	I	3534013	3534481	.	0	.	3.44738	18.5598	16.7639	3534166	CDS	Y47G6A.5_WBcoding_5p_+_+169	Y47G6A.5_WBcoding_5p_+_+169	Y47G6A.19_WBcoding_5p_-_-4207	Y47G6A.20_WBcoding_3p_-_+4880	Y47G6A.5_WBcoding_3p_+_-4993	Y47G6A.38_WBsnoRNA_5p_-_-9048	frag128_LUncRNA_5p_+_-19392	Y47G6A.27_WBps_5p_+_-21418	frag129_LUncRNA_3p_-_+33487	21ur-13866_WB21uRNA_3p_-_+163433	cloned_WB21uRNA_3p_-_+211339	21ur-11567_WB21uRNA_5p_+_-211339	cloned_WB21uRNA_5p_+_-211339	Y47G6A.5_AGmRNA_5p_+_+403	Y47G6A.30_AGmRNA_5p_-_-4207	Y47G6A.20_AGmRNA_3p_-_+5391	Y47G6A.5_AGmRNA_3p_+_-5406
3562725	I	3562509	3562868	.	0	.	3.04836	17.2901	15.5382	3562725	AG1201	Y47G6A.22_AGmRNA_5p_-_+129	Y47G6A.22_WBcoding_5p_-_+137	Y47G6A.33_WBcoding_5p_+_-1342	Y47G6A.23_WBcoding_3p_-_+2318	Y47G6A.33_WBcoding_3p_+_-2344	frag129_LUncRNA_3p_-_+4928	Y47G6A.27_WBps_3p_+_+5322	frag128_LUncRNA_3p_+_+9116	Y47G6A.38_WBsnoRNA_5p_-_-37607	21ur-13866_WB21uRNA_3p_-_+134874	cloned_WB21uRNA_3p_-_+182780	21ur-11567_WB21uRNA_5p_+_-182780	cloned_WB21uRNA_5p_+_-182780	Y47G6A.22_AGmRNA_5p_-_+129	Y47G6A.33_AGmRNA_5p_+_-896	Y47G6A.23_AGmRNA_3p_-_+2521	Y47G6A.22_AGmRNA_3p_-_-2892
3626719	I	3626628	3626782	.	0	.	2.25441	6.81222	5.47691	3626719	AG1201	Y47G6A.32_AGmRNA_3p_+_+1148	Y47G6A.32_WBcoding_3p_+_+1629	T28F2.3_WBcoding_5p_+_-2755	T28F2.4_WBcoding_3p_-_+4374	Y47G6A.32_WBcoding_5p_+_+6134	T28F2.t1_WBtRNA_3p_-_+12136	frag129_LUncRNA_5p_-_-59010	Y47G6A.27_WBps_3p_+_+69316	frag128_LUncRNA_3p_+_+73110	21ur-13866_WB21uRNA_3p_-_+70880	cloned_WB21uRNA_3p_-_+118786	21ur-11567_WB21uRNA_5p_+_-118786	cloned_WB21uRNA_5p_+_-118786	Y47G6A.32_AGmRNA_3p_+_+1148	T28F2.3_AGmRNA_5p_+_-1523	T28F2.4_AGmRNA_3p_-_+4270	T28F2.3_AGmRNA_3p_+_-4359
3647682	I	3647560	3647857	.	0	.	3.05894	14.2442	12.5872	3647682	AG1201	T28F2.5_AGmRNA_5p_-_-604	T28F2.5_WBcoding_5p_-_-670	T28F2.6_WBcoding_3p_-_+3551	T28F2.5_WBcoding_3p_-_-5974	T28F2.8_WBcoding_5p_+_-6279	T28F2.t1_WBtRNA_5p_-_-8755	linc-9_WBlnc_5p_+_-55863	frag129_LUncRNA_5p_-_-79973	Y47G6A.27_WBps_3p_+_+90279	21ur-13866_WB21uRNA_3p_-_+49917	cloned_WB21uRNA_3p_-_+97823	21ur-11567_WB21uRNA_5p_+_-97823	cloned_WB21uRNA_5p_+_-97823	T28F2.5_AGmRNA_5p_-_-604	RIT1P.1825_AGmRNA_5p_+_-3540	T28F2.6_AGmRNA_3p_-_+3551	RIT1P.1825_AGmRNA_3p_+_-5089
3651507	I	3651387	3651584	.	0	.	2.39657	8.38546	6.9689	3651507	CDS	T28F2.6_WBcoding_3p_-_-274	T28F2.6_WBcoding_3p_-_-274	T28F2.8_WBcoding_5p_+_-2454	T28F2.7_WBcoding_3p_-_+4049	T28F2.5_WBcoding_5p_-_-4495	T28F2.t1_WBtRNA_5p_-_-12580	linc-9_WBlnc_5p_+_-52038	frag129_LUncRNA_5p_-_-83798	Y47G6A.27_WBps_3p_+_+94104	21ur-13866_WB21uRNA_3p_-_+46092	cloned_WB21uRNA_3p_-_+93998	21ur-11567_WB21uRNA_5p_+_-93998	cloned_WB21uRNA_5p_+_-93998	T28F2.6_AGmRNA_3p_-_-274	RIT1P.1825_AGmRNA_5p_+_+285	T28F2.6_AGmRNA_5p_-_+1264	RIT1P.1825_AGmRNA_3p_+_-1264
3670703	I	3670484	3670882	.	0	.	2.43248	8.33936	6.92478	3670703	AG1201	D1037.2_AGmRNA_5p_-_+1000	D1037.2_WBcoding_5p_-_+1002	T28F2.7_WBcoding_5p_-_-8541	D1037.3_WBcoding_3p_-_+9478	D1037.4_WBcoding_3p_-_+12193	T28F2.t1_WBtRNA_5p_-_-31776	linc-9_WBlnc_5p_+_-32842	frag130_LUncRNA_3p_-_+77300	frag129_LUncRNA_5p_-_-102994	21ur-13866_WB21uRNA_3p_-_+26896	cloned_WB21uRNA_3p_-_+74802	21ur-11567_WB21uRNA_5p_+_-74802	cloned_WB21uRNA_5p_+_-74802	D1037.2_AGmRNA_5p_-_+1000	RIT1M.1844_AGncRNA_3p_-_+2832	D1037.2_AGmRNA_3p_-_-4212	RIT1M.1844_AGncRNA_5p_-_+4311
3671486	I	3671150	3671672	.	0	.	2.86472	12.245	10.6606	3671486	AG1201	D1037.2_AGmRNA_5p_-_+217	D1037.2_WBcoding_5p_-_+219	D1037.3_WBcoding_3p_-_+8695	T28F2.7_WBcoding_5p_-_-9324	D1037.3_WBcoding_5p_-_+9461	linc-9_WBlnc_5p_+_-32059	T28F2.t1_WBtRNA_5p_-_-32559	linc-9_WBlnc_3p_+_-33473	frag130_LUncRNA_3p_-_+76517	21ur-13866_WB21uRNA_3p_-_+26113	cloned_WB21uRNA_3p_-_+74019	21ur-11567_WB21uRNA_5p_+_-74019	cloned_WB21uRNA_5p_+_-74019	D1037.2_AGmRNA_5p_-_+217	RIT1M.1844_AGncRNA_3p_-_+2049	D1037.2_AGmRNA_3p_-_-4995	RIT1P.1275_AGncRNA_5p_+_-8325
3681737	I	3681259	3681917	.	0	.	4.08292	27.2625	25.2359	3681737	AG1201	D1037.3_AGmRNA_5p_-_+614	D1037.3_WBcoding_5p_-_-790	D1037.4_WBcoding_3p_-_+1159	D1037.3_WBcoding_3p_-_-1556	D1037.4_WBcoding_5p_-_+2384	linc-9_WBlnc_5p_+_-21808	T28F2.t1_WBtRNA_5p_-_-42810	frag130_LUncRNA_3p_-_+66266	frag129_LUncRNA_5p_-_-114028	21ur-13866_WB21uRNA_3p_-_+15862	cloned_WB21uRNA_3p_-_+63768	21ur-11567_WB21uRNA_5p_+_-63768	cloned_WB21uRNA_5p_+_-63768	D1037.3_AGmRNA_5p_-_+614	D1037.4_AGmRNA_3p_-_+1080	D1037.3_AGmRNA_3p_-_-1554	RIT1P.1275_AGncRNA_5p_+_+1926
3682497	I	3682140	3682728	.	0	.	3.10449	15.542	13.8452	3682497	AG1201	D1037.3_AGmRNA_5p_-_-146	D1037.4_WBcoding_3p_-_+399	D1037.3_WBcoding_5p_-_-1550	D1037.4_WBcoding_5p_-_+1624	D1037.1_WBcoding_5p_+_-2308	linc-9_WBlnc_5p_+_-21048	T28F2.t1_WBtRNA_5p_-_-43570	frag130_LUncRNA_3p_-_+65506	frag129_LUncRNA_5p_-_-114788	21ur-13866_WB21uRNA_3p_-_+15102	cloned_WB21uRNA_3p_-_+63008	21ur-11567_WB21uRNA_5p_+_-63008	cloned_WB21uRNA_5p_+_-63008	D1037.3_AGmRNA_5p_-_-146	D1037.4_AGmRNA_3p_-_+320	RIT1P.1275_AGncRNA_3p_+_-1635	D1037.1_AGmRNA_5p_+_-2291
3684409	I	3684155	3684550	.	0	.	3.5977	20.8012	18.9475	3684409	AG1201	RIT1P.1275_AGncRNA_3p_+_+277	D1037.4_WBcoding_5p_-_-288	D1037.1_WBcoding_5p_+_-396	D1037.4_WBcoding_3p_-_-1513	D1037.3_WBcoding_5p_-_-3462	linc-9_WBlnc_5p_+_-19136	T28F2.t1_WBtRNA_5p_-_-45482	frag130_LUncRNA_3p_-_+63594	frag129_LUncRNA_5p_-_-116700	21ur-13866_WB21uRNA_3p_-_+13190	cloned_WB21uRNA_3p_-_+61096	21ur-11567_WB21uRNA_5p_+_-61096	cloned_WB21uRNA_5p_+_-61096	RIT1P.1275_AGncRNA_3p_+_+277	D1037.4_AGmRNA_5p_-_-277	D1037.1_AGmRNA_5p_+_-379	D1037.4_AGmRNA_3p_-_-1592
3719568	I	3719516	3719780	.	0	.	2.11456	6.01935	4.72659	3719568	CDS	T12F5.4_WBcoding_5p_-_+1592	T12F5.4_WBcoding_5p_-_+1592	F21A9.1_WBcoding_3p_+_+6431	T12F5.3_WBcoding_5p_+_-6446	F21A9.1_WBcoding_5p_+_+7392	linc-9_WBlnc_3p_+_+14609	frag130_LUncRNA_3p_-_+28435	T28F2.t1_WBtRNA_5p_-_-80641	T03F1.4_WBte_5p_+_-128628	21ur-13866_WB21uRNA_5p_-_-21949	cloned_WB21uRNA_3p_-_+25937	21ur-11567_WB21uRNA_5p_+_-25937	cloned_WB21uRNA_5p_+_-25937	T12F5.4_AGmRNA_5p_-_+2770	RIT1M.1359_AGncRNA_3p_-_+4440	F21A9.1_AGmRNA_3p_+_+6418	T12F5.4_AGmRNA_3p_-_-6435
3721147	I	3719913	3721715	.	0	.	6.33949	80.1662	77.0454	3721147	CDS	T12F5.4_WBcoding_5p_-_+13	T12F5.4_WBcoding_5p_-_+13	T12F5.3_WBcoding_5p_+_-4867	T12F5.4_WBcoding_3p_-_-7627	F21A9.1_WBcoding_3p_+_+8010	linc-9_WBlnc_3p_+_+16188	frag130_LUncRNA_3p_-_+26856	T28F2.t1_WBtRNA_5p_-_-82220	T03F1.4_WBte_5p_+_-127049	21ur-13866_WB21uRNA_5p_-_-23528	cloned_WB21uRNA_3p_-_+24358	21ur-11567_WB21uRNA_5p_+_-24358	cloned_WB21uRNA_5p_+_-24358	T12F5.4_AGmRNA_5p_-_+1191	RIT1M.1359_AGncRNA_3p_-_+2861	T12F5.3_AGmRNA_5p_+_-5790	F21A9.1_AGmRNA_3p_+_+7997
3724150	I	3721826	3724591	.	0	.	7.89364	90.5201	87.1999	3724150	AG1201	RIT1M.1359_AGncRNA_5p_-_+56	T12F5.3_WBcoding_5p_+_-1864	T12F5.4_WBcoding_5p_-_-2990	T12F5.3_WBcoding_3p_+_-7077	T12F5.2_WBcoding_5p_+_-7205	linc-9_WBlnc_3p_+_+19191	frag130_LUncRNA_3p_-_+23853	T28F2.t1_WBtRNA_5p_-_-85223	T03F1.4_WBte_5p_+_-124046	cloned_WB21uRNA_3p_-_+21355	21ur-11567_WB21uRNA_5p_+_-21355	cloned_WB21uRNA_5p_+_-21355	21ur-11567_WB21uRNA_3p_+_-21375	RIT1M.1359_AGncRNA_5p_-_+56	T12F5.4_AGmRNA_5p_-_-1812	T12F5.3_AGmRNA_5p_+_-2787	T12F5.2_AGmRNA_5p_+_-7205
3725157	I	3724903	3725284	.	0	.	3.95388	25.4644	23.4837	3725157	CDS	T12F5.3_WBcoding_5p_+_-857	T12F5.3_WBcoding_5p_+_-857	T12F5.4_WBcoding_5p_-_-3997	T12F5.3_WBcoding_3p_+_-6070	T12F5.2_WBcoding_5p_+_-6198	linc-9_WBlnc_3p_+_+20198	frag130_LUncRNA_3p_-_+22846	T28F2.t1_WBtRNA_5p_-_-86230	T03F1.4_WBte_5p_+_-123039	cloned_WB21uRNA_3p_-_+20348	21ur-11567_WB21uRNA_5p_+_-20348	cloned_WB21uRNA_5p_+_-20348	21ur-11567_WB21uRNA_3p_+_-20368	RIT1M.1359_AGncRNA_5p_-_-951	T12F5.3_AGmRNA_5p_+_-1780	T12F5.4_AGmRNA_5p_-_-2819	T12F5.2_AGmRNA_5p_+_-6198
3734055	I	3733954	3734191	.	0	.	2.64436	10.5102	8.99741	3734055	CDS	T12F5.5_WBcoding_3p_-_-1070	T12F5.5_WBcoding_3p_-_-1070	T12F5.2_WBcoding_3p_+_+1130	T12F5.3_WBcoding_3p_+_+2828	T12F5.5_WBcoding_5p_-_+6427	frag130_LUncRNA_3p_-_+13948	linc-9_WBlnc_3p_+_+29096	T28F2.t1_WBtRNA_5p_-_-95128	T03F1.4_WBte_5p_+_-114141	cloned_WB21uRNA_3p_-_+11450	21ur-11567_WB21uRNA_5p_+_-11450	cloned_WB21uRNA_5p_+_-11450	21ur-11567_WB21uRNA_3p_+_-11470	T12F5.2_AGmRNA_3p_+_+1082	T12F5.5_AGmRNA_3p_-_-1182	RIT1M.1830_AGncRNA_5p_-_-1222	T12F5.3_AGmRNA_3p_+_+2683
3737055	I	3736935	3737150	.	0	.	3.08831	15.2305	13.5474	3737055	CDS	T12F5.5_WBcoding_5p_-_+3427	T12F5.5_WBcoding_5p_-_+3427	T12F5.2_WBcoding_3p_+_+4130	T12F5.1_WBcoding_5p_+_-4405	T12F5.2_WBcoding_5p_+_+5700	frag130_LUncRNA_3p_-_+10948	linc-9_WBlnc_3p_+_+32096	T28F2.t1_WBtRNA_5p_-_-98128	T03F1.4_WBte_5p_+_-111141	cloned_WB21uRNA_3p_-_+8450	21ur-11567_WB21uRNA_5p_+_-8450	cloned_WB21uRNA_5p_+_-8450	21ur-11567_WB21uRNA_3p_+_-8470	T12F5.2_AGmRNA_3p_+_+4082	T12F5.5_AGmRNA_3p_-_-4182	RIT1M.1830_AGncRNA_5p_-_-4222	T12F5.1_AGmRNA_5p_+_-4332
3740287	I	3737283	3740491	.	0	.	5.20919	48.6007	46.1	3740287	CDS	T12F5.5_WBcoding_5p_-_+195	T12F5.5_WBcoding_5p_-_+195	T12F5.1_WBcoding_5p_+_-1173	Y8G1A.1_WBcoding_5p_+_-5305	T12F5.5_WBcoding_3p_-_-7302	frag130_LUncRNA_3p_-_+7716	linc-9_WBlnc_3p_+_+35328	T28F2.t1_WBtRNA_5p_-_-101360	T03F1.4_WBte_5p_+_-107909	cloned_WB21uRNA_3p_-_+5218	21ur-11567_WB21uRNA_5p_+_-5218	cloned_WB21uRNA_5p_+_-5218	21ur-11567_WB21uRNA_3p_+_-5238	T12F5.5_AGmRNA_5p_-_+958	T12F5.1_AGmRNA_5p_+_-1100	Y8G1A.1_AGmRNA_5p_+_-7146	T12F5.2_AGmRNA_3p_+_+7314
3740798	I	3740646	3741633	.	0	.	4.72621	40.8531	38.5094	3740798	CDS	T12F5.5_WBcoding_5p_-_-316	T12F5.5_WBcoding_5p_-_-316	T12F5.1_WBcoding_5p_+_-662	Y8G1A.1_WBcoding_5p_+_-4794	Y8G1A.2_WBcoding_3p_-_+7729	frag130_LUncRNA_3p_-_+7205	linc-9_WBlnc_3p_+_+35839	T28F2.t1_WBtRNA_5p_-_-101871	T03F1.4_WBte_5p_+_-107398	cloned_WB21uRNA_3p_-_+4707	21ur-11567_WB21uRNA_5p_+_-4707	cloned_WB21uRNA_5p_+_-4707	21ur-11567_WB21uRNA_3p_+_-4727	T12F5.5_AGmRNA_5p_-_+447	T12F5.1_AGmRNA_5p_+_-589	Y8G1A.1_AGmRNA_5p_+_-6635	Y8G1A.2_AGmRNA_3p_-_+7728
3786197	I	3784319	3786679	.	0	.	3.47282	23.172	21.2524	3786197	CDS	C32E8.3_WBcoding_5p_+_-400	C32E8.3_WBcoding_5p_+_-400	C32E8.4_WBcoding_3p_+_+1759	C32E8.2_WBcoding_5p_+_-1836	C32E8.4_WBcoding_5p_+_+2359	frag130_LUncRNA_5p_-_-38051	T03F1.4_WBte_5p_+_-61999	linc-9_WBlnc_3p_+_+81238	linc-63_WBlnc_3p_-_+84448	21ur-11567_WB21uRNA_3p_+_+40672	cloned_WB21uRNA_3p_+_+40672	21ur-11567_WB21uRNA_5p_+_+40692	cloned_WB21uRNA_5p_+_+40692	C32E8.3_AGmRNA_5p_+_+1190	C32E8.2_AGmRNA_5p_+_-1366	C32E8.4_AGmRNA_3p_+_+1837	RIT1M.988_AGncRNA_5p_-_-2087
3786891	I	3786779	3787231	.	0	.	2.33816	7.6529	6.27517	3786891	CDS	C32E8.3_WBcoding_5p_+_+294	C32E8.3_WBcoding_5p_+_+294	C32E8.2_WBcoding_5p_+_-1142	C32E8.8_WBcoding_3p_-_+2418	C32E8.4_WBcoding_3p_+_+2453	frag130_LUncRNA_5p_-_-38745	T03F1.4_WBte_5p_+_-61305	linc-9_WBlnc_3p_+_+81932	linc-63_WBlnc_3p_-_+83754	21ur-11567_WB21uRNA_3p_+_+41366	cloned_WB21uRNA_3p_+_+41366	21ur-11567_WB21uRNA_5p_+_+41386	cloned_WB21uRNA_5p_+_+41386	C32E8.3_AGmRNA_3p_+_-606	C32E8.2_AGmRNA_5p_+_-672	C32E8.3_AGmRNA_5p_+_+1884	C32E8.8_AGmRNA_3p_-_+2014
3788083	I	3787730	3788464	.	0	.	5.78152	53.4609	50.8656	3788083	CDS	C32E8.2_WBcoding_5p_+_+50	C32E8.2_WBcoding_5p_+_+50	C32E8.3_WBcoding_3p_+_+585	C32E8.2_WBcoding_3p_+_-831	C32E8.8_WBcoding_3p_-_+1226	frag130_LUncRNA_5p_-_-39937	T03F1.4_WBte_5p_+_-60113	linc-63_WBlnc_3p_-_+82562	linc-9_WBlnc_3p_+_+83124	21ur-11567_WB21uRNA_3p_+_+42558	cloned_WB21uRNA_3p_+_+42558	21ur-11567_WB21uRNA_5p_+_+42578	cloned_WB21uRNA_5p_+_+42578	C32E8.2_AGmRNA_5p_+_+520	C32E8.3_AGmRNA_3p_+_+586	C32E8.8_AGmRNA_3p_-_+822	C32E8.2_AGmRNA_3p_+_-1229
3806440	I	3805158	3807443	.	0	.	5.31303	45.0212	42.5954	3806440	AG1201	C32E8.10_AGmRNA_5p_-_-700	C32E8.10_WBcoding_5p_-_-719	C32E8.11_WBcoding_3p_-_+1020	C32E8.10_WBcoding_3p_-_-7313	C32E8.9_WBcoding_5p_-_-8384	T03F1.4_WBte_5p_+_-41756	frag130_LUncRNA_5p_-_-58294	linc-63_WBlnc_3p_-_+64205	linc-9_WBlnc_3p_+_+101481	21ur-11567_WB21uRNA_3p_+_+60915	cloned_WB21uRNA_3p_+_+60915	21ur-11567_WB21uRNA_5p_+_+60935	cloned_WB21uRNA_5p_+_+60935	C32E8.10_AGmRNA_5p_-_-700	C32E8.11_AGmRNA_3p_-_+1228	C32E8.10_AGmRNA_3p_-_-8043	C32E8.9_AGmRNA_5p_-_-8370
3817461	I	3817340	3817926	.	0	.	3.20461	15.8147	14.1047	3817461	AG1201	F53F10.5_AGmRNA_5p_+_-520	F53F10.5_WBcoding_5p_+_-538	C32E8.11_WBcoding_5p_-_-662	F53F10.5_WBcoding_3p_+_-4045	F53F10.4_WBcoding_5p_+_-7487	T03F1.4_WBte_5p_+_-30735	linc-63_WBlnc_3p_-_+53184	frag130_LUncRNA_5p_-_-69315	linc-9_WBlnc_3p_+_+112502	21ur-11567_WB21uRNA_3p_+_+71936	cloned_WB21uRNA_3p_+_+71936	21ur-11567_WB21uRNA_5p_+_+71956	cloned_WB21uRNA_5p_+_+71956	F53F10.5_AGmRNA_5p_+_-520	C32E8.11_AGmRNA_5p_-_-546	F53F10.5_AGmRNA_3p_+_-4253	F53F10.4_AGmRNA_5p_+_-5368
3824766	I	3820964	3831760	.	0	.	7.81249	98.5847	95.1085	3824766	CDS	F53F10.4_WBcoding_5p_+_-182	F53F10.4_WBcoding_5p_+_-182	F53F10.3_WBcoding_5p_+_-2445	F53F10.5_WBcoding_3p_+_+3260	F53F10.3_WBcoding_3p_+_-3380	T03F1.4_WBte_5p_+_-23430	linc-63_WBlnc_3p_-_+45879	frag130_LUncRNA_5p_-_-76620	linc-9_WBlnc_3p_+_+119807	21ur-13258_WB21uRNA_3p_-_+69147	21ur-11567_WB21uRNA_3p_+_+79241	cloned_WB21uRNA_3p_+_+79241	21ur-11567_WB21uRNA_5p_+_+79261	F53F10.4_AGmRNA_3p_+_-1782	F53F10.3_AGmRNA_5p_+_-2371	F53F10.5_AGmRNA_3p_+_+3052	F53F10.8_AGmRNA_5p_+_-3478
3831965	I	3831875	3832107	.	0	.	1.96793	5.51434	4.24657	3831965	AG1201	RIT1P.1072_AGmRNA_3p_+_-219	F53F10.2_WBcoding_5p_+_+845	F53F10.1_WBcoding_3p_-_+2155	F53F10.2_WBcoding_3p_+_-2162	F53F10.8_WBcoding_3p_+_+2569	T03F1.4_WBte_5p_+_-16231	linc-63_WBlnc_3p_-_+38680	frag130_LUncRNA_5p_-_-83819	linc-9_WBlnc_3p_+_+127006	21ur-13258_WB21uRNA_3p_-_+61948	21ur-11567_WB21uRNA_3p_+_+86440	cloned_WB21uRNA_3p_+_+86440	21ur-11567_WB21uRNA_5p_+_+86460	RIT1P.1072_AGmRNA_3p_+_-219	F53F10.2_AGmRNA_5p_+_-279	RIT1P.1072_AGmRNA_5p_+_+849	RIT1P.1351_AGncRNA_3p_+_+1005
3858059	I	3857963	3858195	.	0	.	3.20461	15.8147	14.1047	3858059	AG1201	T03F1.7_AGmRNA_5p_-_+1236	T03F1.7_WBcoding_5p_-_+1238	T03F1.8_WBcoding_3p_-_+1322	T03F1.11_WBcoding_3p_+_+3817	T03F1.7_WBcoding_3p_-_-3895	T03F1.4_WBte_3p_+_+6150	linc-63_WBlnc_3p_-_+12586	frag130_LUncRNA_5p_-_-109913	linc-9_WBlnc_3p_+_+153100	21ur-13258_WB21uRNA_3p_-_+35854	21ur-11567_WB21uRNA_3p_+_+112534	cloned_WB21uRNA_3p_+_+112534	21ur-11567_WB21uRNA_5p_+_+112554	T03F1.7_AGmRNA_5p_-_+1236	T03F1.8_AGmRNA_3p_-_+1300	T03F1.11_AGmRNA_3p_+_+3868	T03F1.7_AGmRNA_3p_-_-3892
3858430	I	3858357	3858510	.	0	.	2.86472	12.245	10.6606	3858430	AG1201	T03F1.7_AGmRNA_5p_-_+865	T03F1.7_WBcoding_5p_-_+867	T03F1.8_WBcoding_3p_-_+951	T03F1.11_WBcoding_3p_+_+4188	T03F1.7_WBcoding_3p_-_-4266	T03F1.4_WBte_3p_+_+6521	linc-63_WBlnc_3p_-_+12215	frag130_LUncRNA_5p_-_-110284	linc-9_WBlnc_3p_+_+153471	21ur-13258_WB21uRNA_3p_-_+35483	21ur-11567_WB21uRNA_3p_+_+112905	cloned_WB21uRNA_3p_+_+112905	21ur-11567_WB21uRNA_5p_+_+112925	T03F1.7_AGmRNA_5p_-_+865	T03F1.8_AGmRNA_3p_-_+929	T03F1.11_AGmRNA_3p_+_+4239	T03F1.7_AGmRNA_3p_-_-4263
3861792	I	3860198	3862396	.	0	.	4.14888	28.6236	26.5637	3861792	CDS	T03F1.8_WBcoding_5p_-_+940	T03F1.8_WBcoding_5p_-_+940	T03F1.9_WBcoding_3p_-_+986	T03F1.8_WBcoding_3p_-_-2411	T03F1.7_WBcoding_5p_-_-2495	linc-63_WBlnc_3p_-_+8853	T03F1.4_WBte_3p_+_+9883	frag130_LUncRNA_5p_-_-113646	linc-9_WBlnc_3p_+_+156833	21ur-13258_WB21uRNA_3p_-_+32121	21ur-11567_WB21uRNA_3p_+_+116267	cloned_WB21uRNA_3p_+_+116267	21ur-11567_WB21uRNA_5p_+_+116287	T03F1.8_AGmRNA_5p_-_+949	T03F1.9_AGmRNA_3p_-_+986	T03F1.8_AGmRNA_3p_-_-2433	T03F1.7_AGmRNA_5p_-_-2497
3867582	I	3866115	3868207	.	0	.	5.49043	50.2643	47.7312	3867582	CDS	T03F1.3_WBcoding_5p_+_+40	T03F1.3_WBcoding_5p_+_+40	T03F1.2_WBcoding_5p_+_-1640	T03F1.9_WBcoding_5p_-_-1641	T03F1.2_WBcoding_3p_+_-2545	linc-63_WBlnc_3p_-_+3063	T03F1.4_WBte_3p_+_+15673	frag130_LUncRNA_5p_-_-119436	linc-9_WBlnc_3p_+_+162623	21ur-13258_WB21uRNA_3p_-_+26331	21ur-11567_WB21uRNA_3p_+_+122057	cloned_WB21uRNA_3p_+_+122057	21ur-11567_WB21uRNA_5p_+_+122077	T03F1.3_AGmRNA_5p_+_+128	T03F1.9_AGmRNA_5p_-_-1069	T03F1.3_AGmRNA_3p_+_-1552	T03F1.2_AGmRNA_5p_+_-1576
3905980	I	3905839	3906124	.	0	.	2.33062	7.36254	5.99163	3905980	AG1201	C50F2.8_AGmRNA_5p_-_-769	C50F2.8_WBcoding_5p_-_-777	T20F5.2_WBcoding_5p_+_-2768	T20F5.3_WBcoding_3p_-_+3651	T20F5.2_WBcoding_3p_+_-3946	linc-63_WBlnc_5p_-_-34710	T03F1.4_WBte_3p_+_+54071	frag132_LUncRNA_3p_-_+137574	frag131_LUncRNA_5p_+_-137574	21ur-13258_WB21uRNA_5p_-_-12047	21ur-15385_WB21uRNA_3p_-_+114233	21ur-14824_WB21uRNA_3p_-_+151959	21ur-11567_WB21uRNA_3p_+_+160455	C50F2.8_AGmRNA_5p_-_-769	T20F5.2_AGmRNA_5p_+_-2704	T20F5.3_AGmRNA_3p_-_+3617	T20F5.2_AGmRNA_3p_+_-3619
3908787	I	3908742	3908923	.	0	.	2.81601	12.796	11.1919	3908787	CDS	T20F5.2_WBcoding_5p_+_+39	T20F5.2_WBcoding_5p_+_+39	T20F5.3_WBcoding_3p_-_+844	T20F5.2_WBcoding_3p_+_-1139	T20F5.3_WBcoding_5p_-_+1760	linc-63_WBlnc_5p_-_-37517	T03F1.4_WBte_3p_+_+56878	frag132_LUncRNA_3p_-_+134767	frag131_LUncRNA_5p_+_-134767	21ur-13258_WB21uRNA_5p_-_-14854	21ur-15385_WB21uRNA_3p_-_+111426	21ur-14824_WB21uRNA_3p_-_+149152	21ur-11567_WB21uRNA_3p_+_+163262	T20F5.2_AGmRNA_5p_+_+103	T20F5.3_AGmRNA_3p_-_+810	T20F5.2_AGmRNA_3p_+_-812	RIT1P.1652_AGncRNA_5p_+_-920
3930314	I	3930253	3930445	.	0	.	2.39713	8.25908	6.84536	3930314	AG1201	RIT1M.1807_AGncRNA_5p_-_+28	T21E3.2_WBcoding_5p_+_-519	T21E3.1_WBcoding_5p_+_-1899	T20F5.7_WBcoding_5p_-_-2424	T21E3.1_WBcoding_3p_+_-4503	linc-63_WBlnc_5p_-_-59044	T03F1.4_WBte_3p_+_+78405	frag132_LUncRNA_3p_-_+113240	frag131_LUncRNA_5p_+_-113240	21ur-13258_WB21uRNA_5p_-_-36381	21ur-15385_WB21uRNA_3p_-_+89899	21ur-14824_WB21uRNA_3p_-_+127625	21ur-11567_WB21uRNA_3p_+_+184789	RIT1M.1807_AGncRNA_5p_-_+28	T21E3.2_AGmRNA_5p_+_-465	RIT1M.1807_AGncRNA_3p_-_-518	T21E3.2_AGmRNA_3p_+_-1259
3954509	I	3954423	3954741	.	0	.	2.08785	5.47841	4.21175	3954509	AG1201	T21E3.3_AGmRNA_5p_-_-515	T21E3.3_WBcoding_5p_-_-564	F47B3.4_WBcoding_5p_+_-6468	F47B3.5_WBcoding_3p_-_+8609	F47B3.3_WBcoding_5p_+_-9864	linc-63_WBlnc_5p_-_-83239	frag132_LUncRNA_3p_-_+89045	frag131_LUncRNA_5p_+_-89045	frag132_LUncRNA_5p_-_+89105	21ur-13258_WB21uRNA_5p_-_-60576	21ur-15385_WB21uRNA_3p_-_+65704	21ur-14824_WB21uRNA_3p_-_+103430	21ur-11567_WB21uRNA_3p_+_+208984	T21E3.3_AGmRNA_5p_-_-515	F47B3.4_AGmRNA_5p_+_-6435	F47B3.5_AGmRNA_3p_-_+8607	F47B3.3_AGmRNA_5p_+_-9810
3955270	I	3955151	3955345	.	0	.	2.26959	7.247	5.88959	3955270	AG1201	T21E3.3_AGmRNA_5p_-_-1276	T21E3.3_WBcoding_5p_-_-1325	F47B3.4_WBcoding_5p_+_-5707	F47B3.5_WBcoding_3p_-_+7848	F47B3.3_WBcoding_5p_+_-9103	linc-63_WBlnc_5p_-_-84000	frag132_LUncRNA_3p_-_+88284	frag131_LUncRNA_5p_+_-88284	frag132_LUncRNA_5p_-_+88344	21ur-13258_WB21uRNA_5p_-_-61337	21ur-15385_WB21uRNA_3p_-_+64943	21ur-14824_WB21uRNA_3p_-_+102669	21ur-11567_WB21uRNA_3p_+_+209745	T21E3.3_AGmRNA_5p_-_-1276	F47B3.4_AGmRNA_5p_+_-5674	F47B3.5_AGmRNA_3p_-_+7846	F47B3.3_AGmRNA_5p_+_-9049
3956399	I	3955787	3957437	.	0	.	3.98148	25.1141	23.1385	3956399	AG1201	T21E3.3_AGmRNA_5p_-_-2405	T21E3.3_WBcoding_5p_-_-2454	F47B3.4_WBcoding_5p_+_-4578	F47B3.5_WBcoding_3p_-_+6719	F47B3.3_WBcoding_5p_+_-7974	linc-63_WBlnc_5p_-_-85129	frag132_LUncRNA_3p_-_+87155	frag131_LUncRNA_5p_+_-87155	frag132_LUncRNA_5p_-_+87215	21ur-13258_WB21uRNA_5p_-_-62466	21ur-15385_WB21uRNA_3p_-_+63814	21ur-14824_WB21uRNA_3p_-_+101540	21ur-11567_WB21uRNA_3p_+_+210874	T21E3.3_AGmRNA_5p_-_-2405	F47B3.4_AGmRNA_5p_+_-4545	F47B3.5_AGmRNA_3p_-_+6717	F47B3.3_AGmRNA_5p_+_-7920
3983056	I	3983003	3983272	.	0	.	2.42297	8.28287	6.86889	3983056	AG1201	F28H1.3_AGmRNA_5p_+_+50	F28H1.3_WBcoding_5p_+_-118	F28H1.5_WBcoding_5p_-_-3526	F28H1.3_WBcoding_3p_+_-3862	F28H1.5_WBcoding_3p_-_-4560	frag132_LUncRNA_3p_-_+60498	frag131_LUncRNA_5p_+_-60498	frag132_LUncRNA_5p_-_+60558	frag131_LUncRNA_3p_+_-60558	21ur-15385_WB21uRNA_3p_-_+37157	21ur-14824_WB21uRNA_3p_-_+74883	21ur-13258_WB21uRNA_5p_-_-89123	21ur-11567_WB21uRNA_3p_+_+237531	F28H1.3_AGmRNA_5p_+_+50	RIT1M.1642_AGncRNA_5p_-_-2917	F28H1.5_AGmRNA_5p_-_-3320	F28H1.3_AGmRNA_3p_+_-3869
3990354	I	3990106	3990629	.	0	.	1.89545	15.3988	13.7046	3990354	CDS	F28H1.2_WBcoding_3p_+_+1649	F28H1.2_WBcoding_3p_+_+1649	F28H1.3_WBcoding_3p_+_+3436	F28H1.1_WBcoding_5p_+_-5358	F28H1.3_WBcoding_5p_+_+7180	frag132_LUncRNA_3p_-_+53200	frag131_LUncRNA_5p_+_-53200	frag132_LUncRNA_5p_-_+53260	frag131_LUncRNA_3p_+_-53260	21ur-15385_WB21uRNA_3p_-_+29859	21ur-14824_WB21uRNA_3p_-_+67585	21ur-13258_WB21uRNA_5p_-_-96421	21ur-11567_WB21uRNA_3p_+_+244829	F28H1.2_AGmRNA_3p_+_+1652	F28H1.3_AGmRNA_3p_+_+3429	F28H1.1_AGmRNA_5p_+_-4033	gF28H1.1_AGmRNA_5p_+_-5386
3992110	I	3991952	3992318	.	0	.	3.76275	26.0999	24.1032	3992110	AG1201	F28H1.1_AGmRNA_5p_+_-2277	F28H1.2_WBcoding_3p_+_+3405	F28H1.1_WBcoding_5p_+_-3602	F28H1.2_WBcoding_5p_+_+4216	F28H1.1_WBcoding_3p_+_-4856	frag132_LUncRNA_3p_-_+51444	frag131_LUncRNA_5p_+_-51444	frag132_LUncRNA_5p_-_+51504	frag131_LUncRNA_3p_+_-51504	21ur-15385_WB21uRNA_3p_-_+28103	21ur-14824_WB21uRNA_3p_-_+65829	21ur-13258_WB21uRNA_5p_-_-98177	21ur-11567_WB21uRNA_3p_+_+246585	F28H1.1_AGmRNA_5p_+_-2277	F28H1.2_AGmRNA_3p_+_+3408	gF28H1.1_AGmRNA_5p_+_-3630	F28H1.2_AGmRNA_5p_+_+4870
3992685	I	3992528	3992851	.	0	.	3.1239	17.4934	15.7304	3992685	AG1201	F28H1.1_AGmRNA_5p_+_-1702	F28H1.1_WBcoding_5p_+_-3027	F28H1.2_WBcoding_3p_+_+3980	F28H1.1_WBcoding_3p_+_-4281	F28H1.2_WBcoding_5p_+_+4791	frag132_LUncRNA_3p_-_+50869	frag131_LUncRNA_5p_+_-50869	frag132_LUncRNA_5p_-_+50929	frag131_LUncRNA_3p_+_-50929	21ur-15385_WB21uRNA_3p_-_+27528	21ur-14824_WB21uRNA_3p_-_+65254	21ur-13258_WB21uRNA_5p_-_-98752	21ur-11567_WB21uRNA_3p_+_+247160	F28H1.1_AGmRNA_5p_+_-1702	gF28H1.1_AGmRNA_5p_+_-3055	F28H1.2_AGmRNA_3p_+_+3983	F28H1.1_AGmRNA_3p_+_-4316
3994214	I	3994017	3994324	.	0	.	2.83864	13.1264	11.5155	3994214	AG1201	F28H1.1_AGmRNA_5p_+_-173	F28H1.1_WBcoding_5p_+_-1498	F55C7.7_WBcoding_3p_-_+5131	F28H1.2_WBcoding_3p_+_+5509	F28H1.3_WBcoding_3p_+_+7296	frag132_LUncRNA_3p_-_+49340	frag131_LUncRNA_5p_+_-49340	frag132_LUncRNA_5p_-_+49400	frag131_LUncRNA_3p_+_-49400	21ur-15385_WB21uRNA_3p_-_+25999	21ur-14824_WB21uRNA_3p_-_+63725	21ur-13258_WB21uRNA_5p_-_-100281	21ur-11567_WB21uRNA_3p_+_+248689	F28H1.1_AGmRNA_5p_+_-173	gF28H1.1_AGmRNA_5p_+_-1526	F28H1.1_AGmRNA_3p_+_-2787	F55C7.7_AGmRNA_3p_-_+5085
4006163	I	4006035	4006655	.	0	.	2.75038	13.3348	11.7113	4006163	CDS	F55C7.2_WBcoding_3p_+_+141	F55C7.2_WBcoding_3p_+_+141	F55C7.7_WBcoding_3p_-_-6818	F28H1.1_WBcoding_3p_+_+9197	F28H1.2_WBcoding_3p_+_+17458	frag132_LUncRNA_3p_-_+37391	frag131_LUncRNA_5p_+_-37391	frag132_LUncRNA_5p_-_+37451	frag131_LUncRNA_3p_+_-37451	21ur-15385_WB21uRNA_3p_-_+14050	21ur-14824_WB21uRNA_3p_-_+51776	21ur-13258_WB21uRNA_5p_-_-112230	21ur-11567_WB21uRNA_3p_+_+260638	F55C7.2_AGmRNA_3p_+_+141	F55C7.7_AGmRNA_3p_-_-6864	RIT1P.876_AGmRNA_5p_+_-8988	F28H1.1_AGmRNA_3p_+_+9162
4007238	I	4007135	4007347	.	0	.	2.6459	11.9173	10.3478	4007238	CDS	F55C7.2_WBcoding_3p_+_+1216	F55C7.2_WBcoding_3p_+_+1216	F55C7.7_WBcoding_3p_-_-7893	F28H1.1_WBcoding_3p_+_+10272	F28H1.2_WBcoding_3p_+_+18533	frag132_LUncRNA_3p_-_+36316	frag131_LUncRNA_5p_+_-36316	frag132_LUncRNA_5p_-_+36376	frag131_LUncRNA_3p_+_-36376	21ur-15385_WB21uRNA_3p_-_+12975	21ur-14824_WB21uRNA_3p_-_+50701	21ur-13258_WB21uRNA_5p_-_-113305	21ur-11567_WB21uRNA_3p_+_+261713	F55C7.2_AGmRNA_3p_+_+1216	RIT1P.876_AGmRNA_5p_+_-7913	F55C7.7_AGmRNA_3p_-_-7939	F28H1.1_AGmRNA_3p_+_+10237
4008585	I	4007625	4008948	.	0	.	3.67145	23.8327	21.8961	4008585	CDS	F55C7.2_WBcoding_3p_+_+2563	F55C7.2_WBcoding_3p_+_+2563	F55C7.7_WBcoding_3p_-_-9240	F28H1.1_WBcoding_3p_+_+11619	F28H1.2_WBcoding_3p_+_+19880	frag132_LUncRNA_3p_-_+34969	frag131_LUncRNA_5p_+_-34969	frag132_LUncRNA_5p_-_+35029	frag131_LUncRNA_3p_+_-35029	21ur-15385_WB21uRNA_3p_-_+11628	21ur-14824_WB21uRNA_3p_-_+49354	21ur-13258_WB21uRNA_5p_-_-114652	21ur-11567_WB21uRNA_3p_+_+263060	F55C7.2_AGmRNA_3p_+_+2563	RIT1P.876_AGmRNA_5p_+_-6566	F55C7.7_AGmRNA_3p_-_-9286	F28H1.1_AGmRNA_3p_+_+11584
4009319	I	4009171	4009830	.	0	.	2.60279	10.3956	8.88495	4009319	CDS	F55C7.2_WBcoding_3p_+_+3297	F55C7.2_WBcoding_3p_+_+3297	F55C7.7_WBcoding_3p_-_-9974	F28H1.1_WBcoding_3p_+_+12353	F28H1.2_WBcoding_3p_+_+20614	frag132_LUncRNA_3p_-_+34235	frag131_LUncRNA_5p_+_-34235	frag132_LUncRNA_5p_-_+34295	frag131_LUncRNA_3p_+_-34295	21ur-15385_WB21uRNA_3p_-_+10894	21ur-14824_WB21uRNA_3p_-_+48620	21ur-13258_WB21uRNA_5p_-_-115386	21ur-11567_WB21uRNA_3p_+_+263794	F55C7.2_AGmRNA_3p_+_+3297	RIT1P.876_AGmRNA_5p_+_-5832	F55C7.7_AGmRNA_3p_-_-10020	F28H1.1_AGmRNA_3p_+_+12318
4012145	I	4012008	4012267	.	0	.	2.42773	8.17805	6.76676	4012145	AG1201	RIT1P.876_AGmRNA_5p_+_-3006	F55C7.2_WBcoding_3p_+_+6123	F55C7.7_WBcoding_3p_-_-12800	F28H1.1_WBcoding_3p_+_+15179	F55C7.7_WBcoding_5p_-_+19484	frag132_LUncRNA_3p_-_+31409	frag131_LUncRNA_5p_+_-31409	frag132_LUncRNA_5p_-_+31469	frag131_LUncRNA_3p_+_-31469	21ur-15385_WB21uRNA_3p_-_+8068	21ur-14824_WB21uRNA_3p_-_+45794	21ur-13258_WB21uRNA_5p_-_-118212	21ur-11567_WB21uRNA_3p_+_+266620	RIT1P.876_AGmRNA_5p_+_-3006	F55C7.2_AGmRNA_3p_+_+6123	F55C7.7_AGmRNA_3p_-_-12846	F28H1.1_AGmRNA_3p_+_+15144
4012761	I	4012377	4012886	.	0	.	3.24573	18.0071	16.2279	4012761	AG1201	RIT1P.876_AGmRNA_5p_+_-2390	F55C7.2_WBcoding_3p_+_+6739	F55C7.7_WBcoding_3p_-_-13416	F28H1.1_WBcoding_3p_+_+15795	F55C7.7_WBcoding_5p_-_+18868	frag132_LUncRNA_3p_-_+30793	frag131_LUncRNA_5p_+_-30793	frag132_LUncRNA_5p_-_+30853	frag131_LUncRNA_3p_+_-30853	21ur-15385_WB21uRNA_3p_-_+7452	21ur-14824_WB21uRNA_3p_-_+45178	21ur-13258_WB21uRNA_5p_-_-118828	21ur-11567_WB21uRNA_3p_+_+267236	RIT1P.876_AGmRNA_5p_+_-2390	F55C7.2_AGmRNA_3p_+_+6739	F55C7.7_AGmRNA_3p_-_-13462	F28H1.1_AGmRNA_3p_+_+15760
4019436	I	4019342	4019536	.	0	.	2.24997	6.9016	5.56391	4019436	AG1201	RIT1P.876_AGmRNA_5p_+_+4285	F55C7.7_WBcoding_5p_-_+12193	F55C7.2_WBcoding_3p_+_+13414	C09D1.1_WBcoding_5p_+_-16310	F55C7.7_WBcoding_3p_-_-20091	frag132_LUncRNA_3p_-_+24118	frag131_LUncRNA_5p_+_-24118	frag132_LUncRNA_5p_-_+24178	frag131_LUncRNA_3p_+_-24178	21ur-15385_WB21uRNA_3p_-_+777	21ur-14824_WB21uRNA_3p_-_+38503	21ur-13258_WB21uRNA_5p_-_-125503	21ur-11567_WB21uRNA_3p_+_+273911	RIT1P.876_AGmRNA_5p_+_+4285	F55C7.7_AGmRNA_5p_-_+12305	RIT1P.230_AGncRNA_5p_+_-13264	F55C7.2_AGmRNA_3p_+_+13414
4029229	I	4029108	4029485	.	0	.	3.12007	15.8519	14.1413	4029229	AG1201	RIT1P.876_AGmRNA_3p_+_+265	F55C7.7_WBcoding_5p_-_+2400	C09D1.1_WBcoding_5p_+_-6517	F55C7.2_WBcoding_3p_+_+23207	F55C7.7_WBcoding_3p_-_-29884	frag132_LUncRNA_3p_-_+14325	frag131_LUncRNA_5p_+_-14325	frag132_LUncRNA_5p_-_+14385	frag131_LUncRNA_3p_+_-14385	21ur-15385_WB21uRNA_5p_-_-8996	21ur-14824_WB21uRNA_3p_-_+28710	21ur-13258_WB21uRNA_5p_-_-135296	21ur-11567_WB21uRNA_3p_+_+283704	RIT1P.876_AGmRNA_3p_+_+265	F55C7.7_AGmRNA_5p_-_+2512	RIT1P.230_AGncRNA_5p_+_-3471	C09D1.1_AGmRNA_5p_+_-6175
4029750	I	4029644	4029836	.	0	.	2.35136	7.98073	6.58418	4029750	AG1201	RIT1P.876_AGmRNA_3p_+_+786	F55C7.7_WBcoding_5p_-_+1879	C09D1.1_WBcoding_5p_+_-5996	F55C7.2_WBcoding_3p_+_+23728	F55C7.7_WBcoding_3p_-_-30405	frag132_LUncRNA_3p_-_+13804	frag131_LUncRNA_5p_+_-13804	frag132_LUncRNA_5p_-_+13864	frag131_LUncRNA_3p_+_-13864	21ur-15385_WB21uRNA_5p_-_-9517	21ur-14824_WB21uRNA_3p_-_+28189	21ur-13258_WB21uRNA_5p_-_-135817	21ur-11567_WB21uRNA_3p_+_+284225	RIT1P.876_AGmRNA_3p_+_+786	F55C7.7_AGmRNA_5p_-_+1991	RIT1P.230_AGncRNA_5p_+_-2950	C09D1.1_AGmRNA_5p_+_-5654
4137017	I	4136852	4137343	.	0	.	2.39406	8.36995	6.95395	4137017	AG1201	E01A2.5_AGmRNA_5p_-_+57	E01A2.5_WBcoding_5p_-_+59	E01A2.6_WBcoding_3p_-_+198	E01A2.2_WBcoding_3p_+_+1599	E01A2.5_WBcoding_3p_-_-1775	E01A2.11_WBsnoRNA_3p_-_+1193	E01A2.9_WBsnoRNA_3p_-_+1589	H31G24.2_WBps_3p_+_+13979	frag133_LUncRNA_3p_-_+35188	21ur-14824_WB21uRNA_5p_-_-79058	21ur-15385_WB21uRNA_5p_-_-116784	21ur-13258_WB21uRNA_5p_-_-243084	21ur-14920_WB21uRNA_3p_-_+342623	E01A2.5_AGmRNA_5p_-_+57	E01A2.6_AGmRNA_3p_-_+137	E01A2.1_AGmRNA_5p_+_-782	E01A2.2_AGmRNA_3p_+_+1755
4140037	I	4138801	4141421	.	0	.	6.99187	72.1214	69.1664	4140037	CDS	E01A2.1_WBcoding_5p_+_+521	E01A2.1_WBcoding_5p_+_+521	E01A2.6_WBcoding_5p_-_-1012	E01A2.7_WBcoding_3p_-_+2251	E01A2.1_WBcoding_3p_+_-2784	E01A2.9_WBsnoRNA_5p_-_-1305	E01A2.11_WBsnoRNA_5p_-_-1702	H31G24.2_WBps_3p_+_+16999	frag133_LUncRNA_3p_-_+32168	21ur-14824_WB21uRNA_5p_-_-82078	21ur-15385_WB21uRNA_5p_-_-119804	21ur-13258_WB21uRNA_5p_-_-246104	21ur-14920_WB21uRNA_3p_-_+339603	E01A2.6_AGmRNA_5p_-_-1083	E01A2.1_AGmRNA_3p_+_-2235	E01A2.7_AGmRNA_3p_-_+2247	E01A2.6_AGmRNA_3p_-_-2883
4173419	I	4172283	4176060	.	0	.	6.52912	78.5619	75.4756	4173419	CDS	R12E2.11_WBcoding_5p_-_+209	R12E2.11_WBcoding_5p_-_+209	R12E2.12_WBcoding_3p_-_+333	R12E2.11_WBcoding_3p_-_-953	R12E2.12_WBcoding_5p_-_+1359	R12E2.16_WBsnRNA_3p_+_+1102	frag133_LUncRNA_5p_-_-1112	R12E2.16_WBsnRNA_5p_+_+1211	frag133_LUncRNA_3p_-_-1214	21ur-14824_WB21uRNA_5p_-_-115460	21ur-15385_WB21uRNA_5p_-_-153186	21ur-13258_WB21uRNA_5p_-_-279486	21ur-14920_WB21uRNA_3p_-_+306221	R12E2.11_AGmRNA_5p_-_+552	R12E2.12_AGmRNA_3p_-_+554	R12E2.11_AGmRNA_3p_-_-976	RIT1P.1709_AGncRNA_3p_+_+980
4178993	I	4178059	4179426	.	0	.	6.02057	56.2228	53.5716	4178993	AG1201	R12E2.2_AGmRNA_5p_+_+179	R12E2.2_WBcoding_5p_+_+181	R12E2.13_WBcoding_5p_-_-542	R12E2.3_WBcoding_3p_+_+1719	R12E2.2_WBcoding_3p_+_-3167	R12E2.17_WBsnoRNA_3p_+_+2927	R12E2.16_WBsnRNA_3p_+_+6676	frag133_LUncRNA_5p_-_-6686	R12E2.16_WBsnRNA_5p_+_+6785	21ur-14824_WB21uRNA_5p_-_-121034	21ur-15385_WB21uRNA_5p_-_-158760	21ur-13258_WB21uRNA_5p_-_-285060	21ur-14920_WB21uRNA_3p_-_+300647	R12E2.2_AGmRNA_5p_+_+179	R12E2.13_AGmRNA_5p_-_-544	RIT1P.1453_AGncRNA_3p_+_+1016	R12E2.13_AGmRNA_3p_-_-1763
4185232	I	4185058	4185355	.	0	.	2.29982	7.18699	5.83196	4185232	AG1201	C18E3.7_AGmRNA_5p_+_+92	C18E3.7_WBcoding_5p_+_+170	R12E2.1_WBcoding_3p_+_+238	R12E2.2_WBcoding_3p_+_+3072	C18E3.7_WBcoding_3p_+_-4700	R12E2.17_WBsnoRNA_3p_+_+9166	R12E2.16_WBsnRNA_3p_+_+12915	frag133_LUncRNA_5p_-_-12925	R12E2.16_WBsnRNA_5p_+_+13024	21ur-14824_WB21uRNA_5p_-_-127273	21ur-15385_WB21uRNA_5p_-_-164999	21ur-13258_WB21uRNA_5p_-_-291299	21ur-14920_WB21uRNA_3p_-_+294408	C18E3.7_AGmRNA_5p_+_+92	R12E2.2_AGmRNA_3p_+_+3058	C18E3.7_AGmRNA_3p_+_-4698	C18E3.6_AGmRNA_5p_+_-4928
4185628	I	4185537	4185745	.	0	.	3.48463	19.0492	17.2453	4185628	AG1201	C18E3.7_AGmRNA_5p_+_+488	C18E3.7_WBcoding_5p_+_+566	R12E2.1_WBcoding_3p_+_+634	R12E2.2_WBcoding_3p_+_+3468	C18E3.7_WBcoding_3p_+_-4304	R12E2.17_WBsnoRNA_3p_+_+9562	R12E2.16_WBsnRNA_3p_+_+13311	frag133_LUncRNA_5p_-_-13321	R12E2.16_WBsnRNA_5p_+_+13420	21ur-14824_WB21uRNA_5p_-_-127669	21ur-15385_WB21uRNA_5p_-_-165395	21ur-13258_WB21uRNA_5p_-_-291695	21ur-14920_WB21uRNA_3p_-_+294012	C18E3.7_AGmRNA_5p_+_+488	R12E2.2_AGmRNA_3p_+_+3454	C18E3.7_AGmRNA_3p_+_-4302	C18E3.6_AGmRNA_5p_+_-4532
4200956	I	4200849	4201047	.	0	.	2.37918	7.76604	6.37489	4200956	CDS	C18E3.4_WBcoding_5p_+_-1463	C18E3.4_WBcoding_5p_+_-1463	C18E3.5_WBcoding_3p_+_-2351	C18E3.3_WBcoding_5p_+_-2504	C18E3.8_WBcoding_3p_-_+7561	frag134_LUncRNA_3p_-_+11707	R12E2.17_WBsnoRNA_3p_+_+24890	R12E2.16_WBsnRNA_3p_+_+28639	frag133_LUncRNA_5p_-_-28649	21ur-14824_WB21uRNA_5p_-_-142997	21ur-15385_WB21uRNA_5p_-_-180723	21ur-14920_WB21uRNA_3p_-_+278684	21ur-13258_WB21uRNA_5p_-_-307023	C18E3.5_AGmRNA_3p_+_-2217	C18E3.3_AGmRNA_5p_+_-2506	C18E3.8_AGmRNA_3p_-_+7561	C18E3.6_AGmRNA_3p_+_+7825
4247434	I	4247306	4247508	.	0	.	2.62267	10.5249	9.01134	4247434	CDS	C43E11.8_WBcoding_5p_-_+147	C43E11.8_WBcoding_5p_-_+147	C43E11.4_WBcoding_5p_+_-321	C43E11.11_WBcoding_5p_+_-2049	C43E11.8_WBcoding_3p_-_-4614	frag134_LUncRNA_5p_-_-34647	linc-85_WBlnc_5p_+_-47591	frag135_LUncRNA_5p_+_-64383	R12E2.17_WBsnoRNA_3p_+_+71368	21ur-14824_WB21uRNA_5p_-_-189475	21ur-15385_WB21uRNA_5p_-_-227201	21ur-14920_WB21uRNA_3p_-_+232206	21ur-11631_WB21uRNA_3p_-_+337335	C43E11.8_AGmRNA_5p_-_+147	C43E11.4_AGmRNA_5p_+_-323	C43E11.11_AGmRNA_5p_+_-2060	C43E11.4_AGmRNA_3p_+_-2064
4253725	I	4253460	4254014	.	0	.	3.72063	28.2982	26.2491	4253725	CDS	C43E11.12_WBcoding_3p_+_-415	C43E11.12_WBcoding_3p_+_-415	C43E11.11_WBcoding_3p_+_+555	C43E11.3_WBcoding_5p_+_-656	C43E11.11_WBcoding_5p_+_+4242	frag134_LUncRNA_5p_-_-40938	linc-85_WBlnc_5p_+_-41300	frag135_LUncRNA_5p_+_-58092	frag136_LUncRNA_3p_-_+68586	21ur-14824_WB21uRNA_5p_-_-195766	21ur-14920_WB21uRNA_3p_-_+225915	21ur-15385_WB21uRNA_5p_-_-233492	21ur-11631_WB21uRNA_3p_-_+331044	C43E11.3_AGmRNA_5p_+_+453	C43E11.11_AGmRNA_3p_+_+652	RIT1M.500_AGncRNA_5p_-_+964	C43E11.4_AGmRNA_3p_+_+4227
4254364	I	4254233	4255099	.	0	.	4.33358	35.19	32.9754	4254364	CDS	C43E11.3_WBcoding_5p_+_-17	C43E11.3_WBcoding_5p_+_-17	C43E11.12_WBcoding_3p_+_+224	C43E11.11_WBcoding_3p_+_+1194	C43E11.4_WBcoding_3p_+_+4980	linc-85_WBlnc_5p_+_-40661	frag134_LUncRNA_5p_-_-41577	linc-85_WBlnc_3p_+_-42378	frag135_LUncRNA_5p_+_-57453	21ur-14824_WB21uRNA_5p_-_-196405	21ur-14920_WB21uRNA_3p_-_+225276	21ur-15385_WB21uRNA_5p_-_-234131	21ur-11631_WB21uRNA_3p_-_+330405	RIT1M.500_AGncRNA_5p_-_+325	C43E11.3_AGmRNA_5p_+_+1092	C43E11.11_AGmRNA_3p_+_+1291	RIT1M.500_AGncRNA_3p_-_-2057
4297802	I	4297692	4297892	.	0	.	3.04605	15.522	13.8256	4297802	CDS	Y47D9A.2_WBcoding_5p_+_-458	Y47D9A.2_WBcoding_5p_+_-458	Y47D9A.1_WBcoding_5p_+_-6129	Y47D9A.5_WBcoding_5p_-_-18179	Y47D9A.3_WBcoding_3p_+_+20854	linc-85_WBlnc_3p_+_+1060	frag135_LUncRNA_5p_+_-14015	frag136_LUncRNA_3p_-_+24509	frag137_LUncRNA_3p_-_+26292	21ur-14920_WB21uRNA_3p_-_+181838	21ur-14824_WB21uRNA_5p_-_-239843	21ur-15385_WB21uRNA_5p_-_-277569	21ur-11631_WB21uRNA_3p_-_+286967	RIT1M.645_AGmRNA_5p_-_+911	Y47D9A.2_AGmRNA_5p_+_+1971	Y47D9A.1_AGmRNA_5p_+_-4797	RIT1M.1104_AGncRNA_3p_-_+9976
4298537	I	4298468	4298702	.	0	.	2.47124	10.2175	8.71976	4298537	AG1201	RIT1M.645_AGmRNA_5p_-_+176	Y47D9A.2_WBcoding_5p_+_+277	Y47D9A.1_WBcoding_5p_+_-5394	Y47D9A.5_WBcoding_5p_-_-18914	Y47D9A.3_WBcoding_3p_+_+21589	linc-85_WBlnc_3p_+_+1795	frag135_LUncRNA_5p_+_-13280	frag136_LUncRNA_3p_-_+23774	frag137_LUncRNA_3p_-_+25557	21ur-14920_WB21uRNA_3p_-_+181103	21ur-14824_WB21uRNA_5p_-_-240578	21ur-15385_WB21uRNA_5p_-_-278304	21ur-11631_WB21uRNA_3p_-_+286232	RIT1M.645_AGmRNA_5p_-_+176	Y47D9A.2_AGmRNA_5p_+_+2706	Y47D9A.1_AGmRNA_5p_+_-4062	RIT1M.1104_AGncRNA_3p_-_+9241
4299437	I	4299291	4299732	.	0	.	2.86472	12.245	10.6606	4299437	AG1201	RIT1M.645_AGmRNA_5p_-_-724	Y47D9A.2_WBcoding_5p_+_+1177	Y47D9A.1_WBcoding_5p_+_-4494	Y47D9A.5_WBcoding_5p_-_-19814	ZK973.6_WBcoding_5p_+_-21659	linc-85_WBlnc_3p_+_+2695	frag135_LUncRNA_5p_+_-12380	frag136_LUncRNA_3p_-_+22874	frag137_LUncRNA_3p_-_+24657	21ur-14920_WB21uRNA_3p_-_+180203	21ur-14824_WB21uRNA_5p_-_-241478	21ur-15385_WB21uRNA_5p_-_-279204	21ur-11631_WB21uRNA_3p_-_+285332	RIT1M.645_AGmRNA_5p_-_-724	Y47D9A.2_AGmRNA_3p_+_-2751	Y47D9A.1_AGmRNA_5p_+_-3162	RIT1M.645_AGmRNA_3p_-_-3574
4302988	I	4302543	4303074	.	0	.	2.42773	8.17805	6.76676	4302988	AG1201	Y47D9A.1_AGmRNA_5p_+_+389	Y47D9A.2_WBcoding_3p_+_+742	Y47D9A.1_WBcoding_5p_+_-943	Y47D9A.2_WBcoding_5p_+_+4728	Y47D9A.1_WBcoding_3p_+_-5257	linc-85_WBlnc_3p_+_+6246	frag135_LUncRNA_5p_+_-8829	frag136_LUncRNA_3p_-_+19323	frag137_LUncRNA_3p_-_+21106	21ur-14920_WB21uRNA_3p_-_+176652	21ur-14824_WB21uRNA_5p_-_-245029	21ur-11631_WB21uRNA_3p_-_+281781	21ur-15385_WB21uRNA_5p_-_-282755	Y47D9A.1_AGmRNA_5p_+_+389	Y47D9A.2_AGmRNA_3p_+_+800	RIT1M.645_AGmRNA_5p_-_-4275	RIT1M.1104_AGncRNA_3p_-_+4790
4328568	I	4328424	4328655	.	0	.	2.28207	6.9677	5.61731	4328568	ncRNA	frag138_LUncRNA_3p_-_+549	ZK973.6_WBcoding_5p_+_+7472	Y47D9A.1_WBcoding_3p_+_+20323	Y47D9A.2_WBcoding_3p_+_+26322	ZK973.6_WBcoding_3p_+_-30538	frag138_LUncRNA_3p_-_+549	frag137_LUncRNA_5p_-_-4347	frag139_LUncRNA_3p_-_+5935	frag136_LUncRNA_5p_-_-6108	21ur-14920_WB21uRNA_3p_-_+151072	21ur-11631_WB21uRNA_3p_-_+256201	21ur-14824_WB21uRNA_5p_-_-270609	21ur-14833_WB21uRNA_5p_+_-306424	RIT1M.1857_AGncRNA_5p_-_-2466	ZK973.6_AGmRNA_5p_+_+10688	RIT1P.746_AGncRNA_3p_+_+12948	RIT1M.1104_AGncRNA_5p_-_-20249
4373617	I	4373555	4373718	.	0	.	2.56822	9.43243	7.97123	4373617	CDS	ZK973.2_WBcoding_5p_+_-40	ZK973.2_WBcoding_5p_+_-40	ZK973.10_WBcoding_5p_-_-496	ZK973.9_WBcoding_5p_-_-1480	ZK973.3_WBcoding_3p_+_+3112	frag149_LUncRNA_5p_-_-17835	frag148_LUncRNA_5p_-_-18135	frag147_LUncRNA_5p_-_-20722	frag146_LUncRNA_5p_-_-21022	21ur-14920_WB21uRNA_3p_-_+106023	21ur-11631_WB21uRNA_3p_-_+211152	21ur-14833_WB21uRNA_5p_+_-261375	21ur-12047_WB21uRNA_3p_-_+307286	ZK973.2_AGmRNA_5p_+_+138	ZK973.10_AGmRNA_5p_-_-588	ZK973.9_AGmRNA_5p_-_-1278	ZK973.10_AGmRNA_3p_-_-1361
4381768	I	4381638	4381857	.	0	.	2.37918	7.76604	6.37489	4381768	CDS	ZK973.11_WBcoding_5p_-_+131	ZK973.11_WBcoding_5p_-_+131	ZK973.1_WBcoding_5p_+_-798	ZK973.2_WBcoding_3p_+_+2416	ZK973.11_WBcoding_3p_-_-2447	frag149_LUncRNA_5p_-_-25986	frag148_LUncRNA_5p_-_-26286	frag147_LUncRNA_5p_-_-28873	frag150_LUncRNA_5p_+_-29104	21ur-14920_WB21uRNA_3p_-_+97872	21ur-11631_WB21uRNA_3p_-_+203001	21ur-14833_WB21uRNA_5p_+_-253224	21ur-12047_WB21uRNA_3p_-_+299135	ZK973.11_AGmRNA_5p_-_+493	ZK973.1_AGmRNA_5p_+_-768	ZK973.11_AGmRNA_3p_-_-2442	ZK973.2_AGmRNA_3p_+_+2446
4386737	I	4386246	4387018	.	0	.	4.04518	30.0795	27.9855	4386737	AG1201	T21E12.4_AGmRNA_5p_+_+2	T21E12.4_WBcoding_5p_+_-51	ZK973.1_WBcoding_3p_+_+1511	ZK973.11_WBcoding_5p_-_-4838	ZK973.2_WBcoding_3p_+_+7385	frag150_LUncRNA_5p_+_-24135	frag151_LUncRNA_3p_-_+24163	frag150_LUncRNA_3p_+_-24324	frag152_LUncRNA_5p_+_-25280	21ur-14920_WB21uRNA_3p_-_+92903	21ur-11631_WB21uRNA_3p_-_+198032	21ur-14833_WB21uRNA_5p_+_-248255	21ur-12047_WB21uRNA_3p_-_+294166	T21E12.4_AGmRNA_5p_+_+2	ZK973.1_AGmRNA_3p_+_+1521	ZK973.11_AGmRNA_5p_-_-4476	ZK973.2_AGmRNA_3p_+_+7415
4433131	I	4432836	4433260	.	0	.	2.5734	9.46362	7.99235	4433131	CDS	C41D11.3_WBcoding_5p_-_-1214	C41D11.3_WBcoding_5p_-_-1214	C41D11.10_WBcoding_3p_+_+5104	C11D9.1_WBcoding_3p_+_+6954	C41D11.4_WBcoding_3p_-_+8516	frag152_LUncRNA_3p_+_+21029	frag150_LUncRNA_3p_+_+22070	frag151_LUncRNA_5p_-_-22098	frag150_LUncRNA_5p_+_+22259	21ur-14920_WB21uRNA_3p_-_+46509	21ur-11631_WB21uRNA_3p_-_+151638	21ur-14833_WB21uRNA_5p_+_-201861	21ur-12047_WB21uRNA_3p_-_+247772	C41D11.3_AGmRNA_3p_-_-4416	C41D11.10_AGmRNA_3p_+_+5086	C11D9.1_AGmRNA_3p_+_+6937	C41D11.3_AGmRNA_5p_-_+11277
4434409	I	4434307	4434497	.	0	.	2.62195	9.90817	8.4172	4434409	CDS	C41D11.3_WBcoding_5p_-_-2492	C41D11.3_WBcoding_5p_-_-2492	C41D11.10_WBcoding_3p_+_+6382	C41D11.4_WBcoding_3p_-_+7238	C41D11.10_WBcoding_5p_+_+7384	frag152_LUncRNA_3p_+_+22307	frag150_LUncRNA_3p_+_+23348	frag151_LUncRNA_5p_-_-23376	frag150_LUncRNA_5p_+_+23537	21ur-14920_WB21uRNA_3p_-_+45231	21ur-11631_WB21uRNA_3p_-_+150360	21ur-14833_WB21uRNA_5p_+_-200583	21ur-12047_WB21uRNA_3p_-_+246494	C41D11.3_AGmRNA_3p_-_-5694	C41D11.10_AGmRNA_3p_+_+6364	C11D9.1_AGmRNA_3p_+_+8215	C41D11.3_AGmRNA_5p_-_+9999
4435088	I	4434963	4435151	.	0	.	2.47629	8.59842	7.16688	4435088	CDS	C41D11.3_WBcoding_5p_-_-3171	C41D11.3_WBcoding_5p_-_-3171	C41D11.4_WBcoding_3p_-_+6559	C41D11.3_WBcoding_3p_-_-6612	C41D11.10_WBcoding_3p_+_+7061	frag152_LUncRNA_3p_+_+22986	frag150_LUncRNA_3p_+_+24027	frag151_LUncRNA_5p_-_-24055	frag150_LUncRNA_5p_+_+24216	21ur-14920_WB21uRNA_3p_-_+44552	21ur-11631_WB21uRNA_3p_-_+149681	21ur-14833_WB21uRNA_5p_+_-199904	21ur-12047_WB21uRNA_3p_-_+245815	C41D11.3_AGmRNA_3p_-_-6373	C41D11.10_AGmRNA_3p_+_+7043	C11D9.1_AGmRNA_3p_+_+8894	C41D11.3_AGmRNA_5p_-_+9320
4436418	I	4436327	4436662	.	0	.	2.13419	6.33513	5.02278	4436418	CDS	C41D11.3_WBcoding_5p_-_-4501	C41D11.3_WBcoding_5p_-_-4501	C41D11.4_WBcoding_3p_-_+5229	C41D11.3_WBcoding_3p_-_-7942	C41D11.2_WBcoding_5p_+_-8302	frag152_LUncRNA_3p_+_+24316	frag150_LUncRNA_3p_+_+25357	frag151_LUncRNA_5p_-_-25385	frag150_LUncRNA_5p_+_+25546	21ur-14920_WB21uRNA_3p_-_+43222	21ur-11631_WB21uRNA_3p_-_+148351	21ur-14833_WB21uRNA_5p_+_-198574	21ur-12047_WB21uRNA_3p_-_+244485	C41D11.3_AGmRNA_3p_-_-7703	C41D11.2_AGmRNA_5p_+_-8268	C41D11.10_AGmRNA_3p_+_+8373	C41D11.2_AGmRNA_3p_+_-10127
4437673	I	4437650	4437799	.	0	.	2.18496	6.20469	4.89598	4437673	CDS	C41D11.4_WBcoding_3p_-_+3974	C41D11.4_WBcoding_3p_-_+3974	C41D11.3_WBcoding_5p_-_-5756	C41D11.4_WBcoding_5p_-_+6669	C41D11.2_WBcoding_5p_+_-7047	frag152_LUncRNA_3p_+_+25571	frag150_LUncRNA_3p_+_+26612	frag151_LUncRNA_5p_-_-26640	frag150_LUncRNA_5p_+_+26801	21ur-14920_WB21uRNA_3p_-_+41967	21ur-11631_WB21uRNA_3p_-_+147096	21ur-14833_WB21uRNA_5p_+_-197319	21ur-12047_WB21uRNA_3p_-_+243230	C41D11.3_AGmRNA_5p_-_+6735	C41D11.2_AGmRNA_5p_+_-7013	C41D11.3_AGmRNA_3p_-_-8958	C41D11.8_AGmRNA_3p_-_+8990
4438742	I	4438600	4438957	.	0	.	2.76762	11.288	9.74035	4438742	CDS	C41D11.4_WBcoding_3p_-_+2905	C41D11.4_WBcoding_3p_-_+2905	C41D11.2_WBcoding_5p_+_-5978	C41D11.3_WBcoding_5p_-_-6825	C41D11.8_WBcoding_3p_-_+7841	frag152_LUncRNA_3p_+_+26640	frag150_LUncRNA_3p_+_+27681	frag151_LUncRNA_5p_-_-27709	frag150_LUncRNA_5p_+_+27870	21ur-14920_WB21uRNA_3p_-_+40898	21ur-11631_WB21uRNA_3p_-_+146027	21ur-14833_WB21uRNA_5p_+_-196250	21ur-12047_WB21uRNA_3p_-_+242161	C41D11.3_AGmRNA_5p_-_+5666	C41D11.2_AGmRNA_5p_+_-5944	C41D11.8_AGmRNA_3p_-_+7921	C41D11.9_AGmRNA_3p_-_+9839
4486451	I	4486222	4486463	.	0	.	2.33062	7.36254	5.99163	4486451	CDS	T01A4.1_WBcoding_5p_+_+5212	T01A4.1_WBcoding_5p_+_+5212	C41D11.1_WBcoding_3p_+_+16989	T01A4.1_WBcoding_3p_+_-21911	Y119C1B.4_WBcoding_3p_-_+22478	frag153_LUncRNA_3p_-_+8448	frag154_LUncRNA_3p_-_+10223	linc-104_WBlnc_5p_-_-18766	Y119C1B.13_WBsnoRNA_3p_-_+53439	21ur-14920_WB21uRNA_5p_-_-6791	21ur-11631_WB21uRNA_3p_-_+98318	21ur-14833_WB21uRNA_5p_+_-148541	21ur-12047_WB21uRNA_3p_-_+194452	T01A4.1_AGmRNA_5p_+_+5277	RIT1M.275_AGncRNA_3p_-_+13982	C41D11.1_AGmRNA_3p_+_+16992	RIT1M.1548_AGncRNA_5p_-_-18228
4490030	I	4489915	4490142	.	0	.	3.27763	17.596	15.8315	4490030	ncRNA	frag153_LUncRNA_3p_-_+4869	T01A4.1_WBcoding_5p_+_+8791	Y119C1B.4_WBcoding_3p_-_+18899	C41D11.1_WBcoding_3p_+_+20568	Y119C1B.4_WBcoding_5p_-_+21097	frag153_LUncRNA_3p_-_+4869	frag154_LUncRNA_3p_-_+6644	linc-104_WBlnc_5p_-_-22345	Y119C1B.13_WBsnoRNA_3p_-_+49860	21ur-14920_WB21uRNA_5p_-_-10370	21ur-11631_WB21uRNA_3p_-_+94739	21ur-14833_WB21uRNA_5p_+_-144962	21ur-12047_WB21uRNA_3p_-_+190873	T01A4.1_AGmRNA_5p_+_+8856	RIT1M.275_AGncRNA_3p_-_+10403	Y119C1B.4_AGmRNA_3p_-_+18892	T01A4.1_AGmRNA_3p_+_-18912
4492218	I	4492070	4492536	.	0	.	2.80527	12.8931	11.287	4492218	ncRNA	frag153_LUncRNA_3p_-_+2681	T01A4.1_WBcoding_5p_+_+10979	Y119C1B.4_WBcoding_3p_-_+16711	Y119C1B.5_WBcoding_3p_-_+19223	C41D11.1_WBcoding_3p_+_+22756	frag153_LUncRNA_3p_-_+2681	frag154_LUncRNA_3p_-_+4456	linc-104_WBlnc_5p_-_-24533	Y119C1B.13_WBsnoRNA_3p_-_+47672	21ur-14920_WB21uRNA_5p_-_-12558	21ur-11631_WB21uRNA_3p_-_+92551	21ur-14833_WB21uRNA_5p_+_-142774	21ur-12047_WB21uRNA_3p_-_+188685	RIT1M.275_AGncRNA_3p_-_+8215	T01A4.1_AGmRNA_5p_+_+11044	Y119C1B.4_AGmRNA_3p_-_+16704	T01A4.1_AGmRNA_3p_+_-16724
4492824	I	4492740	4493244	.	0	.	3.01039	13.7341	12.0948	4492824	ncRNA	frag153_LUncRNA_3p_-_+2075	T01A4.1_WBcoding_5p_+_+11585	Y119C1B.4_WBcoding_3p_-_+16105	Y119C1B.5_WBcoding_3p_-_+18617	C41D11.1_WBcoding_3p_+_+23362	frag153_LUncRNA_3p_-_+2075	frag154_LUncRNA_3p_-_+3850	linc-104_WBlnc_5p_-_-25139	Y119C1B.13_WBsnoRNA_3p_-_+47066	21ur-14920_WB21uRNA_5p_-_-13164	21ur-11631_WB21uRNA_3p_-_+91945	21ur-14833_WB21uRNA_5p_+_-142168	21ur-12047_WB21uRNA_3p_-_+188079	RIT1M.275_AGncRNA_3p_-_+7609	T01A4.1_AGmRNA_5p_+_+11650	Y119C1B.4_AGmRNA_3p_-_+16098	T01A4.1_AGmRNA_3p_+_-16118
4493573	I	4493363	4494028	.	0	.	2.5734	9.46362	7.99235	4493573	ncRNA	frag153_LUncRNA_3p_-_+1326	T01A4.1_WBcoding_5p_+_+12334	Y119C1B.4_WBcoding_3p_-_+15356	Y119C1B.5_WBcoding_3p_-_+17868	Y119C1B.6_WBcoding_3p_-_+23819	frag153_LUncRNA_3p_-_+1326	frag154_LUncRNA_3p_-_+3101	linc-104_WBlnc_5p_-_-25888	Y119C1B.13_WBsnoRNA_3p_-_+46317	21ur-14920_WB21uRNA_5p_-_-13913	21ur-11631_WB21uRNA_3p_-_+91196	21ur-14833_WB21uRNA_5p_+_-141419	21ur-12047_WB21uRNA_3p_-_+187330	RIT1M.275_AGncRNA_3p_-_+6860	T01A4.1_AGmRNA_5p_+_+12399	Y119C1B.4_AGmRNA_3p_-_+15349	T01A4.1_AGmRNA_3p_+_-15369
4494958	I	4494871	4495037	.	0	.	2.91328	12.7344	11.1309	4494958	ncRNA	frag153_LUncRNA_3p_-_-59	T01A4.1_WBcoding_3p_+_-13404	Y119C1B.4_WBcoding_3p_-_+13971	Y119C1B.5_WBcoding_3p_-_+16483	Y119C1B.6_WBcoding_3p_-_+22434	frag153_LUncRNA_3p_-_-59	frag154_LUncRNA_3p_-_+1716	linc-104_WBlnc_5p_-_-27273	Y119C1B.13_WBsnoRNA_3p_-_+44932	21ur-14920_WB21uRNA_5p_-_-15298	21ur-11631_WB21uRNA_3p_-_+89811	21ur-14833_WB21uRNA_5p_+_-140034	21ur-12047_WB21uRNA_3p_-_+185945	RIT1M.275_AGncRNA_3p_-_+5475	T01A4.1_AGmRNA_5p_+_+13784	Y119C1B.4_AGmRNA_3p_-_+13964	T01A4.1_AGmRNA_3p_+_-13984
4496262	I	4496162	4496311	.	0	.	2.26263	7.55242	6.17768	4496262	ncRNA	frag154_LUncRNA_3p_-_+412	T01A4.1_WBcoding_3p_+_-12100	Y119C1B.4_WBcoding_3p_-_+12667	T01A4.1_WBcoding_5p_+_+15023	Y119C1B.5_WBcoding_3p_-_+15179	frag154_LUncRNA_3p_-_+412	frag153_LUncRNA_5p_-_-1203	linc-104_WBlnc_5p_-_-28577	Y119C1B.13_WBsnoRNA_3p_-_+43628	21ur-14920_WB21uRNA_5p_-_-16602	21ur-11631_WB21uRNA_3p_-_+88507	21ur-14833_WB21uRNA_5p_+_-138730	21ur-12047_WB21uRNA_3p_-_+184641	RIT1M.275_AGncRNA_3p_-_+4171	Y119C1B.4_AGmRNA_3p_-_+12660	T01A4.1_AGmRNA_3p_+_-12680	Y119C1B.4_AGmRNA_5p_-_+14898
4496960	I	4496833	4497079	.	0	.	1.99434	5.59101	4.32156	4496960	ncRNA	frag154_LUncRNA_5p_-_-145	T01A4.1_WBcoding_3p_+_-11402	Y119C1B.4_WBcoding_3p_-_+11969	Y119C1B.5_WBcoding_3p_-_+14481	T01A4.1_WBcoding_5p_+_+15721	frag154_LUncRNA_5p_-_-145	frag153_LUncRNA_5p_-_-1901	linc-104_WBlnc_5p_-_-29275	Y119C1B.13_WBsnoRNA_3p_-_+42930	21ur-14920_WB21uRNA_5p_-_-17300	21ur-11631_WB21uRNA_3p_-_+87809	21ur-14833_WB21uRNA_5p_+_-138032	21ur-12047_WB21uRNA_3p_-_+183943	RIT1M.275_AGncRNA_3p_-_+3473	Y119C1B.4_AGmRNA_3p_-_+11962	T01A4.1_AGmRNA_3p_+_-11982	Y119C1B.4_AGmRNA_5p_-_+14200
4516066	I	4515819	4516185	.	0	.	3.22691	16.8094	15.0733	4516066	CDS	Y119C1B.5_WBcoding_5p_-_+18	Y119C1B.5_WBcoding_5p_-_+18	Y119C1B.6_WBcoding_3p_-_+1326	Y119C1B.12_WBcoding_5p_+_-4005	Y119C1B.5_WBcoding_3p_-_-4625	frag154_LUncRNA_5p_-_-19251	frag153_LUncRNA_5p_-_-21007	Y119C1B.13_WBsnoRNA_3p_-_+23824	linc-104_WBlnc_5p_-_-48381	21ur-14920_WB21uRNA_5p_-_-36406	21ur-11631_WB21uRNA_3p_-_+68703	21ur-14833_WB21uRNA_5p_+_-118926	21ur-12047_WB21uRNA_3p_-_+164837	Y119C1B.5_AGmRNA_5p_-_+18	Y119C1B.6_AGmRNA_3p_-_+1102	Y119C1B.5_AGmRNA_3p_-_-4619	Y119C1B.4_AGmRNA_5p_-_-4906
4516761	I	4516432	4516884	.	0	.	2.42773	8.17805	6.76676	4516761	AG1201	Y119C1B.6_AGmRNA_3p_-_+407	Y119C1B.6_WBcoding_3p_-_+631	Y119C1B.5_WBcoding_5p_-_-677	Y119C1B.6_WBcoding_5p_-_+1705	Y119C1B.12_WBcoding_5p_+_-3310	frag154_LUncRNA_5p_-_-19946	frag153_LUncRNA_5p_-_-21702	Y119C1B.13_WBsnoRNA_3p_-_+23129	linc-104_WBlnc_5p_-_-49076	21ur-14920_WB21uRNA_5p_-_-37101	21ur-11631_WB21uRNA_3p_-_+68008	21ur-14833_WB21uRNA_5p_+_-118231	21ur-12047_WB21uRNA_3p_-_+164142	Y119C1B.6_AGmRNA_3p_-_+407	Y119C1B.5_AGmRNA_5p_-_-677	Y119C1B.6_AGmRNA_5p_-_+1731	Y119C1B.12_AGmRNA_5p_+_-4767
4535830	I	4534760	4536065	.	0	.	6.16666	68.4966	65.6174	4535830	CDS	Y119C1B.8_WBcoding_5p_-_-1029	Y119C1B.8_WBcoding_5p_-_-1029	Y119C1B.9_WBcoding_3p_-_+1618	Y119C1B.8_WBcoding_3p_-_-9451	Y119C1B.12_WBcoding_3p_+_+13061	Y119C1B.13_WBsnoRNA_3p_-_+4060	frag154_LUncRNA_5p_-_-39015	frag153_LUncRNA_5p_-_-40771	frag155_LUncRNA_5p_+_-48958	21ur-11631_WB21uRNA_3p_-_+48939	21ur-14920_WB21uRNA_5p_-_-56170	21ur-14833_WB21uRNA_5p_+_-99162	21ur-12047_WB21uRNA_3p_-_+145073	Y119C1B.8_AGmRNA_5p_-_+1067	Y119C1B.9_AGmRNA_3p_-_+1817	Y119C1B.8_AGmRNA_3p_-_-9863	Y119C1B.12_AGmRNA_3p_+_+13010
4536425	I	4536193	4536984	.	0	.	9.03571	117.318	113.523	4536425	AG1201	Y119C1B.8_AGmRNA_5p_-_+472	Y119C1B.9_WBcoding_3p_-_+1023	Y119C1B.8_WBcoding_5p_-_-1624	Y119C1B.9_WBcoding_5p_-_+3301	Y119C1B.8_WBcoding_3p_-_-10046	Y119C1B.13_WBsnoRNA_3p_-_+3465	frag154_LUncRNA_5p_-_-39610	frag153_LUncRNA_5p_-_-41366	frag155_LUncRNA_5p_+_-48363	21ur-11631_WB21uRNA_3p_-_+48344	21ur-14920_WB21uRNA_5p_-_-56765	21ur-14833_WB21uRNA_5p_+_-98567	21ur-12047_WB21uRNA_3p_-_+144478	Y119C1B.8_AGmRNA_5p_-_+472	Y119C1B.9_AGmRNA_3p_-_+1222	Y119C1B.8_AGmRNA_3p_-_-10458	Y119C1B.3_AGmRNA_5p_+_-12503
4573409	I	4573327	4573582	.	0	.	1.87728	9.9808	8.48837	4573409	CDS	D1007.2_WBcoding_5p_-_-621	D1007.2_WBcoding_5p_-_-621	D1007.3_WBcoding_3p_-_+2374	D1007.1_WBcoding_5p_-_-3381	D1007.3_WBcoding_5p_-_+3792	frag155_LUncRNA_5p_+_-11379	D1007.20_WBsnoRNA_5p_+_-11841	D1007.17_WBmiRNA_5p_+_-12466	D1007.17a_WBmiRNA_5p_+_-12498	21ur-11631_WB21uRNA_3p_-_+11360	21ur-14833_WB21uRNA_5p_+_-61583	21ur-14920_WB21uRNA_5p_-_-93749	21ur-12047_WB21uRNA_3p_-_+107494	D1007.2_AGmRNA_5p_-_+1508	D1007.3_AGmRNA_3p_-_+1668	D1007.2_AGmRNA_3p_-_-2217	D1007.1_AGmRNA_5p_-_-3381
4573789	I	4573690	4573970	.	0	.	2.04242	7.80305	6.41149	4573789	CDS	D1007.2_WBcoding_5p_-_-1001	D1007.2_WBcoding_5p_-_-1001	D1007.3_WBcoding_3p_-_+1994	D1007.2_WBcoding_3p_-_-2574	D1007.3_WBcoding_5p_-_+3412	frag155_LUncRNA_5p_+_-10999	D1007.20_WBsnoRNA_5p_+_-11461	D1007.17_WBmiRNA_5p_+_-12086	D1007.17a_WBmiRNA_5p_+_-12118	21ur-11631_WB21uRNA_3p_-_+10980	21ur-14833_WB21uRNA_5p_+_-61203	21ur-14920_WB21uRNA_5p_-_-94129	21ur-12047_WB21uRNA_3p_-_+107114	D1007.2_AGmRNA_5p_-_+1128	D1007.3_AGmRNA_3p_-_+1288	D1007.2_AGmRNA_3p_-_-2597	D1007.1_AGmRNA_5p_-_-3761
4579214	I	4579085	4579313	.	0	.	2.62195	9.90817	8.4172	4579214	AG1201	D1007.18_AGmRNA_5p_-_+473	D1007.18_WBcoding_5p_-_+492	D1007.4_WBcoding_3p_-_+751	D1007.5_WBcoding_3p_-_+1479	D1007.3_WBcoding_5p_-_-2013	frag155_LUncRNA_5p_+_-5574	D1007.20_WBsnoRNA_5p_+_-6036	D1007.17_WBmiRNA_5p_+_-6661	D1007.17a_WBmiRNA_5p_+_-6693	21ur-11631_WB21uRNA_3p_-_+5555	21ur-14833_WB21uRNA_5p_+_-55778	21ur-14920_WB21uRNA_5p_-_-99554	21ur-12047_WB21uRNA_3p_-_+101689	D1007.18_AGmRNA_5p_-_+473	D1007.4_AGmRNA_3p_-_+751	RIT1P.181_AGncRNA_5p_+_-809	D1007.3_AGmRNA_5p_-_-1566
4579515	I	4579397	4579605	.	0	.	2.37918	7.76604	6.37489	4579515	AG1201	D1007.18_AGmRNA_5p_-_+172	D1007.18_WBcoding_5p_-_+191	D1007.4_WBcoding_3p_-_+450	D1007.18_WBcoding_3p_-_-819	D1007.4_WBcoding_5p_-_+1089	frag155_LUncRNA_5p_+_-5273	D1007.20_WBsnoRNA_5p_+_-5735	D1007.17_WBmiRNA_5p_+_-6360	D1007.17a_WBmiRNA_5p_+_-6392	21ur-11631_WB21uRNA_3p_-_+5254	21ur-14833_WB21uRNA_5p_+_-55477	21ur-14920_WB21uRNA_5p_-_-99855	21ur-12047_WB21uRNA_3p_-_+101388	D1007.18_AGmRNA_5p_-_+172	D1007.4_AGmRNA_3p_-_+450	RIT1P.181_AGncRNA_5p_+_-508	D1007.18_AGmRNA_3p_-_-819
4584612	I	4583945	4585747	.	0	.	5.09938	49.7822	47.2606	4584612	CDS	D1007.6_WBcoding_5p_-_-96	D1007.6_WBcoding_5p_-_-96	D1007.12_WBcoding_5p_+_-349	D1007.6_WBcoding_3p_-_-738	D1007.5_WBcoding_5p_-_-797	frag155_LUncRNA_5p_+_-176	D1007.20_WBsnoRNA_5p_+_-638	D1007.17_WBmiRNA_5p_+_-1263	D1007.17a_WBmiRNA_5p_+_-1295	21ur-11631_WB21uRNA_3p_-_+157	21ur-14833_WB21uRNA_5p_+_-50380	21ur-12047_WB21uRNA_3p_-_+96291	21ur-14920_WB21uRNA_5p_-_-104952	D1007.6_AGmRNA_5p_-_-106	RIT1P.12_AGmRNA_3p_+_-217	RIT1M.1019_AGmRNA_3p_-_+320	RIT1M.1589_AGncRNA_3p_-_+320
4633251	I	4633119	4633376	.	0	.	2.76762	11.288	9.74035	4633251	CDS	C44E4.1_WBcoding_5p_-_+97	C44E4.1_WBcoding_5p_-_+97	C44E4.4_WBcoding_5p_+_-853	C44E4.6_WBcoding_3p_-_+2465	C44E4.3_WBcoding_3p_-_+4188	frag156_LUncRNA_5p_+_-4583	B0041.9_WBsnoRNA_3p_-_+13476	C44E4.8_WBte_3p_+_+25267	frag157_LUncRNA_5p_+_-27271	21ur-14833_WB21uRNA_5p_+_-1741	21ur-12047_WB21uRNA_3p_-_+47652	21ur-11631_WB21uRNA_5p_-_-48462	21ur-14920_WB21uRNA_5p_-_-153591	C44E4.1_AGmRNA_5p_-_+127	C44E4.6_AGmRNA_3p_-_+812	C44E4.4_AGmRNA_5p_+_-853	RIT1P.1005_AGncRNA_5p_+_-2685
4633953	I	4633747	4634164	.	0	.	3.59304	20.2796	18.4346	4633953	AG1201	C44E4.6_AGmRNA_3p_-_+110	C44E4.4_WBcoding_5p_+_-151	C44E4.1_WBcoding_5p_-_-605	C44E4.6_WBcoding_3p_-_+1763	C44E4.3_WBcoding_3p_-_+3486	frag156_LUncRNA_5p_+_-3881	B0041.9_WBsnoRNA_3p_-_+12774	C44E4.8_WBte_3p_+_+25969	frag157_LUncRNA_5p_+_-26569	21ur-14833_WB21uRNA_5p_+_-1039	21ur-12047_WB21uRNA_3p_-_+46950	21ur-11631_WB21uRNA_5p_-_-49164	21ur-14920_WB21uRNA_5p_-_-154293	C44E4.6_AGmRNA_3p_-_+110	C44E4.4_AGmRNA_5p_+_-151	C44E4.1_AGmRNA_5p_-_-575	C44E4.4_AGmRNA_3p_+_-1678
4635284	I	4635215	4635401	.	0	.	2.50406	10.7329	9.21526	4635284	AG1201	C44E4.4_AGmRNA_3p_+_-347	C44E4.6_WBcoding_3p_-_+432	C44E4.4_WBcoding_5p_+_+1180	C44E4.1_WBcoding_5p_-_-1936	C44E4.6_WBcoding_5p_-_+2045	frag156_LUncRNA_5p_+_-2550	B0041.9_WBsnoRNA_3p_-_+11443	frag157_LUncRNA_5p_+_-25238	C44E4.8_WBte_3p_+_+27300	21ur-14833_WB21uRNA_3p_+_+272	21ur-12047_WB21uRNA_3p_-_+45619	21ur-11631_WB21uRNA_5p_-_-50495	21ur-14920_WB21uRNA_5p_-_-155624	C44E4.4_AGmRNA_3p_+_-347	RIT1P.1005_AGncRNA_5p_+_-652	RIT1P.1639_AGncRNA_5p_+_-652	RIT1P.1479_AGncRNA_5p_+_-742
4636195	I	4635557	4636412	.	0	.	5.63234	49.0715	46.5593	4636195	AG1201	RIT1P.1742_AGncRNA_5p_+_+145	C44E4.6_WBcoding_3p_-_-479	C44E4.3_WBcoding_3p_-_+1244	C44E4.4_WBcoding_3p_+_-1575	C44E4.1_WBcoding_5p_-_-2847	frag156_LUncRNA_5p_+_-1639	B0041.9_WBsnoRNA_3p_-_+10532	frag157_LUncRNA_5p_+_-24327	C44E4.8_WBte_3p_+_+28211	21ur-14833_WB21uRNA_3p_+_+1183	21ur-12047_WB21uRNA_3p_-_+44708	21ur-11631_WB21uRNA_5p_-_-51406	21ur-14920_WB21uRNA_5p_-_-156535	RIT1P.1742_AGncRNA_5p_+_+145	RIT1P.507_AGncRNA_5p_+_+145	RIT1P.1479_AGncRNA_5p_+_+169	RIT1P.1854_AGncRNA_5p_+_+169
4636850	I	4636519	4637290	.	0	.	4.41847	30.9515	28.8329	4636850	AG1201	C44E4.3_AGmRNA_3p_-_-412	C44E4.6_WBcoding_5p_-_+479	C44E4.3_WBcoding_3p_-_+589	C44E4.4_WBcoding_3p_+_-920	C44E4.6_WBcoding_3p_-_-1134	frag156_LUncRNA_5p_+_-984	B0041.9_WBsnoRNA_3p_-_+9877	frag157_LUncRNA_5p_+_-23672	C44E4.8_WBte_3p_+_+28866	21ur-14833_WB21uRNA_3p_+_+1838	21ur-12047_WB21uRNA_3p_-_+44053	21ur-11631_WB21uRNA_5p_-_-52061	21ur-14920_WB21uRNA_5p_-_-157190	C44E4.3_AGmRNA_3p_-_-412	RIT1P.1639_AGncRNA_3p_+_-412	RIT1P.1854_AGncRNA_3p_+_-412	RIT1P.507_AGncRNA_3p_+_-412
4637735	I	4637617	4637847	.	0	.	2.52484	9.02699	7.57519	4637735	CDS	C44E4.4_WBcoding_3p_+_-35	C44E4.4_WBcoding_3p_+_-35	C44E4.3_WBcoding_3p_-_-296	C44E4.6_WBcoding_5p_-_-406	C44E4.3_WBcoding_5p_-_+3148	frag156_LUncRNA_5p_+_-99	B0041.9_WBsnoRNA_3p_-_+8992	frag157_LUncRNA_5p_+_-22787	C44E4.8_WBte_3p_+_+29751	21ur-14833_WB21uRNA_3p_+_+2723	21ur-12047_WB21uRNA_3p_-_+43168	21ur-11631_WB21uRNA_5p_-_-52946	21ur-14920_WB21uRNA_5p_-_-158075	RIT1P.1005_AGncRNA_3p_+_+296	RIT1P.1479_AGncRNA_3p_+_+296	RIT1P.1742_AGncRNA_3p_+_+296	RIT1P.1639_AGncRNA_3p_+_+473
4644987	I	4644885	4645040	.	0	.	2.52484	9.02699	7.57519	4644987	AG1201	Y119C1A.1_AGmRNA_5p_-_-200	B0041.3_WBcoding_5p_+_+549	B0041.4_WBcoding_3p_-_+650	Y119C1A.1_WBcoding_5p_-_-709	B0041.4_WBcoding_5p_-_+1979	B0041.9_WBsnoRNA_3p_-_+1740	frag156_LUncRNA_3p_+_+7016	frag157_LUncRNA_5p_+_-15535	C44E4.8_WBte_3p_+_+37003	21ur-14833_WB21uRNA_3p_+_+9975	21ur-12047_WB21uRNA_3p_-_+35916	21ur-11631_WB21uRNA_5p_-_-60198	21ur-14920_WB21uRNA_5p_-_-165327	Y119C1A.1_AGmRNA_5p_-_-200	B0041.4_AGmRNA_3p_-_+663	B0041.3_AGmRNA_3p_+_-688	RIT1P.1014_AGmRNA_5p_+_-815
4646879	I	4646517	4647551	.	0	.	4.89919	43.0371	40.6483	4646879	CDS	B0041.4_WBcoding_5p_-_+87	B0041.4_WBcoding_5p_-_+87	B0041.8_WBcoding_5p_+_-440	B0041.4_WBcoding_3p_-_-1242	B0041.3_WBcoding_3p_+_+1252	B0041.9_WBsnoRNA_5p_-_-99	frag156_LUncRNA_3p_+_+8908	frag157_LUncRNA_5p_+_-13643	linc-39_WBlnc_3p_-_+36304	21ur-14833_WB21uRNA_3p_+_+11867	21ur-12047_WB21uRNA_3p_-_+34024	21ur-11631_WB21uRNA_5p_-_-62090	21ur-14920_WB21uRNA_5p_-_-167219	B0041.4_AGmRNA_5p_-_+136	RIT1P.1014_AGmRNA_3p_+_-136	RIT1P.676_AGmRNA_3p_+_-136	B0041.8_AGmRNA_5p_+_-401
4650683	I	4650338	4650902	.	0	.	3.78726	22.653	20.7419	4650683	CDS	B0041.5_WBcoding_5p_-_+88	B0041.5_WBcoding_5p_-_+88	B0041.6_WBcoding_3p_-_+1461	B0041.8_WBcoding_3p_+_+2404	B0041.5_WBcoding_3p_-_-2413	B0041.9_WBsnoRNA_5p_-_-3903	frag157_LUncRNA_5p_+_-9839	frag156_LUncRNA_3p_+_+12712	linc-39_WBlnc_3p_-_+32500	21ur-14833_WB21uRNA_3p_+_+15671	21ur-12047_WB21uRNA_3p_-_+30220	21ur-11631_WB21uRNA_5p_-_-65894	21ur-14920_WB21uRNA_5p_-_-171023	B0041.5_AGmRNA_5p_-_+120	B0041.6_AGmRNA_3p_-_+1465	B0041.8_AGmRNA_3p_+_+2407	B0041.5_AGmRNA_3p_-_-2410
4651448	I	4651058	4652435	.	0	.	5.2439	42.9938	40.6056	4651448	AG1201	B0041.5_AGmRNA_5p_-_-645	B0041.5_WBcoding_5p_-_-677	B0041.6_WBcoding_3p_-_+696	B0041.2_WBcoding_5p_+_-2024	B0041.8_WBcoding_3p_+_+3169	B0041.9_WBsnoRNA_5p_-_-4668	frag157_LUncRNA_5p_+_-9074	frag156_LUncRNA_3p_+_+13477	linc-39_WBlnc_3p_-_+31735	21ur-14833_WB21uRNA_3p_+_+16436	21ur-12047_WB21uRNA_3p_-_+29455	21ur-11631_WB21uRNA_5p_-_-66659	21ur-14920_WB21uRNA_5p_-_-171788	B0041.5_AGmRNA_5p_-_-645	B0041.6_AGmRNA_3p_-_+700	B0041.2_AGmRNA_5p_+_-1691	B0041.8_AGmRNA_3p_+_+3172
4654574	I	4652652	4654835	.	0	.	6.40921	61.9253	59.1673	4654574	CDS	B0041.2_WBcoding_5p_+_+1102	B0041.2_WBcoding_5p_+_+1102	B0041.6_WBcoding_5p_-_-1667	B0041.5_WBcoding_5p_-_-3803	B0041.2_WBcoding_3p_+_-4945	frag157_LUncRNA_5p_+_-5948	B0041.9_WBsnoRNA_5p_-_-7794	frag156_LUncRNA_3p_+_+16603	linc-39_WBlnc_3p_-_+28609	21ur-14833_WB21uRNA_3p_+_+19562	21ur-12047_WB21uRNA_3p_-_+26329	21ur-11631_WB21uRNA_5p_-_-69785	21ur-14920_WB21uRNA_5p_-_-174914	RIT1M.1320_AGmRNA_3p_-_+1120	B0041.2_AGmRNA_5p_+_+1435	B0041.6_AGmRNA_5p_-_-1675	RIT1M.1320_AGmRNA_5p_-_+2445
4672626	I	4671518	4674826	.	0	.	6.94332	71.2547	68.3174	4672626	CDS	B0041.7_WBcoding_5p_-_-887	B0041.7_WBcoding_5p_-_-887	T04D1.3_WBcoding_5p_+_-2510	B0041.7_WBcoding_3p_-_-6881	T04D1.2_WBcoding_5p_+_-7046	linc-39_WBlnc_3p_-_+10557	T04D1.5_WBmiRNA_3p_-_+11691	T04D1.5a_WBmiRNA_3p_-_+11751	T04D1.5_WBmiRNA_5p_-_+11789	21ur-12047_WB21uRNA_3p_-_+8277	21ur-14833_WB21uRNA_3p_+_+37614	21ur-11631_WB21uRNA_5p_-_-87837	21ur-14920_WB21uRNA_5p_-_-192966	B0041.7_AGmRNA_5p_-_-887	T04D1.3_AGmRNA_5p_+_-2473	B0041.7_AGmRNA_3p_-_-6732	T04D1.2_AGmRNA_5p_+_-7046
4699035	I	4698617	4699207	.	0	.	3.44084	20.3618	18.5153	4699035	AG1201	T04D1.4_AGmRNA_5p_-_-193	T04D1.4_WBcoding_5p_-_-459	W09C3.4_WBcoding_5p_+_-5588	W09C3.3_WBcoding_5p_+_-7730	W09C3.6_WBcoding_3p_-_+10283	linc-91_WBlnc_5p_+_-576	T04D1.5_WBmiRNA_5p_-_-14620	T04D1.5a_WBmiRNA_5p_-_-14635	T04D1.5_WBmiRNA_3p_-_-14718	21ur-12047_WB21uRNA_5p_-_-18112	21ur-14833_WB21uRNA_3p_+_+64023	21ur-11631_WB21uRNA_5p_-_-114246	21ur-14928_WB21uRNA_3p_-_+190433	T04D1.4_AGmRNA_5p_-_-193	RIT1M.1766_AGncRNA_3p_-_+537	RIT1P.1600_AGncRNA_5p_+_-3381	W09C3.4_AGmRNA_5p_+_-4951
4699722	I	4699496	4701029	.	0	.	2.65045	14.2807	12.6229	4699722	ncRNA	linc-91_WBlnc_5p_+_+111	T04D1.4_WBcoding_5p_-_-1146	W09C3.4_WBcoding_5p_+_-4901	W09C3.3_WBcoding_5p_+_-7043	W09C3.6_WBcoding_3p_-_+9596	linc-91_WBlnc_5p_+_+111	T04D1.5_WBmiRNA_5p_-_-15307	T04D1.5a_WBmiRNA_5p_-_-15322	T04D1.5_WBmiRNA_3p_-_-15405	21ur-12047_WB21uRNA_5p_-_-18799	21ur-14833_WB21uRNA_3p_+_+64710	21ur-11631_WB21uRNA_5p_-_-114933	21ur-14928_WB21uRNA_3p_-_+189746	RIT1M.1766_AGncRNA_3p_-_-150	T04D1.4_AGmRNA_5p_-_-880	RIT1P.1600_AGncRNA_5p_+_-2694	W09C3.4_AGmRNA_5p_+_-4264
4701927	I	4701451	4702260	.	0	.	4.79542	37.3915	35.1251	4701927	AG1201	RIT1P.1600_AGncRNA_5p_+_-489	W09C3.4_WBcoding_5p_+_-2696	T04D1.4_WBcoding_5p_-_-3351	W09C3.4_WBcoding_3p_+_-3944	W09C3.3_WBcoding_5p_+_-4838	linc-91_WBlnc_3p_+_-940	T04D1.5_WBmiRNA_5p_-_-17512	T04D1.5a_WBmiRNA_5p_-_-17527	T04D1.5_WBmiRNA_3p_-_-17610	21ur-12047_WB21uRNA_5p_-_-21004	21ur-14833_WB21uRNA_3p_+_+66915	21ur-11631_WB21uRNA_5p_-_-117138	21ur-14928_WB21uRNA_3p_-_+187541	RIT1P.1600_AGncRNA_5p_+_-489	RIT1M.1766_AGncRNA_5p_-_-1938	W09C3.4_AGmRNA_5p_+_-2059	RIT1M.1766_AGncRNA_3p_-_-2355
4704626	I	4704593	4704743	.	0	.	2.43536	9.42626	7.96517	4704626	CDS	W09C3.4_WBcoding_5p_+_+3	W09C3.4_WBcoding_5p_+_+3	W09C3.3_WBcoding_5p_+_-2139	W09C3.6_WBcoding_3p_-_+4692	T04D1.4_WBcoding_5p_-_-6050	linc-91_WBlnc_3p_+_+1759	T04D1.5_WBmiRNA_5p_-_-20211	T04D1.5a_WBmiRNA_5p_-_-20226	T04D1.5_WBmiRNA_3p_-_-20309	21ur-12047_WB21uRNA_5p_-_-23703	21ur-14833_WB21uRNA_3p_+_+69614	21ur-11631_WB21uRNA_5p_-_-119837	21ur-14928_WB21uRNA_3p_-_+184842	W09C3.4_AGmRNA_5p_+_+640	RIT1P.1600_AGncRNA_3p_+_+903	W09C3.4_AGmRNA_3p_+_-1269	W09C3.3_AGmRNA_5p_+_-1574
4721550	I	4721301	4721662	.	0	.	2.71906	10.8205	9.29141	4721550	AG1201	C10H11.6_AGmRNA_5p_+_+343	C10H11.6_WBcoding_5p_+_+371	C10H11.7_WBcoding_3p_+_+451	W09C3.1_WBcoding_3p_+_+1974	C10H11.6_WBcoding_3p_+_-2411	linc-91_WBlnc_3p_+_+18683	frag158_LUncRNA_3p_-_+23766	frag159_LUncRNA_5p_+_-24915	frag160_LUncRNA_5p_+_-25421	21ur-12047_WB21uRNA_5p_-_-40627	21ur-14833_WB21uRNA_3p_+_+86538	21ur-11631_WB21uRNA_5p_-_-136761	21ur-14928_WB21uRNA_3p_-_+167918	C10H11.6_AGmRNA_5p_+_+343	C10H11.7_AGmRNA_3p_+_+891	W09C3.1_AGmRNA_3p_+_+1941	C10H11.6_AGmRNA_3p_+_-2236
4745271	I	4744838	4745465	.	0	.	2.38868	10.9071	9.37617	4745271	ncRNA	frag158_LUncRNA_3p_-_+45	C10H11.9_WBcoding_5p_-_-949	C10H11.1_WBcoding_5p_+_-2357	C10H11.9_WBcoding_3p_-_-7020	C10H11.8_WBcoding_5p_-_-7170	frag158_LUncRNA_3p_-_+45	frag159_LUncRNA_5p_+_-1194	frag160_LUncRNA_5p_+_-1700	frag161_LUncRNA_5p_+_-4626	21ur-12047_WB21uRNA_5p_-_-64348	21ur-14833_WB21uRNA_3p_+_+110259	21ur-14928_WB21uRNA_3p_-_+144197	21ur-10520_WB21uRNA_5p_+_-148150	C10H11.9_AGmRNA_5p_-_-919	C10H11.1_AGmRNA_5p_+_-2136	C10H11.9_AGmRNA_3p_-_-6315	C10H11.8_AGmRNA_5p_-_-7148
4745813	I	4745649	4745917	.	0	.	2.71047	10.9291	9.39812	4745813	ncRNA	frag158_LUncRNA_5p_-_-357	C10H11.9_WBcoding_5p_-_-1491	C10H11.1_WBcoding_5p_+_-1815	C10H11.9_WBcoding_3p_-_-7562	C10H11.8_WBcoding_5p_-_-7712	frag158_LUncRNA_5p_-_-357	frag159_LUncRNA_5p_+_-652	frag160_LUncRNA_5p_+_-1158	frag161_LUncRNA_5p_+_-4084	21ur-12047_WB21uRNA_5p_-_-64890	21ur-14833_WB21uRNA_3p_+_+110801	21ur-14928_WB21uRNA_3p_-_+143655	21ur-10520_WB21uRNA_5p_+_-147608	C10H11.9_AGmRNA_5p_-_-1461	C10H11.1_AGmRNA_5p_+_-1594	C10H11.9_AGmRNA_3p_-_-6857	C10H11.8_AGmRNA_5p_-_-7690
4768161	I	4768078	4768326	.	0	.	2.42773	8.17805	6.76676	4768161	AG1201	RIT1P.1891_AGncRNA_5p_+_+37	M04F3.2_WBcoding_3p_+_+516	M04F3.1_WBcoding_5p_+_-1534	M04F3.2_WBcoding_5p_+_+2406	M04F3.3_WBcoding_5p_-_-2955	M04F3.6_WBps_5p_-_-5801	frag162_LUncRNA_5p_+_-10730	frag163_LUncRNA_3p_-_+12070	frag161_LUncRNA_3p_+_+18118	21ur-12047_WB21uRNA_5p_-_-87238	21ur-14928_WB21uRNA_3p_-_+121307	21ur-10520_WB21uRNA_5p_+_-125260	21ur-14833_WB21uRNA_3p_+_+133149	RIT1P.1891_AGncRNA_5p_+_+37	M04F3.4_AGmRNA_3p_-_+188	M04F3.2_AGmRNA_3p_+_+511	M04F3.1_AGmRNA_5p_+_-1142
4770144	I	4768786	4770539	.	0	.	5.43812	46.0019	43.5529	4770144	CDS	M04F3.1_WBcoding_5p_+_+449	M04F3.1_WBcoding_5p_+_+449	M04F3.4_WBcoding_3p_-_+1343	M04F3.2_WBcoding_3p_+_+2499	M04F3.4_WBcoding_5p_-_+2904	M04F3.6_WBps_5p_-_-7784	frag162_LUncRNA_5p_+_-8747	frag163_LUncRNA_3p_-_+10087	F54D7.6_WBps_5p_+_-19090	21ur-12047_WB21uRNA_5p_-_-89221	21ur-14928_WB21uRNA_3p_-_+119324	21ur-10520_WB21uRNA_5p_+_-123277	21ur-14833_WB21uRNA_3p_+_+135132	M04F3.1_AGmRNA_5p_+_+841	M04F3.4_AGmRNA_3p_-_-1795	RIT1P.1891_AGncRNA_3p_+_+1798	M04F3.2_AGmRNA_3p_+_+2494
4772785	I	4772713	4773045	.	0	.	2.67051	10.3605	8.85047	4772785	CDS	M04F3.4_WBcoding_5p_-_+263	M04F3.4_WBcoding_5p_-_+263	M04F3.5_WBcoding_3p_-_+1034	M04F3.4_WBcoding_3p_-_-1298	M04F3.1_WBcoding_3p_+_+1423	frag162_LUncRNA_5p_+_-6106	frag163_LUncRNA_3p_-_+7446	M04F3.6_WBps_5p_-_-10425	F54D7.6_WBps_5p_+_-16449	21ur-12047_WB21uRNA_5p_-_-91862	21ur-14928_WB21uRNA_3p_-_+116683	21ur-10520_WB21uRNA_5p_+_-120636	21ur-14833_WB21uRNA_3p_+_+137773	M04F3.4_AGmRNA_5p_-_+578	M04F3.5_AGmRNA_3p_-_+1034	M04F3.1_AGmRNA_3p_+_+1395	M04F3.4_AGmRNA_3p_-_-4436
4782073	I	4782014	4782192	.	0	.	2.46401	9.20989	7.75438	4782073	ncRNA	frag163_LUncRNA_5p_-_-1749	M04F3.5_WBcoding_5p_-_-4355	F54D7.4_WBcoding_3p_-_+8571	M04F3.4_WBcoding_5p_-_-9025	F54D7.4_WBcoding_5p_-_+10429	frag163_LUncRNA_5p_-_-1749	frag162_LUncRNA_3p_+_+3035	F54D7.6_WBps_5p_+_-7161	F54D7.7_WBps_5p_+_-8218	21ur-12047_WB21uRNA_5p_-_-101150	21ur-14928_WB21uRNA_3p_-_+107395	21ur-10520_WB21uRNA_5p_+_-111348	21ur-14833_WB21uRNA_3p_+_+147061	M04F3.5_AGmRNA_5p_-_+6298	RIT1M.1394_AGncRNA_3p_-_+6627	F54D7.6_AGmRNA_5p_+_-6627	F54D7.7_AGncRNA_5p_+_-7156
4786324	I	4786195	4786552	.	0	.	2.66514	10.3275	8.82729	4786324	AG1201	M04F3.5_AGmRNA_5p_-_+2047	F54D7.4_WBcoding_3p_-_+4320	M04F3.5_WBcoding_5p_-_-8606	M04F3.4_WBcoding_5p_-_-13276	F54D7.3_WBcoding_5p_+_-13775	F54D7.6_WBps_5p_+_-2910	F54D7.7_WBps_5p_+_-3967	frag163_LUncRNA_5p_-_-6000	frag162_LUncRNA_3p_+_+7286	21ur-14928_WB21uRNA_3p_-_+103144	21ur-12047_WB21uRNA_5p_-_-105401	21ur-10520_WB21uRNA_5p_+_-107097	21ur-14833_WB21uRNA_3p_+_+151312	M04F3.5_AGmRNA_5p_-_+2047	RIT1M.1394_AGncRNA_3p_-_+2376	F54D7.6_AGmRNA_5p_+_-2376	F54D7.7_AGncRNA_5p_+_-2905
4786977	I	4786717	4787035	.	0	.	2.10514	6.36058	5.04751	4786977	AG1201	M04F3.5_AGmRNA_5p_-_+1394	F54D7.4_WBcoding_3p_-_+3667	M04F3.5_WBcoding_5p_-_-9259	F54D7.3_WBcoding_5p_+_-13122	M04F3.5_WBcoding_3p_-_-13158	F54D7.6_WBps_5p_+_-2257	F54D7.7_WBps_5p_+_-3314	frag163_LUncRNA_5p_-_-6653	frag162_LUncRNA_3p_+_+7939	21ur-14928_WB21uRNA_3p_-_+102491	21ur-12047_WB21uRNA_5p_-_-106054	21ur-10520_WB21uRNA_5p_+_-106444	21ur-14833_WB21uRNA_3p_+_+151965	M04F3.5_AGmRNA_5p_-_+1394	RIT1M.1394_AGncRNA_3p_-_+1723	F54D7.6_AGmRNA_5p_+_-1723	F54D7.7_AGncRNA_5p_+_-2252
4787800	I	4787369	4787925	.	0	.	2.88412	13.4424	11.8169	4787800	AG1201	M04F3.5_AGmRNA_5p_-_+571	F54D7.4_WBcoding_3p_-_+2844	M04F3.5_WBcoding_5p_-_-10082	F54D7.3_WBcoding_5p_+_-12299	M04F3.5_WBcoding_3p_-_-13981	F54D7.6_WBps_5p_+_-1434	F54D7.7_WBps_5p_+_-2491	frag163_LUncRNA_5p_-_-7476	frag162_LUncRNA_3p_+_+8762	21ur-14928_WB21uRNA_3p_-_+101668	21ur-10520_WB21uRNA_5p_+_-105621	21ur-12047_WB21uRNA_5p_-_-106877	21ur-14833_WB21uRNA_3p_+_+152788	M04F3.5_AGmRNA_5p_-_+571	RIT1M.1394_AGncRNA_3p_-_+900	F54D7.6_AGmRNA_5p_+_-900	F54D7.7_AGncRNA_5p_+_-1429
4789447	I	4788643	4789942	.	0	.	4.07859	26.3763	24.3688	4789447	AG1201	RIT1M.1394_AGncRNA_5p_-_+86	F54D7.4_WBcoding_3p_-_+1197	F54D7.3_WBcoding_5p_+_-10652	M04F3.5_WBcoding_5p_-_-11729	F54D7.3_WBcoding_3p_+_-14725	F54D7.6_WBps_3p_+_-146	F54D7.7_WBps_5p_+_-844	frag163_LUncRNA_5p_-_-9123	frag162_LUncRNA_3p_+_+10409	21ur-14928_WB21uRNA_3p_-_+100021	21ur-10520_WB21uRNA_5p_+_-103974	21ur-12047_WB21uRNA_5p_-_-108524	21ur-14833_WB21uRNA_3p_+_+154435	RIT1M.1394_AGncRNA_5p_-_+86	F54D7.6_AGmRNA_3p_+_-140	F54D7.7_AGncRNA_5p_+_+218	F54D7.6_AGmRNA_5p_+_+747
4790484	I	4790042	4792380	.	0	.	5.03003	43.4496	41.055	4790484	AG1201	F54D7.4_AGmRNA_3p_-_+122	F54D7.4_WBcoding_3p_-_+160	F54D7.3_WBcoding_5p_+_-9615	M04F3.5_WBcoding_5p_-_-12766	F54D7.3_WBcoding_3p_+_-13688	F54D7.7_WBps_3p_+_-170	F54D7.6_WBps_3p_+_+891	frag163_LUncRNA_5p_-_-10160	frag162_LUncRNA_3p_+_+11446	21ur-14928_WB21uRNA_3p_-_+98984	21ur-10520_WB21uRNA_5p_+_-102937	21ur-12047_WB21uRNA_5p_-_-109561	21ur-14833_WB21uRNA_3p_+_+155472	F54D7.4_AGmRNA_3p_-_+122	F54D7.7_AGncRNA_3p_+_-164	F54D7.6_AGmRNA_3p_+_+897	RIT1M.1394_AGncRNA_5p_-_-951
4804243	I	4804007	4804915	.	0	.	3.40438	19.1745	17.3612	4804243	AG1201	F54D7.3_AGmRNA_3p_+_+67	F54D7.3_WBcoding_3p_+_+71	F54D7.2_WBcoding_5p_+_-1363	F54D7.3_WBcoding_5p_+_+4144	F54D7.2_WBcoding_3p_+_-5433	F54D7.1_WBte_5p_+_-9993	F54D7.7_WBps_3p_+_+13589	F54D7.6_WBps_3p_+_+14650	frag163_LUncRNA_5p_-_-23919	21ur-14928_WB21uRNA_3p_-_+85225	21ur-10520_WB21uRNA_5p_+_-89178	21ur-12047_WB21uRNA_5p_-_-123320	21ur-14833_WB21uRNA_3p_+_+169231	F54D7.3_AGmRNA_3p_+_+67	F54D7.2_AGmRNA_5p_+_-1321	F54D7.3_AGmRNA_5p_+_+4259	F54D7.2_AGmRNA_3p_+_-5432
4805188	I	4805032	4805350	.	0	.	3.93293	24.4909	22.531	4805188	AG1201	F54D7.2_AGmRNA_5p_+_-376	F54D7.2_WBcoding_5p_+_-418	F54D7.3_WBcoding_3p_+_+1016	F54D7.2_WBcoding_3p_+_-4488	F54D7.3_WBcoding_5p_+_+5089	F54D7.1_WBte_5p_+_-9048	F54D7.7_WBps_3p_+_+14534	F54D7.6_WBps_3p_+_+15595	frag163_LUncRNA_5p_-_-24864	21ur-14928_WB21uRNA_3p_-_+84280	21ur-10520_WB21uRNA_5p_+_-88233	21ur-12047_WB21uRNA_5p_-_-124265	21ur-14833_WB21uRNA_3p_+_+170176	F54D7.2_AGmRNA_5p_+_-376	F54D7.3_AGmRNA_3p_+_+1012	F54D7.2_AGmRNA_3p_+_-4487	F54D7.3_AGmRNA_5p_+_+5204
4805549	I	4805435	4805667	.	0	.	2.47629	8.59842	7.16688	4805549	AG1201	F54D7.2_AGmRNA_5p_+_-15	F54D7.2_WBcoding_5p_+_-57	F54D7.3_WBcoding_3p_+_+1377	F54D7.2_WBcoding_3p_+_-4127	F54D7.3_WBcoding_5p_+_+5450	F54D7.1_WBte_5p_+_-8687	F54D7.7_WBps_3p_+_+14895	F54D7.6_WBps_3p_+_+15956	frag163_LUncRNA_5p_-_-25225	21ur-14928_WB21uRNA_3p_-_+83919	21ur-10520_WB21uRNA_5p_+_-87872	21ur-12047_WB21uRNA_5p_-_-124626	21ur-14833_WB21uRNA_3p_+_+170537	F54D7.2_AGmRNA_5p_+_-15	F54D7.3_AGmRNA_3p_+_+1373	F54D7.2_AGmRNA_3p_+_-4126	F54D7.3_AGmRNA_5p_+_+5565
4846981	I	4846951	4847101	.	0	.	2.47629	8.59842	7.16688	4846981	CDS	F57C9.2_WBcoding_3p_+_-356	F57C9.2_WBcoding_3p_+_-356	F57C9.1_WBcoding_5p_+_-1440	F57C9.2_WBcoding_5p_+_+2072	C01F4.2_WBcoding_3p_-_+3702	frag164_LUncRNA_3p_-_+9813	frag165_LUncRNA_5p_+_-9902	frag164_LUncRNA_5p_-_+9958	frag165_LUncRNA_3p_+_-10135	21ur-14928_WB21uRNA_3p_-_+42487	21ur-10520_WB21uRNA_5p_+_-46440	21ur-12047_WB21uRNA_5p_-_-166058	21ur-14833_WB21uRNA_3p_+_+211969	C01F4.2_AGmRNA_3p_-_+3680	F57C9.1_AGmRNA_3p_+_-3696	F57C9.4_AGmRNA_3p_+_+11362	F57C9.5_AGmRNA_3p_+_+17186
4906203	I	4906094	4906297	.	0	.	2.33062	7.36254	5.99163	4906203	AG1201	F21F3.1_AGmRNA_5p_+_-126	F21F3.1_WBcoding_5p_+_-621	F21F3.2_WBcoding_3p_+_+1064	F21F3.3_WBcoding_3p_+_+3029	F21F3.5_WBcoding_5p_-_-5225	frag170_LUncRNA_3p_+_+29927	frag171_LUncRNA_5p_-_-29927	frag170_LUncRNA_5p_+_+30059	frag171_LUncRNA_3p_-_-30059	21ur-10520_WB21uRNA_3p_+_+12762	21ur-14928_WB21uRNA_5p_-_-16715	21ur-11275_WB21uRNA_3p_-_+207483	21ur-12047_WB21uRNA_5p_-_-225280	F21F3.1_AGmRNA_5p_+_-126	F21F3.2_AGmRNA_3p_+_+1041	F21F3.3_AGmRNA_3p_+_+3032	F21F3.5_AGmRNA_5p_-_-4987
4907123	I	4907029	4907220	.	0	.	2.36713	7.69658	6.31828	4907123	CDS	F21F3.1_WBcoding_5p_+_+299	F21F3.1_WBcoding_5p_+_+299	F21F3.2_WBcoding_3p_+_+1984	F21F3.3_WBcoding_3p_+_+3949	F21F3.6_WBcoding_3p_-_+4681	frag170_LUncRNA_3p_+_+30847	frag171_LUncRNA_5p_-_-30847	frag170_LUncRNA_5p_+_+30979	frag171_LUncRNA_3p_-_-30979	21ur-10520_WB21uRNA_3p_+_+13682	21ur-14928_WB21uRNA_5p_-_-17635	21ur-11275_WB21uRNA_3p_-_+206563	21ur-12047_WB21uRNA_5p_-_-226200	F21F3.1_AGmRNA_5p_+_+794	F21F3.2_AGmRNA_3p_+_+1961	F21F3.3_AGmRNA_3p_+_+3952	F21F3.1_AGmRNA_3p_+_-4666
4907945	I	4907726	4908029	.	0	.	3.30172	16.8941	15.1491	4907945	CDS	F21F3.1_WBcoding_5p_+_+1121	F21F3.1_WBcoding_5p_+_+1121	F21F3.2_WBcoding_3p_+_+2806	F21F3.6_WBcoding_3p_-_+3859	F21F3.1_WBcoding_3p_+_-3887	frag170_LUncRNA_3p_+_+31669	frag171_LUncRNA_5p_-_-31669	frag170_LUncRNA_5p_+_+31801	frag171_LUncRNA_3p_-_-31801	21ur-10520_WB21uRNA_3p_+_+14504	21ur-14928_WB21uRNA_5p_-_-18457	21ur-11275_WB21uRNA_3p_-_+205741	21ur-12047_WB21uRNA_5p_-_-227022	F21F3.1_AGmRNA_5p_+_+1616	F21F3.2_AGmRNA_3p_+_+2783	F21F3.1_AGmRNA_3p_+_-3844	F21F3.6_AGmRNA_3p_-_+4210
4908630	I	4908177	4908753	.	0	.	3.1075	14.7611	13.0862	4908630	CDS	F21F3.1_WBcoding_5p_+_+1806	F21F3.1_WBcoding_5p_+_+1806	F21F3.6_WBcoding_3p_-_+3174	F21F3.1_WBcoding_3p_+_-3202	F21F3.2_WBcoding_3p_+_+3491	frag170_LUncRNA_3p_+_+32354	frag171_LUncRNA_5p_-_-32354	frag170_LUncRNA_5p_+_+32486	frag171_LUncRNA_3p_-_-32486	21ur-10520_WB21uRNA_3p_+_+15189	21ur-14928_WB21uRNA_5p_-_-19142	21ur-11275_WB21uRNA_3p_-_+205056	21ur-12047_WB21uRNA_5p_-_-227707	F21F3.1_AGmRNA_5p_+_+2301	F21F3.2_AGmRNA_3p_+_+3468	F21F3.6_AGmRNA_3p_-_+3525	RIT1P.1959_AGncRNA_5p_+_-3668
4914005	I	4912947	4918497	.	0	.	7.87542	93.9914	90.6006	4914005	CDS	F21F3.6_WBcoding_5p_-_+45	F21F3.6_WBcoding_5p_-_+45	F21F3.1_WBcoding_3p_+_+2173	F21F3.6_WBcoding_3p_-_-2201	F21F3.7_WBcoding_5p_+_-4388	frag170_LUncRNA_3p_+_+37729	frag171_LUncRNA_5p_-_-37729	frag170_LUncRNA_5p_+_+37861	frag171_LUncRNA_3p_-_-37861	21ur-10520_WB21uRNA_3p_+_+20564	21ur-14928_WB21uRNA_5p_-_-24517	21ur-11275_WB21uRNA_3p_-_+199681	21ur-12047_WB21uRNA_5p_-_-233082	F21F3.6_AGmRNA_5p_-_+74	RIT1P.1959_AGncRNA_3p_+_+519	F21F3.6_AGmRNA_3p_-_-1850	F21F3.1_AGmRNA_3p_+_+2216
4920801	I	4920744	4921067	.	0	.	2.88739	14.0027	12.3586	4920801	AG1201	F21F3.7_AGmRNA_3p_+_+20	F28B3.8_WBcoding_3p_-_-28	F21F3.7_WBcoding_3p_+_-66	F28B3.8_WBcoding_5p_-_+5435	F28B3.5_WBcoding_5p_+_-5848	frag170_LUncRNA_3p_+_+44525	frag171_LUncRNA_5p_-_-44525	frag170_LUncRNA_5p_+_+44657	frag171_LUncRNA_3p_-_-44657	21ur-10520_WB21uRNA_3p_+_+27360	21ur-14928_WB21uRNA_5p_-_-31313	21ur-11275_WB21uRNA_3p_-_+192885	21ur-12047_WB21uRNA_5p_-_-239878	F21F3.7_AGmRNA_3p_+_+20	F28B3.8_AGmRNA_3p_-_-86	RIT1M.1539_AGncRNA_5p_-_-1868	RIT1M.1249_AGncRNA_5p_-_-1901
4933582	I	4932236	4934427	.	0	.	5.00301	41.1041	38.7576	4933582	AG1201	F28B3.4_AGmRNA_5p_+_-454	F28B3.4_WBcoding_5p_+_-456	F28B3.9_WBcoding_3p_+_+1434	F28B3.5_WBcoding_3p_+_+4839	F28B3.4_WBcoding_3p_+_-6928	frag172_LUncRNA_3p_-_+41794	frag170_LUncRNA_3p_+_+57306	frag171_LUncRNA_5p_-_-57306	frag170_LUncRNA_5p_+_+57438	21ur-10520_WB21uRNA_3p_+_+40141	21ur-14928_WB21uRNA_5p_-_-44094	21ur-11275_WB21uRNA_3p_-_+180104	21ur-12047_WB21uRNA_5p_-_-252659	F28B3.4_AGmRNA_5p_+_-454	F28B3.9_AGmRNA_3p_+_+1118	RIT1M.1614_AGncRNA_5p_-_-4161	F28B3.9_AGmRNA_5p_+_+4482
4934648	I	4934549	4934712	.	0	.	2.62195	9.90817	8.4172	4934648	CDS	F28B3.4_WBcoding_5p_+_+610	F28B3.4_WBcoding_5p_+_+610	F28B3.9_WBcoding_3p_+_+2500	F28B3.4_WBcoding_3p_+_-5862	F28B3.5_WBcoding_3p_+_+5905	frag172_LUncRNA_3p_-_+40728	frag170_LUncRNA_3p_+_+58372	frag171_LUncRNA_5p_-_-58372	frag170_LUncRNA_5p_+_+58504	21ur-10520_WB21uRNA_3p_+_+41207	21ur-14928_WB21uRNA_5p_-_-45160	21ur-11275_WB21uRNA_3p_-_+179038	21ur-12047_WB21uRNA_5p_-_-253725	F28B3.4_AGmRNA_5p_+_+612	F28B3.9_AGmRNA_3p_+_+2184	RIT1M.1614_AGncRNA_5p_-_-5227	F28B3.9_AGmRNA_5p_+_+5548
4935357	I	4935226	4935497	.	0	.	2.62195	9.90817	8.4172	4935357	CDS	F28B3.4_WBcoding_5p_+_+1319	F28B3.4_WBcoding_5p_+_+1319	F28B3.9_WBcoding_3p_+_+3209	F28B3.4_WBcoding_3p_+_-5153	F28B3.9_WBcoding_5p_+_+6257	frag172_LUncRNA_3p_-_+40019	frag170_LUncRNA_3p_+_+59081	frag171_LUncRNA_5p_-_-59081	frag170_LUncRNA_5p_+_+59213	21ur-10520_WB21uRNA_3p_+_+41916	21ur-14928_WB21uRNA_5p_-_-45869	21ur-11275_WB21uRNA_3p_-_+178329	21ur-12047_WB21uRNA_5p_-_-254434	F28B3.4_AGmRNA_5p_+_+1321	F28B3.9_AGmRNA_3p_+_+2893	RIT1M.1614_AGncRNA_5p_-_-5936	F28B3.9_AGmRNA_5p_+_+6257
4935954	I	4935830	4936334	.	0	.	2.86472	12.245	10.6606	4935954	CDS	F28B3.4_WBcoding_5p_+_+1916	F28B3.4_WBcoding_5p_+_+1916	F28B3.9_WBcoding_3p_+_+3806	F28B3.4_WBcoding_3p_+_-4556	F28B3.1_WBcoding_5p_+_-6116	frag172_LUncRNA_3p_-_+39422	frag170_LUncRNA_3p_+_+59678	frag171_LUncRNA_5p_-_-59678	frag170_LUncRNA_5p_+_+59810	21ur-10520_WB21uRNA_3p_+_+42513	21ur-14928_WB21uRNA_5p_-_-46466	21ur-11275_WB21uRNA_3p_-_+177732	21ur-12047_WB21uRNA_5p_-_-255031	F28B3.4_AGmRNA_5p_+_+1918	F28B3.9_AGmRNA_3p_+_+3490	RIT1M.1614_AGncRNA_5p_-_-6533	F28B3.9_AGmRNA_5p_+_+6854
4936790	I	4936601	4936922	.	0	.	2.7433	11.9615	10.3913	4936790	CDS	F28B3.4_WBcoding_5p_+_+2752	F28B3.4_WBcoding_5p_+_+2752	F28B3.9_WBcoding_3p_+_+4642	F28B3.1_WBcoding_5p_+_-5280	F28B3.9_WBcoding_5p_+_+7690	frag172_LUncRNA_3p_-_+38586	frag170_LUncRNA_3p_+_+60514	frag171_LUncRNA_5p_-_-60514	frag170_LUncRNA_5p_+_+60646	21ur-10520_WB21uRNA_3p_+_+43349	21ur-14928_WB21uRNA_5p_-_-47302	21ur-11275_WB21uRNA_3p_-_+176896	21ur-12047_WB21uRNA_5p_-_-255867	F28B3.4_AGmRNA_5p_+_+2754	F28B3.9_AGmRNA_3p_+_+4326	RIT1M.1614_AGncRNA_5p_-_-7369	F28B3.9_AGmRNA_5p_+_+7690
4942058	I	4941700	4942207	.	0	.	2.61583	12.3056	10.7195	4942058	CDS	F28B3.1_WBcoding_5p_+_-12	F28B3.1_WBcoding_5p_+_-12	F28B3.4_WBcoding_3p_+_+1548	F28B3.10_WBcoding_3p_-_+7270	F28B3.1_WBcoding_3p_+_-7277	frag172_LUncRNA_3p_-_+33318	frag170_LUncRNA_3p_+_+65782	frag171_LUncRNA_5p_-_-65782	frag170_LUncRNA_5p_+_+65914	21ur-10520_WB21uRNA_3p_+_+48617	21ur-14928_WB21uRNA_5p_-_-52570	21ur-11275_WB21uRNA_3p_-_+171628	21ur-12047_WB21uRNA_5p_-_-261135	F28B3.4_AGmRNA_3p_+_-6884	F28B3.10_AGmRNA_3p_-_+7292	F28B3.4_AGmRNA_5p_+_+8022	F28B3.6_AGmRNA_3p_-_+8405
4967044	I	4966927	4967117	.	0	.	3.25511	16.5785	14.847	4967044	CDS	W03G9.4_WBcoding_5p_-_+286	W03G9.4_WBcoding_5p_-_+286	W03G9.5_WBcoding_3p_-_+964	W03G9.4_WBcoding_3p_-_-2376	W03G9.2_WBcoding_3p_+_+2660	frag172_LUncRNA_3p_-_+8332	frag173_LUncRNA_5p_+_-77699	anr-10_WBanr_5p_+_-79433	frag170_LUncRNA_3p_+_+90768	21ur-10520_WB21uRNA_3p_+_+73603	21ur-14928_WB21uRNA_5p_-_-77556	21ur-11275_WB21uRNA_3p_-_+146642	21ur-12047_WB21uRNA_5p_-_-286121	W03G9.4_AGmRNA_5p_-_+293	W03G9.5_AGmRNA_3p_-_+949	W03G9.4_AGmRNA_3p_-_-2375	W03G9.9_AGmRNA_5p_+_-2405
4967477	I	4967235	4967553	.	0	.	3.01039	13.7341	12.0948	4967477	AG1201	W03G9.4_AGmRNA_5p_-_-140	W03G9.4_WBcoding_5p_-_-147	W03G9.5_WBcoding_3p_-_+531	W03G9.9_WBcoding_5p_+_-2447	W03G9.5_WBcoding_5p_-_+2769	frag172_LUncRNA_3p_-_+7899	frag173_LUncRNA_5p_+_-77266	anr-10_WBanr_5p_+_-79000	frag170_LUncRNA_3p_+_+91201	21ur-10520_WB21uRNA_3p_+_+74036	21ur-14928_WB21uRNA_5p_-_-77989	21ur-11275_WB21uRNA_3p_-_+146209	21ur-12047_WB21uRNA_5p_-_-286554	W03G9.4_AGmRNA_5p_-_-140	W03G9.5_AGmRNA_3p_-_+516	W03G9.9_AGmRNA_5p_+_-1972	W03G9.5_AGmRNA_5p_-_+2769
4974375	I	4974255	4974548	.	0	.	2.76762	11.288	9.74035	4974375	ncRNA	frag172_LUncRNA_3p_-_+1001	W03G9.9_WBcoding_3p_+_+2131	W03G9.5_WBcoding_5p_-_-4129	W03G9.9_WBcoding_5p_+_+4451	W03G9.1_WBcoding_5p_+_-5932	frag172_LUncRNA_3p_-_+1001	frag173_LUncRNA_5p_+_-70368	anr-10_WBanr_5p_+_-72102	frag170_LUncRNA_3p_+_+98099	21ur-10520_WB21uRNA_3p_+_+80934	21ur-14928_WB21uRNA_5p_-_-84887	21ur-11275_WB21uRNA_3p_-_+139311	21ur-12047_WB21uRNA_5p_-_-293452	W03G9.9_AGmRNA_3p_+_+1996	W03G9.5_AGmRNA_5p_-_-4129	W03G9.9_AGmRNA_5p_+_+4926	W03G9.1_AGmRNA_5p_+_-5933
4975563	I	4975310	4975606	.	0	.	2.40181	8.28742	6.87335	4975563	ncRNA	frag172_LUncRNA_5p_-_-54	W03G9.9_WBcoding_3p_+_+3319	W03G9.1_WBcoding_5p_+_-4744	W03G9.5_WBcoding_5p_-_-5317	W03G9.9_WBcoding_5p_+_+5639	frag172_LUncRNA_5p_-_-54	frag173_LUncRNA_5p_+_-69180	anr-10_WBanr_5p_+_-70914	linc-156_WBlnc_5p_+_-98019	21ur-10520_WB21uRNA_3p_+_+82122	21ur-14928_WB21uRNA_5p_-_-86075	21ur-11275_WB21uRNA_3p_-_+138123	21ur-12047_WB21uRNA_5p_-_-294640	W03G9.9_AGmRNA_3p_+_+3184	W03G9.1_AGmRNA_5p_+_-4745	W03G9.5_AGmRNA_5p_-_-5317	W03G9.9_AGmRNA_5p_+_+6114
4977904	I	4977777	4977992	.	0	.	3.30172	16.8941	15.1491	4977904	ncRNA	frag172_LUncRNA_5p_-_-2395	W03G9.1_WBcoding_5p_+_-2403	W03G9.9_WBcoding_3p_+_+5660	W03G9.1_WBcoding_3p_+_-6052	W03G9.10_WBcoding_5p_+_-6235	frag172_LUncRNA_5p_-_-2395	frag173_LUncRNA_5p_+_-66839	anr-10_WBanr_5p_+_-68573	linc-156_WBlnc_5p_+_-95678	21ur-10520_WB21uRNA_3p_+_+84463	21ur-14928_WB21uRNA_5p_-_-88416	21ur-11275_WB21uRNA_3p_-_+135782	21ur-12047_WB21uRNA_5p_-_-296981	W03G9.1_AGmRNA_5p_+_-2404	W03G9.9_AGmRNA_3p_+_+5525	W03G9.1_AGmRNA_3p_+_-6056	W03G9.10_AGmRNA_5p_+_-6222
4980344	I	4980269	4980489	.	0	.	2.87463	13.5547	11.927	4980344	AG1201	W03G9.1_AGmRNA_5p_+_+36	W03G9.1_WBcoding_5p_+_+37	W03G9.10_WBcoding_5p_+_-3795	W03G9.6_WBcoding_3p_-_+4417	W03G9.7_WBcoding_3p_-_+6611	frag172_LUncRNA_5p_-_-4835	frag173_LUncRNA_5p_+_-64399	anr-10_WBanr_5p_+_-66133	linc-156_WBlnc_5p_+_-93238	21ur-10520_WB21uRNA_3p_+_+86903	21ur-14928_WB21uRNA_5p_-_-90856	21ur-11275_WB21uRNA_3p_-_+133342	21ur-12047_WB21uRNA_5p_-_-299421	W03G9.1_AGmRNA_5p_+_+36	W03G9.10_AGmRNA_5p_+_-3782	W03G9.6_AGmRNA_3p_-_+4401	W03G9.10_AGmRNA_3p_+_-4424
4993849	I	4993726	4993947	.	0	.	2.47629	8.59842	7.16688	4993849	CDS	F54C1.5_WBcoding_5p_-_+813	F54C1.5_WBcoding_5p_-_+813	F54C1.3_WBcoding_5p_+_-2991	F54C1.5_WBcoding_3p_-_-4293	W03G9.7_WBcoding_5p_-_-4394	frag172_LUncRNA_5p_-_-18340	frag173_LUncRNA_5p_+_-50894	anr-10_WBanr_5p_+_-52628	linc-156_WBlnc_5p_+_-79733	21ur-10520_WB21uRNA_3p_+_+100408	21ur-14928_WB21uRNA_5p_-_-104361	21ur-11275_WB21uRNA_3p_-_+119837	21ur-12047_WB21uRNA_5p_-_-312926	F54C1.5_AGmRNA_5p_-_+859	F54C1.3_AGmRNA_5p_+_-2993	F54C1.5_AGmRNA_3p_-_-4264	W03G9.7_AGmRNA_5p_-_-4351
4994649	I	4994398	4994749	.	0	.	2.67051	10.3605	8.85047	4994649	CDS	F54C1.5_WBcoding_5p_-_+13	F54C1.5_WBcoding_5p_-_+13	F54C1.3_WBcoding_5p_+_-2191	F54C1.5_WBcoding_3p_-_-5093	W03G9.7_WBcoding_5p_-_-5194	frag172_LUncRNA_5p_-_-19140	frag173_LUncRNA_5p_+_-50094	anr-10_WBanr_5p_+_-51828	linc-156_WBlnc_5p_+_-78933	21ur-10520_WB21uRNA_3p_+_+101208	21ur-14928_WB21uRNA_5p_-_-105161	21ur-11275_WB21uRNA_3p_-_+119037	21ur-12047_WB21uRNA_5p_-_-313726	F54C1.5_AGmRNA_5p_-_+59	F54C1.3_AGmRNA_5p_+_-2193	F54C1.5_AGmRNA_3p_-_-5064	W03G9.7_AGmRNA_5p_-_-5151
4996428	I	4995597	4996930	.	0	.	3.25316	16.3512	14.624	4996428	CDS	F54C1.3_WBcoding_5p_+_-412	F54C1.3_WBcoding_5p_+_-412	F54C1.5_WBcoding_5p_-_-1766	F54C1.3_WBcoding_3p_+_-5923	F54C1.5_WBcoding_3p_-_-6872	frag172_LUncRNA_5p_-_-20919	frag173_LUncRNA_5p_+_-48315	anr-10_WBanr_5p_+_-50049	linc-156_WBlnc_5p_+_-77154	21ur-10520_WB21uRNA_3p_+_+102987	21ur-14928_WB21uRNA_5p_-_-106940	21ur-11275_WB21uRNA_3p_-_+117258	21ur-12047_WB21uRNA_5p_-_-315505	F54C1.3_AGmRNA_5p_+_-414	F54C1.5_AGmRNA_5p_-_-1720	F54C1.3_AGmRNA_3p_+_-6704	F54C1.5_AGmRNA_3p_-_-6843
5008395	I	5008285	5008526	.	0	.	2.73685	11.0952	9.56025	5008395	AG1201	F54C1.1_AGmRNA_5p_+_-317	F54C1.1_WBcoding_5p_+_-378	F54C1.9_WBcoding_3p_+_+404	F54C1.8_WBcoding_5p_-_-2366	F54C1.2_WBcoding_3p_+_+3232	frag172_LUncRNA_5p_-_-32886	frag173_LUncRNA_5p_+_-36348	anr-10_WBanr_5p_+_-38082	linc-156_WBlnc_5p_+_-65187	21ur-11275_WB21uRNA_3p_-_+105291	21ur-10520_WB21uRNA_3p_+_+114954	21ur-14928_WB21uRNA_5p_-_-118907	cloned_WB21uRNA_3p_-_+322083	F54C1.1_AGmRNA_5p_+_-317	F54C1.9_AGmRNA_3p_+_+397	F54C1.8_AGmRNA_5p_-_-2355	F54C1.2_AGmRNA_3p_+_+3447
5025203	I	5024919	5025461	.	0	.	2.71906	10.8205	9.29141	5025203	CDS	C46H11.4_WBcoding_5p_+_+1314	C46H11.4_WBcoding_5p_+_+1314	C46H11.6_WBcoding_3p_+_+2037	F54C1.7_WBcoding_5p_-_-5037	F54C1.6_WBcoding_5p_-_-8943	frag173_LUncRNA_5p_+_-19540	anr-10_WBanr_5p_+_-21274	linc-156_WBlnc_5p_+_-48379	frag172_LUncRNA_5p_-_-49694	21ur-11275_WB21uRNA_3p_-_+88483	21ur-10520_WB21uRNA_3p_+_+131762	21ur-14928_WB21uRNA_5p_-_-135715	cloned_WB21uRNA_3p_-_+305275	C46H11.4_AGmRNA_5p_+_-1952	C46H11.6_AGmRNA_3p_+_+1993	F54C1.7_AGmRNA_5p_-_-4914	RIT1P.524_AGncRNA_3p_+_+8388
5025970	I	5025847	5026036	.	0	.	2.62195	9.90817	8.4172	5025970	AG1201	C46H11.4_AGmRNA_5p_+_-1185	C46H11.4_WBcoding_5p_+_+2081	C46H11.6_WBcoding_3p_+_+2804	F54C1.7_WBcoding_5p_-_-5804	F54C1.6_WBcoding_5p_-_-9710	frag173_LUncRNA_5p_+_-18773	anr-10_WBanr_5p_+_-20507	linc-156_WBlnc_5p_+_-47612	frag172_LUncRNA_5p_-_-50461	21ur-11275_WB21uRNA_3p_-_+87716	21ur-10520_WB21uRNA_3p_+_+132529	21ur-14928_WB21uRNA_5p_-_-136482	cloned_WB21uRNA_3p_-_+304508	C46H11.4_AGmRNA_5p_+_-1185	C46H11.6_AGmRNA_3p_+_+2760	F54C1.7_AGmRNA_5p_-_-5681	RIT1P.524_AGncRNA_3p_+_+9155
5026716	I	5026541	5026810	.	0	.	2.39771	8.13266	6.73206	5026716	AG1201	C46H11.4_AGmRNA_5p_+_-439	C46H11.4_WBcoding_5p_+_+2827	C46H11.6_WBcoding_3p_+_+3550	F54C1.7_WBcoding_5p_-_-6550	F54C1.6_WBcoding_5p_-_-10456	frag173_LUncRNA_5p_+_-18027	anr-10_WBanr_5p_+_-19761	linc-156_WBlnc_5p_+_-46866	frag172_LUncRNA_5p_-_-51207	21ur-11275_WB21uRNA_3p_-_+86970	21ur-10520_WB21uRNA_3p_+_+133275	21ur-14928_WB21uRNA_5p_-_-137228	cloned_WB21uRNA_3p_-_+303762	C46H11.4_AGmRNA_5p_+_-439	C46H11.6_AGmRNA_3p_+_+3506	F54C1.7_AGmRNA_5p_-_-6427	RIT1P.524_AGncRNA_3p_+_+9901
5032838	I	5032716	5032950	.	0	.	2.81617	11.7629	10.1966	5032838	AG1201	C46H11.4_AGmRNA_5p_+_+5683	C46H11.4_WBcoding_3p_+_-8319	C46H11.3_WBcoding_5p_+_-8654	C46H11.4_WBcoding_5p_+_+8949	C46H11.3_WBcoding_3p_+_-9217	frag173_LUncRNA_5p_+_-11905	anr-10_WBanr_5p_+_-13639	linc-156_WBlnc_5p_+_-40744	frag174_LUncRNA_5p_+_-52063	21ur-11275_WB21uRNA_3p_-_+80848	21ur-10520_WB21uRNA_3p_+_+139397	21ur-14928_WB21uRNA_5p_-_-143350	cloned_WB21uRNA_3p_-_+297640	C46H11.4_AGmRNA_5p_+_+5683	RIT1M.1259_AGncRNA_3p_-_+6063	C46H11.4_AGmRNA_3p_+_-8273	C46H11.3_AGmRNA_5p_+_-8651
5035029	I	5033715	5035231	.	0	.	3.14058	15.5891	13.8911	5035029	AG1201	RIT1M.1259_AGncRNA_3p_-_+3872	C46H11.4_WBcoding_3p_+_-6128	C46H11.3_WBcoding_5p_+_-6463	C46H11.7_WBcoding_3p_-_+7166	C46H11.8_WBcoding_3p_-_+9175	frag173_LUncRNA_5p_+_-9714	anr-10_WBanr_5p_+_-11448	linc-156_WBlnc_5p_+_-38553	frag174_LUncRNA_5p_+_-49872	21ur-11275_WB21uRNA_3p_-_+78657	21ur-10520_WB21uRNA_3p_+_+141588	21ur-14928_WB21uRNA_5p_-_-145541	cloned_WB21uRNA_3p_-_+295449	RIT1M.1259_AGncRNA_3p_-_+3872	C46H11.4_AGmRNA_3p_+_-6082	C46H11.3_AGmRNA_5p_+_-6460	C46H11.7_AGmRNA_3p_-_+7073
5037788	I	5037783	5037932	.	0	.	1.88181	4.45898	3.2602	5037788	AG1201	RIT1M.1259_AGncRNA_3p_-_+1113	C46H11.4_WBcoding_3p_+_-3369	C46H11.3_WBcoding_5p_+_-3704	C46H11.7_WBcoding_3p_-_+4407	C46H11.8_WBcoding_3p_-_+6416	frag173_LUncRNA_5p_+_-6955	anr-10_WBanr_5p_+_-8689	linc-156_WBlnc_5p_+_-35794	frag174_LUncRNA_5p_+_-47113	21ur-11275_WB21uRNA_3p_-_+75898	21ur-10520_WB21uRNA_3p_+_+144347	21ur-14928_WB21uRNA_5p_-_-148300	cloned_WB21uRNA_3p_-_+292690	RIT1M.1259_AGncRNA_3p_-_+1113	C46H11.4_AGmRNA_3p_+_-3323	C46H11.3_AGmRNA_5p_+_-3701	C46H11.7_AGmRNA_3p_-_+4314
5056832	I	5056756	5056923	.	0	.	3.15605	15.2847	13.5922	5056832	CDS	C46H11.1_WBcoding_3p_+_+790	C46H11.1_WBcoding_3p_+_+790	C46H11.11_WBcoding_3p_-_+1422	C46H11.10_WBcoding_5p_-_-1946	C46H11.2_WBcoding_3p_+_+4306	anr-10_WBanr_3p_+_+10044	frag173_LUncRNA_3p_+_+11946	linc-156_WBlnc_5p_+_-16750	frag174_LUncRNA_5p_+_-28069	21ur-11275_WB21uRNA_3p_-_+56854	21ur-10520_WB21uRNA_3p_+_+163391	21ur-14928_WB21uRNA_5p_-_-167344	cloned_WB21uRNA_3p_-_+273646	C46H11.1_AGmRNA_3p_+_+790	C46H11.11_AGmRNA_3p_-_+1558	C46H11.10_AGmRNA_5p_-_-1806	C46H11.2_AGmRNA_3p_+_+4358
5082266	I	5082065	5082469	.	0	.	5.66462	52.1013	49.5343	5082266	AG1201	C30F8.2_AGmRNA_5p_-_+16	C30F8.2_WBcoding_5p_-_+18	C30F8.4_WBcoding_5p_+_-4047	C46H11.11_WBcoding_5p_-_-13434	C30F8.3_WBcoding_5p_+_-14338	frag174_LUncRNA_5p_+_-2635	linc-156_WBlnc_3p_+_+2960	frag175_LUncRNA_3p_-_+11550	frag176_LUncRNA_5p_+_-22706	21ur-11275_WB21uRNA_3p_-_+31420	21ur-10520_WB21uRNA_3p_+_+188825	21ur-14928_WB21uRNA_5p_-_-192778	cloned_WB21uRNA_3p_-_+248212	C30F8.2_AGmRNA_5p_-_+16	RIT1P.1371_AGncRNA_5p_+_-2562	C30F8.4_AGmRNA_5p_+_-4054	C46H11.11_AGmRNA_5p_-_-12508
5082887	I	5082631	5083074	.	0	.	2.62195	9.90817	8.4172	5082887	CDS	C30F8.2_WBcoding_5p_-_-603	C30F8.2_WBcoding_5p_-_-603	C30F8.4_WBcoding_5p_+_-3426	C30F8.3_WBcoding_5p_+_-13717	C46H11.11_WBcoding_5p_-_-14055	frag174_LUncRNA_5p_+_-2014	linc-156_WBlnc_3p_+_+3581	frag175_LUncRNA_3p_-_+10929	frag176_LUncRNA_5p_+_-22085	21ur-11275_WB21uRNA_3p_-_+30799	21ur-10520_WB21uRNA_3p_+_+189446	21ur-14928_WB21uRNA_5p_-_-193399	cloned_WB21uRNA_3p_-_+247591	C30F8.2_AGmRNA_5p_-_-605	RIT1P.1371_AGncRNA_5p_+_-1941	C30F8.2_AGmRNA_3p_-_-2973	C30F8.4_AGmRNA_5p_+_-3433
5104961	I	5104588	5105102	.	0	.	2.99864	15.3681	13.6742	5104961	ncRNA	frag176_LUncRNA_5p_+_-11	Y110A7A.13_WBcoding_5p_-_-42	Y110A7A.14_WBcoding_3p_-_+149	Y110A7A.11_WBcoding_5p_+_-1263	Y110A7A.13_WBcoding_3p_-_-1378	frag176_LUncRNA_5p_+_-11	frag175_LUncRNA_5p_-_-11058	frag174_LUncRNA_3p_+_+19930	linc-156_WBlnc_3p_+_+25655	21ur-11275_WB21uRNA_3p_-_+8725	21ur-10520_WB21uRNA_3p_+_+211520	21ur-14928_WB21uRNA_5p_-_-215473	cloned_WB21uRNA_3p_-_+225517	RIT1P.1605_AGncRNA_3p_+_-152	Y110A7A.13_AGmRNA_5p_-_+287	Y110A7A.14_AGmRNA_3p_-_+289	RIT1P.1418_AGmRNA_3p_+_-1087
5105457	I	5105353	5105531	.	0	.	2.04883	6.38382	5.07042	5105457	AG1201	Y110A7A.14_AGmRNA_3p_-_-207	Y110A7A.14_WBcoding_3p_-_-347	Y110A7A.13_WBcoding_5p_-_-538	Y110A7A.14_WBcoding_5p_-_+750	Y110A7A.11_WBcoding_5p_+_-767	frag176_LUncRNA_3p_+_+351	frag175_LUncRNA_5p_-_-11554	frag174_LUncRNA_3p_+_+20426	linc-156_WBlnc_3p_+_+26151	21ur-11275_WB21uRNA_3p_-_+8229	21ur-10520_WB21uRNA_3p_+_+212016	21ur-14928_WB21uRNA_5p_-_-215969	cloned_WB21uRNA_3p_-_+225021	Y110A7A.14_AGmRNA_3p_-_-207	Y110A7A.13_AGmRNA_5p_-_-209	RIT1P.1605_AGncRNA_3p_+_+344	RIT1P.1418_AGmRNA_3p_+_-591
5105965	I	5105739	5106194	.	0	.	2.50523	9.89695	8.41559	5105965	AG1201	RIT1P.1418_AGmRNA_3p_+_-83	Y110A7A.14_WBcoding_5p_-_+242	Y110A7A.11_WBcoding_5p_+_-259	Y110A7A.14_WBcoding_3p_-_-855	Y110A7A.13_WBcoding_5p_-_-1046	frag176_LUncRNA_3p_+_+859	frag175_LUncRNA_5p_-_-12062	frag174_LUncRNA_3p_+_+20934	linc-156_WBlnc_3p_+_+26659	21ur-11275_WB21uRNA_3p_-_+7721	21ur-10520_WB21uRNA_3p_+_+212524	21ur-14928_WB21uRNA_5p_-_-216477	cloned_WB21uRNA_3p_-_+224513	RIT1P.1418_AGmRNA_3p_+_-83	Y110A7A.14_AGmRNA_5p_-_+105	Y110A7A.11_AGmRNA_5p_+_-331	Y110A7A.14_AGmRNA_3p_-_-715
5127353	I	5126830	5127743	.	0	.	3.80813	23.588	21.6554	5127353	AG1201	Y110A7A.17_AGmRNA_5p_-_-140	Y110A7A.17_WBcoding_5p_-_-148	Y110A7A.8_WBcoding_5p_+_-478	Y110A7A.7_WBcoding_5p_+_-2371	Y110A7A.9_WBcoding_3p_+_+3366	frag176_LUncRNA_3p_+_+22247	frag175_LUncRNA_5p_-_-33450	frag174_LUncRNA_3p_+_+42322	linc-156_WBlnc_3p_+_+48047	21ur-11275_WB21uRNA_5p_-_-13647	cloned_WB21uRNA_3p_-_+203125	21ur-12374_WB21uRNA_5p_+_-203125	cloned_WB21uRNA_5p_+_-203125	Y110A7A.17_AGmRNA_5p_-_-140	Y110A7A.8_AGmRNA_5p_+_-478	RIT1P.1520_AGncRNA_3p_+_+1238	Y110A7A.8_AGmRNA_3p_+_-2261
5127958	I	5127849	5128089	.	0	.	2.41497	8.23538	6.82236	5127958	CDS	Y110A7A.8_WBcoding_5p_+_+127	Y110A7A.8_WBcoding_5p_+_+127	Y110A7A.17_WBcoding_5p_-_-753	Y110A7A.8_WBcoding_3p_+_-1657	Y110A7A.7_WBcoding_5p_+_-1766	frag176_LUncRNA_3p_+_+22852	frag175_LUncRNA_5p_-_-34055	frag174_LUncRNA_3p_+_+42927	linc-156_WBlnc_3p_+_+48652	21ur-11275_WB21uRNA_5p_-_-14252	cloned_WB21uRNA_3p_-_+202520	21ur-12374_WB21uRNA_5p_+_-202520	cloned_WB21uRNA_5p_+_-202520	Y110A7A.8_AGmRNA_5p_+_+127	Y110A7A.17_AGmRNA_5p_-_-745	Y110A7A.8_AGmRNA_3p_+_-1656	Y110A7A.7_AGmRNA_5p_+_-1790
5131575	I	5129597	5132257	.	0	.	5.90063	56.0727	53.4285	5131575	AG1201	Y110A7A.6_AGmRNA_5p_+_+101	Y110A7A.6_WBcoding_5p_+_+284	Y110A7A.7_WBcoding_3p_+_+501	Y110A7A.8_WBcoding_3p_+_+1960	Y110A7A.6_WBcoding_3p_+_-2533	frag176_LUncRNA_3p_+_+26469	frag175_LUncRNA_5p_-_-37672	frag174_LUncRNA_3p_+_+46544	linc-156_WBlnc_3p_+_+52269	21ur-11275_WB21uRNA_5p_-_-17869	cloned_WB21uRNA_3p_-_+198903	21ur-12374_WB21uRNA_5p_+_-198903	cloned_WB21uRNA_5p_+_-198903	Y110A7A.6_AGmRNA_5p_+_+101	Y110A7A.7_AGmRNA_3p_+_+525	RIT1M.1590_AGmRNA_3p_-_+767	Y110A7A.7_AGmRNA_5p_+_+1827
5134409	I	5134131	5135047	.	0	.	3.54449	19.7004	17.8718	5134409	AG1201	RIT1M.1590_AGmRNA_5p_-_-261	Y110A7A.6_WBcoding_3p_+_+301	Y110A7A.5_WBcoding_5p_+_-333	Y110A7A.6_WBcoding_5p_+_+3118	Y110A7A.7_WBcoding_3p_+_+3335	frag176_LUncRNA_3p_+_+29303	frag175_LUncRNA_5p_-_-40506	frag174_LUncRNA_3p_+_+49378	linc-156_WBlnc_3p_+_+55103	21ur-11275_WB21uRNA_5p_-_-20703	cloned_WB21uRNA_3p_-_+196069	21ur-12374_WB21uRNA_5p_+_-196069	cloned_WB21uRNA_5p_+_-196069	RIT1M.1590_AGmRNA_5p_-_-261	Y110A7A.5_AGmRNA_5p_+_-271	Y110A7A.6_AGmRNA_3p_+_+334	RIT1M.1590_AGmRNA_3p_-_-2067
5139986	I	5139586	5140047	.	0	.	2.54086	10.2798	8.7809	5139986	AG1201	Y110A7A.4_AGmRNA_3p_+_+186	Y110A7A.4_WBcoding_3p_+_+536	Y110A7A.3_WBcoding_5p_+_-1692	Y110A7A.4_WBcoding_5p_+_+1724	Y110A7A.5_WBcoding_3p_+_+2009	frag176_LUncRNA_3p_+_+34880	frag175_LUncRNA_5p_-_-46083	frag174_LUncRNA_3p_+_+54955	frag177_LUncRNA_3p_-_+57794	21ur-11275_WB21uRNA_5p_-_-26280	cloned_WB21uRNA_3p_-_+190492	21ur-12374_WB21uRNA_5p_+_-190492	cloned_WB21uRNA_5p_+_-190492	Y110A7A.4_AGmRNA_3p_+_+186	RIT1M.406_AGncRNA_5p_-_-186	RIT1M.1028_AGncRNA_3p_-_+1634	Y110A7A.3_AGmRNA_5p_+_-1692
5176146	I	5176044	5176238	.	0	.	2.33201	7.98551	6.58882	5176146	CDS	F56A3.3_WBcoding_5p_+_-323	F56A3.3_WBcoding_5p_+_-323	F56A3.4_WBcoding_5p_-_-621	Y110A7A.1_WBcoding_3p_+_+4829	F56A3.4_WBcoding_3p_-_-4858	frag177_LUncRNA_3p_-_+21634	frag178_LUncRNA_5p_+_-40088	frag176_LUncRNA_3p_+_+71040	frag175_LUncRNA_5p_-_-82243	21ur-11275_WB21uRNA_5p_-_-62440	cloned_WB21uRNA_3p_-_+154332	21ur-12374_WB21uRNA_5p_+_-154332	cloned_WB21uRNA_5p_+_-154332	F56A3.4_AGmRNA_5p_-_+505	F56A3.3_AGmRNA_5p_+_-645	F56A3.4_AGmRNA_3p_-_-4801	Y110A7A.1_AGmRNA_3p_+_+4830
5244528	I	5244446	5244608	.	0	.	2.47629	8.59842	7.16688	5244528	CDS	B0261.4_WBcoding_5p_+_+242	B0261.4_WBcoding_5p_+_+242	B0261.2_WBcoding_5p_+_-1215	C32E12.4_WBcoding_5p_-_-2611	B0261.5_WBcoding_3p_-_+5247	frag178_LUncRNA_3p_+_+28155	frag177_LUncRNA_5p_-_-46618	frag179_LUncRNA_5p_+_-48254	frag180_LUncRNA_3p_-_+67344	cloned_WB21uRNA_3p_-_+85950	21ur-12374_WB21uRNA_5p_+_-85950	cloned_WB21uRNA_5p_+_-85950	21ur-12374_WB21uRNA_3p_+_-85970	B0261.4_AGmRNA_5p_+_+244	B0261.2_AGmRNA_5p_+_-1090	C32E12.4_AGmRNA_5p_-_-1895	B0261.5_AGmRNA_3p_-_+5212
5255582	I	5255490	5255709	.	0	.	2.30493	7.45662	6.08341	5255582	CDS	B0261.6_WBcoding_3p_-_-132	B0261.6_WBcoding_3p_-_-132	B0261.5_WBcoding_5p_-_-5142	B0261.2_WBcoding_3p_+_-7847	B0261.1_WBcoding_5p_+_-8115	frag179_LUncRNA_5p_+_-37200	frag178_LUncRNA_3p_+_+39209	frag180_LUncRNA_3p_-_+56290	frag177_LUncRNA_5p_-_-57672	cloned_WB21uRNA_3p_-_+74896	21ur-12374_WB21uRNA_5p_+_-74896	cloned_WB21uRNA_5p_+_-74896	21ur-12374_WB21uRNA_3p_+_-74916	B0261.6_AGmRNA_3p_-_-465	RIT1M.1660_AGncRNA_3p_-_+3520	RIT1M.1765_AGncRNA_3p_-_+4659	B0261.5_AGmRNA_5p_-_-5021
5261434	I	5261383	5261540	.	0	.	2.17775	6.6987	5.36595	5261434	AG1201	RIT1M.1765_AGncRNA_5p_-_-539	B0261.2_WBcoding_3p_+_-1995	B0261.1_WBcoding_5p_+_-2263	B0261.6_WBcoding_5p_-_-4508	B0261.1_WBcoding_3p_+_-6953	frag179_LUncRNA_5p_+_-31348	frag178_LUncRNA_3p_+_+45061	frag180_LUncRNA_3p_-_+50438	frag181_LUncRNA_5p_+_-54619	cloned_WB21uRNA_3p_-_+69044	21ur-12374_WB21uRNA_5p_+_-69044	cloned_WB21uRNA_5p_+_-69044	21ur-12374_WB21uRNA_3p_+_-69064	RIT1M.1765_AGncRNA_5p_-_-539	RIT1M.1660_AGncRNA_5p_-_-1626	B0261.2_AGmRNA_3p_+_-2017	B0261.1_AGmRNA_5p_+_-2263
5291209	I	5291081	5291275	.	0	.	2.96183	13.2308	11.6092	5291209	CDS	C01G8.5_WBcoding_5p_-_+399	C01G8.5_WBcoding_5p_-_+399	C01G8.4_WBcoding_5p_-_-7263	C01G8.6_WBcoding_3p_-_+7549	C01G8.4_WBcoding_3p_-_-9123	frag179_LUncRNA_5p_+_-1573	frag180_LUncRNA_3p_-_+20663	frag181_LUncRNA_5p_+_-24844	frag182_LUncRNA_5p_+_-46064	cloned_WB21uRNA_3p_-_+39269	21ur-12374_WB21uRNA_5p_+_-39269	cloned_WB21uRNA_5p_+_-39269	21ur-12374_WB21uRNA_3p_+_-39289	C01G8.5_AGmRNA_5p_-_+424	RIT1P.894_AGncRNA_3p_+_+7183	C01G8.4_AGmRNA_5p_-_-7183	RIT1P.894_AGncRNA_5p_+_+7609
5291963	I	5291853	5292012	.	0	.	3.01039	13.7341	12.0948	5291963	AG1201	C01G8.5_AGmRNA_5p_-_-330	C01G8.5_WBcoding_5p_-_-355	C01G8.6_WBcoding_3p_-_+6795	C01G8.5_WBcoding_3p_-_-7903	C01G8.4_WBcoding_5p_-_-8017	frag179_LUncRNA_5p_+_-819	frag180_LUncRNA_3p_-_+19909	frag181_LUncRNA_5p_+_-24090	frag182_LUncRNA_5p_+_-45310	cloned_WB21uRNA_3p_-_+38515	21ur-12374_WB21uRNA_5p_+_-38515	cloned_WB21uRNA_5p_+_-38515	21ur-12374_WB21uRNA_3p_+_-38535	C01G8.5_AGmRNA_5p_-_-330	C01G8.6_AGmRNA_3p_-_+6984	C01G8.5_AGmRNA_3p_-_-7822	RIT1P.894_AGncRNA_3p_+_+7937
5292327	I	5292168	5292569	.	0	.	3.49594	19.1272	17.315	5292327	ncRNA	frag179_LUncRNA_5p_+_-455	C01G8.5_WBcoding_5p_-_-719	C01G8.6_WBcoding_3p_-_+6431	C01G8.5_WBcoding_3p_-_-8267	C01G8.4_WBcoding_5p_-_-8381	frag179_LUncRNA_5p_+_-455	frag180_LUncRNA_3p_-_+19545	frag181_LUncRNA_5p_+_-23726	frag182_LUncRNA_5p_+_-44946	cloned_WB21uRNA_3p_-_+38151	21ur-12374_WB21uRNA_5p_+_-38151	cloned_WB21uRNA_5p_+_-38151	21ur-12374_WB21uRNA_3p_+_-38171	C01G8.5_AGmRNA_5p_-_-694	C01G8.6_AGmRNA_3p_-_+6620	C01G8.5_AGmRNA_3p_-_-8186	RIT1P.894_AGncRNA_3p_+_+8301
5294185	I	5293975	5294490	.	0	.	4.12715	27.0151	24.9914	5294185	ncRNA	frag179_LUncRNA_3p_+_+1345	C01G8.5_WBcoding_5p_-_-2577	C01G8.6_WBcoding_3p_-_+4573	C01G8.9_WBcoding_3p_-_+7336	C01G8.5_WBcoding_3p_-_-10125	frag179_LUncRNA_3p_+_+1345	frag180_LUncRNA_3p_-_+17687	frag181_LUncRNA_5p_+_-21868	frag182_LUncRNA_5p_+_-43088	cloned_WB21uRNA_3p_-_+36293	21ur-12374_WB21uRNA_5p_+_-36293	cloned_WB21uRNA_5p_+_-36293	21ur-12374_WB21uRNA_3p_+_-36313	C01G8.5_AGmRNA_5p_-_-2552	C01G8.6_AGmRNA_3p_-_+4762	F48C1.4_AGmRNA_3p_-_+6808	C01G8.5_AGmRNA_3p_-_-10044
5294994	I	5294700	5295299	.	0	.	4.46703	31.6244	29.49	5294994	ncRNA	frag179_LUncRNA_3p_+_+2154	C01G8.5_WBcoding_5p_-_-3386	C01G8.6_WBcoding_3p_-_+3764	C01G8.9_WBcoding_3p_-_+6527	C01G8.5_WBcoding_3p_-_-10934	frag179_LUncRNA_3p_+_+2154	frag180_LUncRNA_3p_-_+16878	frag181_LUncRNA_5p_+_-21059	frag182_LUncRNA_5p_+_-42279	cloned_WB21uRNA_3p_-_+35484	21ur-12374_WB21uRNA_5p_+_-35484	cloned_WB21uRNA_5p_+_-35484	21ur-12374_WB21uRNA_3p_+_-35504	C01G8.5_AGmRNA_5p_-_-3361	C01G8.6_AGmRNA_3p_-_+3953	F48C1.4_AGmRNA_3p_-_+5999	C01G8.5_AGmRNA_3p_-_-10853
5295715	I	5295385	5295838	.	0	.	2.42773	8.17805	6.76676	5295715	ncRNA	frag179_LUncRNA_3p_+_+2875	C01G8.6_WBcoding_3p_-_+3043	C01G8.5_WBcoding_5p_-_-4107	C01G8.6_WBcoding_5p_-_+4619	C01G8.9_WBcoding_3p_-_+5806	frag179_LUncRNA_3p_+_+2875	frag180_LUncRNA_3p_-_+16157	frag181_LUncRNA_5p_+_-20338	frag182_LUncRNA_5p_+_-41558	cloned_WB21uRNA_3p_-_+34763	21ur-12374_WB21uRNA_5p_+_-34763	cloned_WB21uRNA_5p_+_-34763	21ur-12374_WB21uRNA_3p_+_-34783	C01G8.6_AGmRNA_3p_-_+3232	C01G8.5_AGmRNA_5p_-_-4082	C01G8.6_AGmRNA_5p_-_+4794	F48C1.4_AGmRNA_3p_-_+5278
5307632	I	5307509	5307753	.	0	.	2.40021	9.57723	8.10344	5307632	ncRNA	frag180_LUncRNA_3p_-_+4240	C01G8.9_WBcoding_3p_-_-6111	F48C1.3_WBcoding_5p_+_-6704	C01G8.6_WBcoding_5p_-_-7298	F48C1.5_WBcoding_3p_-_+9862	frag180_LUncRNA_3p_-_+4240	frag181_LUncRNA_5p_+_-8421	frag179_LUncRNA_3p_+_+14792	frag182_LUncRNA_5p_+_-29641	cloned_WB21uRNA_3p_-_+22846	21ur-12374_WB21uRNA_5p_+_-22846	cloned_WB21uRNA_5p_+_-22846	21ur-12374_WB21uRNA_3p_+_-22866	RIT1P.29_AGncRNA_5p_+_-5715	F48C1.3_AGmRNA_5p_+_-6285	F48C1.4_AGmRNA_3p_-_-6639	F48C1.3_AGmRNA_3p_+_-6824
5309630	I	5309579	5309764	.	0	.	2.68861	11.9085	10.3391	5309630	ncRNA	frag180_LUncRNA_3p_-_+2242	C01G8.9_WBcoding_5p_-_+4299	F48C1.3_WBcoding_5p_+_-4706	F48C1.5_WBcoding_3p_-_+7864	C01G8.9_WBcoding_3p_-_-8109	frag180_LUncRNA_3p_-_+2242	frag181_LUncRNA_5p_+_-6423	frag179_LUncRNA_3p_+_+16790	frag182_LUncRNA_5p_+_-27643	cloned_WB21uRNA_3p_-_+20848	21ur-12374_WB21uRNA_5p_+_-20848	cloned_WB21uRNA_5p_+_-20848	21ur-12374_WB21uRNA_3p_+_-20868	RIT1P.29_AGncRNA_5p_+_-3717	F48C1.3_AGmRNA_5p_+_-4287	F48C1.4_AGmRNA_5p_-_+7765	F48C1.5_AGmRNA_3p_-_+7864
5310681	I	5310605	5310774	.	0	.	2.0482	6.8406	5.50415	5310681	ncRNA	frag180_LUncRNA_3p_-_+1191	C01G8.9_WBcoding_5p_-_+3248	F48C1.3_WBcoding_5p_+_-3655	F48C1.5_WBcoding_3p_-_+6813	F48C1.6_WBcoding_3p_-_+7547	frag180_LUncRNA_3p_-_+1191	frag181_LUncRNA_5p_+_-5372	frag179_LUncRNA_3p_+_+17841	frag182_LUncRNA_5p_+_-26592	cloned_WB21uRNA_3p_-_+19797	21ur-12374_WB21uRNA_5p_+_-19797	cloned_WB21uRNA_5p_+_-19797	21ur-12374_WB21uRNA_3p_+_-19817	RIT1P.29_AGncRNA_5p_+_-2666	F48C1.3_AGmRNA_5p_+_-3236	F48C1.4_AGmRNA_5p_-_+6714	F48C1.5_AGmRNA_3p_-_+6813
5312589	I	5310940	5312926	.	0	.	6.78881	76.4624	73.4218	5312589	ncRNA	frag180_LUncRNA_5p_-_-583	C01G8.9_WBcoding_5p_-_+1340	F48C1.3_WBcoding_5p_+_-1747	F48C1.5_WBcoding_3p_-_+4905	F48C1.6_WBcoding_3p_-_+5639	frag180_LUncRNA_5p_-_-583	frag181_LUncRNA_5p_+_-3464	frag179_LUncRNA_3p_+_+19749	frag182_LUncRNA_5p_+_-24684	cloned_WB21uRNA_3p_-_+17889	21ur-12374_WB21uRNA_5p_+_-17889	cloned_WB21uRNA_5p_+_-17889	21ur-12374_WB21uRNA_3p_+_-17909	RIT1P.29_AGncRNA_5p_+_-758	F48C1.3_AGmRNA_5p_+_-1328	F48C1.4_AGmRNA_5p_-_+4806	F48C1.5_AGmRNA_3p_-_+4905
5313508	I	5313193	5316476	.	0	.	6.16588	74.042	71.0478	5313508	AG1201	RIT1P.29_AGncRNA_5p_+_+161	C01G8.9_WBcoding_5p_-_+421	F48C1.3_WBcoding_5p_+_-828	F48C1.5_WBcoding_3p_-_+3986	F48C1.6_WBcoding_3p_-_+4720	frag180_LUncRNA_5p_-_-1502	frag181_LUncRNA_5p_+_-2545	frag179_LUncRNA_3p_+_+20668	frag182_LUncRNA_5p_+_-23765	cloned_WB21uRNA_3p_-_+16970	21ur-12374_WB21uRNA_5p_+_-16970	cloned_WB21uRNA_5p_+_-16970	21ur-12374_WB21uRNA_3p_+_-16990	RIT1P.29_AGncRNA_5p_+_+161	F48C1.3_AGmRNA_5p_+_-409	F48C1.4_AGmRNA_5p_-_+3887	F48C1.5_AGmRNA_3p_-_+3986
5316850	I	5316647	5317800	.	0	.	5.03107	65.1065	62.2927	5316850	AG1201	F48C1.4_AGmRNA_5p_-_+545	F48C1.5_WBcoding_3p_-_+644	F48C1.6_WBcoding_3p_-_+1378	F48C1.3_WBcoding_3p_+_+2241	F48C1.6_WBcoding_5p_-_+2449	frag181_LUncRNA_3p_+_+650	frag180_LUncRNA_5p_-_-4844	frag182_LUncRNA_5p_+_-20423	frag179_LUncRNA_3p_+_+24010	cloned_WB21uRNA_3p_-_+13628	21ur-12374_WB21uRNA_5p_+_-13628	cloned_WB21uRNA_5p_+_-13628	21ur-12374_WB21uRNA_3p_+_-13648	F48C1.4_AGmRNA_5p_-_+545	F48C1.5_AGmRNA_3p_-_+644	F48C1.6_AGmRNA_3p_-_+1379	F48C1.5_AGmRNA_5p_-_+1484
5319049	I	5318868	5319250	.	0	.	2.6878	10.7859	9.26672	5319049	CDS	F48C1.6_WBcoding_5p_-_+250	F48C1.6_WBcoding_5p_-_+250	F48C1.2_WBcoding_5p_+_-685	F48C1.6_WBcoding_3p_-_-821	F48C1.5_WBcoding_5p_-_-920	frag181_LUncRNA_3p_+_+2849	frag180_LUncRNA_5p_-_-7043	frag182_LUncRNA_5p_+_-18224	frag183_LUncRNA_5p_+_-25387	cloned_WB21uRNA_3p_-_+11429	21ur-12374_WB21uRNA_5p_+_-11429	cloned_WB21uRNA_5p_+_-11429	21ur-12374_WB21uRNA_3p_+_-11449	F48C1.6_AGmRNA_5p_-_+258	F48C1.2_AGmRNA_5p_+_-668	F48C1.5_AGmRNA_5p_-_-715	F48C1.6_AGmRNA_3p_-_-820
5344842	I	5344764	5344918	.	0	.	2.47629	8.59842	7.16688	5344842	ncRNA	frag184_LUncRNA_5p_+_-33	F55A12.7_WBcoding_5p_-_-115	F55A12.5_WBcoding_5p_+_-1089	F55A12.7_WBcoding_3p_-_-2661	F55A12.6_WBcoding_3p_+_+2790	frag184_LUncRNA_5p_+_-33	frag183_LUncRNA_3p_+_+185	frag185_LUncRNA_3p_-_+437	frag182_LUncRNA_3p_+_+7420	21ur-12374_WB21uRNA_3p_+_+14344	cloned_WB21uRNA_3p_+_+14344	21ur-12374_WB21uRNA_5p_+_+14364	cloned_WB21uRNA_5p_+_+14364	F55A12.7_AGmRNA_5p_-_+214	RIT1M.1659_AGncRNA_3p_-_+653	F55A12.5_AGmRNA_5p_+_-653	RIT1M.1659_AGncRNA_5p_-_+927
5345095	I	5345017	5345171	.	0	.	2.42773	8.17805	6.76676	5345095	AG1201	F55A12.7_AGmRNA_5p_-_-39	F55A12.7_WBcoding_5p_-_-368	F55A12.5_WBcoding_5p_+_-836	F55A12.7_WBcoding_3p_-_-2914	F55A12.6_WBcoding_3p_+_+3043	frag184_LUncRNA_3p_+_+79	frag185_LUncRNA_3p_-_+184	frag184_LUncRNA_5p_+_+220	frag185_LUncRNA_5p_-_+333	21ur-12374_WB21uRNA_3p_+_+14597	cloned_WB21uRNA_3p_+_+14597	21ur-12374_WB21uRNA_5p_+_+14617	cloned_WB21uRNA_5p_+_+14617	F55A12.7_AGmRNA_5p_-_-39	RIT1M.1659_AGncRNA_3p_-_+400	F55A12.5_AGmRNA_5p_+_-400	RIT1M.1659_AGncRNA_5p_-_+674
5345651	I	5345465	5346000	.	0	.	4.61269	33.6708	31.4894	5345651	AG1201	RIT1M.1659_AGncRNA_5p_-_+118	F55A12.5_WBcoding_5p_+_-280	F55A12.7_WBcoding_5p_-_-924	F55A12.6_WBcoding_3p_+_+3599	F55A12.8_WBcoding_3p_-_+3995	frag185_LUncRNA_5p_-_-223	frag184_LUncRNA_3p_+_+635	frag183_LUncRNA_3p_+_+994	frag182_LUncRNA_3p_+_+8229	21ur-12374_WB21uRNA_3p_+_+15153	cloned_WB21uRNA_3p_+_+15153	21ur-12374_WB21uRNA_5p_+_+15173	cloned_WB21uRNA_5p_+_+15173	RIT1M.1659_AGncRNA_5p_-_+118	F55A12.5_AGmRNA_5p_+_+156	RIT1M.1659_AGncRNA_3p_-_-156	F55A12.7_AGmRNA_5p_-_-595
5353708	I	5353633	5353787	.	0	.	2.29078	7.13536	5.78101	5353708	CDS	F55A12.8_WBcoding_5p_-_+62	F55A12.8_WBcoding_5p_-_+62	F55A12.4_WBcoding_5p_+_-455	F55A12.5_WBcoding_3p_+_+4060	F55A12.8_WBcoding_3p_-_-4062	anr-38_WBanr_3p_-_+2527	frag186_LUncRNA_3p_-_+3836	frag187_LUncRNA_3p_-_+4441	frag188_LUncRNA_3p_-_+4664	21ur-12374_WB21uRNA_3p_+_+23210	cloned_WB21uRNA_3p_+_+23210	21ur-12374_WB21uRNA_5p_+_+23230	cloned_WB21uRNA_5p_+_+23230	F55A12.8_AGmRNA_5p_-_+312	F55A12.4_AGmRNA_5p_+_+2261	F55A12.8_AGmRNA_3p_-_-4057	F55A12.5_AGmRNA_3p_+_+4244
5358558	I	5357144	5358629	.	0	.	3.12209	16.6729	14.9398	5358558	CDS	F55A12.3_WBcoding_5p_+_+35	F55A12.3_WBcoding_5p_+_+35	F55A12.4_WBcoding_3p_+_+1527	F55A12.8_WBcoding_5p_-_-4788	F55A12.3_WBcoding_3p_+_-6608	frag188_LUncRNA_5p_-_-48	frag187_LUncRNA_5p_-_-262	frag186_LUncRNA_5p_-_-770	anr-38_WBanr_5p_-_-1827	21ur-12374_WB21uRNA_3p_+_+28060	cloned_WB21uRNA_3p_+_+28060	21ur-12374_WB21uRNA_5p_+_+28080	cloned_WB21uRNA_5p_+_+28080	F55A12.3_AGmRNA_5p_+_+61	F55A12.4_AGmRNA_3p_+_+1469	F55A12.8_AGmRNA_5p_-_-4538	F55A12.2_AGmRNA_5p_+_-6116
5372843	I	5372762	5372972	.	0	.	2.21163	6.57078	5.25196	5372843	CDS	F55A12.9_WBcoding_3p_-_+11	F55A12.9_WBcoding_3p_-_+11	F55A12.1_WBcoding_3p_+_+197	F55A12.10_WBcoding_5p_-_-5005	F55A12.2_WBcoding_3p_+_+5967	frag188_LUncRNA_5p_-_-14333	frag187_LUncRNA_5p_-_-14547	frag186_LUncRNA_5p_-_-15055	anr-38_WBanr_5p_-_-16112	21ur-14736_WB21uRNA_3p_-_+16060	21ur-12374_WB21uRNA_3p_+_+42345	cloned_WB21uRNA_3p_+_+42345	21ur-12374_WB21uRNA_5p_+_+42365	F55A12.9_AGmRNA_3p_-_+61	F55A12.1_AGmRNA_3p_+_+192	F55A12.10_AGmRNA_5p_-_-5011	F55A12.2_AGmRNA_3p_+_+5964
5380219	I	5375262	5381906	.	0	.	7.8173	87.2978	84.037	5380219	CDS	C24A11.2_WBcoding_5p_+_+56	C24A11.2_WBcoding_5p_+_+56	F55A12.9_WBcoding_5p_-_+4292	C24A11.5_WBcoding_3p_-_+4423	F55A12.9_WBcoding_3p_-_-7365	frag188_LUncRNA_5p_-_-21709	frag187_LUncRNA_5p_-_-21923	frag186_LUncRNA_5p_-_-22431	anr-38_WBanr_5p_-_-23488	21ur-14736_WB21uRNA_3p_-_+8684	21ur-12374_WB21uRNA_3p_+_+49721	cloned_WB21uRNA_3p_+_+49721	21ur-12374_WB21uRNA_5p_+_+49741	C24A11.2_AGmRNA_5p_+_+56	F55A12.9_AGmRNA_5p_-_+4292	C24A11.5_AGmRNA_3p_-_+4423	F55A12.9_AGmRNA_3p_-_-7315
5383091	I	5382893	5383213	.	0	.	2.91328	12.7344	11.1309	5383091	CDS	C24A11.2_WBcoding_3p_+_+59	C24A11.2_WBcoding_3p_+_+59	F55A12.9_WBcoding_5p_-_+1420	C24A11.5_WBcoding_3p_-_+1551	C24A11.2_WBcoding_5p_+_+2928	frag188_LUncRNA_5p_-_-24581	frag187_LUncRNA_5p_-_-24795	frag186_LUncRNA_5p_-_-25303	anr-38_WBanr_5p_-_-26360	21ur-14736_WB21uRNA_3p_-_+5812	21ur-11585_WB21uRNA_5p_+_-48404	21ur-12374_WB21uRNA_3p_+_+52593	cloned_WB21uRNA_3p_+_+52593	C24A11.2_AGmRNA_3p_+_+59	F55A12.9_AGmRNA_5p_-_+1420	C24A11.5_AGmRNA_3p_-_+1551	C24A11.2_AGmRNA_5p_+_+2928
5384119	I	5383406	5384279	.	0	.	3.6416	20.8645	19.003	5384119	CDS	F55A12.9_WBcoding_5p_-_+392	F55A12.9_WBcoding_5p_-_+392	C24A11.5_WBcoding_3p_-_+523	C24A11.2_WBcoding_3p_+_+1087	C24A11.5_WBcoding_5p_-_+1621	frag190_LUncRNA_3p_-_+25550	frag189_LUncRNA_5p_+_-25550	frag188_LUncRNA_5p_-_-25609	frag190_LUncRNA_5p_-_+25617	21ur-14736_WB21uRNA_3p_-_+4784	21ur-11585_WB21uRNA_5p_+_-47376	21ur-12374_WB21uRNA_3p_+_+53621	cloned_WB21uRNA_3p_+_+53621	F55A12.9_AGmRNA_5p_-_+392	C24A11.5_AGmRNA_3p_-_+523	C24A11.2_AGmRNA_3p_+_+1087	C24A11.5_AGmRNA_5p_-_+1621
5384509	I	5384369	5385435	.	0	.	3.1075	14.7611	13.0862	5384509	CDS	F55A12.9_WBcoding_5p_-_+2	F55A12.9_WBcoding_5p_-_+2	C24A11.5_WBcoding_3p_-_+133	C24A11.2_WBcoding_3p_+_+1477	F55A12.9_WBcoding_3p_-_-11655	frag190_LUncRNA_3p_-_+25160	frag189_LUncRNA_5p_+_-25160	frag190_LUncRNA_5p_-_+25227	frag189_LUncRNA_3p_+_-25227	21ur-14736_WB21uRNA_3p_-_+4394	21ur-11585_WB21uRNA_5p_+_-46986	21ur-12374_WB21uRNA_3p_+_+54011	cloned_WB21uRNA_3p_+_+54011	F55A12.9_AGmRNA_5p_-_+2	C24A11.5_AGmRNA_3p_-_+133	C24A11.2_AGmRNA_3p_+_+1477	F55A12.9_AGmRNA_3p_-_-11605
5387321	I	5385722	5388599	.	0	.	4.36992	30.2833	28.1805	5387321	CDS	C24A11.5_WBcoding_5p_-_-1581	C24A11.5_WBcoding_5p_-_-1581	F55A12.9_WBcoding_5p_-_-2810	C24A11.2_WBcoding_3p_+_+4289	C24A11.6_WBcoding_3p_-_+8951	frag190_LUncRNA_3p_-_+22348	frag189_LUncRNA_5p_+_-22348	frag190_LUncRNA_5p_-_+22415	frag189_LUncRNA_3p_+_-22415	21ur-14736_WB21uRNA_3p_-_+1582	21ur-11585_WB21uRNA_5p_+_-44174	21ur-12374_WB21uRNA_3p_+_+56823	cloned_WB21uRNA_3p_+_+56823	C24A11.5_AGmRNA_5p_-_-1581	F55A12.9_AGmRNA_5p_-_-2810	C24A11.2_AGmRNA_3p_+_+4289	C24A11.6_AGmRNA_3p_-_+8951
5389091	I	5388793	5389229	.	0	.	2.74396	12.1311	10.5574	5389091	CDS	C24A11.5_WBcoding_5p_-_-3351	C24A11.5_WBcoding_5p_-_-3351	F55A12.9_WBcoding_5p_-_-4580	C24A11.2_WBcoding_3p_+_+6059	C24A11.6_WBcoding_3p_-_+7181	frag190_LUncRNA_3p_-_+20578	frag189_LUncRNA_5p_+_-20578	frag190_LUncRNA_5p_-_+20645	frag189_LUncRNA_3p_+_-20645	21ur-14736_WB21uRNA_5p_-_-168	21ur-11585_WB21uRNA_5p_+_-42404	21ur-12374_WB21uRNA_3p_+_+58593	cloned_WB21uRNA_3p_+_+58593	C24A11.5_AGmRNA_5p_-_-3351	F55A12.9_AGmRNA_5p_-_-4580	C24A11.2_AGmRNA_3p_+_+6059	C24A11.6_AGmRNA_3p_-_+7181
5400006	I	5399861	5400106	.	0	.	2.37918	7.76604	6.37489	5400006	AG1201	C24A11.1_AGmRNA_5p_+_-655	C24A11.1_WBcoding_5p_+_-1805	C24A11.8_WBcoding_3p_-_+2892	C24A11.6_WBcoding_5p_-_-3500	C24A11.8_WBcoding_5p_-_+8456	frag190_LUncRNA_3p_-_+9663	frag189_LUncRNA_5p_+_-9663	frag190_LUncRNA_5p_-_+9730	frag189_LUncRNA_3p_+_-9730	21ur-14736_WB21uRNA_5p_-_-11083	21ur-11585_WB21uRNA_5p_+_-31489	21ur-14376_WB21uRNA_5p_+_-50433	21ur-13508_WB21uRNA_3p_-_+60528	C24A11.1_AGmRNA_5p_+_-655	C24A11.8_AGmRNA_3p_-_+2886	C24A11.6_AGmRNA_5p_-_-3500	C24A11.8_AGmRNA_5p_-_+12395
5408286	I	5408098	5408395	.	0	.	3.1075	14.7611	13.0862	5408286	CDS	C24A11.8_WBcoding_5p_-_+176	C24A11.8_WBcoding_5p_-_+176	C24A11.9_WBcoding_3p_-_+4559	C24A11.8_WBcoding_3p_-_-5388	C24A11.1_WBcoding_3p_+_+5390	frag190_LUncRNA_3p_-_+1383	frag189_LUncRNA_5p_+_-1383	frag190_LUncRNA_5p_-_+1450	frag189_LUncRNA_3p_+_-1450	21ur-14736_WB21uRNA_5p_-_-19363	21ur-11585_WB21uRNA_5p_+_-23209	21ur-14376_WB21uRNA_5p_+_-42153	21ur-13508_WB21uRNA_3p_-_+52248	C24A11.8_AGmRNA_5p_-_+4115	C24A11.9_AGmRNA_3p_-_+4558	C24A11.8_AGmRNA_3p_-_-5394	C24A11.1_AGmRNA_3p_+_+5395
5409211	I	5408509	5410466	.	0	.	4.22426	28.3076	26.2522	5409211	ncRNA	frag190_LUncRNA_3p_-_+458	C24A11.8_WBcoding_5p_-_-749	C24A11.9_WBcoding_3p_-_+3634	C24A11.8_WBcoding_3p_-_-6313	C24A11.1_WBcoding_3p_+_+6315	frag190_LUncRNA_3p_-_+458	frag189_LUncRNA_5p_+_-458	frag190_LUncRNA_5p_-_+525	frag189_LUncRNA_3p_+_-525	21ur-14736_WB21uRNA_5p_-_-20288	21ur-11585_WB21uRNA_5p_+_-22284	21ur-14376_WB21uRNA_5p_+_-41228	21ur-13508_WB21uRNA_3p_-_+51323	C24A11.8_AGmRNA_5p_-_+3190	C24A11.9_AGmRNA_3p_-_+3633	C24A11.8_AGmRNA_3p_-_-6319	C24A11.1_AGmRNA_3p_+_+6320
5410654	I	5410587	5410745	.	0	.	2.81617	11.7629	10.1966	5410654	ncRNA	frag189_LUncRNA_3p_+_+918	C24A11.9_WBcoding_3p_-_+2191	C24A11.8_WBcoding_5p_-_-2192	C24A11.9_WBcoding_5p_-_+4978	C30H7.2_WBcoding_3p_-_+5998	frag189_LUncRNA_3p_+_+918	frag190_LUncRNA_5p_-_-918	frag189_LUncRNA_5p_+_+985	frag190_LUncRNA_3p_-_-985	21ur-11585_WB21uRNA_5p_+_-20841	21ur-14736_WB21uRNA_5p_-_-21731	21ur-14376_WB21uRNA_5p_+_-39785	21ur-13508_WB21uRNA_3p_-_+49880	C24A11.8_AGmRNA_5p_-_+1747	C24A11.9_AGmRNA_3p_-_+2190	C30H7.2_AGmRNA_3p_-_+5999	C24A11.8_AGmRNA_3p_-_-7762
5412316	I	5410876	5412591	.	0	.	3.54449	19.7004	17.8718	5412316	AG1201	C24A11.8_AGmRNA_5p_-_+85	C24A11.9_WBcoding_3p_-_+529	C24A11.8_WBcoding_5p_-_-3854	C30H7.2_WBcoding_3p_-_+4336	F27C1.6_WBcoding_3p_-_+8976	frag191_LUncRNA_5p_+_-184	frag189_LUncRNA_3p_+_+2580	frag190_LUncRNA_5p_-_-2580	frag189_LUncRNA_5p_+_+2647	21ur-11585_WB21uRNA_5p_+_-19179	21ur-14736_WB21uRNA_5p_-_-23393	21ur-14376_WB21uRNA_5p_+_-38123	21ur-13508_WB21uRNA_3p_-_+48218	C24A11.8_AGmRNA_5p_-_+85	C24A11.9_AGmRNA_3p_-_+528	C30H7.2_AGmRNA_3p_-_+4337	F27C1.6_AGmRNA_3p_-_+9062
5413098	I	5412922	5413146	.	0	.	2.42662	8.30456	6.8903	5413098	CDS	C24A11.9_WBcoding_3p_-_-253	C24A11.9_WBcoding_3p_-_-253	C30H7.2_WBcoding_3p_-_+3554	C24A11.8_WBcoding_5p_-_-4636	C30H7.2_WBcoding_5p_-_+7636	frag191_LUncRNA_3p_+_+455	frag189_LUncRNA_3p_+_+3362	frag190_LUncRNA_5p_-_-3362	frag189_LUncRNA_5p_+_+3429	21ur-11585_WB21uRNA_5p_+_-18397	21ur-14736_WB21uRNA_5p_-_-24175	21ur-14376_WB21uRNA_5p_+_-37341	21ur-13508_WB21uRNA_3p_-_+47436	C24A11.9_AGmRNA_3p_-_-254	C24A11.8_AGmRNA_5p_-_-697	C24A11.9_AGmRNA_5p_-_+2635	C30H7.2_AGmRNA_3p_-_+3555
5415305	I	5415288	5415574	.	0	.	2.18496	6.20469	4.89598	5415305	CDS	C24A11.9_WBcoding_5p_-_+327	C24A11.9_WBcoding_5p_-_+327	C30H7.2_WBcoding_3p_-_+1347	C24A11.9_WBcoding_3p_-_-2460	C30H7.2_WBcoding_5p_-_+5429	frag191_LUncRNA_3p_+_+2662	frag189_LUncRNA_3p_+_+5569	frag190_LUncRNA_5p_-_-5569	frag189_LUncRNA_5p_+_+5636	21ur-11585_WB21uRNA_5p_+_-16190	21ur-14736_WB21uRNA_5p_-_-26382	21ur-14376_WB21uRNA_5p_+_-35134	21ur-13508_WB21uRNA_3p_-_+45229	C24A11.9_AGmRNA_5p_-_+428	C30H7.2_AGmRNA_3p_-_+1348	C24A11.9_AGmRNA_3p_-_-2461	C24A11.8_AGmRNA_5p_-_-2904
5416855	I	5416530	5417229	.	0	.	2.86472	12.245	10.6606	5416855	AG1201	C30H7.2_AGmRNA_3p_-_-202	C30H7.2_WBcoding_3p_-_-203	C24A11.9_WBcoding_5p_-_-1223	C30H7.2_WBcoding_5p_-_+3879	C24A11.9_WBcoding_3p_-_-4010	frag191_LUncRNA_3p_+_+4212	frag189_LUncRNA_3p_+_+7119	frag190_LUncRNA_5p_-_-7119	frag189_LUncRNA_5p_+_+7186	21ur-11585_WB21uRNA_5p_+_-14640	21ur-14736_WB21uRNA_5p_-_-27932	21ur-14376_WB21uRNA_5p_+_-33584	21ur-13508_WB21uRNA_3p_-_+43679	C30H7.2_AGmRNA_3p_-_-202	C24A11.9_AGmRNA_5p_-_-1122	C30H7.2_AGmRNA_5p_-_+3879	C24A11.9_AGmRNA_3p_-_-4011
5420863	I	5419804	5422339	.	0	.	4.32136	29.6199	27.5329	5420863	CDS	C30H7.2_WBcoding_5p_-_-129	C30H7.2_WBcoding_5p_-_-129	F27C1.6_WBcoding_3p_-_+429	F27C1.4_WBcoding_5p_+_-1923	C30H7.2_WBcoding_3p_-_-4211	frag191_LUncRNA_3p_+_+8220	frag192_LUncRNA_5p_+_-9072	frag193_LUncRNA_3p_-_+9076	frag192_LUncRNA_3p_+_-9154	21ur-11585_WB21uRNA_5p_+_-10632	21ur-14376_WB21uRNA_5p_+_-29576	21ur-14736_WB21uRNA_5p_-_-31940	21ur-13508_WB21uRNA_3p_-_+39671	C30H7.2_AGmRNA_5p_-_-129	F27C1.6_AGmRNA_3p_-_+515	F27C1.4_AGmRNA_5p_+_-1909	gF27C1.4_AGmRNA_5p_+_-1926
5429575	I	5429415	5430400	.	0	.	3.8253	24.769	22.8054	5429575	AG1201	RIT1P.1337_AGncRNA_3p_+_-93	F27C1.7_WBcoding_5p_-_+336	F27C1.2_WBcoding_5p_+_-590	F27C1.7_WBcoding_3p_-_-1029	F27C1.6_WBcoding_5p_-_-1115	frag192_LUncRNA_5p_+_-360	frag193_LUncRNA_3p_-_+364	frag192_LUncRNA_3p_+_-442	frag193_LUncRNA_5p_-_+482	21ur-11585_WB21uRNA_5p_+_-1920	21ur-14376_WB21uRNA_5p_+_-20864	21ur-13508_WB21uRNA_3p_-_+30959	21ur-14736_WB21uRNA_5p_-_-40652	RIT1P.1337_AGncRNA_3p_+_-93	F27C1.7_AGmRNA_5p_-_+355	RIT1M.1805_AGncRNA_3p_-_+419	F27C1.2_AGmRNA_5p_+_-419
5484858	I	5484712	5484921	.	0	.	2.39657	8.38546	6.9689	5484858	CDS	C09D4.5_WBcoding_3p_-_-88	C09D4.5_WBcoding_3p_-_-88	C09D4.4_WBcoding_5p_-_-212	C09D4.5_WBcoding_5p_-_+1499	C09D4.6_WBcoding_3p_-_+1632	frag194_LUncRNA_3p_-_+9562	frag195_LUncRNA_3p_-_+33955	frag193_LUncRNA_5p_-_-54801	frag192_LUncRNA_3p_+_+54841	21ur-12380_WB21uRNA_5p_+_-1212	21ur-13508_WB21uRNA_5p_-_-24304	21ur-14376_WB21uRNA_3p_+_+34399	21ur-11585_WB21uRNA_3p_+_+53343	RIT1P.121_AGmRNA_5p_+_-220	RIT1P.595_AGncRNA_5p_+_-1591	C09D4.6_AGmRNA_5p_-_+2295	RIT1P.595_AGncRNA_3p_+_-2295
5486227	I	5485351	5486833	.	0	.	4.7098	35.0578	32.8444	5486227	CDS	C09D4.5_WBcoding_5p_-_+130	C09D4.5_WBcoding_5p_-_+130	C09D4.6_WBcoding_3p_-_+263	C09D4.9_WBcoding_3p_-_+1152	C09D4.5_WBcoding_3p_-_-1457	frag194_LUncRNA_3p_-_+8193	frag195_LUncRNA_3p_-_+32586	frag193_LUncRNA_5p_-_-56170	frag192_LUncRNA_3p_+_+56210	21ur-12380_WB21uRNA_3p_+_+137	21ur-13508_WB21uRNA_5p_-_-25673	21ur-14376_WB21uRNA_3p_+_+35768	21ur-13310_WB21uRNA_5p_+_-54320	RIT1P.595_AGncRNA_5p_+_-222	RIT1P.121_AGmRNA_3p_+_+293	C09D4.6_AGmRNA_5p_-_+926	RIT1P.595_AGncRNA_3p_+_-926
5509053	I	5508918	5509214	.	0	.	2.37918	7.76604	6.37489	5509053	CDS	F59A3.4_WBcoding_5p_-_+122	F59A3.4_WBcoding_5p_-_+122	F59A3.5_WBcoding_3p_-_+423	F59A3.6_WBcoding_3p_-_+1251	F59A3.5_WBcoding_5p_-_+1546	frag195_LUncRNA_3p_-_+9760	frag194_LUncRNA_5p_-_-14576	frag196_LUncRNA_3p_-_+42709	M01A10.4_WBte_3p_-_+46241	21ur-12380_WB21uRNA_3p_+_+22963	21ur-13310_WB21uRNA_5p_+_-31494	21ur-13147_WB21uRNA_3p_-_+37963	21ur-13508_WB21uRNA_5p_-_-48499	F59A3.6_AGmRNA_3p_-_+205	F59A3.4_AGmRNA_5p_-_+367	F59A3.3_AGmRNA_5p_-_-2027	RIT1P.1621_AGncRNA_3p_+_+2184
5511523	I	5511360	5511624	.	0	.	2.52484	9.02699	7.57519	5511523	CDS	F59A3.6_WBcoding_5p_-_+169	F59A3.6_WBcoding_5p_-_+169	F59A3.2_WBcoding_5p_+_-528	F59A3.5_WBcoding_5p_-_-924	F59A3.6_WBcoding_3p_-_-1219	frag195_LUncRNA_3p_-_+7290	frag194_LUncRNA_5p_-_-17046	frag196_LUncRNA_3p_-_+40239	M01A10.4_WBte_3p_-_+43771	21ur-12380_WB21uRNA_3p_+_+25433	21ur-13310_WB21uRNA_5p_+_-29024	21ur-13147_WB21uRNA_3p_-_+35493	21ur-13508_WB21uRNA_5p_-_-50969	F59A3.6_AGmRNA_5p_-_+255	F59A3.2_AGmRNA_5p_+_-528	F59A3.4_AGmRNA_5p_-_-2103	F59A3.6_AGmRNA_3p_-_-2265
5512019	I	5511833	5512102	.	0	.	3.59304	20.2796	18.4346	5512019	CDS	F59A3.2_WBcoding_5p_+_-32	F59A3.2_WBcoding_5p_+_-32	F59A3.6_WBcoding_5p_-_-327	F59A3.5_WBcoding_5p_-_-1420	F59A3.6_WBcoding_3p_-_-1715	frag195_LUncRNA_3p_-_+6794	frag194_LUncRNA_5p_-_-17542	frag196_LUncRNA_3p_-_+39743	M01A10.4_WBte_3p_-_+43275	21ur-12380_WB21uRNA_3p_+_+25929	21ur-13310_WB21uRNA_5p_+_-28528	21ur-13147_WB21uRNA_3p_-_+34997	21ur-13508_WB21uRNA_5p_-_-51465	F59A3.2_AGmRNA_5p_+_-32	F59A3.6_AGmRNA_5p_-_-241	F59A3.2_AGmRNA_3p_+_-2541	F59A3.12_AGmRNA_5p_+_-2585
5519500	I	5519440	5519632	.	0	.	2.23351	6.5817	5.25196	5519500	ncRNA	frag195_LUncRNA_5p_-_-599	F59A3.1_WBcoding_5p_+_-890	F59A3.7_WBcoding_5p_-_-934	F59A3.13_WBcoding_3p_+_+2117	F59A3.7_WBcoding_3p_-_-2150	frag195_LUncRNA_5p_-_-599	frag194_LUncRNA_5p_-_-25023	frag196_LUncRNA_3p_-_+32262	M01A10.4_WBte_3p_-_+35794	21ur-13310_WB21uRNA_5p_+_-21047	21ur-13147_WB21uRNA_3p_-_+27516	21ur-12380_WB21uRNA_3p_+_+33410	21ur-13508_WB21uRNA_5p_-_-58946	F59A3.1_AGmRNA_5p_+_-858	F59A3.7_AGmRNA_5p_-_-959	F59A3.13_AGmRNA_3p_+_+2160	F59A3.8_AGmRNA_3p_-_+2870
5519980	I	5519839	5520040	.	0	.	2.28207	6.9677	5.61731	5519980	AG1201	F59A3.1_AGmRNA_5p_+_-378	F59A3.1_WBcoding_5p_+_-410	F59A3.7_WBcoding_5p_-_-1414	F59A3.8_WBcoding_3p_-_+2419	F59A3.13_WBcoding_3p_+_+2597	frag195_LUncRNA_5p_-_-1079	frag194_LUncRNA_5p_-_-25503	frag196_LUncRNA_3p_-_+31782	M01A10.4_WBte_3p_-_+35314	21ur-13310_WB21uRNA_5p_+_-20567	21ur-13147_WB21uRNA_3p_-_+27036	21ur-12380_WB21uRNA_3p_+_+33890	21ur-13508_WB21uRNA_5p_-_-59426	F59A3.1_AGmRNA_5p_+_-378	F59A3.7_AGmRNA_5p_-_-1439	F59A3.8_AGmRNA_3p_-_+2390	F59A3.7_AGmRNA_3p_-_-2621
5540444	I	5540353	5540504	.	0	.	2.45203	8.59076	7.16688	5540444	CDS	F59A3.10_WBcoding_3p_-_+2189	F59A3.10_WBcoding_3p_-_+2189	M01A10.2_WBcoding_5p_+_-5708	F59A3.9_WBcoding_5p_-_-6731	M01A10.3_WBcoding_3p_-_+8696	frag196_LUncRNA_3p_-_+11318	M01A10.4_WBte_3p_-_+14850	frag195_LUncRNA_5p_-_-21543	frag197_LUncRNA_3p_-_+45915	21ur-13310_WB21uRNA_5p_+_-103	21ur-13147_WB21uRNA_3p_-_+6572	21ur-9108_WB21uRNA_3p_-_+50907	21ur-12380_WB21uRNA_3p_+_+54354	F59A3.10_AGmRNA_3p_-_+2189	M01A10.2_AGmRNA_5p_+_-5679	F59A3.9_AGmRNA_5p_-_-5791	M01A10.3_AGmRNA_3p_-_+8696
5541247	I	5541148	5541359	.	0	.	2.5142	9.10557	7.65206	5541247	CDS	F59A3.10_WBcoding_3p_-_+1386	F59A3.10_WBcoding_3p_-_+1386	M01A10.2_WBcoding_5p_+_-4905	F59A3.9_WBcoding_5p_-_-7534	M01A10.3_WBcoding_3p_-_+7893	frag196_LUncRNA_3p_-_+10515	M01A10.4_WBte_3p_-_+14047	frag195_LUncRNA_5p_-_-22346	frag197_LUncRNA_3p_-_+45112	21ur-13310_WB21uRNA_3p_+_+680	21ur-13147_WB21uRNA_3p_-_+5769	21ur-9108_WB21uRNA_3p_-_+50104	21ur-12380_WB21uRNA_3p_+_+55157	F59A3.10_AGmRNA_3p_-_+1386	M01A10.2_AGmRNA_5p_+_-4876	F59A3.9_AGmRNA_5p_-_-6594	M01A10.3_AGmRNA_3p_-_+7893
5545452	I	5544890	5545592	.	0	.	2.91328	12.7344	11.1309	5545452	AG1201	M01A10.2_AGmRNA_5p_+_-671	M01A10.2_WBcoding_5p_+_-700	F59A3.10_WBcoding_5p_-_-2115	M01A10.3_WBcoding_3p_-_+3688	F59A3.9_WBcoding_5p_-_-11739	frag196_LUncRNA_3p_-_+6310	M01A10.4_WBte_3p_-_+9842	frag195_LUncRNA_5p_-_-26551	frag197_LUncRNA_3p_-_+40907	21ur-13147_WB21uRNA_3p_-_+1564	21ur-13310_WB21uRNA_3p_+_+4885	21ur-9108_WB21uRNA_3p_-_+45899	21ur-12380_WB21uRNA_3p_+_+59362	M01A10.2_AGmRNA_5p_+_-671	F59A3.10_AGmRNA_5p_-_-2115	M01A10.3_AGmRNA_3p_-_+3688	RIT1P.1615_AGncRNA_5p_+_-3813
5546050	I	5545722	5546310	.	0	.	5.19535	42.2517	39.8785	5546050	AG1201	M01A10.2_AGmRNA_5p_+_-73	M01A10.2_WBcoding_5p_+_-102	F59A3.10_WBcoding_5p_-_-2713	M01A10.3_WBcoding_3p_-_+3090	F59A3.10_WBcoding_3p_-_-3417	frag196_LUncRNA_3p_-_+5712	M01A10.4_WBte_3p_-_+9244	frag195_LUncRNA_5p_-_-27149	frag197_LUncRNA_3p_-_+40309	21ur-13147_WB21uRNA_3p_-_+966	21ur-13310_WB21uRNA_3p_+_+5483	21ur-9108_WB21uRNA_3p_-_+45301	21ur-12380_WB21uRNA_3p_+_+59960	M01A10.2_AGmRNA_5p_+_-73	F59A3.10_AGmRNA_5p_-_-2713	M01A10.3_AGmRNA_3p_-_+3090	RIT1P.1615_AGncRNA_5p_+_-3215
5550227	I	5549984	5550566	.	0	.	2.73062	12.3668	10.7798	5550227	AG1201	M01A10.3_AGmRNA_5p_-_+80	M01A10.3_WBcoding_5p_-_+281	M01A10.2_WBcoding_5p_+_+4075	F59A3.10_WBcoding_5p_-_-6890	M01A10.2_WBcoding_3p_+_-11418	frag196_LUncRNA_3p_-_+1535	M01A10.4_WBte_3p_-_+5067	frag195_LUncRNA_5p_-_-31326	frag197_LUncRNA_3p_-_+36132	21ur-13147_WB21uRNA_5p_-_-3191	21ur-13310_WB21uRNA_3p_+_+9660	21ur-9108_WB21uRNA_3p_-_+41124	21ur-12380_WB21uRNA_3p_+_+64137	M01A10.3_AGmRNA_5p_-_+80	RIT1P.1615_AGncRNA_3p_+_-471	RIT1M.1372_AGncRNA_3p_-_+961	RIT1P.1615_AGncRNA_5p_+_+962
5589191	I	5589091	5589240	.	0	.	2.53223	9.64647	8.171	5589191	ncRNA	frag197_LUncRNA_5p_-_-2696	M01E11.1_WBcoding_3p_+_+5750	M01E11.7_WBcoding_3p_-_-5783	M01E11.1_WBcoding_5p_+_+7183	M01E11.2_WBcoding_3p_+_+7309	frag197_LUncRNA_5p_-_-2696	F46F11.12_WBsnoRNA_3p_-_+22475	M01A10.4_WBte_5p_-_-31579	frag196_LUncRNA_5p_-_-37347	21ur-9108_WB21uRNA_3p_-_+2160	21ur-13147_WB21uRNA_5p_-_-42155	21ur-13310_WB21uRNA_3p_+_+48624	21ur-12380_WB21uRNA_3p_+_+103101	RIT1P.950_AGncRNA_5p_+_-4983	M01E11.1_AGmRNA_3p_+_+5717	F46F11.11_AGmRNA_3p_-_-5774	RIT1P.1897_AGncRNA_5p_+_-6324
5608830	I	5608694	5608945	.	0	.	2.71906	10.8205	9.29141	5608830	CDS	F46F11.4_WBcoding_5p_-_+13	F46F11.4_WBcoding_5p_-_+13	F46F11.5_WBcoding_3p_-_+483	F46F11.4_WBcoding_3p_-_-1005	F46F11.11_WBcoding_5p_-_-1310	F46F11.12_WBsnoRNA_3p_-_+2836	frag197_LUncRNA_5p_-_-22335	M01A10.4_WBte_5p_-_-51218	frag196_LUncRNA_5p_-_-56986	21ur-9108_WB21uRNA_5p_-_-17459	21ur-13147_WB21uRNA_5p_-_-61794	21ur-13310_WB21uRNA_3p_+_+68263	21ur-14650_WB21uRNA_5p_+_-119471	F46F11.4_AGmRNA_5p_-_+128	F46F11.5_AGmRNA_3p_-_+458	F46F11.4_AGmRNA_3p_-_-1006	F46F11.11_AGmRNA_5p_-_-1271
5610535	I	5610072	5610671	.	0	.	5.92367	53.7868	51.1822	5610535	AG1201	F46F11.9_AGmRNA_3p_-_+76	F46F11.9_WBcoding_3p_-_-158	F46F11.5_WBcoding_5p_-_-256	F46F11.4_WBcoding_5p_-_-1692	F46F11.11_WBcoding_5p_-_-3015	F46F11.12_WBsnoRNA_3p_-_+1131	frag197_LUncRNA_5p_-_-24040	M01A10.4_WBte_5p_-_-52923	frag196_LUncRNA_5p_-_-58691	21ur-9108_WB21uRNA_5p_-_-19164	21ur-13147_WB21uRNA_5p_-_-63499	21ur-13310_WB21uRNA_3p_+_+69968	21ur-14650_WB21uRNA_5p_+_-117766	F46F11.9_AGmRNA_3p_-_+76	F46F11.5_AGmRNA_5p_-_-262	F46F11.4_AGmRNA_5p_-_-1577	RIT1P.1247_AGmRNA_5p_+_-2176
5610924	I	5610790	5611112	.	0	.	3.93293	24.4909	22.531	5610924	AG1201	F46F11.9_AGmRNA_3p_-_-313	F46F11.9_WBcoding_3p_-_-547	F46F11.5_WBcoding_5p_-_-645	F46F11.4_WBcoding_5p_-_-2081	F46F11.11_WBcoding_5p_-_-3404	F46F11.12_WBsnoRNA_3p_-_+742	frag197_LUncRNA_5p_-_-24429	M01A10.4_WBte_5p_-_-53312	frag196_LUncRNA_5p_-_-59080	21ur-9108_WB21uRNA_5p_-_-19553	21ur-13147_WB21uRNA_5p_-_-63888	21ur-13310_WB21uRNA_3p_+_+70357	21ur-14650_WB21uRNA_5p_+_-117377	F46F11.9_AGmRNA_3p_-_-313	F46F11.5_AGmRNA_5p_-_-651	RIT1P.1247_AGmRNA_5p_+_-1787	F46F11.4_AGmRNA_5p_-_-1966
5618308	I	5617943	5618507	.	0	.	4.96291	50.9421	48.3948	5618308	CDS	F46F11.6_WBcoding_5p_-_+246	F46F11.6_WBcoding_5p_-_+246	F46F11.2_WBcoding_5p_+_-1262	F46F11.6_WBcoding_3p_-_-1710	F46F11.9_WBcoding_5p_-_-1903	F46F11.12_WBsnoRNA_5p_-_-6488	frag197_LUncRNA_5p_-_-31813	M01A10.4_WBte_5p_-_-60696	frag196_LUncRNA_5p_-_-66464	21ur-9108_WB21uRNA_5p_-_-26937	21ur-13147_WB21uRNA_5p_-_-71272	21ur-13310_WB21uRNA_3p_+_+77741	21ur-14650_WB21uRNA_5p_+_-109993	F46F11.6_AGmRNA_5p_-_+376	F46F11.2_AGmRNA_5p_+_-1250	F46F11.6_AGmRNA_3p_-_-1652	F46F11.9_AGmRNA_5p_-_-1875
5618919	I	5618649	5619142	.	0	.	4.11426	27.2088	25.1829	5618919	AG1201	F46F11.6_AGmRNA_5p_-_-235	F46F11.6_WBcoding_5p_-_-365	F46F11.2_WBcoding_5p_+_-651	F46F11.7_WBcoding_5p_+_-1861	F46F11.6_WBcoding_3p_-_-2321	F46F11.12_WBsnoRNA_5p_-_-7099	frag197_LUncRNA_5p_-_-32424	M01A10.4_WBte_5p_-_-61307	frag196_LUncRNA_5p_-_-67075	21ur-9108_WB21uRNA_5p_-_-27548	21ur-13147_WB21uRNA_5p_-_-71883	21ur-13310_WB21uRNA_3p_+_+78352	21ur-14650_WB21uRNA_5p_+_-109382	F46F11.6_AGmRNA_5p_-_-235	F46F11.2_AGmRNA_5p_+_-639	F46F11.7_AGmRNA_5p_+_-1863	F46F11.6_AGmRNA_3p_-_-2263
5626783	I	5626266	5627231	.	0	.	4.51558	32.3019	30.1521	5626783	AG1201	F46F11.8_AGmRNA_5p_-_-16	F46F11.8_WBcoding_5p_-_-492	F46F11.1_WBcoding_5p_+_-1037	F46F11.8_WBcoding_3p_-_-2178	F46F11.10_WBcoding_5p_-_-2305	F46F11.12_WBsnoRNA_5p_-_-14963	frag197_LUncRNA_5p_-_-40288	M01A10.4_WBte_5p_-_-69171	frag196_LUncRNA_5p_-_-74939	21ur-9108_WB21uRNA_5p_-_-35412	21ur-13147_WB21uRNA_5p_-_-79747	21ur-13310_WB21uRNA_3p_+_+86216	21ur-14650_WB21uRNA_5p_+_-101518	F46F11.8_AGmRNA_5p_-_-16	F46F11.1_AGmRNA_5p_+_-1014	F46F11.8_AGmRNA_3p_-_-2207	F46F11.10_AGmRNA_5p_-_-2305
5677710	I	5677459	5677916	.	0	.	2.96183	13.2308	11.6092	5677710	CDS	T19B4.4_WBcoding_3p_+_+0	T19B4.4_WBcoding_3p_+_+0	T19B4.3_WBcoding_5p_+_-924	T19B4.5_WBcoding_3p_+_+1469	T19B4.7_WBcoding_3p_-_+2137	frag198_LUncRNA_3p_-_+29338	T19B4.8_WBsnoRNA_5p_+_-29339	frag198_LUncRNA_5p_-_+29417	frag199_LUncRNA_3p_-_+41666	21ur-14650_WB21uRNA_5p_+_-50591	21ur-15563_WB21uRNA_5p_+_-61772	21ur-9108_WB21uRNA_5p_-_-86339	21ur-14150_WB21uRNA_3p_-_+106935	T19B4.4_AGmRNA_3p_+_+61	T19B4.5_AGmRNA_3p_+_+873	T19B4.4_AGmRNA_5p_+_+881	T19B4.3_AGmRNA_5p_+_-928
5678299	I	5678089	5679048	.	0	.	3.1075	14.7611	13.0862	5678299	CDS	T19B4.3_WBcoding_5p_+_-335	T19B4.3_WBcoding_5p_+_-335	T19B4.4_WBcoding_3p_+_+589	T19B4.7_WBcoding_3p_-_+1548	T19B4.3_WBcoding_3p_+_-1567	frag198_LUncRNA_3p_-_+28749	T19B4.8_WBsnoRNA_5p_+_-28750	frag198_LUncRNA_5p_-_+28828	frag199_LUncRNA_3p_-_+41077	21ur-14650_WB21uRNA_5p_+_-50002	21ur-15563_WB21uRNA_5p_+_-61183	21ur-9108_WB21uRNA_5p_-_-86928	21ur-14150_WB21uRNA_3p_-_+106346	T19B4.3_AGmRNA_5p_+_-339	T19B4.4_AGmRNA_3p_+_+650	T19B4.5_AGmRNA_3p_+_+1462	T19B4.4_AGmRNA_5p_+_+1470
5688181	I	5688047	5688198	.	0	.	2.23351	6.5817	5.25196	5688181	AG1201	T19B4.7_AGmRNA_5p_-_+3325	T19B4.7_WBcoding_5p_-_+3327	T19B4.2_WBcoding_5p_+_-3660	T19B4.3_WBcoding_3p_+_+8315	T19B4.7_WBcoding_3p_-_-8334	frag198_LUncRNA_3p_-_+18867	T19B4.8_WBsnoRNA_5p_+_-18868	frag198_LUncRNA_5p_-_+18946	frag199_LUncRNA_3p_-_+31195	21ur-14650_WB21uRNA_5p_+_-40120	21ur-15563_WB21uRNA_5p_+_-51301	21ur-14150_WB21uRNA_3p_-_+96464	21ur-9108_WB21uRNA_5p_-_-96810	T19B4.7_AGmRNA_5p_-_+3325	T19B4.2_AGmRNA_5p_+_-4086	RIT1P.844_AGncRNA_3p_+_+4332	T19B4.3_AGmRNA_3p_+_+8316
5689795	I	5689747	5689907	.	0	.	2.23351	6.5817	5.25196	5689795	AG1201	T19B4.7_AGmRNA_5p_-_+1711	T19B4.7_WBcoding_5p_-_+1713	T19B4.2_WBcoding_5p_+_-2046	T19B4.3_WBcoding_3p_+_+9929	T19B4.7_WBcoding_3p_-_-9948	frag198_LUncRNA_3p_-_+17253	T19B4.8_WBsnoRNA_5p_+_-17254	frag198_LUncRNA_5p_-_+17332	frag199_LUncRNA_3p_-_+29581	21ur-14650_WB21uRNA_5p_+_-38506	21ur-15563_WB21uRNA_5p_+_-49687	21ur-14150_WB21uRNA_3p_-_+94850	21ur-9108_WB21uRNA_5p_-_-98424	T19B4.7_AGmRNA_5p_-_+1711	T19B4.2_AGmRNA_5p_+_-2472	RIT1P.844_AGncRNA_3p_+_+5946	T19B4.2_AGmRNA_3p_+_-7718
5690141	I	5690021	5690283	.	0	.	2.87797	12.5077	10.9176	5690141	AG1201	T19B4.7_AGmRNA_5p_-_+1365	T19B4.7_WBcoding_5p_-_+1367	T19B4.2_WBcoding_5p_+_-1700	T19B4.3_WBcoding_3p_+_+10275	T19B4.7_WBcoding_3p_-_-10294	frag198_LUncRNA_3p_-_+16907	T19B4.8_WBsnoRNA_5p_+_-16908	frag198_LUncRNA_5p_-_+16986	frag199_LUncRNA_3p_-_+29235	21ur-14650_WB21uRNA_5p_+_-38160	21ur-15563_WB21uRNA_5p_+_-49341	21ur-14150_WB21uRNA_3p_-_+94504	21ur-9108_WB21uRNA_5p_-_-98770	T19B4.7_AGmRNA_5p_-_+1365	T19B4.2_AGmRNA_5p_+_-2126	RIT1P.844_AGncRNA_3p_+_+6292	T19B4.2_AGmRNA_3p_+_-7372
5691109	I	5690381	5691763	.	0	.	3.25316	16.3512	14.624	5691109	AG1201	T19B4.7_AGmRNA_5p_-_+397	T19B4.7_WBcoding_5p_-_+399	T19B4.2_WBcoding_5p_+_-732	T19B4.1_WBcoding_5p_+_-11050	T19B4.3_WBcoding_3p_+_+11243	frag198_LUncRNA_3p_-_+15939	T19B4.8_WBsnoRNA_5p_+_-15940	frag198_LUncRNA_5p_-_+16018	frag199_LUncRNA_3p_-_+28267	21ur-14650_WB21uRNA_5p_+_-37192	21ur-15563_WB21uRNA_5p_+_-48373	21ur-14150_WB21uRNA_3p_-_+93536	21ur-9108_WB21uRNA_5p_-_-99738	T19B4.7_AGmRNA_5p_-_+397	T19B4.2_AGmRNA_5p_+_-1158	RIT1P.844_AGncRNA_3p_+_+7260	T19B4.1_AGmRNA_5p_+_-11018
5692009	I	5691922	5692081	.	0	.	2.37918	7.76604	6.37489	5692009	CDS	T19B4.2_WBcoding_5p_+_+168	T19B4.2_WBcoding_5p_+_+168	T19B4.7_WBcoding_5p_-_-501	T19B4.2_WBcoding_3p_+_-5444	T19B4.1_WBcoding_5p_+_-10150	frag198_LUncRNA_3p_-_+15039	T19B4.8_WBsnoRNA_5p_+_-15040	frag198_LUncRNA_5p_-_+15118	frag199_LUncRNA_3p_-_+27367	21ur-14650_WB21uRNA_5p_+_-36292	21ur-15563_WB21uRNA_5p_+_-47473	21ur-14150_WB21uRNA_3p_-_+92636	21ur-9108_WB21uRNA_5p_-_-100638	T19B4.2_AGmRNA_5p_+_-258	T19B4.7_AGmRNA_5p_-_-503	T19B4.2_AGmRNA_3p_+_-5504	RIT1P.844_AGncRNA_3p_+_+8160
5697377	I	5697264	5697509	.	0	.	2.39552	8.63814	7.20521	5697377	CDS	T19B4.2_WBcoding_3p_+_-76	T19B4.2_WBcoding_3p_+_-76	T19B4.1_WBcoding_5p_+_-4782	T19B4.2_WBcoding_5p_+_+5536	T19B4.7_WBcoding_5p_-_-5869	frag198_LUncRNA_3p_-_+9671	T19B4.8_WBsnoRNA_5p_+_-9672	frag198_LUncRNA_5p_-_+9750	frag199_LUncRNA_3p_-_+21999	21ur-14650_WB21uRNA_5p_+_-30924	21ur-15563_WB21uRNA_5p_+_-42105	21ur-14150_WB21uRNA_3p_-_+87268	21ur-9108_WB21uRNA_5p_-_-106006	T19B4.2_AGmRNA_3p_+_-136	T19B4.1_AGmRNA_5p_+_-4750	T19B4.2_AGmRNA_5p_+_+5110	T19B4.7_AGmRNA_5p_-_-5871
5698786	I	5698403	5699024	.	0	.	4.51558	32.3019	30.1521	5698786	AG1201	T19B4.2_AGmRNA_3p_+_+1273	T19B4.2_WBcoding_3p_+_+1333	T19B4.1_WBcoding_5p_+_-3373	T19B4.2_WBcoding_5p_+_+6945	T19B4.7_WBcoding_5p_-_-7278	frag198_LUncRNA_3p_-_+8262	T19B4.8_WBsnoRNA_5p_+_-8263	frag198_LUncRNA_5p_-_+8341	frag199_LUncRNA_3p_-_+20590	21ur-14650_WB21uRNA_5p_+_-29515	21ur-15563_WB21uRNA_5p_+_-40696	21ur-14150_WB21uRNA_3p_-_+85859	21ur-9108_WB21uRNA_5p_-_-107415	T19B4.2_AGmRNA_3p_+_+1273	T19B4.1_AGmRNA_5p_+_-3341	T19B4.2_AGmRNA_5p_+_+6519	T19B4.7_AGmRNA_5p_-_-7280
5699484	I	5699179	5700074	.	0	.	4.61269	33.6708	31.4894	5699484	AG1201	T19B4.2_AGmRNA_3p_+_+1971	T19B4.2_WBcoding_3p_+_+2031	T19B4.1_WBcoding_5p_+_-2675	T19B4.2_WBcoding_5p_+_+7643	T19B4.7_WBcoding_5p_-_-7976	frag198_LUncRNA_3p_-_+7564	T19B4.8_WBsnoRNA_5p_+_-7565	frag198_LUncRNA_5p_-_+7643	frag199_LUncRNA_3p_-_+19892	21ur-14650_WB21uRNA_5p_+_-28817	21ur-15563_WB21uRNA_5p_+_-39998	21ur-14150_WB21uRNA_3p_-_+85161	21ur-9108_WB21uRNA_5p_-_-108113	T19B4.2_AGmRNA_3p_+_+1971	T19B4.1_AGmRNA_5p_+_-2643	T19B4.2_AGmRNA_5p_+_+7217	T19B4.1_AGmRNA_3p_+_-7380
5804134	I	5804059	5804238	.	0	.	2.33062	7.36254	5.99163	5804134	AG1201	B0414.8_AGmRNA_3p_-_-171	B0414.8_WBcoding_3p_-_-172	B0414.1_WBcoding_3p_+_+865	B0414.7_WBcoding_5p_-_-2832	B0414.8_WBcoding_5p_-_+3160	C32F10.9_WBsnoRNA_5p_+_-21589	frag203_LUncRNA_5p_-_-21979	frag202_LUncRNA_5p_-_-23002	frag201_LUncRNA_5p_-_-25638	21ur-14150_WB21uRNA_5p_-_-19469	21ur-15563_WB21uRNA_3p_+_+64632	21ur-14650_WB21uRNA_3p_+_+75813	21ur-13804_WB21uRNA_3p_-_+110972	B0414.8_AGmRNA_3p_-_-171	B0414.7_AGmRNA_5p_-_-399	B0414.1_AGmRNA_3p_+_+844	B0414.8_AGmRNA_5p_-_+3168
5807145	I	5806886	5807542	.	0	.	5.38957	45.244	42.8105	5807145	CDS	B0414.8_WBcoding_5p_-_+149	B0414.8_WBcoding_5p_-_+149	C32F10.2_WBcoding_5p_+_-567	C32F10.4_WBcoding_3p_-_+1279	B0414.8_WBcoding_3p_-_-3183	C32F10.9_WBsnoRNA_5p_+_-18578	frag203_LUncRNA_5p_-_-24990	frag202_LUncRNA_5p_-_-26013	frag201_LUncRNA_5p_-_-28649	21ur-14150_WB21uRNA_5p_-_-22480	21ur-15563_WB21uRNA_3p_+_+67643	21ur-14650_WB21uRNA_3p_+_+78824	21ur-13804_WB21uRNA_3p_-_+107961	B0414.8_AGmRNA_5p_-_+157	C32F10.2_AGmRNA_5p_+_-567	C32F10.4_AGmRNA_3p_-_+1279	B0414.8_AGmRNA_3p_-_-3182
5807812	I	5807667	5807970	.	0	.	3.93293	24.4909	22.531	5807812	CDS	C32F10.2_WBcoding_5p_+_+100	C32F10.2_WBcoding_5p_+_+100	B0414.8_WBcoding_5p_-_-518	C32F10.4_WBcoding_3p_-_+612	B0414.8_WBcoding_3p_-_-3850	C32F10.9_WBsnoRNA_5p_+_-17911	frag203_LUncRNA_5p_-_-25657	frag202_LUncRNA_5p_-_-26680	frag201_LUncRNA_5p_-_-29316	21ur-14150_WB21uRNA_5p_-_-23147	21ur-15563_WB21uRNA_3p_+_+68310	21ur-14650_WB21uRNA_3p_+_+79491	21ur-13804_WB21uRNA_3p_-_+107294	C32F10.2_AGmRNA_5p_+_+100	B0414.8_AGmRNA_5p_-_-510	C32F10.4_AGmRNA_3p_-_+612	B0414.8_AGmRNA_3p_-_-3849
5809918	I	5809692	5810019	.	0	.	3.35027	17.4432	15.6809	5809918	CDS	C32F10.4_WBcoding_5p_-_+89	C32F10.4_WBcoding_5p_-_+89	C32F10.2_WBcoding_5p_+_+2206	B0414.8_WBcoding_5p_-_-2624	C32F10.5_WBcoding_3p_-_+5141	C32F10.9_WBsnoRNA_5p_+_-15805	frag203_LUncRNA_5p_-_-27763	frag202_LUncRNA_5p_-_-28786	frag201_LUncRNA_5p_-_-31422	21ur-14150_WB21uRNA_5p_-_-25253	21ur-15563_WB21uRNA_3p_+_+70416	21ur-14650_WB21uRNA_3p_+_+81597	21ur-13804_WB21uRNA_3p_-_+105188	C32F10.4_AGmRNA_5p_-_+94	C32F10.2_AGmRNA_5p_+_+2206	B0414.8_AGmRNA_5p_-_-2616	C32F10.5_AGmRNA_3p_-_+5694
5826528	I	5825241	5829527	.	0	.	6.79765	68.6729	65.7864	5826528	AG1201	C32F10.8_AGmRNA_5p_-_-287	C32F10.8_WBcoding_5p_-_-370	C32F10.1_WBcoding_5p_+_-2547	C32F10.8_WBcoding_3p_-_-3684	C32F10.6_WBcoding_5p_-_-5417	C32F10.9_WBsnoRNA_3p_+_+637	frag204_LUncRNA_5p_+_-16549	F33D11.t2_WBtRNA_3p_-_+16558	frag204_LUncRNA_3p_+_-16638	21ur-14150_WB21uRNA_5p_-_-41863	21ur-15563_WB21uRNA_3p_+_+87026	21ur-13804_WB21uRNA_3p_-_+88578	21ur-14650_WB21uRNA_3p_+_+98207	C32F10.8_AGmRNA_5p_-_-287	C32F10.1_AGmRNA_5p_+_-2421	C32F10.8_AGmRNA_3p_-_-3656	RIT1P.426_AGmRNA_3p_+_+4780
5830846	I	5830638	5831029	.	0	.	2.47629	8.59842	7.16688	5830846	CDS	C32F10.1_WBcoding_5p_+_+1771	C32F10.1_WBcoding_5p_+_+1771	F33D11.5_WBcoding_3p_-_+3801	C32F10.8_WBcoding_5p_-_-4688	F33D11.5_WBcoding_5p_-_+6549	C32F10.9_WBsnoRNA_3p_+_+4955	frag204_LUncRNA_5p_+_-12231	F33D11.t2_WBtRNA_3p_-_+12240	frag204_LUncRNA_3p_+_-12320	21ur-14150_WB21uRNA_5p_-_-46181	21ur-13804_WB21uRNA_3p_-_+84260	21ur-15563_WB21uRNA_3p_+_+91344	21ur-14650_WB21uRNA_3p_+_+102525	C32F10.1_AGmRNA_5p_+_+1897	F33D11.5_AGmRNA_3p_-_+3753	C32F10.1_AGmRNA_3p_+_-3797	C32F10.8_AGmRNA_5p_-_-4605
5831695	I	5831638	5831931	.	0	.	2.28207	6.9677	5.61731	5831695	CDS	C32F10.1_WBcoding_5p_+_+2620	C32F10.1_WBcoding_5p_+_+2620	F33D11.5_WBcoding_3p_-_+2952	C32F10.8_WBcoding_5p_-_-5537	F33D11.5_WBcoding_5p_-_+5700	C32F10.9_WBsnoRNA_3p_+_+5804	frag204_LUncRNA_5p_+_-11382	F33D11.t2_WBtRNA_3p_-_+11391	frag204_LUncRNA_3p_+_-11471	21ur-14150_WB21uRNA_5p_-_-47030	21ur-13804_WB21uRNA_3p_-_+83411	21ur-15563_WB21uRNA_3p_+_+92193	21ur-14650_WB21uRNA_3p_+_+103374	C32F10.1_AGmRNA_5p_+_+2746	F33D11.5_AGmRNA_3p_-_+2904	C32F10.1_AGmRNA_3p_+_-2948	C32F10.8_AGmRNA_5p_-_-5454
5865856	I	5865521	5866004	.	0	.	3.43202	18.9146	17.113	5865856	CDS	F33D11.12_WBcoding_5p_-_+580	F33D11.12_WBcoding_5p_-_+580	F33D11.10_WBcoding_3p_-_+710	F33D11.11_WBcoding_3p_-_+2410	F33D11.12_WBcoding_3p_-_-3212	frag206_LUncRNA_3p_+_+5306	frag207_LUncRNA_5p_+_-5541	frag208_LUncRNA_3p_-_+5551	frag207_LUncRNA_3p_+_-5650	21ur-13804_WB21uRNA_3p_-_+49250	21ur-14150_WB21uRNA_5p_-_-81191	21ur-15563_WB21uRNA_3p_+_+126354	21ur-14650_WB21uRNA_3p_+_+137535	F33D11.12_AGmRNA_5p_-_+606	F33D11.10_AGmRNA_3p_-_+711	F33D11.11_AGmRNA_3p_-_+3022	F33D11.12_AGmRNA_3p_-_-3208
5866409	I	5866157	5866593	.	0	.	3.73871	22.0512	20.1569	5866409	CDS	F33D11.12_WBcoding_5p_-_+27	F33D11.12_WBcoding_5p_-_+27	F33D11.10_WBcoding_3p_-_+157	F33D11.11_WBcoding_3p_-_+1857	F33D11.12_WBcoding_3p_-_-3765	frag207_LUncRNA_5p_+_-4988	frag208_LUncRNA_3p_-_+4998	frag207_LUncRNA_3p_+_-5097	frag208_LUncRNA_5p_-_+5106	21ur-13804_WB21uRNA_3p_-_+48697	21ur-14150_WB21uRNA_5p_-_-81744	21ur-15563_WB21uRNA_3p_+_+126907	21ur-14650_WB21uRNA_3p_+_+138088	F33D11.12_AGmRNA_5p_-_+53	F33D11.10_AGmRNA_3p_-_+158	F33D11.11_AGmRNA_3p_-_+2469	F33D11.12_AGmRNA_3p_-_-3761
5871112	I	5869804	5872330	.	0	.	4.57267	34.6603	32.457	5871112	AG1201	F33D11.11_AGmRNA_5p_-_-234	F33D11.11_WBcoding_5p_-_-995	C34G6.5_WBcoding_5p_+_-1065	F33D11.11_WBcoding_3p_-_-2846	F33D11.10_WBcoding_5p_-_-2966	frag207_LUncRNA_5p_+_-285	frag208_LUncRNA_3p_-_+295	frag207_LUncRNA_3p_+_-394	frag208_LUncRNA_5p_-_+403	21ur-13804_WB21uRNA_3p_-_+43994	21ur-14150_WB21uRNA_5p_-_-86447	21ur-15563_WB21uRNA_3p_+_+131610	21ur-14650_WB21uRNA_3p_+_+142791	F33D11.11_AGmRNA_5p_-_-234	RIT1M.1602_AGncRNA_3p_-_+962	C34G6.5_AGmRNA_5p_+_-1065	F33D11.11_AGmRNA_3p_-_-2234
5904263	I	5903914	5905263	.	0	.	5.18035	42.5014	40.1255	5904263	CDS	C34G6.7_WBcoding_5p_-_+437	C34G6.7_WBcoding_5p_-_+437	C34G6.2_WBcoding_3p_+_+2147	C34G6.7_WBcoding_3p_-_-2165	C34G6.1_WBcoding_5p_+_-2402	Y76G2B.1_WBsnoRNA_5p_+_-14009	frag212_LUncRNA_3p_-_+15119	frag211_LUncRNA_3p_+_+20271	frag210_LUncRNA_5p_-_-24706	21ur-13804_WB21uRNA_3p_-_+10843	21ur-14150_WB21uRNA_5p_-_-119598	21ur-15563_WB21uRNA_3p_+_+164761	21ur-14650_WB21uRNA_3p_+_+175942	C34G6.7_AGmRNA_5p_-_+589	C34G6.2_AGmRNA_3p_+_+2226	C34G6.1_AGmRNA_5p_+_-2376	C34G6.2_AGmRNA_5p_+_+5969
5905689	I	5905546	5905808	.	0	.	2.33062	7.36254	5.99163	5905689	AG1201	C34G6.7_AGmRNA_5p_-_-837	C34G6.1_WBcoding_5p_+_-976	C34G6.7_WBcoding_5p_-_-989	C34G6.2_WBcoding_3p_+_+3573	C34G6.7_WBcoding_3p_-_-3591	Y76G2B.1_WBsnoRNA_5p_+_-12583	frag212_LUncRNA_3p_-_+13693	frag211_LUncRNA_3p_+_+21697	frag210_LUncRNA_5p_-_-26132	21ur-13804_WB21uRNA_3p_-_+9417	21ur-14150_WB21uRNA_5p_-_-121024	21ur-15563_WB21uRNA_3p_+_+166187	21ur-14650_WB21uRNA_3p_+_+177368	C34G6.7_AGmRNA_5p_-_-837	C34G6.1_AGmRNA_5p_+_-950	C34G6.7_AGmRNA_3p_-_-3589	C34G6.2_AGmRNA_3p_+_+3652
5936854	I	5936730	5936949	.	0	.	2.28207	6.9677	5.61731	5936854	CDS	B0207.6_WBcoding_5p_-_+92	B0207.6_WBcoding_5p_-_+92	B0207.4_WBcoding_5p_+_-625	B0207.5_WBcoding_3p_+_+1436	B0207.6_WBcoding_3p_-_-1482	frag213_LUncRNA_3p_-_+12544	frag212_LUncRNA_5p_-_-17323	Y76G2B.1_WBsnoRNA_3p_+_+18407	frag214_LUncRNA_5p_+_-31889	21ur-13804_WB21uRNA_5p_-_-21728	21ur-14150_WB21uRNA_5p_-_-152189	21ur-14839_WB21uRNA_3p_-_+163183	cloned_WB21uRNA_3p_-_+163183	B0207.6_AGmRNA_5p_-_+137	B0207.4_AGmRNA_5p_+_-298	B0207.5_AGmRNA_3p_+_+1417	B0207.6_AGmRNA_3p_-_-1482
5986582	I	5986483	5986669	.	0	.	3.01039	13.7341	12.0948	5986582	CDS	C06A5.3_WBcoding_5p_+_+88	C06A5.3_WBcoding_5p_+_+88	C06A5.6_WBcoding_5p_-_-711	C06A5.10_WBcoding_5p_-_-3611	C06A5.3_WBcoding_3p_+_-4001	frag215_LUncRNA_3p_+_+17226	frag214_LUncRNA_3p_+_+17617	frag213_LUncRNA_5p_-_-37132	frag216_LUncRNA_3p_-_+45226	21ur-13804_WB21uRNA_5p_-_-71456	21ur-14839_WB21uRNA_3p_-_+113455	cloned_WB21uRNA_3p_-_+113455	21ur-14839_WB21uRNA_5p_-_+113475	C06A5.3_AGmRNA_5p_+_+100	C06A5.6_AGmRNA_5p_-_-711	C06A5.5_AGmRNA_5p_-_-3928	C06A5.3_AGmRNA_3p_+_-3999
5994168	I	5994071	5994536	.	0	.	2.76762	11.288	9.74035	5994168	CDS	C06A5.7_WBcoding_3p_-_-1496	C06A5.7_WBcoding_3p_-_-1496	C06A5.11_WBcoding_3p_+_+1498	C06A5.3_WBcoding_3p_+_+3585	C06A5.7_WBcoding_5p_-_+6933	frag215_LUncRNA_3p_+_+24812	frag214_LUncRNA_3p_+_+25203	frag216_LUncRNA_3p_-_+37640	frag213_LUncRNA_5p_-_-44718	21ur-13804_WB21uRNA_5p_-_-79042	21ur-14839_WB21uRNA_3p_-_+105869	cloned_WB21uRNA_3p_-_+105869	21ur-14839_WB21uRNA_5p_-_+105889	C06A5.11_AGmRNA_3p_+_+1498	C06A5.7_AGmRNA_3p_-_-1499	C06A5.11_AGmRNA_5p_+_+3453	C06A5.3_AGmRNA_3p_+_+3587
5997995	I	5996645	5998442	.	0	.	4.85547	37.1714	34.9106	5997995	CDS	C06A5.7_WBcoding_5p_-_+3106	C06A5.7_WBcoding_5p_-_+3106	C06A5.11_WBcoding_3p_+_+5325	C06A5.12_WBcoding_3p_-_+6660	C06A5.11_WBcoding_5p_+_+7254	frag215_LUncRNA_3p_+_+28639	frag214_LUncRNA_3p_+_+29030	frag216_LUncRNA_3p_-_+33813	frag213_LUncRNA_5p_-_-48545	21ur-13804_WB21uRNA_5p_-_-82869	21ur-14839_WB21uRNA_3p_-_+102042	cloned_WB21uRNA_3p_-_+102042	21ur-14839_WB21uRNA_5p_-_+102062	C06A5.11_AGmRNA_3p_+_+5325	C06A5.7_AGmRNA_3p_-_-5326	C06A5.12_AGmRNA_3p_-_+6664	C06A5.11_AGmRNA_5p_+_+7280
5998998	I	5998563	5999232	.	0	.	3.59304	20.2796	18.4346	5998998	CDS	C06A5.7_WBcoding_5p_-_+2103	C06A5.7_WBcoding_5p_-_+2103	C06A5.12_WBcoding_3p_-_+5657	C06A5.7_WBcoding_3p_-_-6326	C06A5.11_WBcoding_3p_+_+6328	frag215_LUncRNA_3p_+_+29642	frag214_LUncRNA_3p_+_+30033	frag216_LUncRNA_3p_-_+32810	frag217_LUncRNA_5p_+_-48863	21ur-13804_WB21uRNA_5p_-_-83872	21ur-14839_WB21uRNA_3p_-_+101039	cloned_WB21uRNA_3p_-_+101039	21ur-14839_WB21uRNA_5p_-_+101059	C06A5.7_AGmRNA_5p_-_+4502	C06A5.12_AGmRNA_3p_-_+5661	C06A5.11_AGmRNA_3p_+_+6328	C06A5.7_AGmRNA_3p_-_-6329
5999788	I	5999478	6000620	.	0	.	4.32136	29.6199	27.5329	5999788	CDS	C06A5.7_WBcoding_5p_-_+1313	C06A5.7_WBcoding_5p_-_+1313	C06A5.12_WBcoding_3p_-_+4867	C06A5.2_WBcoding_5p_+_-6547	C06A5.7_WBcoding_3p_-_-7116	frag215_LUncRNA_3p_+_+30432	frag214_LUncRNA_3p_+_+30823	frag216_LUncRNA_3p_-_+32020	frag217_LUncRNA_5p_+_-48073	21ur-13804_WB21uRNA_5p_-_-84662	21ur-14839_WB21uRNA_3p_-_+100249	cloned_WB21uRNA_3p_-_+100249	21ur-14839_WB21uRNA_5p_-_+100269	C06A5.7_AGmRNA_5p_-_+3712	C06A5.12_AGmRNA_3p_-_+4871	C06A5.2_AGmRNA_5p_+_-6434	C06A5.11_AGmRNA_3p_+_+7118
6000849	I	6000741	6000993	.	0	.	3.48389	19.2788	17.4642	6000849	CDS	C06A5.7_WBcoding_5p_-_+252	C06A5.7_WBcoding_5p_-_+252	C06A5.12_WBcoding_3p_-_+3806	C06A5.2_WBcoding_5p_+_-5486	C06A5.12_WBcoding_5p_-_+6748	frag216_LUncRNA_3p_-_+30959	frag215_LUncRNA_3p_+_+31493	frag214_LUncRNA_3p_+_+31884	frag217_LUncRNA_5p_+_-47012	21ur-13804_WB21uRNA_5p_-_-85723	21ur-14839_WB21uRNA_3p_-_+99188	cloned_WB21uRNA_3p_-_+99188	21ur-14839_WB21uRNA_5p_-_+99208	C06A5.7_AGmRNA_5p_-_+2651	C06A5.12_AGmRNA_3p_-_+3810	C06A5.2_AGmRNA_5p_+_-5373	C06A5.12_AGmRNA_5p_-_+6812
6001491	I	6001445	6001614	.	0	.	2.21855	6.94295	5.60373	6001491	CDS	C06A5.7_WBcoding_5p_-_-390	C06A5.7_WBcoding_5p_-_-390	C06A5.12_WBcoding_3p_-_+3164	C06A5.2_WBcoding_5p_+_-4844	C06A5.12_WBcoding_5p_-_+6106	frag216_LUncRNA_3p_-_+30317	frag215_LUncRNA_3p_+_+32135	frag214_LUncRNA_3p_+_+32526	frag217_LUncRNA_5p_+_-46370	21ur-13804_WB21uRNA_5p_-_-86365	21ur-14839_WB21uRNA_3p_-_+98546	cloned_WB21uRNA_3p_-_+98546	21ur-14839_WB21uRNA_5p_-_+98566	C06A5.7_AGmRNA_5p_-_+2009	C06A5.12_AGmRNA_3p_-_+3168	C06A5.2_AGmRNA_5p_+_-4731	C06A5.12_AGmRNA_5p_-_+6170
6012125	I	6012054	6012220	.	0	.	2.76762	11.288	9.74035	6012125	CDS	C06A5.1_WBcoding_5p_+_+65	C06A5.1_WBcoding_5p_+_+65	C06A5.9_WBcoding_5p_-_-600	C06A5.8_WBcoding_5p_-_-2517	C06A5.12_WBcoding_5p_-_-4528	frag216_LUncRNA_3p_-_+19683	frag217_LUncRNA_5p_+_-35736	frag218_LUncRNA_5p_+_-39022	C27A12.t1_WBtRNA_3p_-_+39032	21ur-14839_WB21uRNA_3p_-_+87912	cloned_WB21uRNA_3p_-_+87912	21ur-14839_WB21uRNA_5p_-_+87932	cloned_WB21uRNA_5p_-_+87932	C06A5.1_AGmRNA_5p_+_+137	C06A5.9_AGmRNA_5p_-_-217	C06A5.8_AGmRNA_5p_-_-2471	C06A5.12_AGmRNA_5p_-_-4464
6056249	I	6056150	6056506	.	0	.	2.71906	10.8205	9.29141	6056249	CDS	C27A12.7_WBcoding_3p_-_-300	C27A12.7_WBcoding_3p_-_-300	C27A12.6_WBcoding_5p_-_-424	C27A12.7_WBcoding_5p_-_+2177	C27A12.8_WBcoding_3p_-_+2202	C27A12.13_WBmiRNA_5p_-_-1245	frag218_LUncRNA_3p_+_+4965	C27A12.t1_WBtRNA_5p_-_-5011	frag218_LUncRNA_5p_+_+5102	21ur-14839_WB21uRNA_3p_-_+43788	cloned_WB21uRNA_3p_-_+43788	21ur-14839_WB21uRNA_5p_-_+43808	cloned_WB21uRNA_5p_-_+43808	C27A12.7_AGmRNA_3p_-_-345	C27A12.6_AGmRNA_5p_-_-426	C27A12.7_AGmRNA_5p_-_+2177	C27A12.9_AGmRNA_3p_-_+2198
6060855	I	6060534	6062170	.	0	.	4.36992	30.2833	28.1805	6060855	CDS	C27A12.8_WBcoding_5p_-_+180	C27A12.8_WBcoding_5p_-_+180	C27A12.9_WBcoding_3p_-_+807	C27A12.8_WBcoding_3p_-_-2404	C27A12.7_WBcoding_5p_-_-2429	C27A12.13_WBmiRNA_5p_-_-5851	frag218_LUncRNA_3p_+_+9571	C27A12.t1_WBtRNA_5p_-_-9617	frag218_LUncRNA_5p_+_+9708	21ur-14839_WB21uRNA_3p_-_+39182	cloned_WB21uRNA_3p_-_+39182	21ur-14839_WB21uRNA_5p_-_+39202	cloned_WB21uRNA_5p_-_+39202	C27A12.9_AGmRNA_3p_-_-2408	C27A12.7_AGmRNA_5p_-_-2429	C27A12.10_AGmRNA_5p_+_-2976	C27A12.7_AGmRNA_3p_-_-4951
6063556	I	6063432	6063655	.	0	.	2.5734	9.46362	7.99235	6063556	AG1201	C27A12.10_AGmRNA_5p_+_-275	C27A12.10_WBcoding_5p_+_-534	C27A12.9_WBcoding_3p_-_-1894	C27A12.8_WBcoding_5p_-_-2521	C27A12.9_WBcoding_5p_-_+4478	C27A12.13_WBmiRNA_5p_-_-8552	frag218_LUncRNA_3p_+_+12272	C27A12.t1_WBtRNA_5p_-_-12318	frag218_LUncRNA_5p_+_+12409	21ur-14839_WB21uRNA_3p_-_+36481	cloned_WB21uRNA_3p_-_+36481	21ur-14839_WB21uRNA_5p_-_+36501	cloned_WB21uRNA_5p_-_+36501	C27A12.10_AGmRNA_5p_+_-275	C27A12.9_AGmRNA_5p_-_+4486	ZK484.3_AGmRNA_3p_-_+4982	C27A12.9_AGmRNA_3p_-_-5109
6074863	I	6074609	6074980	.	0	.	2.42773	8.17805	6.76676	6074863	AG1201	RIT1P.1203_AGncRNA_3p_+_+312	ZK484.4_WBcoding_5p_-_+3986	ZK484.3_WBcoding_5p_-_-4737	C27A12.9_WBcoding_5p_-_-6829	ZK484.2_WBcoding_5p_+_-6921	ZK484.9_WBsnoRNA_3p_-_+7877	frag219_LUncRNA_3p_-_+7947	ZK484.11_WBsnoRNA_5p_+_-17825	C27A12.13_WBmiRNA_5p_-_-19859	21ur-14839_WB21uRNA_3p_-_+25174	cloned_WB21uRNA_3p_-_+25174	21ur-14839_WB21uRNA_5p_-_+25194	cloned_WB21uRNA_5p_-_+25194	RIT1P.1203_AGncRNA_3p_+_+312	RIT1P.1848_AGncRNA_5p_+_-752	RIT1P.1203_AGncRNA_5p_+_+1278	RIT1P.1848_AGncRNA_3p_+_-1336
6076839	I	6076670	6076910	.	0	.	2.5734	9.46362	7.99235	6076839	AG1201	RIT1P.1848_AGncRNA_3p_+_+640	ZK484.4_WBcoding_5p_-_+2010	ZK484.2_WBcoding_5p_+_-4945	ZK484.4_WBcoding_3p_-_-6158	ZK484.3_WBcoding_5p_-_-6713	ZK484.9_WBsnoRNA_3p_-_+5901	frag219_LUncRNA_3p_-_+5971	ZK484.11_WBsnoRNA_5p_+_-15849	C27A12.13_WBmiRNA_5p_-_-21835	21ur-14839_WB21uRNA_3p_-_+23198	cloned_WB21uRNA_3p_-_+23198	21ur-14839_WB21uRNA_5p_-_+23218	cloned_WB21uRNA_5p_-_+23218	RIT1P.1848_AGncRNA_3p_+_+640	ZK484.4_AGmRNA_5p_-_+2051	RIT1P.1203_AGncRNA_3p_+_+2288	ZK484.2_AGmRNA_5p_+_-4975
6077695	I	6077422	6078293	.	0	.	3.39883	17.9984	16.2196	6077695	CDS	ZK484.4_WBcoding_5p_-_+1154	ZK484.4_WBcoding_5p_-_+1154	ZK484.2_WBcoding_5p_+_-4089	ZK484.4_WBcoding_3p_-_-7014	ZK484.3_WBcoding_5p_-_-7569	ZK484.9_WBsnoRNA_3p_-_+5045	frag219_LUncRNA_3p_-_+5115	ZK484.11_WBsnoRNA_5p_+_-14993	C27A12.13_WBmiRNA_5p_-_-22691	21ur-14839_WB21uRNA_3p_-_+22342	cloned_WB21uRNA_3p_-_+22342	21ur-14839_WB21uRNA_5p_-_+22362	cloned_WB21uRNA_5p_-_+22362	ZK484.4_AGmRNA_5p_-_+1195	RIT1P.1848_AGncRNA_3p_+_+1496	RIT1P.1203_AGncRNA_3p_+_+3144	ZK484.2_AGmRNA_5p_+_-4119
6079422	I	6079320	6079547	.	0	.	2.81617	11.7629	10.1966	6079422	AG1201	ZK484.4_AGmRNA_5p_-_-532	ZK484.4_WBcoding_5p_-_-573	ZK484.2_WBcoding_5p_+_-2362	ZK484.5_WBcoding_3p_-_+7949	ZK484.4_WBcoding_3p_-_-8741	ZK484.9_WBsnoRNA_3p_-_+3318	frag219_LUncRNA_3p_-_+3388	ZK484.11_WBsnoRNA_5p_+_-13266	C27A12.13_WBmiRNA_5p_-_-24418	21ur-14839_WB21uRNA_3p_-_+20615	cloned_WB21uRNA_3p_-_+20615	21ur-14839_WB21uRNA_5p_-_+20635	cloned_WB21uRNA_5p_-_+20635	ZK484.4_AGmRNA_5p_-_-532	ZK484.2_AGmRNA_5p_+_-2392	RIT1P.1848_AGncRNA_3p_+_+3223	RIT1P.1203_AGncRNA_3p_+_+4871
6080385	I	6080222	6080789	.	0	.	3.35027	17.4432	15.6809	6080385	CDS	ZK484.2_WBcoding_5p_+_-1399	ZK484.2_WBcoding_5p_+_-1399	ZK484.4_WBcoding_5p_-_-1536	ZK484.2_WBcoding_3p_+_-5579	ZK484.5_WBcoding_3p_-_+6986	ZK484.9_WBsnoRNA_3p_-_+2355	frag219_LUncRNA_3p_-_+2425	ZK484.11_WBsnoRNA_5p_+_-12303	T27A3.9_WBsnoRNA_3p_-_+25296	21ur-14839_WB21uRNA_3p_-_+19652	cloned_WB21uRNA_3p_-_+19652	21ur-14839_WB21uRNA_5p_-_+19672	cloned_WB21uRNA_5p_-_+19672	ZK484.2_AGmRNA_5p_+_-1429	ZK484.4_AGmRNA_5p_-_-1495	RIT1P.1848_AGncRNA_3p_+_+4186	ZK484.2_AGmRNA_3p_+_-5574
6080924	I	6080875	6081043	.	0	.	2.70529	10.735	9.21711	6080924	CDS	ZK484.2_WBcoding_5p_+_-860	ZK484.2_WBcoding_5p_+_-860	ZK484.4_WBcoding_5p_-_-2075	ZK484.2_WBcoding_3p_+_-5040	ZK484.5_WBcoding_3p_-_+6447	ZK484.9_WBsnoRNA_3p_-_+1816	frag219_LUncRNA_3p_-_+1886	ZK484.11_WBsnoRNA_5p_+_-11764	T27A3.9_WBsnoRNA_3p_-_+24757	21ur-14839_WB21uRNA_3p_-_+19113	cloned_WB21uRNA_3p_-_+19113	21ur-14839_WB21uRNA_5p_-_+19133	cloned_WB21uRNA_5p_-_+19133	ZK484.2_AGmRNA_5p_+_-890	ZK484.4_AGmRNA_5p_-_-2034	RIT1P.1848_AGncRNA_3p_+_+4725	ZK484.2_AGmRNA_3p_+_-5035
6092463	I	6090778	6094019	.	0	.	9.07697	114.251	110.508	6092463	ncRNA	ZK484.11_WBsnoRNA_5p_+_-225	ZK484.1_WBcoding_5p_+_-838	ZK484.6_WBcoding_5p_-_-1566	ZK484.1_WBcoding_3p_+_-1958	ZK484.6_WBcoding_3p_-_-2386	ZK484.11_WBsnoRNA_5p_+_-225	frag219_LUncRNA_5p_-_-9522	ZK484.9_WBsnoRNA_5p_-_-9656	T27A3.9_WBsnoRNA_3p_-_+13218	21ur-14839_WB21uRNA_3p_-_+7574	cloned_WB21uRNA_3p_-_+7574	21ur-14839_WB21uRNA_5p_-_+7594	cloned_WB21uRNA_5p_-_+7594	ZK484.1_AGmRNA_5p_+_+706	ZK484.6_AGmRNA_5p_-_-989	ZK484.1_AGmRNA_3p_+_-1961	ZK484.6_AGmRNA_3p_-_-2446
6117919	I	6117487	6118159	.	0	.	4.36239	31.7614	29.6258	6117919	AG1201	T27A3.2_AGmRNA_3p_+_+3379	T27A3.2_WBcoding_3p_+_+3380	T27A3.1_WBcoding_5p_+_-4673	T27A3.2_WBcoding_5p_+_+7783	T27A3.7_WBcoding_5p_-_-8262	T27A3.9_WBsnoRNA_5p_-_-12163	frag220_LUncRNA_3p_-_+15090	frag221_LUncRNA_3p_-_+17801	F56F4.t1_WBtRNA_5p_+_-17913	cloned_WB21uRNA_3p_+_+17862	21ur-14839_WB21uRNA_5p_-_-17862	cloned_WB21uRNA_5p_-_-17862	21ur-14839_WB21uRNA_3p_-_-17882	T27A3.2_AGmRNA_3p_+_+3379	T27A3.1_AGmRNA_5p_+_-5205	T27A3.2_AGmRNA_5p_+_+7817	T27A3.7_AGmRNA_5p_-_-8210
6119217	I	6118309	6122932	.	0	.	4.52585	35.2495	33.0329	6119217	CDS	T27A3.1_WBcoding_5p_+_-3375	T27A3.1_WBcoding_5p_+_-3375	T27A3.2_WBcoding_3p_+_+4678	T27A3.1_WBcoding_3p_+_-7639	T27A3.2_WBcoding_5p_+_+9081	T27A3.9_WBsnoRNA_5p_-_-13461	frag220_LUncRNA_3p_-_+13792	frag221_LUncRNA_3p_-_+16503	F56F4.t1_WBtRNA_5p_+_-16615	cloned_WB21uRNA_3p_+_+19160	21ur-14839_WB21uRNA_5p_-_-19160	cloned_WB21uRNA_5p_-_-19160	21ur-14839_WB21uRNA_3p_-_-19180	T27A3.1_AGmRNA_5p_+_-3907	T27A3.2_AGmRNA_3p_+_+4677	T27A3.1_AGmRNA_3p_+_-7657	T27A3.2_AGmRNA_5p_+_+9115
6123176	I	6123125	6123276	.	0	.	2.90621	13.0516	11.4425	6123176	AG1201	T27A3.1_AGmRNA_5p_+_+52	T27A3.1_WBcoding_5p_+_+584	T27A3.2_WBcoding_3p_+_+8637	F56F4.5_WBcoding_5p_+_-10111	T27A3.2_WBcoding_5p_+_+13040	frag220_LUncRNA_3p_-_+9833	frag221_LUncRNA_3p_-_+12544	F56F4.t1_WBtRNA_5p_+_-12656	frag221_LUncRNA_5p_-_+12746	cloned_WB21uRNA_3p_+_+23119	21ur-14839_WB21uRNA_5p_-_-23119	cloned_WB21uRNA_5p_-_-23119	21ur-14839_WB21uRNA_3p_-_-23139	T27A3.1_AGmRNA_5p_+_+52	F56F4.5_AGmRNA_5p_+_-7804	T27A3.2_AGmRNA_3p_+_+8636	T27A3.7_AGmRNA_5p_-_-13467
6162056	I	6161933	6162551	.	0	.	2.52484	9.02699	7.57519	6162056	AG1201	T09B4.7_AGmRNA_5p_-_-36	T09B4.7_WBcoding_5p_-_-389	T09B4.8_WBcoding_3p_-_+2661	T09B4.6_WBcoding_5p_-_-2886	T09B4.8_WBcoding_5p_-_+4485	T09B4.12_WBmiRNA_3p_-_+237	T09B4.12a_WBmiRNA_3p_-_+252	T09B4.12_WBmiRNA_5p_-_+333	frag223_LUncRNA_5p_+_-1326	21ur-14010_WB21uRNA_3p_-_+34120	cloned_WB21uRNA_3p_+_+61999	21ur-14839_WB21uRNA_5p_-_-61999	cloned_WB21uRNA_5p_-_-61999	T09B4.7_AGmRNA_5p_-_-36	T09B4.8_AGmRNA_3p_-_+2576	T09B4.6_AGmRNA_5p_-_-2760	T09B4.5_AGmRNA_3p_+_+4489
6162856	I	6162683	6164447	.	0	.	3.98148	25.1141	23.1385	6162856	ncRNA	T09B4.12_WBmiRNA_5p_-_-467	T09B4.7_WBcoding_5p_-_-1189	T09B4.8_WBcoding_3p_-_+1861	T09B4.7_WBcoding_3p_-_-2800	T09B4.8_WBcoding_5p_-_+3685	T09B4.12_WBmiRNA_5p_-_-467	frag223_LUncRNA_5p_+_-526	T09B4.12a_WBmiRNA_5p_-_-527	T09B4.12_WBmiRNA_3p_-_-563	21ur-14010_WB21uRNA_3p_-_+33320	cloned_WB21uRNA_3p_+_+62799	21ur-14839_WB21uRNA_5p_-_-62799	cloned_WB21uRNA_5p_-_-62799	T09B4.7_AGmRNA_5p_-_-836	T09B4.8_AGmRNA_3p_-_+1776	T09B4.7_AGmRNA_3p_-_-2971	T09B4.6_AGmRNA_5p_-_-3560
6167379	I	6167158	6167656	.	0	.	2.48056	9.59297	8.11862	6167379	AG1201	T09B4.4_AGmRNA_5p_+_-559	T09B4.4_WBcoding_5p_+_-571	T09B4.8_WBcoding_5p_-_-838	T09B4.4_WBcoding_3p_+_-1266	T09B4.8_WBcoding_3p_-_-2662	T09B4.t1_WBtRNA_3p_+_+3113	frag223_LUncRNA_3p_+_+3778	T09B4.t2_WBtRNA_5p_-_-3833	frag223_LUncRNA_5p_+_+3997	21ur-14010_WB21uRNA_3p_-_+28797	cloned_WB21uRNA_3p_+_+67322	21ur-14839_WB21uRNA_5p_-_-67322	cloned_WB21uRNA_5p_-_-67322	T09B4.4_AGmRNA_5p_+_-559	T09B4.8_AGmRNA_5p_-_-626	T09B4.4_AGmRNA_3p_+_-1267	T09B4.8_AGmRNA_3p_-_-2747
6181414	I	6180600	6181818	.	0	.	5.19535	42.2517	39.8785	6181414	CDS	T09B4.10_WBcoding_3p_-_-98	T09B4.10_WBcoding_3p_-_-98	T09B4.9_WBcoding_5p_-_-572	T09B4.10_WBcoding_5p_-_+2468	T09B4.2_WBcoding_5p_+_-2660	T09B4.20_WBmiRNA_5p_+_-3668	frag228_LUncRNA_3p_+_+4469	frag229_LUncRNA_5p_-_-4469	T09B4.22_WBsnoRNA_5p_-_-4484	21ur-14010_WB21uRNA_3p_-_+14762	cloned_WB21uRNA_3p_+_+81357	21ur-14839_WB21uRNA_5p_-_-81357	cloned_WB21uRNA_5p_-_-81357	T09B4.10_AGmRNA_3p_-_-123	T09B4.9_AGmRNA_5p_-_-572	RIT1M.515_AGncRNA_3p_-_+607	RIT1M.1710_AGncRNA_3p_-_+935
6210494	I	6209229	6211912	.	0	.	7.79068	91.1879	87.8526	6210494	AG1201	T08B2.7_AGmRNA_5p_-_+615	T08B2.7_WBcoding_5p_-_+663	T08B2.8_WBcoding_3p_-_+775	T08B2.9_WBcoding_3p_-_+1494	T08B2.7_WBcoding_3p_-_-3538	frag230_LUncRNA_5p_+_-2203	T08B2.13_WBsnoRNA_3p_-_+2204	T08B2.t1_WBps_3p_-_+2329	T08B2.13_WBsnoRNA_5p_-_+2332	21ur-14010_WB21uRNA_5p_-_-14298	21ur-15496_WB21uRNA_3p_-_+88444	cloned_WB21uRNA_3p_+_+110437	21ur-14839_WB21uRNA_5p_-_-110437	T08B2.7_AGmRNA_5p_-_+615	T08B2.9_AGmRNA_3p_-_+778	T05E7.1_AGmRNA_3p_+_+3537	T08B2.7_AGmRNA_3p_-_-3565
6212512	I	6212394	6212577	.	0	.	2.20309	6.52248	5.20517	6212512	ncRNA	frag230_LUncRNA_5p_+_-185	T08B2.9_WBcoding_3p_-_-524	T08B2.8_WBcoding_5p_-_-623	T08B2.7_WBcoding_5p_-_-1355	T08B2.9_WBcoding_5p_-_+2076	frag230_LUncRNA_5p_+_-185	T08B2.13_WBsnoRNA_3p_-_+186	T08B2.t1_WBps_3p_-_+311	T08B2.13_WBsnoRNA_5p_-_+314	21ur-14010_WB21uRNA_5p_-_-16316	21ur-15496_WB21uRNA_3p_-_+86426	cloned_WB21uRNA_3p_+_+112455	21ur-14839_WB21uRNA_5p_-_-112455	T08B2.9_AGmRNA_3p_-_-1240	T08B2.7_AGmRNA_5p_-_-1403	T08B2.9_AGmRNA_5p_-_+2076	T08B2.15_AGmRNA_5p_+_-2128
6220677	I	6220245	6220968	.	0	.	4.74728	40.0316	37.7101	6220677	CDS	T08B2.10_WBcoding_5p_-_+91	T08B2.10_WBcoding_5p_-_+91	T08B2.11_WBcoding_3p_-_+570	T08B2.10_WBcoding_3p_-_-586	T08B2.5_WBcoding_3p_+_+764	frag230_LUncRNA_3p_+_+7760	T08B2.t1_WBps_5p_-_-7783	T08B2.13_WBsnoRNA_5p_-_-7851	T08B2.t1_WBps_3p_-_-7854	21ur-14010_WB21uRNA_5p_-_-24481	21ur-15496_WB21uRNA_3p_-_+78261	cloned_WB21uRNA_3p_+_+120620	21ur-14839_WB21uRNA_5p_-_-120620	T08B2.10_AGmRNA_5p_-_+254	RIT1P.1955_AGncRNA_3p_+_-254	T08B2.11_AGmRNA_3p_-_+379	RIT1P.1955_AGncRNA_5p_+_+669
6249917	I	6249761	6249979	.	0	.	2.11051	5.69768	4.42495	6249917	AG1201	C48E7.10_AGmRNA_5p_-_+127	C48E7.10_WBcoding_5p_-_+152	C48E7.6_WBcoding_3p_+_+153	C48E7.10_WBcoding_3p_-_-359	C48E7.5_WBcoding_5p_+_-656	frag231_LUncRNA_5p_-_-11205	frag232_LUncRNA_3p_-_+14065	frag233_LUncRNA_3p_-_+14650	frag234_LUncRNA_5p_+_-30541	21ur-15496_WB21uRNA_3p_-_+49021	21ur-14010_WB21uRNA_5p_-_-53721	cloned_WB21uRNA_3p_+_+149860	21ur-14839_WB21uRNA_5p_-_-149860	C48E7.10_AGmRNA_5p_-_+127	C48E7.6_AGmRNA_3p_+_+324	C48E7.10_AGmRNA_3p_-_-355	C48E7.5_AGmRNA_5p_+_-656
6260007	I	6259603	6260319	.	0	.	2.86472	12.245	10.6606	6260007	AG1201	C48E7.1_AGmRNA_5p_+_-32	C48E7.1_WBcoding_5p_+_-244	C48E7.2_WBcoding_3p_+_+2283	C48E7.1_WBcoding_3p_+_-4520	C48E7.2_WBcoding_5p_+_+4972	frag232_LUncRNA_3p_-_+3975	frag233_LUncRNA_3p_-_+4560	frag234_LUncRNA_5p_+_-20451	frag231_LUncRNA_5p_-_-21295	21ur-15496_WB21uRNA_3p_-_+38931	21ur-14010_WB21uRNA_5p_-_-63811	cloned_WB21uRNA_3p_+_+159950	21ur-14839_WB21uRNA_5p_-_-159950	C48E7.1_AGmRNA_5p_+_-32	C48E7.2_AGmRNA_3p_+_+895	C48E7.1_AGmRNA_3p_+_-4566	RIT1M.1810_AGncRNA_3p_-_+4948
6264006	I	6263860	6264291	.	0	.	2.71906	10.8205	9.29141	6264006	ncRNA	frag232_LUncRNA_3p_-_-24	C48E7.1_WBcoding_3p_+_-521	C48E7.8_WBcoding_3p_-_+1687	C48E7.1_WBcoding_5p_+_+3755	C48E7.8_WBcoding_5p_-_+5069	frag232_LUncRNA_3p_-_-24	frag233_LUncRNA_3p_-_+561	frag234_LUncRNA_5p_+_-16452	frag235_LUncRNA_5p_+_-19492	21ur-15496_WB21uRNA_3p_-_+34932	21ur-14010_WB21uRNA_5p_-_-67810	cloned_WB21uRNA_3p_+_+163949	21ur-14839_WB21uRNA_5p_-_-163949	C48E7.1_AGmRNA_3p_+_-567	RIT1M.1810_AGncRNA_3p_-_+949	C48E7.8_AGmRNA_3p_-_+1676	C48E7.1_AGmRNA_5p_+_+3967
6265055	I	6264963	6265178	.	0	.	3.05894	14.2442	12.5872	6265055	AG1201	RIT1M.1810_AGncRNA_3p_-_-100	C48E7.1_WBcoding_3p_+_+528	C48E7.8_WBcoding_3p_-_+638	C48E7.9_WBcoding_3p_-_+4508	C48E7.1_WBcoding_5p_+_+4804	frag233_LUncRNA_5p_-_-344	frag232_LUncRNA_5p_-_-961	frag234_LUncRNA_5p_+_-15403	frag235_LUncRNA_5p_+_-18443	21ur-15496_WB21uRNA_3p_-_+33883	21ur-14010_WB21uRNA_5p_-_-68859	cloned_WB21uRNA_3p_+_+164998	21ur-14839_WB21uRNA_5p_-_-164998	RIT1M.1810_AGncRNA_3p_-_-100	C48E7.1_AGmRNA_3p_+_+482	C48E7.8_AGmRNA_3p_-_+627	C48E7.9_AGmRNA_3p_-_+4464
6283044	I	6282853	6283326	.	0	.	2.68883	10.6327	9.11711	6283044	ncRNA	frag235_LUncRNA_5p_+_-454	C10G11.7_WBcoding_5p_+_-1929	C10G11.6_WBcoding_5p_+_-6389	C10G11.9_WBcoding_5p_-_-7774	C10G11.8_WBcoding_5p_-_-9274	frag235_LUncRNA_5p_+_-454	frag236_LUncRNA_3p_-_+489	frag235_LUncRNA_3p_+_-595	frag236_LUncRNA_5p_-_+630	21ur-15496_WB21uRNA_3p_-_+15894	21ur-14010_WB21uRNA_5p_-_-86848	cloned_WB21uRNA_3p_+_+182987	21ur-14839_WB21uRNA_5p_-_-182987	C10G11.7_AGmRNA_5p_+_-538	C10G11.6_AGmRNA_5p_+_-5698	C10G11.7_AGmRNA_3p_+_-6275	C10G11.9_AGmRNA_5p_-_-7750
6284528	I	6283895	6284573	.	0	.	2.56026	12.6052	11.0131	6284528	CDS	C10G11.7_WBcoding_5p_+_-445	C10G11.7_WBcoding_5p_+_-445	C10G11.6_WBcoding_5p_+_-4905	C10G11.9_WBcoding_5p_-_-9258	C10G11.6_WBcoding_3p_+_-9329	frag236_LUncRNA_5p_-_-854	frag235_LUncRNA_3p_+_+889	frag236_LUncRNA_3p_-_-995	frag235_LUncRNA_5p_+_+1030	21ur-15496_WB21uRNA_3p_-_+14410	21ur-14010_WB21uRNA_5p_-_-88332	cloned_WB21uRNA_3p_+_+184471	21ur-14839_WB21uRNA_5p_-_-184471	C10G11.7_AGmRNA_5p_+_+946	C10G11.6_AGmRNA_5p_+_-4214	C10G11.7_AGmRNA_3p_+_-4791	C10G11.9_AGmRNA_5p_-_-9234
6285127	I	6285009	6285269	.	0	.	2.31606	8.85454	7.41681	6285127	CDS	C10G11.7_WBcoding_5p_+_+154	C10G11.7_WBcoding_5p_+_+154	C10G11.6_WBcoding_5p_+_-4306	C10G11.5_WBcoding_5p_+_-9771	C10G11.9_WBcoding_5p_-_-9857	frag237_LUncRNA_3p_-_+563	frag238_LUncRNA_3p_-_+1223	frag236_LUncRNA_5p_-_-1453	frag235_LUncRNA_3p_+_+1488	21ur-15496_WB21uRNA_3p_-_+13811	21ur-14010_WB21uRNA_5p_-_-88931	cloned_WB21uRNA_3p_+_+185070	21ur-14839_WB21uRNA_5p_-_-185070	C10G11.7_AGmRNA_5p_+_+1545	C10G11.6_AGmRNA_5p_+_-3615	C10G11.7_AGmRNA_3p_+_-4192	C10G11.9_AGmRNA_5p_-_-9833
6289866	I	6289728	6289904	.	0	.	2.62267	10.5249	9.01134	6289866	CDS	C10G11.6_WBcoding_5p_+_+433	C10G11.6_WBcoding_5p_+_+433	C10G11.7_WBcoding_3p_+_+524	C10G11.6_WBcoding_3p_+_-3991	C10G11.7_WBcoding_5p_+_+4893	frag238_LUncRNA_5p_-_-3292	frag237_LUncRNA_5p_-_-3965	frag236_LUncRNA_5p_-_-6192	frag235_LUncRNA_3p_+_+6227	21ur-15496_WB21uRNA_3p_-_+9072	21ur-14010_WB21uRNA_5p_-_-93670	cloned_WB21uRNA_3p_+_+189809	21ur-14839_WB21uRNA_5p_-_-189809	C10G11.7_AGmRNA_3p_+_+547	C10G11.6_AGmRNA_5p_+_+1124	C10G11.5_AGmRNA_5p_+_-5205	C10G11.7_AGmRNA_5p_+_+6284
6292761	I	6292622	6292796	.	0	.	3.01039	13.7341	12.0948	6292761	CDS	C10G11.6_WBcoding_3p_+_-1096	C10G11.6_WBcoding_3p_+_-1096	C10G11.5_WBcoding_5p_+_-2137	C10G11.6_WBcoding_5p_+_+3328	C10G11.7_WBcoding_3p_+_+3419	frag238_LUncRNA_5p_-_-6187	frag237_LUncRNA_5p_-_-6860	frag239_LUncRNA_3p_-_+8618	frag236_LUncRNA_5p_-_-9087	21ur-15496_WB21uRNA_3p_-_+6177	21ur-14010_WB21uRNA_5p_-_-96565	cloned_WB21uRNA_3p_+_+192704	21ur-14839_WB21uRNA_5p_-_-192704	C10G11.6_AGmRNA_3p_+_-2234	C10G11.5_AGmRNA_5p_+_-2310	C10G11.7_AGmRNA_3p_+_+3442	C10G11.6_AGmRNA_5p_+_+4019
6293261	I	6293011	6293536	.	0	.	3.54449	19.7004	17.8718	6293261	CDS	C10G11.6_WBcoding_3p_+_-596	C10G11.6_WBcoding_3p_+_-596	C10G11.5_WBcoding_5p_+_-1637	C10G11.6_WBcoding_5p_+_+3828	C10G11.7_WBcoding_3p_+_+3919	frag238_LUncRNA_5p_-_-6687	frag237_LUncRNA_5p_-_-7360	frag239_LUncRNA_3p_-_+8118	frag236_LUncRNA_5p_-_-9587	21ur-15496_WB21uRNA_3p_-_+5677	21ur-14010_WB21uRNA_5p_-_-97065	cloned_WB21uRNA_3p_+_+193204	21ur-14839_WB21uRNA_5p_-_-193204	C10G11.6_AGmRNA_3p_+_-1734	C10G11.5_AGmRNA_5p_+_-1810	C10G11.7_AGmRNA_3p_+_+3942	C10G11.5_AGmRNA_3p_+_-4309
6293782	I	6293629	6293830	.	0	.	2.78204	11.5472	9.99445	6293782	CDS	C10G11.6_WBcoding_3p_+_-75	C10G11.6_WBcoding_3p_+_-75	C10G11.5_WBcoding_5p_+_-1116	C10G11.4_WBcoding_5p_+_-3987	C10G11.6_WBcoding_5p_+_+4349	frag238_LUncRNA_5p_-_-7208	frag239_LUncRNA_3p_-_+7597	frag237_LUncRNA_5p_-_-7881	frag236_LUncRNA_5p_-_-10108	21ur-15496_WB21uRNA_3p_-_+5156	21ur-14010_WB21uRNA_5p_-_-97586	cloned_WB21uRNA_3p_+_+193725	21ur-14839_WB21uRNA_5p_-_-193725	C10G11.6_AGmRNA_3p_+_-1213	C10G11.5_AGmRNA_5p_+_-1289	C10G11.4_AGmRNA_5p_+_-3987	C10G11.7_AGmRNA_3p_+_+4463
6294410	I	6294033	6294935	.	0	.	2.91328	12.7344	11.1309	6294410	CDS	C10G11.5_WBcoding_5p_+_-488	C10G11.5_WBcoding_5p_+_-488	C10G11.6_WBcoding_3p_+_+553	C10G11.5_WBcoding_3p_+_-3228	C10G11.4_WBcoding_5p_+_-3359	frag239_LUncRNA_3p_-_+6969	frag238_LUncRNA_5p_-_-7836	frag237_LUncRNA_5p_-_-8509	frag236_LUncRNA_5p_-_-10736	21ur-15496_WB21uRNA_3p_-_+4528	21ur-14010_WB21uRNA_5p_-_-98214	cloned_WB21uRNA_3p_+_+194353	21ur-14839_WB21uRNA_5p_-_-194353	C10G11.6_AGmRNA_3p_+_-585	C10G11.5_AGmRNA_5p_+_-661	C10G11.4_AGmRNA_5p_+_-3359	C10G11.7_AGmRNA_3p_+_+5091
6295641	I	6295521	6295683	.	0	.	2.42773	8.17805	6.76676	6295641	AG1201	C10G11.5_AGmRNA_5p_+_+570	C10G11.5_WBcoding_5p_+_+743	C10G11.6_WBcoding_3p_+_+1784	C10G11.5_WBcoding_3p_+_-1997	C10G11.4_WBcoding_5p_+_-2128	frag239_LUncRNA_3p_-_+5738	frag238_LUncRNA_5p_-_-9067	frag237_LUncRNA_5p_-_-9740	frag236_LUncRNA_5p_-_-11967	21ur-15496_WB21uRNA_3p_-_+3297	21ur-14010_WB21uRNA_5p_-_-99445	cloned_WB21uRNA_3p_+_+195584	21ur-14839_WB21uRNA_5p_-_-195584	C10G11.5_AGmRNA_5p_+_+570	C10G11.6_AGmRNA_3p_+_+646	C10G11.5_AGmRNA_3p_+_-1929	C10G11.4_AGmRNA_5p_+_-2128
6317640	I	6317480	6317836	.	0	.	3.88437	23.8729	21.9293	6317640	AG1201	F26B1.2_AGmRNA_5p_+_+48	F26B1.2_WBcoding_5p_+_-63	F26B1.3_WBcoding_3p_+_+371	F26B1.7_WBcoding_3p_-_+2721	F26B1.2_WBcoding_3p_+_-2781	frag239_LUncRNA_5p_-_-16112	frag238_LUncRNA_5p_-_-31066	frag240_LUncRNA_3p_-_+31150	frag238_LUncRNA_3p_-_-31290	21ur-15496_WB21uRNA_5p_-_-18682	21ur-14010_WB21uRNA_5p_-_-121444	cloned_WB21uRNA_3p_+_+217583	21ur-14839_WB21uRNA_5p_-_-217583	F26B1.2_AGmRNA_5p_+_+48	RIT1M.1869_AGncRNA_3p_-_-52	F26B1.3_AGmRNA_3p_+_+60	RIT1M.1869_AGncRNA_5p_-_+2094
6318158	I	6317999	6318385	.	0	.	2.51535	10.3903	8.8797	6318158	CDS	F26B1.2_WBcoding_5p_+_+455	F26B1.2_WBcoding_5p_+_+455	F26B1.3_WBcoding_3p_+_+889	F26B1.7_WBcoding_3p_-_+2203	F26B1.2_WBcoding_3p_+_-2263	frag239_LUncRNA_5p_-_-16630	frag240_LUncRNA_3p_-_+30632	frag238_LUncRNA_5p_-_-31584	K04F10.5_WBte_3p_-_+32099	21ur-15496_WB21uRNA_5p_-_-19200	21ur-14010_WB21uRNA_5p_-_-121962	cloned_WB21uRNA_3p_+_+218101	21ur-14839_WB21uRNA_5p_-_-218101	F26B1.2_AGmRNA_5p_+_+566	RIT1M.1869_AGncRNA_3p_-_-570	F26B1.3_AGmRNA_3p_+_+578	RIT1M.1869_AGncRNA_5p_-_+1576
6332261	I	6332205	6332575	.	0	.	2.81617	11.7629	10.1966	6332261	AG1201	RIT1P.1126_AGncRNA_3p_+_+1339	F26B1.8_WBcoding_3p_+_+2076	F26B1.1_WBcoding_3p_+_+4287	F26B1.7_WBcoding_5p_-_-8266	K04F10.4_WBcoding_5p_+_-9970	frag240_LUncRNA_3p_-_+16529	K04F10.5_WBte_3p_-_+17996	frag239_LUncRNA_5p_-_-30733	frag241_LUncRNA_3p_-_+42583	21ur-15496_WB21uRNA_5p_-_-33303	21ur-14010_WB21uRNA_5p_-_-136065	cloned_WB21uRNA_3p_-_+214462	21ur-14742_WB21uRNA_5p_+_-214462	RIT1P.1126_AGncRNA_3p_+_+1339	F26B1.8_AGmRNA_3p_+_+2014	RIT1P.1921_AGncRNA_5p_+_-2849	F26B1.1_AGmRNA_3p_+_+4286
6336244	I	6336199	6336552	.	0	.	2.28207	6.9677	5.61731	6336244	AG1201	RIT1P.1921_AGncRNA_3p_+_+588	K04F10.4_WBcoding_5p_+_-5987	F26B1.8_WBcoding_3p_+_+6059	F26B1.1_WBcoding_3p_+_+8270	F26B1.7_WBcoding_5p_-_-12249	frag240_LUncRNA_3p_-_+12546	K04F10.5_WBte_3p_-_+14013	frag239_LUncRNA_5p_-_-34716	frag241_LUncRNA_3p_-_+38600	21ur-15496_WB21uRNA_5p_-_-37286	21ur-14010_WB21uRNA_5p_-_-140048	cloned_WB21uRNA_3p_-_+210479	21ur-14742_WB21uRNA_5p_+_-210479	RIT1P.1921_AGncRNA_3p_+_+588	RIT1P.1236_AGncRNA_5p_+_-1409	K04F10.4_AGmRNA_5p_+_-4717	RIT1P.1126_AGncRNA_3p_+_+5322
6337046	I	6337003	6337176	.	0	.	2.15022	6.84388	5.50716	6337046	AG1201	RIT1P.1236_AGncRNA_5p_+_-607	K04F10.4_WBcoding_5p_+_-5185	F26B1.8_WBcoding_3p_+_+6861	F26B1.1_WBcoding_3p_+_+9072	F26B1.7_WBcoding_5p_-_-13051	frag240_LUncRNA_3p_-_+11744	K04F10.5_WBte_3p_-_+13211	frag239_LUncRNA_5p_-_-35518	frag241_LUncRNA_3p_-_+37798	21ur-15496_WB21uRNA_5p_-_-38088	21ur-14010_WB21uRNA_5p_-_-140850	cloned_WB21uRNA_3p_-_+209677	21ur-14742_WB21uRNA_5p_+_-209677	RIT1P.1236_AGncRNA_5p_+_-607	RIT1P.1921_AGncRNA_3p_+_+1390	K04F10.4_AGmRNA_5p_+_-3915	RIT1P.1126_AGncRNA_3p_+_+6124
6338189	I	6337456	6338584	.	0	.	3.59304	20.2796	18.4346	6338189	AG1201	RIT1P.1236_AGncRNA_3p_+_-15	K04F10.4_WBcoding_5p_+_-4042	F26B1.8_WBcoding_3p_+_+8004	F26B1.1_WBcoding_3p_+_+10215	F26B1.7_WBcoding_5p_-_-14194	frag240_LUncRNA_3p_-_+10601	K04F10.5_WBte_3p_-_+12068	frag241_LUncRNA_3p_-_+36655	frag239_LUncRNA_5p_-_-36661	21ur-15496_WB21uRNA_5p_-_-39231	21ur-14010_WB21uRNA_5p_-_-141993	cloned_WB21uRNA_3p_-_+208534	21ur-14742_WB21uRNA_5p_+_-208534	RIT1P.1236_AGncRNA_3p_+_-15	RIT1P.1921_AGncRNA_3p_+_+2533	K04F10.4_AGmRNA_5p_+_-2772	RIT1P.1921_AGncRNA_5p_+_+3079
6339137	I	6338749	6339313	.	0	.	3.20461	15.8147	14.1047	6339137	AG1201	RIT1P.1236_AGncRNA_3p_+_+933	K04F10.4_WBcoding_5p_+_-3094	F26B1.8_WBcoding_3p_+_+8952	F26B1.1_WBcoding_3p_+_+11163	F26B1.7_WBcoding_5p_-_-15142	frag240_LUncRNA_3p_-_+9653	K04F10.5_WBte_3p_-_+11120	frag241_LUncRNA_3p_-_+35707	frag242_LUncRNA_3p_-_+35871	21ur-15496_WB21uRNA_5p_-_-40179	21ur-14010_WB21uRNA_5p_-_-142941	cloned_WB21uRNA_3p_-_+207586	21ur-14742_WB21uRNA_5p_+_-207586	RIT1P.1236_AGncRNA_3p_+_+933	K04F10.4_AGmRNA_5p_+_-1824	RIT1P.1921_AGncRNA_3p_+_+3481	RIT1P.1126_AGncRNA_3p_+_+8215
6339785	I	6339424	6339935	.	0	.	3.25316	16.3512	14.624	6339785	AG1201	K04F10.4_AGmRNA_5p_+_-1176	K04F10.4_WBcoding_5p_+_-2446	F26B1.8_WBcoding_3p_+_+9600	F26B1.1_WBcoding_3p_+_+11811	F26B1.7_WBcoding_5p_-_-15790	frag240_LUncRNA_3p_-_+9005	K04F10.5_WBte_3p_-_+10472	frag241_LUncRNA_3p_-_+35059	frag242_LUncRNA_3p_-_+35223	21ur-15496_WB21uRNA_5p_-_-40827	21ur-14010_WB21uRNA_5p_-_-143589	cloned_WB21uRNA_3p_-_+206938	21ur-14742_WB21uRNA_5p_+_-206938	K04F10.4_AGmRNA_5p_+_-1176	RIT1P.1236_AGncRNA_3p_+_+1581	RIT1P.1921_AGncRNA_3p_+_+4129	RIT1P.1126_AGncRNA_3p_+_+8863
6340876	I	6340497	6341771	.	0	.	3.80976	23.8626	21.9257	6340876	AG1201	K04F10.4_AGmRNA_5p_+_-85	K04F10.4_WBcoding_5p_+_-1355	F26B1.8_WBcoding_3p_+_+10691	F26B1.1_WBcoding_3p_+_+12902	K04F10.6_WBcoding_3p_-_+15743	frag240_LUncRNA_3p_-_+7914	K04F10.5_WBte_3p_-_+9381	frag241_LUncRNA_3p_-_+33968	frag242_LUncRNA_3p_-_+34132	21ur-15496_WB21uRNA_5p_-_-41918	21ur-14010_WB21uRNA_5p_-_-144680	cloned_WB21uRNA_3p_-_+205847	21ur-14742_WB21uRNA_5p_+_-205847	K04F10.4_AGmRNA_5p_+_-85	RIT1P.1236_AGncRNA_3p_+_+2672	RIT1P.1921_AGncRNA_3p_+_+5220	RIT1P.1126_AGncRNA_3p_+_+9954
6342129	I	6341912	6342240	.	0	.	2.52484	9.02699	7.57519	6342129	CDS	K04F10.4_WBcoding_5p_+_-102	K04F10.4_WBcoding_5p_+_-102	F26B1.8_WBcoding_3p_+_+11944	F26B1.1_WBcoding_3p_+_+14155	K04F10.6_WBcoding_3p_-_+14490	frag240_LUncRNA_3p_-_+6661	K04F10.5_WBte_3p_-_+8128	frag241_LUncRNA_3p_-_+32715	frag242_LUncRNA_3p_-_+32879	21ur-15496_WB21uRNA_5p_-_-43171	21ur-14010_WB21uRNA_5p_-_-145933	cloned_WB21uRNA_3p_-_+204594	21ur-14742_WB21uRNA_5p_+_-204594	K04F10.4_AGmRNA_5p_+_+1168	RIT1P.1236_AGncRNA_3p_+_+3925	RIT1P.1921_AGncRNA_3p_+_+6473	RIT1P.1126_AGncRNA_3p_+_+11207
6365143	I	6365038	6365442	.	0	.	2.86472	12.245	10.6606	6365143	CDS	K04F10.1_WBcoding_5p_+_+223	K04F10.1_WBcoding_5p_+_+223	K04F10.2_WBcoding_3p_+_+1081	K04F10.1_WBcoding_3p_+_-1087	K04F10.7_WBcoding_5p_+_-1220	frag241_LUncRNA_3p_-_+9701	frag242_LUncRNA_3p_-_+9865	K04F10.5_WBte_5p_-_-12546	frag240_LUncRNA_5p_-_-16204	21ur-15496_WB21uRNA_5p_-_-66185	21ur-14010_WB21uRNA_5p_-_-168947	cloned_WB21uRNA_3p_-_+181580	21ur-14742_WB21uRNA_5p_+_-181580	K04F10.1_AGmRNA_5p_+_+263	K04F10.2_AGmRNA_3p_+_+950	K04F10.1_AGmRNA_3p_+_-1089	K04F10.7_AGmRNA_5p_+_-1175
6366624	I	6366482	6366752	.	0	.	3.1075	14.7611	13.0862	6366624	CDS	K04F10.7_WBcoding_5p_+_+261	K04F10.7_WBcoding_5p_+_+261	K04F10.1_WBcoding_3p_+_+394	K04F10.7_WBcoding_3p_+_-1457	ZC308.4_WBcoding_5p_+_-1649	frag241_LUncRNA_3p_-_+8220	frag242_LUncRNA_3p_-_+8384	K04F10.5_WBte_5p_-_-14027	frag240_LUncRNA_5p_-_-17685	21ur-15496_WB21uRNA_5p_-_-67666	21ur-14010_WB21uRNA_5p_-_-170428	cloned_WB21uRNA_3p_-_+180099	21ur-14742_WB21uRNA_5p_+_-180099	K04F10.7_AGmRNA_5p_+_+306	K04F10.1_AGmRNA_3p_+_+392	K04F10.7_AGmRNA_3p_+_-1456	ZC308.4_AGmRNA_5p_+_-1506
6374331	I	6374203	6374396	.	0	.	2.52484	9.02699	7.57519	6374331	ncRNA	frag241_LUncRNA_3p_-_+513	ZC308.1_WBcoding_5p_+_+4364	ZC308.4_WBcoding_3p_+_+4731	K04F10.7_WBcoding_3p_+_+6250	K04F10.1_WBcoding_3p_+_+8101	frag241_LUncRNA_3p_-_+513	frag242_LUncRNA_3p_-_+677	K04F10.5_WBte_5p_-_-21734	frag240_LUncRNA_5p_-_-25392	21ur-15496_WB21uRNA_5p_-_-75373	cloned_WB21uRNA_3p_-_+172392	21ur-14742_WB21uRNA_5p_+_-172392	cloned_WB21uRNA_5p_+_-172392	ZC308.1_AGmRNA_5p_+_+4426	ZC308.4_AGmRNA_3p_+_+4716	K04F10.7_AGmRNA_3p_+_+6251	K04F10.1_AGmRNA_3p_+_+8099
6379449	I	6379319	6380771	.	0	.	3.39975	18.232	16.4493	6379449	ncRNA	frag242_LUncRNA_5p_-_-3883	ZC308.1_WBcoding_3p_+_-6266	ZC328.2_WBcoding_3p_-_+6701	ZC308.1_WBcoding_5p_+_+9482	ZC308.4_WBcoding_3p_+_+9849	frag242_LUncRNA_5p_-_-3883	frag241_LUncRNA_5p_-_-4459	frag244_LUncRNA_3p_-_+23202	frag243_LUncRNA_5p_+_-23202	21ur-15496_WB21uRNA_5p_-_-80491	cloned_WB21uRNA_3p_-_+167274	21ur-14742_WB21uRNA_5p_+_-167274	cloned_WB21uRNA_5p_+_-167274	ZC328.2_AGmRNA_3p_-_+6666	ZC308.1_AGmRNA_3p_+_-6757	ZC308.4_AGmRNA_3p_+_+9834	K04F10.7_AGmRNA_3p_+_+11369
6416598	I	6416471	6416782	.	0	.	2.5734	9.46362	7.99235	6416598	CDS	ZC328.3_WBcoding_5p_-_+287	ZC328.3_WBcoding_5p_-_+287	R10A10.1_WBcoding_5p_+_-1969	R10A10.2_WBcoding_3p_-_+4063	F37E3.1_WBcoding_5p_+_-5413	R10A10.3_WBsnoRNA_3p_+_+3529	frag243_LUncRNA_3p_+_+13790	frag244_LUncRNA_5p_-_-13790	frag243_LUncRNA_5p_+_+13947	21ur-15496_WB21uRNA_5p_-_-117640	cloned_WB21uRNA_3p_-_+130125	21ur-14742_WB21uRNA_5p_+_-130125	cloned_WB21uRNA_5p_+_-130125	ZC328.3_AGmRNA_5p_-_+457	R10A10.1_AGmRNA_5p_+_-1969	RIT1P.1098_AGncRNA_5p_+_-3589	R10A10.2_AGmRNA_3p_-_+4066
6419148	I	6418934	6419184	.	0	.	2.37918	7.76604	6.37489	6419148	CDS	R10A10.1_WBcoding_3p_+_+337	R10A10.1_WBcoding_3p_+_+337	R10A10.2_WBcoding_3p_-_+1513	ZC328.3_WBcoding_5p_-_-2263	R10A10.2_WBcoding_5p_-_+2790	R10A10.3_WBsnoRNA_3p_+_+6079	frag246_LUncRNA_3p_-_+12993	frag245_LUncRNA_5p_+_-12993	frag246_LUncRNA_5p_-_+13066	21ur-15496_WB21uRNA_5p_-_-120190	cloned_WB21uRNA_3p_-_+127575	21ur-14742_WB21uRNA_5p_+_-127575	cloned_WB21uRNA_5p_+_-127575	R10A10.1_AGmRNA_3p_+_+337	RIT1P.1098_AGncRNA_5p_+_-1039	R10A10.2_AGmRNA_3p_-_+1516	ZC328.3_AGmRNA_5p_-_-2093
6435411	I	6435227	6435663	.	0	.	3.25316	16.3512	14.624	6435411	AG1201	T23H2.2_AGmRNA_5p_+_-217	T23H2.2_WBcoding_5p_+_-689	F37E3.3_WBcoding_5p_-_-3824	T23H2.2_WBcoding_3p_+_-5782	F37E3.3_WBcoding_3p_-_-5801	frag245_LUncRNA_3p_+_+3197	frag246_LUncRNA_5p_-_-3197	frag245_LUncRNA_5p_+_+3270	frag246_LUncRNA_3p_-_-3270	cloned_WB21uRNA_3p_-_+111312	21ur-14742_WB21uRNA_5p_+_-111312	cloned_WB21uRNA_5p_+_-111312	21ur-14742_WB21uRNA_3p_+_-111332	T23H2.2_AGmRNA_5p_+_-217	F37E3.3_AGmRNA_5p_-_-3778	T23H2.2_AGmRNA_3p_+_-5783	F37E3.3_AGmRNA_3p_-_-5877
6436348	I	6436222	6437094	.	0	.	2.87937	14.3017	12.6437	6436348	CDS	T23H2.2_WBcoding_5p_+_+248	T23H2.2_WBcoding_5p_+_+248	F37E3.3_WBcoding_5p_-_-4761	T23H2.2_WBcoding_3p_+_-4845	T23H2.3_WBcoding_3p_-_+5287	frag245_LUncRNA_3p_+_+4134	frag246_LUncRNA_5p_-_-4134	frag245_LUncRNA_5p_+_+4207	frag246_LUncRNA_3p_-_-4207	cloned_WB21uRNA_3p_-_+110375	21ur-14742_WB21uRNA_5p_+_-110375	cloned_WB21uRNA_5p_+_-110375	21ur-14742_WB21uRNA_3p_+_-110395	T23H2.2_AGmRNA_5p_+_+720	F37E3.3_AGmRNA_5p_-_-4715	T23H2.2_AGmRNA_3p_+_-4846	T23H2.3_AGmRNA_3p_-_+5286
6458521	I	6458355	6458596	.	0	.	2.37918	7.76604	6.37489	6458521	CDS	T23H2.5_WBcoding_5p_-_-38	T23H2.5_WBcoding_5p_-_-38	T23H2.4_WBcoding_5p_-_-1593	K06A5.4_WBcoding_5p_+_-1914	T23H2.1_WBcoding_3p_+_+4570	frag248_LUncRNA_5p_+_-958	frag247_LUncRNA_5p_-_-2032	frag249_LUncRNA_3p_-_+24450	frag245_LUncRNA_3p_+_+26307	cloned_WB21uRNA_3p_-_+88202	21ur-14742_WB21uRNA_5p_+_-88202	cloned_WB21uRNA_5p_+_-88202	21ur-14742_WB21uRNA_3p_+_-88222	T23H2.5_AGmRNA_5p_-_-40	K06A5.4_AGmRNA_5p_+_-1201	T23H2.5_AGmRNA_3p_-_-1459	T23H2.4_AGmRNA_5p_-_-1593
6458800	I	6458723	6458991	.	0	.	2.91328	12.7344	11.1309	6458800	CDS	T23H2.5_WBcoding_5p_-_-317	T23H2.5_WBcoding_5p_-_-317	K06A5.4_WBcoding_5p_+_-1635	T23H2.5_WBcoding_3p_-_-1737	T23H2.4_WBcoding_5p_-_-1872	frag248_LUncRNA_5p_+_-679	frag247_LUncRNA_5p_-_-2311	frag249_LUncRNA_3p_-_+24171	frag245_LUncRNA_3p_+_+26586	cloned_WB21uRNA_3p_-_+87923	21ur-14742_WB21uRNA_5p_+_-87923	cloned_WB21uRNA_5p_+_-87923	21ur-14742_WB21uRNA_3p_+_-87943	T23H2.5_AGmRNA_5p_-_-319	K06A5.4_AGmRNA_5p_+_-922	T23H2.5_AGmRNA_3p_-_-1738	T23H2.4_AGmRNA_5p_-_-1872
6459228	I	6459094	6459568	.	0	.	3.69015	21.455	19.577	6459228	ncRNA	frag248_LUncRNA_5p_+_-251	T23H2.5_WBcoding_5p_-_-745	K06A5.4_WBcoding_5p_+_-1207	T23H2.5_WBcoding_3p_-_-2165	T23H2.4_WBcoding_5p_-_-2300	frag248_LUncRNA_5p_+_-251	frag247_LUncRNA_5p_-_-2739	frag249_LUncRNA_3p_-_+23743	frag245_LUncRNA_3p_+_+27014	cloned_WB21uRNA_3p_-_+87495	21ur-14742_WB21uRNA_5p_+_-87495	cloned_WB21uRNA_5p_+_-87495	21ur-14742_WB21uRNA_3p_+_-87515	K06A5.4_AGmRNA_5p_+_-494	T23H2.5_AGmRNA_5p_-_-747	T23H2.4_AGmRNA_5p_-_-2300	K06A5.6_AGmRNA_3p_-_+4940
6460146	I	6459688	6460839	.	0	.	6.06933	56.1925	53.5415	6460146	CDS	K06A5.4_WBcoding_5p_+_-289	K06A5.4_WBcoding_5p_+_-289	T23H2.5_WBcoding_5p_-_-1663	T23H2.4_WBcoding_5p_-_-3218	K06A5.6_WBcoding_3p_-_+4052	frag248_LUncRNA_3p_+_+548	frag247_LUncRNA_5p_-_-3657	frag249_LUncRNA_3p_-_+22825	frag245_LUncRNA_3p_+_+27932	cloned_WB21uRNA_3p_-_+86577	21ur-14742_WB21uRNA_5p_+_-86577	cloned_WB21uRNA_5p_+_-86577	21ur-14742_WB21uRNA_3p_+_-86597	K06A5.4_AGmRNA_5p_+_+424	T23H2.5_AGmRNA_5p_-_-1665	T23H2.4_AGmRNA_5p_-_-3218	K06A5.6_AGmRNA_3p_-_+4022
6465637	I	6465481	6465996	.	0	.	3.01324	15.8583	14.1474	6465637	AG1201	K06A5.6_AGmRNA_5p_-_+547	K06A5.3_WBcoding_5p_+_-1215	K06A5.6_WBcoding_5p_-_+1306	K06A5.4_WBcoding_3p_+_+1372	K06A5.6_WBcoding_3p_-_-1439	frag248_LUncRNA_3p_+_+6039	frag247_LUncRNA_5p_-_-9148	frag249_LUncRNA_3p_-_+17334	frag245_LUncRNA_3p_+_+33423	cloned_WB21uRNA_3p_-_+81086	21ur-14742_WB21uRNA_5p_+_-81086	cloned_WB21uRNA_5p_+_-81086	21ur-14742_WB21uRNA_3p_+_-81106	K06A5.6_AGmRNA_5p_-_+547	RIT1M.559_AGmRNA_3p_-_+943	K06A5.3_AGmRNA_5p_+_-943	K06A5.4_AGmRNA_3p_+_+1442
6494705	I	6494089	6494762	.	0	.	2.50667	9.05979	7.60727	6494705	AG1201	C55B7.5_AGmRNA_5p_+_+421	C55B7.5_WBcoding_5p_+_+423	C55B7.9_WBcoding_5p_-_-457	C55B7.5_WBcoding_3p_+_-1404	C55B7.8_WBcoding_5p_-_-1974	frag249_LUncRNA_5p_-_-11591	frag250_LUncRNA_5p_+_-23693	frag251_LUncRNA_3p_-_+30347	frag248_LUncRNA_3p_+_+35107	cloned_WB21uRNA_3p_-_+52018	21ur-14742_WB21uRNA_5p_+_-52018	cloned_WB21uRNA_5p_+_-52018	21ur-14742_WB21uRNA_3p_+_-52038	C55B7.5_AGmRNA_5p_+_+421	C55B7.9_AGmRNA_3p_-_-1882	C55B7.8_AGmRNA_5p_-_-1976	C55B7.9_AGmRNA_5p_-_+2601
6496258	I	6495614	6497196	.	0	.	3.49594	19.1272	17.315	6496258	AG1201	C55B7.5_AGmRNA_3p_+_+147	C55B7.5_WBcoding_3p_+_+149	C55B7.4_WBcoding_5p_+_-1182	C55B7.5_WBcoding_5p_+_+1976	C55B7.9_WBcoding_5p_-_-2010	frag249_LUncRNA_5p_-_-13144	frag250_LUncRNA_5p_+_-22140	frag251_LUncRNA_3p_-_+28794	frag248_LUncRNA_3p_+_+36660	cloned_WB21uRNA_3p_-_+50465	21ur-14742_WB21uRNA_5p_+_-50465	cloned_WB21uRNA_5p_+_-50465	21ur-14742_WB21uRNA_3p_+_-50485	C55B7.5_AGmRNA_3p_+_+147	C55B7.9_AGmRNA_5p_-_+1048	C55B7.4_AGmRNA_5p_+_-1061	C55B7.5_AGmRNA_5p_+_+1974
6497597	I	6497334	6498559	.	0	.	4.12715	27.0151	24.9914	6497597	CDS	C55B7.4_WBcoding_5p_+_+157	C55B7.4_WBcoding_5p_+_+157	C55B7.5_WBcoding_3p_+_+1488	C55B7.4_WBcoding_3p_+_-1964	C55B7.3_WBcoding_5p_+_-2246	frag249_LUncRNA_5p_-_-14483	frag250_LUncRNA_5p_+_-20801	frag251_LUncRNA_3p_-_+27455	frag253_LUncRNA_3p_-_+37771	cloned_WB21uRNA_3p_-_+49126	21ur-14742_WB21uRNA_5p_+_-49126	cloned_WB21uRNA_5p_+_-49126	21ur-14742_WB21uRNA_3p_+_-49146	C55B7.4_AGmRNA_5p_+_+278	C55B7.9_AGmRNA_5p_-_-291	C55B7.5_AGmRNA_3p_+_+1486	C55B7.4_AGmRNA_3p_+_-1973
6498761	I	6498659	6498869	.	0	.	2.18496	6.20469	4.89598	6498761	CDS	C55B7.4_WBcoding_3p_+_-800	C55B7.4_WBcoding_3p_+_-800	C55B7.3_WBcoding_5p_+_-1082	C55B7.4_WBcoding_5p_+_+1321	C55B7.5_WBcoding_3p_+_+2652	frag249_LUncRNA_5p_-_-15647	frag250_LUncRNA_5p_+_-19637	frag251_LUncRNA_3p_-_+26291	frag253_LUncRNA_3p_-_+36607	cloned_WB21uRNA_3p_-_+47962	21ur-14742_WB21uRNA_5p_+_-47962	cloned_WB21uRNA_5p_+_-47962	21ur-14742_WB21uRNA_3p_+_-47982	C55B7.4_AGmRNA_3p_+_-809	C55B7.3_AGmRNA_5p_+_-1271	C55B7.4_AGmRNA_5p_+_+1442	C55B7.9_AGmRNA_5p_-_-1455
6531877	I	6531819	6531997	.	0	.	2.74396	12.1311	10.5574	6531877	AG1201	RIT1P.1386_AGncRNA_5p_+_-902	T10E9.7_WBcoding_5p_-_+1155	T10E9.6_WBcoding_5p_-_-1822	T10E9.3_WBcoding_5p_+_-2196	T10E9.6_WBcoding_3p_-_-2718	frag253_LUncRNA_3p_-_+3491	frag252_LUncRNA_5p_+_-3491	frag253_LUncRNA_5p_-_+3560	frag252_LUncRNA_3p_+_-3560	cloned_WB21uRNA_3p_-_+14846	21ur-14742_WB21uRNA_5p_+_-14846	cloned_WB21uRNA_5p_+_-14846	21ur-14742_WB21uRNA_3p_+_-14866	RIT1P.1386_AGncRNA_5p_+_-902	T10E9.7_AGmRNA_5p_-_+1101	RIT1P.1386_AGncRNA_3p_+_-1169	T10E9.7_AGmRNA_3p_-_-1740
6552986	I	6552899	6553199	.	0	.	3.20461	15.8147	14.1047	6552986	CDS	F57B10.14_WBcoding_3p_-_-152	F57B10.14_WBcoding_3p_-_-152	F57B10.9_WBcoding_5p_-_-339	F57B10.14_WBcoding_5p_-_+396	F57B10.10_WBcoding_3p_-_+494	frag254_LUncRNA_3p_-_+1519	frag252_LUncRNA_3p_+_+17549	frag253_LUncRNA_5p_-_-17549	frag252_LUncRNA_5p_+_+17618	21ur-14742_WB21uRNA_3p_+_+6243	cloned_WB21uRNA_3p_+_+6243	21ur-14742_WB21uRNA_5p_+_+6263	cloned_WB21uRNA_5p_+_+6263	F57B10.10_AGmRNA_3p_-_-152	F57B10.9_AGmRNA_5p_-_-371	RIT1P.1381_AGncRNA_3p_+_+1043	F57B10.10_AGmRNA_5p_-_+1600
6553676	I	6553587	6553739	.	0	.	3.1075	14.7611	13.0862	6553676	CDS	F57B10.10_WBcoding_3p_-_-196	F57B10.10_WBcoding_3p_-_-196	F57B10.14_WBcoding_5p_-_-294	F57B10.10_WBcoding_5p_-_+617	F57B10.14_WBcoding_3p_-_-842	frag254_LUncRNA_3p_-_+829	frag252_LUncRNA_3p_+_+18239	frag253_LUncRNA_5p_-_-18239	frag252_LUncRNA_5p_+_+18308	21ur-14742_WB21uRNA_3p_+_+6933	cloned_WB21uRNA_3p_+_+6933	21ur-14742_WB21uRNA_5p_+_+6953	cloned_WB21uRNA_5p_+_+6953	F57B10.10_AGmRNA_3p_-_-842	F57B10.7_AGmRNA_5p_+_-1018	F57B10.9_AGmRNA_5p_-_-1061	RIT1P.1381_AGncRNA_3p_+_+1733
6554256	I	6553990	6554665	.	0	.	3.83582	23.2602	21.3326	6554256	CDS	F57B10.10_WBcoding_5p_-_+37	F57B10.10_WBcoding_5p_-_+37	F57B10.7_WBcoding_5p_+_-474	F57B10.10_WBcoding_3p_-_-776	F57B10.14_WBcoding_5p_-_-874	frag254_LUncRNA_3p_-_+249	frag252_LUncRNA_3p_+_+18819	frag253_LUncRNA_5p_-_-18819	frag252_LUncRNA_5p_+_+18888	21ur-14742_WB21uRNA_3p_+_+7513	cloned_WB21uRNA_3p_+_+7513	21ur-14742_WB21uRNA_5p_+_+7533	cloned_WB21uRNA_5p_+_+7533	F57B10.10_AGmRNA_5p_-_+330	F57B10.7_AGmRNA_5p_+_-438	F57B10.10_AGmRNA_3p_-_-1422	F57B10.9_AGmRNA_5p_-_-1641
6555066	I	6554761	6556828	.	0	.	6.45777	62.7576	59.9838	6555066	CDS	F57B10.7_WBcoding_5p_+_+336	F57B10.7_WBcoding_5p_+_+336	F57B10.10_WBcoding_5p_-_-773	F57B10.14_WBcoding_5p_-_-1684	F57B10.9_WBcoding_5p_-_-2419	frag254_LUncRNA_5p_-_-356	frag252_LUncRNA_3p_+_+19629	frag253_LUncRNA_5p_-_-19629	frag252_LUncRNA_5p_+_+19698	21ur-14797_WB21uRNA_5p_+_-7584	21ur-14742_WB21uRNA_3p_+_+8323	cloned_WB21uRNA_3p_+_+8323	21ur-14742_WB21uRNA_5p_+_+8343	F57B10.7_AGmRNA_5p_+_+372	F57B10.10_AGmRNA_5p_-_-480	F57B10.9_AGmRNA_5p_-_-2451	RIT1P.1381_AGncRNA_3p_+_+3123
6562730	I	6562182	6562959	.	0	.	4.12715	27.0151	24.9914	6562730	AG1201	F57B10.6_AGmRNA_3p_+_+24	F57B10.5_WBcoding_5p_+_+32	F57B10.6_WBcoding_3p_+_+337	F57B10.11_WBcoding_3p_-_+911	F57B10.5_WBcoding_3p_+_-931	frag254_LUncRNA_5p_-_-8020	frag255_LUncRNA_3p_-_+14546	frag256_LUncRNA_5p_+_-14606	frag255_LUncRNA_5p_-_+14747	21ur-14797_WB21uRNA_3p_+_+60	21ur-14742_WB21uRNA_3p_+_+15987	cloned_WB21uRNA_3p_+_+15987	21ur-14742_WB21uRNA_5p_+_+16007	F57B10.6_AGmRNA_3p_+_+24	F57B10.5_AGmRNA_5p_+_+30	RIT1M.1248_AGncRNA_5p_-_-776	F57B10.11_AGmRNA_3p_-_+909
6564391	I	6564227	6564555	.	0	.	4.12715	27.0151	24.9914	6564391	CDS	F57B10.11_WBcoding_5p_-_+63	F57B10.11_WBcoding_5p_-_+63	F57B10.12_WBcoding_3p_-_+356	F57B10.5_WBcoding_3p_+_+730	F57B10.11_WBcoding_3p_-_-750	frag254_LUncRNA_5p_-_-9681	frag255_LUncRNA_3p_-_+12885	frag256_LUncRNA_5p_+_-12945	frag255_LUncRNA_5p_-_+13086	21ur-14797_WB21uRNA_3p_+_+1721	21ur-14742_WB21uRNA_3p_+_+17648	cloned_WB21uRNA_3p_+_+17648	21ur-14742_WB21uRNA_5p_+_+17668	F57B10.12_AGmRNA_3p_-_+359	F57B10.11_AGmRNA_5p_-_+476	RIT1P.1627_AGmRNA_5p_+_+679	F57B10.5_AGmRNA_3p_+_+699
6569352	I	6568627	6570533	.	0	.	6.00158	67.3403	64.4817	6569352	AG1201	F57B10.3_AGmRNA_5p_+_-25	F57B10.3_WBcoding_5p_+_-143	F57B10.4_WBcoding_3p_+_+446	F57B10.3_WBcoding_3p_+_-3249	F57B10.12_WBcoding_5p_-_-3483	frag255_LUncRNA_3p_-_+7924	frag256_LUncRNA_5p_+_-7984	frag255_LUncRNA_5p_-_+8125	frag256_LUncRNA_3p_+_-8125	21ur-14797_WB21uRNA_3p_+_+6682	21ur-14742_WB21uRNA_3p_+_+22609	cloned_WB21uRNA_3p_+_+22609	21ur-14742_WB21uRNA_5p_+_+22629	F57B10.3_AGmRNA_5p_+_-25	F57B10.4_AGmRNA_3p_+_+454	F57B10.12_AGmRNA_5p_-_-3452	RIT1P.1627_AGmRNA_3p_+_+4156
6571659	I	6571591	6571788	.	0	.	2.52372	9.30636	7.84803	6571659	CDS	F57B10.3_WBcoding_3p_+_-942	F57B10.3_WBcoding_3p_+_-942	F57B10.1_WBcoding_5p_+_-2344	F57B10.4_WBcoding_3p_+_+2753	F57B10.12_WBcoding_5p_-_-5790	frag255_LUncRNA_3p_-_+5617	frag256_LUncRNA_5p_+_-5677	frag255_LUncRNA_5p_-_+5818	frag256_LUncRNA_3p_+_-5818	21ur-14797_WB21uRNA_3p_+_+8989	21ur-14742_WB21uRNA_3p_+_+24916	cloned_WB21uRNA_3p_+_+24916	21ur-14742_WB21uRNA_5p_+_+24936	F57B10.3_AGmRNA_5p_+_+2282	F57B10.4_AGmRNA_3p_+_+2761	F57B10.12_AGmRNA_5p_-_-5759	RIT1P.1627_AGmRNA_3p_+_+6463
6574429	I	6571943	6583593	.	0	.	6.52182	74.4613	71.4609	6574429	AG1201	F57B10.3_AGmRNA_3p_+_+350	F57B10.1_WBcoding_5p_+_+426	F57B10.3_WBcoding_3p_+_+1828	F57B10.4_WBcoding_3p_+_+5523	F57B10.12_WBcoding_5p_-_-8560	frag255_LUncRNA_3p_-_+2847	frag256_LUncRNA_5p_+_-2907	frag255_LUncRNA_5p_-_+3048	frag256_LUncRNA_3p_+_-3048	21ur-14797_WB21uRNA_3p_+_+11759	21ur-14742_WB21uRNA_3p_+_+27686	cloned_WB21uRNA_3p_+_+27686	21ur-14742_WB21uRNA_5p_+_+27706	F57B10.3_AGmRNA_3p_+_+350	F57B10.4_AGmRNA_3p_+_+5531	F57B10.1_AGmRNA_5p_+_-5758	RIT1M.1633_AGmRNA_3p_-_+7162
6584553	I	6584324	6584628	.	0	.	2.47248	8.98914	7.54817	6584553	AG1201	RIT1M.1633_AGmRNA_5p_-_-92	F48A9.3_WBcoding_5p_+_-487	F57B10.1_WBcoding_3p_+_-623	F48A9.3_WBcoding_3p_+_-3330	F48A9.2_WBcoding_5p_+_-7780	F48A9.6_WBsnoRNA_3p_+_+1639	frag257_LUncRNA_5p_-_-2552	frag256_LUncRNA_3p_+_+7076	frag255_LUncRNA_5p_-_-7076	21ur-14797_WB21uRNA_3p_+_+21883	21ur-14742_WB21uRNA_3p_+_+37810	cloned_WB21uRNA_3p_+_+37810	21ur-14742_WB21uRNA_5p_+_+37830	RIT1M.1633_AGmRNA_5p_-_-92	F57B10.1_AGmRNA_3p_+_-597	F48A9.3_AGmRNA_5p_+_-752	RIT1M.1633_AGmRNA_3p_-_-2962
6584814	I	6584785	6584959	.	0	.	2.51976	8.99671	7.5554	6584814	CDS	F48A9.3_WBcoding_5p_+_-226	F48A9.3_WBcoding_5p_+_-226	F57B10.1_WBcoding_3p_+_-362	F48A9.3_WBcoding_3p_+_-3069	F48A9.2_WBcoding_5p_+_-7519	F48A9.6_WBsnoRNA_3p_+_+1900	frag257_LUncRNA_5p_-_-2813	frag258_LUncRNA_5p_+_-7269	frag256_LUncRNA_3p_+_+7337	21ur-14797_WB21uRNA_3p_+_+22144	21ur-14742_WB21uRNA_3p_+_+38071	cloned_WB21uRNA_3p_+_+38071	21ur-14742_WB21uRNA_5p_+_+38091	F57B10.1_AGmRNA_3p_+_-336	RIT1M.1633_AGmRNA_5p_-_-353	F48A9.3_AGmRNA_5p_+_-491	RIT1M.71_AGncRNA_3p_-_+2813
6585375	I	6585097	6585451	.	0	.	3.01039	13.7341	12.0948	6585375	AG1201	F48A9.3_AGmRNA_5p_+_+70	F57B10.1_WBcoding_3p_+_+199	F48A9.3_WBcoding_5p_+_+335	F48A9.2_WBcoding_5p_+_-6958	F48A9.1_WBcoding_5p_+_-8970	F48A9.6_WBsnoRNA_3p_+_+2461	frag257_LUncRNA_5p_-_-3374	frag258_LUncRNA_5p_+_-6708	frag256_LUncRNA_3p_+_+7898	21ur-14797_WB21uRNA_3p_+_+22705	21ur-14742_WB21uRNA_3p_+_+38632	cloned_WB21uRNA_3p_+_+38632	21ur-14742_WB21uRNA_5p_+_+38652	F48A9.3_AGmRNA_5p_+_+70	F57B10.1_AGmRNA_3p_+_+225	RIT1M.1633_AGmRNA_5p_-_-914	RIT1M.71_AGncRNA_3p_-_+2252
6588923	I	6588758	6589136	.	0	.	2.5734	9.46362	7.99235	6588923	AG1201	RIT1M.71_AGncRNA_5p_-_-521	F48A9.3_WBcoding_3p_+_+1040	F48A9.2_WBcoding_5p_+_-3410	F57B10.1_WBcoding_3p_+_+3747	F48A9.3_WBcoding_5p_+_+3883	frag258_LUncRNA_5p_+_-3160	F48A9.6_WBsnoRNA_3p_+_+6009	frag257_LUncRNA_5p_-_-6922	frag256_LUncRNA_3p_+_+11446	21ur-14797_WB21uRNA_3p_+_+26253	21ur-13226_WB21uRNA_3p_-_+37395	cloned_WB21uRNA_3p_-_+37395	21ur-13226_WB21uRNA_5p_-_+37415	RIT1M.71_AGncRNA_5p_-_-521	F48A9.3_AGmRNA_3p_+_+1013	RIT1M.71_AGncRNA_3p_-_-1296	D2092.6_AGmRNA_5p_+_-3508
6608586	I	6608356	6608919	.	0	.	2.6944	11.7891	10.222	6608586	ncRNA	frag259_LUncRNA_3p_+_+68	D2092.5_WBcoding_5p_-_-1068	D2092.4_WBcoding_3p_-_+3602	D2092.7_WBcoding_5p_+_-7719	D2092.5_WBcoding_3p_-_-8600	frag259_LUncRNA_3p_+_+68	frag260_LUncRNA_5p_+_-6929	frag258_LUncRNA_3p_+_+16354	frag261_LUncRNA_5p_+_-23866	21ur-13226_WB21uRNA_3p_-_+17732	cloned_WB21uRNA_3p_-_+17732	21ur-13226_WB21uRNA_5p_-_+17752	cloned_WB21uRNA_5p_-_+17752	D2092.5_AGmRNA_5p_-_-1035	RIT1P.1876_AGncRNA_5p_+_-2945	D2092.4_AGmRNA_3p_-_+2952	RIT1P.1876_AGncRNA_3p_+_-4136
6609123	I	6609015	6609338	.	0	.	2.53223	9.64647	8.171	6609123	ncRNA	frag259_LUncRNA_3p_+_+605	D2092.5_WBcoding_5p_-_-1605	D2092.4_WBcoding_3p_-_+3065	D2092.7_WBcoding_5p_+_-7182	D2092.5_WBcoding_3p_-_-9137	frag259_LUncRNA_3p_+_+605	frag260_LUncRNA_5p_+_-6392	frag258_LUncRNA_3p_+_+16891	frag261_LUncRNA_5p_+_-23329	21ur-13226_WB21uRNA_3p_-_+17195	cloned_WB21uRNA_3p_-_+17195	21ur-13226_WB21uRNA_5p_-_+17215	cloned_WB21uRNA_5p_-_+17215	D2092.5_AGmRNA_5p_-_-1572	RIT1P.1876_AGncRNA_5p_+_-2408	D2092.4_AGmRNA_3p_-_+2415	RIT1P.1876_AGncRNA_3p_+_-3599
6611028	I	6610832	6611129	.	0	.	2.37918	7.76604	6.37489	6611028	AG1201	RIT1P.1876_AGncRNA_5p_+_-503	D2092.4_WBcoding_3p_-_+1160	D2092.5_WBcoding_5p_-_-3510	D2092.4_WBcoding_5p_-_+4951	D2092.7_WBcoding_5p_+_-5277	frag259_LUncRNA_3p_+_+2510	frag260_LUncRNA_5p_+_-4487	frag258_LUncRNA_3p_+_+18796	frag261_LUncRNA_5p_+_-21424	21ur-13226_WB21uRNA_3p_-_+15290	cloned_WB21uRNA_3p_-_+15290	21ur-13226_WB21uRNA_5p_-_+15310	cloned_WB21uRNA_5p_-_+15310	RIT1P.1876_AGncRNA_5p_+_-503	D2092.4_AGmRNA_3p_-_+510	RIT1P.1876_AGncRNA_3p_+_-1694	RIT1P.1206_AGmRNA_5p_+_-2270
6626605	I	6626472	6626680	.	0	.	2.08365	5.45623	4.20196	6626605	CDS	D2092.2_WBcoding_5p_-_+253	D2092.2_WBcoding_5p_-_+253	D2092.10_WBcoding_3p_-_+441	D2092.2_WBcoding_3p_-_-1542	D2092.3_WBcoding_5p_-_-1710	frag261_LUncRNA_5p_+_-5847	frag260_LUncRNA_3p_+_+11013	frag259_LUncRNA_3p_+_+18087	frag262_LUncRNA_3p_-_+25516	cloned_WB21uRNA_3p_+_+267	21ur-13226_WB21uRNA_5p_-_-267	cloned_WB21uRNA_5p_-_-267	21ur-13226_WB21uRNA_3p_-_-287	D2092.2_AGmRNA_5p_-_+253	D2092.10_AGmRNA_3p_-_+386	D2092.2_AGmRNA_3p_-_-1556	D2092.3_AGmRNA_5p_-_-1582
6648176	I	6647950	6648282	.	0	.	2.57022	15.9182	14.2065	6648176	CDS	ZC581.3_WBcoding_5p_+_-3043	ZC581.3_WBcoding_5p_+_-3043	ZC581.10_WBcoding_5p_-_-4760	ZC581.6_WBcoding_5p_-_-5532	ZC581.3_WBcoding_3p_+_-7254	frag262_LUncRNA_3p_-_+3945	frag264_LUncRNA_3p_-_+11097	frag263_LUncRNA_5p_+_-11097	frag264_LUncRNA_5p_-_+11181	cloned_WB21uRNA_3p_+_+21838	21ur-13226_WB21uRNA_5p_-_-21838	cloned_WB21uRNA_5p_-_-21838	21ur-13226_WB21uRNA_3p_-_-21858	ZC581.3_AGmRNA_5p_+_-3045	ZC581.10_AGmRNA_5p_-_-4634	ZC581.6_AGmRNA_5p_-_-5532	ZC581.3_AGmRNA_3p_+_-7255
6662675	I	6662509	6662813	.	0	.	3.64543	21.14	19.2743	6662675	AG1201	ZC581.7_AGmRNA_5p_-_+92	ZC581.7_WBcoding_5p_-_-360	ZC581.1_WBcoding_5p_+_-469	ZC581.7_WBcoding_3p_-_-2226	ZC581.9_WBcoding_3p_-_+2446	frag263_LUncRNA_3p_+_+3318	frag264_LUncRNA_5p_-_-3318	frag263_LUncRNA_5p_+_+3402	frag264_LUncRNA_3p_-_-3402	cloned_WB21uRNA_3p_+_+36337	21ur-13226_WB21uRNA_5p_-_-36337	cloned_WB21uRNA_5p_-_-36337	21ur-13226_WB21uRNA_3p_-_-36357	ZC581.7_AGmRNA_5p_-_+92	ZC581.1_AGmRNA_5p_+_-371	ZC581.7_AGmRNA_3p_-_-2248	ZC581.9_AGmRNA_3p_-_+2383
6663257	I	6663163	6663665	.	0	.	2.47629	8.59842	7.16688	6663257	CDS	ZC581.1_WBcoding_5p_+_+113	ZC581.1_WBcoding_5p_+_+113	ZC581.7_WBcoding_5p_-_-942	ZC581.9_WBcoding_3p_-_+1864	ZC581.1_WBcoding_3p_+_-1904	frag263_LUncRNA_3p_+_+3900	frag264_LUncRNA_5p_-_-3900	frag265_LUncRNA_5p_+_-3949	frag263_LUncRNA_5p_+_+3984	cloned_WB21uRNA_3p_+_+36919	21ur-13226_WB21uRNA_5p_-_-36919	cloned_WB21uRNA_5p_-_-36919	21ur-13226_WB21uRNA_3p_-_-36939	ZC581.1_AGmRNA_5p_+_+211	ZC581.7_AGmRNA_5p_-_-490	ZC581.9_AGmRNA_3p_-_+1801	ZC581.1_AGmRNA_3p_+_-1920
6712978	I	6712841	6713043	.	0	.	2.31153	8.22001	6.80762	6712978	AG1201	RIT1M.1463_AGncRNA_5p_-_+295	T23B3.3_WBcoding_3p_+_+652	T23B3.2_WBcoding_5p_+_-2897	T23B3.6_WBcoding_5p_-_-4058	T23B3.2_WBcoding_3p_+_-4113	frag267_LUncRNA_5p_-_-17553	frag266_LUncRNA_5p_-_-26201	frag268_LUncRNA_5p_+_-44198	frag265_LUncRNA_3p_+_+45628	cloned_WB21uRNA_3p_+_+86640	21ur-13226_WB21uRNA_5p_-_-86640	cloned_WB21uRNA_5p_-_-86640	21ur-13226_WB21uRNA_3p_-_-86660	RIT1M.1463_AGncRNA_5p_-_+295	T23B3.3_AGmRNA_3p_+_+550	T23B3.2_AGmRNA_5p_+_-2843	T23B3.6_AGmRNA_5p_-_-4348
6713381	I	6713281	6713683	.	0	.	2.81617	11.7629	10.1966	6713381	AG1201	RIT1M.1463_AGncRNA_5p_-_-108	T23B3.3_WBcoding_3p_+_+1055	T23B3.2_WBcoding_5p_+_-2494	T23B3.3_WBcoding_5p_+_+2510	T23B3.2_WBcoding_3p_+_-3710	frag267_LUncRNA_5p_-_-17956	frag266_LUncRNA_5p_-_-26604	frag268_LUncRNA_5p_+_-43795	frag265_LUncRNA_3p_+_+46031	cloned_WB21uRNA_3p_+_+87043	21ur-13226_WB21uRNA_5p_-_-87043	cloned_WB21uRNA_5p_-_-87043	21ur-13226_WB21uRNA_3p_-_-87063	RIT1M.1463_AGncRNA_5p_-_-108	T23B3.3_AGmRNA_3p_+_+953	T23B3.2_AGmRNA_5p_+_-2440	T23B3.3_AGmRNA_5p_+_+3161
6715136	I	6714182	6715277	.	0	.	3.98148	25.1141	23.1385	6715136	AG1201	T23B3.2_AGmRNA_5p_+_-685	T23B3.2_WBcoding_5p_+_-739	T23B3.1_WBcoding_5p_+_-2684	T23B3.3_WBcoding_3p_+_+2810	W02D3.4_WBcoding_3p_-_+4233	frag267_LUncRNA_5p_-_-19711	frag266_LUncRNA_5p_-_-28359	frag268_LUncRNA_5p_+_-42040	frag265_LUncRNA_3p_+_+47786	cloned_WB21uRNA_3p_+_+88798	21ur-13226_WB21uRNA_5p_-_-88798	cloned_WB21uRNA_5p_-_-88798	21ur-13226_WB21uRNA_3p_-_-88818	T23B3.2_AGmRNA_5p_+_-685	RIT1M.1463_AGncRNA_5p_-_-1863	T23B3.1_AGmRNA_5p_+_-2522	RIT1M.1463_AGncRNA_3p_-_-2703
6717993	I	6717783	6718012	.	0	.	2.20615	6.86882	5.53156	6717993	CDS	T23B3.1_WBcoding_5p_+_+173	T23B3.1_WBcoding_5p_+_+173	T23B3.2_WBcoding_3p_+_+902	W02D3.4_WBcoding_3p_-_+1376	T23B3.1_WBcoding_3p_+_-1911	frag267_LUncRNA_5p_-_-22568	frag266_LUncRNA_5p_-_-31216	frag268_LUncRNA_5p_+_-39183	frag265_LUncRNA_3p_+_+50643	cloned_WB21uRNA_3p_+_+91655	21ur-13226_WB21uRNA_5p_-_-91655	cloned_WB21uRNA_5p_-_-91655	21ur-13226_WB21uRNA_3p_-_-91675	T23B3.1_AGmRNA_5p_+_+335	T23B3.2_AGmRNA_3p_+_+1002	W02D3.4_AGmRNA_3p_-_+1370	T23B3.1_AGmRNA_3p_+_-1376
6721413	I	6721152	6721428	.	0	.	2.04107	5.50705	4.23951	6721413	AG1201	RIT1M.1876_AGncRNA_3p_-_+51	T23B3.1_WBcoding_3p_+_+1509	W02D3.4_WBcoding_5p_-_+1649	W02D3.3_WBcoding_5p_+_-3505	T23B3.1_WBcoding_5p_+_+3593	frag267_LUncRNA_5p_-_-25988	frag266_LUncRNA_5p_-_-34636	frag268_LUncRNA_5p_+_-35763	frag265_LUncRNA_3p_+_+54063	cloned_WB21uRNA_3p_+_+95075	21ur-13226_WB21uRNA_5p_-_-95075	cloned_WB21uRNA_5p_-_-95075	21ur-13226_WB21uRNA_3p_-_-95095	RIT1M.1876_AGncRNA_3p_-_+51	W02D3.4_AGmRNA_5p_-_+1765	T23B3.1_AGmRNA_3p_+_+2044	W02D3.4_AGmRNA_3p_-_-2050
6721606	I	6721507	6721658	.	0	.	2.67051	10.3605	8.85047	6721606	AG1201	RIT1M.1876_AGncRNA_3p_-_-142	W02D3.4_WBcoding_5p_-_+1456	T23B3.1_WBcoding_3p_+_+1702	W02D3.4_WBcoding_3p_-_-2237	W02D3.3_WBcoding_5p_+_-3312	frag267_LUncRNA_5p_-_-26181	frag266_LUncRNA_5p_-_-34829	frag268_LUncRNA_5p_+_-35570	frag265_LUncRNA_3p_+_+54256	cloned_WB21uRNA_3p_+_+95268	21ur-13226_WB21uRNA_5p_-_-95268	cloned_WB21uRNA_5p_-_-95268	21ur-13226_WB21uRNA_3p_-_-95288	RIT1M.1876_AGncRNA_3p_-_-142	W02D3.4_AGmRNA_5p_-_+1572	T23B3.1_AGmRNA_3p_+_+2237	W02D3.4_AGmRNA_3p_-_-2243
6722994	I	6722865	6723060	.	0	.	2.71906	10.8205	9.29141	6722994	AG1201	RIT1M.1876_AGncRNA_5p_-_+66	W02D3.4_WBcoding_5p_-_+68	W02D3.3_WBcoding_5p_+_-1924	T23B3.1_WBcoding_3p_+_+3090	W02D3.4_WBcoding_3p_-_-3625	frag267_LUncRNA_5p_-_-27569	frag268_LUncRNA_5p_+_-34182	frag266_LUncRNA_5p_-_-36217	frag265_LUncRNA_3p_+_+55644	cloned_WB21uRNA_3p_+_+96656	21ur-13226_WB21uRNA_5p_-_-96656	cloned_WB21uRNA_5p_-_-96656	21ur-13226_WB21uRNA_3p_-_-96676	RIT1M.1876_AGncRNA_5p_-_+66	W02D3.4_AGmRNA_5p_-_+184	W02D3.3_AGmRNA_5p_+_-1489	RIT1M.1876_AGncRNA_3p_-_-1530
6728720	I	6727843	6729563	.	0	.	4.56414	32.9841	30.8185	6728720	CDS	W02D3.3_WBcoding_3p_+_+389	W02D3.3_WBcoding_3p_+_+389	W02D3.5_WBcoding_3p_-_-434	W02D3.6_WBcoding_3p_-_+1002	W02D3.7_WBcoding_3p_-_+2550	frag268_LUncRNA_5p_+_-28456	frag267_LUncRNA_5p_-_-33295	frag266_LUncRNA_5p_-_-41943	C37A2.t1_WBtRNA_5p_+_-53084	cloned_WB21uRNA_3p_+_+102382	21ur-13226_WB21uRNA_5p_-_-102382	cloned_WB21uRNA_5p_-_-102382	21ur-13226_WB21uRNA_3p_-_-102402	W02D3.3_AGmRNA_3p_+_+391	W02D3.5_AGmRNA_3p_-_-635	W02D3.6_AGmRNA_3p_-_+1275	gW02D3.6_AGmRNA_3p_-_+1338
6730687	I	6729996	6730991	.	0	.	2.35307	8.74147	7.3064	6730687	AG1201	RIT1P.1931_AGncRNA_3p_+_+240	W02D3.6_WBcoding_5p_-_+424	W02D3.7_WBcoding_3p_-_+583	W02D3.6_WBcoding_3p_-_-965	W02D3.5_WBcoding_5p_-_-1308	frag268_LUncRNA_5p_+_-26489	frag267_LUncRNA_5p_-_-35262	frag266_LUncRNA_5p_-_-43910	C37A2.t1_WBtRNA_5p_+_-51117	cloned_WB21uRNA_3p_+_+104349	21ur-13226_WB21uRNA_5p_-_-104349	cloned_WB21uRNA_5p_-_-104349	21ur-13226_WB21uRNA_3p_-_-104369	RIT1P.1931_AGncRNA_3p_+_+240	gW02D3.6_AGmRNA_5p_-_+273	W02D3.6_AGmRNA_5p_-_+282	RIT1P.1617_AGmRNA_5p_+_+481
6731559	I	6731103	6733662	.	0	.	4.03004	25.7427	23.7511	6731559	AG1201	RIT1P.819_AGncRNA_5p_+_+228	W02D3.7_WBcoding_3p_-_-289	W02D3.6_WBcoding_5p_-_-448	W02D3.7_WBcoding_5p_-_+722	W02D3.6_WBcoding_3p_-_-1837	frag268_LUncRNA_5p_+_-25617	frag267_LUncRNA_5p_-_-36134	frag266_LUncRNA_5p_-_-44782	C37A2.t1_WBtRNA_5p_+_-50245	cloned_WB21uRNA_3p_+_+105221	21ur-13226_WB21uRNA_5p_-_-105221	cloned_WB21uRNA_5p_-_-105221	21ur-13226_WB21uRNA_3p_-_-105241	RIT1P.819_AGncRNA_5p_+_+228	RIT1P.1617_AGmRNA_3p_+_+290	W02D3.7_AGmRNA_3p_-_-290	W02D3.6_AGmRNA_5p_-_-590
6736459	I	6736238	6736805	.	0	.	2.52484	9.02699	7.57519	6736459	AG1201	RIT1P.1910_AGncRNA_3p_+_+36	W02D3.2_WBcoding_5p_+_-228	W02D3.8_WBcoding_5p_-_-297	W02D3.7_WBcoding_5p_-_-4178	W02D3.1_WBcoding_5p_+_-4816	frag268_LUncRNA_5p_+_-20717	frag267_LUncRNA_5p_-_-41034	C37A2.t1_WBtRNA_5p_+_-45345	frag266_LUncRNA_5p_-_-49682	cloned_WB21uRNA_3p_+_+110121	21ur-13226_WB21uRNA_5p_-_-110121	cloned_WB21uRNA_5p_-_-110121	21ur-13226_WB21uRNA_3p_-_-110141	RIT1P.1910_AGncRNA_3p_+_+36	W02D3.1_AGmRNA_5p_+_-183	W02D3.8_AGmRNA_5p_-_-297	RIT1M.1159_AGmRNA_3p_-_+352
6745270	I	6745146	6745381	.	0	.	2.92849	13.9318	12.2888	6745270	CDS	W02D3.9_WBcoding_5p_-_+72	W02D3.9_WBcoding_5p_-_+72	W02D3.10_WBcoding_3p_-_+749	W02D3.12_WBcoding_3p_+_+2911	W02D3.9_WBcoding_3p_-_-2976	frag268_LUncRNA_5p_+_-11906	C37A2.t1_WBtRNA_5p_+_-36534	frag269_LUncRNA_3p_-_+45429	frag267_LUncRNA_5p_-_-49845	cloned_WB21uRNA_3p_+_+118932	21ur-13226_WB21uRNA_5p_-_-118932	cloned_WB21uRNA_5p_-_-118932	21ur-13226_WB21uRNA_3p_-_-118952	W02D3.10_AGmRNA_3p_-_-2914	W02D3.12_AGmRNA_3p_+_+2963	W02D3.1_AGmRNA_3p_+_+3393	RIT1M.1159_AGmRNA_5p_-_-6669
6745874	I	6745842	6746005	.	0	.	2.67979	10.7353	9.21711	6745874	CDS	W02D3.10_WBcoding_3p_-_+145	W02D3.10_WBcoding_3p_-_+145	W02D3.9_WBcoding_5p_-_-532	W02D3.12_WBcoding_3p_+_+3515	W02D3.9_WBcoding_3p_-_-3580	frag268_LUncRNA_5p_+_-11302	C37A2.t1_WBtRNA_5p_+_-35930	frag269_LUncRNA_3p_-_+44825	frag267_LUncRNA_5p_-_-50449	cloned_WB21uRNA_3p_+_+119536	21ur-13226_WB21uRNA_5p_-_-119536	cloned_WB21uRNA_5p_-_-119536	21ur-13226_WB21uRNA_3p_-_-119556	W02D3.10_AGmRNA_3p_-_-3518	W02D3.12_AGmRNA_3p_+_+3567	W02D3.1_AGmRNA_3p_+_+3997	W02D3.10_AGmRNA_5p_-_+7158
6756807	I	6756522	6757224	.	0	.	6.50632	63.5931	60.8035	6756807	AG1201	F08B6.2_AGmRNA_5p_+_+207	W02D3.11_WBcoding_5p_-_-456	F08B6.2_WBcoding_5p_+_-654	F08B6.3_WBcoding_3p_-_+1362	F08B6.2_WBcoding_3p_+_-1373	frag268_LUncRNA_5p_+_-369	C37A2.t1_WBtRNA_5p_+_-24997	frag269_LUncRNA_3p_-_+33892	frag270_LUncRNA_5p_+_-53631	cloned_WB21uRNA_3p_+_+130469	21ur-13226_WB21uRNA_5p_-_-130469	cloned_WB21uRNA_5p_-_-130469	21ur-13226_WB21uRNA_3p_-_-130489	F08B6.2_AGmRNA_5p_+_+207	W02D3.11_AGmRNA_5p_-_-458	F08B6.2_AGmRNA_3p_+_-1201	F08B6.3_AGmRNA_3p_-_+1375
6757469	I	6757338	6757886	.	0	.	3.2161	16.3125	14.5934	6757469	CDS	F08B6.2_WBcoding_5p_+_+8	F08B6.2_WBcoding_5p_+_+8	F08B6.3_WBcoding_3p_-_+700	F08B6.2_WBcoding_3p_+_-711	W02D3.11_WBcoding_5p_-_-1118	frag268_LUncRNA_3p_+_+235	C37A2.t1_WBtRNA_5p_+_-24335	frag269_LUncRNA_3p_-_+33230	frag270_LUncRNA_5p_+_-52969	cloned_WB21uRNA_3p_+_+131131	21ur-13226_WB21uRNA_5p_-_-131131	cloned_WB21uRNA_5p_-_-131131	21ur-13226_WB21uRNA_3p_-_-131151	F08B6.2_AGmRNA_3p_+_-539	F08B6.3_AGmRNA_3p_-_+713	F08B6.2_AGmRNA_5p_+_+869	W02D3.11_AGmRNA_5p_-_-1120
6790519	I	6789419	6790895	.	0	.	4.84036	38.766	36.4682	6790519	AG1201	C37A2.2_AGmRNA_5p_+_+70	C37A2.2_WBcoding_5p_+_-507	C37A2.7_WBcoding_5p_-_-778	C37A2.6_WBcoding_5p_-_-1532	C37A2.3_WBcoding_3p_+_+3379	frag269_LUncRNA_3p_-_+180	C37A2.t1_WBtRNA_3p_+_+8644	frag270_LUncRNA_5p_+_-19919	frag268_LUncRNA_3p_+_+33285	cloned_WB21uRNA_3p_+_+164181	21ur-13226_WB21uRNA_5p_-_-164181	cloned_WB21uRNA_5p_-_-164181	21ur-13226_WB21uRNA_3p_-_-164201	C37A2.2_AGmRNA_5p_+_+70	C37A2.7_AGmRNA_5p_-_-774	RIT1P.1499_AGncRNA_5p_+_-1962	C37A2.7_AGmRNA_3p_-_-2486
6799990	I	6799857	6800074	.	0	.	2.76762	11.288	9.74035	6799990	AG1201	E02D9.1_AGmRNA_5p_+_+189	C37A2.8_WBcoding_5p_-_-361	E02D9.1_WBcoding_5p_+_-395	C37A2.8_WBcoding_3p_-_-2356	C37A2.2_WBcoding_3p_+_+2519	frag269_LUncRNA_5p_-_-9151	frag270_LUncRNA_5p_+_-10448	C37A2.t1_WBtRNA_3p_+_+18115	frag272_LUncRNA_3p_-_+28688	cloned_WB21uRNA_3p_+_+173652	21ur-13226_WB21uRNA_5p_-_-173652	cloned_WB21uRNA_5p_-_-173652	21ur-13226_WB21uRNA_3p_-_-173672	E02D9.1_AGmRNA_5p_+_+189	C37A2.8_AGmRNA_5p_-_-312	C37A2.2_AGmRNA_3p_+_+1739	C37A2.8_AGmRNA_3p_-_-1757
6810210	I	6810120	6810348	.	0	.	2.18496	6.20469	4.89598	6810210	CDS	K02F2.5_WBcoding_5p_-_+207	K02F2.5_WBcoding_5p_-_+207	K02F2.4_WBcoding_5p_+_-2453	K02F2.3_WBcoding_5p_+_-4319	E02D9.1_WBcoding_3p_+_+5358	frag270_LUncRNA_5p_+_-228	frag272_LUncRNA_3p_-_+18468	frag271_LUncRNA_5p_+_-18468	frag272_LUncRNA_5p_-_+18525	cloned_WB21uRNA_3p_+_+183872	21ur-13226_WB21uRNA_5p_-_-183872	cloned_WB21uRNA_5p_-_-183872	21ur-13226_WB21uRNA_3p_-_-183892	K02F2.5_AGmRNA_5p_-_+271	K02F2.4_AGmRNA_5p_+_-2441	K02F2.3_AGmRNA_5p_+_-4187	K02F2.5_AGmRNA_3p_-_-5144
6823477	I	6823382	6823547	.	0	.	2.48691	9.07867	7.62593	6823477	AG1201	K02F2.6_AGmRNA_5p_-_-361	K02F2.6_WBcoding_5p_-_-385	K02F2.3_WBcoding_5p_+_+8948	K02F2.4_WBcoding_3p_+_+9230	K02F2.3_WBcoding_3p_+_-11221	frag272_LUncRNA_3p_-_+5201	frag271_LUncRNA_5p_+_-5201	frag272_LUncRNA_5p_-_+5258	frag271_LUncRNA_3p_+_-5258	cloned_WB21uRNA_3p_+_+197139	21ur-13226_WB21uRNA_5p_-_-197139	cloned_WB21uRNA_5p_-_-197139	21ur-13226_WB21uRNA_3p_-_-197159	K02F2.6_AGmRNA_5p_-_-361	K02F2.3_AGmRNA_5p_+_+9080	K02F2.4_AGmRNA_3p_+_+9230	RIT1M.381_AGncRNA_3p_-_+10577
6824184	I	6824076	6824374	.	0	.	2.47629	8.59842	7.16688	6824184	AG1201	K02F2.6_AGmRNA_5p_-_-1068	K02F2.6_WBcoding_5p_-_-1092	K02F2.3_WBcoding_5p_+_+9655	K02F2.4_WBcoding_3p_+_+9937	K02F2.3_WBcoding_3p_+_-10514	frag272_LUncRNA_3p_-_+4494	frag271_LUncRNA_5p_+_-4494	frag272_LUncRNA_5p_-_+4551	frag271_LUncRNA_3p_+_-4551	cloned_WB21uRNA_3p_+_+197846	21ur-13226_WB21uRNA_5p_-_-197846	cloned_WB21uRNA_5p_-_-197846	21ur-13226_WB21uRNA_3p_-_-197866	K02F2.6_AGmRNA_5p_-_-1068	K02F2.3_AGmRNA_5p_+_+9787	RIT1M.381_AGncRNA_3p_-_+9870	K02F2.4_AGmRNA_3p_+_+9937
6834544	I	6834131	6834699	.	0	.	3.39883	17.9984	16.2196	6834544	AG1201	K02F2.3_AGmRNA_3p_+_-125	K02F2.3_WBcoding_3p_+_-154	K02F2.2_WBcoding_5p_+_-1845	K02F2.1_WBcoding_5p_+_-3809	H27M09.4_WBcoding_5p_+_-9050	frag273_LUncRNA_3p_+_+3023	frag271_LUncRNA_3p_+_+5809	frag272_LUncRNA_5p_-_-5809	frag271_LUncRNA_5p_+_+5866	21ur-15531_WB21uRNA_3p_-_+200806	cloned_WB21uRNA_3p_+_+208206	21ur-13226_WB21uRNA_5p_-_-208206	cloned_WB21uRNA_5p_-_-208206	K02F2.3_AGmRNA_3p_+_-125	RIT1M.381_AGncRNA_5p_-_+217	RIT1M.144_AGmRNA_3p_-_+958	RIT1M.1550_AGmRNA_3p_-_+958
6835752	I	6834983	6836675	.	0	.	4.36992	30.2833	28.1805	6835752	AG1201	RIT1P.1746_AGncRNA_3p_+_-154	K02F2.2_WBcoding_5p_+_-637	K02F2.3_WBcoding_3p_+_+1054	K02F2.2_WBcoding_3p_+_-2389	K02F2.1_WBcoding_5p_+_-2601	frag273_LUncRNA_3p_+_+4231	frag271_LUncRNA_3p_+_+7017	frag272_LUncRNA_5p_-_-7017	frag271_LUncRNA_5p_+_+7074	21ur-15531_WB21uRNA_3p_-_+199598	cloned_WB21uRNA_3p_+_+209414	21ur-13226_WB21uRNA_5p_-_-209414	cloned_WB21uRNA_5p_-_-209414	RIT1P.1746_AGncRNA_3p_+_-154	K02F2.2_AGmRNA_5p_+_+250	RIT1P.1746_AGncRNA_5p_+_+250	RIT1M.144_AGmRNA_3p_-_-250
6837041	I	6836838	6837064	.	0	.	1.93638	5.31905	4.06878	6837041	AG1201	RIT1M.144_AGmRNA_5p_-_+9	K02F2.2_WBcoding_5p_+_+652	K02F2.1_WBcoding_5p_+_-1312	K02F2.3_WBcoding_3p_+_+2343	K02F2.1_WBcoding_3p_+_-6301	frag273_LUncRNA_3p_+_+5520	frag271_LUncRNA_3p_+_+8306	frag272_LUncRNA_5p_-_-8306	frag271_LUncRNA_5p_+_+8363	21ur-15531_WB21uRNA_3p_-_+198309	cloned_WB21uRNA_3p_+_+210703	21ur-13226_WB21uRNA_5p_-_-210703	cloned_WB21uRNA_5p_-_-210703	RIT1M.144_AGmRNA_5p_-_+9	RIT1M.1550_AGmRNA_5p_-_+739	K02F2.2_AGmRNA_3p_+_-1098	RIT1P.1746_AGncRNA_3p_+_+1135
6838455	I	6838367	6838571	.	0	.	2.86472	12.245	10.6606	6838455	CDS	K02F2.1_WBcoding_5p_+_+102	K02F2.1_WBcoding_5p_+_+102	K02F2.2_WBcoding_3p_+_+314	K02F2.3_WBcoding_3p_+_+3757	K02F2.1_WBcoding_3p_+_-4887	frag273_LUncRNA_3p_+_+6934	frag274_LUncRNA_5p_+_-8678	H27M09.8_WBsnRNA_3p_-_+8681	H27M09.6_WBsnRNA_3p_-_+8683	21ur-15531_WB21uRNA_3p_-_+196895	cloned_WB21uRNA_3p_+_+212117	21ur-13226_WB21uRNA_5p_-_-212117	cloned_WB21uRNA_5p_-_-212117	K02F2.1_AGmRNA_5p_+_+102	K02F2.2_AGmRNA_3p_+_+316	RIT1M.1550_AGmRNA_5p_-_-675	RIT1M.144_AGmRNA_5p_-_-1405
6893390	I	6892981	6894225	.	0	.	2.71906	10.8205	9.29141	6893390	ncRNA	frag281_LUncRNA_3p_+_-56	C48B6.4_WBcoding_3p_+_+1946	C48B6.5_WBcoding_3p_-_+4364	T21G5.5_WBcoding_5p_-_-5174	C48B6.5_WBcoding_5p_-_+7228	frag281_LUncRNA_3p_+_-56	frag280_LUncRNA_3p_+_+4507	frag279_LUncRNA_3p_+_+5496	frag278_LUncRNA_3p_+_+11203	21ur-15531_WB21uRNA_3p_-_+141960	21ur-15127_WB21uRNA_3p_-_+179426	21ur-14256_WB21uRNA_3p_-_+225116	cloned_WB21uRNA_3p_+_+267052	RIT1P.1935_AGncRNA_5p_+_-920	T21G5.5_AGmRNA_5p_-_-1250	C48B6.4_AGmRNA_3p_+_+1855	C48B6.5_AGmRNA_3p_-_+4296
6914396	I	6913737	6914936	.	0	.	3.29097	17.2564	15.5051	6914396	AG1201	C48B6.3_AGmRNA_5p_+_+197	C48B6.3_WBcoding_5p_+_-650	C48B6.6_WBcoding_5p_-_-818	C48B6.3_WBcoding_3p_+_-2195	C48B6.2_WBcoding_5p_+_-2367	frag282_LUncRNA_5p_+_-20599	frag283_LUncRNA_3p_-_+20628	frag282_LUncRNA_3p_+_-20855	frag281_LUncRNA_3p_+_+20950	21ur-15531_WB21uRNA_3p_-_+120954	21ur-15127_WB21uRNA_3p_-_+158420	21ur-14256_WB21uRNA_3p_-_+204110	cloned_WB21uRNA_3p_+_+288058	C48B6.3_AGmRNA_5p_+_+197	C48B6.6_AGmRNA_5p_-_-795	C48B6.3_AGmRNA_3p_+_-2104	C48B6.2_AGmRNA_5p_+_-2369
6923591	I	6923483	6923897	.	0	.	4.1757	27.6589	25.6191	6923591	CDS	C48B6.10_WBcoding_5p_-_+98	C48B6.10_WBcoding_5p_-_+98	C48B6.8_WBcoding_5p_-_-637	C48B6.9_WBcoding_3p_-_+690	T10B11.3_WBcoding_5p_+_-2670	frag282_LUncRNA_5p_+_-11404	frag283_LUncRNA_3p_-_+11433	frag282_LUncRNA_3p_+_-11660	frag281_LUncRNA_3p_+_+30145	21ur-15531_WB21uRNA_3p_-_+111759	21ur-15127_WB21uRNA_3p_-_+149225	21ur-14256_WB21uRNA_3p_-_+194915	cloned_WB21uRNA_3p_+_+297253	C48B6.10_AGmRNA_5p_-_+386	RIT1P.1280_AGncRNA_3p_+_-386	C48B6.10_AGmRNA_3p_-_-497	C48B6.8_AGmRNA_5p_-_-601
6924409	I	6924157	6924519	.	0	.	2.67051	10.3605	8.85047	6924409	CDS	C48B6.9_WBcoding_3p_-_-128	C48B6.9_WBcoding_3p_-_-128	C48B6.10_WBcoding_5p_-_-720	C48B6.9_WBcoding_5p_-_+1049	C48B6.10_WBcoding_3p_-_-1334	frag282_LUncRNA_5p_+_-10586	frag283_LUncRNA_3p_-_+10615	frag282_LUncRNA_3p_+_-10842	frag281_LUncRNA_3p_+_+30963	21ur-15531_WB21uRNA_3p_-_+110941	21ur-15127_WB21uRNA_3p_-_+148407	21ur-14256_WB21uRNA_3p_-_+194097	cloned_WB21uRNA_3p_+_+298071	C48B6.9_AGmRNA_3p_-_-130	RIT1P.1280_AGncRNA_3p_+_+432	C48B6.10_AGmRNA_5p_-_-432	RIT1P.1280_AGncRNA_5p_+_+1217
6926203	I	6926110	6926316	.	0	.	2.86472	12.245	10.6606	6926203	AG1201	C48B6.9_AGmRNA_5p_-_-8	T10B11.3_WBcoding_5p_+_-58	C48B6.9_WBcoding_5p_-_-745	C48B6.10_WBcoding_5p_-_-2514	C48B6.8_WBcoding_5p_-_-3249	frag282_LUncRNA_5p_+_-8792	frag283_LUncRNA_3p_-_+8821	frag282_LUncRNA_3p_+_-9048	frag281_LUncRNA_3p_+_+32757	21ur-15531_WB21uRNA_3p_-_+109147	21ur-15127_WB21uRNA_3p_-_+146613	21ur-14256_WB21uRNA_3p_-_+192303	cloned_WB21uRNA_3p_+_+299865	C48B6.9_AGmRNA_5p_-_-8	T10B11.3_AGmRNA_5p_+_-14	C48B6.9_AGmRNA_3p_-_-1924	RIT1P.1280_AGncRNA_3p_+_+2226
6929748	I	6929654	6929909	.	0	.	2.28207	6.9677	5.61731	6929748	AG1201	T10B11.3_AGmRNA_3p_+_+6	T10B11.3_WBcoding_3p_+_+86	T10B11.2_WBcoding_5p_+_-1389	T10B11.3_WBcoding_5p_+_+3487	C48B6.9_WBcoding_5p_-_-4290	frag282_LUncRNA_5p_+_-5247	frag283_LUncRNA_3p_-_+5276	frag282_LUncRNA_3p_+_-5503	frag281_LUncRNA_3p_+_+36302	21ur-15531_WB21uRNA_3p_-_+105602	21ur-15127_WB21uRNA_3p_-_+143068	21ur-14256_WB21uRNA_3p_-_+188758	cloned_WB21uRNA_3p_+_+303410	T10B11.3_AGmRNA_3p_+_+6	RIT1M.693_AGncRNA_3p_-_-524	T10B11.2_AGmRNA_5p_+_-1354	T10B11.3_AGmRNA_5p_+_+3531
6930322	I	6930039	6931270	.	0	.	4.51558	32.3019	30.1521	6930322	AG1201	RIT1M.693_AGncRNA_5p_-_+468	T10B11.3_WBcoding_3p_+_+660	T10B11.2_WBcoding_5p_+_-815	T10B11.3_WBcoding_5p_+_+4061	C48B6.9_WBcoding_5p_-_-4864	frag282_LUncRNA_5p_+_-4673	frag283_LUncRNA_3p_-_+4702	frag282_LUncRNA_3p_+_-4929	frag281_LUncRNA_3p_+_+36876	21ur-15531_WB21uRNA_3p_-_+105028	21ur-15127_WB21uRNA_3p_-_+142494	21ur-14256_WB21uRNA_3p_-_+188184	cloned_WB21uRNA_3p_+_+303984	RIT1M.693_AGncRNA_5p_-_+468	T10B11.3_AGmRNA_3p_+_+580	T10B11.2_AGmRNA_5p_+_-780	RIT1M.693_AGncRNA_3p_-_-1098
6943394	I	6943183	6943616	.	0	.	2.91328	12.7344	11.1309	6943394	AG1201	RIT1P.1674_AGncRNA_5p_+_+116	T10B11.6_WBcoding_3p_-_-694	T10B11.5_WBcoding_5p_-_-1405	T10B11.6_WBcoding_5p_-_+1965	T10B11.7_WBcoding_3p_-_+2669	frag282_LUncRNA_3p_+_+8143	frag283_LUncRNA_5p_-_-8250	frag282_LUncRNA_5p_+_+8399	frag284_LUncRNA_5p_+_-36234	21ur-15531_WB21uRNA_3p_-_+91956	21ur-15127_WB21uRNA_3p_-_+129422	21ur-14256_WB21uRNA_3p_-_+175112	21ur-11100_WB21uRNA_5p_+_-291956	RIT1P.1674_AGncRNA_5p_+_+116	T10B11.5_AGmRNA_5p_-_-346	RIT1P.1674_AGncRNA_3p_+_-356	T10B11.7_AGmRNA_3p_-_-386
6945482	I	6945213	6946405	.	0	.	5.0775	41.6953	39.3351	6945482	CDS	T10B11.6_WBcoding_5p_-_-123	T10B11.6_WBcoding_5p_-_-123	T10B11.7_WBcoding_3p_-_+581	T10B11.6_WBcoding_3p_-_-2782	T10B11.5_WBcoding_5p_-_-3493	frag282_LUncRNA_3p_+_+10231	frag283_LUncRNA_5p_-_-10338	frag282_LUncRNA_5p_+_+10487	frag284_LUncRNA_5p_+_-34146	21ur-15531_WB21uRNA_3p_-_+89868	21ur-15127_WB21uRNA_3p_-_+127334	21ur-14256_WB21uRNA_3p_-_+173024	21ur-11100_WB21uRNA_5p_+_-289868	RIT1P.1674_AGncRNA_3p_+_+1732	RIT1P.1416_AGncRNA_5p_+_-1886	RIT1P.1674_AGncRNA_5p_+_+2204	T10B11.5_AGmRNA_5p_-_-2434
6949007	I	6948894	6949111	.	0	.	2.20965	6.55961	5.24125	6949007	AG1201	RIT1P.1416_AGncRNA_3p_+_-396	T10B11.7_WBcoding_5p_-_+1450	T10B11.1_WBcoding_5p_+_-2127	T10B11.8_WBcoding_3p_-_+2895	T10B11.7_WBcoding_3p_-_-2944	frag282_LUncRNA_3p_+_+13756	frag283_LUncRNA_5p_-_-13863	frag282_LUncRNA_5p_+_+14012	frag284_LUncRNA_5p_+_-30621	21ur-15531_WB21uRNA_3p_-_+86343	21ur-15127_WB21uRNA_3p_-_+123809	21ur-14256_WB21uRNA_3p_-_+169499	21ur-11100_WB21uRNA_5p_+_-286343	RIT1P.1416_AGncRNA_3p_+_-396	T10B11.7_AGmRNA_5p_-_+1491	RIT1P.1416_AGncRNA_5p_+_+1639	T10B11.1_AGmRNA_5p_+_-2185
6951567	I	6951471	6951639	.	0	.	2.81617	11.7629	10.1966	6951567	AG1201	T10B11.8_AGmRNA_3p_-_+331	T10B11.8_WBcoding_3p_-_+335	T10B11.1_WBcoding_3p_+_-405	T10B11.7_WBcoding_5p_-_-1110	T10B11.8_WBcoding_5p_-_+2663	frag282_LUncRNA_3p_+_+16316	frag283_LUncRNA_5p_-_-16423	frag282_LUncRNA_5p_+_+16572	frag284_LUncRNA_5p_+_-28061	21ur-15531_WB21uRNA_3p_-_+83783	21ur-15127_WB21uRNA_3p_-_+121249	21ur-14256_WB21uRNA_3p_-_+166939	21ur-11100_WB21uRNA_5p_+_-283783	T10B11.8_AGmRNA_3p_-_+331	T10B11.1_AGmRNA_5p_+_+375	T10B11.7_AGmRNA_5p_-_-1069	RIT1P.1416_AGncRNA_3p_+_+2164
6961445	I	6961330	6961481	.	0	.	2.47629	8.59842	7.16688	6961445	CDS	C30F12.1_WBcoding_5p_-_-307	C30F12.1_WBcoding_5p_-_-307	C30F12.2_WBcoding_3p_-_+6222	C30F12.1_WBcoding_3p_-_-7035	T10B11.8_WBcoding_5p_-_-7215	frag284_LUncRNA_5p_+_-18183	frag282_LUncRNA_3p_+_+26194	frag283_LUncRNA_5p_-_-26301	frag282_LUncRNA_5p_+_+26450	21ur-15531_WB21uRNA_3p_-_+73905	21ur-15127_WB21uRNA_3p_-_+111371	21ur-14256_WB21uRNA_3p_-_+157061	21ur-11100_WB21uRNA_5p_+_-273905	C30F12.1_AGmRNA_5p_-_-307	RIT1P.1509_AGncRNA_3p_+_+1693	C30F12.2_AGmRNA_3p_-_+6225	C30F12.1_AGmRNA_3p_-_-7043
6963853	I	6963652	6964076	.	0	.	2.62195	9.90817	8.4172	6963853	CDS	C30F12.1_WBcoding_5p_-_-2715	C30F12.1_WBcoding_5p_-_-2715	C30F12.2_WBcoding_3p_-_+3814	C30F12.3_WBcoding_3p_-_+6513	C30F12.4_WBcoding_3p_-_+8303	frag284_LUncRNA_5p_+_-15775	frag282_LUncRNA_3p_+_+28602	frag283_LUncRNA_5p_-_-28709	frag282_LUncRNA_5p_+_+28858	21ur-15531_WB21uRNA_3p_-_+71497	21ur-15127_WB21uRNA_3p_-_+108963	21ur-14256_WB21uRNA_3p_-_+154653	21ur-11100_WB21uRNA_5p_+_-271497	C30F12.1_AGmRNA_5p_-_-2715	C30F12.2_AGmRNA_3p_-_+3817	RIT1P.1509_AGncRNA_3p_+_+4101	C30F12.2_AGmRNA_5p_-_+6291
6965006	I	6964880	6965324	.	0	.	2.37918	7.76604	6.37489	6965006	CDS	C30F12.2_WBcoding_3p_-_+2661	C30F12.2_WBcoding_3p_-_+2661	C30F12.1_WBcoding_5p_-_-3868	C30F12.2_WBcoding_5p_-_+5183	C30F12.3_WBcoding_3p_-_+5360	frag284_LUncRNA_5p_+_-14622	frag285_LUncRNA_5p_+_-27711	frag282_LUncRNA_3p_+_+29755	frag283_LUncRNA_5p_-_-29862	21ur-15531_WB21uRNA_3p_-_+70344	21ur-15127_WB21uRNA_3p_-_+107810	21ur-14256_WB21uRNA_3p_-_+153500	21ur-11100_WB21uRNA_5p_+_-270344	C30F12.2_AGmRNA_3p_-_+2664	C30F12.1_AGmRNA_5p_-_-3868	C30F12.2_AGmRNA_5p_-_+5138	RIT1P.1509_AGncRNA_3p_+_+5254
6970108	I	6970003	6970172	.	0	.	2.42773	8.17805	6.76676	6970108	AG1201	C30F12.2_AGmRNA_5p_-_+36	C30F12.2_WBcoding_5p_-_+81	C30F12.3_WBcoding_3p_-_+258	C30F12.4_WBcoding_3p_-_+2048	C30F12.2_WBcoding_3p_-_-2441	frag284_LUncRNA_5p_+_-9520	frag285_LUncRNA_5p_+_-22609	H06O01.4_WBps_3p_-_+32761	frag282_LUncRNA_3p_+_+34857	21ur-15531_WB21uRNA_3p_-_+65242	21ur-15127_WB21uRNA_3p_-_+102708	21ur-14256_WB21uRNA_3p_-_+148398	21ur-11100_WB21uRNA_5p_+_-265242	C30F12.2_AGmRNA_5p_-_+36	C30F12.3_AGmRNA_3p_-_+232	C30F12.4_AGmRNA_3p_-_+2048	C30F12.2_AGmRNA_3p_-_-2438
6989355	I	6989095	6989464	.	0	.	2.52484	9.02699	7.57519	6989355	CDS	C30F12.6_WBcoding_5p_+_+289	C30F12.6_WBcoding_5p_+_+289	C30F12.5_WBcoding_3p_-_+2399	C30F12.6_WBcoding_3p_+_-2750	C30F12.5_WBcoding_5p_-_+10215	frag285_LUncRNA_5p_+_-3362	frag284_LUncRNA_3p_+_+9583	H06O01.4_WBps_3p_-_+13514	frag286_LUncRNA_3p_-_+31939	21ur-15531_WB21uRNA_3p_-_+45995	21ur-15127_WB21uRNA_3p_-_+83461	21ur-14256_WB21uRNA_3p_-_+129151	21ur-11100_WB21uRNA_5p_+_-245995	C30F12.6_AGmRNA_5p_+_+318	C30F12.5_AGmRNA_3p_-_+2742	C30F12.6_AGmRNA_3p_+_-2758	C30F12.5_AGmRNA_5p_-_+10404
6997837	I	6997644	6997861	.	0	.	2.47629	8.59842	7.16688	6997837	CDS	C30F12.5_WBcoding_5p_-_+1733	C30F12.5_WBcoding_5p_-_+1733	C30F12.6_WBcoding_3p_+_+5732	C30F12.5_WBcoding_3p_-_-6083	H06O01.3_WBcoding_5p_+_-7605	frag285_LUncRNA_3p_+_+4985	H06O01.4_WBps_3p_-_+5032	frag285_LUncRNA_5p_+_+5120	H06O01.4_WBps_5p_-_+5643	21ur-15531_WB21uRNA_3p_-_+37513	21ur-15127_WB21uRNA_3p_-_+74979	21ur-14256_WB21uRNA_3p_-_+120669	21ur-11100_WB21uRNA_5p_+_-237513	C30F12.5_AGmRNA_5p_-_+1922	H06O01.4_AGmRNA_3p_-_+5387	C30F12.6_AGmRNA_3p_+_+5724	C30F12.5_AGmRNA_3p_-_-5740
6998406	I	6998005	6998524	.	0	.	3.05894	14.2442	12.5872	6998406	CDS	C30F12.5_WBcoding_5p_-_+1164	C30F12.5_WBcoding_5p_-_+1164	C30F12.6_WBcoding_3p_+_+6301	C30F12.5_WBcoding_3p_-_-6652	H06O01.3_WBcoding_5p_+_-7036	H06O01.4_WBps_3p_-_+4463	frag285_LUncRNA_3p_+_+5554	frag284_LUncRNA_3p_+_+18634	frag286_LUncRNA_3p_-_+22888	21ur-15531_WB21uRNA_3p_-_+36944	21ur-15127_WB21uRNA_3p_-_+74410	21ur-14256_WB21uRNA_3p_-_+120100	21ur-11100_WB21uRNA_5p_+_-236944	C30F12.5_AGmRNA_5p_-_+1353	H06O01.4_AGmRNA_3p_-_+4818	C30F12.6_AGmRNA_3p_+_+6293	C30F12.5_AGmRNA_3p_-_-6309
6998795	I	6998698	6998905	.	0	.	2.52484	9.02699	7.57519	6998795	CDS	C30F12.5_WBcoding_5p_-_+775	C30F12.5_WBcoding_5p_-_+775	H06O01.3_WBcoding_5p_+_-6647	C30F12.6_WBcoding_3p_+_+6690	C30F12.5_WBcoding_3p_-_-7041	H06O01.4_WBps_3p_-_+4074	frag285_LUncRNA_3p_+_+5943	frag284_LUncRNA_3p_+_+19023	frag286_LUncRNA_3p_-_+22499	21ur-15531_WB21uRNA_3p_-_+36555	21ur-15127_WB21uRNA_3p_-_+74021	21ur-14256_WB21uRNA_3p_-_+119711	21ur-11100_WB21uRNA_5p_+_-236555	C30F12.5_AGmRNA_5p_-_+964	H06O01.4_AGmRNA_3p_-_+4429	H06O01.3_AGmRNA_5p_+_-6167	C30F12.6_AGmRNA_3p_+_+6682
6999270	I	6999058	6999394	.	0	.	2.91328	12.7344	11.1309	6999270	CDS	C30F12.5_WBcoding_5p_-_+300	C30F12.5_WBcoding_5p_-_+300	H06O01.3_WBcoding_5p_+_-6172	C30F12.6_WBcoding_3p_+_+7165	C30F12.5_WBcoding_3p_-_-7516	H06O01.4_WBps_3p_-_+3599	frag285_LUncRNA_3p_+_+6418	frag284_LUncRNA_3p_+_+19498	frag286_LUncRNA_3p_-_+22024	21ur-15531_WB21uRNA_3p_-_+36080	21ur-15127_WB21uRNA_3p_-_+73546	21ur-14256_WB21uRNA_3p_-_+119236	21ur-11100_WB21uRNA_5p_+_-236080	C30F12.5_AGmRNA_5p_-_+489	H06O01.4_AGmRNA_3p_-_+3954	H06O01.3_AGmRNA_5p_+_-5692	C30F12.6_AGmRNA_3p_+_+7157
7005199	I	7005051	7005276	.	0	.	2.31053	8.09294	6.69384	7005199	AG1201	H06O01.3_AGmRNA_5p_+_+237	H06O01.3_WBcoding_5p_+_-243	H06O01.2_WBcoding_3p_-_+3943	H06O01.3_WBcoding_3p_+_-3975	C30F12.5_WBcoding_5p_-_-5629	H06O01.4_WBps_5p_-_-1719	frag285_LUncRNA_3p_+_+12347	frag286_LUncRNA_3p_-_+16095	frag287_LUncRNA_5p_+_-16207	21ur-15531_WB21uRNA_3p_-_+30151	21ur-15127_WB21uRNA_3p_-_+67617	21ur-14256_WB21uRNA_3p_-_+113307	21ur-11100_WB21uRNA_5p_+_-230151	H06O01.3_AGmRNA_5p_+_+237	H06O01.4_AGmRNA_5p_-_-955	RIT1M.652_AGncRNA_3p_-_+3016	H06O01.2_AGmRNA_3p_-_+3901
7008391	I	7008322	7008676	.	0	.	2.42773	8.17805	6.76676	7008391	AG1201	RIT1M.652_AGncRNA_3p_-_-176	H06O01.2_WBcoding_3p_-_+751	H06O01.3_WBcoding_3p_+_-783	H06O01.2_WBcoding_5p_-_+6820	H06O01.1_WBcoding_3p_-_+7516	H06O01.4_WBps_5p_-_-4911	frag286_LUncRNA_3p_-_+12903	frag287_LUncRNA_5p_+_-13015	frag286_LUncRNA_5p_-_+13192	21ur-15531_WB21uRNA_3p_-_+26959	21ur-15127_WB21uRNA_3p_-_+64425	21ur-14256_WB21uRNA_3p_-_+110115	21ur-11100_WB21uRNA_5p_+_-226959	RIT1M.652_AGncRNA_3p_-_-176	H06O01.2_AGmRNA_3p_-_+709	H06O01.3_AGmRNA_3p_+_-852	RIT1P.1904_AGmRNA_5p_+_-2725
7015592	I	7015303	7015865	.	0	.	3.39883	17.9984	16.2196	7015592	CDS	H06O01.1_WBcoding_3p_-_+315	H06O01.1_WBcoding_3p_-_+315	H06O01.2_WBcoding_5p_-_-381	H06O01.1_WBcoding_5p_-_+6150	F15C11.2_WBcoding_5p_+_-6389	frag286_LUncRNA_3p_-_+5702	frag287_LUncRNA_5p_+_-5814	frag286_LUncRNA_5p_-_+5991	frag287_LUncRNA_3p_+_-5991	21ur-15531_WB21uRNA_3p_-_+19758	21ur-15127_WB21uRNA_3p_-_+57224	21ur-14256_WB21uRNA_3p_-_+102914	21ur-11100_WB21uRNA_5p_+_-219758	H06O01.1_AGmRNA_3p_-_+347	H06O01.2_AGmRNA_5p_-_-375	RIT1P.1904_AGmRNA_3p_+_+1365	H06O01.1_AGmRNA_5p_-_+6323
7021157	I	7019348	7022443	.	0	.	9.92124	130.34	126.259	7021157	ncRNA	frag286_LUncRNA_3p_-_+137	H06O01.1_WBcoding_5p_-_+585	F15C11.2_WBcoding_5p_+_-824	H06O01.1_WBcoding_3p_-_-5250	H06O01.2_WBcoding_5p_-_-5946	frag286_LUncRNA_3p_-_+137	frag287_LUncRNA_5p_+_-249	frag286_LUncRNA_5p_-_+426	frag287_LUncRNA_3p_+_-426	21ur-15531_WB21uRNA_3p_-_+14193	21ur-15127_WB21uRNA_3p_-_+51659	21ur-14256_WB21uRNA_3p_-_+97349	21ur-11100_WB21uRNA_5p_+_-214193	H06O01.1_AGmRNA_5p_-_+758	F15C11.2_AGmRNA_5p_+_-787	H06O01.1_AGmRNA_3p_-_-5218	H06O01.2_AGmRNA_5p_-_-5940
7041345	I	7041283	7041454	.	0	.	2.58577	9.83682	8.35692	7041345	ncRNA	frag291_LUncRNA_5p_-_-635	F15C11.1_WBcoding_5p_+_+2448	F15C11.2_WBcoding_3p_+_+12270	W01A8.8_WBcoding_3p_-_+12342	W01A8.2_WBcoding_3p_-_+14011	frag291_LUncRNA_5p_-_-635	frag290_LUncRNA_5p_-_-6980	frag289_LUncRNA_3p_+_+7396	W01A8.7_WBps_3p_-_+8696	21ur-15531_WB21uRNA_5p_-_-5975	21ur-15127_WB21uRNA_3p_-_+31471	21ur-14256_WB21uRNA_3p_-_+77161	21ur-11100_WB21uRNA_5p_+_-194005	F15C11.1_AGmRNA_5p_+_+2480	W01A8.7_AGmRNA_3p_-_+8624	F15C11.2_AGmRNA_3p_+_+12272	W01A8.2_AGmRNA_3p_-_+12351
7056054	I	7054219	7059453	.	0	.	5.09938	49.7822	47.2606	7056054	AG1201	RIT1P.1456_AGncRNA_3p_+_+248	W01A8.2_WBcoding_3p_-_-698	W01A8.1_WBcoding_5p_+_-1115	W01A8.8_WBcoding_5p_-_-1149	W01A8.1_WBcoding_3p_+_-3294	W01A8.10_WBps_3p_-_+3837	W01A8.7_WBps_5p_-_-4343	W01A8.10_WBps_5p_-_+5199	W01A8.7_WBps_3p_-_-6013	21ur-15127_WB21uRNA_3p_-_+16762	21ur-15531_WB21uRNA_5p_-_-20684	21ur-14256_WB21uRNA_3p_-_+62452	21ur-11100_WB21uRNA_5p_+_-179296	RIT1P.1456_AGncRNA_3p_+_+248	W01A8.2_AGmRNA_5p_-_+319	W01A8.1_AGmRNA_5p_+_-1088	RIT1P.1456_AGncRNA_5p_+_+1893
7059767	I	7059531	7059892	.	0	.	2.71982	11.3138	9.76534	7059767	AG1201	W01A8.10_AGmRNA_3p_-_+123	W01A8.1_WBcoding_3p_+_+419	W01A8.2_WBcoding_5p_-_-2893	W01A8.8_WBcoding_5p_-_-4862	W01A8.3_WBcoding_5p_+_-5495	W01A8.10_WBps_3p_-_+124	frag292_LUncRNA_3p_-_+7227	W01A8.7_WBps_5p_-_-8056	frag291_LUncRNA_5p_-_-19057	21ur-15127_WB21uRNA_3p_-_+13049	21ur-15531_WB21uRNA_5p_-_-24397	21ur-14256_WB21uRNA_3p_-_+58739	21ur-11100_WB21uRNA_5p_+_-175583	W01A8.10_AGmRNA_3p_-_+123	RIT1M.1661_AGncRNA_5p_-_-398	W01A8.1_AGmRNA_3p_+_+422	RIT1M.1661_AGncRNA_3p_-_-1590
7081929	I	7078928	7088549	.	0	.	10.4041	160.025	154.924	7081929	CDS	F22D6.2_WBcoding_5p_-_+90	F22D6.2_WBcoding_5p_-_+90	F22D6.1_WBcoding_5p_-_-2448	F22D6.3_WBcoding_3p_-_+6092	W01A8.6_WBcoding_5p_-_-7197	F22D6.3b_WBnc_3p_-_+6260	F22D6.16_WBsnoRNA_3p_-_+9654	frag292_LUncRNA_5p_-_-14786	F22D6.14_WBps_5p_+_-16719	21ur-15127_WB21uRNA_5p_-_-9093	21ur-14256_WB21uRNA_3p_-_+36577	21ur-15531_WB21uRNA_5p_-_-46559	21ur-11100_WB21uRNA_5p_+_-153421	F22D6.1_AGmRNA_5p_-_-1516	F22D6.2_AGmRNA_3p_-_-2330	RIT1P.1589_AGncRNA_5p_+_-4857	RIT1P.1830_AGncRNA_5p_+_-4857
7089923	I	7089798	7090630	.	0	.	2.39364	9.14312	7.68872	7089923	ncRNA	F22D6.3b_WBnc_5p_-_+133	F22D6.3_WBcoding_5p_-_+147	F22D6.4_WBcoding_5p_+_-699	F22D6.5_WBcoding_3p_-_+1393	F22D6.4_WBcoding_3p_+_-1447	F22D6.3b_WBnc_5p_-_+133	F22D6.16_WBsnoRNA_3p_-_+1660	F22D6.3b_WBnc_3p_-_-1734	F22D6.16_WBsnoRNA_5p_-_+1794	21ur-15127_WB21uRNA_5p_-_-17087	21ur-14256_WB21uRNA_3p_-_+28583	21ur-15531_WB21uRNA_5p_-_-54553	21ur-11100_WB21uRNA_5p_+_-145427	F22D6.3_AGmRNA_5p_-_+138	F22D6.4_AGmRNA_5p_+_-811	RIT1P.1589_AGncRNA_3p_+_+1339	F22D6.5_AGmRNA_3p_-_+1385
7090859	I	7090726	7090906	.	0	.	2.69788	11.0104	9.47784	7090859	AG1201	F22D6.4_AGmRNA_5p_+_+125	F22D6.4_WBcoding_5p_+_+237	F22D6.5_WBcoding_3p_-_+457	F22D6.4_WBcoding_3p_+_-511	F22D6.3_WBcoding_5p_-_-789	F22D6.16_WBsnoRNA_3p_-_+724	F22D6.3b_WBnc_5p_-_-803	F22D6.16_WBsnoRNA_5p_-_+858	F22D6.3b_WBnc_3p_-_-2670	21ur-15127_WB21uRNA_5p_-_-18023	21ur-14256_WB21uRNA_3p_-_+27647	21ur-15531_WB21uRNA_5p_-_-55489	21ur-11100_WB21uRNA_5p_+_-144491	F22D6.4_AGmRNA_5p_+_+125	F22D6.5_AGmRNA_3p_-_+449	F22D6.4_AGmRNA_3p_+_-551	F22D6.3_AGmRNA_5p_-_-798
7095156	I	7094626	7095288	.	0	.	2.67051	10.3605	8.85047	7095156	CDS	F22D6.6_WBcoding_5p_+_-327	F22D6.6_WBcoding_5p_+_-327	F22D6.5_WBcoding_5p_-_-409	F22D6.6_WBcoding_3p_+_-3249	F22D6.4_WBcoding_3p_+_+3786	F22D6.16_WBsnoRNA_5p_-_-3439	F22D6.14_WBps_5p_+_-3492	F22D6.16_WBsnoRNA_3p_-_-3573	F22D6.14_WBps_3p_+_-3848	21ur-15127_WB21uRNA_5p_-_-22320	21ur-14256_WB21uRNA_3p_-_+23350	21ur-15531_WB21uRNA_5p_-_-59786	21ur-11100_WB21uRNA_5p_+_-140194	F22D6.5_AGmRNA_5p_-_-441	F22D6.6_AGmRNA_5p_+_+1487	F22D6.14_AGmRNA_5p_+_-3384	F22D6.4_AGmRNA_3p_+_+3746
7116308	I	7116180	7116425	.	0	.	2.37918	7.76604	6.37489	7116308	AG1201	gK10D3.6_AGmRNA_3p_-_+20	K10D3.6_WBcoding_3p_-_-212	F22D6.12_WBcoding_3p_+_+1308	K10D3.1_WBcoding_5p_+_-1499	F22D6.12_WBcoding_5p_+_+3407	F22D6.17_WBps_5p_-_-12173	frag293_LUncRNA_3p_+_+12251	F22D6.17_WBps_3p_-_-12497	F22D6.14_WBps_3p_+_+17304	21ur-14256_WB21uRNA_3p_-_+2198	21ur-15127_WB21uRNA_5p_-_-43472	21ur-15531_WB21uRNA_5p_-_-80938	21ur-11100_WB21uRNA_5p_+_-119042	gK10D3.6_AGmRNA_3p_-_+20	K10D3.6_AGmRNA_3p_-_-220	gK10D3.6_AGmRNA_5p_-_+346	K10D3.1_AGmRNA_5p_+_-1185
7124519	I	7124419	7124581	.	0	.	3.05894	14.2442	12.5872	7124519	AG1201	K10D3.2_AGmRNA_3p_-_-1826	K10D3.2_WBcoding_3p_-_-1915	K10D3.8_WBcoding_5p_-_-2326	K10D3.1_WBcoding_3p_+_+2975	K10D3.2_WBcoding_5p_-_+3903	K10D3.10_WBsnoRNA_3p_-_+14540	F22D6.17_WBps_5p_-_-20384	frag293_LUncRNA_3p_+_+20462	F22D6.17_WBps_3p_-_-20708	21ur-14256_WB21uRNA_5p_-_-5993	21ur-15127_WB21uRNA_5p_-_-51683	21ur-15531_WB21uRNA_5p_-_-89149	21ur-11100_WB21uRNA_5p_+_-110831	K10D3.2_AGmRNA_3p_-_-1826	RIT1M.1442_AGmRNA_5p_-_-2290	K10D3.1_AGmRNA_3p_+_+2975	K10D3.2_AGmRNA_5p_-_+3956
7126330	I	7124797	7126824	.	0	.	4.41847	30.9515	28.8329	7126330	CDS	K10D3.2_WBcoding_5p_-_+2092	K10D3.2_WBcoding_5p_-_+2092	K10D3.8_WBcoding_5p_-_-4137	K10D3.1_WBcoding_3p_+_+4786	K10D3.3_WBcoding_5p_+_-6167	K10D3.10_WBsnoRNA_3p_-_+12729	F22D6.17_WBps_5p_-_-22195	frag293_LUncRNA_3p_+_+22273	F22D6.17_WBps_3p_-_-22519	21ur-14256_WB21uRNA_5p_-_-7804	21ur-15127_WB21uRNA_5p_-_-53494	21ur-15531_WB21uRNA_5p_-_-90960	21ur-11100_WB21uRNA_5p_+_-109020	K10D3.2_AGmRNA_5p_-_+2145	RIT1M.1442_AGmRNA_5p_-_-4101	K10D3.1_AGmRNA_3p_+_+4786	K10D3.3_AGmRNA_5p_+_-6165
7128067	I	7126923	7129585	.	0	.	5.16642	47.4935	45.0187	7128067	CDS	K10D3.2_WBcoding_5p_-_+355	K10D3.2_WBcoding_5p_-_+355	K10D3.3_WBcoding_5p_+_-4430	K10D3.2_WBcoding_3p_-_-5463	K10D3.8_WBcoding_5p_-_-5874	K10D3.10_WBsnoRNA_3p_-_+10992	F22D6.17_WBps_5p_-_-23932	frag293_LUncRNA_3p_+_+24010	F22D6.17_WBps_3p_-_-24256	21ur-14256_WB21uRNA_5p_-_-9541	21ur-15127_WB21uRNA_5p_-_-55231	21ur-15531_WB21uRNA_5p_-_-92697	21ur-11100_WB21uRNA_5p_+_-107283	K10D3.2_AGmRNA_5p_-_+408	K10D3.3_AGmRNA_5p_+_-4428	K10D3.2_AGmRNA_3p_-_-5374	RIT1M.1442_AGmRNA_5p_-_-5838
7129827	I	7129692	7130228	.	0	.	2.71906	10.8205	9.29141	7129827	AG1201	K10D3.2_AGmRNA_5p_-_-1352	K10D3.2_WBcoding_5p_-_-1405	K10D3.3_WBcoding_5p_+_-2670	K10D3.4_WBcoding_3p_-_+4915	K10D3.2_WBcoding_3p_-_-7223	K10D3.10_WBsnoRNA_3p_-_+9232	F22D6.17_WBps_5p_-_-25692	frag293_LUncRNA_3p_+_+25770	F22D6.17_WBps_3p_-_-26016	21ur-14256_WB21uRNA_5p_-_-11301	21ur-15127_WB21uRNA_5p_-_-56991	21ur-15531_WB21uRNA_5p_-_-94457	21ur-11100_WB21uRNA_5p_+_-105523	K10D3.2_AGmRNA_5p_-_-1352	K10D3.3_AGmRNA_5p_+_-2668	K10D3.4_AGmRNA_3p_-_+4907	K10D3.2_AGmRNA_3p_-_-7134
7147225	I	7146776	7149633	.	0	.	5.00113	39.3237	37.0122	7147225	CDS	H37N21.1_WBcoding_5p_-_+4	H37N21.1_WBcoding_5p_-_+4	K07G5.6_WBcoding_3p_-_+2710	K07G5.1_WBcoding_3p_-_+5233	H37N21.1_WBcoding_3p_-_-6948	K10D3.10_WBsnoRNA_5p_-_-7842	frag294_LUncRNA_3p_-_+29469	frag296_LUncRNA_3p_-_+34007	frag295_LUncRNA_5p_+_-34007	21ur-14256_WB21uRNA_5p_-_-28699	21ur-15127_WB21uRNA_5p_-_-74389	21ur-11100_WB21uRNA_5p_+_-88125	21ur-15531_WB21uRNA_5p_-_-111855	H37N21.1_AGmRNA_5p_-_+380	K07G5.6_AGmRNA_3p_-_+2713	K07G5.1_AGmRNA_3p_-_+5234	K07G5.6_AGmRNA_5p_-_+5682
7150076	I	7149938	7150191	.	0	.	2.86472	12.245	10.6606	7150076	AG1201	K07G5.6_AGmRNA_3p_-_-138	K07G5.6_WBcoding_3p_-_-141	K07G5.1_WBcoding_3p_-_+2382	H37N21.1_WBcoding_5p_-_-2847	K07G5.1_WBcoding_5p_-_+6708	K10D3.10_WBsnoRNA_5p_-_-10693	frag294_LUncRNA_3p_-_+26618	frag296_LUncRNA_3p_-_+31156	frag295_LUncRNA_5p_+_-31156	21ur-14256_WB21uRNA_5p_-_-31550	21ur-15127_WB21uRNA_5p_-_-77240	21ur-11100_WB21uRNA_5p_+_-85274	21ur-15531_WB21uRNA_5p_-_-114706	K07G5.6_AGmRNA_3p_-_-138	K07G5.1_AGmRNA_3p_-_+2383	H37N21.1_AGmRNA_5p_-_-2471	K07G5.6_AGmRNA_5p_-_+2831
7156627	I	7156380	7156809	.	0	.	3.48942	19.5527	17.7335	7156627	CDS	K07G5.1_WBcoding_5p_-_+157	K07G5.1_WBcoding_5p_-_+157	K07G5.2_WBcoding_5p_+_-3085	K07G5.1_WBcoding_3p_-_-4169	K07G5.2_WBcoding_3p_+_-4289	K10D3.10_WBsnoRNA_5p_-_-17244	frag294_LUncRNA_3p_-_+20067	frag296_LUncRNA_3p_-_+24605	frag295_LUncRNA_5p_+_-24605	21ur-14256_WB21uRNA_5p_-_-38101	21ur-11100_WB21uRNA_5p_+_-78723	21ur-15127_WB21uRNA_5p_-_-83791	21ur-15531_WB21uRNA_5p_-_-121257	K07G5.1_AGmRNA_5p_-_+183	K07G5.2_AGmRNA_5p_+_-3092	RIT1M.1677_AGncRNA_3p_-_+3435	K07G5.6_AGmRNA_5p_-_-3720
7159026	I	7157072	7159907	.	0	.	3.98148	25.1141	23.1385	7159026	CDS	K07G5.2_WBcoding_5p_+_-686	K07G5.2_WBcoding_5p_+_-686	K07G5.3_WBcoding_5p_+_-1988	K07G5.1_WBcoding_5p_-_-2242	K07G5.6_WBcoding_5p_-_-7157	frag294_LUncRNA_3p_-_+17668	K10D3.10_WBsnoRNA_5p_-_-19643	frag296_LUncRNA_3p_-_+22206	frag295_LUncRNA_5p_+_-22206	21ur-14256_WB21uRNA_5p_-_-40500	21ur-11100_WB21uRNA_5p_+_-76324	21ur-15127_WB21uRNA_5p_-_-86190	21ur-12937_WB21uRNA_3p_-_+120575	K07G5.2_AGmRNA_5p_+_-693	RIT1M.1677_AGncRNA_3p_-_+1036	K07G5.2_AGmRNA_3p_+_-1890	K07G5.3_AGmRNA_5p_+_-1910
7174090	I	7173764	7174133	.	0	.	2.86472	12.245	10.6606	7174090	CDS	M05B5.2_WBcoding_5p_-_+44	M05B5.2_WBcoding_5p_-_+44	M05B5.7_WBcoding_3p_-_+1403	M05B5.2_WBcoding_3p_-_-1628	K07G5.5_WBcoding_3p_+_+1903	frag294_LUncRNA_3p_-_+2604	frag296_LUncRNA_3p_-_+7142	frag295_LUncRNA_5p_+_-7142	frag296_LUncRNA_5p_-_+7290	21ur-14256_WB21uRNA_5p_-_-55564	21ur-11100_WB21uRNA_5p_+_-61260	21ur-15127_WB21uRNA_5p_-_-101254	21ur-12937_WB21uRNA_3p_-_+105511	M05B5.2_AGmRNA_5p_-_+100	M05B5.7_AGmRNA_3p_-_+1420	M05B5.2_AGmRNA_3p_-_-1628	K07G5.5_AGmRNA_3p_+_+1894
7176828	I	7176564	7176888	.	0	.	2.20645	6.43165	5.11684	7176828	ncRNA	frag294_LUncRNA_5p_-_+12	M05B5.7_WBcoding_5p_-_-310	M05B5.1_WBcoding_3p_-_+1123	M05B5.7_WBcoding_3p_-_-1335	M05B5.1_WBcoding_5p_-_+2600	frag294_LUncRNA_5p_-_+12	frag296_LUncRNA_3p_-_+4404	frag295_LUncRNA_5p_+_-4404	frag296_LUncRNA_5p_-_+4552	21ur-14256_WB21uRNA_5p_-_-58302	21ur-11100_WB21uRNA_5p_+_-58522	21ur-12937_WB21uRNA_3p_-_+102773	cloned_WB21uRNA_3p_-_+102773	RIT1P.318_AGmRNA_5p_+_+181	M05B5.7_AGmRNA_5p_-_-310	RIT1P.318_AGmRNA_3p_+_-661	M05B5.1_AGmRNA_3p_-_+1077
7177250	I	7177114	7177468	.	0	.	3.54449	19.7004	17.8718	7177250	AG1201	RIT1P.318_AGmRNA_3p_+_-239	M05B5.1_WBcoding_3p_-_+701	M05B5.7_WBcoding_5p_-_-732	M05B5.1_WBcoding_5p_-_+2178	M05B5.2_WBcoding_5p_-_-3116	frag294_LUncRNA_5p_-_-410	frag296_LUncRNA_3p_-_+3982	frag295_LUncRNA_5p_+_-3982	frag296_LUncRNA_5p_-_+4130	21ur-11100_WB21uRNA_5p_+_-58100	21ur-14256_WB21uRNA_5p_-_-58724	21ur-12937_WB21uRNA_3p_-_+102351	cloned_WB21uRNA_3p_-_+102351	RIT1P.318_AGmRNA_3p_+_-239	M05B5.1_AGmRNA_3p_-_+655	M05B5.7_AGmRNA_5p_-_-732	M05B5.1_AGmRNA_5p_-_+2867
7182527	I	7182424	7182767	.	0	.	2.5734	9.46362	7.99235	7182527	CDS	M05B5.6_WBcoding_5p_+_-524	M05B5.6_WBcoding_5p_+_-524	M05B5.1_WBcoding_5p_-_-3099	M05B5.3_WBcoding_5p_+_-3179	M05B5.6_WBcoding_3p_+_-3180	frag296_LUncRNA_5p_-_-1147	frag295_LUncRNA_3p_+_+1166	frag296_LUncRNA_3p_-_-1295	frag294_LUncRNA_5p_-_-5687	21ur-11100_WB21uRNA_5p_+_-52823	21ur-14256_WB21uRNA_5p_-_-64001	21ur-12937_WB21uRNA_3p_-_+97074	cloned_WB21uRNA_3p_-_+97074	M05B5.6_AGmRNA_5p_+_-524	M05B5.1_AGmRNA_5p_-_-2410	M05B5.6_AGmRNA_3p_+_-3228	M05B5.3_AGmRNA_5p_+_-3916
7213229	I	7213185	7213334	.	0	.	2.10934	5.79083	4.51563	7213229	AG1201	C01H6.5_AGmRNA_5p_+_-499	C01H6.4_WBcoding_3p_+_+532	C01H6.5_WBcoding_5p_+_-1514	C01H6.4_WBcoding_5p_+_+2688	C01H6.3_WBcoding_5p_-_-3365	frag298_LUncRNA_3p_+_+4309	frag297_LUncRNA_3p_+_+11402	M05B5.5b_WBnc_5p_-_-19324	frag296_LUncRNA_5p_-_-31849	21ur-11100_WB21uRNA_5p_+_-22121	21ur-12937_WB21uRNA_3p_-_+66372	cloned_WB21uRNA_3p_-_+66372	21ur-12937_WB21uRNA_5p_-_+66392	C01H6.5_AGmRNA_5p_+_-499	C01H6.4_AGmRNA_3p_+_+708	C01H6.3_AGmRNA_5p_-_-3306	C01H6.4_AGmRNA_5p_+_+4258
7217853	I	7217773	7217975	.	0	.	2.08785	5.47841	4.21175	7217853	CDS	C01H6.5_WBcoding_5p_+_+3110	C01H6.5_WBcoding_5p_+_+3110	C01H6.6_WBcoding_5p_+_-4196	C01H6.4_WBcoding_3p_+_+5156	C01H6.6_WBcoding_3p_+_-6280	frag298_LUncRNA_3p_+_+8933	frag297_LUncRNA_3p_+_+16026	M05B5.5b_WBnc_5p_-_-23948	frag296_LUncRNA_5p_-_-36473	21ur-11100_WB21uRNA_5p_+_-17497	21ur-12937_WB21uRNA_3p_-_+61748	cloned_WB21uRNA_3p_-_+61748	21ur-12937_WB21uRNA_5p_-_+61768	C01H6.5_AGmRNA_5p_+_+4125	C01H6.6_AGmRNA_5p_+_-4443	RIT1M.430_AGmRNA_3p_-_+4570	C01H6.4_AGmRNA_3p_+_+5332
7283566	I	7283496	7283655	.	0	.	2.30493	7.45662	6.08341	7283566	CDS	F21C3.5_WBcoding_5p_-_+250	F21C3.5_WBcoding_5p_-_+250	F21C3.6_WBcoding_3p_-_+339	F21C3.5_WBcoding_3p_-_-608	F21C3.4_WBcoding_5p_-_-695	F21C3.t1_WBtRNA_5p_-_-4141	frag301_LUncRNA_3p_-_+7144	frag302_LUncRNA_3p_-_+7378	frag300_LUncRNA_3p_+_+16342	21ur-14201_WB21uRNA_3p_-_+2733	cloned_WB21uRNA_3p_+_+3945	21ur-12937_WB21uRNA_5p_-_-3945	cloned_WB21uRNA_5p_-_-3945	F21C3.5_AGmRNA_5p_-_+285	F21C3.6_AGmRNA_3p_-_+346	F21C3.5_AGmRNA_3p_-_-604	F21C3.4_AGmRNA_5p_-_-697
7302899	I	7302821	7302995	.	0	.	3.04683	14.5544	12.8916	7302899	AG1201	F13G3.5_AGmRNA_5p_-_+283	F13G3.5_WBcoding_5p_-_+326	F13G3.6_WBcoding_3p_-_+444	F13G3.5_WBcoding_3p_-_-1893	F13G3.4_WBcoding_5p_-_-1986	frag302_LUncRNA_5p_-_-11888	frag301_LUncRNA_5p_-_-12042	F21C3.t1_WBtRNA_5p_-_-23474	linc-149_WBlnc_5p_+_-30134	21ur-14201_WB21uRNA_5p_-_-16580	cloned_WB21uRNA_3p_+_+23278	21ur-12937_WB21uRNA_5p_-_-23278	cloned_WB21uRNA_5p_-_-23278	F13G3.5_AGmRNA_5p_-_+283	F13G3.6_AGmRNA_3p_-_+399	F13G3.5_AGmRNA_3p_-_-1736	F13G3.6_AGmRNA_5p_-_+1789
7303594	I	7303334	7303738	.	0	.	2.67051	10.3605	8.85047	7303594	CDS	F13G3.6_WBcoding_3p_-_-251	F13G3.6_WBcoding_3p_-_-251	F13G3.5_WBcoding_5p_-_-369	F13G3.6_WBcoding_5p_-_+1091	F13G3.7_WBcoding_5p_+_-1322	frag302_LUncRNA_5p_-_-12583	frag301_LUncRNA_5p_-_-12737	F21C3.t1_WBtRNA_5p_-_-24169	linc-149_WBlnc_5p_+_-29439	21ur-14201_WB21uRNA_5p_-_-17275	cloned_WB21uRNA_3p_+_+23973	21ur-12937_WB21uRNA_5p_-_-23973	cloned_WB21uRNA_5p_-_-23973	F13G3.6_AGmRNA_3p_-_-296	F13G3.5_AGmRNA_5p_-_-412	F13G3.6_AGmRNA_5p_-_+1094	F13G3.7_AGmRNA_5p_+_-1302
7314251	I	7313772	7317205	.	0	.	4.90607	45.5211	43.0831	7314251	CDS	F13G3.10_WBcoding_5p_-_+26	F13G3.10_WBcoding_5p_-_+26	F13G3.9_WBcoding_5p_-_-726	F13G3.8_WBcoding_5p_-_-2314	F52A8.1_WBcoding_5p_+_-3391	linc-149_WBlnc_5p_+_-18782	frag302_LUncRNA_5p_-_-23240	frag301_LUncRNA_5p_-_-23394	F21C3.t1_WBtRNA_5p_-_-34826	21ur-13600_WB21uRNA_3p_-_+13715	21ur-14201_WB21uRNA_5p_-_-27932	cloned_WB21uRNA_3p_+_+34630	21ur-12937_WB21uRNA_5p_-_-34630	F13G3.10_AGmRNA_5p_-_+29	F13G3.9_AGmRNA_5p_-_-580	F13G3.10_AGmRNA_3p_-_-624	RIT1P.597_AGncRNA_5p_+_-772
7321953	I	7321423	7322064	.	0	.	3.01039	13.7341	12.0948	7321953	AG1201	F52A8.3_AGmRNA_3p_-_+315	F52A8.3_WBcoding_3p_-_+375	F52A8.2_WBcoding_5p_-_-863	F52A8.3_WBcoding_5p_-_+1635	F52A8.1_WBcoding_3p_+_+3296	linc-149_WBlnc_5p_+_-11080	frag302_LUncRNA_5p_-_-30942	frag301_LUncRNA_5p_-_-31096	F21C3.t1_WBtRNA_5p_-_-42528	21ur-13600_WB21uRNA_3p_-_+6013	21ur-14201_WB21uRNA_5p_-_-35634	cloned_WB21uRNA_3p_+_+42332	21ur-12937_WB21uRNA_5p_-_-42332	F52A8.3_AGmRNA_3p_-_+315	F52A8.2_AGmRNA_5p_-_-330	F52A8.3_AGmRNA_5p_-_+3173	F52A8.1_AGmRNA_3p_+_+3618
7346294	I	7346148	7346404	.	0	.	2.86472	12.245	10.6606	7346294	AG1201	RIT1P.1328_AGncRNA_5p_+_+157	F52A8.4_WBcoding_3p_+_+347	F52A8.5_WBcoding_3p_-_-354	F52A8.6_WBcoding_5p_+_-926	F52A8.5_WBcoding_5p_-_+1078	linc-149_WBlnc_3p_+_+11763	linc-141_WBlnc_3p_-_+25999	frag302_LUncRNA_5p_-_-55283	frag301_LUncRNA_5p_-_-55437	21ur-13600_WB21uRNA_5p_-_-18308	21ur-13320_WB21uRNA_3p_-_+40909	cloned_WB21uRNA_3p_-_+40909	21ur-13320_WB21uRNA_5p_-_+40929	RIT1P.1328_AGncRNA_5p_+_+157	F52A8.4_AGmRNA_3p_+_+408	F52A8.5_AGmRNA_3p_-_-513	F52A8.6_AGmRNA_5p_+_-516
7346647	I	7346543	7346697	.	0	.	2.72681	11.1957	9.65874	7346647	AG1201	RIT1P.1328_AGncRNA_3p_+_+126	F52A8.6_WBcoding_5p_+_-573	F52A8.4_WBcoding_3p_+_+700	F52A8.5_WBcoding_3p_-_-707	F07A5.1_WBcoding_3p_-_+3327	linc-149_WBlnc_3p_+_+12116	linc-141_WBlnc_3p_-_+25646	frag302_LUncRNA_5p_-_-55636	frag301_LUncRNA_5p_-_-55790	21ur-13600_WB21uRNA_5p_-_-18661	21ur-13320_WB21uRNA_3p_-_+40556	cloned_WB21uRNA_3p_-_+40556	21ur-13320_WB21uRNA_5p_-_+40576	RIT1P.1328_AGncRNA_3p_+_+126	F52A8.6_AGmRNA_5p_+_-163	RIT1P.1328_AGncRNA_5p_+_+510	F52A8.4_AGmRNA_3p_+_+761
[truncated: 8,339 more rows]
[truncated: 47 more columns]

## Sheet: SOM-K27ac Coding targets
peak	chromosome	start	stop	name	score	strand	enrichment value	pValue(-log10)	qValue(-log10)	peak offset	colsest coding	WB ID	WBcoding	end	strand	distance
I 150	I	13	373	.	0	.	1.65303	10.8842	9.35412	150	Y74C9A.3	WBGene00022277	WBcoding	3p	-	3969
[truncated: 9,051 more rows]

## Sheet: SOM-k27ac unique coding_targets
peak	chromosome	start	stop	name	score	strand	fold enrichment value	pValue(-log10)	qValue(-log10)	peak	colsest coding	gene	WB ID	WBcoding	end	strand	distance	SOM-enriched expression	SOM FPKM	IGN FPKM
[truncated: 3,153 more rows]

[truncated: 5 more sheets: 3965 SOM-enriched, neither-2041, k4 only-739, k27 only-387, both-752]
