# Supplementary material for: Isolated C. elegans germ nuclei exhibit distinct genomic profiles of histone modification and gene expression
Source: BMC Genomics. 2019 Jun 17;20:500. doi: 10.1186/s12864-019-5893-9 (PMC6580472; doi:10.1186/s12864-019-5893-9)
Supplement: Supplementary file 14 — IGN_H3K4me3_q0.001_peaks_ce10 (XLSX 3928 kb) [file 12864_2019_5893_MOESM14_ESM.xlsx]

## Sheet: All overlapped elements
peak	chrom	chromStart	chromEnd	name	score	strand	fold_enrichment	pValue(-log10)	qValue(-log10)	peak	type	gene	gene	gene	gene	gene	gene	gene	gene	gene	gene	gene	gene	gene	gene	gene	gene	gene	gene	gene	gene	gene	gene	gene	gene	gene	gene	gene	gene	gene	gene	gene	gene	gene	gene	gene	gene	gene	gene
I 261	I	12	308	.	0	.	1.50228	7.06795	6.29877	261	CDS	NA	NA	NA	NA	NA	NA	NA	NA	NA	NA	NA	NA	NA	NA	NA	NA	NA
I 4681	I	4171	6762	.	0	.	3.66805	34.0662	32.764	4681	AG1201	Y74C9A.3_AGmRNA_3p_-_-501	Y74C9A.3_WBcoding_3p_-_-562	NA	NA	NA	NA	NA	NA	NA	NA	NA	NA	NA	NA	Y74C9A.3_AGmRNA_3p_-_-501	RIT1P.1131_AGncRNA_3p_+_-1774	NA	NA	NA	NA
I 9289	I	8913	9550	.	0	.	2.15347	9.44694	8.63654	9289	AG1201	Y74C9A.3_AGmRNA_3p_-_-5109	Y74C9A.3_WBcoding_3p_-_-5170	NA	NA	NA	NA	NA	NA	NA	NA	NA	NA	NA	NA	Y74C9A.3_AGmRNA_3p_-_-5109	Y74C9A.2_AGmRNA_3p_+_-7499	NA	NA	NA	NA
I 9837	I	9724	10001	.	0	.	2.51276	13.9013	13.0136	9837	AG1201	Y74C9A.3_AGmRNA_3p_-_-5657	Y74C9A.3_WBcoding_3p_-_-5718	NA	NA	NA	NA	NA	NA	NA	NA	NA	NA	NA	NA	Y74C9A.3_AGmRNA_3p_-_-5657	Y74C9A.2_AGmRNA_3p_+_-6951	NA	NA	NA	NA
I 18351	I	17394	21160	.	0	.	3.98576	40.6461	39.1516	18351	AG1201	Y74C9A.4_AGmRNA_3p_-_-864	Y74C9A.4_WBcoding_3p_-_-868	NA	NA	NA	NA	NA	NA	NA	NA	NA	NA	NA	NA	Y74C9A.4_AGmRNA_3p_-_-864	RIT1P.1696_AGncRNA_3p_+_-1145	NA	NA	NA	NA
I 21374	I	21239	21468	.	0	.	1.964	6.9004	6.13181	21374	AG1201	Y74C9A.4_AGmRNA_3p_-_-3887	Y74C9A.4_WBcoding_3p_-_-3891	NA	NA	NA	NA	NA	NA	NA	NA	NA	NA	NA	NA	Y74C9A.4_AGmRNA_3p_-_-3887	NA	NA	NA	NA
I 21761	I	21597	21967	.	0	.	2.07885	8.67617	7.87796	21761	AG1201	Y74C9A.4_AGmRNA_3p_-_-4274	Y74C9A.4_WBcoding_3p_-_-4278	NA	NA	NA	NA	NA	NA	NA	NA	NA	NA	NA	NA	Y74C9A.4_AGmRNA_3p_-_-4274	NA	NA	NA	NA
I 22985	I	22532	26817	.	0	.	5.2277	69.7525	67.0345	22985	AG1201	Y74C9A.4_AGmRNA_3p_-_-5498	Y74C9A.4_WBcoding_3p_-_-5502	NA	NA	NA	NA	NA	NA	NA	NA	NA	NA	NA	NA	Y74C9A.4_AGmRNA_3p_-_-5498	NA	NA	NA	NA
I 28151	I	28036	28416	.	0	.	2.455	13.0744	12.2006	28151	CDS	Y74C9A.5_WBcoding_3p_-_-556	Y74C9A.5_WBcoding_3p_-_-556	NA	NA	NA	NA	NA	NA	NA	NA	NA	NA	NA	NA	Y74C9A.5_AGmRNA_3p_-_-560	NA	NA	NA	NA
I 29354	I	28949	29460	.	0	.	2.36835	11.8717	11.018	29354	CDS	Y74C9A.5_WBcoding_3p_-_-1759	Y74C9A.5_WBcoding_3p_-_-1759	NA	NA	NA	NA	NA	NA	NA	NA	NA	NA	NA	NA	Y74C9A.5_AGmRNA_3p_-_-1763	NA	NA	NA	NA
I 30171	I	29654	30505	.	0	.	2.31482	11.2543	10.413	30171	CDS	Y74C9A.5_WBcoding_3p_-_-2576	Y74C9A.5_WBcoding_3p_-_-2576	NA	NA	NA	NA	NA	NA	NA	NA	NA	NA	NA	NA	Y74C9A.5_AGmRNA_3p_-_-2580	NA	NA	NA	NA
I 47738	I	47244	51719	.	0	.	4.47676	51.5481	49.6616	47738	CDS	Y48G1C.12_WBcoding_3p_+_-2081	Y48G1C.12_WBcoding_3p_+_-2081	Y48G1C.4_WBcoding_3p_+_-6688	NA	NA	NA	NA	NA	NA	NA	NA	NA	NA	NA	NA	Y48G1C.12_AGmRNA_3p_+_-2119	Y48G1C.4_AGmRNA_3p_+_-6688	NA	NA	NA	NA
I 52373	I	51832	52610	.	0	.	2.65717	16.0529	15.1285	52373	CDS	Y48G1C.4_WBcoding_3p_+_-2053	Y48G1C.4_WBcoding_3p_+_-2053	NA	NA	NA	NA	NA	NA	NA	NA	NA	NA	NA	NA	Y48G1C.4_AGmRNA_3p_+_-2053	NA	NA	NA	NA
I 54709	I	52763	54821	.	0	.	2.83047	18.787	17.8145	54709	CDS	Y48G1C.4_WBcoding_3p_+_+283	Y48G1C.4_WBcoding_3p_+_+283	NA	NA	NA	NA	NA	NA	NA	NA	NA	NA	NA	NA	Y48G1C.4_AGmRNA_3p_+_+283	NA	NA	NA	NA
I 72861	I	72120	78497	.	0	.	4.77381	59.791	57.5561	72861	CDS	Y48G1C.2_WBcoding_3p_+_-8210	Y48G1C.2_WBcoding_3p_+_-8210	NA	NA	NA	NA	NA	NA	NA	NA	NA	NA	NA	NA	Y48G1C.2_AGmRNA_3p_+_-8210	NA	NA	NA	NA
I 84464	I	78722	85725	.	0	.	4.10129	43.1339	41.5575	84464	CDS	Y48G1C.10_WBcoding_3p_+_-495	Y48G1C.10_WBcoding_3p_+_-495	Y48G1C.6_WBcoding_3p_-_+526	Y48G1C.2_WBcoding_3p_+_+3393	NA	NA	NA	NA	NA	NA	NA	NA	NA	NA	NA	NA	Y48G1C.6_AGmRNA_3p_-_+527	RIT1M.1229_AGncRNA_3p_-_-2057	Y48G1C.2_AGmRNA_3p_+_+3393	Y48G1C.10_AGmRNA_3p_+_-6943	NA	NA	NA	NA
I 90496	I	86874	91259	.	0	.	4.33235	48.254	46.4949	90496	CDS	Y48G1C.11_WBcoding_3p_+_-524	Y48G1C.11_WBcoding_3p_+_-524	NA	NA	NA	NA	NA	NA	NA	NA	NA	NA	NA	NA	Y48G1C.10_AGmRNA_3p_+_-911	NA	NA	NA	NA
I 93480	I	91382	94944	.	0	.	4.62117	54.9118	52.8886	93480	CDS	Y48G1C.9_WBcoding_3p_+_+603	Y48G1C.9_WBcoding_3p_+_+603	Y48G1C.1_WBcoding_3p_+_-1401	NA	NA	NA	NA	NA	NA	NA	NA	NA	NA	NA	NA	Y48G1C.9_AGmRNA_3p_+_+832	Y48G1C.13_AGmRNA_3p_-_+1335	Y48G1C.1_AGmRNA_3p_+_-1373	Y48G1C.10_AGmRNA_3p_+_+2073	NA	NA	NA	NA
I 98842	I	96366	108388	.	0	.	5.37211	73.446	70.5388	98842	CDS	Y48G1C.7_WBcoding_3p_-_-2307	Y48G1C.7_WBcoding_3p_-_-2307	Y48G1C.8_WBcoding_3p_-_+2371	NA	NA	NA	NA	NA	NA	NA	NA	NA	NA	NA	NA	Y48G1C.8_AGmRNA_3p_-_-2367	NA	NA	NA	NA
I 111877	I	108831	112919	.	0	.	5.71498	86.0928	82.5257	111877	AG1201	F53G12.10_AGmRNA_3p_+_-395	F53G12.10_WBcoding_3p_+_-540	F53G12.9_WBcoding_3p_+_-1038	F53G12.1_WBcoding_3p_-_-3191	NA	NA	NA	NA	F53G12.12_WBsnoRNA_3p_+_+452	frag3_LUncRNA_3p_-_-590	frag2_LUncRNA_3p_+_+1153	frag1_LUncRNA_3p_-_-1326	NA	NA	NA	NA	NA	NA	NA	NA	F53G12.10_AGmRNA_3p_+_-395	RIT1M.749_AGmRNA_3p_-_-1095	RIT1P.1583_AGncRNA_3p_+_+1118	F53G12.13_AGmRNA_3p_+_-1869	F53G12.1_AGmRNA_3p_-_-3200	NA	NA	NA	NA
I 129077	I	128511	129836	.	0	.	3.98576	40.6461	39.1516	129077	CDS	F53G12.5_WBcoding_3p_+_-4988	F53G12.5_WBcoding_3p_+_-4988	NA	NA	NA	NA	NA	NA	NA	NA	NA	NA	NA	NA	F53G12.5_AGmRNA_3p_+_-5192	NA	NA	NA	NA
I 130005	I	129975	130691	.	0	.	1.94522	8.03554	7.24898	130005	CDS	F53G12.5_WBcoding_3p_+_-4060	F53G12.5_WBcoding_3p_+_-4060	NA	NA	NA	NA	NA	NA	NA	NA	NA	NA	NA	NA	F53G12.5_AGmRNA_3p_+_-4264	NA	NA	NA	NA
I 132430	I	131216	133845	.	0	.	3.6073	36.794	35.4233	132430	CDS	F53G12.5_WBcoding_3p_+_-1635	F53G12.5_WBcoding_3p_+_-1635	NA	NA	NA	NA	NA	NA	NA	NA	NA	NA	NA	NA	F53G12.5_AGmRNA_3p_+_-1839	NA	NA	NA	NA
I 182248	I	180331	182993	.	0	.	4.33235	48.254	46.4949	182248	CDS	F56C11.5_WBcoding_3p_+_+89	F56C11.5_WBcoding_3p_+_+89	F56C11.3_WBcoding_3p_-_-169	NA	NA	NA	NA	NA	NA	NA	NA	NA	NA	NA	NA	F56C11.5_AGmRNA_3p_+_+115	F56C11.3_AGmRNA_3p_-_-196	NA	NA	NA	NA
I 184030	I	183230	184645	.	0	.	3.95202	42.9858	41.4238	184030	AG1201	F56C11.4_AGmRNA_3p_+_-24433	Y48G1BL.2_WBcoding_3p_+_-24437	NA	NA	NA	NA	NA	NA	NA	NA	NA	NA	NA	NA	F56C11.4_AGmRNA_3p_+_-24433	NA	NA	NA	NA
I 184900	I	184830	184996	.	0	.	1.99288	7.21812	6.44374	184900	AG1201	F56C11.4_AGmRNA_3p_+_-23563	Y48G1BL.2_WBcoding_3p_+_-23567	NA	NA	NA	NA	NA	NA	NA	NA	NA	NA	NA	NA	F56C11.4_AGmRNA_3p_+_-23563	NA	NA	NA	NA
I 190213	I	189358	191959	.	0	.	4.04352	41.8839	40.3495	190213	AG1201	F56C11.4_AGmRNA_3p_+_-18250	Y48G1BL.2_WBcoding_3p_+_-18254	NA	NA	NA	NA	NA	NA	NA	NA	NA	NA	NA	NA	F56C11.4_AGmRNA_3p_+_-18250	NA	NA	NA	NA
I 195112	I	192258	196955	.	0	.	4.18793	45.0318	43.3897	195112	AG1201	F56C11.4_AGmRNA_3p_+_-13351	Y48G1BL.2_WBcoding_3p_+_-13355	NA	NA	NA	NA	NA	NA	NA	NA	NA	NA	NA	NA	F56C11.4_AGmRNA_3p_+_-13351	NA	NA	NA	NA
I 197413	I	197132	198743	.	0	.	4.10129	43.1339	41.5575	197413	AG1201	F56C11.4_AGmRNA_3p_+_-11050	Y48G1BL.2_WBcoding_3p_+_-11054	NA	NA	NA	NA	NA	NA	NA	NA	NA	NA	NA	NA	F56C11.4_AGmRNA_3p_+_-11050	NA	NA	NA	NA
I 198961	I	198926	199123	.	0	.	1.84847	5.69142	4.94547	198961	AG1201	F56C11.4_AGmRNA_3p_+_-9502	Y48G1BL.2_WBcoding_3p_+_-9506	NA	NA	NA	NA	NA	NA	NA	NA	NA	NA	NA	NA	F56C11.4_AGmRNA_3p_+_-9502	NA	NA	NA	NA
I 201511	I	199916	206171	.	0	.	4.27458	46.9564	45.2455	201511	AG1201	F56C11.4_AGmRNA_3p_+_-6952	Y48G1BL.2_WBcoding_3p_+_-6956	NA	NA	NA	NA	NA	NA	NA	NA	NA	NA	NA	NA	F56C11.4_AGmRNA_3p_+_-6952	NA	NA	NA	NA
I 207820	I	206329	208032	.	0	.	3.49476	30.6476	29.4309	207820	AG1201	F56C11.4_AGmRNA_3p_+_-643	Y48G1BL.2_WBcoding_3p_+_-647	NA	NA	NA	NA	NA	NA	NA	NA	NA	NA	NA	NA	F56C11.4_AGmRNA_3p_+_-643	NA	NA	NA	NA
I 215002	I	211930	215539	.	0	.	4.04352	41.8839	40.3495	215002	ncRNA	Y48G1BL.3_WBps_3p_-_-2746	NA	NA	NA	NA	Y48G1BL.3_WBps_3p_-_-2746	NA	NA	NA	NA	NA	NA	NA	NA	Y48G1BL.3_AGmRNA_3p_-_-3097	Y48G1BL.1_AGmRNA_3p_+_-4101	NA	NA	NA	NA
I 216440	I	216141	217400	.	0	.	3.437	29.5362	28.3459	216440	AG1201	Y48G1BL.4_AGmRNA_3p_-_-140	Y48G1BL.4_WBcoding_3p_-_+708	Y48G1BL.1_WBcoding_3p_+_-2659	NA	NA	NA	NA	NA	NA	NA	NA	NA	NA	NA	NA	Y48G1BL.4_AGmRNA_3p_-_-140	Y48G1BL.1_AGmRNA_3p_+_-2663	NA	NA	NA	NA
I 218890	I	218778	219020	.	0	.	1.964	6.9004	6.13181	218890	CDS	Y48G1BL.1_WBcoding_3p_+_-209	Y48G1BL.1_WBcoding_3p_+_-209	NA	NA	NA	NA	NA	NA	NA	NA	NA	NA	NA	NA	Y48G1BL.1_AGmRNA_3p_+_-213	NA	NA	NA	NA
I 221307	I	220995	221432	.	0	.	2.51276	13.9013	13.0136	221307	CDS	Y48G1BL.6_WBcoding_3p_-_-265	Y48G1BL.6_WBcoding_3p_-_-265	NA	NA	NA	NA	NA	NA	NA	NA	NA	NA	NA	NA	Y48G1BL.6_AGmRNA_3p_-_-311	NA	NA	NA	NA
I 252537	I	252217	254425	.	0	.	4.29517	48.106	46.3627	252537	CDS	Y48G1BM.1_WBcoding_3p_+_-1592	Y48G1BM.1_WBcoding_3p_+_-1592	NA	NA	NA	NA	NA	NA	NA	NA	NA	NA	NA	NA	Y48G1BM.1_AGmRNA_3p_+_-1719	Y48G1BM.9_AGmRNA_3p_-_+1733	NA	NA	NA	NA
I 288827	I	286623	289103	.	0	.	3.69694	34.6479	33.33	288827	AG1201	C53D5.4_AGmRNA_3p_-_-2736	C53D5.4_WBcoding_3p_-_-2738	NA	NA	NA	NA	NA	NA	NA	NA	NA	NA	NA	NA	C53D5.4_AGmRNA_3p_-_-2736	NA	NA	NA	NA
I 303437	I	303340	303730	.	0	.	2.33947	11.481	10.6338	303437	AG1201	C53D5.1_AGmRNA_3p_+_-1942	C53D5.1_WBcoding_3p_+_-2024	NA	NA	NA	NA	NA	NA	NA	NA	NA	NA	NA	NA	C53D5.1_AGmRNA_3p_+_-1942	NA	NA	NA	NA
I 304161	I	304041	304382	.	0	.	2.455	13.0744	12.2006	304161	AG1201	C53D5.1_AGmRNA_3p_+_-1218	C53D5.1_WBcoding_3p_+_-1300	NA	NA	NA	NA	NA	NA	NA	NA	NA	NA	NA	NA	C53D5.1_AGmRNA_3p_+_-1218	NA	NA	NA	NA
I 313310	I	311129	315190	.	0	.	5.52749	83.5408	80.1129	313310	CDS	C53D5.6_WBcoding_3p_-_-2329	C53D5.6_WBcoding_3p_-_-2329	NA	NA	NA	NA	NA	NA	NA	NA	NA	NA	NA	NA	C53D5.6_AGmRNA_3p_-_-2537	C53D5.5_AGmRNA_3p_-_-7498	NA	NA	NA	NA
I 317310	I	316552	318160	.	0	.	4.04971	44.7733	43.1474	317310	AG1201	RIT1M.746_AGmRNA_3p_-_-671	NA	NA	NA	NA	NA	NA	NA	NA	NA	NA	NA	NA	RIT1M.746_AGmRNA_3p_-_-671	NA	NA	NA	NA
I 322109	I	318244	323473	.	0	.	5.86411	89.3039	85.5449	322109	AG1201	Y48G1A.5_AGmRNA_3p_-_-3565	Y48G1A.5_WBcoding_3p_-_-3566	NA	NA	NA	NA	NA	NA	NA	NA	NA	NA	NA	NA	Y48G1A.5_AGmRNA_3p_-_-3565	NA	NA	NA	NA
I 325829	I	323766	328729	.	0	.	5.32846	75.5131	72.5203	325829	AG1201	RIT1M.963_AGncRNA_3p_-_+971	Y48G1A.4_WBcoding_3p_+_-5162	NA	NA	NA	NA	NA	NA	NA	NA	NA	NA	NA	NA	RIT1M.963_AGncRNA_3p_-_+971	Y48G1A.4_AGmRNA_3p_+_-5159	NA	NA	NA	NA
I 329232	I	328838	329391	.	0	.	2.05064	7.87163	7.08564	329232	AG1201	Y48G1A.4_AGmRNA_3p_+_-1756	Y48G1A.4_WBcoding_3p_+_-1759	NA	NA	NA	NA	NA	NA	NA	NA	NA	NA	NA	NA	Y48G1A.4_AGmRNA_3p_+_-1756	NA	NA	NA	NA
I 330493	I	329770	330893	.	0	.	4.79446	59.037	56.8375	330493	AG1201	Y48G1A.4_AGmRNA_3p_+_-495	Y48G1A.4_WBcoding_3p_+_-498	NA	NA	NA	NA	NA	NA	NA	NA	NA	NA	NA	NA	Y48G1A.4_AGmRNA_3p_+_-495	NA	NA	NA	NA
I 332678	I	331067	333472	.	0	.	4.2457	46.3119	44.6242	332678	AG1201	Y48G1A.3_AGmRNA_3p_+_-5162	Y48G1A.3_WBcoding_3p_+_-5167	NA	NA	NA	NA	NA	NA	NA	NA	NA	NA	NA	NA	Y48G1A.3_AGmRNA_3p_+_-5162	NA	NA	NA	NA
I 333839	I	333596	334480	.	0	.	3.17705	24.7169	23.6314	333839	AG1201	Y48G1A.3_AGmRNA_3p_+_-4001	Y48G1A.3_WBcoding_3p_+_-4006	NA	NA	NA	NA	NA	NA	NA	NA	NA	NA	NA	NA	Y48G1A.3_AGmRNA_3p_+_-4001	NA	NA	NA	NA
I 335079	I	334622	335237	.	0	.	5.2667	95.4422	91.2842	335079	AG1201	Y48G1A.3_AGmRNA_3p_+_-2761	Y48G1A.3_WBcoding_3p_+_-2766	NA	NA	NA	NA	NA	NA	NA	NA	NA	NA	NA	NA	Y48G1A.3_AGmRNA_3p_+_-2761	NA	NA	NA	NA
I 335958	I	335342	336390	.	0	.	3.14817	24.2005	23.1255	335958	AG1201	Y48G1A.3_AGmRNA_3p_+_-1882	Y48G1A.3_WBcoding_3p_+_-1887	NA	NA	NA	NA	NA	NA	NA	NA	NA	NA	NA	NA	Y48G1A.3_AGmRNA_3p_+_-1882	NA	NA	NA	NA
I 336924	I	336811	337074	.	0	.	1.964	6.9004	6.13181	336924	AG1201	Y48G1A.3_AGmRNA_3p_+_-916	Y48G1A.3_WBcoding_3p_+_-921	NA	NA	NA	NA	NA	NA	NA	NA	NA	NA	NA	NA	Y48G1A.3_AGmRNA_3p_+_-916	NA	NA	NA	NA
I 337629	I	337305	337811	.	0	.	2.10841	8.54867	7.7508	337629	AG1201	Y48G1A.3_AGmRNA_3p_+_-211	Y48G1A.3_WBcoding_3p_+_-216	NA	NA	NA	NA	NA	NA	NA	NA	NA	NA	NA	NA	Y48G1A.3_AGmRNA_3p_+_-211	NA	NA	NA	NA
I 343678	I	343427	344066	.	0	.	2.946	20.6974	19.6902	343678	CDS	Y48G1A.6_WBcoding_3p_-_-425	Y48G1A.6_WBcoding_3p_-_-425	NA	NA	NA	NA	NA	NA	NA	NA	NA	NA	NA	NA	Y48G1A.6_AGmRNA_3p_-_-628	NA	NA	NA	NA
I 344576	I	344558	344749	.	0	.	1.87735	5.98421	5.23268	344576	CDS	Y48G1A.6_WBcoding_3p_-_-1323	Y48G1A.6_WBcoding_3p_-_-1323	NA	NA	NA	NA	NA	NA	NA	NA	NA	NA	NA	NA	Y48G1A.6_AGmRNA_3p_-_-1526	NA	NA	NA	NA
I 345651	I	344835	347116	.	0	.	5.28546	71.2228	68.4303	345651	CDS	Y48G1A.6_WBcoding_3p_-_-2398	Y48G1A.6_WBcoding_3p_-_-2398	NA	NA	NA	NA	NA	NA	NA	NA	NA	NA	NA	NA	Y48G1A.6_AGmRNA_3p_-_-2601	NA	NA	NA	NA
I 353053	I	347452	354668	.	0	.	4.21682	45.6704	44.0057	353053	AG1201	Y48G1A.1_AGmRNA_3p_+_-4027	Y48G1A.1_WBcoding_3p_+_-4182	Y48G1A.2_WBcoding_3p_+_+4692	Y48G1A.6_WBcoding_3p_-_-9800	NA	NA	NA	NA	NA	NA	NA	NA	NA	NA	NA	NA	Y48G1A.1_AGmRNA_3p_+_-4027	Y48G1A.2_AGmRNA_3p_+_+4693	Y48G1A.6_AGmRNA_3p_-_-10003	NA	NA	NA	NA
I 354903	I	354763	357684	.	0	.	4.39011	49.5632	47.7542	354903	AG1201	Y48G1A.1_AGmRNA_3p_+_-2177	Y48G1A.1_WBcoding_3p_+_-2332	R119.1_WBcoding_3p_-_+2336	NA	NA	NA	NA	NA	NA	NA	NA	NA	NA	NA	NA	Y48G1A.1_AGmRNA_3p_+_-2177	R119.1_AGmRNA_3p_-_+2254	NA	NA	NA	NA
I 358408	I	357930	358693	.	0	.	2.88823	19.7336	18.7441	358408	CDS	R119.1_WBcoding_3p_-_-1169	R119.1_WBcoding_3p_-_-1169	NA	NA	NA	NA	NA	NA	NA	NA	NA	NA	NA	NA	R119.1_AGmRNA_3p_-_-1251	NA	NA	NA	NA
I 358950	I	358836	359144	.	0	.	2.07953	8.20724	7.41536	358950	CDS	R119.1_WBcoding_3p_-_-1711	R119.1_WBcoding_3p_-_-1711	NA	NA	NA	NA	NA	NA	NA	NA	NA	NA	NA	NA	R119.1_AGmRNA_3p_-_-1793	NA	NA	NA	NA
I 360121	I	359840	360490	.	0	.	2.40448	13.63	12.7489	360121	CDS	R119.1_WBcoding_3p_-_-2882	R119.1_WBcoding_3p_-_-2882	NA	NA	NA	NA	NA	NA	NA	NA	NA	NA	NA	NA	R119.1_AGmRNA_3p_-_-2964	NA	NA	NA	NA
I 360848	I	360638	360957	.	0	.	2.04749	8.21163	7.41967	360848	CDS	R119.1_WBcoding_3p_-_-3609	R119.1_WBcoding_3p_-_-3609	NA	NA	NA	NA	NA	NA	NA	NA	NA	NA	NA	NA	R119.1_AGmRNA_3p_-_-3691	NA	NA	NA	NA
I 361213	I	361085	361625	.	0	.	2.18108	9.80194	8.9855	361213	CDS	R119.1_WBcoding_3p_-_-3974	R119.1_WBcoding_3p_-_-3974	NA	NA	NA	NA	NA	NA	NA	NA	NA	NA	NA	NA	R119.1_AGmRNA_3p_-_-4056	NA	NA	NA	NA
I 361996	I	361916	362102	.	0	.	2.02176	7.54189	6.76172	361996	CDS	R119.1_WBcoding_3p_-_-4757	R119.1_WBcoding_3p_-_-4757	NA	NA	NA	NA	NA	NA	NA	NA	NA	NA	NA	NA	R119.1_AGmRNA_3p_-_-4839	NA	NA	NA	NA
I 362377	I	362254	362449	.	0	.	2.39723	12.2675	11.4072	362377	CDS	R119.1_WBcoding_3p_-_-5138	R119.1_WBcoding_3p_-_-5138	NA	NA	NA	NA	NA	NA	NA	NA	NA	NA	NA	NA	R119.1_AGmRNA_3p_-_-5220	NA	NA	NA	NA
I 363501	I	362587	363956	.	0	.	4.04352	41.8839	40.3495	363501	CDS	R119.1_WBcoding_3p_-_-6262	R119.1_WBcoding_3p_-_-6262	NA	NA	NA	NA	NA	NA	NA	NA	NA	NA	NA	NA	R119.1_AGmRNA_3p_-_-6344	NA	NA	NA	NA
I 364827	I	364384	369783	.	0	.	4.06786	48.9641	47.1798	364827	CDS	R119.2_WBcoding_3p_-_+3546	R119.2_WBcoding_3p_-_+3546	R119.7_WBcoding_3p_+_-3641	NA	NA	NA	NA	NA	NA	NA	NA	NA	NA	NA	NA	R119.7_AGmRNA_3p_+_-3754	R119.2_AGmRNA_3p_-_+3836	NA	NA	NA	NA
I 370508	I	370052	371676	.	0	.	3.66805	34.0662	32.764	370508	AG1201	R119.2_AGmRNA_3p_-_-1845	R119.2_WBcoding_3p_-_-2135	NA	NA	NA	NA	NA	NA	NA	NA	NA	NA	NA	NA	R119.2_AGmRNA_3p_-_-1845	NA	NA	NA	NA
I 380780	I	371761	382280	.	0	.	6.89469	115.79	110.583	380780	CDS	R119.4_WBcoding_3p_-_-1704	R119.4_WBcoding_3p_-_-1704	R119.3_WBcoding_3p_-_-7703	R119.2_WBcoding_3p_-_-12407	NA	NA	NA	NA	NA	NA	NA	NA	NA	NA	NA	NA	R119.4_AGmRNA_3p_-_-1706	R119.3_AGmRNA_3p_-_-7205	R119.2_AGmRNA_3p_-_-12117	NA	NA	NA	NA
I 384882	I	382680	389376	.	0	.	5.94976	88.7858	85.0423	384882	CDS	R119.5_WBcoding_3p_-_+3628	R119.5_WBcoding_3p_-_+3628	R119.6_WBcoding_3p_+_-3968	NA	NA	NA	NA	NA	NA	NA	NA	NA	NA	NA	NA	R119.5_AGmRNA_3p_-_+3642	R119.6_AGmRNA_3p_+_-3721	NA	NA	NA	NA
I 390260	I	389614	390559	.	0	.	2.39723	12.2675	11.4072	390260	AG1201	R119.5_AGmRNA_3p_-_-1736	R119.5_WBcoding_3p_-_-1750	NA	NA	NA	NA	NA	NA	NA	NA	NA	NA	NA	NA	R119.5_AGmRNA_3p_-_-1736	NA	NA	NA	NA
I 392863	I	392206	393570	.	0	.	2.76824	18.1459	17.1891	392863	AG1201	R119.5_AGmRNA_3p_-_-4339	R119.5_WBcoding_3p_-_-4353	NA	NA	NA	NA	NA	NA	NA	NA	NA	NA	NA	NA	R119.5_AGmRNA_3p_-_-4339	NA	NA	NA	NA
I 399192	I	398581	400720	.	0	.	3.95688	40.0318	38.557	399192	CDS	Y50C1A.1_WBcoding_3p_+_-13321	Y50C1A.1_WBcoding_3p_+_-13321	NA	NA	NA	NA	NA	NA	NA	NA	NA	NA	NA	NA	Y50C1A.1_AGmRNA_3p_+_-13321	NA	NA	NA	NA
I 402651	I	401641	404681	.	0	.	4.99664	63.9679	61.5335	402651	CDS	Y50C1A.1_WBcoding_3p_+_-9862	Y50C1A.1_WBcoding_3p_+_-9862	NA	NA	NA	NA	NA	NA	NA	NA	NA	NA	NA	NA	Y50C1A.1_AGmRNA_3p_+_-9862	NA	NA	NA	NA
I 405627	I	405522	405765	.	0	.	1.964	6.9004	6.13181	405627	CDS	Y50C1A.1_WBcoding_3p_+_-6886	Y50C1A.1_WBcoding_3p_+_-6886	NA	NA	NA	NA	NA	NA	NA	NA	NA	NA	NA	NA	Y50C1A.1_AGmRNA_3p_+_-6886	NA	NA	NA	NA
I 406039	I	405859	406416	.	0	.	2.62829	15.6131	14.6962	406039	CDS	Y50C1A.1_WBcoding_3p_+_-6474	Y50C1A.1_WBcoding_3p_+_-6474	NA	NA	NA	NA	NA	NA	NA	NA	NA	NA	NA	NA	Y50C1A.1_AGmRNA_3p_+_-6474	NA	NA	NA	NA
I 407230	I	406511	408337	.	0	.	2.57053	14.7476	13.8455	407230	CDS	Y50C1A.1_WBcoding_3p_+_-5283	Y50C1A.1_WBcoding_3p_+_-5283	NA	NA	NA	NA	NA	NA	NA	NA	NA	NA	NA	NA	Y50C1A.1_AGmRNA_3p_+_-5283	NA	NA	NA	NA
I 409136	I	408479	409381	.	0	.	3.78358	36.4132	35.0466	409136	CDS	Y50C1A.1_WBcoding_3p_+_-3377	Y50C1A.1_WBcoding_3p_+_-3377	NA	NA	NA	NA	NA	NA	NA	NA	NA	NA	NA	NA	Y50C1A.1_AGmRNA_3p_+_-3377	NA	NA	NA	NA
I 410793	I	409600	411023	.	0	.	3.69694	34.6479	33.33	410793	CDS	Y50C1A.1_WBcoding_3p_+_-1720	Y50C1A.1_WBcoding_3p_+_-1720	NA	NA	NA	NA	NA	NA	NA	NA	NA	NA	NA	NA	Y50C1A.1_AGmRNA_3p_+_-1720	NA	NA	NA	NA
I 411802	I	411215	412629	.	0	.	3.63917	33.4878	32.2007	411802	CDS	Y50C1A.1_WBcoding_3p_+_-711	Y50C1A.1_WBcoding_3p_+_-711	NA	NA	NA	NA	NA	NA	NA	NA	NA	NA	NA	NA	Y50C1A.1_AGmRNA_3p_+_-711	NA	NA	NA	NA
I 413043	I	412998	413172	.	0	.	1.93511	6.58877	5.82591	413043	CDS	Y50C1A.2_WBcoding_3p_-_-129	Y50C1A.2_WBcoding_3p_-_-129	NA	NA	NA	NA	NA	NA	NA	NA	NA	NA	NA	NA	Y50C1A.2_AGmRNA_3p_-_-189	NA	NA	NA	NA
I 444245	I	443792	447287	.	0	.	4.10129	43.1339	41.5575	444245	AG1201	C07F11.1_AGmRNA_3p_+_-17224	C07F11.1_WBcoding_3p_+_-17365	NA	NA	NA	NA	NA	NA	NA	NA	NA	NA	NA	NA	C07F11.1_AGmRNA_3p_+_-17224	NA	NA	NA	NA
I 450638	I	450060	452036	.	0	.	4.65005	55.5927	53.5412	450638	AG1201	C07F11.1_AGmRNA_3p_+_-10831	C07F11.1_WBcoding_3p_+_-10972	NA	NA	NA	NA	NA	NA	NA	NA	NA	NA	NA	NA	C07F11.1_AGmRNA_3p_+_-10831	NA	NA	NA	NA
I 457475	I	455061	458778	.	0	.	4.59229	54.2336	52.2383	457475	AG1201	C07F11.1_AGmRNA_3p_+_-3994	C07F11.1_WBcoding_3p_+_-4135	NA	NA	NA	NA	NA	NA	NA	NA	NA	NA	NA	NA	C07F11.1_AGmRNA_3p_+_-3994	NA	NA	NA	NA
I 461077	I	459212	461460	.	0	.	3.25775	28.1462	26.9918	461077	AG1201	C07F11.1_AGmRNA_3p_+_-392	C07F11.1_WBcoding_3p_+_-533	NA	NA	NA	NA	NA	NA	NA	NA	NA	NA	NA	NA	C07F11.1_AGmRNA_3p_+_-392	NA	NA	NA	NA
I 462483	I	461827	463028	.	0	.	5.02552	64.6824	62.2142	462483	AG1201	W04C9.5_AGmRNA_3p_-_+155	W04C9.5_WBcoding_3p_-_+162	W04C9.4_WBcoding_3p_+_-172	NA	NA	NA	NA	NA	NA	NA	NA	NA	NA	NA	NA	W04C9.5_AGmRNA_3p_-_+155	W04C9.4_AGmRNA_3p_+_-171	NA	NA	NA	NA
I 488907	I	488535	489856	.	0	.	5.68982	81.7739	78.4344	488907	CDS	W04C9.2_WBcoding_3p_+_-1001	W04C9.2_WBcoding_3p_+_-1001	NA	NA	NA	NA	NA	NA	NA	NA	NA	NA	NA	NA	W04C9.2_AGmRNA_3p_+_-1104	NA	NA	NA	NA
I 499863	I	499806	500122	.	0	.	2.51276	13.9013	13.0136	499863	CDS	Y65B4BL.3_WBcoding_3p_-_-3655	Y65B4BL.3_WBcoding_3p_-_-3655	NA	NA	NA	NA	NA	NA	NA	NA	NA	NA	NA	NA	Y65B4BL.3_AGmRNA_3p_-_-3723	NA	NA	NA	NA
I 502011	I	501872	502041	.	0	.	1.99288	7.21812	6.44374	502011	CDS	Y65B4BL.3_WBcoding_3p_-_-5803	Y65B4BL.3_WBcoding_3p_-_-5803	NA	NA	NA	NA	NA	NA	NA	NA	NA	NA	NA	NA	Y65B4BL.3_AGmRNA_3p_-_-5871	NA	NA	NA	NA
I 504121	I	502449	504500	.	0	.	3.17705	24.7169	23.6314	504121	CDS	Y65B4BL.4_WBcoding_3p_-_-1163	Y65B4BL.4_WBcoding_3p_-_-1163	NA	NA	NA	NA	NA	NA	NA	NA	NA	NA	NA	NA	Y65B4BL.4_AGmRNA_3p_-_-1230	NA	NA	NA	NA
I 504907	I	504745	504938	.	0	.	2.07953	8.20724	7.41536	504907	CDS	Y65B4BL.4_WBcoding_3p_-_-1949	Y65B4BL.4_WBcoding_3p_-_-1949	NA	NA	NA	NA	NA	NA	NA	NA	NA	NA	NA	NA	Y65B4BL.4_AGmRNA_3p_-_-2016	NA	NA	NA	NA
I 507522	I	505142	509648	.	0	.	4.07671	45.3964	43.7482	507522	CDS	Y65B4BL.7_WBcoding_3p_-_+1331	Y65B4BL.7_WBcoding_3p_-_+1331	Y65B4BL.2_WBcoding_3p_+_-1537	Y65B4BL.4_WBcoding_3p_-_-4564	NA	NA	NA	NA	NA	NA	NA	NA	NA	NA	NA	NA	Y65B4BL.2_AGmRNA_3p_+_-1357	Y65B4BL.7_AGmRNA_3p_-_+1433	RIT1M.1448_AGmRNA_3p_-_-2419	Y65B4BL.4_AGmRNA_3p_-_-4631	NA	NA	NA	NA
I 509969	I	509808	510100	.	0	.	2.31058	11.0955	10.2548	509969	AG1201	Y65B4BL.7_AGmRNA_3p_-_-1014	Y65B4BL.7_WBcoding_3p_-_-1116	NA	NA	NA	NA	NA	NA	NA	NA	NA	NA	NA	NA	Y65B4BL.7_AGmRNA_3p_-_-1014	NA	NA	NA	NA
I 510831	I	510725	510943	.	0	.	2.39723	12.2675	11.4072	510831	AG1201	Y65B4BL.7_AGmRNA_3p_-_-1876	Y65B4BL.7_WBcoding_3p_-_-1978	NA	NA	NA	NA	NA	NA	NA	NA	NA	NA	NA	NA	Y65B4BL.7_AGmRNA_3p_-_-1876	NA	NA	NA	NA
I 513437	I	511104	516242	.	0	.	5.15663	72.4833	69.6414	513437	ncRNA	frag6_LUncRNA_3p_+_-1058	Y65B4BL.5_WBcoding_3p_-_-2386	NA	NA	NA	NA	frag6_LUncRNA_3p_+_-1058	frag5_LUncRNA_3p_+_+1268	NA	NA	NA	NA	NA	NA	NA	NA	Y65B4BL.5_AGmRNA_3p_-_-2439	NA	NA	NA	NA
I 516902	I	516612	516990	.	0	.	2.01543	7.75409	6.97323	516902	AG1201	Y65B4BL.5_AGmRNA_3p_-_-5904	NA	NA	NA	NA	NA	NA	NA	NA	NA	NA	NA	NA	Y65B4BL.5_AGmRNA_3p_-_-5904	NA	NA	NA	NA
I 518018	I	517809	518063	.	0	.	1.90623	6.28335	5.52614	518018	AG1201	Y65B4BL.5_AGmRNA_3p_-_-7020	NA	NA	NA	NA	NA	NA	NA	NA	NA	NA	NA	NA	Y65B4BL.5_AGmRNA_3p_-_-7020	NA	NA	NA	NA
I 518695	I	518599	518759	.	0	.	1.87735	5.98421	5.23268	518695	AG1201	Y65B4BL.5_AGmRNA_3p_-_-7697	NA	NA	NA	NA	NA	NA	NA	NA	NA	NA	NA	NA	Y65B4BL.5_AGmRNA_3p_-_-7697	NA	NA	NA	NA
I 519593	I	518842	519749	.	0	.	3.14817	24.2005	23.1255	519593	AG1201	Y65B4BL.5_AGmRNA_3p_-_-8595	NA	NA	NA	NA	NA	NA	NA	NA	NA	NA	NA	NA	Y65B4BL.5_AGmRNA_3p_-_-8595	NA	NA	NA	NA
I 536032	I	534459	541834	.	0	.	6.38299	100.847	96.3296	536032	AG1201	RIT1M.1302_AGncRNA_3p_-_-491	Y65B4BR.5_WBcoding_3p_+_-641	Y65B4BR.8_WBcoding_3p_+_+682	Y65B4BR.4_WBcoding_3p_+_-6144	NA	NA	NA	NA	frag10_LUncRNA_3p_-_+775	Y65B4BR.12_WBsnoRNA_3p_+_-3213	NA	NA	NA	NA	NA	NA	NA	NA	RIT1M.1302_AGncRNA_3p_-_-491	Y65B4BR.8_AGmRNA_3p_+_+685	Y65B4BR.5_AGmRNA_3p_+_-6188	NA	NA	NA	NA
I 542071	I	541944	542120	.	0	.	1.87735	5.98421	5.23268	542071	CDS	Y65B4BR.4_WBcoding_3p_+_-105	Y65B4BR.4_WBcoding_3p_+_-105	NA	NA	NA	NA	NA	NA	NA	NA	NA	NA	NA	NA	Y65B4BR.5_AGmRNA_3p_+_-149	NA	NA	NA	NA
I 542310	I	542251	542505	.	0	.	2.10841	8.54867	7.7508	542310	CDS	NA	NA	NA	NA	NA	NA	NA	NA	NA	NA	NA	NA	NA	NA	NA	NA	NA
I 552748	I	552617	552845	.	0	.	1.72467	4.86898	4.13955	552748	CDS	Y65B4BR.3_WBcoding_3p_+_-3893	Y65B4BR.3_WBcoding_3p_+_-3893	NA	NA	NA	NA	NA	NA	NA	NA	NA	NA	NA	NA	Y65B4BR.3_AGmRNA_3p_+_-3934	NA	NA	NA	NA
I 553420	I	553246	553563	.	0	.	1.95463	7.31438	6.53968	553420	CDS	Y65B4BR.3_WBcoding_3p_+_-3221	Y65B4BR.3_WBcoding_3p_+_-3221	NA	NA	NA	NA	NA	NA	NA	NA	NA	NA	NA	NA	Y65B4BR.3_AGmRNA_3p_+_-3262	NA	NA	NA	NA
I 554013	I	553703	554226	.	0	.	2.29242	11.1654	10.3245	554013	ncRNA	frag11_LUncRNA_3p_+_+225	Y65B4BR.3_WBcoding_3p_+_-2628	NA	NA	NA	NA	frag11_LUncRNA_3p_+_+225	NA	NA	NA	NA	NA	NA	NA	NA	Y65B4BR.3_AGmRNA_3p_+_-2669	NA	NA	NA	NA
I 555496	I	555390	555712	.	0	.	2.16941	9.59089	8.78008	555496	CDS	Y65B4BR.3_WBcoding_3p_+_-1145	Y65B4BR.3_WBcoding_3p_+_-1145	NA	NA	NA	NA	NA	NA	NA	NA	NA	NA	NA	NA	Y65B4BR.3_AGmRNA_3p_+_-1186	NA	NA	NA	NA
I 618640	I	618422	619021	.	0	.	3.37923	28.4392	27.2742	618640	AG1201	F56A6.1_AGmRNA_3p_+_-2823	F56A6.1_WBcoding_3p_+_-2826	F56A6.4_WBcoding_3p_-_-3984	NA	NA	NA	NA	NA	NA	NA	NA	NA	NA	NA	NA	F56A6.1_AGmRNA_3p_+_-2823	F56A6.4_AGmRNA_3p_-_-3986	NA	NA	NA	NA
I 620800	I	619208	621321	.	0	.	3.66704	36.0536	34.7012	620800	AG1201	F56A6.1_AGmRNA_3p_+_-663	F56A6.1_WBcoding_3p_+_-666	F56A6.4_WBcoding_3p_-_-6144	NA	NA	NA	NA	NA	NA	NA	NA	NA	NA	NA	NA	F56A6.1_AGmRNA_3p_+_-663	F56A6.4_AGmRNA_3p_-_-6146	NA	NA	NA	NA
I 622165	I	621926	622299	.	0	.	1.99288	7.21812	6.44374	622165	CDS	Y65B4A.4_WBcoding_3p_+_-25	Y65B4A.4_WBcoding_3p_+_-25	F56A6.4_WBcoding_3p_-_-7509	NA	NA	NA	NA	NA	NA	NA	NA	NA	NA	NA	NA	Y65B4A.4_AGmRNA_3p_+_-2282	F56A6.4_AGmRNA_3p_-_-7511	NA	NA	NA	NA
I 622570	I	622467	622640	.	0	.	2.16617	9.24869	8.43889	622570	AG1201	Y65B4A.4_AGmRNA_3p_+_-1877	F56A6.4_WBcoding_3p_-_-7914	NA	NA	NA	NA	NA	NA	NA	NA	NA	NA	NA	NA	Y65B4A.4_AGmRNA_3p_+_-1877	F56A6.4_AGmRNA_3p_-_-7916	NA	NA	NA	NA
I 623332	I	622902	623629	.	0	.	2.68605	16.4973	15.5652	623332	AG1201	Y65B4A.4_AGmRNA_3p_+_-1115	F56A6.4_WBcoding_3p_-_-8676	NA	NA	NA	NA	NA	NA	NA	NA	NA	NA	NA	NA	Y65B4A.4_AGmRNA_3p_+_-1115	F56A6.4_AGmRNA_3p_-_-8678	NA	NA	NA	NA
I 624917	I	624230	625833	.	0	.	4.18793	45.0318	43.3897	624917	AG1201	Y65B4A.4_AGmRNA_3p_+_+470	F56A6.4_WBcoding_3p_-_-10261	NA	NA	NA	NA	NA	NA	NA	NA	NA	NA	NA	NA	Y65B4A.4_AGmRNA_3p_+_+470	F56A6.4_AGmRNA_3p_-_-10263	NA	NA	NA	NA
I 627716	I	626241	628223	.	0	.	3.52364	31.2087	29.9786	627716	CDS	F56A6.4_WBcoding_3p_-_-13060	F56A6.4_WBcoding_3p_-_-13060	NA	NA	NA	NA	NA	NA	NA	NA	NA	NA	NA	NA	F56A6.4_AGmRNA_3p_-_-13062	NA	NA	NA	NA
I 629059	I	628390	629499	.	0	.	3.09041	23.1794	22.1251	629059	CDS	F56A6.4_WBcoding_3p_-_-14403	F56A6.4_WBcoding_3p_-_-14403	NA	NA	NA	NA	NA	NA	NA	NA	NA	NA	NA	NA	F56A6.4_AGmRNA_3p_-_-14405	NA	NA	NA	NA
I 629947	I	629835	630040	.	0	.	2.25282	10.3405	9.51238	629947	ncRNA	Y65B4A.10_WBsnoRNA_3p_-_+62	NA	NA	NA	NA	Y65B4A.10_WBsnoRNA_3p_-_+62	NA	NA	NA	NA	NA	NA	NA	NA	RIT1P.1414_AGmRNA_3p_+_-1422	NA	NA	NA	NA
I 634365	I	631053	637938	.	0	.	4.76558	58.3429	56.1739	634365	AG1201	RIT1P.1414_AGmRNA_3p_+_+2996	Y65B4A.6_WBcoding_3p_-_-3307	Y65B4A.3_WBcoding_3p_+_-3490	NA	NA	NA	NA	NA	NA	NA	NA	NA	NA	NA	NA	RIT1P.1414_AGmRNA_3p_+_+2996	Y65B4A.3_AGmRNA_3p_+_-3488	Y65B4A.6_AGmRNA_3p_-_-3760	NA	NA	NA	NA
I 654657	I	654080	656084	.	0	.	5.02552	64.6824	62.2142	654657	CDS	Y65B4A.1_WBcoding_3p_+_-4052	Y65B4A.1_WBcoding_3p_+_-4052	NA	NA	NA	NA	NA	NA	NA	NA	NA	NA	NA	NA	Y65B4A.1_AGmRNA_3p_+_-4926	NA	NA	NA	NA
I 656620	I	656175	657539	.	0	.	3.20594	25.2372	24.141	656620	CDS	Y65B4A.1_WBcoding_3p_+_-2089	Y65B4A.1_WBcoding_3p_+_-2089	NA	NA	NA	NA	NA	NA	NA	NA	NA	NA	NA	NA	Y65B4A.1_AGmRNA_3p_+_-2963	NA	NA	NA	NA
I 658479	I	657627	660815	.	0	.	4.15905	44.3962	42.7765	658479	AG1201	Y65B4A.8_AGmRNA_3p_-_-116	Y65B4A.1_WBcoding_3p_+_-230	Y65B4A.8_WBcoding_3p_-_+1081	NA	NA	NA	NA	NA	NA	NA	NA	NA	NA	NA	NA	Y65B4A.8_AGmRNA_3p_-_-116	Y65B4A.1_AGmRNA_3p_+_-1104	NA	NA	NA	NA
I 661713	I	661322	662032	.	0	.	4.07241	42.5074	40.9524	661713	CDS	Y65B4A.8_WBcoding_3p_-_-2153	Y65B4A.8_WBcoding_3p_-_-2153	NA	NA	NA	NA	NA	NA	NA	NA	NA	NA	NA	NA	Y65B4A.8_AGmRNA_3p_-_-3350	NA	NA	NA	NA
I 663200	I	662124	663504	.	0	.	4.21682	45.6704	44.0057	663200	CDS	Y65B4A.8_WBcoding_3p_-_-3640	Y65B4A.8_WBcoding_3p_-_-3640	NA	NA	NA	NA	NA	NA	NA	NA	NA	NA	NA	NA	Y65B4A.8_AGmRNA_3p_-_-4837	NA	NA	NA	NA
I 696818	I	692143	697261	.	0	.	4.15905	44.3962	42.7765	696818	CDS	Y18H1A.2_WBcoding_3p_-_-1839	Y18H1A.2_WBcoding_3p_-_-1839	Y18H1A.4_WBcoding_3p_-_-4787	NA	NA	NA	NA	NA	NA	NA	NA	NA	NA	NA	NA	Y18H1A.2_AGmRNA_3p_-_-1845	Y18H1A.4_AGmRNA_3p_-_-4801	NA	NA	NA	NA
I 698179	I	697403	700126	.	0	.	4.2457	46.3119	44.6242	698179	CDS	Y18H1A.2_WBcoding_3p_-_-3200	Y18H1A.2_WBcoding_3p_-_-3200	NA	NA	NA	NA	NA	NA	NA	NA	NA	NA	NA	NA	Y18H1A.2_AGmRNA_3p_-_-3206	NA	NA	NA	NA
I 701129	I	700652	701344	.	0	.	2.71494	16.9462	16.0065	701129	AG1201	Y18H1A.3_AGmRNA_3p_-_-752	Y18H1A.3_WBcoding_3p_-_-852	NA	NA	NA	NA	NA	NA	NA	NA	NA	NA	NA	NA	Y18H1A.3_AGmRNA_3p_-_-752	NA	NA	NA	NA
I 701550	I	701460	701666	.	0	.	2.10841	8.54867	7.7508	701550	AG1201	Y18H1A.3_AGmRNA_3p_-_-1173	Y18H1A.3_WBcoding_3p_-_-1273	NA	NA	NA	NA	NA	NA	NA	NA	NA	NA	NA	NA	Y18H1A.3_AGmRNA_3p_-_-1173	NA	NA	NA	NA
I 701874	I	701749	702006	.	0	.	2.48388	13.4854	12.6047	701874	AG1201	Y18H1A.3_AGmRNA_3p_-_-1497	Y18H1A.3_WBcoding_3p_-_-1597	NA	NA	NA	NA	NA	NA	NA	NA	NA	NA	NA	NA	Y18H1A.3_AGmRNA_3p_-_-1497	NA	NA	NA	NA
I 703831	I	702357	704701	.	0	.	4.56341	53.5581	51.5906	703831	AG1201	Y18H1A.3_AGmRNA_3p_-_-3454	Y18H1A.3_WBcoding_3p_-_-3554	NA	NA	NA	NA	NA	NA	NA	NA	NA	NA	NA	NA	Y18H1A.3_AGmRNA_3p_-_-3454	NA	NA	NA	NA
I 706550	I	704828	707217	.	0	.	3.40811	28.9859	27.8085	706550	AG1201	Y18H1A.3_AGmRNA_3p_-_-6173	Y18H1A.3_WBcoding_3p_-_-6273	NA	NA	NA	NA	NA	NA	NA	NA	NA	NA	NA	NA	Y18H1A.3_AGmRNA_3p_-_-6173	NA	NA	NA	NA
I 708576	I	707421	712104	.	0	.	3.78358	36.4132	35.0466	708576	AG1201	Y18H1A.3_AGmRNA_3p_-_-8199	Y18H1A.3_WBcoding_3p_-_-8299	NA	NA	NA	NA	NA	NA	NA	NA	NA	NA	NA	NA	Y18H1A.3_AGmRNA_3p_-_-8199	NA	NA	NA	NA
I 713532	I	712190	713699	.	0	.	3.437	29.5362	28.3459	713532	AG1201	Y18H1A.3_AGmRNA_3p_-_-13155	Y18H1A.3_WBcoding_3p_-_-13255	NA	NA	NA	NA	NA	NA	NA	NA	NA	NA	NA	NA	Y18H1A.3_AGmRNA_3p_-_-13155	NA	NA	NA	NA
I 715536	I	714198	715867	.	0	.	2.97488	21.1856	20.1693	715536	AG1201	Y18H1A.3_AGmRNA_3p_-_-15159	Y18H1A.3_WBcoding_3p_-_-15259	NA	NA	NA	NA	NA	NA	NA	NA	NA	NA	NA	NA	Y18H1A.3_AGmRNA_3p_-_-15159	NA	NA	NA	NA
I 718983	I	717819	719762	.	0	.	4.65005	55.5927	53.5412	718983	CDS	Y18H1A.7_WBcoding_3p_-_-1041	Y18H1A.7_WBcoding_3p_-_-1041	NA	NA	NA	NA	NA	NA	NA	NA	NA	NA	NA	NA	Y18H1A.7_AGmRNA_3p_-_-1145	NA	NA	NA	NA
I 720937	I	720172	721215	.	0	.	2.71494	16.9462	16.0065	720937	AG1201	Y18H1A.6_AGmRNA_3p_+_-10140	Y18H1A.6_WBcoding_3p_+_-10148	NA	NA	NA	NA	NA	NA	NA	NA	NA	NA	NA	NA	Y18H1A.6_AGmRNA_3p_+_-10140	NA	NA	NA	NA
I 721440	I	721334	721489	.	0	.	2.05064	7.87163	7.08564	721440	AG1201	Y18H1A.6_AGmRNA_3p_+_-9637	Y18H1A.6_WBcoding_3p_+_-9645	NA	NA	NA	NA	NA	NA	NA	NA	NA	NA	NA	NA	Y18H1A.6_AGmRNA_3p_+_-9637	NA	NA	NA	NA
I 722191	I	721963	722414	.	0	.	2.74382	17.3997	16.452	722191	AG1201	Y18H1A.6_AGmRNA_3p_+_-8886	Y18H1A.6_WBcoding_3p_+_-8894	NA	NA	NA	NA	NA	NA	NA	NA	NA	NA	NA	NA	Y18H1A.6_AGmRNA_3p_+_-8886	NA	NA	NA	NA
I 724847	I	724506	725361	.	0	.	3.40811	28.9859	27.8085	724847	AG1201	Y18H1A.6_AGmRNA_3p_+_-6230	Y18H1A.6_WBcoding_3p_+_-6238	NA	NA	NA	NA	NA	NA	NA	NA	NA	NA	NA	NA	Y18H1A.6_AGmRNA_3p_+_-6230	NA	NA	NA	NA
I 725619	I	725525	725846	.	0	.	2.13729	8.89584	8.09202	725619	AG1201	Y18H1A.6_AGmRNA_3p_+_-5458	Y18H1A.6_WBcoding_3p_+_-5466	NA	NA	NA	NA	NA	NA	NA	NA	NA	NA	NA	NA	Y18H1A.6_AGmRNA_3p_+_-5458	NA	NA	NA	NA
I 726725	I	726094	727142	.	0	.	3.2202	26.0223	24.9136	726725	AG1201	Y18H1A.6_AGmRNA_3p_+_-4352	Y18H1A.6_WBcoding_3p_+_-4360	NA	NA	NA	NA	NA	NA	NA	NA	NA	NA	NA	NA	Y18H1A.6_AGmRNA_3p_+_-4352	NA	NA	NA	NA
I 730375	I	730226	730863	.	0	.	2.80158	18.3201	17.3561	730375	AG1201	Y18H1A.15_AGmRNA_3p_-_-569	Y18H1A.6_WBcoding_3p_+_-710	NA	NA	NA	NA	NA	NA	NA	NA	NA	NA	NA	NA	Y18H1A.15_AGmRNA_3p_-_-569	Y18H1A.6_AGmRNA_3p_+_-702	NA	NA	NA	NA
I 731304	I	731135	731376	.	0	.	2.31058	11.0955	10.2548	731304	CDS	Y18H1A.15_WBcoding_3p_-_-233	Y18H1A.15_WBcoding_3p_-_-233	NA	NA	NA	NA	NA	NA	NA	NA	NA	NA	NA	NA	Y18H1A.15_AGmRNA_3p_-_-1498	NA	NA	NA	NA
I 854235	I	853397	856102	.	0	.	4.70782	56.9625	54.8535	854235	CDS	Y95B8A.8_WBcoding_3p_+_-17715	Y95B8A.8_WBcoding_3p_+_-17715	NA	NA	NA	NA	NA	NA	NA	NA	NA	NA	NA	NA	Y95B8A.8_AGmRNA_3p_+_-18590	NA	NA	NA	NA
I 861621	I	857267	862858	.	0	.	5.0544	65.3993	62.8961	861621	CDS	Y95B8A.8_WBcoding_3p_+_-10329	Y95B8A.8_WBcoding_3p_+_-10329	NA	NA	NA	NA	NA	NA	NA	NA	NA	NA	NA	NA	Y95B8A.8_AGmRNA_3p_+_-11204	NA	NA	NA	NA
I 863086	I	863005	863157	.	0	.	1.84847	5.69142	4.94547	863086	CDS	Y95B8A.8_WBcoding_3p_+_-8864	Y95B8A.8_WBcoding_3p_+_-8864	NA	NA	NA	NA	NA	NA	NA	NA	NA	NA	NA	NA	Y95B8A.8_AGmRNA_3p_+_-9739	NA	NA	NA	NA
I 866333	I	863444	868075	.	0	.	3.7547	35.8214	34.4715	866333	CDS	Y95B8A.8_WBcoding_3p_+_-5617	Y95B8A.8_WBcoding_3p_+_-5617	NA	NA	NA	NA	NA	NA	NA	NA	NA	NA	NA	NA	Y95B8A.8_AGmRNA_3p_+_-6492	NA	NA	NA	NA
I 868394	I	868314	868534	.	0	.	2.36835	11.8717	11.018	868394	CDS	Y95B8A.8_WBcoding_3p_+_-3556	Y95B8A.8_WBcoding_3p_+_-3556	NA	NA	NA	NA	NA	NA	NA	NA	NA	NA	NA	NA	Y95B8A.8_AGmRNA_3p_+_-4431	NA	NA	NA	NA
I 868911	I	868668	869275	.	0	.	2.22394	9.97108	9.14914	868911	CDS	Y95B8A.8_WBcoding_3p_+_-3039	Y95B8A.8_WBcoding_3p_+_-3039	NA	NA	NA	NA	NA	NA	NA	NA	NA	NA	NA	NA	Y95B8A.8_AGmRNA_3p_+_-3914	NA	NA	NA	NA
I 869939	I	869370	872106	.	0	.	2.83047	18.787	17.8145	869939	AG1201	RIT1M.1764_AGncRNA_3p_-_+202	Y95B8A.8_WBcoding_3p_+_-2011	NA	NA	NA	NA	NA	NA	NA	NA	NA	NA	NA	NA	RIT1M.1764_AGncRNA_3p_-_+202	Y95B8A.8_AGmRNA_3p_+_-2886	NA	NA	NA	NA
I 872814	I	872737	873023	.	0	.	2.31058	11.0955	10.2548	872814	AG1201	Y95B8A.8_AGmRNA_3p_+_-11	NA	NA	NA	NA	NA	NA	NA	NA	NA	NA	NA	NA	Y95B8A.8_AGmRNA_3p_+_-11	Y95B8A.10_AGmRNA_3p_-_-60	NA	NA	NA	NA
I 874462	I	874131	874483	.	0	.	1.87735	5.98421	5.23268	874462	CDS	Y95B8A.10_WBcoding_3p_-_-978	Y95B8A.10_WBcoding_3p_-_-978	NA	NA	NA	NA	NA	NA	NA	NA	NA	NA	NA	NA	Y95B8A.10_AGmRNA_3p_-_-1708	NA	NA	NA	NA
I 876036	I	875901	876391	.	0	.	2.2817	10.7154	9.88096	876036	CDS	Y95B8A.10_WBcoding_3p_-_-2552	Y95B8A.10_WBcoding_3p_-_-2552	NA	NA	NA	NA	NA	NA	NA	NA	NA	NA	NA	NA	Y95B8A.10_AGmRNA_3p_-_-3282	NA	NA	NA	NA
I 878028	I	877920	878143	.	0	.	2.07953	8.20724	7.41536	878028	CDS	Y95B8A.10_WBcoding_3p_-_-4544	Y95B8A.10_WBcoding_3p_-_-4544	NA	NA	NA	NA	NA	NA	NA	NA	NA	NA	NA	NA	Y95B8A.10_AGmRNA_3p_-_-5274	NA	NA	NA	NA
I 890107	I	889874	890463	.	0	.	2.80158	18.3201	17.3561	890107	CDS	Y95B8A.6_WBcoding_3p_+_-90	Y95B8A.6_WBcoding_3p_+_-90	Y95B8A.11_WBcoding_3p_-_-172	NA	NA	NA	NA	NA	NA	NA	NA	NA	NA	NA	NA	Y95B8A.11_AGmRNA_3p_-_-172	NA	NA	NA	NA
I 894243	I	890615	895003	.	0	.	3.87023	38.2081	36.7888	894243	CDS	Y95B8A.11_WBcoding_3p_-_-4308	Y95B8A.11_WBcoding_3p_-_-4308	NA	NA	NA	NA	NA	NA	NA	NA	NA	NA	NA	NA	Y95B8A.11_AGmRNA_3p_-_-4308	NA	NA	NA	NA
I 895644	I	895284	896027	.	0	.	2.946	20.6974	19.6902	895644	CDS	NA	NA	NA	NA	NA	NA	NA	NA	NA	NA	NA	NA	NA	NA	NA	NA	NA
I 898804	I	896180	901823	.	0	.	6.49852	104.139	99.4403	898804	CDS	Y95B8A.5_WBcoding_3p_+_-7203	Y95B8A.5_WBcoding_3p_+_-7203	NA	NA	NA	NA	NA	NA	NA	NA	NA	NA	NA	NA	Y95B8A.5_AGmRNA_3p_+_-8535	NA	NA	NA	NA
I 903472	I	903123	903711	.	0	.	3.17705	24.7169	23.6314	903472	CDS	Y95B8A.5_WBcoding_3p_+_-2535	Y95B8A.5_WBcoding_3p_+_-2535	NA	NA	NA	NA	NA	NA	NA	NA	NA	NA	NA	NA	Y95B8A.5_AGmRNA_3p_+_-3867	NA	NA	NA	NA
I 904498	I	904414	904588	.	0	.	1.87735	5.98421	5.23268	904498	CDS	Y95B8A.5_WBcoding_3p_+_-1509	Y95B8A.5_WBcoding_3p_+_-1509	NA	NA	NA	NA	NA	NA	NA	NA	NA	NA	NA	NA	Y95B8A.5_AGmRNA_3p_+_-2841	NA	NA	NA	NA
I 904944	I	904685	905030	.	0	.	1.964	6.9004	6.13181	904944	CDS	Y95B8A.5_WBcoding_3p_+_-1063	Y95B8A.5_WBcoding_3p_+_-1063	NA	NA	NA	NA	NA	NA	NA	NA	NA	NA	NA	NA	Y95B8A.5_AGmRNA_3p_+_-2395	NA	NA	NA	NA
I 905929	I	905522	906311	.	0	.	2.31058	11.0955	10.2548	905929	CDS	Y95B8A.5_WBcoding_3p_+_-78	Y95B8A.5_WBcoding_3p_+_-78	NA	NA	NA	NA	NA	NA	NA	NA	NA	NA	NA	NA	Y95B8A.5_AGmRNA_3p_+_-1410	NA	NA	NA	NA
I 933642	I	933487	934734	.	0	.	2.15562	28.7525	27.5856	933642	CDS	NA	NA	NA	NA	NA	NA	NA	NA	NA	NA	NA	NA	NA	NA	NA	NA	NA
I 970866	I	970760	971012	.	0	.	1.82217	5.62659	4.88539	970866	CDS	F54A5.3_WBcoding_3p_-_-1183	F54A5.3_WBcoding_3p_-_-1183	NA	NA	NA	NA	NA	NA	NA	NA	NA	NA	NA	NA	F54A5.3_AGmRNA_3p_-_-1183	NA	NA	NA	NA
I 971587	I	971233	971912	.	0	.	2.7727	17.8577	16.9019	971587	CDS	F54A5.3_WBcoding_3p_-_-1904	F54A5.3_WBcoding_3p_-_-1904	NA	NA	NA	NA	NA	NA	NA	NA	NA	NA	NA	NA	F54A5.3_AGmRNA_3p_-_-1904	NA	NA	NA	NA
I 1013375	I	1012919	1013502	.	0	.	2.91711	20.2134	19.2151	1013375	AG1201	C54G6.1_AGmRNA_3p_-_-1914	C54G6.1_WBcoding_3p_-_-1986	NA	NA	NA	NA	NA	NA	NA	NA	NA	NA	NA	NA	C54G6.1_AGmRNA_3p_-_-1914	NA	NA	NA	NA
I 1013934	I	1013737	1014104	.	0	.	2.71494	16.9462	16.0065	1013934	AG1201	C54G6.1_AGmRNA_3p_-_-2473	C54G6.1_WBcoding_3p_-_-2545	NA	NA	NA	NA	NA	NA	NA	NA	NA	NA	NA	NA	C54G6.1_AGmRNA_3p_-_-2473	NA	NA	NA	NA
I 1019609	I	1019510	1019688	.	0	.	1.99288	7.21812	6.44374	1019609	CDS	NA	NA	NA	NA	NA	NA	NA	NA	NA	NA	NA	NA	NA	NA	NA	NA	NA
I 1019955	I	1019864	1020257	.	0	.	2.48388	13.4854	12.6047	1019955	CDS	Y34D9A.1_WBcoding_3p_-_-127	Y34D9A.1_WBcoding_3p_-_-127	NA	NA	NA	NA	NA	NA	NA	NA	NA	NA	NA	NA	Y34D9A.1_AGmRNA_3p_-_-139	NA	NA	NA	NA
I 1029346	I	1021466	1030105	.	0	.	5.0544	65.3993	62.8961	1029346	CDS	Y34D9A.1_WBcoding_3p_-_-9518	Y34D9A.1_WBcoding_3p_-_-9518	NA	NA	NA	NA	NA	NA	NA	NA	NA	NA	NA	NA	Y34D9A.1_AGmRNA_3p_-_-9530	NA	NA	NA	NA
I 1030969	I	1030793	1031421	.	0	.	3.32147	27.3569	26.2158	1030969	AG1201	Y34D9A.4_AGmRNA_3p_-_-333	Y34D9A.4_WBcoding_3p_-_-337	NA	NA	NA	NA	NA	NA	NA	NA	NA	NA	NA	NA	Y34D9A.4_AGmRNA_3p_-_-333	NA	NA	NA	NA
I 1032634	I	1031544	1033714	.	0	.	4.81125	68.0652	65.4505	1032634	AG1201	Y34D9A.4_AGmRNA_3p_-_-1998	Y34D9A.4_WBcoding_3p_-_-2002	NA	NA	NA	NA	NA	NA	NA	NA	NA	NA	NA	NA	Y34D9A.4_AGmRNA_3p_-_-1998	NA	NA	NA	NA
I 1036187	I	1034497	1044004	.	0	.	5.2277	69.7525	67.0345	1036187	CDS	Y34D9A.3_WBcoding_3p_+_-4684	Y34D9A.3_WBcoding_3p_+_-4684	Y34D9A.7_WBcoding_3p_+_-12062	NA	NA	NA	NA	NA	NA	NA	NA	NA	NA	NA	NA	Y34D9A.3_AGmRNA_3p_+_-4726	Y34D9A.7_AGmRNA_3p_+_-13417	NA	NA	NA	NA
I 1044621	I	1044129	1045814	.	0	.	3.61029	32.9128	31.6405	1044621	CDS	Y34D9A.7_WBcoding_3p_+_-3628	Y34D9A.7_WBcoding_3p_+_-3628	NA	NA	NA	NA	NA	NA	NA	NA	NA	NA	NA	NA	Y34D9A.7_AGmRNA_3p_+_-4983	NA	NA	NA	NA
I 1046445	I	1045941	1047085	.	0	.	4.18793	45.0318	43.3897	1046445	CDS	Y34D9A.7_WBcoding_3p_+_-1804	Y34D9A.7_WBcoding_3p_+_-1804	NA	NA	NA	NA	NA	NA	NA	NA	NA	NA	NA	NA	Y34D9A.7_AGmRNA_3p_+_-3159	NA	NA	NA	NA
I 1048043	I	1047403	1048956	.	0	.	3.2637	26.2895	25.1713	1048043	CDS	Y34D9A.7_WBcoding_3p_+_-206	Y34D9A.7_WBcoding_3p_+_-206	NA	NA	NA	NA	NA	NA	NA	NA	NA	NA	NA	NA	Y34D9A.7_AGmRNA_3p_+_-1561	NA	NA	NA	NA
I 1050458	I	1049562	1051772	.	0	.	3.35035	27.8962	26.7432	1050458	CDS	Y34D9A.6_WBcoding_3p_+_-271	Y34D9A.6_WBcoding_3p_+_-271	Y34D9A.8_WBcoding_3p_-_+466	NA	NA	NA	NA	NA	NA	NA	NA	NA	NA	NA	NA	Y34D9A.8_AGmRNA_3p_-_+469	Y34D9A.6_AGmRNA_3p_+_-830	Y34D9A.7_AGmRNA_3p_+_+854	NA	NA	NA	NA
I 1051951	I	1051891	1052055	.	0	.	2.25282	10.3405	9.51238	1051951	AG1201	Y34D9A.8_AGmRNA_3p_-_-1024	Y34D9A.8_WBcoding_3p_-_-1027	NA	NA	NA	NA	NA	NA	NA	NA	NA	NA	NA	NA	Y34D9A.8_AGmRNA_3p_-_-1024	NA	NA	NA	NA
I 1052722	I	1052394	1052815	.	0	.	1.84847	5.69142	4.94547	1052722	AG1201	Y34D9A.8_AGmRNA_3p_-_-1795	Y34D9A.8_WBcoding_3p_-_-1798	NA	NA	NA	NA	NA	NA	NA	NA	NA	NA	NA	NA	Y34D9A.8_AGmRNA_3p_-_-1795	NA	NA	NA	NA
I 1054612	I	1054167	1055132	.	0	.	2.74	17.689	16.7403	1054612	CDS	Y34D9A.10_WBcoding_3p_-_-688	Y34D9A.10_WBcoding_3p_-_-688	NA	NA	NA	NA	NA	NA	NA	NA	NA	NA	NA	NA	Y34D9A.10_AGmRNA_3p_-_-1014	NA	NA	NA	NA
I 1055870	I	1055283	1056243	.	0	.	3.63917	33.4878	32.2007	1055870	CDS	Y34D9A.10_WBcoding_3p_-_-1946	Y34D9A.10_WBcoding_3p_-_-1946	NA	NA	NA	NA	NA	NA	NA	NA	NA	NA	NA	NA	Y34D9A.10_AGmRNA_3p_-_-2272	NA	NA	NA	NA
I 1059471	I	1056564	1060771	.	0	.	3.30329	28.4628	27.2976	1059471	CDS	Y34D9A.10_WBcoding_3p_-_-5547	Y34D9A.10_WBcoding_3p_-_-5547	NA	NA	NA	NA	NA	NA	NA	NA	NA	NA	NA	NA	Y34D9A.10_AGmRNA_3p_-_-5873	NA	NA	NA	NA
I 1061160	I	1060894	1061545	.	0	.	3.23482	25.7615	24.6543	1061160	CDS	Y34D9A.10_WBcoding_3p_-_-7236	Y34D9A.10_WBcoding_3p_-_-7236	NA	NA	NA	NA	NA	NA	NA	NA	NA	NA	NA	NA	Y34D9A.10_AGmRNA_3p_-_-7562	NA	NA	NA	NA
I 1063684	I	1063645	1064148	.	0	.	2.11477	8.70172	7.90339	1063684	CDS	Y34D9A.2_WBcoding_3p_+_-1588	Y34D9A.2_WBcoding_3p_+_-1588	Y34D9A.10_WBcoding_3p_-_-9760	NA	NA	NA	NA	NA	NA	NA	NA	NA	NA	NA	NA	Y34D9A.2_AGmRNA_3p_+_-1623	Y34D9A.10_AGmRNA_3p_-_-10086	NA	NA	NA	NA
I 1066311	I	1064751	1066917	.	0	.	4.7367	57.6514	55.5129	1066311	AG1201	Y34D9A.2_AGmRNA_3p_+_+1004	Y34D9A.2_WBcoding_3p_+_+1039	Y34D9A.10_WBcoding_3p_-_-12387	NA	NA	NA	NA	NA	NA	NA	NA	NA	NA	NA	NA	Y34D9A.2_AGmRNA_3p_+_+1004	Y34D9A.10_AGmRNA_3p_-_-12713	NA	NA	NA	NA
I 1072452	I	1072382	1072534	.	0	.	1.964	6.9004	6.13181	1072452	CDS	R06A10.2_WBcoding_3p_+_-2561	R06A10.2_WBcoding_3p_+_-2561	NA	NA	NA	NA	NA	NA	NA	NA	NA	NA	NA	NA	R06A10.2_AGmRNA_3p_+_-3941	NA	NA	NA	NA
I 1072805	I	1072710	1073105	.	0	.	2.31058	11.0955	10.2548	1072805	CDS	R06A10.2_WBcoding_3p_+_-2208	R06A10.2_WBcoding_3p_+_-2208	NA	NA	NA	NA	NA	NA	NA	NA	NA	NA	NA	NA	R06A10.2_AGmRNA_3p_+_-3588	NA	NA	NA	NA
I 1078217	I	1077902	1079401	.	0	.	2.88823	19.7336	18.7441	1078217	CDS	R06A10.3_WBcoding_3p_-_+210	R06A10.3_WBcoding_3p_-_+210	NA	NA	NA	NA	NA	NA	NA	NA	NA	NA	NA	NA	R06A10.3_AGmRNA_3p_-_+210	R06A10.1_AGmRNA_3p_+_-10385	NA	NA	NA	NA
I 1081223	I	1081131	1081316	.	0	.	2.17702	9.44854	8.63813	1081223	AG1201	R06A10.1_AGmRNA_3p_+_-7379	NA	NA	NA	NA	NA	NA	NA	NA	NA	NA	NA	NA	R06A10.1_AGmRNA_3p_+_-7379	NA	NA	NA	NA
I 1136613	I	1136477	1136967	.	0	.	2.59941	15.178	14.2686	1136613	AG1201	Y48G8AL.9_AGmRNA_3p_-_-235	Y48G8AL.10_WBcoding_3p_-_-245	NA	NA	NA	NA	NA	NA	NA	NA	NA	NA	NA	NA	Y48G8AL.9_AGmRNA_3p_-_-235	NA	NA	NA	NA
I 1138112	I	1137876	1138423	.	0	.	2.05064	7.87163	7.08564	1138112	AG1201	Y48G8AL.9_AGmRNA_3p_-_-1734	Y48G8AL.10_WBcoding_3p_-_-1744	NA	NA	NA	NA	NA	NA	NA	NA	NA	NA	NA	NA	Y48G8AL.9_AGmRNA_3p_-_-1734	NA	NA	NA	NA
I 1138789	I	1138592	1139200	.	0	.	2.54164	14.322	13.4272	1138789	AG1201	Y48G8AL.9_AGmRNA_3p_-_-2411	Y48G8AL.10_WBcoding_3p_-_-2421	NA	NA	NA	NA	NA	NA	NA	NA	NA	NA	NA	NA	Y48G8AL.9_AGmRNA_3p_-_-2411	NA	NA	NA	NA
I 1139845	I	1139724	1140041	.	0	.	2.36835	11.8717	11.018	1139845	AG1201	Y48G8AL.9_AGmRNA_3p_-_-3467	Y48G8AL.10_WBcoding_3p_-_-3477	NA	NA	NA	NA	NA	NA	NA	NA	NA	NA	NA	NA	Y48G8AL.9_AGmRNA_3p_-_-3467	NA	NA	NA	NA
I 1140252	I	1140150	1140484	.	0	.	2.33947	11.481	10.6338	1140252	AG1201	Y48G8AL.9_AGmRNA_3p_-_-3874	Y48G8AL.10_WBcoding_3p_-_-3884	NA	NA	NA	NA	NA	NA	NA	NA	NA	NA	NA	NA	Y48G8AL.9_AGmRNA_3p_-_-3874	NA	NA	NA	NA
I 1140732	I	1140615	1141176	.	0	.	2.54164	14.322	13.4272	1140732	AG1201	Y48G8AL.9_AGmRNA_3p_-_-4354	Y48G8AL.10_WBcoding_3p_-_-4364	NA	NA	NA	NA	NA	NA	NA	NA	NA	NA	NA	NA	Y48G8AL.9_AGmRNA_3p_-_-4354	NA	NA	NA	NA
I 1142201	I	1142112	1142300	.	0	.	2.05064	7.87163	7.08564	1142201	AG1201	Y48G8AL.9_AGmRNA_3p_-_-5823	Y48G8AL.10_WBcoding_3p_-_-5833	NA	NA	NA	NA	NA	NA	NA	NA	NA	NA	NA	NA	Y48G8AL.9_AGmRNA_3p_-_-5823	NA	NA	NA	NA
I 1142734	I	1142421	1142855	.	0	.	2.7727	17.8577	16.9019	1142734	AG1201	Y48G8AL.9_AGmRNA_3p_-_-6356	Y48G8AL.10_WBcoding_3p_-_-6366	NA	NA	NA	NA	NA	NA	NA	NA	NA	NA	NA	NA	Y48G8AL.9_AGmRNA_3p_-_-6356	NA	NA	NA	NA
I 1143466	I	1142943	1143568	.	0	.	2.65717	16.0529	15.1285	1143466	AG1201	Y48G8AL.9_AGmRNA_3p_-_-7088	Y48G8AL.10_WBcoding_3p_-_-7098	NA	NA	NA	NA	NA	NA	NA	NA	NA	NA	NA	NA	Y48G8AL.9_AGmRNA_3p_-_-7088	NA	NA	NA	NA
I 1145605	I	1145289	1145922	.	0	.	2.97488	21.1856	20.1693	1145605	AG1201	Y48G8AL.9_AGmRNA_3p_-_-9227	Y48G8AL.10_WBcoding_3p_-_-9237	NA	NA	NA	NA	NA	NA	NA	NA	NA	NA	NA	NA	Y48G8AL.9_AGmRNA_3p_-_-9227	NA	NA	NA	NA
I 1146217	I	1146101	1146300	.	0	.	1.99288	7.21812	6.44374	1146217	AG1201	Y48G8AL.9_AGmRNA_3p_-_-9839	Y48G8AL.10_WBcoding_3p_-_-9849	NA	NA	NA	NA	NA	NA	NA	NA	NA	NA	NA	NA	Y48G8AL.9_AGmRNA_3p_-_-9839	NA	NA	NA	NA
I 1147390	I	1147214	1147614	.	0	.	2.57053	14.7476	13.8455	1147390	AG1201	Y48G8AL.9_AGmRNA_3p_-_-11012	Y48G8AL.10_WBcoding_3p_-_-11022	NA	NA	NA	NA	NA	NA	NA	NA	NA	NA	NA	NA	Y48G8AL.9_AGmRNA_3p_-_-11012	NA	NA	NA	NA
I 1148586	I	1148307	1148714	.	0	.	2.10841	8.54867	7.7508	1148586	AG1201	Y48G8AL.9_AGmRNA_3p_-_-12208	Y48G8AL.10_WBcoding_3p_-_-12218	NA	NA	NA	NA	NA	NA	NA	NA	NA	NA	NA	NA	Y48G8AL.9_AGmRNA_3p_-_-12208	NA	NA	NA	NA
I 1149213	I	1149117	1149286	.	0	.	1.964	6.9004	6.13181	1149213	AG1201	Y48G8AL.9_AGmRNA_3p_-_-12835	Y48G8AL.10_WBcoding_3p_-_-12845	NA	NA	NA	NA	NA	NA	NA	NA	NA	NA	NA	NA	Y48G8AL.9_AGmRNA_3p_-_-12835	NA	NA	NA	NA
I 1156784	I	1149436	1158285	.	0	.	5.34408	73.465	70.5565	1156784	AG1201	RIT1M.142_AGmRNA_3p_-_-273	Y48G8AL.8_WBcoding_3p_+_-681	Y48G8AL.14_WBcoding_3p_-_-1438	Y48G8AL.7_WBcoding_3p_+_-6119	Y48G8AL.10_WBcoding_3p_-_-20416	NA	NA	NA	NA	frag40_LUncRNA_3p_+_+328	frag39_LUncRNA_3p_-_-694	NA	NA	NA	NA	NA	NA	NA	NA	RIT1M.142_AGmRNA_3p_-_-273	RIT1M.1510_AGmRNA_3p_-_-273	Y48G8AL.8_AGmRNA_3p_+_-721	Y48G8AL.14_AGmRNA_3p_-_-1603	RIT1M.1400_AGmRNA_3p_-_-2289	Y48G8AL.7_AGmRNA_3p_+_-6153	Y48G8AL.9_AGmRNA_3p_-_-20406	NA	NA	NA	NA
I 1161107	I	1160978	1161175	.	0	.	2.01666	8.20536	7.41536	1161107	CDS	Y48G8AL.7_WBcoding_3p_+_-1796	Y48G8AL.7_WBcoding_3p_+_-1796	NA	NA	NA	NA	NA	NA	NA	NA	NA	NA	NA	NA	Y48G8AL.7_AGmRNA_3p_+_-1830	NA	NA	NA	NA
I 1162716	I	1162453	1163325	.	0	.	3.40811	28.9859	27.8085	1162716	CDS	Y48G8AL.11_WBcoding_3p_-_+176	Y48G8AL.11_WBcoding_3p_-_+176	Y48G8AL.7_WBcoding_3p_+_-187	NA	NA	NA	NA	NA	NA	NA	NA	NA	NA	NA	NA	Y48G8AL.7_AGmRNA_3p_+_-221	Y48G8AL.11_AGmRNA_3p_-_+240	NA	NA	NA	NA
I 1163923	I	1163465	1164105	.	0	.	2.2817	10.7154	9.88096	1163923	AG1201	Y48G8AL.11_AGmRNA_3p_-_-967	Y48G8AL.11_WBcoding_3p_-_-1031	NA	NA	NA	NA	NA	NA	NA	NA	NA	NA	NA	NA	Y48G8AL.11_AGmRNA_3p_-_-967	NA	NA	NA	NA
I 1164615	I	1164393	1164775	.	0	.	2.62829	15.6131	14.6962	1164615	AG1201	Y48G8AL.11_AGmRNA_3p_-_-1659	Y48G8AL.11_WBcoding_3p_-_-1723	NA	NA	NA	NA	NA	NA	NA	NA	NA	NA	NA	NA	Y48G8AL.11_AGmRNA_3p_-_-1659	NA	NA	NA	NA
I 1164959	I	1164870	1165025	.	0	.	1.90623	6.28335	5.52614	1164959	AG1201	Y48G8AL.11_AGmRNA_3p_-_-2003	Y48G8AL.11_WBcoding_3p_-_-2067	NA	NA	NA	NA	NA	NA	NA	NA	NA	NA	NA	NA	Y48G8AL.11_AGmRNA_3p_-_-2003	NA	NA	NA	NA
I 1166475	I	1165599	1166831	.	0	.	3.0996	24.073	23.0065	1166475	AG1201	Y48G8AL.11_AGmRNA_3p_-_-3519	Y48G8AL.11_WBcoding_3p_-_-3583	NA	NA	NA	NA	NA	NA	NA	NA	NA	NA	NA	NA	Y48G8AL.11_AGmRNA_3p_-_-3519	NA	NA	NA	NA
I 1167651	I	1167558	1167909	.	0	.	1.964	6.9004	6.13181	1167651	AG1201	Y48G8AL.11_AGmRNA_3p_-_-4695	Y48G8AL.11_WBcoding_3p_-_-4759	NA	NA	NA	NA	NA	NA	NA	NA	NA	NA	NA	NA	Y48G8AL.11_AGmRNA_3p_-_-4695	NA	NA	NA	NA
I 1169241	I	1169102	1169321	.	0	.	2.01055	7.62476	6.84434	1169241	AG1201	Y48G8AL.11_AGmRNA_3p_-_-6285	Y48G8AL.11_WBcoding_3p_-_-6349	NA	NA	NA	NA	NA	NA	NA	NA	NA	NA	NA	NA	Y48G8AL.11_AGmRNA_3p_-_-6285	NA	NA	NA	NA
I 1170101	I	1169464	1170243	.	0	.	2.88823	19.7336	18.7441	1170101	AG1201	Y48G8AL.11_AGmRNA_3p_-_-7145	Y48G8AL.11_WBcoding_3p_-_-7209	NA	NA	NA	NA	NA	NA	NA	NA	NA	NA	NA	NA	Y48G8AL.11_AGmRNA_3p_-_-7145	NA	NA	NA	NA
I 1170668	I	1170502	1171198	.	0	.	2.68605	16.4973	15.5652	1170668	AG1201	Y48G8AL.11_AGmRNA_3p_-_-7712	Y48G8AL.11_WBcoding_3p_-_-7776	NA	NA	NA	NA	NA	NA	NA	NA	NA	NA	NA	NA	Y48G8AL.11_AGmRNA_3p_-_-7712	NA	NA	NA	NA
I 1180750	I	1173219	1185981	.	0	.	5.16281	71.1116	68.3427	1180750	CDS	Y48G8AL.6_WBcoding_3p_+_-8904	Y48G8AL.6_WBcoding_3p_+_-8904	Y48G8AL.11_WBcoding_3p_-_-17858	NA	NA	NA	NA	NA	NA	NA	NA	NA	NA	NA	NA	Y48G8AL.6_AGmRNA_3p_+_-10084	Y48G8AL.11_AGmRNA_3p_-_-17794	NA	NA	NA	NA
I 1189286	I	1186198	1194700	.	0	.	4.99589	67.4811	64.896	1189286	CDS	Y48G8AL.6_WBcoding_3p_+_-368	Y48G8AL.6_WBcoding_3p_+_-368	Y48G8AL.5_WBcoding_3p_+_-21722	NA	NA	NA	NA	NA	NA	NA	NA	NA	NA	NA	NA	Y48G8AL.6_AGmRNA_3p_+_-1548	Y48G8AL.5_AGmRNA_3p_+_-65491	NA	NA	NA	NA
I 1195928	I	1194801	1199368	.	0	.	4.56341	53.5581	51.5906	1195928	AG1201	RIT1M.1820_AGncRNA_3p_-_+2484	Y48G8AL.5_WBcoding_3p_+_-15080	NA	NA	NA	NA	NA	NA	NA	NA	NA	NA	NA	NA	RIT1M.1820_AGncRNA_3p_-_+2484	Y48G8AL.5_AGmRNA_3p_+_-58849	NA	NA	NA	NA
I 1200529	I	1199494	1200872	.	0	.	2.48527	13.9125	13.0246	1200529	CDS	Y48G8AL.5_WBcoding_3p_+_-10479	Y48G8AL.5_WBcoding_3p_+_-10479	NA	NA	NA	NA	NA	NA	NA	NA	NA	NA	NA	NA	Y48G8AL.5_AGmRNA_3p_+_-54248	NA	NA	NA	NA
I 1201230	I	1201064	1201350	.	0	.	2.42611	12.6684	11.8015	1201230	CDS	Y48G8AL.5_WBcoding_3p_+_-9778	Y48G8AL.5_WBcoding_3p_+_-9778	NA	NA	NA	NA	NA	NA	NA	NA	NA	NA	NA	NA	Y48G8AL.5_AGmRNA_3p_+_-53547	NA	NA	NA	NA
I 1203500	I	1201555	1204873	.	0	.	3.11929	23.688	22.6233	1203500	CDS	Y48G8AL.5_WBcoding_3p_+_-7508	Y48G8AL.5_WBcoding_3p_+_-7508	NA	NA	NA	NA	NA	NA	NA	NA	NA	NA	NA	NA	Y48G8AL.5_AGmRNA_3p_+_-51277	NA	NA	NA	NA
I 1206568	I	1206425	1206849	.	0	.	2.68605	16.4973	15.5652	1206568	CDS	Y48G8AL.5_WBcoding_3p_+_-4440	Y48G8AL.5_WBcoding_3p_+_-4440	NA	NA	NA	NA	NA	NA	NA	NA	NA	NA	NA	NA	Y48G8AL.5_AGmRNA_3p_+_-48209	NA	NA	NA	NA
I 1209373	I	1206960	1213104	.	0	.	4.67893	56.2763	54.1962	1209373	CDS	Y48G8AL.5_WBcoding_3p_+_-1635	Y48G8AL.5_WBcoding_3p_+_-1635	Y48G8AL.1_WBcoding_3p_+_-45300	NA	NA	NA	NA	NA	NA	NA	NA	NA	NA	NA	NA	Y48G8AL.5_AGmRNA_3p_+_-45404	NA	NA	NA	NA
I 1213784	I	1213696	1214259	.	0	.	1.93372	7.13265	6.36327	1213784	CDS	Y48G8AL.1_WBcoding_3p_+_-40889	Y48G8AL.1_WBcoding_3p_+_-40889	NA	NA	NA	NA	NA	NA	NA	NA	NA	NA	NA	NA	Y48G8AL.5_AGmRNA_3p_+_-40993	NA	NA	NA	NA
I 1221471	I	1221031	1221856	.	0	.	2.16617	9.24869	8.43889	1221471	CDS	Y48G8AL.1_WBcoding_3p_+_-33202	Y48G8AL.1_WBcoding_3p_+_-33202	NA	NA	NA	NA	NA	NA	NA	NA	NA	NA	NA	NA	Y48G8AL.5_AGmRNA_3p_+_-33306	NA	NA	NA	NA
I 1222626	I	1222486	1222837	.	0	.	2.25282	10.3405	9.51238	1222626	CDS	Y48G8AL.1_WBcoding_3p_+_-32047	Y48G8AL.1_WBcoding_3p_+_-32047	NA	NA	NA	NA	NA	NA	NA	NA	NA	NA	NA	NA	Y48G8AL.5_AGmRNA_3p_+_-32151	NA	NA	NA	NA
I 1223413	I	1223097	1223894	.	0	.	2.39723	12.2675	11.4072	1223413	CDS	Y48G8AL.1_WBcoding_3p_+_-31260	Y48G8AL.1_WBcoding_3p_+_-31260	NA	NA	NA	NA	NA	NA	NA	NA	NA	NA	NA	NA	Y48G8AL.5_AGmRNA_3p_+_-31364	NA	NA	NA	NA
I 1225265	I	1223978	1225554	.	0	.	2.75729	18.5293	17.5645	1225265	AG1201	Y48G8AL.13_AGmRNA_3p_-_-1305	Y48G8AL.13_WBcoding_3p_-_-1306	Y48G8AL.1_WBcoding_3p_+_-29408	NA	NA	NA	NA	NA	NA	NA	NA	NA	NA	NA	NA	Y48G8AL.13_AGmRNA_3p_-_-1305	Y48G8AL.5_AGmRNA_3p_+_-29512	NA	NA	NA	NA
I 1232457	I	1232324	1232752	.	0	.	2.7727	17.8577	16.9019	1232457	CDS	Y48G8AL.1_WBcoding_3p_+_-22216	Y48G8AL.1_WBcoding_3p_+_-22216	NA	NA	NA	NA	NA	NA	NA	NA	NA	NA	NA	NA	Y48G8AL.5_AGmRNA_3p_+_-22320	NA	NA	NA	NA
I 1234222	I	1233672	1234460	.	0	.	2.48388	13.4854	12.6047	1234222	CDS	Y48G8AL.1_WBcoding_3p_+_-20451	Y48G8AL.1_WBcoding_3p_+_-20451	NA	NA	NA	NA	NA	NA	NA	NA	NA	NA	NA	NA	Y48G8AL.5_AGmRNA_3p_+_-20555	NA	NA	NA	NA
I 1235697	I	1235642	1235796	.	0	.	2.39723	12.2675	11.4072	1235697	CDS	Y48G8AL.1_WBcoding_3p_+_-18976	Y48G8AL.1_WBcoding_3p_+_-18976	NA	NA	NA	NA	NA	NA	NA	NA	NA	NA	NA	NA	Y48G8AL.5_AGmRNA_3p_+_-19080	NA	NA	NA	NA
I 1236259	I	1236134	1236389	.	0	.	2.59941	15.178	14.2686	1236259	CDS	Y48G8AL.1_WBcoding_3p_+_-18414	Y48G8AL.1_WBcoding_3p_+_-18414	NA	NA	NA	NA	NA	NA	NA	NA	NA	NA	NA	NA	Y48G8AL.5_AGmRNA_3p_+_-18518	NA	NA	NA	NA
I 1236525	I	1236474	1236733	.	0	.	2.07953	8.20724	7.41536	1236525	CDS	Y48G8AL.1_WBcoding_3p_+_-18148	Y48G8AL.1_WBcoding_3p_+_-18148	NA	NA	NA	NA	NA	NA	NA	NA	NA	NA	NA	NA	Y48G8AL.5_AGmRNA_3p_+_-18252	NA	NA	NA	NA
I 1238247	I	1237516	1238825	.	0	.	2.83047	18.787	17.8145	1238247	CDS	Y48G8AL.1_WBcoding_3p_+_-16426	Y48G8AL.1_WBcoding_3p_+_-16426	NA	NA	NA	NA	NA	NA	NA	NA	NA	NA	NA	NA	Y48G8AL.5_AGmRNA_3p_+_-16530	NA	NA	NA	NA
I 1239612	I	1239100	1239668	.	0	.	2.02176	7.54189	6.76172	1239612	CDS	Y48G8AL.1_WBcoding_3p_+_-15061	Y48G8AL.1_WBcoding_3p_+_-15061	NA	NA	NA	NA	NA	NA	NA	NA	NA	NA	NA	NA	Y48G8AL.5_AGmRNA_3p_+_-15165	NA	NA	NA	NA
I 1239924	I	1239789	1240189	.	0	.	2.33947	11.481	10.6338	1239924	CDS	Y48G8AL.1_WBcoding_3p_+_-14749	Y48G8AL.1_WBcoding_3p_+_-14749	NA	NA	NA	NA	NA	NA	NA	NA	NA	NA	NA	NA	Y48G8AL.5_AGmRNA_3p_+_-14853	NA	NA	NA	NA
I 1240347	I	1240284	1240448	.	0	.	1.81959	5.40507	4.66469	1240347	CDS	Y48G8AL.1_WBcoding_3p_+_-14326	Y48G8AL.1_WBcoding_3p_+_-14326	NA	NA	NA	NA	NA	NA	NA	NA	NA	NA	NA	NA	Y48G8AL.5_AGmRNA_3p_+_-14430	NA	NA	NA	NA
I 1241521	I	1241085	1241664	.	0	.	2.76824	18.1459	17.1891	1241521	CDS	Y48G8AL.1_WBcoding_3p_+_-13152	Y48G8AL.1_WBcoding_3p_+_-13152	NA	NA	NA	NA	NA	NA	NA	NA	NA	NA	NA	NA	Y48G8AL.5_AGmRNA_3p_+_-13256	NA	NA	NA	NA
I 1242987	I	1242719	1243229	.	0	.	2.22394	9.97108	9.14914	1242987	CDS	Y48G8AL.1_WBcoding_3p_+_-11686	Y48G8AL.1_WBcoding_3p_+_-11686	NA	NA	NA	NA	NA	NA	NA	NA	NA	NA	NA	NA	Y48G8AL.5_AGmRNA_3p_+_-11790	NA	NA	NA	NA
I 1244689	I	1244594	1244822	.	0	.	1.73294	4.5856	3.86168	1244689	CDS	Y48G8AL.1_WBcoding_3p_+_-9984	Y48G8AL.1_WBcoding_3p_+_-9984	NA	NA	NA	NA	NA	NA	NA	NA	NA	NA	NA	NA	Y48G8AL.5_AGmRNA_3p_+_-10088	NA	NA	NA	NA
I 1247834	I	1246782	1248393	.	0	.	3.8134	37.8059	36.4023	1247834	CDS	Y48G8AL.1_WBcoding_3p_+_-6839	Y48G8AL.1_WBcoding_3p_+_-6839	NA	NA	NA	NA	NA	NA	NA	NA	NA	NA	NA	NA	Y48G8AL.5_AGmRNA_3p_+_-6943	NA	NA	NA	NA
I 1248631	I	1248561	1248812	.	0	.	2.02176	7.54189	6.76172	1248631	CDS	Y48G8AL.1_WBcoding_3p_+_-6042	Y48G8AL.1_WBcoding_3p_+_-6042	NA	NA	NA	NA	NA	NA	NA	NA	NA	NA	NA	NA	Y48G8AL.5_AGmRNA_3p_+_-6146	NA	NA	NA	NA
I 1308114	I	1307990	1308144	.	0	.	1.93511	6.58877	5.82591	1308114	CDS	K12C11.4_WBcoding_3p_+_-20116	K12C11.4_WBcoding_3p_+_-20116	NA	NA	NA	NA	NA	NA	NA	NA	NA	NA	NA	NA	K12C11.4_AGmRNA_3p_+_-20534	NA	NA	NA	NA
I 1309344	I	1309152	1309628	.	0	.	2.26391	10.8986	10.0636	1309344	CDS	K12C11.4_WBcoding_3p_+_-18886	K12C11.4_WBcoding_3p_+_-18886	NA	NA	NA	NA	NA	NA	NA	NA	NA	NA	NA	NA	K12C11.4_AGmRNA_3p_+_-19304	NA	NA	NA	NA
I 1320542	I	1320319	1320827	.	0	.	2.455	13.0744	12.2006	1320542	CDS	K12C11.4_WBcoding_3p_+_-7688	K12C11.4_WBcoding_3p_+_-7688	NA	NA	NA	NA	NA	NA	NA	NA	NA	NA	NA	NA	K12C11.4_AGmRNA_3p_+_-8106	NA	NA	NA	NA
I 1322119	I	1321892	1322151	.	0	.	1.90623	6.28335	5.52614	1322119	CDS	K12C11.4_WBcoding_3p_+_-6111	K12C11.4_WBcoding_3p_+_-6111	NA	NA	NA	NA	NA	NA	NA	NA	NA	NA	NA	NA	K12C11.4_AGmRNA_3p_+_-6529	NA	NA	NA	NA
I 1323395	I	1323267	1323791	.	0	.	2.2817	10.7154	9.88096	1323395	CDS	K12C11.4_WBcoding_3p_+_-4835	K12C11.4_WBcoding_3p_+_-4835	NA	NA	NA	NA	NA	NA	NA	NA	NA	NA	NA	NA	K12C11.4_AGmRNA_3p_+_-5253	NA	NA	NA	NA
I 1324723	I	1324515	1324947	.	0	.	2.11855	8.83357	8.03484	1324723	CDS	K12C11.4_WBcoding_3p_+_-3507	K12C11.4_WBcoding_3p_+_-3507	NA	NA	NA	NA	NA	NA	NA	NA	NA	NA	NA	NA	K12C11.4_AGmRNA_3p_+_-3925	NA	NA	NA	NA
I 1326388	I	1326052	1326603	.	0	.	2.18536	10.903	10.068	1326388	CDS	K12C11.4_WBcoding_3p_+_-1842	K12C11.4_WBcoding_3p_+_-1842	NA	NA	NA	NA	NA	NA	NA	NA	NA	NA	NA	NA	K12C11.4_AGmRNA_3p_+_-2260	NA	NA	NA	NA
I 1342272	I	1340394	1345077	.	0	.	4.99664	63.9679	61.5335	1342272	CDS	K12C11.2_WBcoding_3p_+_+1012	K12C11.2_WBcoding_3p_+_+1012	K12C11.1_WBcoding_3p_-_-1050	NA	NA	NA	NA	NA	NA	NA	NA	NA	NA	NA	NA	K12C11.1_AGmRNA_3p_-_-1012	K12C11.2_AGmRNA_3p_+_+1068	RIT1M.580_AGncRNA_3p_-_-2497	NA	NA	NA	NA
I 1348602	I	1348212	1349511	.	0	.	2.67539	17.1778	16.2373	1348602	AG1201	Y92H12BL.1_AGmRNA_3p_+_-9917	Y92H12BL.1_WBcoding_3p_+_-10995	NA	NA	NA	NA	NA	NA	NA	NA	NA	NA	NA	NA	Y92H12BL.1_AGmRNA_3p_+_-9917	NA	NA	NA	NA
I 1351654	I	1349754	1352111	.	0	.	5.0544	65.3993	62.8961	1351654	AG1201	Y92H12BL.1_AGmRNA_3p_+_-6865	Y92H12BL.1_WBcoding_3p_+_-7943	NA	NA	NA	NA	NA	NA	NA	NA	NA	NA	NA	NA	Y92H12BL.1_AGmRNA_3p_+_-6865	NA	NA	NA	NA
I 1352409	I	1352265	1352638	.	0	.	2.59941	15.178	14.2686	1352409	AG1201	Y92H12BL.1_AGmRNA_3p_+_-6110	Y92H12BL.1_WBcoding_3p_+_-7188	NA	NA	NA	NA	NA	NA	NA	NA	NA	NA	NA	NA	Y92H12BL.1_AGmRNA_3p_+_-6110	NA	NA	NA	NA
I 1352882	I	1352716	1353566	.	0	.	3.17705	24.7169	23.6314	1352882	AG1201	Y92H12BL.1_AGmRNA_3p_+_-5637	Y92H12BL.1_WBcoding_3p_+_-6715	NA	NA	NA	NA	NA	NA	NA	NA	NA	NA	NA	NA	Y92H12BL.1_AGmRNA_3p_+_-5637	NA	NA	NA	NA
I 1353786	I	1353708	1353923	.	0	.	2.2817	10.7154	9.88096	1353786	AG1201	Y92H12BL.1_AGmRNA_3p_+_-4733	Y92H12BL.1_WBcoding_3p_+_-5811	NA	NA	NA	NA	NA	NA	NA	NA	NA	NA	NA	NA	Y92H12BL.1_AGmRNA_3p_+_-4733	NA	NA	NA	NA
I 1354686	I	1354131	1357106	.	0	.	4.2457	46.3119	44.6242	1354686	AG1201	Y92H12BL.1_AGmRNA_3p_+_-3833	Y92H12BL.1_WBcoding_3p_+_-4911	NA	NA	NA	NA	NA	NA	NA	NA	NA	NA	NA	NA	Y92H12BL.1_AGmRNA_3p_+_-3833	NA	NA	NA	NA
I 1357665	I	1357244	1357884	.	0	.	3.55252	31.7732	30.5294	1357665	AG1201	Y92H12BL.1_AGmRNA_3p_+_-854	Y92H12BL.1_WBcoding_3p_+_-1932	NA	NA	NA	NA	NA	NA	NA	NA	NA	NA	NA	NA	Y92H12BL.1_AGmRNA_3p_+_-854	NA	NA	NA	NA
I 1358284	I	1358010	1358633	.	0	.	2.42969	13.363	12.4883	1358284	AG1201	Y92H12BL.1_AGmRNA_3p_+_-235	Y92H12BL.1_WBcoding_3p_+_-1313	NA	NA	NA	NA	NA	NA	NA	NA	NA	NA	NA	NA	Y92H12BL.1_AGmRNA_3p_+_-235	NA	NA	NA	NA
I 1365501	I	1365363	1365909	.	0	.	2.62829	15.6131	14.6962	1365501	AG1201	Y92H12BL.5_AGmRNA_3p_+_-10378	Y92H12BL.5_WBcoding_3p_+_-10384	NA	NA	NA	NA	NA	NA	NA	NA	NA	NA	NA	NA	Y92H12BL.5_AGmRNA_3p_+_-10378	NA	NA	NA	NA
I 1374556	I	1374347	1374673	.	0	.	2.16617	9.24869	8.43889	1374556	AG1201	Y92H12BL.5_AGmRNA_3p_+_-1323	Y92H12BL.5_WBcoding_3p_+_-1329	NA	NA	NA	NA	NA	NA	NA	NA	NA	NA	NA	NA	Y92H12BL.5_AGmRNA_3p_+_-1323	NA	NA	NA	NA
I 1375609	I	1375481	1375763	.	0	.	2.59941	15.178	14.2686	1375609	AG1201	Y92H12BL.5_AGmRNA_3p_+_-270	Y92H12BL.5_WBcoding_3p_+_-276	NA	NA	NA	NA	NA	NA	NA	NA	NA	NA	NA	NA	Y92H12BL.5_AGmRNA_3p_+_-270	NA	NA	NA	NA
I 1376055	I	1375960	1376361	.	0	.	2.39723	12.2675	11.4072	1376055	CDS	NA	NA	NA	NA	NA	NA	NA	NA	NA	NA	NA	NA	NA	NA	NA	NA	NA
I 1379343	I	1376631	1379977	.	0	.	4.13017	43.7636	42.1657	1379343	CDS	Y92H12BL.2_WBcoding_3p_+_+237	Y92H12BL.2_WBcoding_3p_+_+237	Y92H12BL.4_WBcoding_3p_-_-2399	NA	NA	NA	NA	NA	NA	NA	NA	NA	NA	NA	NA	Y92H12BL.2_AGmRNA_3p_+_+237	Y92H12BL.4_AGmRNA_3p_-_-2531	NA	NA	NA	NA
I 1384111	I	1380554	1388050	.	0	.	4.36123	48.9072	47.1236	1384111	AG1201	Y92H12BM.1_AGmRNA_3p_-_+1071	Y92H12BM.1_WBcoding_3p_-_+2148	Y92H12BL.4_WBcoding_3p_-_-7167	NA	NA	NA	NA	NA	NA	NA	NA	NA	NA	NA	NA	Y92H12BM.1_AGmRNA_3p_-_+1071	Y92H12BL.4_AGmRNA_3p_-_-7299	NA	NA	NA	NA
I 1388430	I	1388142	1388490	.	0	.	2.02176	7.54189	6.76172	1388430	CDS	Y92H12BM.1_WBcoding_3p_-_-2171	Y92H12BM.1_WBcoding_3p_-_-2171	NA	NA	NA	NA	NA	NA	NA	NA	NA	NA	NA	NA	Y92H12BM.1_AGmRNA_3p_-_-3248	NA	NA	NA	NA
I 1391183	I	1388822	1392991	.	0	.	4.36123	48.9072	47.1236	1391183	CDS	Y92H12BM.1_WBcoding_3p_-_-4924	Y92H12BM.1_WBcoding_3p_-_-4924	NA	NA	NA	NA	NA	NA	NA	NA	NA	NA	NA	NA	Y92H12BM.1_AGmRNA_3p_-_-6001	NA	NA	NA	NA
I 1393933	I	1393138	1394155	.	0	.	2.42611	12.6684	11.8015	1393933	CDS	NA	NA	NA	NA	NA	NA	NA	NA	NA	NA	NA	NA	NA	NA	NA	NA	NA
I 1396045	I	1394529	1400867	.	0	.	4.53452	52.8854	50.9451	1396045	CDS	Y92H12BR.7_WBcoding_3p_+_-6899	Y92H12BR.7_WBcoding_3p_+_-6899	NA	NA	NA	NA	NA	NA	NA	NA	NA	NA	NA	NA	Y92H12BR.7_AGmRNA_3p_+_-9295	NA	NA	NA	NA
I 1402656	I	1401674	1403325	.	0	.	3.94172	42.3099	40.7694	1402656	CDS	Y92H12BR.7_WBcoding_3p_+_-288	Y92H12BR.7_WBcoding_3p_+_-288	NA	NA	NA	NA	NA	NA	NA	NA	NA	NA	NA	NA	Y92H12BR.7_AGmRNA_3p_+_-2684	NA	NA	NA	NA
I 1403623	I	1403407	1403744	.	0	.	2.05064	7.87163	7.08564	1403623	AG1201	Y92H12BR.7_AGmRNA_3p_+_-1717	NA	NA	NA	NA	NA	NA	NA	NA	NA	NA	NA	NA	Y92H12BR.7_AGmRNA_3p_+_-1717	NA	NA	NA	NA
I 1404743	I	1404640	1404912	.	0	.	1.93511	6.58877	5.82591	1404743	AG1201	Y92H12BR.7_AGmRNA_3p_+_-597	NA	NA	NA	NA	NA	NA	NA	NA	NA	NA	NA	NA	Y92H12BR.7_AGmRNA_3p_+_-597	NA	NA	NA	NA
I 1406610	I	1405724	1407056	.	0	.	2.7727	17.8577	16.9019	1406610	CDS	Y92H12BR.6_WBcoding_3p_+_-6463	Y92H12BR.6_WBcoding_3p_+_-6463	NA	NA	NA	NA	NA	NA	NA	NA	NA	NA	NA	NA	Y92H12BR.6_AGmRNA_3p_+_-6492	NA	NA	NA	NA
I 1408884	I	1408643	1408943	.	0	.	1.7907	5.12527	4.39043	1408884	CDS	Y92H12BR.6_WBcoding_3p_+_-4189	Y92H12BR.6_WBcoding_3p_+_-4189	NA	NA	NA	NA	NA	NA	NA	NA	NA	NA	NA	NA	Y92H12BR.6_AGmRNA_3p_+_-4218	NA	NA	NA	NA
I 1409336	I	1409194	1409392	.	0	.	1.99288	7.21812	6.44374	1409336	CDS	Y92H12BR.6_WBcoding_3p_+_-3737	Y92H12BR.6_WBcoding_3p_+_-3737	NA	NA	NA	NA	NA	NA	NA	NA	NA	NA	NA	NA	Y92H12BR.6_AGmRNA_3p_+_-3766	NA	NA	NA	NA
I 1414983	I	1413980	1415883	.	0	.	4.70782	56.9625	54.8535	1414983	AG1201	Y92H12BR.2_AGmRNA_3p_-_-1065	Y92H12BR.2_WBcoding_3p_-_-1066	NA	NA	NA	NA	NA	NA	NA	NA	NA	NA	NA	NA	Y92H12BR.2_AGmRNA_3p_-_-1065	NA	NA	NA	NA
I 1416789	I	1416282	1418729	.	0	.	4.42598	56.5262	54.4369	1416789	CDS	Y92H12BR.3_WBcoding_3p_+_-7821	Y92H12BR.3_WBcoding_3p_+_-7821	NA	NA	NA	NA	NA	NA	NA	NA	NA	NA	NA	NA	Y92H12BR.3_AGmRNA_3p_+_-8464	NA	NA	NA	NA
I 1420895	I	1418814	1425037	.	0	.	4.60858	56.0559	53.9932	1420895	CDS	Y92H12BR.3_WBcoding_3p_+_-3715	Y92H12BR.3_WBcoding_3p_+_-3715	NA	NA	NA	NA	NA	NA	NA	NA	NA	NA	NA	NA	Y92H12BR.3_AGmRNA_3p_+_-4358	NA	NA	NA	NA
I 1436567	I	1435885	1437033	.	0	.	4.10129	43.1339	41.5575	1436567	AG1201	Y92H12BR.8_AGmRNA_3p_+_-4728	Y92H12BR.8_WBcoding_3p_+_-4749	NA	NA	NA	NA	NA	NA	NA	NA	NA	NA	NA	NA	Y92H12BR.8_AGmRNA_3p_+_-4728	NA	NA	NA	NA
I 1437425	I	1437308	1440039	.	0	.	4.07241	42.5074	40.9524	1437425	AG1201	Y92H12BR.8_AGmRNA_3p_+_-3870	Y92H12BR.8_WBcoding_3p_+_-3891	NA	NA	NA	NA	NA	NA	NA	NA	NA	NA	NA	NA	Y92H12BR.8_AGmRNA_3p_+_-3870	NA	NA	NA	NA
I 1440858	I	1440292	1441724	.	0	.	4.08503	47.4923	45.7725	1440858	AG1201	Y92H12BR.8_AGmRNA_3p_+_-437	Y92H12BR.8_WBcoding_3p_+_-458	NA	NA	NA	NA	NA	NA	NA	NA	NA	NA	NA	NA	Y92H12BR.8_AGmRNA_3p_+_-437	F37F2.2_AGmRNA_3p_-_+480	NA	NA	NA	NA
I 1442913	I	1441824	1444132	.	0	.	4.53452	52.8854	50.9451	1442913	CDS	F37F2.2_WBcoding_3p_-_-863	F37F2.2_WBcoding_3p_-_-863	NA	NA	NA	NA	NA	NA	NA	NA	NA	NA	NA	NA	F37F2.2_AGmRNA_3p_-_-1575	NA	NA	NA	NA
I 1490409	I	1490296	1490541	.	0	.	2.07953	8.20724	7.41536	1490409	AG1201	Y92H12A.5_AGmRNA_3p_-_+29	F47G6.1_WBcoding_3p_+_-873	NA	NA	NA	NA	NA	NA	NA	NA	NA	NA	NA	NA	Y92H12A.5_AGmRNA_3p_-_+29	F47G6.1_AGmRNA_3p_+_-255	NA	NA	NA	NA
I 1491069	I	1490729	1491713	.	0	.	2.62829	15.6131	14.6962	1491069	CDS	F47G6.1_WBcoding_3p_+_-213	F47G6.1_WBcoding_3p_+_-213	Y92H12A.5_WBcoding_3p_-_+273	NA	NA	NA	NA	NA	NA	NA	NA	NA	NA	NA	NA	Y92H12A.5_AGmRNA_3p_-_-631	NA	NA	NA	NA
I 1492442	I	1491875	1492606	.	0	.	2.455	13.0744	12.2006	1492442	CDS	Y92H12A.5_WBcoding_3p_-_-1100	Y92H12A.5_WBcoding_3p_-_-1100	NA	NA	NA	NA	NA	NA	NA	NA	NA	NA	NA	NA	Y92H12A.5_AGmRNA_3p_-_-2004	NA	NA	NA	NA
I 1493757	I	1493496	1493803	.	0	.	2.05064	7.87163	7.08564	1493757	CDS	Y92H12A.5_WBcoding_3p_-_-2415	Y92H12A.5_WBcoding_3p_-_-2415	NA	NA	NA	NA	NA	NA	NA	NA	NA	NA	NA	NA	Y92H12A.5_AGmRNA_3p_-_-3319	NA	NA	NA	NA
I 1495927	I	1494217	1496490	.	0	.	3.61029	32.9128	31.6405	1495927	CDS	Y92H12A.5_WBcoding_3p_-_-4585	Y92H12A.5_WBcoding_3p_-_-4585	NA	NA	NA	NA	NA	NA	NA	NA	NA	NA	NA	NA	Y92H12A.5_AGmRNA_3p_-_-5489	NA	NA	NA	NA
I 1497079	I	1496568	1497196	.	0	.	3.14817	24.2005	23.1255	1497079	CDS	Y92H12A.5_WBcoding_3p_-_-5737	Y92H12A.5_WBcoding_3p_-_-5737	NA	NA	NA	NA	NA	NA	NA	NA	NA	NA	NA	NA	Y92H12A.5_AGmRNA_3p_-_-6641	NA	NA	NA	NA
I 1499912	I	1497508	1505325	.	0	.	5.02552	64.6824	62.2142	1499912	AG1201	RIT1P.414_AGmRNA_3p_+_-3138	Y92H12A.5_WBcoding_3p_-_-8570	NA	NA	NA	NA	NA	NA	NA	NA	NA	NA	NA	NA	RIT1P.414_AGmRNA_3p_+_-3138	Y92H12A.5_AGmRNA_3p_-_-9474	NA	NA	NA	NA
I 1506312	I	1505405	1506525	.	0	.	3.95688	40.0318	38.557	1506312	CDS	Y92H12A.5_WBcoding_3p_-_-14970	Y92H12A.5_WBcoding_3p_-_-14970	NA	NA	NA	NA	NA	NA	NA	NA	NA	NA	NA	NA	Y92H12A.5_AGmRNA_3p_-_-15874	NA	NA	NA	NA
I 1507142	I	1506641	1507723	.	0	.	3.29258	26.8213	25.6917	1507142	CDS	Y92H12A.5_WBcoding_3p_-_-15800	Y92H12A.5_WBcoding_3p_-_-15800	NA	NA	NA	NA	NA	NA	NA	NA	NA	NA	NA	NA	Y92H12A.5_AGmRNA_3p_-_-16704	NA	NA	NA	NA
I 1508510	I	1508413	1508655	.	0	.	2.10841	8.54867	7.7508	1508510	CDS	Y92H12A.5_WBcoding_3p_-_-17168	Y92H12A.5_WBcoding_3p_-_-17168	NA	NA	NA	NA	NA	NA	NA	NA	NA	NA	NA	NA	Y92H12A.5_AGmRNA_3p_-_-18072	NA	NA	NA	NA
I 1515334	I	1510015	1519259	.	0	.	4.90999	61.8394	59.512	1515334	AG1201	RIT1M.347_AGncRNA_3p_-_+2173	Y92H12A.4_WBcoding_3p_+_-12017	Y92H12A.5_WBcoding_3p_-_-23992	NA	NA	NA	NA	NA	NA	NA	NA	NA	NA	NA	NA	RIT1M.347_AGncRNA_3p_-_+2173	Y92H12A.5_AGmRNA_3p_-_-24896	Y92H12A.3_AGmRNA_3p_+_-25718	NA	NA	NA	NA
I 1520148	I	1520012	1520452	.	0	.	2.22394	9.97108	9.14914	1520148	CDS	Y92H12A.4_WBcoding_3p_+_-7203	Y92H12A.4_WBcoding_3p_+_-7203	NA	NA	NA	NA	NA	NA	NA	NA	NA	NA	NA	NA	Y92H12A.3_AGmRNA_3p_+_-20904	NA	NA	NA	NA
I 1520776	I	1520576	1520918	.	0	.	2.68605	16.4973	15.5652	1520776	CDS	Y92H12A.4_WBcoding_3p_+_-6575	Y92H12A.4_WBcoding_3p_+_-6575	NA	NA	NA	NA	NA	NA	NA	NA	NA	NA	NA	NA	Y92H12A.3_AGmRNA_3p_+_-20276	NA	NA	NA	NA
I 1521458	I	1521291	1521664	.	0	.	2.54164	14.322	13.4272	1521458	CDS	Y92H12A.4_WBcoding_3p_+_-5893	Y92H12A.4_WBcoding_3p_+_-5893	NA	NA	NA	NA	NA	NA	NA	NA	NA	NA	NA	NA	Y92H12A.3_AGmRNA_3p_+_-19594	NA	NA	NA	NA
I 1523962	I	1521858	1527649	.	0	.	4.21682	45.6704	44.0057	1523962	CDS	Y92H12A.4_WBcoding_3p_+_-3389	Y92H12A.4_WBcoding_3p_+_-3389	NA	NA	NA	NA	NA	NA	NA	NA	NA	NA	NA	NA	Y92H12A.3_AGmRNA_3p_+_-17090	NA	NA	NA	NA
I 1529623	I	1529232	1529736	.	0	.	2.39723	12.2675	11.4072	1529623	AG1201	Y92H12A.3_AGmRNA_3p_+_-11429	NA	NA	NA	NA	NA	NA	NA	NA	NA	NA	NA	NA	Y92H12A.3_AGmRNA_3p_+_-11429	NA	NA	NA	NA
I 1529987	I	1529851	1530165	.	0	.	2.62829	15.6131	14.6962	1529987	CDS	Y92H12A.3_WBcoding_3p_+_-4251	Y92H12A.3_WBcoding_3p_+_-4251	NA	NA	NA	NA	NA	NA	NA	NA	NA	NA	NA	NA	Y92H12A.3_AGmRNA_3p_+_-11065	NA	NA	NA	NA
I 1530597	I	1530478	1530878	.	0	.	2.19506	9.60711	8.79127	1530597	CDS	Y92H12A.3_WBcoding_3p_+_-3641	Y92H12A.3_WBcoding_3p_+_-3641	NA	NA	NA	NA	NA	NA	NA	NA	NA	NA	NA	NA	Y92H12A.3_AGmRNA_3p_+_-10455	NA	NA	NA	NA
I 1531596	I	1531346	1531729	.	0	.	2.36835	11.8717	11.018	1531596	CDS	Y92H12A.3_WBcoding_3p_+_-2642	Y92H12A.3_WBcoding_3p_+_-2642	NA	NA	NA	NA	NA	NA	NA	NA	NA	NA	NA	NA	Y92H12A.3_AGmRNA_3p_+_-9456	NA	NA	NA	NA
I 1532601	I	1532244	1534303	.	0	.	4.62117	54.9118	52.8886	1532601	CDS	Y92H12A.3_WBcoding_3p_+_-1637	Y92H12A.3_WBcoding_3p_+_-1637	NA	NA	NA	NA	NA	NA	NA	NA	NA	NA	NA	NA	Y92H12A.3_AGmRNA_3p_+_-8451	NA	NA	NA	NA
I 1551138	I	1550917	1551306	.	0	.	2.42611	12.6684	11.8015	1551138	AG1201	Y92H12A.2_AGmRNA_3p_+_-5014	Y92H12A.2_WBcoding_3p_+_-5059	NA	NA	NA	NA	NA	NA	NA	NA	NA	NA	NA	NA	Y92H12A.2_AGmRNA_3p_+_-5014	NA	NA	NA	NA
I 1553706	I	1553631	1553981	.	0	.	2.31058	11.0955	10.2548	1553706	AG1201	Y92H12A.2_AGmRNA_3p_+_-2446	Y92H12A.2_WBcoding_3p_+_-2491	NA	NA	NA	NA	NA	NA	NA	NA	NA	NA	NA	NA	Y92H12A.2_AGmRNA_3p_+_-2446	NA	NA	NA	NA
I 1555012	I	1554600	1555127	.	0	.	2.37197	12.0314	11.1772	1555012	AG1201	Y92H12A.2_AGmRNA_3p_+_-1140	Y92H12A.2_WBcoding_3p_+_-1185	NA	NA	NA	NA	NA	NA	NA	NA	NA	NA	NA	NA	Y92H12A.2_AGmRNA_3p_+_-1140	NA	NA	NA	NA
I 1555445	I	1555366	1555567	.	0	.	1.91099	6.62816	5.86519	1555445	AG1201	Y92H12A.2_AGmRNA_3p_+_-707	Y92H12A.2_WBcoding_3p_+_-752	NA	NA	NA	NA	NA	NA	NA	NA	NA	NA	NA	NA	Y92H12A.2_AGmRNA_3p_+_-707	NA	NA	NA	NA
I 1563791	I	1563517	1563855	.	0	.	2.02176	7.54189	6.76172	1563791	CDS	NA	NA	NA	NA	NA	NA	NA	NA	NA	NA	NA	NA	NA	NA	NA	NA	NA
I 1564932	I	1564869	1565023	.	0	.	2.25282	10.3405	9.51238	1564932	CDS	NA	NA	NA	NA	NA	NA	NA	NA	NA	NA	NA	NA	NA	NA	NA	NA	NA
I 1567190	I	1566758	1567339	.	0	.	3.23482	25.7615	24.6543	1567190	CDS	Y92H12A.1_WBcoding_3p_+_-13008	Y92H12A.1_WBcoding_3p_+_-13008	NA	NA	NA	NA	NA	NA	NA	NA	NA	NA	NA	NA	Y92H12A.1_AGmRNA_3p_+_-13015	NA	NA	NA	NA
I 1567593	I	1567433	1567828	.	0	.	2.42611	12.6684	11.8015	1567593	CDS	Y92H12A.1_WBcoding_3p_+_-12605	Y92H12A.1_WBcoding_3p_+_-12605	NA	NA	NA	NA	NA	NA	NA	NA	NA	NA	NA	NA	Y92H12A.1_AGmRNA_3p_+_-12612	NA	NA	NA	NA
I 1568041	I	1567938	1568185	.	0	.	2.39723	12.2675	11.4072	1568041	CDS	Y92H12A.1_WBcoding_3p_+_-12157	Y92H12A.1_WBcoding_3p_+_-12157	NA	NA	NA	NA	NA	NA	NA	NA	NA	NA	NA	NA	Y92H12A.1_AGmRNA_3p_+_-12164	NA	NA	NA	NA
I 1570184	I	1569887	1570817	.	0	.	3.03264	22.1743	21.1395	1570184	CDS	Y92H12A.1_WBcoding_3p_+_-10014	Y92H12A.1_WBcoding_3p_+_-10014	NA	NA	NA	NA	NA	NA	NA	NA	NA	NA	NA	NA	Y92H12A.1_AGmRNA_3p_+_-10021	NA	NA	NA	NA
I 1572596	I	1571167	1572998	.	0	.	2.68605	16.4973	15.5652	1572596	CDS	Y92H12A.1_WBcoding_3p_+_-7602	Y92H12A.1_WBcoding_3p_+_-7602	NA	NA	NA	NA	NA	NA	NA	NA	NA	NA	NA	NA	Y92H12A.1_AGmRNA_3p_+_-7609	NA	NA	NA	NA
I 1573309	I	1573137	1573360	.	0	.	1.73294	4.5856	3.86168	1573309	CDS	Y92H12A.1_WBcoding_3p_+_-6889	Y92H12A.1_WBcoding_3p_+_-6889	NA	NA	NA	NA	NA	NA	NA	NA	NA	NA	NA	NA	Y92H12A.1_AGmRNA_3p_+_-6896	NA	NA	NA	NA
I 1573937	I	1573826	1574075	.	0	.	2.59941	15.178	14.2686	1573937	CDS	Y92H12A.1_WBcoding_3p_+_-6261	Y92H12A.1_WBcoding_3p_+_-6261	NA	NA	NA	NA	NA	NA	NA	NA	NA	NA	NA	NA	Y92H12A.1_AGmRNA_3p_+_-6268	NA	NA	NA	NA
I 1574931	I	1574167	1575186	.	0	.	3.93119	41.6343	40.1149	1574931	CDS	Y92H12A.1_WBcoding_3p_+_-5267	Y92H12A.1_WBcoding_3p_+_-5267	NA	NA	NA	NA	NA	NA	NA	NA	NA	NA	NA	NA	Y92H12A.1_AGmRNA_3p_+_-5274	NA	NA	NA	NA
I 1576938	I	1576856	1577156	.	0	.	2.05064	7.87163	7.08564	1576938	CDS	Y92H12A.1_WBcoding_3p_+_-3260	Y92H12A.1_WBcoding_3p_+_-3260	NA	NA	NA	NA	NA	NA	NA	NA	NA	NA	NA	NA	Y92H12A.1_AGmRNA_3p_+_-3267	NA	NA	NA	NA
I 1579644	I	1577304	1579790	.	0	.	3.46588	30.0901	28.8866	1579644	CDS	Y92H12A.1_WBcoding_3p_+_-554	Y92H12A.1_WBcoding_3p_+_-554	NA	NA	NA	NA	NA	NA	NA	NA	NA	NA	NA	NA	Y92H12A.1_AGmRNA_3p_+_-561	NA	NA	NA	NA
I 1604576	I	1601716	1606859	.	0	.	5.42987	74.9397	71.9596	1604576	AG1201	RIT1M.631_AGmRNA_3p_-_-121	Y73E7A.2_WBcoding_3p_+_-2307	NA	NA	NA	NA	NA	NA	NA	NA	NA	NA	NA	NA	RIT1M.631_AGmRNA_3p_-_-121	Y73E7A.2_AGmRNA_3p_+_-2352	NA	NA	NA	NA
I 1609172	I	1607592	1615082	.	0	.	5.0544	65.3993	62.8961	1609172	CDS	Y73E7A.6_WBcoding_3p_-_-1491	Y73E7A.6_WBcoding_3p_-_-1491	Y73E7A.9_WBcoding_3p_+_-10773	NA	NA	NA	NA	NA	NA	NA	NA	NA	NA	NA	NA	Y73E7A.6_AGmRNA_3p_-_-1491	Y73E7A.9_AGmRNA_3p_+_-11264	NA	NA	NA	NA
I 1620168	I	1615471	1621746	.	0	.	4.27458	46.9564	45.2455	1620168	CDS	Y73E7A.9_WBcoding_3p_+_+223	Y73E7A.9_WBcoding_3p_+_+223	Y73E7A.7_WBcoding_3p_-_+1185	NA	NA	NA	NA	NA	NA	NA	NA	NA	NA	NA	NA	Y73E7A.9_AGmRNA_3p_+_-268	Y73E7A.7_AGmRNA_3p_-_+985	NA	NA	NA	NA
I 1622534	I	1622055	1626977	.	0	.	3.95688	40.0318	38.557	1622534	CDS	Y73E7A.7_WBcoding_3p_-_-1181	Y73E7A.7_WBcoding_3p_-_-1181	NA	NA	NA	NA	NA	NA	NA	NA	NA	NA	NA	NA	Y73E7A.7_AGmRNA_3p_-_-1381	NA	NA	NA	NA
I 1627884	I	1627372	1628216	.	0	.	2.25282	10.3405	9.51238	1627884	AG1201	Y73E7A.7_AGmRNA_3p_-_-6731	NA	NA	NA	NA	NA	NA	NA	NA	NA	NA	NA	NA	Y73E7A.7_AGmRNA_3p_-_-6731	NA	NA	NA	NA
I 1630674	I	1628937	1632004	.	0	.	4.36123	48.9072	47.1236	1630674	CDS	Y73E7A.1_WBcoding_3p_+_-2824	Y73E7A.1_WBcoding_3p_+_-2824	NA	NA	NA	NA	NA	NA	NA	NA	NA	NA	NA	NA	Y73E7A.1_AGmRNA_3p_+_-2841	NA	NA	NA	NA
I 1633244	I	1633146	1633579	.	0	.	2.10841	8.54867	7.7508	1633244	CDS	Y73E7A.1_WBcoding_3p_+_-254	Y73E7A.1_WBcoding_3p_+_-254	NA	NA	NA	NA	NA	NA	NA	NA	NA	NA	NA	NA	Y73E7A.1_AGmRNA_3p_+_-271	NA	NA	NA	NA
I 1645635	I	1645581	1645920	.	0	.	2.25282	10.3405	9.51238	1645635	AG1201	Y71G12B.20_AGmRNA_3p_-_-1043	Y71G12B.20_WBcoding_3p_-_-1045	NA	NA	NA	NA	NA	NA	NA	NA	NA	NA	NA	NA	Y71G12B.20_AGmRNA_3p_-_-1043	NA	NA	NA	NA
I 1699876	I	1698144	1701734	.	0	.	4.09587	43.9258	42.3254	1699876	AG1201	RIT1M.1280_AGmRNA_3p_-_-298	Y71G12B.15_WBcoding_3p_+_-1256	Y71G12B.14_WBcoding_3p_+_-1925	NA	NA	NA	NA	NA	NA	NA	NA	NA	NA	NA	NA	RIT1M.1280_AGmRNA_3p_-_-298	Y71G12B.15_AGmRNA_3p_+_-1254	Y71G12B.14_AGmRNA_3p_+_-1964	NA	NA	NA	NA
I 1707609	I	1701821	1712090	.	0	.	4.94065	66.7494	64.1999	1707609	CDS	Y71G12B.13_WBcoding_3p_+_-283	Y71G12B.13_WBcoding_3p_+_-283	Y71G12B.12_WBcoding_3p_+_-7961	NA	NA	NA	NA	NA	NA	NA	NA	NA	NA	NA	NA	Y71G12B.13_AGmRNA_3p_+_-978	RIT1M.1471_AGmRNA_3p_-_+3023	Y71G12B.14_AGmRNA_3p_+_+5769	Y71G12B.12_AGmRNA_3p_+_-7918	NA	NA	NA	NA
I 1712365	I	1712256	1712463	.	0	.	3.00376	21.6779	20.6525	1712365	AG1201	RIT1M.1471_AGmRNA_3p_-_-1733	Y71G12B.12_WBcoding_3p_+_-3205	NA	NA	NA	NA	NA	NA	NA	NA	NA	NA	NA	NA	RIT1M.1471_AGmRNA_3p_-_-1733	Y71G12B.12_AGmRNA_3p_+_-3162	NA	NA	NA	NA
I 1712999	I	1712617	1713632	.	0	.	2.62829	15.6131	14.6962	1712999	AG1201	Y71G12B.12_AGmRNA_3p_+_-2528	Y71G12B.12_WBcoding_3p_+_-2571	NA	NA	NA	NA	NA	NA	NA	NA	NA	NA	NA	NA	Y71G12B.12_AGmRNA_3p_+_-2528	NA	NA	NA	NA
I 1715315	I	1713731	1715460	.	0	.	2.97488	21.1856	20.1693	1715315	AG1201	Y71G12B.12_AGmRNA_3p_+_-212	Y71G12B.12_WBcoding_3p_+_-255	NA	NA	NA	NA	NA	NA	NA	NA	NA	NA	NA	NA	Y71G12B.12_AGmRNA_3p_+_-212	NA	NA	NA	NA
I 1722219	I	1722023	1722468	.	0	.	2.57053	14.7476	13.8455	1722219	AG1201	Y71G12B.11_AGmRNA_3p_+_-18385	Y71G12B.11_WBcoding_3p_+_-18701	NA	NA	NA	NA	NA	NA	NA	NA	NA	NA	NA	NA	Y71G12B.11_AGmRNA_3p_+_-18385	NA	NA	NA	NA
I 1725292	I	1725213	1725429	.	0	.	1.8425	5.99371	5.24213	1725292	AG1201	Y71G12B.11_AGmRNA_3p_+_-15312	Y71G12B.11_WBcoding_3p_+_-15628	NA	NA	NA	NA	NA	NA	NA	NA	NA	NA	NA	NA	Y71G12B.11_AGmRNA_3p_+_-15312	NA	NA	NA	NA
I 1726916	I	1726711	1727210	.	0	.	2.48162	14.9765	14.0738	1726916	AG1201	Y71G12B.11_AGmRNA_3p_+_-13688	Y71G12B.11_WBcoding_3p_+_-14004	NA	NA	NA	NA	NA	NA	NA	NA	NA	NA	NA	NA	Y71G12B.11_AGmRNA_3p_+_-13688	NA	NA	NA	NA
I 1728395	I	1728195	1728809	.	0	.	2.62489	16.0365	15.1183	1728395	AG1201	Y71G12B.11_AGmRNA_3p_+_-12209	Y71G12B.11_WBcoding_3p_+_-12525	NA	NA	NA	NA	NA	NA	NA	NA	NA	NA	NA	NA	Y71G12B.11_AGmRNA_3p_+_-12209	NA	NA	NA	NA
I 1731390	I	1730891	1731505	.	0	.	2.27559	10.7761	9.94152	1731390	AG1201	Y71G12B.11_AGmRNA_3p_+_-9214	Y71G12B.11_WBcoding_3p_+_-9530	NA	NA	NA	NA	NA	NA	NA	NA	NA	NA	NA	NA	Y71G12B.11_AGmRNA_3p_+_-9214	NA	NA	NA	NA
I 1734822	I	1734534	1735948	.	0	.	2.13315	10.0681	9.24584	1734822	AG1201	RIT1M.876_AGncRNA_3p_-_-467	Y71G12B.11_WBcoding_3p_+_-6098	NA	NA	NA	NA	NA	NA	NA	NA	NA	NA	NA	NA	RIT1M.876_AGncRNA_3p_-_-467	Y71G12B.11_AGmRNA_3p_+_-5782	NA	NA	NA	NA
I 1737135	I	1736112	1739210	.	0	.	2.68605	16.4973	15.5652	1737135	ncRNA	frag50_LUncRNA_3p_-_+1480	Y71G12B.11_WBcoding_3p_+_-3785	NA	NA	NA	NA	frag50_LUncRNA_3p_-_+1480	Y71G12B.29a_WBmiRNA_3p_+_-1540	Y71G12B.29_WBmiRNA_3p_+_-1600	NA	NA	NA	NA	NA	NA	NA	NA	RIT1M.876_AGncRNA_3p_-_-2780	Y71G12B.11_AGmRNA_3p_+_-3469	NA	NA	NA	NA
I 1739435	I	1739342	1739579	.	0	.	2.07953	8.20724	7.41536	1739435	AG1201	Y71G12B.11_AGmRNA_3p_+_-1169	Y71G12B.11_WBcoding_3p_+_-1485	NA	NA	NA	NA	NA	NA	NA	NA	NA	NA	NA	NA	Y71G12B.11_AGmRNA_3p_+_-1169	NA	NA	NA	NA
I 1740158	I	1740010	1740300	.	0	.	2.74382	17.3997	16.452	1740158	AG1201	Y71G12B.11_AGmRNA_3p_+_-446	Y71G12B.11_WBcoding_3p_+_-762	NA	NA	NA	NA	NA	NA	NA	NA	NA	NA	NA	NA	Y71G12B.11_AGmRNA_3p_+_-446	NA	NA	NA	NA
I 1742579	I	1740587	1743736	.	0	.	4.2457	46.3119	44.6242	1742579	CDS	Y71G12B.11_WBcoding_3p_+_+1659	Y71G12B.11_WBcoding_3p_+_+1659	Y71G12B.24_WBcoding_3p_-_-1930	NA	NA	NA	NA	NA	NA	NA	NA	NA	NA	NA	NA	Y71G12B.24_AGmRNA_3p_-_-1918	Y71G12B.11_AGmRNA_3p_+_+1975	NA	NA	NA	NA
I 1745930	I	1744421	1746011	.	0	.	2.53999	14.8805	13.978	1745930	AG1201	Y71G12B.24_AGmRNA_3p_-_-5269	Y71G12B.24_WBcoding_3p_-_-5281	NA	NA	NA	NA	NA	NA	NA	NA	NA	NA	NA	NA	Y71G12B.24_AGmRNA_3p_-_-5269	NA	NA	NA	NA
I 1750856	I	1746268	1751210	.	0	.	5.34323	72.7026	69.8334	1750856	AG1201	Y71G12B.24_AGmRNA_3p_-_-10195	Y71G12B.24_WBcoding_3p_-_-10207	NA	NA	NA	NA	NA	NA	NA	NA	NA	NA	NA	NA	Y71G12B.24_AGmRNA_3p_-_-10195	NA	NA	NA	NA
I 1759089	I	1751424	1771382	.	0	.	5.38305	81.1515	77.8504	1759089	CDS	Y71G12B.10_WBcoding_3p_+_+4677	Y71G12B.10_WBcoding_3p_+_+4677	Y71G12B.9_WBcoding_3p_+_-7380	Y71G12B.25_WBcoding_3p_-_+12282	Y71G12B.8_WBcoding_3p_+_-31116	NA	NA	NA	NA	NA	NA	NA	NA	NA	NA	NA	NA	Y71G12B.10_AGmRNA_3p_+_+4678	Y71G12B.9_AGmRNA_3p_+_-7902	Y71G12B.25_AGmRNA_3p_-_+12279	Y71G12B.8_AGmRNA_3p_+_-31121	NA	NA	NA	NA
I 1772150	I	1771524	1772274	.	0	.	3.23482	25.7615	24.6543	1772150	CDS	Y71G12B.25_WBcoding_3p_-_-779	Y71G12B.25_WBcoding_3p_-_-779	Y71G12B.8_WBcoding_3p_+_-18055	NA	NA	NA	NA	NA	NA	NA	NA	NA	NA	NA	NA	Y71G12B.25_AGmRNA_3p_-_-782	Y71G12B.8_AGmRNA_3p_+_-18060	NA	NA	NA	NA
I 1773531	I	1773386	1773666	.	0	.	2.04304	8.08148	7.29476	1773531	CDS	Y71G12B.25_WBcoding_3p_-_-2160	Y71G12B.25_WBcoding_3p_-_-2160	Y71G12B.8_WBcoding_3p_+_-16674	NA	NA	NA	NA	NA	NA	NA	NA	NA	NA	NA	NA	Y71G12B.25_AGmRNA_3p_-_-2163	Y71G12B.8_AGmRNA_3p_+_-16679	NA	NA	NA	NA
I 1789676	I	1782879	1790248	.	0	.	4.62117	54.9118	52.8886	1789676	CDS	Y71G12B.8_WBcoding_3p_+_-529	Y71G12B.8_WBcoding_3p_+_-529	NA	NA	NA	NA	NA	NA	NA	NA	NA	NA	NA	NA	Y71G12B.8_AGmRNA_3p_+_-534	NA	NA	NA	NA
I 1824454	I	1823402	1825974	.	0	.	5.19882	69.021	66.3393	1824454	CDS	Y71G12B.1_WBcoding_3p_+_-1515	Y71G12B.1_WBcoding_3p_+_-1515	NA	NA	NA	NA	NA	NA	NA	NA	NA	NA	NA	NA	Y71G12B.1_AGmRNA_3p_+_-1515	NA	NA	NA	NA
I 1834419	I	1831557	1835496	.	0	.	6.3543	101.345	96.8223	1834419	AG1201	RIT1M.1208_AGncRNA_3p_-_+345	C53H9.2_WBcoding_3p_+_-347	C53H9.1_WBcoding_3p_+_-1022	C53H9.3_WBcoding_3p_-_-2302	Y71G12B.28_WBcoding_3p_+_+2355	NA	NA	NA	NA	NA	NA	NA	NA	NA	NA	NA	NA	RIT1M.1208_AGncRNA_3p_-_+345	C53H9.2_AGmRNA_3p_+_-345	C53H9.1_AGmRNA_3p_+_-1021	C53H9.3_AGmRNA_3p_-_-2250	RIT1P.1749_AGmRNA_3p_+_+2548	NA	NA	NA	NA
I 1838515	I	1838167	1838652	.	0	.	2.38859	12.4427	11.5818	1838515	CDS	M01D7.7_WBcoding_3p_+_-2678	M01D7.7_WBcoding_3p_+_-2678	NA	NA	NA	NA	NA	NA	NA	NA	NA	NA	NA	NA	M01D7.7_AGmRNA_3p_+_-3945	NA	NA	NA	NA
I 1840603	I	1838744	1841124	.	0	.	3.39586	29.98	28.7865	1840603	ncRNA	frag51_LUncRNA_3p_-_+77	M01D7.7_WBcoding_3p_+_-590	NA	NA	NA	NA	frag51_LUncRNA_3p_-_+77	NA	NA	NA	NA	NA	NA	NA	NA	RIT1M.1058_AGncRNA_3p_-_-1852	RIT1M.1452_AGncRNA_3p_-_-1852	M01D7.7_AGmRNA_3p_+_-1857	M01D7.6_AGmRNA_3p_+_-2625	NA	NA	NA	NA
I 1842882	I	1842217	1843439	.	0	.	4.44788	50.8837	49.0234	1842882	AG1201	M01D7.6_AGmRNA_3p_+_-346	M01D7.6_WBcoding_3p_+_-639	M01D7.5_WBcoding_3p_+_-1089	NA	NA	NA	NA	NA	NA	NA	NA	NA	NA	NA	NA	M01D7.6_AGmRNA_3p_+_-346	M01D7.7_AGmRNA_3p_+_+422	M01D7.5_AGmRNA_3p_+_-1088	NA	NA	NA	NA
I 1863054	I	1862728	1863735	.	0	.	3.09041	23.1794	22.1251	1863054	AG1201	M01D7.2_AGmRNA_3p_-_-200	M01D7.2_WBcoding_3p_-_-440	NA	NA	NA	NA	NA	NA	NA	NA	NA	NA	NA	NA	M01D7.2_AGmRNA_3p_-_-200	NA	NA	NA	NA
I 1865641	I	1864288	1866522	.	0	.	2.95836	22.6798	21.6353	1865641	AG1201	M01D7.2_AGmRNA_3p_-_-2787	M01D7.2_WBcoding_3p_-_-3027	NA	NA	NA	NA	NA	NA	NA	NA	NA	NA	NA	NA	M01D7.2_AGmRNA_3p_-_-2787	NA	NA	NA	NA
I 1866832	I	1866718	1866868	.	0	.	1.84847	5.69142	4.94547	1866832	AG1201	M01D7.2_AGmRNA_3p_-_-3978	M01D7.2_WBcoding_3p_-_-4218	NA	NA	NA	NA	NA	NA	NA	NA	NA	NA	NA	NA	M01D7.2_AGmRNA_3p_-_-3978	NA	NA	NA	NA
I 1867293	I	1867066	1867524	.	0	.	2.39723	12.2675	11.4072	1867293	AG1201	M01D7.2_AGmRNA_3p_-_-4439	M01D7.2_WBcoding_3p_-_-4679	NA	NA	NA	NA	NA	NA	NA	NA	NA	NA	NA	NA	M01D7.2_AGmRNA_3p_-_-4439	NA	NA	NA	NA
I 1868679	I	1867602	1868871	.	0	.	2.946	20.6974	19.6902	1868679	AG1201	M01D7.2_AGmRNA_3p_-_-5825	M01D7.2_WBcoding_3p_-_-6065	NA	NA	NA	NA	NA	NA	NA	NA	NA	NA	NA	NA	M01D7.2_AGmRNA_3p_-_-5825	NA	NA	NA	NA
I 1869203	I	1869005	1872381	.	0	.	3.2637	26.2895	25.1713	1869203	AG1201	M01D7.2_AGmRNA_3p_-_-6349	M01D7.2_WBcoding_3p_-_-6589	NA	NA	NA	NA	NA	NA	NA	NA	NA	NA	NA	NA	M01D7.2_AGmRNA_3p_-_-6349	NA	NA	NA	NA
I 1875103	I	1874315	1875536	.	0	.	3.03264	22.1743	21.1395	1875103	CDS	Y71G12A.3_WBcoding_3p_+_-8371	Y71G12A.3_WBcoding_3p_+_-8371	NA	NA	NA	NA	NA	NA	NA	NA	NA	NA	NA	NA	Y71G12A.3_AGmRNA_3p_+_-9093	NA	NA	NA	NA
I 1876638	I	1876437	1877250	.	0	.	2.83047	18.787	17.8145	1876638	CDS	Y71G12A.3_WBcoding_3p_+_-6836	Y71G12A.3_WBcoding_3p_+_-6836	NA	NA	NA	NA	NA	NA	NA	NA	NA	NA	NA	NA	Y71G12A.3_AGmRNA_3p_+_-7558	NA	NA	NA	NA
I 1879982	I	1879338	1880877	.	0	.	4.18793	45.0318	43.3897	1879982	CDS	Y71G12A.3_WBcoding_3p_+_-3492	Y71G12A.3_WBcoding_3p_+_-3492	NA	NA	NA	NA	NA	NA	NA	NA	NA	NA	NA	NA	Y71G12A.3_AGmRNA_3p_+_-4214	NA	NA	NA	NA
I 1881150	I	1881024	1881553	.	0	.	2.13729	8.89584	8.09202	1881150	CDS	Y71G12A.3_WBcoding_3p_+_-2324	Y71G12A.3_WBcoding_3p_+_-2324	NA	NA	NA	NA	NA	NA	NA	NA	NA	NA	NA	NA	Y71G12A.3_AGmRNA_3p_+_-3046	NA	NA	NA	NA
I 1882542	I	1881744	1882639	.	0	.	2.39723	12.2675	11.4072	1882542	CDS	Y71G12A.3_WBcoding_3p_+_-932	Y71G12A.3_WBcoding_3p_+_-932	NA	NA	NA	NA	NA	NA	NA	NA	NA	NA	NA	NA	Y71G12A.3_AGmRNA_3p_+_-1654	NA	NA	NA	NA
I 1883000	I	1882813	1883539	.	0	.	2.48388	13.4854	12.6047	1883000	CDS	Y71G12A.3_WBcoding_3p_+_-474	Y71G12A.3_WBcoding_3p_+_-474	NA	NA	NA	NA	NA	NA	NA	NA	NA	NA	NA	NA	Y71G12A.3_AGmRNA_3p_+_-1196	NA	NA	NA	NA
I 1896583	I	1895224	1897874	.	0	.	3.81246	37.0082	35.6246	1896583	AG1201	Y71G12A.2_AGmRNA_3p_+_-26404	Y71G12A.2_WBcoding_3p_+_-26515	NA	NA	NA	NA	NA	NA	NA	NA	NA	NA	NA	NA	Y71G12A.2_AGmRNA_3p_+_-26404	NA	NA	NA	NA
I 1898231	I	1898118	1898315	.	0	.	1.87735	5.98421	5.23268	1898231	AG1201	Y71G12A.2_AGmRNA_3p_+_-24756	Y71G12A.2_WBcoding_3p_+_-24867	NA	NA	NA	NA	NA	NA	NA	NA	NA	NA	NA	NA	Y71G12A.2_AGmRNA_3p_+_-24756	NA	NA	NA	NA
I 1899155	I	1898481	1899676	.	0	.	3.40811	28.9859	27.8085	1899155	AG1201	Y71G12A.2_AGmRNA_3p_+_-23832	Y71G12A.2_WBcoding_3p_+_-23943	NA	NA	NA	NA	NA	NA	NA	NA	NA	NA	NA	NA	Y71G12A.2_AGmRNA_3p_+_-23832	NA	NA	NA	NA
I 1899985	I	1899776	1900123	.	0	.	2.85935	19.2581	18.2772	1899985	AG1201	Y71G12A.2_AGmRNA_3p_+_-23002	Y71G12A.2_WBcoding_3p_+_-23113	NA	NA	NA	NA	NA	NA	NA	NA	NA	NA	NA	NA	Y71G12A.2_AGmRNA_3p_+_-23002	NA	NA	NA	NA
I 1900737	I	1900527	1900772	.	0	.	1.964	6.9004	6.13181	1900737	AG1201	Y71G12A.2_AGmRNA_3p_+_-22250	Y71G12A.2_WBcoding_3p_+_-22361	NA	NA	NA	NA	NA	NA	NA	NA	NA	NA	NA	NA	Y71G12A.2_AGmRNA_3p_+_-22250	NA	NA	NA	NA
I 1901316	I	1901089	1901509	.	0	.	2.22394	9.97108	9.14914	1901316	AG1201	Y71G12A.2_AGmRNA_3p_+_-21671	Y71G12A.2_WBcoding_3p_+_-21782	NA	NA	NA	NA	NA	NA	NA	NA	NA	NA	NA	NA	Y71G12A.2_AGmRNA_3p_+_-21671	NA	NA	NA	NA
I 1901848	I	1901722	1901957	.	0	.	2.13729	8.89584	8.09202	1901848	AG1201	Y71G12A.2_AGmRNA_3p_+_-21139	Y71G12A.2_WBcoding_3p_+_-21250	NA	NA	NA	NA	NA	NA	NA	NA	NA	NA	NA	NA	Y71G12A.2_AGmRNA_3p_+_-21139	NA	NA	NA	NA
I 1904436	I	1902179	1905451	.	0	.	4.39011	49.5632	47.7542	1904436	AG1201	Y71G12A.2_AGmRNA_3p_+_-18551	Y71G12A.2_WBcoding_3p_+_-18662	NA	NA	NA	NA	NA	NA	NA	NA	NA	NA	NA	NA	Y71G12A.2_AGmRNA_3p_+_-18551	NA	NA	NA	NA
I 1906390	I	1905699	1906953	.	0	.	3.63917	33.4878	32.2007	1906390	AG1201	Y71G12A.2_AGmRNA_3p_+_-16597	Y71G12A.2_WBcoding_3p_+_-16708	NA	NA	NA	NA	NA	NA	NA	NA	NA	NA	NA	NA	Y71G12A.2_AGmRNA_3p_+_-16597	NA	NA	NA	NA
I 1907389	I	1907208	1907517	.	0	.	2.51276	13.9013	13.0136	1907389	AG1201	Y71G12A.2_AGmRNA_3p_+_-15598	Y71G12A.2_WBcoding_3p_+_-15709	NA	NA	NA	NA	NA	NA	NA	NA	NA	NA	NA	NA	Y71G12A.2_AGmRNA_3p_+_-15598	NA	NA	NA	NA
I 1908735	I	1907766	1909033	.	0	.	4.56341	53.5581	51.5906	1908735	AG1201	Y71G12A.2_AGmRNA_3p_+_-14252	Y71G12A.2_WBcoding_3p_+_-14363	NA	NA	NA	NA	NA	NA	NA	NA	NA	NA	NA	NA	Y71G12A.2_AGmRNA_3p_+_-14252	NA	NA	NA	NA
I 1909546	I	1909260	1909671	.	0	.	1.93511	6.58877	5.82591	1909546	AG1201	Y71G12A.2_AGmRNA_3p_+_-13441	Y71G12A.2_WBcoding_3p_+_-13552	NA	NA	NA	NA	NA	NA	NA	NA	NA	NA	NA	NA	Y71G12A.2_AGmRNA_3p_+_-13441	NA	NA	NA	NA
I 1910639	I	1910028	1911226	.	0	.	3.32147	27.3569	26.2158	1910639	AG1201	Y71G12A.2_AGmRNA_3p_+_-12348	Y71G12A.2_WBcoding_3p_+_-12459	NA	NA	NA	NA	NA	NA	NA	NA	NA	NA	NA	NA	Y71G12A.2_AGmRNA_3p_+_-12348	NA	NA	NA	NA
I 1918061	I	1917557	1918502	.	0	.	3.32147	27.3569	26.2158	1918061	AG1201	RIT1M.1325_AGncRNA_3p_-_-359	Y71G12A.2_WBcoding_3p_+_-5037	NA	NA	NA	NA	NA	NA	NA	NA	NA	NA	NA	NA	RIT1M.1325_AGncRNA_3p_-_-359	Y71G12A.2_AGmRNA_3p_+_-4926	NA	NA	NA	NA
I 1921340	I	1921213	1921382	.	0	.	1.964	6.9004	6.13181	1921340	AG1201	Y71G12A.2_AGmRNA_3p_+_-1647	Y71G12A.2_WBcoding_3p_+_-1758	NA	NA	NA	NA	NA	NA	NA	NA	NA	NA	NA	NA	Y71G12A.2_AGmRNA_3p_+_-1647	NA	NA	NA	NA
I 1922849	I	1922716	1922907	.	0	.	1.84847	5.69142	4.94547	1922849	AG1201	Y71G12A.2_AGmRNA_3p_+_-138	Y71G12A.2_WBcoding_3p_+_-249	NA	NA	NA	NA	NA	NA	NA	NA	NA	NA	NA	NA	Y71G12A.2_AGmRNA_3p_+_-138	NA	NA	NA	NA
I 1925204	I	1923980	1926145	.	0	.	2.88823	19.7336	18.7441	1925204	AG1201	RIT1M.1570_AGncRNA_3p_-_-948	Y51F10.5_WBcoding_3p_+_-7058	NA	NA	NA	NA	NA	NA	NA	NA	NA	NA	NA	NA	RIT1M.1570_AGncRNA_3p_-_-948	Y51F10.5_AGmRNA_3p_+_-7058	NA	NA	NA	NA
I 1926913	I	1926482	1927306	.	0	.	3.66805	34.0662	32.764	1926913	CDS	Y51F10.5_WBcoding_3p_+_-5349	Y51F10.5_WBcoding_3p_+_-5349	NA	NA	NA	NA	NA	NA	NA	NA	NA	NA	NA	NA	Y51F10.5_AGmRNA_3p_+_-5349	NA	NA	NA	NA
I 1927759	I	1927483	1927974	.	0	.	2.10841	8.54867	7.7508	1927759	CDS	Y51F10.5_WBcoding_3p_+_-4503	Y51F10.5_WBcoding_3p_+_-4503	NA	NA	NA	NA	NA	NA	NA	NA	NA	NA	NA	NA	Y51F10.5_AGmRNA_3p_+_-4503	NA	NA	NA	NA
I 1930297	I	1928088	1932430	.	0	.	4.41899	50.222	48.3876	1930297	CDS	Y51F10.5_WBcoding_3p_+_-1965	Y51F10.5_WBcoding_3p_+_-1965	Y51F10.4_WBcoding_3p_+_-14927	NA	NA	NA	NA	NA	NA	NA	NA	NA	NA	NA	NA	Y51F10.5_AGmRNA_3p_+_-1965	Y51F10.4_AGmRNA_3p_+_-14927	NA	NA	NA	NA
I 1932730	I	1932574	1933039	.	0	.	2.12964	8.93035	8.12648	1932730	CDS	Y51F10.4_WBcoding_3p_+_-12494	Y51F10.4_WBcoding_3p_+_-12494	NA	NA	NA	NA	NA	NA	NA	NA	NA	NA	NA	NA	Y51F10.4_AGmRNA_3p_+_-12494	NA	NA	NA	NA
I 1933275	I	1933201	1933391	.	0	.	2.1538	9.55287	8.74218	1933275	CDS	Y51F10.4_WBcoding_3p_+_-11949	Y51F10.4_WBcoding_3p_+_-11949	NA	NA	NA	NA	NA	NA	NA	NA	NA	NA	NA	NA	Y51F10.4_AGmRNA_3p_+_-11949	NA	NA	NA	NA
I 1934073	I	1933873	1934222	.	0	.	2.19254	10.1205	9.29823	1934073	CDS	Y51F10.4_WBcoding_3p_+_-11151	Y51F10.4_WBcoding_3p_+_-11151	NA	NA	NA	NA	NA	NA	NA	NA	NA	NA	NA	NA	Y51F10.4_AGmRNA_3p_+_-11151	NA	NA	NA	NA
I 1934716	I	1934534	1935111	.	0	.	2.89295	21.0355	20.027	1934716	CDS	Y51F10.4_WBcoding_3p_+_-10508	Y51F10.4_WBcoding_3p_+_-10508	NA	NA	NA	NA	NA	NA	NA	NA	NA	NA	NA	NA	Y51F10.4_AGmRNA_3p_+_-10508	NA	NA	NA	NA
I 1935570	I	1935369	1936236	.	0	.	2.21653	11.1109	10.2701	1935570	CDS	Y51F10.4_WBcoding_3p_+_-9654	Y51F10.4_WBcoding_3p_+_-9654	NA	NA	NA	NA	NA	NA	NA	NA	NA	NA	NA	NA	Y51F10.4_AGmRNA_3p_+_-9654	NA	NA	NA	NA
I 1936754	I	1936573	1936867	.	0	.	1.93034	11.4852	10.638	1936754	CDS	Y51F10.4_WBcoding_3p_+_-8470	Y51F10.4_WBcoding_3p_+_-8470	NA	NA	NA	NA	NA	NA	NA	NA	NA	NA	NA	NA	Y51F10.4_AGmRNA_3p_+_-8470	NA	NA	NA	NA
I 1941376	I	1941270	1941564	.	0	.	1.82919	5.95354	5.20668	1941376	CDS	Y51F10.4_WBcoding_3p_+_-3848	Y51F10.4_WBcoding_3p_+_-3848	NA	NA	NA	NA	NA	NA	NA	NA	NA	NA	NA	NA	Y51F10.4_AGmRNA_3p_+_-3848	NA	NA	NA	NA
I 1944930	I	1944791	1945206	.	0	.	3.32147	27.3569	26.2158	1944930	CDS	Y51F10.4_WBcoding_3p_+_-294	Y51F10.4_WBcoding_3p_+_-294	NA	NA	NA	NA	NA	NA	NA	NA	NA	NA	NA	NA	Y51F10.4_AGmRNA_3p_+_-294	NA	NA	NA	NA
I 1950764	I	1950297	1951623	.	0	.	3.32147	27.3569	26.2158	1950764	AG1201	Y51F10.10_AGmRNA_3p_-_-24	Y51F10.10_WBcoding_3p_-_-164	NA	NA	NA	NA	NA	NA	NA	NA	NA	NA	NA	NA	Y51F10.10_AGmRNA_3p_-_-24	NA	NA	NA	NA
I 1957895	I	1951707	1958511	.	0	.	4.07241	42.5074	40.9524	1957895	AG1201	Y51F10.10_AGmRNA_3p_-_-7155	Y51F10.10_WBcoding_3p_-_-7295	NA	NA	NA	NA	NA	NA	NA	NA	NA	NA	NA	NA	Y51F10.10_AGmRNA_3p_-_-7155	NA	NA	NA	NA
I 1959863	I	1958666	1960727	.	0	.	4.90999	61.8394	59.512	1959863	AG1201	Y51F10.11_AGmRNA_3p_+_-6461	NA	NA	NA	NA	NA	NA	NA	NA	NA	NA	NA	NA	Y51F10.11_AGmRNA_3p_+_-6461	NA	NA	NA	NA
I 1961837	I	1960919	1962598	.	0	.	3.69694	34.6479	33.33	1961837	CDS	Y51F10.11_WBcoding_3p_+_-3138	Y51F10.11_WBcoding_3p_+_-3138	NA	NA	NA	NA	NA	NA	NA	NA	NA	NA	NA	NA	Y51F10.11_AGmRNA_3p_+_-4487	NA	NA	NA	NA
I 1963222	I	1962679	1963794	.	0	.	3.40811	28.9859	27.8085	1963222	CDS	Y51F10.11_WBcoding_3p_+_-1753	Y51F10.11_WBcoding_3p_+_-1753	NA	NA	NA	NA	NA	NA	NA	NA	NA	NA	NA	NA	Y51F10.11_AGmRNA_3p_+_-3102	NA	NA	NA	NA
I 1964880	I	1963941	1966190	.	0	.	3.23482	25.7615	24.6543	1964880	CDS	Y51F10.11_WBcoding_3p_+_-95	Y51F10.11_WBcoding_3p_+_-95	NA	NA	NA	NA	NA	NA	NA	NA	NA	NA	NA	NA	Y51F10.11_AGmRNA_3p_+_-1444	NA	NA	NA	NA
I 1967033	I	1966333	1971095	.	0	.	4.25173	48.4675	46.7041	1967033	CDS	Y51F10.3_WBcoding_3p_+_-6852	Y51F10.3_WBcoding_3p_+_-6852	NA	NA	NA	NA	NA	NA	NA	NA	NA	NA	NA	NA	Y51F10.3_AGmRNA_3p_+_-7312	NA	NA	NA	NA
I 1972803	I	1971552	1973466	.	0	.	3.89911	38.8128	37.3755	1972803	CDS	Y51F10.3_WBcoding_3p_+_-1082	Y51F10.3_WBcoding_3p_+_-1082	NA	NA	NA	NA	NA	NA	NA	NA	NA	NA	NA	NA	Y51F10.3_AGmRNA_3p_+_-1542	NA	NA	NA	NA
I 1973656	I	1973569	1973799	.	0	.	2.22394	9.97108	9.14914	1973656	CDS	Y51F10.3_WBcoding_3p_+_-229	Y51F10.3_WBcoding_3p_+_-229	NA	NA	NA	NA	NA	NA	NA	NA	NA	NA	NA	NA	Y51F10.3_AGmRNA_3p_+_-689	NA	NA	NA	NA
I 1979587	I	1978311	1979928	.	0	.	3.69694	34.6479	33.33	1979587	CDS	Y51F10.2_WBcoding_3p_+_-3852	Y51F10.2_WBcoding_3p_+_-3852	NA	NA	NA	NA	NA	NA	NA	NA	NA	NA	NA	NA	Y51F10.2_AGmRNA_3p_+_-3855	NA	NA	NA	NA
I 1980499	I	1980420	1980707	.	0	.	1.99553	8.01284	7.22648	1980499	ncRNA	Y51F10.8_WBte_3p_-_-379	Y51F10.2_WBcoding_3p_+_-2940	NA	NA	NA	NA	Y51F10.8_WBte_3p_-_-379	NA	NA	NA	NA	NA	NA	NA	NA	Y51F10.2_AGmRNA_3p_+_-2943	NA	NA	NA	NA
I 1981620	I	1981023	1983473	.	0	.	3.57225	32.4792	31.2202	1981620	CDS	Y51F10.2_WBcoding_3p_+_-1819	Y51F10.2_WBcoding_3p_+_-1819	NA	NA	NA	NA	NA	NA	NA	NA	NA	NA	NA	NA	Y51F10.2_AGmRNA_3p_+_-1822	NA	NA	NA	NA
I 1987621	I	1987500	1987725	.	0	.	2.51276	13.9013	13.0136	1987621	CDS	NA	NA	NA	NA	NA	NA	NA	NA	NA	NA	NA	NA	NA	NA	NA	NA	NA
I 1990142	I	1988364	1990632	.	0	.	3.84135	37.6065	36.2055	1990142	CDS	Y20F4.3_WBcoding_3p_-_-1416	Y20F4.3_WBcoding_3p_-_-1416	NA	NA	NA	NA	NA	NA	NA	NA	NA	NA	NA	NA	Y20F4.3_AGmRNA_3p_-_-2293	NA	NA	NA	NA
I 1992148	I	1991378	1994204	.	0	.	5.40099	74.1917	71.248	1992148	CDS	Y20F4.3_WBcoding_3p_-_-3422	Y20F4.3_WBcoding_3p_-_-3422	NA	NA	NA	NA	NA	NA	NA	NA	NA	NA	NA	NA	Y20F4.3_AGmRNA_3p_-_-4299	NA	NA	NA	NA
I 1994996	I	1994828	1995152	.	0	.	2.51276	13.9013	13.0136	1994996	CDS	Y20F4.3_WBcoding_3p_-_-6270	Y20F4.3_WBcoding_3p_-_-6270	NA	NA	NA	NA	NA	NA	NA	NA	NA	NA	NA	NA	Y20F4.3_AGmRNA_3p_-_-7147	NA	NA	NA	NA
I 1995447	I	1995349	1995695	.	0	.	2.22394	9.97108	9.14914	1995447	CDS	Y20F4.3_WBcoding_3p_-_-6721	Y20F4.3_WBcoding_3p_-_-6721	NA	NA	NA	NA	NA	NA	NA	NA	NA	NA	NA	NA	Y20F4.3_AGmRNA_3p_-_-7598	NA	NA	NA	NA
I 1996101	I	1995956	1996274	.	0	.	2.54164	14.322	13.4272	1996101	CDS	Y20F4.3_WBcoding_3p_-_-7375	Y20F4.3_WBcoding_3p_-_-7375	NA	NA	NA	NA	NA	NA	NA	NA	NA	NA	NA	NA	Y20F4.3_AGmRNA_3p_-_-8252	NA	NA	NA	NA
I 1996698	I	1996364	1996977	.	0	.	2.25282	10.3405	9.51238	1996698	CDS	Y20F4.3_WBcoding_3p_-_-7972	Y20F4.3_WBcoding_3p_-_-7972	NA	NA	NA	NA	NA	NA	NA	NA	NA	NA	NA	NA	Y20F4.3_AGmRNA_3p_-_-8849	NA	NA	NA	NA
I 1997116	I	1997100	1997360	.	0	.	1.70338	4.43098	3.71209	1997116	CDS	Y20F4.3_WBcoding_3p_-_-8390	Y20F4.3_WBcoding_3p_-_-8390	NA	NA	NA	NA	NA	NA	NA	NA	NA	NA	NA	NA	Y20F4.3_AGmRNA_3p_-_-9267	NA	NA	NA	NA
I 1997769	I	1997587	1997947	.	0	.	2.2817	10.7154	9.88096	1997769	CDS	Y20F4.3_WBcoding_3p_-_-9043	Y20F4.3_WBcoding_3p_-_-9043	NA	NA	NA	NA	NA	NA	NA	NA	NA	NA	NA	NA	Y20F4.3_AGmRNA_3p_-_-9920	NA	NA	NA	NA
I 1999034	I	1998869	1999466	.	0	.	2.09433	8.62182	7.82374	1999034	ncRNA	Y51F10.1_WBte_3p_+_+163	Y20F4.3_WBcoding_3p_-_-10308	NA	NA	NA	NA	Y51F10.1_WBte_3p_+_+163	NA	NA	NA	NA	NA	NA	NA	NA	Y20F4.3_AGmRNA_3p_-_-11185	NA	NA	NA	NA
I 2000068	I	1999923	2000272	.	0	.	2.70564	17.4947	16.5467	2000068	CDS	Y20F4.3_WBcoding_3p_-_-11342	Y20F4.3_WBcoding_3p_-_-11342	NA	NA	NA	NA	NA	NA	NA	NA	NA	NA	NA	NA	Y20F4.3_AGmRNA_3p_-_-12219	NA	NA	NA	NA
I 2001160	I	2000589	2001406	.	0	.	2.54164	14.322	13.4272	2001160	CDS	Y20F4.3_WBcoding_3p_-_-12434	Y20F4.3_WBcoding_3p_-_-12434	NA	NA	NA	NA	NA	NA	NA	NA	NA	NA	NA	NA	Y20F4.3_AGmRNA_3p_-_-13311	NA	NA	NA	NA
I 2002783	I	2002714	2002889	.	0	.	2.05185	8.34181	7.54951	2002783	CDS	Y20F4.3_WBcoding_3p_-_-14057	Y20F4.3_WBcoding_3p_-_-14057	NA	NA	NA	NA	NA	NA	NA	NA	NA	NA	NA	NA	Y20F4.3_AGmRNA_3p_-_-14934	NA	NA	NA	NA
I 2003410	I	2003265	2003476	.	0	.	2.19506	9.60711	8.79127	2003410	CDS	Y20F4.3_WBcoding_3p_-_-14684	Y20F4.3_WBcoding_3p_-_-14684	NA	NA	NA	NA	NA	NA	NA	NA	NA	NA	NA	NA	Y20F4.3_AGmRNA_3p_-_-15561	NA	NA	NA	NA
I 2006113	I	2005284	2009037	.	0	.	3.437	29.5362	28.3459	2006113	CDS	Y20F4.3_WBcoding_3p_-_-17387	Y20F4.3_WBcoding_3p_-_-17387	NA	NA	NA	NA	NA	NA	NA	NA	NA	NA	NA	NA	Y20F4.3_AGmRNA_3p_-_-18264	NA	NA	NA	NA
I 2010135	I	2009364	2010542	.	0	.	3.78358	36.4132	35.0466	2010135	CDS	Y20F4.3_WBcoding_3p_-_-21409	Y20F4.3_WBcoding_3p_-_-21409	NA	NA	NA	NA	NA	NA	NA	NA	NA	NA	NA	NA	Y20F4.3_AGmRNA_3p_-_-22286	NA	NA	NA	NA
I 2028476	I	2028251	2028510	.	0	.	1.87735	5.98421	5.23268	2028476	CDS	Y20F4.2_WBcoding_3p_+_-5475	Y20F4.2_WBcoding_3p_+_-5475	NA	NA	NA	NA	NA	NA	NA	NA	NA	NA	NA	NA	Y20F4.2_AGmRNA_3p_+_-5749	NA	NA	NA	NA
I 2035749	I	2035596	2036018	.	0	.	2.19506	9.60711	8.79127	2035749	CDS	Y20F4.4_WBcoding_3p_-_-1422	Y20F4.4_WBcoding_3p_-_-1422	NA	NA	NA	NA	NA	NA	NA	NA	NA	NA	NA	NA	Y20F4.4_AGmRNA_3p_-_-1422	NA	NA	NA	NA
I 2037325	I	2037202	2037421	.	0	.	1.964	6.9004	6.13181	2037325	CDS	Y20F4.4_WBcoding_3p_-_-2998	Y20F4.4_WBcoding_3p_-_-2998	NA	NA	NA	NA	NA	NA	NA	NA	NA	NA	NA	NA	Y20F4.4_AGmRNA_3p_-_-2998	NA	NA	NA	NA
I 2038038	I	2037984	2038162	.	0	.	2.09477	8.43241	7.6398	2038038	CDS	Y20F4.4_WBcoding_3p_-_-3711	Y20F4.4_WBcoding_3p_-_-3711	NA	NA	NA	NA	NA	NA	NA	NA	NA	NA	NA	NA	Y20F4.4_AGmRNA_3p_-_-3711	NA	NA	NA	NA
I 2039200	I	2038773	2039260	.	0	.	1.83518	6.68776	5.92461	2039200	CDS	Y20F4.4_WBcoding_3p_-_-4873	Y20F4.4_WBcoding_3p_-_-4873	NA	NA	NA	NA	NA	NA	NA	NA	NA	NA	NA	NA	Y20F4.4_AGmRNA_3p_-_-4873	NA	NA	NA	NA
I 2042317	I	2042283	2042436	.	0	.	2.00556	7.49551	6.7202	2042317	CDS	Y20F4.4_WBcoding_3p_-_-7990	Y20F4.4_WBcoding_3p_-_-7990	NA	NA	NA	NA	NA	NA	NA	NA	NA	NA	NA	NA	Y20F4.4_AGmRNA_3p_-_-7990	NA	NA	NA	NA
I 2050963	I	2050843	2051052	.	0	.	1.98263	7.30391	6.52925	2050963	AG1201	Y20F4.5_AGmRNA_3p_-_-65	Y20F4.5_WBcoding_3p_-_-146	NA	NA	NA	NA	NA	NA	NA	NA	NA	NA	NA	NA	Y20F4.5_AGmRNA_3p_-_-65	NA	NA	NA	NA
I 2051527	I	2051336	2051739	.	0	.	2.3293	12.7247	11.8575	2051527	AG1201	Y20F4.5_AGmRNA_3p_-_-629	Y20F4.5_WBcoding_3p_-_-710	NA	NA	NA	NA	NA	NA	NA	NA	NA	NA	NA	NA	Y20F4.5_AGmRNA_3p_-_-629	NA	NA	NA	NA
I 2052178	I	2052077	2052305	.	0	.	2.22394	9.97108	9.14914	2052178	AG1201	Y20F4.5_AGmRNA_3p_-_-1280	Y20F4.5_WBcoding_3p_-_-1361	NA	NA	NA	NA	NA	NA	NA	NA	NA	NA	NA	NA	Y20F4.5_AGmRNA_3p_-_-1280	NA	NA	NA	NA
I 2052989	I	2052873	2053042	.	0	.	2.4335	13.0031	12.135	2052989	AG1201	Y20F4.5_AGmRNA_3p_-_-2091	Y20F4.5_WBcoding_3p_-_-2172	NA	NA	NA	NA	NA	NA	NA	NA	NA	NA	NA	NA	Y20F4.5_AGmRNA_3p_-_-2091	NA	NA	NA	NA
I 2053565	I	2053418	2053659	.	0	.	2.03848	7.95142	7.16514	2053565	AG1201	Y20F4.5_AGmRNA_3p_-_-2667	Y20F4.5_WBcoding_3p_-_-2748	NA	NA	NA	NA	NA	NA	NA	NA	NA	NA	NA	NA	Y20F4.5_AGmRNA_3p_-_-2667	NA	NA	NA	NA
I 2063016	I	2061656	2063967	.	0	.	4.59229	54.2336	52.2383	2063016	CDS	Y37E3.1_WBcoding_3p_-_-1346	Y37E3.1_WBcoding_3p_-_-1346	NA	NA	NA	NA	NA	NA	NA	NA	NA	NA	NA	NA	Y37E3.1_AGmRNA_3p_-_-1346	Y37E3.3_AGmRNA_3p_+_-2053	NA	NA	NA	NA
I 2064528	I	2064154	2066263	.	0	.	4.50564	52.2154	50.3022	2064528	AG1201	Y37E3.3_AGmRNA_3p_+_-541	Y37E3.3_WBcoding_3p_+_-593	Y37E3.4_WBcoding_3p_+_-956	Y37E3.5_WBcoding_3p_+_-4524	NA	NA	NA	NA	NA	NA	NA	NA	NA	NA	NA	NA	Y37E3.3_AGmRNA_3p_+_-541	Y37E3.4_AGmRNA_3p_+_-927	Y37E3.5_AGmRNA_3p_+_-4563	NA	NA	NA	NA
I 2070107	I	2068079	2070766	.	0	.	5.07564	70.3158	67.5866	2070107	ncRNA	Y37E3.21_WBsnoRNA_3p_-_+152	Y37E3.8_WBcoding_3p_-_-425	Y37E3.5_WBcoding_3p_+_+1055	Y37E3.7_WBcoding_3p_-_-1063	NA	NA	NA	NA	Y37E3.21_WBsnoRNA_3p_-_+152	Y37E3.22_WBsnoRNA_3p_-_-220	frag55_LUncRNA_3p_+_-253	frag56_LUncRNA_3p_-_+568	frag54_LUncRNA_3p_-_-1287	NA	NA	NA	NA	NA	NA	NA	NA	RIT1P.1648_AGncRNA_3p_+_+423	Y37E3.5_AGmRNA_3p_+_+1016	Y37E3.7_AGmRNA_3p_-_-2092	NA	NA	NA	NA
I 2072111	I	2071038	2076364	.	0	.	5.21063	73.9397	71.022	2072111	CDS	Y37E3.9_WBcoding_3p_+_-439	Y37E3.9_WBcoding_3p_+_-439	Y37E3.10_WBcoding_3p_+_-4798	NA	NA	NA	NA	NA	NA	NA	NA	NA	NA	NA	NA	Y37E3.9_AGmRNA_3p_+_-506	RIT1M.1853_AGncRNA_3p_-_+3851	Y37E3.10_AGmRNA_3p_+_-4817	NA	NA	NA	NA
I 2076899	I	2076616	2077021	.	0	.	1.964	6.9004	6.13181	2076899	CDS	Y37E3.10_WBcoding_3p_+_-10	Y37E3.10_WBcoding_3p_+_-10	NA	NA	NA	NA	NA	NA	NA	NA	NA	NA	NA	NA	Y37E3.10_AGmRNA_3p_+_-29	RIT1M.1853_AGncRNA_3p_-_-937	NA	NA	NA	NA
I 2077724	I	2077563	2077832	.	0	.	2.33947	11.481	10.6338	2077724	CDS	NA	NA	NA	NA	NA	NA	NA	NA	NA	NA	NA	NA	NA	NA	NA	NA	NA
I 2079587	I	2078966	2080269	.	0	.	2.51276	13.9013	13.0136	2079587	AG1201	Y37E3.11_AGmRNA_3p_+_-6023	Y37E3.11_WBcoding_3p_+_-6094	NA	NA	NA	NA	NA	NA	NA	NA	NA	NA	NA	NA	Y37E3.11_AGmRNA_3p_+_-6023	NA	NA	NA	NA
I 2081103	I	2080643	2082482	.	0	.	3.55252	31.7732	30.5294	2081103	AG1201	Y37E3.11_AGmRNA_3p_+_-4507	Y37E3.11_WBcoding_3p_+_-4578	NA	NA	NA	NA	NA	NA	NA	NA	NA	NA	NA	NA	Y37E3.11_AGmRNA_3p_+_-4507	NA	NA	NA	NA
I 2082923	I	2082663	2083650	.	0	.	2.81189	19.4515	18.4698	2082923	AG1201	Y37E3.11_AGmRNA_3p_+_-2687	Y37E3.11_WBcoding_3p_+_-2758	NA	NA	NA	NA	NA	NA	NA	NA	NA	NA	NA	NA	Y37E3.11_AGmRNA_3p_+_-2687	NA	NA	NA	NA
I 2084762	I	2084675	2084842	.	0	.	2.36835	11.8717	11.018	2084762	ncRNA	frag57_LUncRNA_3p_-_+46	Y37E3.11_WBcoding_3p_+_-919	NA	NA	NA	NA	frag57_LUncRNA_3p_-_+46	NA	NA	NA	NA	NA	NA	NA	NA	Y37E3.11_AGmRNA_3p_+_-848	NA	NA	NA	NA
I 2097633	I	2097202	2099717	.	0	.	4.53452	52.8854	50.9451	2097633	CDS	Y37E3.15_WBcoding_3p_+_-25812	Y37E3.15_WBcoding_3p_+_-25812	NA	NA	NA	NA	NA	NA	NA	NA	NA	NA	NA	NA	Y37E3.15_AGmRNA_3p_+_-25813	NA	NA	NA	NA
I 2100850	I	2099842	2107347	.	0	.	4.71731	58.4096	56.2382	2100850	CDS	Y37E3.15_WBcoding_3p_+_-22595	Y37E3.15_WBcoding_3p_+_-22595	NA	NA	NA	NA	NA	NA	NA	NA	NA	NA	NA	NA	Y37E3.15_AGmRNA_3p_+_-22596	NA	NA	NA	NA
I 2107577	I	2107427	2108395	.	0	.	3.25789	26.4395	25.3205	2107577	AG1201	Y37E3.19_AGmRNA_3p_-_-169	Y37E3.19_WBcoding_3p_-_-172	Y37E3.15_WBcoding_3p_+_-15868	NA	NA	NA	NA	NA	NA	NA	NA	NA	NA	NA	NA	Y37E3.19_AGmRNA_3p_-_-169	Y37E3.15_AGmRNA_3p_+_-15869	NA	NA	NA	NA
I 2112041	I	2109386	2112596	.	0	.	4.13017	43.7636	42.1657	2112041	AG1201	Y37E3.19_AGmRNA_3p_-_-4633	Y37E3.15_WBcoding_3p_+_-11404	NA	NA	NA	NA	NA	NA	NA	NA	NA	NA	NA	NA	Y37E3.19_AGmRNA_3p_-_-4633	Y37E3.15_AGmRNA_3p_+_-11405	NA	NA	NA	NA
I 2113201	I	2112689	2113280	.	0	.	2.25282	10.3405	9.51238	2113201	CDS	Y37E3.15_WBcoding_3p_+_-10244	Y37E3.15_WBcoding_3p_+_-10244	NA	NA	NA	NA	NA	NA	NA	NA	NA	NA	NA	NA	Y37E3.15_AGmRNA_3p_+_-10245	NA	NA	NA	NA
I 2113941	I	2113752	2113988	.	0	.	1.86287	6.15943	5.40724	2113941	CDS	Y37E3.16_WBcoding_3p_-_-283	Y37E3.16_WBcoding_3p_-_-283	Y37E3.15_WBcoding_3p_+_-9504	NA	NA	NA	NA	NA	NA	NA	NA	NA	NA	NA	NA	Y37E3.16_AGmRNA_3p_-_-329	Y37E3.15_AGmRNA_3p_+_-9505	NA	NA	NA	NA
I 2114218	I	2114110	2114305	.	0	.	2.36835	11.8717	11.018	2114218	CDS	Y37E3.16_WBcoding_3p_-_-560	Y37E3.16_WBcoding_3p_-_-560	Y37E3.15_WBcoding_3p_+_-9227	NA	NA	NA	NA	NA	NA	NA	NA	NA	NA	NA	NA	Y37E3.16_AGmRNA_3p_-_-606	Y37E3.15_AGmRNA_3p_+_-9228	NA	NA	NA	NA
I 2115254	I	2115067	2115347	.	0	.	2.02176	7.54189	6.76172	2115254	CDS	Y37E3.16_WBcoding_3p_-_-1596	Y37E3.16_WBcoding_3p_-_-1596	Y37E3.15_WBcoding_3p_+_-8191	NA	NA	NA	NA	NA	NA	NA	NA	NA	NA	NA	NA	Y37E3.16_AGmRNA_3p_-_-1642	Y37E3.15_AGmRNA_3p_+_-8192	NA	NA	NA	NA
I 2115977	I	2115425	2116415	.	0	.	2.7727	17.8577	16.9019	2115977	CDS	Y37E3.16_WBcoding_3p_-_-2319	Y37E3.16_WBcoding_3p_-_-2319	Y37E3.15_WBcoding_3p_+_-7468	NA	NA	NA	NA	NA	NA	NA	NA	NA	NA	NA	NA	Y37E3.16_AGmRNA_3p_-_-2365	Y37E3.15_AGmRNA_3p_+_-7469	NA	NA	NA	NA
I 2121669	I	2121153	2121803	.	0	.	2.07953	8.20724	7.41536	2121669	CDS	Y37E3.15_WBcoding_3p_+_-1776	Y37E3.15_WBcoding_3p_+_-1776	NA	NA	NA	NA	NA	NA	NA	NA	NA	NA	NA	NA	Y37E3.15_AGmRNA_3p_+_-1777	NA	NA	NA	NA
I 2122512	I	2122421	2122653	.	0	.	2.80158	18.3201	17.3561	2122512	CDS	Y37E3.15_WBcoding_3p_+_-933	Y37E3.15_WBcoding_3p_+_-933	NA	NA	NA	NA	NA	NA	NA	NA	NA	NA	NA	NA	Y37E3.15_AGmRNA_3p_+_-934	NA	NA	NA	NA
I 2124306	I	2123975	2124427	.	0	.	1.93511	6.58877	5.82591	2124306	CDS	NA	NA	NA	NA	NA	NA	NA	NA	NA	NA	NA	NA	NA	NA	NA	NA	NA
I 2129018	I	2127943	2129759	.	0	.	2.59941	15.178	14.2686	2129018	AG1201	Y37E3.17_AGmRNA_3p_+_-16757	Y37E3.17_WBcoding_3p_+_-16953	NA	NA	NA	NA	NA	NA	NA	NA	NA	NA	NA	NA	Y37E3.17_AGmRNA_3p_+_-16757	NA	NA	NA	NA
I 2138832	I	2134207	2139652	.	0	.	4.36123	48.9072	47.1236	2138832	AG1201	Y37E3.17_AGmRNA_3p_+_-6943	Y37E3.17_WBcoding_3p_+_-7139	NA	NA	NA	NA	NA	NA	NA	NA	NA	NA	NA	NA	Y37E3.17_AGmRNA_3p_+_-6943	NA	NA	NA	NA
I 2140340	I	2140240	2140478	.	0	.	1.90623	6.28335	5.52614	2140340	AG1201	Y37E3.17_AGmRNA_3p_+_-5435	Y37E3.17_WBcoding_3p_+_-5631	NA	NA	NA	NA	NA	NA	NA	NA	NA	NA	NA	NA	Y37E3.17_AGmRNA_3p_+_-5435	NA	NA	NA	NA
I 2142911	I	2140678	2143659	.	0	.	3.89911	38.8128	37.3755	2142911	AG1201	Y37E3.17_AGmRNA_3p_+_-2864	Y37E3.17_WBcoding_3p_+_-3060	NA	NA	NA	NA	NA	NA	NA	NA	NA	NA	NA	NA	Y37E3.17_AGmRNA_3p_+_-2864	NA	NA	NA	NA
I 2143871	I	2143737	2143925	.	0	.	1.93511	6.58877	5.82591	2143871	AG1201	Y37E3.17_AGmRNA_3p_+_-1904	Y37E3.17_WBcoding_3p_+_-2100	NA	NA	NA	NA	NA	NA	NA	NA	NA	NA	NA	NA	Y37E3.17_AGmRNA_3p_+_-1904	NA	NA	NA	NA
I 2145038	I	2144724	2145383	.	0	.	2.51276	13.9013	13.0136	2145038	AG1201	Y37E3.17_AGmRNA_3p_+_-737	Y37E3.17_WBcoding_3p_+_-933	NA	NA	NA	NA	NA	NA	NA	NA	NA	NA	NA	NA	Y37E3.17_AGmRNA_3p_+_-737	NA	NA	NA	NA
I 2157025	I	2156974	2157196	.	0	.	1.99288	7.21812	6.44374	2157025	CDS	NA	NA	NA	NA	NA	NA	NA	NA	NA	NA	NA	NA	NA	NA	NA	NA	NA
I 2159725	I	2159608	2159901	.	0	.	2.13729	8.89584	8.09202	2159725	CDS	NA	NA	NA	NA	NA	NA	NA	NA	NA	NA	NA	NA	NA	NA	NA	NA	NA
I 2160107	I	2160020	2160203	.	0	.	2.22394	9.97108	9.14914	2160107	AG1201	W03F11.6_AGmRNA_3p_+_-49429	W03F11.6_WBcoding_3p_+_-49530	NA	NA	NA	NA	NA	NA	NA	NA	NA	NA	NA	NA	W03F11.6_AGmRNA_3p_+_-49429	NA	NA	NA	NA
I 2160976	I	2160606	2161075	.	0	.	2.16617	9.24869	8.43889	2160976	AG1201	W03F11.6_AGmRNA_3p_+_-48560	W03F11.6_WBcoding_3p_+_-48661	NA	NA	NA	NA	NA	NA	NA	NA	NA	NA	NA	NA	W03F11.6_AGmRNA_3p_+_-48560	NA	NA	NA	NA
I 2161814	I	2161514	2162023	.	0	.	2.42611	12.6684	11.8015	2161814	AG1201	W03F11.6_AGmRNA_3p_+_-47722	W03F11.6_WBcoding_3p_+_-47823	NA	NA	NA	NA	NA	NA	NA	NA	NA	NA	NA	NA	W03F11.6_AGmRNA_3p_+_-47722	NA	NA	NA	NA
I 2165742	I	2162793	2166461	.	0	.	4.21682	45.6704	44.0057	2165742	AG1201	W03F11.6_AGmRNA_3p_+_-43794	W03F11.6_WBcoding_3p_+_-43895	NA	NA	NA	NA	NA	NA	NA	NA	NA	NA	NA	NA	W03F11.6_AGmRNA_3p_+_-43794	NA	NA	NA	NA
I 2171897	I	2171614	2171981	.	0	.	2.59941	15.178	14.2686	2171897	AG1201	W03F11.6_AGmRNA_3p_+_-37639	W03F11.6_WBcoding_3p_+_-37740	NA	NA	NA	NA	NA	NA	NA	NA	NA	NA	NA	NA	W03F11.6_AGmRNA_3p_+_-37639	NA	NA	NA	NA
I 2172495	I	2172269	2172744	.	0	.	2.59941	15.178	14.2686	2172495	AG1201	W03F11.6_AGmRNA_3p_+_-37041	W03F11.6_WBcoding_3p_+_-37142	NA	NA	NA	NA	NA	NA	NA	NA	NA	NA	NA	NA	W03F11.6_AGmRNA_3p_+_-37041	NA	NA	NA	NA
I 2174707	I	2174561	2174799	.	0	.	1.99288	7.21812	6.44374	2174707	AG1201	W03F11.6_AGmRNA_3p_+_-34829	W03F11.6_WBcoding_3p_+_-34930	NA	NA	NA	NA	NA	NA	NA	NA	NA	NA	NA	NA	W03F11.6_AGmRNA_3p_+_-34829	NA	NA	NA	NA
I 2192641	I	2192392	2192779	.	0	.	2.54164	14.322	13.4272	2192641	AG1201	W03F11.6_AGmRNA_3p_+_-16895	W03F11.6_WBcoding_3p_+_-16996	NA	NA	NA	NA	NA	NA	NA	NA	NA	NA	NA	NA	W03F11.6_AGmRNA_3p_+_-16895	NA	NA	NA	NA
I 2193185	I	2192863	2194588	.	0	.	2.42611	12.6684	11.8015	2193185	AG1201	W03F11.6_AGmRNA_3p_+_-16351	W03F11.6_WBcoding_3p_+_-16452	NA	NA	NA	NA	NA	NA	NA	NA	NA	NA	NA	NA	W03F11.6_AGmRNA_3p_+_-16351	NA	NA	NA	NA
I 2195673	I	2194676	2196722	.	0	.	4.90999	61.8394	59.512	2195673	AG1201	W03F11.6_AGmRNA_3p_+_-13863	W03F11.6_WBcoding_3p_+_-13964	NA	NA	NA	NA	NA	NA	NA	NA	NA	NA	NA	NA	W03F11.6_AGmRNA_3p_+_-13863	NA	NA	NA	NA
I 2197480	I	2197225	2197826	.	0	.	2.68605	16.4973	15.5652	2197480	AG1201	RIT1M.1476_AGncRNA_3p_-_-624	W03F11.6_WBcoding_3p_+_-12157	NA	NA	NA	NA	NA	NA	NA	NA	NA	NA	NA	NA	RIT1M.1476_AGncRNA_3p_-_-624	W03F11.6_AGmRNA_3p_+_-12056	NA	NA	NA	NA
I 2198473	I	2198370	2198602	.	0	.	2.22394	9.97108	9.14914	2198473	AG1201	W03F11.6_AGmRNA_3p_+_-11063	W03F11.6_WBcoding_3p_+_-11164	NA	NA	NA	NA	NA	NA	NA	NA	NA	NA	NA	NA	W03F11.6_AGmRNA_3p_+_-11063	NA	NA	NA	NA
I 2199526	I	2199222	2199819	.	0	.	2.54164	14.322	13.4272	2199526	AG1201	W03F11.6_AGmRNA_3p_+_-10010	W03F11.6_WBcoding_3p_+_-10111	NA	NA	NA	NA	NA	NA	NA	NA	NA	NA	NA	NA	W03F11.6_AGmRNA_3p_+_-10010	NA	NA	NA	NA
I 2202029	I	2199919	2203333	.	0	.	4.27458	46.9564	45.2455	2202029	AG1201	W03F11.6_AGmRNA_3p_+_-7507	W03F11.6_WBcoding_3p_+_-7608	NA	NA	NA	NA	NA	NA	NA	NA	NA	NA	NA	NA	W03F11.6_AGmRNA_3p_+_-7507	NA	NA	NA	NA
I 2203772	I	2203447	2205763	.	0	.	4.50564	52.2154	50.3022	2203772	AG1201	W03F11.6_AGmRNA_3p_+_-5764	W03F11.6_WBcoding_3p_+_-5865	NA	NA	NA	NA	NA	NA	NA	NA	NA	NA	NA	NA	W03F11.6_AGmRNA_3p_+_-5764	NA	NA	NA	NA
I 2206191	I	2205989	2206259	.	0	.	1.90623	6.28335	5.52614	2206191	AG1201	W03F11.6_AGmRNA_3p_+_-3345	W03F11.6_WBcoding_3p_+_-3446	NA	NA	NA	NA	NA	NA	NA	NA	NA	NA	NA	NA	W03F11.6_AGmRNA_3p_+_-3345	NA	NA	NA	NA
I 2207626	I	2206668	2209408	.	0	.	4.82968	60.4934	58.2234	2207626	AG1201	W03F11.6_AGmRNA_3p_+_-1910	W03F11.6_WBcoding_3p_+_-2011	NA	NA	NA	NA	NA	NA	NA	NA	NA	NA	NA	NA	W03F11.6_AGmRNA_3p_+_-1910	NA	NA	NA	NA
I 2280681	I	2280649	2280803	.	0	.	1.8564	6.03581	5.2841	2280681	CDS	Y39G10AL.1_WBcoding_3p_+_-188	Y39G10AL.1_WBcoding_3p_+_-188	NA	NA	NA	NA	NA	NA	NA	NA	NA	NA	NA	NA	Y39G10AL.1_AGmRNA_3p_+_-546	NA	NA	NA	NA
I 2281576	I	2281037	2281816	.	0	.	2.85935	19.2581	18.2772	2281576	AG1201	Y39G10AL.3_AGmRNA_3p_-_-31	Y39G10AL.3_WBcoding_3p_-_-460	NA	NA	NA	NA	NA	NA	NA	NA	NA	NA	NA	NA	Y39G10AL.3_AGmRNA_3p_-_-31	Y39G10AL.1_AGmRNA_3p_+_+349	NA	NA	NA	NA
I 2282201	I	2282084	2282890	.	0	.	2.65717	16.0529	15.1285	2282201	AG1201	Y39G10AL.3_AGmRNA_3p_-_-656	Y39G10AL.3_WBcoding_3p_-_-1085	NA	NA	NA	NA	NA	NA	NA	NA	NA	NA	NA	NA	Y39G10AL.3_AGmRNA_3p_-_-656	NA	NA	NA	NA
I 2286609	I	2283216	2290988	.	0	.	4.7367	57.6514	55.5129	2286609	AG1201	Y39G10AL.3_AGmRNA_3p_-_-5064	Y39G10AL.3_WBcoding_3p_-_-5493	NA	NA	NA	NA	NA	NA	NA	NA	NA	NA	NA	NA	Y39G10AL.3_AGmRNA_3p_-_-5064	NA	NA	NA	NA
I 2292124	I	2291739	2292468	.	0	.	2.80158	18.3201	17.3561	2292124	CDS	NA	NA	NA	NA	NA	NA	NA	NA	NA	NA	NA	NA	NA	NA	NA	NA	NA
I 2293447	I	2292884	2295792	.	0	.	3.89911	38.8128	37.3755	2293447	CDS	Y39G10AR.11_WBcoding_3p_+_-3867	Y39G10AR.11_WBcoding_3p_+_-3867	NA	NA	NA	NA	NA	NA	NA	NA	NA	NA	NA	NA	Y39G10AR.11_AGmRNA_3p_+_-3900	NA	NA	NA	NA
I 2296373	I	2295963	2296731	.	0	.	4.11523	43.8728	42.2733	2296373	AG1201	RIT1M.1236_AGmRNA_3p_-_-211	Y39G10AR.11_WBcoding_3p_+_-941	NA	NA	NA	NA	NA	NA	NA	NA	NA	NA	NA	NA	RIT1M.1236_AGmRNA_3p_-_-211	Y39G10AR.11_AGmRNA_3p_+_-974	NA	NA	NA	NA
I 2296974	I	2296842	2297054	.	0	.	1.7907	5.12527	4.39043	2296974	CDS	Y39G10AR.11_WBcoding_3p_+_-340	Y39G10AR.11_WBcoding_3p_+_-340	NA	NA	NA	NA	NA	NA	NA	NA	NA	NA	NA	NA	Y39G10AR.11_AGmRNA_3p_+_-373	NA	NA	NA	NA
I 2297865	I	2297197	2298301	.	0	.	3.17705	24.7169	23.6314	2297865	AG1201	Y39G10AR.11_AGmRNA_3p_+_+518	Y39G10AR.11_WBcoding_3p_+_+551	Y39G10AR.12_WBcoding_3p_-_-583	NA	NA	NA	NA	NA	NA	NA	NA	NA	NA	NA	NA	Y39G10AR.11_AGmRNA_3p_+_+518	Y39G10AR.12_AGmRNA_3p_-_-554	NA	NA	NA	NA
I 2306097	I	2299354	2312120	.	0	.	6.2097	95.9678	91.7575	2306097	CDS	Y39G10AR.13_WBcoding_3p_-_-1625	Y39G10AR.13_WBcoding_3p_-_-1625	Y39G10AR.9_WBcoding_3p_+_-2876	Y39G10AR.10_WBcoding_3p_+_+3271	Y39G10AR.21_WBcoding_3p_+_-6035	Y39G10AR.12_WBcoding_3p_-_-8815	NA	NA	NA	NA	NA	NA	NA	NA	NA	NA	NA	NA	Y39G10AR.13_AGmRNA_3p_-_-1688	Y39G10AR.9_AGmRNA_3p_+_-2817	Y39G10AR.10_AGmRNA_3p_+_+3318	Y39G10AR.20_AGmRNA_3p_+_-6870	Y39G10AR.12_AGmRNA_3p_-_-8786	NA	NA	NA	NA
I 2314031	I	2312233	2321953	.	0	.	5.40124	74.9539	71.9726	2314031	CDS	Y39G10AR.20_WBcoding_3p_+_+1021	Y39G10AR.20_WBcoding_3p_+_+1021	Y39G10AR.8_WBcoding_3p_+_-1984	Y39G10AR.14_WBcoding_3p_-_+4262	Y39G10AR.7_WBcoding_3p_+_-4276	NA	NA	NA	NA	frag61_LUncRNA_3p_-_+1791	NA	NA	NA	NA	NA	NA	NA	NA	Y39G10AR.20_AGmRNA_3p_+_+1064	Y39G10AR.8_AGmRNA_3p_+_-1974	Y39G10AR.7_AGmRNA_3p_+_-3912	Y39G10AR.14_AGmRNA_3p_-_+4265	NA	NA	NA	NA
I 2379468	I	2376830	2380338	.	0	.	4.53452	52.8854	50.9451	2379468	CDS	Y39G10AR.17_WBcoding_3p_-_-2377	Y39G10AR.17_WBcoding_3p_-_-2377	NA	NA	NA	NA	NA	NA	NA	NA	NA	NA	NA	NA	Y39G10AR.17_AGmRNA_3p_-_-3435	NA	NA	NA	NA
I 2381283	I	2380527	2383318	.	0	.	5.16993	68.2918	65.6465	2381283	CDS	Y39G10AR.18_WBcoding_3p_-_+1671	Y39G10AR.18_WBcoding_3p_-_+1671	Y39G10AR.17_WBcoding_3p_-_-4192	NA	NA	NA	NA	NA	NA	NA	NA	NA	NA	NA	NA	Y39G10AR.18_AGmRNA_3p_-_+1719	Y39G10AR.17_AGmRNA_3p_-_-5250	NA	NA	NA	NA
I 2384714	I	2383767	2385365	.	0	.	3.17705	24.7169	23.6314	2384714	AG1201	Y39G10AR.18_AGmRNA_3p_-_-1712	Y39G10AR.18_WBcoding_3p_-_-1760	NA	NA	NA	NA	NA	NA	NA	NA	NA	NA	NA	NA	Y39G10AR.18_AGmRNA_3p_-_-1712	NA	NA	NA	NA
I 2386444	I	2385900	2386585	.	0	.	2.16617	9.24869	8.43889	2386444	AG1201	Y39G10AR.18_AGmRNA_3p_-_-3442	Y39G10AR.18_WBcoding_3p_-_-3490	NA	NA	NA	NA	NA	NA	NA	NA	NA	NA	NA	NA	Y39G10AR.18_AGmRNA_3p_-_-3442	NA	NA	NA	NA
I 2386782	I	2386684	2386853	.	0	.	1.964	6.9004	6.13181	2386782	AG1201	Y39G10AR.18_AGmRNA_3p_-_-3780	Y39G10AR.18_WBcoding_3p_-_-3828	NA	NA	NA	NA	NA	NA	NA	NA	NA	NA	NA	NA	Y39G10AR.18_AGmRNA_3p_-_-3780	NA	NA	NA	NA
I 2388665	I	2387089	2390309	.	0	.	4.43537	57.9004	55.7517	2388665	AG1201	Y39G10AR.18_AGmRNA_3p_-_-5663	Y39G10AR.18_WBcoding_3p_-_-5711	NA	NA	NA	NA	NA	NA	NA	NA	NA	NA	NA	NA	Y39G10AR.18_AGmRNA_3p_-_-5663	NA	NA	NA	NA
I 2391018	I	2390442	2393379	.	0	.	4.99224	69.5448	66.8546	2391018	AG1201	Y39G10AR.18_AGmRNA_3p_-_-8016	Y39G10AR.18_WBcoding_3p_-_-8064	NA	NA	NA	NA	NA	NA	NA	NA	NA	NA	NA	NA	Y39G10AR.18_AGmRNA_3p_-_-8016	NA	NA	NA	NA
I 2394441	I	2394356	2394513	.	0	.	2.07953	8.20724	7.41536	2394441	AG1201	RIT1M.595_AGncRNA_3p_-_+16	Y39G10AR.18_WBcoding_3p_-_-11487	NA	NA	NA	NA	NA	NA	NA	NA	NA	NA	NA	NA	RIT1M.595_AGncRNA_3p_-_+16	Y39G10AR.18_AGmRNA_3p_-_-11439	NA	NA	NA	NA
I 2396311	I	2394662	2401607	.	0	.	3.98432	46.4319	44.7427	2396311	AG1201	RIT1M.1881_AGncRNA_3p_-_-1251	Y39G10AR.18_WBcoding_3p_-_-13357	NA	NA	NA	NA	NA	NA	NA	NA	NA	NA	NA	NA	RIT1M.1881_AGncRNA_3p_-_-1251	Y39G10AR.18_AGmRNA_3p_-_-13309	NA	NA	NA	NA
I 2403070	I	2402141	2403913	.	0	.	4.01464	41.2634	39.7492	2403070	AG1201	Y39G10AR.2_AGmRNA_3p_+_-6917	Y39G10AR.2_WBcoding_3p_+_-6919	NA	NA	NA	NA	NA	NA	NA	NA	NA	NA	NA	NA	Y39G10AR.2_AGmRNA_3p_+_-6917	NA	NA	NA	NA
I 2404355	I	2404159	2406941	.	0	.	3.66805	34.0662	32.764	2404355	AG1201	Y39G10AR.2_AGmRNA_3p_+_-5632	Y39G10AR.2_WBcoding_3p_+_-5634	NA	NA	NA	NA	NA	NA	NA	NA	NA	NA	NA	NA	Y39G10AR.2_AGmRNA_3p_+_-5632	NA	NA	NA	NA
I 2409471	I	2407103	2409858	.	0	.	3.39086	29.0194	27.8416	2409471	AG1201	Y39G10AR.2_AGmRNA_3p_+_-516	Y39G10AR.2_WBcoding_3p_+_-518	NA	NA	NA	NA	NA	NA	NA	NA	NA	NA	NA	NA	Y39G10AR.2_AGmRNA_3p_+_-516	NA	NA	NA	NA
I 2419874	I	2418163	2421799	.	0	.	5.37211	73.446	70.5388	2419874	AG1201	F23C8.6_AGmRNA_3p_-_+693	F23C8.6_WBcoding_3p_-_+959	F23C8.13_WBcoding_3p_+_+1351	F23C8.5_WBcoding_3p_-_-1422	NA	NA	NA	NA	NA	NA	NA	NA	NA	NA	NA	NA	F23C8.6_AGmRNA_3p_-_+693	F23C8.5_AGmRNA_3p_-_-1361	F23C8.13_AGmRNA_3p_+_+1406	NA	NA	NA	NA
I 2432800	I	2432330	2433704	.	0	.	4.56341	53.5581	51.5906	2432800	AG1201	F23C8.9_AGmRNA_3p_-_-205	F23C8.9_WBcoding_3p_-_-208	F23C8.8_WBcoding_3p_-_-3115	NA	NA	NA	NA	NA	NA	NA	NA	NA	NA	NA	NA	F23C8.9_AGmRNA_3p_-_-205	F23C8.8_AGmRNA_3p_-_-3123	NA	NA	NA	NA
I 2434426	I	2433855	2436018	.	0	.	5.67838	85.997	82.4331	2434426	AG1201	F23C8.4_AGmRNA_3p_+_-1284	F23C8.4_WBcoding_3p_+_-1285	NA	NA	NA	NA	NA	NA	NA	NA	NA	NA	NA	NA	F23C8.4_AGmRNA_3p_+_-1284	NA	NA	NA	NA
I 2472584	I	2468450	2476082	.	0	.	4.36123	48.9072	47.1236	2472584	CDS	Y74C10AR.3_WBcoding_3p_-_-164	Y74C10AR.3_WBcoding_3p_-_-164	Y74C10AL.2_WBcoding_3p_-_-3795	NA	NA	NA	NA	NA	NA	NA	NA	NA	NA	NA	NA	Y74C10AR.3_AGmRNA_3p_-_-542	Y74C10AL.2_AGmRNA_3p_-_-3794	NA	NA	NA	NA
I 2478679	I	2476334	2485552	.	0	.	4.79446	59.037	56.8375	2478679	CDS	Y74C10AR.2_WBcoding_3p_+_-5051	Y74C10AR.2_WBcoding_3p_+_-5051	Y74C10AR.3_WBcoding_3p_-_-6259	NA	NA	NA	NA	NA	NA	NA	NA	NA	NA	NA	NA	Y74C10AR.2_AGmRNA_3p_+_-5051	Y74C10AR.3_AGmRNA_3p_-_-6637	NA	NA	NA	NA
I 2490446	I	2485685	2493395	.	0	.	5.34323	72.7026	69.8334	2490446	AG1201	Y74C10AR.1_AGmRNA_3p_+_+663	Y74C10AR.1_WBcoding_3p_+_+671	Y23H5B.6_WBcoding_3p_+_-6939	NA	NA	NA	NA	NA	NA	NA	NA	NA	NA	NA	NA	Y74C10AR.1_AGmRNA_3p_+_+663	Y23H5B.6_AGmRNA_3p_+_-6936	NA	NA	NA	NA
I 2497063	I	2493589	2506164	.	0	.	5.31435	71.9615	69.1307	2497063	AG1201	Y23H5B.6_AGmRNA_3p_+_-319	Y23H5B.6_WBcoding_3p_+_-322	Y23H5B.5_WBcoding_3p_+_-9172	NA	NA	NA	NA	NA	NA	NA	NA	NA	NA	NA	NA	Y23H5B.6_AGmRNA_3p_+_-319	Y23H5B.7_AGmRNA_3p_-_+8304	Y23H5B.5_AGmRNA_3p_+_-9218	NA	NA	NA	NA
I 2580960	I	2580830	2581035	.	0	.	1.84847	5.69142	4.94547	2580960	CDS	K07A3.1_WBcoding_3p_-_-23	K07A3.1_WBcoding_3p_-_-23	NA	NA	NA	NA	NA	NA	NA	NA	NA	NA	NA	NA	K07A3.1_AGmRNA_3p_-_-50	NA	NA	NA	NA
I 2582194	I	2581472	2583342	.	0	.	4.65005	55.5927	53.5412	2582194	CDS	K07A3.1_WBcoding_3p_-_-1257	K07A3.1_WBcoding_3p_-_-1257	NA	NA	NA	NA	NA	NA	NA	NA	NA	NA	NA	NA	K07A3.1_AGmRNA_3p_-_-1284	NA	NA	NA	NA
I 2584157	I	2583679	2585184	.	0	.	3.51509	31.349	30.1178	2584157	CDS	K07A3.1_WBcoding_3p_-_-3220	K07A3.1_WBcoding_3p_-_-3220	NA	NA	NA	NA	NA	NA	NA	NA	NA	NA	NA	NA	K07A3.1_AGmRNA_3p_-_-3247	NA	NA	NA	NA
I 2585853	I	2585576	2586164	.	0	.	2.85935	19.2581	18.2772	2585853	CDS	K07A3.1_WBcoding_3p_-_-4916	K07A3.1_WBcoding_3p_-_-4916	NA	NA	NA	NA	NA	NA	NA	NA	NA	NA	NA	NA	K07A3.1_AGmRNA_3p_-_-4943	NA	NA	NA	NA
I 2610708	I	2610460	2611036	.	0	.	2.455	13.0744	12.2006	2610708	CDS	Y23H5A.5_WBcoding_3p_+_-6655	Y23H5A.5_WBcoding_3p_+_-6655	NA	NA	NA	NA	NA	NA	NA	NA	NA	NA	NA	NA	Y23H5A.5_AGmRNA_3p_+_-6670	NA	NA	NA	NA
I 2611618	I	2611570	2611733	.	0	.	2.17193	9.40368	8.59343	2611618	CDS	Y23H5A.5_WBcoding_3p_+_-5745	Y23H5A.5_WBcoding_3p_+_-5745	NA	NA	NA	NA	NA	NA	NA	NA	NA	NA	NA	NA	Y23H5A.5_AGmRNA_3p_+_-5760	NA	NA	NA	NA
I 2612004	I	2611823	2612102	.	0	.	1.93511	6.58877	5.82591	2612004	CDS	Y23H5A.5_WBcoding_3p_+_-5359	Y23H5A.5_WBcoding_3p_+_-5359	NA	NA	NA	NA	NA	NA	NA	NA	NA	NA	NA	NA	Y23H5A.5_AGmRNA_3p_+_-5374	NA	NA	NA	NA
I 2623853	I	2620564	2628620	.	0	.	5.89199	87.2126	83.5646	2623853	AG1201	Y23H5A.7_AGmRNA_3p_-_-523	Y23H5A.2_WBcoding_3p_+_+581	Y23H5A.7_WBcoding_3p_-_-750	Y23H5A.3_WBcoding_3p_+_+1993	NA	NA	NA	NA	NA	NA	NA	NA	NA	NA	NA	NA	Y23H5A.7_AGmRNA_3p_-_-523	Y23H5A.2_AGmRNA_3p_+_+749	Y23H5A.3_AGmRNA_3p_+_+2034	Y23H5A.1_AGmRNA_3p_+_-8577	NA	NA	NA	NA
I 2631489	I	2631346	2631606	.	0	.	2.83047	18.787	17.8145	2631489	ncRNA	Y23H5A.1_WBps_3p_+_-833	NA	NA	NA	NA	Y23H5A.1_WBps_3p_+_-833	NA	NA	NA	NA	NA	NA	NA	NA	Y23H5A.1_AGmRNA_3p_+_-941	NA	NA	NA	NA
I 2633340	I	2633207	2633647	.	0	.	3.437	29.5362	28.3459	2633340	CDS	Y23H5A.8_WBcoding_3p_+_-1303	Y23H5A.8_WBcoding_3p_+_-1303	NA	NA	NA	NA	NA	NA	NA	NA	NA	NA	NA	NA	Y23H5A.8_AGmRNA_3p_+_-1306	NA	NA	NA	NA
I 2637496	I	2637138	2637597	.	0	.	3.14817	24.2005	23.1255	2637496	CDS	F40E3.7_WBcoding_3p_+_-97	F40E3.7_WBcoding_3p_+_-97	NA	NA	NA	NA	NA	NA	NA	NA	NA	NA	NA	NA	F40E3.7_AGmRNA_3p_+_-139	NA	NA	NA	NA
I 2640477	I	2640047	2642528	.	0	.	4.21682	45.6704	44.0057	2640477	AG1201	RIT1M.1611_AGncRNA_3p_-_-101	NA	NA	NA	NA	NA	NA	NA	NA	NA	NA	NA	NA	RIT1M.1611_AGncRNA_3p_-_-101	RIT1M.226_AGncRNA_3p_-_-448	RIT1M.248_AGncRNA_3p_-_-1136	F40E3.2_AGmRNA_3p_+_-3237	NA	NA	NA	NA
I 2643215	I	2642622	2644102	.	0	.	4.26536	47.7417	46.0044	2643215	AG1201	F40E3.2_AGmRNA_3p_+_-499	F40E3.2_WBcoding_3p_+_-558	NA	NA	NA	NA	NA	NA	NA	NA	NA	NA	NA	NA	F40E3.2_AGmRNA_3p_+_-499	RIT1M.248_AGncRNA_3p_-_-3874	NA	NA	NA	NA
I 2726378	I	2717517	2726649	.	0	.	4.99664	63.9679	61.5335	2726378	CDS	Y71F9B.6_WBcoding_3p_-_-3857	Y71F9B.6_WBcoding_3p_-_-3857	Y71F9B.16_WBcoding_3p_-_-8350	Y71F9B.5_WBcoding_3p_+_+8827	NA	NA	NA	NA	NA	NA	NA	NA	NA	NA	NA	NA	Y71F9B.6_AGmRNA_3p_-_-4793	Y71F9B.16_AGmRNA_3p_-_-8349	NA	NA	NA	NA
I 2727269	I	2726833	2728577	.	0	.	4.01464	41.2634	39.7492	2727269	CDS	Y71F9B.4_WBcoding_3p_+_-278	Y71F9B.4_WBcoding_3p_+_-278	NA	NA	NA	NA	NA	NA	NA	NA	NA	NA	NA	NA	Y71F9B.4_AGmRNA_3p_+_-278	RIT1P.1401_AGncRNA_3p_+_-1040	NA	NA	NA	NA
I 2731165	I	2728820	2734158	.	0	.	5.11217	66.8407	64.2684	2731165	CDS	Y71F9B.3_WBcoding_3p_+_-291	Y71F9B.3_WBcoding_3p_+_-291	Y71F9B.2_WBcoding_3p_+_-4211	NA	NA	NA	NA	NA	NA	NA	NA	NA	NA	NA	NA	RIT1M.1125_AGncRNA_3p_-_-300	Y71F9B.3_AGmRNA_3p_+_-344	RIT1P.1900_AGncRNA_3p_+_+2212	Y71F9B.2_AGmRNA_3p_+_-4185	NA	NA	NA	NA
I 2734847	I	2734465	2734982	.	0	.	2.85935	19.2581	18.2772	2734847	AG1201	Y71F9B.2_AGmRNA_3p_+_-503	Y71F9B.2_WBcoding_3p_+_-529	NA	NA	NA	NA	NA	NA	NA	NA	NA	NA	NA	NA	Y71F9B.2_AGmRNA_3p_+_-503	NA	NA	NA	NA
I 2735731	I	2735417	2736284	.	0	.	2.7727	17.8577	16.9019	2735731	AG1201	Y71F9B.8_AGmRNA_3p_-_-381	Y71F9B.8_WBcoding_3p_-_-384	NA	NA	NA	NA	NA	NA	NA	NA	NA	NA	NA	NA	Y71F9B.8_AGmRNA_3p_-_-381	NA	NA	NA	NA
I 2756893	I	2755714	2758549	.	0	.	4.74395	58.4097	56.2382	2756893	CDS	Y71F9B.7_WBcoding_3p_-_-1312	Y71F9B.7_WBcoding_3p_-_-1312	NA	NA	NA	NA	frag87_LUncRNA_3p_+_-1513	NA	NA	NA	NA	NA	NA	NA	NA	Y71F9B.7_AGmRNA_3p_-_-1322	NA	NA	NA	NA
I 2759413	I	2759146	2759661	.	0	.	2.13729	8.89584	8.09202	2759413	CDS	Y71F9B.9_WBcoding_3p_-_-388	Y71F9B.9_WBcoding_3p_-_-388	NA	NA	NA	NA	NA	NA	NA	NA	NA	NA	NA	NA	Y71F9B.10_AGmRNA_3p_-_-405	RIT1P.1353_AGmRNA_3p_+_-2241	NA	NA	NA	NA
I 2761008	I	2760915	2761129	.	0	.	1.93511	6.58877	5.82591	2761008	AG1201	RIT1P.1353_AGmRNA_3p_+_-646	Y71F9B.9_WBcoding_3p_-_-1983	NA	NA	NA	NA	NA	NA	NA	NA	NA	NA	NA	NA	RIT1P.1353_AGmRNA_3p_+_-646	Y71F9B.10_AGmRNA_3p_-_-2000	NA	NA	NA	NA
I 2761442	I	2761253	2762587	.	0	.	3.29258	26.8213	25.6917	2761442	AG1201	RIT1P.1353_AGmRNA_3p_+_-212	Y71F9B.10_WBcoding_3p_-_-283	NA	NA	NA	NA	NA	NA	NA	NA	NA	NA	NA	NA	RIT1P.1353_AGmRNA_3p_+_-212	Y71F9B.10_AGmRNA_3p_-_-2434	NA	NA	NA	NA
I 2767321	I	2762760	2772569	.	0	.	6.06529	91.9572	88.0146	2767321	CDS	Y71F9B.10_WBcoding_3p_-_-6162	Y71F9B.10_WBcoding_3p_-_-6162	NA	NA	NA	NA	NA	NA	NA	NA	NA	NA	NA	NA	Y71F9B.10_AGmRNA_3p_-_-8313	NA	NA	NA	NA
I 2772838	I	2772708	2773325	.	0	.	3.17705	24.7169	23.6314	2772838	CDS	Y71F9B.10_WBcoding_3p_-_-11679	Y71F9B.10_WBcoding_3p_-_-11679	NA	NA	NA	NA	NA	NA	NA	NA	NA	NA	NA	NA	Y71F9B.10_AGmRNA_3p_-_-13830	NA	NA	NA	NA
I 2773598	I	2773461	2773906	.	0	.	2.33947	11.481	10.6338	2773598	AG1201	Y71F9B.1_AGmRNA_3p_+_-2106	Y71F9B.10_WBcoding_3p_-_-12439	NA	NA	NA	NA	NA	NA	NA	NA	NA	NA	NA	NA	Y71F9B.1_AGmRNA_3p_+_-2106	Y71F9B.10_AGmRNA_3p_-_-14590	NA	NA	NA	NA
I 2775458	I	2774026	2776247	.	0	.	4.44788	50.8837	49.0234	2775458	CDS	Y71F9B.1_WBcoding_3p_+_+34	Y71F9B.1_WBcoding_3p_+_+34	Y71F9B.10_WBcoding_3p_-_-14299	NA	NA	NA	NA	NA	NA	NA	NA	NA	NA	NA	NA	Y71F9B.1_AGmRNA_3p_+_-246	Y71F9B.10_AGmRNA_3p_-_-16450	NA	NA	NA	NA
I 2825106	I	2822805	2825476	.	0	.	4.07648	46.8123	45.1165	2825106	CDS	W10C8.2_WBcoding_3p_-_-1636	W10C8.2_WBcoding_3p_-_-1636	NA	NA	NA	NA	NA	NA	NA	NA	NA	NA	NA	NA	W10C8.2_AGmRNA_3p_-_-2864	NA	NA	NA	NA
I 2825875	I	2825649	2826019	.	0	.	2.36835	11.8717	11.018	2825875	AG1201	RIT1M.1492_AGncRNA_3p_-_-270	W10C8.2_WBcoding_3p_-_-2405	NA	NA	NA	NA	NA	NA	NA	NA	NA	NA	NA	NA	RIT1M.1492_AGncRNA_3p_-_-270	W10C8.2_AGmRNA_3p_-_-3633	NA	NA	NA	NA
I 2828071	I	2827453	2829913	.	0	.	3.66805	34.0662	32.764	2828071	CDS	W10C8.2_WBcoding_3p_-_-4601	W10C8.2_WBcoding_3p_-_-4601	NA	NA	NA	NA	NA	NA	NA	NA	NA	NA	NA	NA	W10C8.2_AGmRNA_3p_-_-5829	NA	NA	NA	NA
I 2830211	I	2830027	2830434	.	0	.	2.65717	16.0529	15.1285	2830211	ncRNA	frag89_LUncRNA_3p_+_-273	W10C8.2_WBcoding_3p_-_-6741	NA	NA	NA	NA	frag89_LUncRNA_3p_+_-273	NA	NA	NA	NA	NA	NA	NA	NA	W10C8.2_AGmRNA_3p_-_-7969	NA	NA	NA	NA
I 2855127	I	2855046	2855218	.	0	.	2.09759	8.55338	7.75549	2855127	AG1201	W10C8.5_AGmRNA_3p_-_-1150	W10C8.5_WBcoding_3p_-_-1155	NA	NA	NA	NA	NA	NA	NA	NA	NA	NA	NA	NA	W10C8.5_AGmRNA_3p_-_-1150	NA	NA	NA	NA
I 2862612	I	2862375	2862697	.	0	.	2.02176	7.54189	6.76172	2862612	CDS	Y71F9AL.11_WBcoding_3p_+_-1854	Y71F9AL.11_WBcoding_3p_+_-1854	NA	NA	NA	NA	NA	NA	NA	NA	NA	NA	NA	NA	Y71F9AL.11_AGmRNA_3p_+_-1854	NA	NA	NA	NA
I 2867718	I	2866529	2869107	.	0	.	3.95688	40.0318	38.557	2867718	CDS	Y71F9AL.10_WBcoding_3p_+_-1660	Y71F9AL.10_WBcoding_3p_+_-1660	NA	NA	NA	NA	NA	NA	NA	NA	NA	NA	NA	NA	Y71F9AL.10_AGmRNA_3p_+_-2427	NA	NA	NA	NA
I 2869599	I	2869254	2870001	.	0	.	2.68605	16.4973	15.5652	2869599	CDS	Y71F9AL.10_WBcoding_3p_+_+221	Y71F9AL.10_WBcoding_3p_+_+221	NA	NA	NA	NA	NA	NA	NA	NA	NA	NA	NA	NA	Y71F9AL.10_AGmRNA_3p_+_-546	NA	NA	NA	NA
I 2870880	I	2870121	2871184	.	0	.	3.66805	34.0662	32.764	2870880	CDS	Y71F9AL.12_WBcoding_3p_-_-270	Y71F9AL.12_WBcoding_3p_-_-270	NA	NA	NA	NA	NA	NA	NA	NA	NA	NA	NA	NA	Y71F9AL.10_AGmRNA_3p_+_+735	Y71F9AL.12_AGmRNA_3p_-_-735	NA	NA	NA	NA
I 2877283	I	2871270	2887206	.	0	.	6.5274	104.966	100.236	2877283	ncRNA	frag101_LUncRNA_3p_-_-584	Y71F9AL.9_WBcoding_3p_+_-1236	Y71F9AL.13_WBcoding_3p_-_-1886	Y71F9AL.14_WBcoding_3p_-_+3588	Y71F9AL.8_WBcoding_3p_+_-3655	Y71F9AL.16_WBcoding_3p_-_+6215	Y71F9AL.12_WBcoding_3p_-_-6673	NA	NA	NA	NA	frag101_LUncRNA_3p_-_-584	frag100_LUncRNA_3p_-_-945	Y71F9AL.13c_WBnc_3p_-_-1850	Y71F9AL.13d_WBnc_3p_-_-1850	NA	NA	NA	NA	NA	NA	NA	NA	RIT1M.821_AGncRNA_3p_-_-796	Y71F9AL.9_AGmRNA_3p_+_-1295	Y71F9AL.13_AGmRNA_3p_-_-1850	RIT1P.1515_AGncRNA_3p_+_+1992	Y71F9AL.8_AGmRNA_3p_+_-3574	Y71F9AL.14_AGmRNA_3p_-_+3648	Y71F9AL.16_AGmRNA_3p_-_+6043	Y71F9AL.12_AGmRNA_3p_-_-7138	NA	NA	NA	NA
I 2887557	I	2887307	2887622	.	0	.	2.10841	8.54867	7.7508	2887557	CDS	Y71F9AL.16_WBcoding_3p_-_-4059	Y71F9AL.16_WBcoding_3p_-_-4059	NA	NA	NA	NA	NA	NA	NA	NA	NA	NA	NA	NA	Y71F9AL.16_AGmRNA_3p_-_-4231	NA	NA	NA	NA
I 2888956	I	2888894	2889058	.	0	.	2.05064	7.87163	7.08564	2888956	CDS	Y71F9AL.7_WBcoding_3p_+_-480	Y71F9AL.7_WBcoding_3p_+_-480	Y71F9AL.16_WBcoding_3p_-_-5458	NA	NA	NA	NA	NA	NA	NA	NA	NA	NA	NA	NA	Y71F9AL.7_AGmRNA_3p_+_-484	Y71F9AL.16_AGmRNA_3p_-_-5630	NA	NA	NA	NA
I 2890977	I	2890631	2895258	.	0	.	4.62117	54.9118	52.8886	2890977	CDS	Y71F9AL.6_WBcoding_3p_+_-286	Y71F9AL.6_WBcoding_3p_+_-286	Y71F9AL.16_WBcoding_3p_-_-7479	NA	NA	NA	NA	NA	NA	NA	NA	NA	NA	NA	NA	gY71F9AL.6_AGmRNA_3p_+_-286	RIT1M.1753_AGncRNA_3p_-_+3613	Y71F9AL.16_AGmRNA_3p_-_-7651	NA	NA	NA	NA
I 2896639	I	2895365	2901247	.	0	.	5.29332	78.7707	75.5945	2896639	AG1201	Y71F9AL.17_AGmRNA_3p_-_-1308	Y71F9AL.17_WBcoding_3p_-_-1309	NA	NA	NA	NA	NA	NA	NA	NA	NA	NA	NA	NA	Y71F9AL.17_AGmRNA_3p_-_-1308	Y71F9AL.5_AGmRNA_3p_+_-6381	NA	NA	NA	NA
I 2902552	I	2901366	2903463	.	0	.	3.23482	25.7615	24.6543	2902552	CDS	Y71F9AL.5_WBcoding_3p_+_-455	Y71F9AL.5_WBcoding_3p_+_-455	NA	NA	NA	NA	NA	NA	NA	NA	NA	NA	NA	NA	Y71F9AL.5_AGmRNA_3p_+_-468	NA	NA	NA	NA
I 2907633	I	2904689	2908272	.	0	.	4.10488	44.6069	42.9836	2907633	AG1201	Y71F9AL.18_AGmRNA_3p_-_+77	Y71F9AL.18_WBcoding_3p_-_+96	Y71F9AL.4_WBcoding_3p_+_-120	NA	NA	NA	NA	NA	NA	NA	NA	NA	NA	NA	NA	Y71F9AL.18_AGmRNA_3p_-_+77	Y71F9AL.4_AGmRNA_3p_+_-120	NA	NA	NA	NA
I 2909604	I	2909383	2909650	.	0	.	2.35084	12.5765	11.7152	2909604	ncRNA	Y71F9AL.3_WBte_3p_+_-394	Y71F9AL.18_WBcoding_3p_-_-1875	NA	NA	NA	NA	Y71F9AL.3_WBte_3p_+_-394	NA	NA	NA	NA	NA	NA	NA	NA	Y71F9AL.18_AGmRNA_3p_-_-1894	NA	NA	NA	NA
I 2913512	I	2910150	2914478	.	0	.	3.98576	40.6461	39.1516	2913512	AG1201	Y71F9AL.2_AGmRNA_3p_+_-5316	Y71F9AL.18_WBcoding_3p_-_-5783	NA	NA	NA	NA	NA	NA	NA	NA	NA	NA	NA	NA	Y71F9AL.2_AGmRNA_3p_+_-5316	Y71F9AL.18_AGmRNA_3p_-_-5802	NA	NA	NA	NA
I 2914855	I	2914734	2914955	.	0	.	2.19506	9.60711	8.79127	2914855	AG1201	Y71F9AL.2_AGmRNA_3p_+_-3973	Y71F9AL.18_WBcoding_3p_-_-7126	NA	NA	NA	NA	NA	NA	NA	NA	NA	NA	NA	NA	Y71F9AL.2_AGmRNA_3p_+_-3973	Y71F9AL.18_AGmRNA_3p_-_-7145	NA	NA	NA	NA
I 2915470	I	2915327	2915892	.	0	.	2.2817	10.7154	9.88096	2915470	CDS	Y71F9AL.2_WBcoding_3p_+_-3338	Y71F9AL.2_WBcoding_3p_+_-3338	Y71F9AL.18_WBcoding_3p_-_-7741	NA	NA	NA	NA	NA	NA	NA	NA	NA	NA	NA	NA	Y71F9AL.2_AGmRNA_3p_+_-3358	Y71F9AL.18_AGmRNA_3p_-_-7760	NA	NA	NA	NA
I 2916832	I	2916572	2917336	.	0	.	1.90623	6.28335	5.52614	2916832	CDS	Y71F9AL.2_WBcoding_3p_+_-1976	Y71F9AL.2_WBcoding_3p_+_-1976	Y71F9AL.18_WBcoding_3p_-_-9103	NA	NA	NA	NA	NA	NA	NA	NA	NA	NA	NA	NA	Y71F9AL.2_AGmRNA_3p_+_-1996	Y71F9AL.18_AGmRNA_3p_-_-9122	NA	NA	NA	NA
I 2917699	I	2917480	2917959	.	0	.	2.10841	8.54867	7.7508	2917699	CDS	Y71F9AL.2_WBcoding_3p_+_-1109	Y71F9AL.2_WBcoding_3p_+_-1109	Y71F9AL.18_WBcoding_3p_-_-9970	NA	NA	NA	NA	NA	NA	NA	NA	NA	NA	NA	NA	Y71F9AL.2_AGmRNA_3p_+_-1129	Y71F9AL.18_AGmRNA_3p_-_-9989	NA	NA	NA	NA
I 2918300	I	2918179	2918411	.	0	.	1.83587	5.87108	5.12448	2918300	CDS	Y71F9AL.2_WBcoding_3p_+_-508	Y71F9AL.2_WBcoding_3p_+_-508	Y71F9AL.18_WBcoding_3p_-_-10571	NA	NA	NA	NA	NA	NA	NA	NA	NA	NA	NA	NA	Y71F9AL.2_AGmRNA_3p_+_-528	Y71F9AL.18_AGmRNA_3p_-_-10590	NA	NA	NA	NA
I 2918686	I	2918548	2918820	.	0	.	2.51276	13.9013	13.0136	2918686	CDS	Y71F9AL.2_WBcoding_3p_+_-122	Y71F9AL.2_WBcoding_3p_+_-122	Y71F9AL.18_WBcoding_3p_-_-10957	NA	NA	NA	NA	NA	NA	NA	NA	NA	NA	NA	NA	Y71F9AL.2_AGmRNA_3p_+_-142	Y71F9AL.18_AGmRNA_3p_-_-10976	NA	NA	NA	NA
I 2924068	I	2918898	2924851	.	0	.	4.22412	47.826	46.0868	2924068	ncRNA	Y71F9AL.23_WBmiRNA_3p_+_+2777	Y71F9AL.18_WBcoding_3p_-_-16339	NA	NA	NA	NA	Y71F9AL.23_WBmiRNA_3p_+_+2777	NA	NA	NA	NA	NA	NA	NA	NA	Y71F9AL.18_AGmRNA_3p_-_-16358	NA	NA	NA	NA
I 2926670	I	2925131	2927282	.	0	.	4.47676	51.5481	49.6616	2926670	AG1201	Y71F9AL.1_AGmRNA_3p_+_-1466	Y71F9AL.1_WBcoding_3p_+_-1470	NA	NA	NA	NA	NA	NA	NA	NA	NA	NA	NA	NA	Y71F9AL.1_AGmRNA_3p_+_-1466	Y71F9AL.18_AGmRNA_3p_-_-18960	NA	NA	NA	NA
I 2927797	I	2927385	2927999	.	0	.	3.37923	28.4392	27.2742	2927797	AG1201	Y71F9AL.1_AGmRNA_3p_+_-339	Y71F9AL.1_WBcoding_3p_+_-343	NA	NA	NA	NA	NA	NA	NA	NA	NA	NA	NA	NA	Y71F9AL.1_AGmRNA_3p_+_-339	NA	NA	NA	NA
I 2929179	I	2928111	2929637	.	0	.	4.88643	70.1602	67.4367	2929179	CDS	Y71F9AM.6_WBcoding_3p_+_-502	Y71F9AM.6_WBcoding_3p_+_-502	Y71F9AL.1_WBcoding_3p_+_+1039	NA	NA	NA	NA	NA	NA	NA	NA	NA	NA	NA	NA	Y71F9AM.6_AGmRNA_3p_+_-512	Y71F9AL.1_AGmRNA_3p_+_+1043	RIT1M.1781_AGncRNA_3p_-_-1043	NA	NA	NA	NA
I 2930282	I	2929816	2935449	.	0	.	4.56341	53.5581	51.5906	2930282	AG1201	Y71F9AM.5_AGmRNA_3p_+_-1080	Y71F9AM.5_WBcoding_3p_+_-1081	Y71F9AM.4_WBcoding_3p_+_-16872	NA	NA	NA	NA	NA	NA	NA	NA	NA	NA	NA	NA	Y71F9AM.5_AGmRNA_3p_+_-1080	RIT1M.1216_AGncRNA_3p_-_+1122	Y71F9AM.4_AGmRNA_3p_+_-16868	NA	NA	NA	NA
I 2936056	I	2935533	2936197	.	0	.	2.48388	13.4854	12.6047	2936056	ncRNA	Y71F9AM.7_WBsnoRNA_3p_+_+134	Y71F9AM.4_WBcoding_3p_+_-11098	NA	NA	NA	NA	Y71F9AM.7_WBsnoRNA_3p_+_+134	NA	NA	NA	NA	NA	NA	NA	NA	Y71F9AM.4_AGmRNA_3p_+_-11094	NA	NA	NA	NA
I 2939155	I	2936324	2940164	.	0	.	4.88111	61.1349	58.8404	2939155	AG1201	RIT1M.775_AGncRNA_3p_-_+322	Y71F9AM.4_WBcoding_3p_+_-7999	NA	NA	NA	NA	NA	NA	NA	NA	NA	NA	NA	NA	RIT1M.775_AGncRNA_3p_-_+322	Y71F9AM.4_AGmRNA_3p_+_-7995	NA	NA	NA	NA
I 2943202	I	2941782	2944610	.	0	.	3.35035	27.8962	26.7432	2943202	AG1201	Y71F9AM.4_AGmRNA_3p_+_-3948	Y71F9AM.4_WBcoding_3p_+_-3952	NA	NA	NA	NA	NA	NA	NA	NA	NA	NA	NA	NA	Y71F9AM.4_AGmRNA_3p_+_-3948	NA	NA	NA	NA
I 2953191	I	2953177	2953329	.	0	.	1.63736	4.10311	3.38994	2953191	CDS	Y71F9AR.1_WBcoding_3p_-_-3580	Y71F9AR.1_WBcoding_3p_-_-3580	NA	NA	NA	NA	NA	NA	NA	NA	NA	NA	NA	NA	Y71F9AR.1_AGmRNA_3p_-_-3679	NA	NA	NA	NA
I 2981841	I	2981582	2982382	.	0	.	3.81246	37.0082	35.6246	2981841	CDS	Y71F9AR.4_WBcoding_3p_-_-188	Y71F9AR.4_WBcoding_3p_-_-188	NA	NA	NA	NA	NA	NA	NA	NA	NA	NA	NA	NA	Y71F9AR.4_AGmRNA_3p_-_-261	NA	NA	NA	NA
I 2983359	I	2982667	2984992	.	0	.	4.04352	41.8839	40.3495	2983359	CDS	Y71F9AR.2_WBcoding_3p_-_-94	Y71F9AR.2_WBcoding_3p_-_-94	Y71F9AR.4_WBcoding_3p_-_-1706	NA	NA	NA	NA	NA	NA	NA	NA	NA	NA	NA	NA	Y71F9AR.2_AGmRNA_3p_-_-174	Y71F9AR.4_AGmRNA_3p_-_-1779	NA	NA	NA	NA
I 2985169	I	2985085	2985433	.	0	.	2.16617	9.24869	8.43889	2985169	CDS	Y71F9AR.2_WBcoding_3p_-_-1904	Y71F9AR.2_WBcoding_3p_-_-1904	NA	NA	NA	NA	NA	NA	NA	NA	NA	NA	NA	NA	Y71F9AR.2_AGmRNA_3p_-_-1984	NA	NA	NA	NA
I 2987266	I	2986190	2989768	.	0	.	3.37923	28.4392	27.2742	2987266	AG1201	Y71F9AR.3_AGmRNA_3p_-_-1126	Y71F9AR.3_WBcoding_3p_-_-1157	NA	NA	NA	NA	NA	NA	NA	NA	NA	NA	NA	NA	Y71F9AR.3_AGmRNA_3p_-_-1126	NA	NA	NA	NA
I 2990680	I	2989950	2991296	.	0	.	2.71494	16.9462	16.0065	2990680	AG1201	Y71F9AR.3_AGmRNA_3p_-_-4540	Y71F9AR.3_WBcoding_3p_-_-4571	NA	NA	NA	NA	NA	NA	NA	NA	NA	NA	NA	NA	Y71F9AR.3_AGmRNA_3p_-_-4540	NA	NA	NA	NA
I 2994612	I	2991418	2995905	.	0	.	4.7367	57.6514	55.5129	2994612	AG1201	Y71F9AR.3_AGmRNA_3p_-_-8472	Y71F9AR.3_WBcoding_3p_-_-8503	NA	NA	NA	NA	NA	NA	NA	NA	NA	NA	NA	NA	Y71F9AR.3_AGmRNA_3p_-_-8472	NA	NA	NA	NA
I 3007776	I	2996626	3009745	.	0	.	4.96776	63.2558	60.8569	3007776	AG1201	Y54E10BL.3_AGmRNA_3p_+_+1832	Y54E10BL.3_WBcoding_3p_+_+1833	Y54E10BL.6_WBcoding_3p_-_-2347	Y54E10BL.4_WBcoding_3p_+_+6396	Y54E10BL.5_WBcoding_3p_-_-6427	NA	NA	NA	NA	NA	NA	NA	NA	NA	NA	NA	NA	Y54E10BL.3_AGmRNA_3p_+_+1832	Y54E10BL.6_AGmRNA_3p_-_-2375	Y54E10BL.5_AGmRNA_3p_-_-6443	Y54E10BL.4_AGmRNA_3p_+_+6508	RIT1M.1374_AGmRNA_3p_-_-7065	NA	NA	NA	NA
I 3009977	I	3009869	3010024	.	0	.	2.02176	7.54189	6.76172	3009977	CDS	Y54E10BL.6_WBcoding_3p_-_-4548	Y54E10BL.6_WBcoding_3p_-_-4548	NA	NA	NA	NA	NA	NA	NA	NA	NA	NA	NA	NA	Y54E10BL.6_AGmRNA_3p_-_-4576	NA	NA	NA	NA
I 3010534	I	3010363	3010611	.	0	.	2.25282	10.3405	9.51238	3010534	ncRNA	frag107_LUncRNA_3p_+_-85	Y54E10BL.6_WBcoding_3p_-_-5105	NA	NA	NA	NA	frag107_LUncRNA_3p_+_-85	NA	NA	NA	NA	NA	NA	NA	NA	Y54E10BL.6_AGmRNA_3p_-_-5133	NA	NA	NA	NA
I 3012671	I	3010779	3016641	.	0	.	5.14404	68.3274	65.6808	3012671	CDS	Y54E10BL.1_WBcoding_3p_+_+229	Y54E10BL.1_WBcoding_3p_+_+229	Y54E10BL.2_WBcoding_3p_+_+1010	Y54E10BL.6_WBcoding_3p_-_-7242	Y54E10BR.4_WBcoding_3p_+_-8866	NA	NA	NA	NA	NA	NA	NA	NA	NA	NA	NA	NA	gY54E10BL.1_AGmRNA_3p_+_+229	Y54E10BL.2_AGmRNA_3p_+_+966	Y54E10BL.6_AGmRNA_3p_-_-7270	Y54E10BR.4_AGmRNA_3p_+_-8873	NA	NA	NA	NA
I 3031606	I	3016963	3032756	.	0	.	5.25658	70.4865	67.7312	3031606	CDS	Y54E10BR.6_WBcoding_3p_-_-392	Y54E10BR.6_WBcoding_3p_-_-392	Y54E10BR.3_WBcoding_3p_+_+3220	Y54E10BR.5_WBcoding_3p_-_-3277	Y54E10BR.4_WBcoding_3p_+_+10069	NA	NA	NA	NA	NA	NA	NA	NA	NA	NA	NA	NA	Y54E10BR.3_AGmRNA_3p_+_+3195	Y54E10BR.5_AGmRNA_3p_-_-3277	Y54E10BR.4_AGmRNA_3p_+_+10062	NA	NA	NA	NA
I 3033398	I	3033003	3034737	.	0	.	4.41899	50.222	48.3876	3033398	AG1201	Y54E10BR.7_AGmRNA_3p_-_-390	Y54E10BR.2_WBcoding_3p_+_-1365	NA	NA	NA	NA	NA	NA	NA	NA	NA	NA	NA	NA	Y54E10BR.7_AGmRNA_3p_-_-390	Y54E10BR.2_AGmRNA_3p_+_-688	NA	NA	NA	NA
I 3035318	I	3034945	3035409	.	0	.	2.28804	11.0072	10.1719	3035318	CDS	Y54E10BR.7_WBcoding_3p_-_-78	Y54E10BR.7_WBcoding_3p_-_-78	NA	NA	NA	NA	NA	NA	NA	NA	NA	NA	NA	NA	Y54E10BR.7_AGmRNA_3p_-_-2310	NA	NA	NA	NA
I 3036606	I	3036214	3036754	.	0	.	2.42611	12.6684	11.8015	3036606	AG1201	RIT1P.749_AGmRNA_3p_+_-1126	Y54E10BR.7_WBcoding_3p_-_-1366	NA	NA	NA	NA	NA	NA	NA	NA	NA	NA	NA	NA	RIT1P.749_AGmRNA_3p_+_-1126	Y54E10BR.7_AGmRNA_3p_-_-3598	NA	NA	NA	NA
I 3037153	I	3036963	3037860	.	0	.	2.83047	18.787	17.8145	3037153	AG1201	RIT1P.749_AGmRNA_3p_+_-579	Y54E10BR.7_WBcoding_3p_-_-1913	NA	NA	NA	NA	NA	NA	NA	NA	NA	NA	NA	NA	RIT1P.749_AGmRNA_3p_+_-579	Y54E10BR.7_AGmRNA_3p_-_-4145	NA	NA	NA	NA
I 3052142	I	3051763	3052360	.	0	.	2.31058	11.0955	10.2548	3052142	CDS	Y54E10BR.8_WBcoding_3p_-_-91	Y54E10BR.8_WBcoding_3p_-_-91	NA	NA	NA	NA	NA	NA	NA	NA	NA	NA	NA	NA	Y54E10BR.8_AGmRNA_3p_-_-134	NA	NA	NA	NA
I 3058600	I	3052714	3059086	.	0	.	4.56341	53.5581	51.5906	3058600	CDS	Y54E10BR.8_WBcoding_3p_-_-6549	Y54E10BR.8_WBcoding_3p_-_-6549	NA	NA	NA	NA	NA	NA	NA	NA	NA	NA	NA	NA	Y54E10BR.8_AGmRNA_3p_-_-6592	NA	NA	NA	NA
I 3061318	I	3059507	3063031	.	0	.	4.01464	41.2634	39.7492	3061318	AG1201	Y54E10BR.1_AGmRNA_3p_+_-7934	Y54E10BR.1_WBcoding_3p_+_-8077	NA	NA	NA	NA	NA	NA	NA	NA	NA	NA	NA	NA	Y54E10BR.1_AGmRNA_3p_+_-7934	NA	NA	NA	NA
I 3064891	I	3063184	3065352	.	0	.	2.53677	15.2776	14.368	3064891	AG1201	Y54E10BR.1_AGmRNA_3p_+_-4361	Y54E10BR.1_WBcoding_3p_+_-4504	NA	NA	NA	NA	NA	NA	NA	NA	NA	NA	NA	NA	Y54E10BR.1_AGmRNA_3p_+_-4361	NA	NA	NA	NA
I 3069483	I	3066020	3070229	.	0	.	4.67893	56.2763	54.1962	3069483	CDS	Y54E10BR.1_WBcoding_3p_+_+88	Y54E10BR.1_WBcoding_3p_+_+88	M01B12.3_WBcoding_3p_-_-249	NA	NA	NA	NA	NA	NA	NA	NA	NA	NA	NA	NA	M01B12.3_AGmRNA_3p_-_-103	Y54E10BR.1_AGmRNA_3p_+_+231	NA	NA	NA	NA
I 3072888	I	3070538	3073276	.	0	.	3.72582	35.233	33.8993	3072888	AG1201	M01B12.4_AGmRNA_3p_-_-1865	M01B12.4_WBcoding_3p_-_-1916	NA	NA	NA	NA	NA	NA	NA	NA	NA	NA	NA	NA	M01B12.4_AGmRNA_3p_-_-1865	NA	NA	NA	NA
I 3073964	I	3073874	3074032	.	0	.	1.99288	7.21812	6.44374	3073964	AG1201	M01B12.4_AGmRNA_3p_-_-2941	M01B12.4_WBcoding_3p_-_-2992	NA	NA	NA	NA	NA	NA	NA	NA	NA	NA	NA	NA	M01B12.4_AGmRNA_3p_-_-2941	NA	NA	NA	NA
I 3078738	I	3074217	3082104	.	0	.	5.28546	71.2228	68.4303	3078738	AG1201	M01B12.4_AGmRNA_3p_-_-7715	M01B12.4_WBcoding_3p_-_-7766	NA	NA	NA	NA	NA	NA	NA	NA	NA	NA	NA	NA	M01B12.4_AGmRNA_3p_-_-7715	NA	NA	NA	NA
I 3083064	I	3082263	3084952	.	0	.	4.33235	48.254	46.4949	3083064	AG1201	M01B12.4_AGmRNA_3p_-_-12041	M01B12.4_WBcoding_3p_-_-12092	NA	NA	NA	NA	NA	NA	NA	NA	NA	NA	NA	NA	M01B12.4_AGmRNA_3p_-_-12041	NA	NA	NA	NA
I 3086358	I	3086243	3086580	.	0	.	2.13729	8.89584	8.09202	3086358	CDS	M01B12.5_WBcoding_3p_-_-1343	M01B12.5_WBcoding_3p_-_-1343	NA	NA	NA	NA	NA	NA	NA	NA	NA	NA	NA	NA	M01B12.4_AGmRNA_3p_-_-15335	NA	NA	NA	NA
I 3086755	I	3086723	3086872	.	0	.	1.93511	6.58877	5.82591	3086755	CDS	M01B12.5_WBcoding_3p_-_-1740	M01B12.5_WBcoding_3p_-_-1740	NA	NA	NA	NA	NA	NA	NA	NA	NA	NA	NA	NA	M01B12.4_AGmRNA_3p_-_-15732	NA	NA	NA	NA
I 3088600	I	3088467	3088708	.	0	.	1.93511	6.58877	5.82591	3088600	CDS	M01B12.5_WBcoding_3p_-_-3585	M01B12.5_WBcoding_3p_-_-3585	NA	NA	NA	NA	NA	NA	NA	NA	NA	NA	NA	NA	M01B12.4_AGmRNA_3p_-_-17577	NA	NA	NA	NA
I 3088920	I	3088822	3089032	.	0	.	2.71494	16.9462	16.0065	3088920	CDS	M01B12.5_WBcoding_3p_-_-3905	M01B12.5_WBcoding_3p_-_-3905	NA	NA	NA	NA	NA	NA	NA	NA	NA	NA	NA	NA	M01B12.4_AGmRNA_3p_-_-17897	NA	NA	NA	NA
I 3091374	I	3089183	3096067	.	0	.	5.0544	65.3993	62.8961	3091374	AG1201	RIT1P.390_AGncRNA_3p_+_-2511	M01B12.5_WBcoding_3p_-_-6359	NA	NA	NA	NA	NA	NA	NA	NA	NA	NA	NA	NA	RIT1P.390_AGncRNA_3p_+_-2511	M01B12.4_AGmRNA_3p_-_-20351	NA	NA	NA	NA
I 3097487	I	3097388	3097549	.	0	.	1.81959	5.40507	4.66469	3097487	CDS	NA	NA	NA	NA	NA	NA	NA	NA	NA	NA	NA	NA	NA	NA	NA	NA	NA
I 3104174	I	3103856	3105155	.	0	.	3.11929	23.688	22.6233	3104174	CDS	C45E1.1_WBcoding_3p_+_-5370	C45E1.1_WBcoding_3p_+_-5370	NA	NA	NA	NA	NA	NA	NA	NA	NA	NA	NA	NA	C45E1.1_AGmRNA_3p_+_-5410	NA	NA	NA	NA
I 3107936	I	3107892	3108052	.	0	.	1.99288	7.21812	6.44374	3107936	CDS	C45E1.1_WBcoding_3p_+_-1608	C45E1.1_WBcoding_3p_+_-1608	NA	NA	NA	NA	NA	NA	NA	NA	NA	NA	NA	NA	C45E1.1_AGmRNA_3p_+_-1648	NA	NA	NA	NA
I 3144648	I	3144090	3147840	.	0	.	6.75846	111.657	106.625	3144648	CDS	K09H9.6_WBcoding_3p_-_-235	K09H9.6_WBcoding_3p_-_-235	NA	NA	NA	NA	NA	NA	NA	NA	NA	NA	NA	NA	K09H9.6_AGmRNA_3p_-_-236	NA	NA	NA	NA
I 3148718	I	3148019	3149457	.	0	.	3.76979	37.2882	35.9012	3148718	AG1201	K09H9.2_AGmRNA_3p_+_-1588	K09H9.2_WBcoding_3p_+_-1630	NA	NA	NA	NA	NA	NA	NA	NA	NA	NA	NA	NA	K09H9.2_AGmRNA_3p_+_-1588	NA	NA	NA	NA
I 3149979	I	3149829	3150213	.	0	.	2.39723	12.2675	11.4072	3149979	AG1201	K09H9.2_AGmRNA_3p_+_-327	K09H9.2_WBcoding_3p_+_-369	NA	NA	NA	NA	NA	NA	NA	NA	NA	NA	NA	NA	K09H9.2_AGmRNA_3p_+_-327	NA	NA	NA	NA
I 3158962	I	3158890	3159039	.	0	.	2.05064	7.87163	7.08564	3158962	CDS	Y54E10A.9_WBcoding_3p_-_-446	Y54E10A.9_WBcoding_3p_-_-446	NA	NA	NA	NA	NA	NA	NA	NA	NA	NA	NA	NA	Y54E10A.9_AGmRNA_3p_-_-467	NA	NA	NA	NA
I 3160008	I	3159148	3162616	.	0	.	6.00752	90.3673	86.5229	3160008	ncRNA	K09H9.11_WBsnoRNA_3p_-_-723	Y54E10A.9_WBcoding_3p_-_-1492	NA	NA	NA	NA	K09H9.11_WBsnoRNA_3p_-_-723	NA	NA	NA	NA	NA	NA	NA	NA	Y54E10A.9_AGmRNA_3p_-_-1513	NA	NA	NA	NA
I 3164877	I	3162733	3171331	.	0	.	5.20705	74.6248	71.6723	3164877	AG1201	Y54E10A.7_AGmRNA_3p_+_+1205	Y54E10A.7_WBcoding_3p_+_+1226	Y54E10A.6_WBcoding_3p_+_-2680	Y54E10A.5_WBcoding_3p_+_-6355	NA	NA	NA	NA	NA	NA	NA	NA	NA	NA	NA	NA	Y54E10A.7_AGmRNA_3p_+_+1205	Y54E10A.6_AGmRNA_3p_+_-2603	Y54E10A.5_AGmRNA_3p_+_-6389	NA	NA	NA	NA
I 3171882	I	3171611	3172062	.	0	.	1.77452	12.8397	11.9721	3171882	CDS	NA	NA	NA	NA	NA	NA	NA	NA	NA	NA	NA	NA	NA	NA	NA	NA	NA
I 3175677	I	3173053	3180653	.	0	.	5.45876	75.69	72.6727	3175677	AG1201	Y54E10A.11_AGmRNA_3p_-_+696	Y54E10A.11_WBcoding_3p_-_+745	Y54E10A.10_WBcoding_3p_-_-2432	NA	NA	NA	NA	NA	NA	NA	NA	NA	NA	NA	NA	Y54E10A.11_AGmRNA_3p_-_+696	Y54E10A.10_AGmRNA_3p_-_-2407	RIT1P.1594_AGncRNA_3p_+_-3513	NA	NA	NA	NA
I 3186036	I	3180753	3189133	.	0	.	4.94261	64.6843	62.2151	3186036	CDS	Y54E10A.11_WBcoding_3p_-_-9614	Y54E10A.11_WBcoding_3p_-_-9614	NA	NA	NA	NA	NA	NA	NA	NA	NA	NA	NA	NA	Y54E10A.11_AGmRNA_3p_-_-9663	NA	NA	NA	NA
I 3198344	I	3189227	3198909	.	0	.	4.70782	56.9625	54.8535	3198344	AG1201	RIT1P.1750_AGncRNA_3p_+_+3039	Y54E10A.12_WBcoding_3p_-_-4905	Y54E10A.11_WBcoding_3p_-_-21922	NA	NA	NA	NA	NA	NA	NA	NA	NA	NA	NA	NA	RIT1P.1750_AGncRNA_3p_+_+3039	Y54E10A.12_AGmRNA_3p_-_-4814	Y54E10A.11_AGmRNA_3p_-_-21971	NA	NA	NA	NA
I 3217789	I	3213052	3221381	.	0	.	4.7367	57.6514	55.5129	3217789	CDS	Y54E10A.4_WBcoding_3p_+_+422	Y54E10A.4_WBcoding_3p_+_+422	Y54E10A.14_WBcoding_3p_-_-499	NA	NA	NA	NA	NA	NA	NA	NA	NA	NA	NA	NA	Y54E10A.14_AGmRNA_3p_-_-433	Y54E10A.4_AGmRNA_3p_+_+522	NA	NA	NA	NA
I 3225227	I	3221521	3226046	.	0	.	4.64099	58.4244	56.2501	3225227	CDS	Y54E10A.15_WBcoding_3p_-_-2063	Y54E10A.15_WBcoding_3p_-_-2063	Y54E10A.14_WBcoding_3p_-_-7937	NA	NA	NA	NA	NA	NA	NA	NA	NA	NA	NA	NA	Y54E10A.15_AGmRNA_3p_-_-2233	Y54E10A.14_AGmRNA_3p_-_-7871	NA	NA	NA	NA
I 3227336	I	3226175	3228009	.	0	.	4.88658	66.7168	64.1692	3227336	CDS	Y54E10A.15_WBcoding_3p_-_-4172	Y54E10A.15_WBcoding_3p_-_-4172	NA	NA	NA	NA	NA	NA	NA	NA	NA	NA	NA	NA	Y54E10A.15_AGmRNA_3p_-_-4342	NA	NA	NA	NA
I 3229537	I	3228108	3230795	.	0	.	3.89911	38.8128	37.3755	3229537	AG1201	Y54E10A.3_AGmRNA_3p_+_-3738	Y54E10A.3_WBcoding_3p_+_-4082	NA	NA	NA	NA	NA	NA	NA	NA	NA	NA	NA	NA	Y54E10A.3_AGmRNA_3p_+_-3738	NA	NA	NA	NA
I 3234406	I	3230975	3244081	.	0	.	4.53452	52.8854	50.9451	3234406	CDS	Y54E10A.3_WBcoding_3p_+_+787	Y54E10A.3_WBcoding_3p_+_+787	Y54E10A.2_WBcoding_3p_+_-21161	NA	NA	NA	NA	NA	NA	NA	NA	NA	NA	NA	NA	RIT1M.1607_AGncRNA_3p_-_+1078	Y54E10A.3_AGmRNA_3p_+_+1131	Y54E10A.2_AGmRNA_3p_+_-21687	NA	NA	NA	NA
I 3254241	I	3253036	3254795	.	0	.	3.29258	26.8213	25.6917	3254241	CDS	Y54E10A.2_WBcoding_3p_+_-1326	Y54E10A.2_WBcoding_3p_+_-1326	NA	NA	NA	NA	NA	NA	NA	NA	NA	NA	NA	NA	Y54E10A.2_AGmRNA_3p_+_-1852	NA	NA	NA	NA
I 3255197	I	3255118	3255292	.	0	.	1.964	6.9004	6.13181	3255197	CDS	Y54E10A.2_WBcoding_3p_+_-370	Y54E10A.2_WBcoding_3p_+_-370	NA	NA	NA	NA	NA	NA	NA	NA	NA	NA	NA	NA	Y54E10A.2_AGmRNA_3p_+_-896	NA	NA	NA	NA
I 3264655	I	3263711	3266314	.	0	.	4.79446	59.037	56.8375	3264655	AG1201	Y44E3B.2_AGmRNA_3p_+_+391	Y44E3B.1_WBcoding_3p_-_-397	Y44E3B.2_WBcoding_3p_+_+399	NA	NA	NA	NA	NA	NA	NA	NA	NA	NA	NA	NA	Y44E3B.2_AGmRNA_3p_+_+391	Y44E3B.1_AGmRNA_3p_-_-438	NA	NA	NA	NA
I 3268536	I	3266856	3269834	.	0	.	5.74758	83.317	79.8947	3268536	AG1201	W01B11.3_AGmRNA_3p_+_-585	W01B11.3_WBcoding_3p_+_-614	W01B11.5_WBcoding_3p_-_+869	NA	NA	NA	NA	NA	NA	NA	NA	NA	NA	NA	NA	W01B11.3_AGmRNA_3p_+_-585	W01B11.5_AGmRNA_3p_-_+848	RIT1P.1549_AGncRNA_3p_+_-2628	NA	NA	NA	NA
I 3318169	I	3317679	3318739	.	0	.	3.15878	25.9496	24.8414	3318169	CDS	Y44E3A.3_WBcoding_3p_-_-189	Y44E3A.3_WBcoding_3p_-_-189	NA	NA	NA	NA	NA	NA	NA	NA	NA	NA	NA	NA	Y44E3A.3_AGmRNA_3p_-_-216	NA	NA	NA	NA
I 3320229	I	3318965	3322842	.	0	.	4.39011	49.5632	47.7542	3320229	CDS	Y44E3A.4_WBcoding_3p_-_+694	Y44E3A.4_WBcoding_3p_-_+694	NA	NA	NA	NA	NA	NA	NA	NA	NA	NA	NA	NA	Y44E3A.3_AGmRNA_3p_-_-2276	NA	NA	NA	NA
I 3323760	I	3322949	3324370	.	0	.	4.44788	50.8837	49.0234	3323760	CDS	Y44E3A.4_WBcoding_3p_-_-2837	Y44E3A.4_WBcoding_3p_-_-2837	NA	NA	NA	NA	NA	NA	NA	NA	NA	NA	NA	NA	Y44E3A.3_AGmRNA_3p_-_-5807	NA	NA	NA	NA
I 3324772	I	3324572	3325124	.	0	.	2.37509	12.5664	11.7052	3324772	CDS	Y44E3A.4_WBcoding_3p_-_-3849	Y44E3A.4_WBcoding_3p_-_-3849	NA	NA	NA	NA	NA	NA	NA	NA	NA	NA	NA	NA	Y44E3A.3_AGmRNA_3p_-_-6819	NA	NA	NA	NA
I 3325794	I	3325319	3330380	.	0	.	5.37211	73.446	70.5388	3325794	CDS	Y44E3A.4_WBcoding_3p_-_-4871	Y44E3A.4_WBcoding_3p_-_-4871	NA	NA	NA	NA	NA	NA	NA	NA	NA	NA	NA	NA	Y44E3A.3_AGmRNA_3p_-_-7841	NA	NA	NA	NA
I 3339392	I	3339302	3339517	.	0	.	2.25282	10.3405	9.51238	3339392	CDS	Y44E3A.1_WBcoding_3p_+_-654	Y44E3A.1_WBcoding_3p_+_-654	NA	NA	NA	NA	NA	NA	NA	NA	NA	NA	NA	NA	Y44E3A.1_AGmRNA_3p_+_-840	NA	NA	NA	NA
I 3343926	I	3339607	3349952	.	0	.	5.34323	72.7026	69.8334	3343926	AG1201	Y44E3A.6_AGmRNA_3p_-_-3507	Y44E3A.1_WBcoding_3p_+_+3880	Y44E3A.6_WBcoding_3p_-_-3901	NA	NA	NA	NA	NA	NA	NA	NA	NA	NA	NA	NA	Y44E3A.6_AGmRNA_3p_-_-3507	Y44E3A.1_AGmRNA_3p_+_+3694	NA	NA	NA	NA
I 3364642	I	3364410	3364851	.	0	.	2.32568	12.324	11.4634	3364642	CDS	W05F2.2_WBcoding_3p_-_-613	W05F2.2_WBcoding_3p_-_-613	NA	NA	NA	NA	NA	NA	NA	NA	NA	NA	NA	NA	W05F2.2_AGmRNA_3p_-_-824	NA	NA	NA	NA
I 3365427	I	3365308	3365749	.	0	.	2.59941	15.178	14.2686	3365427	CDS	W05F2.2_WBcoding_3p_-_-1398	W05F2.2_WBcoding_3p_-_-1398	NA	NA	NA	NA	NA	NA	NA	NA	NA	NA	NA	NA	W05F2.2_AGmRNA_3p_-_-1609	NA	NA	NA	NA
I 3368063	I	3367543	3368726	.	0	.	4.26536	47.7417	46.0044	3368063	AG1201	W05F2.3_AGmRNA_3p_-_-421	W05F2.3_WBcoding_3p_-_-422	NA	NA	NA	NA	NA	NA	NA	NA	NA	NA	NA	NA	W05F2.3_AGmRNA_3p_-_-421	NA	NA	NA	NA
I 3369329	I	3368907	3371436	.	0	.	3.87023	38.2081	36.7888	3369329	CDS	W05F2.6_WBcoding_3p_+_-2120	W05F2.6_WBcoding_3p_+_-2120	NA	NA	NA	NA	NA	NA	NA	NA	NA	NA	NA	NA	W05F2.6_AGmRNA_3p_+_-2120	NA	NA	NA	NA
I 3371950	I	3371748	3372364	.	0	.	2.10841	8.54867	7.7508	3371950	CDS	W05F2.5_WBcoding_3p_+_-1958	W05F2.5_WBcoding_3p_+_-1958	NA	NA	NA	NA	NA	NA	NA	NA	NA	NA	NA	NA	W05F2.5_AGmRNA_3p_+_-1958	NA	NA	NA	NA
I 3413461	I	3410069	3414140	.	0	.	3.23482	25.7615	24.6543	3413461	CDS	K03E5.3_WBcoding_3p_+_-1611	K03E5.3_WBcoding_3p_+_-1611	NA	NA	NA	NA	anr-45_WBanr_3p_-_-3114	NA	NA	NA	NA	NA	NA	NA	NA	K03E5.3_AGmRNA_3p_+_-1641	RIT1M.413_AGmRNA_3p_-_-5511	NA	NA	NA	NA
I 3414845	I	3414317	3415888	.	0	.	3.17705	24.7169	23.6314	3414845	CDS	K03E5.3_WBcoding_3p_+_-227	K03E5.3_WBcoding_3p_+_-227	NA	NA	NA	NA	NA	NA	NA	NA	NA	NA	NA	NA	K03E5.3_AGmRNA_3p_+_-257	NA	NA	NA	NA
I 3435388	I	3432818	3438559	.	0	.	4.71102	65.3034	62.8262	3435388	CDS	K03E5.1_WBcoding_3p_+_+2179	K03E5.1_WBcoding_3p_+_+2179	Y47G6A.12_WBcoding_3p_-_-2229	NA	NA	NA	NA	NA	NA	NA	NA	NA	NA	NA	NA	K03E5.1_AGmRNA_3p_+_+2179	Y47G6A.12_AGmRNA_3p_-_-2228	NA	NA	NA	NA
I 3439498	I	3439143	3441320	.	0	.	3.77229	36.5416	35.1735	3439498	CDS	Y47G6A.13_WBcoding_3p_-_-126	Y47G6A.13_WBcoding_3p_-_-126	Y47G6A.28_WBcoding_3p_+_-9681	NA	NA	NA	NA	NA	NA	NA	NA	NA	NA	NA	NA	Y47G6A.13_AGmRNA_3p_-_-126	Y47G6A.28_AGmRNA_3p_+_-9643	NA	NA	NA	NA
I 3441979	I	3441591	3442028	.	0	.	2.15017	9.31459	8.50461	3441979	CDS	Y47G6A.13_WBcoding_3p_-_-2607	Y47G6A.13_WBcoding_3p_-_-2607	Y47G6A.28_WBcoding_3p_+_-7200	NA	NA	NA	NA	NA	NA	NA	NA	NA	NA	NA	NA	Y47G6A.13_AGmRNA_3p_-_-2607	Y47G6A.28_AGmRNA_3p_+_-7162	NA	NA	NA	NA
I 3445350	I	3442606	3446661	.	0	.	4.56341	53.5581	51.5906	3445350	AG1201	Y47G6A.28_AGmRNA_3p_+_-3791	Y47G6A.28_WBcoding_3p_+_-3829	NA	NA	NA	NA	NA	NA	NA	NA	NA	NA	NA	NA	Y47G6A.28_AGmRNA_3p_+_-3791	Y47G6A.13_AGmRNA_3p_-_-5978	NA	NA	NA	NA
I 3452208	I	3446782	3458173	.	0	.	4.36123	48.9072	47.1236	3452208	CDS	Y47G6A.28_WBcoding_3p_+_+3029	Y47G6A.28_WBcoding_3p_+_+3029	Y47G6A.11_WBcoding_3p_+_-9965	NA	NA	NA	NA	NA	NA	NA	NA	NA	NA	NA	NA	Y47G6A.28_AGmRNA_3p_+_+3067	Y47G6A.11_AGmRNA_3p_+_-9970	NA	NA	NA	NA
I 3458836	I	3458354	3466227	.	0	.	3.69649	39.1852	37.7435	3458836	CDS	Y47G6A.11_WBcoding_3p_+_-3337	Y47G6A.11_WBcoding_3p_+_-3337	Y47G6A.14_WBcoding_3p_-_+3438	NA	NA	NA	NA	NA	NA	NA	NA	NA	NA	NA	NA	Y47G6A.14_AGmRNA_3p_-_+3342	Y47G6A.11_AGmRNA_3p_+_-3342	RIT1P.1577_AGncRNA_3p_+_-5493	NA	NA	NA	NA
I 3470706	I	3466958	3474730	.	0	.	5.7187	82.5443	79.1636	3470706	AG1201	Y47G6A.15_AGmRNA_3p_-_+1856	Y47G6A.15_WBcoding_3p_-_+2258	Y47G6A.10_WBcoding_3p_+_-7267	Y47G6A.14_WBcoding_3p_-_-8432	NA	NA	NA	NA	NA	NA	NA	NA	NA	NA	NA	NA	Y47G6A.15_AGmRNA_3p_-_+1856	Y47G6A.10_AGmRNA_3p_+_-7647	NA	NA	NA	NA
I 3474970	I	3474874	3475236	.	0	.	2.22394	9.97108	9.14914	3474970	CDS	Y47G6A.15_WBcoding_3p_-_-2006	Y47G6A.15_WBcoding_3p_-_-2006	Y47G6A.10_WBcoding_3p_+_-3003	NA	NA	NA	NA	NA	NA	NA	NA	NA	NA	NA	NA	Y47G6A.15_AGmRNA_3p_-_-2408	Y47G6A.10_AGmRNA_3p_+_-3383	NA	NA	NA	NA
I 3480351	I	3475951	3481437	.	0	.	4.67893	56.2763	54.1962	3480351	AG1201	Y47G6A.9_AGmRNA_3p_+_-1089	Y47G6A.9_WBcoding_3p_+_-1090	Y47G6A.10_WBcoding_3p_+_+2378	Y47G6A.15_WBcoding_3p_-_-7387	NA	NA	NA	NA	NA	NA	NA	NA	NA	NA	NA	NA	Y47G6A.9_AGmRNA_3p_+_-1089	Y47G6A.10_AGmRNA_3p_+_+1998	Y47G6A.15_AGmRNA_3p_-_-7789	NA	NA	NA	NA
I 3482911	I	3481721	3484517	.	0	.	5.40099	74.1917	71.248	3482911	CDS	Y47G6A.8_WBcoding_3p_+_-1591	Y47G6A.8_WBcoding_3p_+_-1591	NA	NA	NA	NA	NA	NA	NA	NA	NA	NA	NA	NA	Y47G6A.8_AGmRNA_3p_+_-1593	NA	NA	NA	NA
I 3504164	I	3504044	3504280	.	0	.	1.84847	5.69142	4.94547	3504164	CDS	Y47G6A.7_WBcoding_3p_+_-4263	Y47G6A.7_WBcoding_3p_+_-4263	NA	NA	NA	NA	NA	NA	NA	NA	NA	NA	NA	NA	Y47G6A.7_AGmRNA_3p_+_-4354	NA	NA	NA	NA
I 3504484	I	3504397	3504758	.	0	.	2.05064	7.87163	7.08564	3504484	CDS	Y47G6A.7_WBcoding_3p_+_-3943	Y47G6A.7_WBcoding_3p_+_-3943	NA	NA	NA	NA	NA	NA	NA	NA	NA	NA	NA	NA	Y47G6A.7_AGmRNA_3p_+_-4034	NA	NA	NA	NA
I 3505272	I	3504895	3505602	.	0	.	2.55837	16.229	15.304	3505272	CDS	Y47G6A.7_WBcoding_3p_+_-3155	Y47G6A.7_WBcoding_3p_+_-3155	NA	NA	NA	NA	NA	NA	NA	NA	NA	NA	NA	NA	Y47G6A.7_AGmRNA_3p_+_-3246	NA	NA	NA	NA
I 3510484	I	3508227	3513185	.	0	.	5.02552	64.6824	62.2142	3510484	CDS	Y47G6A.18_WBcoding_3p_-_-1846	Y47G6A.18_WBcoding_3p_-_-1846	Y47G6A.7_WBcoding_3p_+_+2057	NA	NA	NA	NA	NA	NA	NA	NA	NA	NA	NA	NA	Y47G6A.7_AGmRNA_3p_+_+1966	Y47G6A.18_AGmRNA_3p_-_-2083	NA	NA	NA	NA
I 3513506	I	3513380	3513793	.	0	.	2.39723	12.2675	11.4072	3513506	CDS	NA	NA	NA	NA	NA	NA	NA	NA	NA	NA	NA	NA	NA	NA	NA	NA	NA
I 3514421	I	3514379	3514556	.	0	.	2.05064	7.87163	7.08564	3514421	CDS	NA	NA	NA	NA	NA	NA	NA	NA	NA	NA	NA	NA	NA	NA	NA	NA	NA
I 3515134	I	3514856	3516093	.	0	.	2.37357	12.299	11.4385	3515134	CDS	NA	NA	NA	NA	NA	NA	NA	NA	NA	NA	NA	NA	NA	NA	NA	NA	NA
I 3519592	I	3516521	3523283	.	0	.	4.83151	62.5607	60.1943	3519592	CDS	Y47G6A.6_WBcoding_3p_+_-3798	Y47G6A.6_WBcoding_3p_+_-3798	NA	NA	NA	NA	NA	NA	NA	NA	NA	NA	NA	NA	Y47G6A.6_AGmRNA_3p_+_-3801	NA	NA	NA	NA
I 3523481	I	3523426	3523790	.	0	.	1.93511	6.58877	5.82591	3523481	AG1201	RIT1M.1691_AGmRNA_3p_-_-108	Y47G6A.19_WBcoding_3p_-_-144	NA	NA	NA	NA	NA	NA	NA	NA	NA	NA	NA	NA	RIT1M.1691_AGmRNA_3p_-_-108	Y47G6A.30_AGmRNA_3p_-_-108	NA	NA	NA	NA
I 3538819	I	3538724	3539037	.	0	.	2.07953	8.20724	7.41536	3538819	CDS	Y47G6A.5_WBcoding_3p_+_-340	Y47G6A.5_WBcoding_3p_+_-340	NA	NA	NA	NA	NA	NA	NA	NA	NA	NA	NA	NA	Y47G6A.5_AGmRNA_3p_+_-753	NA	NA	NA	NA
I 3544082	I	3539186	3552320	.	0	.	4.70782	56.9625	54.8535	3544082	AG1201	Y47G6A.5_AGmRNA_3p_+_+4510	Y47G6A.20_WBcoding_3p_-_-5036	Y47G6A.21_WBcoding_3p_-_+7872	Y47G6A.4_WBcoding_3p_+_-7933	NA	NA	NA	NA	NA	NA	NA	NA	NA	NA	NA	NA	Y47G6A.5_AGmRNA_3p_+_+4510	Y47G6A.20_AGmRNA_3p_-_-4525	Y47G6A.4_AGmRNA_3p_+_-7864	Y47G6A.21_AGmRNA_3p_-_+7874	NA	NA	NA	NA
I 3556723	I	3555982	3557450	.	0	.	3.07896	23.4509	22.3951	3556723	ncRNA	Y47G6A.27_WBps_3p_+_-680	Y47G6A.21_WBcoding_3p_-_-4769	NA	NA	NA	NA	Y47G6A.27_WBps_3p_+_-680	NA	NA	NA	NA	NA	NA	NA	NA	Y47G6A.27_AGmRNA_3p_+_-783	Y47G6A.21_AGmRNA_3p_-_-4767	NA	NA	NA	NA
I 3558361	I	3557622	3559827	.	0	.	3.37923	28.4392	27.2742	3558361	AG1201	Y47G6A.21_AGmRNA_3p_-_-6405	Y47G6A.21_WBcoding_3p_-_-6407	NA	NA	NA	NA	NA	NA	NA	NA	NA	NA	NA	NA	Y47G6A.21_AGmRNA_3p_-_-6405	NA	NA	NA	NA
I 3560057	I	3559929	3560136	.	0	.	2.36835	11.8717	11.018	3560057	CDS	Y47G6A.22_WBcoding_3p_-_-137	Y47G6A.22_WBcoding_3p_-_-137	NA	NA	NA	NA	NA	NA	NA	NA	NA	NA	NA	NA	Y47G6A.22_AGmRNA_3p_-_-224	NA	NA	NA	NA
I 3561255	I	3560275	3562816	.	0	.	3.61029	32.9128	31.6405	3561255	CDS	Y47G6A.22_WBcoding_3p_-_-1335	Y47G6A.22_WBcoding_3p_-_-1335	NA	NA	NA	NA	NA	NA	NA	NA	NA	NA	NA	NA	Y47G6A.22_AGmRNA_3p_-_-1422	NA	NA	NA	NA
I 3564815	I	3564622	3564905	.	0	.	2.455	13.0744	12.2006	3564815	CDS	Y47G6A.33_WBcoding_3p_+_-254	Y47G6A.33_WBcoding_3p_+_-254	NA	NA	NA	NA	NA	NA	NA	NA	NA	NA	NA	NA	Y47G6A.33_AGmRNA_3p_+_-258	NA	NA	NA	NA
I 3567209	I	3567062	3567346	.	0	.	1.87735	5.98421	5.23268	3567209	AG1201	Y47G6A.23_AGmRNA_3p_-_-1963	Y47G6A.23_WBcoding_3p_-_-2166	NA	NA	NA	NA	NA	NA	NA	NA	NA	NA	NA	NA	Y47G6A.23_AGmRNA_3p_-_-1963	NA	NA	NA	NA
I 3568446	I	3567801	3568768	.	0	.	3.46588	30.0901	28.8866	3568446	AG1201	Y47G6A.23_AGmRNA_3p_-_-3200	Y47G6A.23_WBcoding_3p_-_-3403	NA	NA	NA	NA	NA	NA	NA	NA	NA	NA	NA	NA	Y47G6A.23_AGmRNA_3p_-_-3200	NA	NA	NA	NA
I 3572347	I	3568879	3575734	.	0	.	5.19882	69.021	66.3393	3572347	AG1201	Y47G6A.23_AGmRNA_3p_-_-7101	Y47G6A.23_WBcoding_3p_-_-7304	NA	NA	NA	NA	NA	NA	NA	NA	NA	NA	NA	NA	Y47G6A.23_AGmRNA_3p_-_-7101	NA	NA	NA	NA
I 3577381	I	3575985	3601021	.	0	.	5.60317	79.4756	76.2598	3577381	CDS	Y47G6A.29_WBcoding_3p_-_+1314	Y47G6A.29_WBcoding_3p_-_+1314	Y47G6A.23_WBcoding_3p_-_-12338	NA	NA	NA	NA	NA	NA	NA	NA	NA	NA	NA	NA	Y47G6A.23_AGmRNA_3p_-_-12135	Y47G6A.3_AGmRNA_3p_+_-25530	NA	NA	NA	NA
I 3601614	I	3601526	3602000	.	0	.	1.964	6.9004	6.13181	3601614	CDS	Y47G6A.3_WBcoding_3p_+_-1247	Y47G6A.3_WBcoding_3p_+_-1247	NA	NA	NA	NA	NA	NA	NA	NA	NA	NA	NA	NA	Y47G6A.3_AGmRNA_3p_+_-1297	NA	NA	NA	NA
I 3602498	I	3602405	3602605	.	0	.	2.16617	9.24869	8.43889	3602498	CDS	Y47G6A.3_WBcoding_3p_+_-363	Y47G6A.3_WBcoding_3p_+_-363	NA	NA	NA	NA	NA	NA	NA	NA	NA	NA	NA	NA	Y47G6A.3_AGmRNA_3p_+_-413	NA	NA	NA	NA
I 3603605	I	3602973	3603706	.	0	.	2.88823	19.7336	18.7441	3603605	CDS	Y47G6A.31_WBcoding_3p_+_-917	Y47G6A.31_WBcoding_3p_+_-917	NA	NA	NA	NA	NA	NA	NA	NA	NA	NA	NA	NA	Y47G6A.31_AGmRNA_3p_+_-957	NA	NA	NA	NA
I 3609369	I	3604084	3609707	.	0	.	3.65847	37.9423	36.5373	3609369	AG1201	RIT1P.1606_AGncRNA_3p_+_+1593	Y47G6A.2_WBcoding_3p_+_-2478	Y47G6A.25_WBcoding_3p_-_-2956	Y47G6A.31_WBcoding_3p_+_+4847	Y47G6A.24_WBcoding_3p_-_-4852	NA	NA	NA	NA	NA	NA	NA	NA	NA	NA	NA	NA	RIT1P.1606_AGncRNA_3p_+_+1593	Y47G6A.2_AGmRNA_3p_+_-2574	Y47G6A.25_AGmRNA_3p_-_-3201	Y47G6A.31_AGmRNA_3p_+_+4807	Y47G6A.24_AGmRNA_3p_-_-4848	NA	NA	NA	NA
I 3610368	I	3609844	3610800	.	0	.	3.50268	31.4433	30.2114	3610368	CDS	Y47G6A.2_WBcoding_3p_+_-1479	Y47G6A.2_WBcoding_3p_+_-1479	NA	NA	NA	NA	NA	NA	NA	NA	NA	NA	NA	NA	Y47G6A.2_AGmRNA_3p_+_-1575	NA	NA	NA	NA
I 3613729	I	3610956	3614798	.	0	.	2.91711	20.2134	19.2151	3613729	AG1201	Y47G6A.2_AGmRNA_3p_+_+1786	Y47G6A.2_WBcoding_3p_+_+1882	Y47G6A.1_WBcoding_3p_+_-4592	NA	NA	NA	NA	NA	NA	NA	NA	NA	NA	NA	NA	Y47G6A.2_AGmRNA_3p_+_+1786	Y47G6A.1_AGmRNA_3p_+_-4608	NA	NA	NA	NA
I 3616247	I	3614993	3616876	.	0	.	2.85299	19.5428	18.5608	3616247	AG1201	RIT1M.931_AGncRNA_3p_-_-499	Y47G6A.1_WBcoding_3p_+_-2074	NA	NA	NA	NA	NA	NA	NA	NA	NA	NA	NA	NA	RIT1M.931_AGncRNA_3p_-_-499	Y47G6A.1_AGmRNA_3p_+_-2090	NA	NA	NA	NA
I 3617432	I	3617327	3617534	.	0	.	2.05064	7.87163	7.08564	3617432	CDS	Y47G6A.1_WBcoding_3p_+_-889	Y47G6A.1_WBcoding_3p_+_-889	NA	NA	NA	NA	NA	NA	NA	NA	NA	NA	NA	NA	Y47G6A.1_AGmRNA_3p_+_-905	NA	NA	NA	NA
I 3617725	I	3617636	3617864	.	0	.	2.37197	12.0314	11.1772	3617725	CDS	Y47G6A.1_WBcoding_3p_+_-596	Y47G6A.1_WBcoding_3p_+_-596	NA	NA	NA	NA	NA	NA	NA	NA	NA	NA	NA	NA	Y47G6A.1_AGmRNA_3p_+_-612	NA	NA	NA	NA
I 3632526	I	3632433	3632636	.	0	.	1.82899	5.54358	4.80268	3632526	CDS	T28F2.4_WBcoding_3p_-_-1433	T28F2.4_WBcoding_3p_-_-1433	NA	NA	NA	NA	NA	NA	NA	NA	NA	NA	NA	NA	T28F2.4_AGmRNA_3p_-_-1537	NA	NA	NA	NA
I 3633964	I	3633146	3634079	.	0	.	2.48204	14.8436	13.9413	3633964	CDS	T28F2.4_WBcoding_3p_-_-2871	T28F2.4_WBcoding_3p_-_-2871	NA	NA	NA	NA	NA	NA	NA	NA	NA	NA	NA	NA	T28F2.4_AGmRNA_3p_-_-2975	NA	NA	NA	NA
I 3683480	I	3682741	3684228	.	0	.	4.96776	63.2558	60.8569	3683480	CDS	D1037.4_WBcoding_3p_-_-584	D1037.4_WBcoding_3p_-_-584	NA	NA	NA	NA	NA	NA	NA	NA	NA	NA	NA	NA	RIT1P.1275_AGncRNA_3p_+_-652	D1037.4_AGmRNA_3p_-_-663	NA	NA	NA	NA
I 3685152	I	3684398	3690769	.	0	.	4.96776	63.2558	60.8569	3685152	AG1201	D1037.1_AGmRNA_3p_+_-4980	D1037.5_WBcoding_3p_-_+4996	D1037.1_WBcoding_3p_+_-5005	NA	NA	NA	NA	NA	NA	NA	NA	NA	NA	NA	NA	D1037.1_AGmRNA_3p_+_-4980	D1037.5_AGmRNA_3p_-_+4996	NA	NA	NA	NA
I 3694979	I	3694084	3697593	.	0	.	4.60124	56.6117	54.5214	3694979	CDS	H26D21.2_WBcoding_3p_-_-677	H26D21.2_WBcoding_3p_-_-677	NA	NA	NA	NA	NA	NA	NA	NA	NA	NA	NA	NA	H26D21.2_AGmRNA_3p_-_-815	NA	NA	NA	NA
I 3699123	I	3698065	3699512	.	0	.	3.2637	26.2895	25.1713	3699123	CDS	H26D21.1_WBcoding_3p_+_-180	H26D21.1_WBcoding_3p_+_-180	NA	NA	NA	NA	NA	NA	NA	NA	NA	NA	NA	NA	H26D21.1_AGmRNA_3p_+_-180	NA	NA	NA	NA
I 3704549	I	3703305	3705204	.	0	.	4.30346	47.6038	45.8691	3704549	ncRNA	linc-9_WBlnc_3p_+_-410	NA	NA	NA	NA	linc-9_WBlnc_3p_+_-410	NA	NA	NA	NA	NA	NA	NA	NA	RIT1P.1419_AGmRNA_3p_+_-418	RIT1P.1576_AGncRNA_3p_+_+918	NA	NA	NA	NA
I 3713828	I	3713765	3713972	.	0	.	2.455	13.0744	12.2006	3713828	CDS	T12F5.4_WBcoding_3p_-_-308	T12F5.4_WBcoding_3p_-_-308	NA	NA	NA	NA	NA	NA	NA	NA	NA	NA	NA	NA	T12F5.4_AGmRNA_3p_-_-695	NA	NA	NA	NA
I 3716655	I	3714143	3717993	.	0	.	3.06456	23.6847	22.6233	3716655	CDS	T12F5.4_WBcoding_3p_-_-3135	T12F5.4_WBcoding_3p_-_-3135	NA	NA	NA	NA	NA	NA	NA	NA	NA	NA	NA	NA	T12F5.4_AGmRNA_3p_-_-3522	NA	NA	NA	NA
I 3718469	I	3718257	3718613	.	0	.	2.455	13.0744	12.2006	3718469	CDS	T12F5.4_WBcoding_3p_-_-4949	T12F5.4_WBcoding_3p_-_-4949	NA	NA	NA	NA	NA	NA	NA	NA	NA	NA	NA	NA	T12F5.4_AGmRNA_3p_-_-5336	NA	NA	NA	NA
I 3719054	I	3718797	3719133	.	0	.	2.22394	9.97108	9.14914	3719054	CDS	T12F5.4_WBcoding_3p_-_-5534	T12F5.4_WBcoding_3p_-_-5534	NA	NA	NA	NA	NA	NA	NA	NA	NA	NA	NA	NA	T12F5.4_AGmRNA_3p_-_-5921	NA	NA	NA	NA
I 3728505	I	3726865	3731002	.	0	.	4.96433	63.5631	61.1564	3728505	CDS	T12F5.3_WBcoding_3p_+_-2722	T12F5.3_WBcoding_3p_+_-2722	NA	NA	NA	NA	NA	NA	NA	NA	NA	NA	NA	NA	T12F5.3_AGmRNA_3p_+_-2867	NA	NA	NA	NA
I 3732181	I	3731482	3732833	.	0	.	3.32147	27.3569	26.2158	3732181	AG1201	RIT1M.1830_AGncRNA_3p_-_+152	T12F5.2_WBcoding_3p_+_-744	NA	NA	NA	NA	NA	NA	NA	NA	NA	NA	NA	NA	RIT1M.1830_AGncRNA_3p_-_+152	T12F5.2_AGmRNA_3p_+_-792	NA	NA	NA	NA
I 3733026	I	3732966	3733299	.	0	.	1.99288	7.21812	6.44374	3733026	CDS	T12F5.5_WBcoding_3p_-_-41	T12F5.5_WBcoding_3p_-_-41	NA	NA	NA	NA	NA	NA	NA	NA	NA	NA	NA	NA	T12F5.2_AGmRNA_3p_+_+53	T12F5.5_AGmRNA_3p_-_-153	NA	NA	NA	NA
I 3735567	I	3733442	3738780	.	0	.	5.7187	82.5443	79.1636	3735567	CDS	T12F5.5_WBcoding_3p_-_-2582	T12F5.5_WBcoding_3p_-_-2582	NA	NA	NA	NA	NA	NA	NA	NA	NA	NA	NA	NA	T12F5.5_AGmRNA_3p_-_-2694	NA	NA	NA	NA
I 3739015	I	3738921	3739074	.	0	.	2.02176	7.54189	6.76172	3739015	CDS	T12F5.5_WBcoding_3p_-_-6030	T12F5.5_WBcoding_3p_-_-6030	NA	NA	NA	NA	NA	NA	NA	NA	NA	NA	NA	NA	T12F5.5_AGmRNA_3p_-_-6142	NA	NA	NA	NA
I 3740413	I	3740289	3740507	.	0	.	2.2817	10.7154	9.88096	3740413	CDS	T12F5.5_WBcoding_3p_-_-7428	T12F5.5_WBcoding_3p_-_-7428	NA	NA	NA	NA	NA	NA	NA	NA	NA	NA	NA	NA	T12F5.5_AGmRNA_3p_-_-7540	NA	NA	NA	NA
I 3742058	I	3741246	3742669	.	0	.	4.2457	46.3119	44.6242	3742058	AG1201	T12F5.1_AGmRNA_3p_+_-591	T12F5.1_WBcoding_3p_+_-668	NA	NA	NA	NA	NA	NA	NA	NA	NA	NA	NA	NA	T12F5.1_AGmRNA_3p_+_-591	NA	NA	NA	NA
I 3782590	I	3781958	3783670	.	0	.	5.0583	66.1614	63.6213	3782590	AG1201	C32E8.5_AGmRNA_3p_+_-677	C32E8.5_WBcoding_3p_+_-709	NA	NA	NA	NA	NA	NA	NA	NA	NA	NA	NA	NA	C32E8.5_AGmRNA_3p_+_-677	NA	NA	NA	NA
I 3784109	I	3783836	3784394	.	0	.	2.88823	19.7336	18.7441	3784109	AG1201	C32E8.4_AGmRNA_3p_+_-251	C32E8.4_WBcoding_3p_+_-329	NA	NA	NA	NA	NA	NA	NA	NA	NA	NA	NA	NA	C32E8.4_AGmRNA_3p_+_-251	RIT1M.988_AGncRNA_3p_-_-361	NA	NA	NA	NA
I 3785291	I	3785146	3785566	.	0	.	1.60696	4.32391	3.60742	3785291	AG1201	C32E8.3_AGmRNA_3p_+_-2206	NA	NA	NA	NA	NA	NA	NA	NA	NA	NA	NA	NA	C32E8.3_AGmRNA_3p_+_-2206	NA	NA	NA	NA
I 3787197	I	3786252	3787500	.	0	.	3.89911	38.8128	37.3755	3787197	AG1201	C32E8.3_AGmRNA_3p_+_-300	C32E8.3_WBcoding_3p_+_-301	NA	NA	NA	NA	NA	NA	NA	NA	NA	NA	NA	NA	C32E8.3_AGmRNA_3p_+_-300	NA	NA	NA	NA
I 3788340	I	3787819	3792964	.	0	.	6.26746	97.5861	93.2718	3788340	AG1201	C32E8.8_AGmRNA_3p_-_+565	C32E8.2_WBcoding_3p_+_-574	C32E8.8_WBcoding_3p_-_+969	NA	NA	NA	NA	NA	NA	NA	NA	NA	NA	NA	NA	C32E8.8_AGmRNA_3p_-_+565	C32E8.2_AGmRNA_3p_+_-972	NA	NA	NA	NA
I 3795305	I	3794864	3795442	.	0	.	2.91711	20.2134	19.2151	3795305	AG1201	C32E8.9_AGmRNA_3p_-_-746	C32E8.9_WBcoding_3p_-_-749	NA	NA	NA	NA	NA	NA	NA	NA	NA	NA	NA	NA	C32E8.9_AGmRNA_3p_-_-746	NA	NA	NA	NA
I 3797461	I	3797191	3798420	.	0	.	2.91711	20.2134	19.2151	3797461	AG1201	C32E8.10_AGmRNA_3p_-_+936	C32E8.9_WBcoding_3p_-_-2905	NA	NA	NA	NA	NA	NA	NA	NA	NA	NA	NA	NA	C32E8.10_AGmRNA_3p_-_+936	C32E8.9_AGmRNA_3p_-_-2902	NA	NA	NA	NA
I 3800877	I	3798671	3801444	.	0	.	3.95688	40.0318	38.557	3800877	CDS	C32E8.10_WBcoding_3p_-_-1750	C32E8.10_WBcoding_3p_-_-1750	NA	NA	NA	NA	NA	NA	NA	NA	NA	NA	NA	NA	C32E8.10_AGmRNA_3p_-_-2480	NA	NA	NA	NA
I 3803323	I	3801565	3805837	.	0	.	4.93823	69.5029	66.8141	3803323	CDS	C32E8.10_WBcoding_3p_-_-4196	C32E8.10_WBcoding_3p_-_-4196	NA	NA	NA	NA	NA	NA	NA	NA	NA	NA	NA	NA	C32E8.10_AGmRNA_3p_-_-4926	NA	NA	NA	NA
I 3806664	I	3806517	3806883	.	0	.	2.25979	10.6315	9.80252	3806664	CDS	NA	NA	NA	NA	NA	NA	NA	NA	NA	NA	NA	NA	NA	NA	NA	NA	NA
I 3812366	I	3807364	3817104	.	0	.	5.0979	72.4095	69.5698	3812366	AG1201	C32E8.11_AGmRNA_3p_-_-4698	C32E8.11_WBcoding_3p_-_-4906	NA	NA	NA	NA	NA	NA	NA	NA	NA	NA	NA	NA	C32E8.11_AGmRNA_3p_-_-4698	NA	NA	NA	NA
I 3819074	I	3817689	3821455	.	0	.	6.06529	91.9572	88.0146	3819074	CDS	F53F10.5_WBcoding_3p_+_-2432	F53F10.5_WBcoding_3p_+_-2432	NA	NA	NA	NA	NA	NA	NA	NA	NA	NA	NA	NA	F53F10.5_AGmRNA_3p_+_-2640	NA	NA	NA	NA
I 3822737	I	3822376	3823046	.	0	.	2.36835	11.8717	11.018	3822737	AG1201	F53F10.4_AGmRNA_3p_+_-3811	NA	NA	NA	NA	NA	NA	NA	NA	NA	NA	NA	NA	F53F10.4_AGmRNA_3p_+_-3811	NA	NA	NA	NA
I 3823833	I	3823252	3823934	.	0	.	2.13729	8.89584	8.09202	3823833	AG1201	F53F10.4_AGmRNA_3p_+_-2715	NA	NA	NA	NA	NA	NA	NA	NA	NA	NA	NA	NA	F53F10.4_AGmRNA_3p_+_-2715	NA	NA	NA	NA
I 3825993	I	3824277	3829139	.	0	.	3.86743	41.91	40.3753	3825993	CDS	F53F10.4_WBcoding_3p_+_-524	F53F10.4_WBcoding_3p_+_-524	F53F10.3_WBcoding_3p_+_-2153	F53F10.8_WBcoding_3p_+_-3403	NA	NA	NA	NA	NA	NA	NA	NA	NA	NA	NA	NA	F53F10.4_AGmRNA_3p_+_-555	F53F10.3_AGmRNA_3p_+_-2258	F53F10.8_AGmRNA_3p_+_-3272	NA	NA	NA	NA
I 3829960	I	3829748	3830193	.	0	.	2.51276	13.9013	13.0136	3829960	AG1201	RIT1P.1351_AGncRNA_3p_+_-1000	NA	NA	NA	NA	NA	NA	NA	NA	NA	NA	NA	NA	RIT1P.1351_AGncRNA_3p_+_-1000	NA	NA	NA	NA
I 3832063	I	3830588	3834503	.	0	.	4.82335	59.7338	57.5031	3832063	AG1201	RIT1P.1072_AGmRNA_3p_+_-121	F53F10.1_WBcoding_3p_-_+2057	F53F10.2_WBcoding_3p_+_-2064	NA	NA	NA	NA	NA	NA	NA	NA	NA	NA	NA	NA	RIT1P.1072_AGmRNA_3p_+_-121	RIT1P.1351_AGncRNA_3p_+_+1103	F53F10.2_AGmRNA_3p_+_-2033	F53F10.1_AGmRNA_3p_-_+2053	NA	NA	NA	NA
I 3854040	I	3853804	3854139	.	0	.	1.93511	6.58877	5.82591	3854040	AG1201	T03F1.11_AGmRNA_3p_+_-151	T03F1.11_WBcoding_3p_+_-202	NA	NA	NA	NA	NA	NA	NA	NA	NA	NA	NA	NA	T03F1.11_AGmRNA_3p_+_-151	NA	NA	NA	NA
I 3854295	I	3854225	3854404	.	0	.	2.48388	13.4854	12.6047	3854295	CDS	T03F1.11_WBcoding_3p_+_+53	T03F1.11_WBcoding_3p_+_+53	T03F1.7_WBcoding_3p_-_-131	NA	NA	NA	NA	NA	NA	NA	NA	NA	NA	NA	NA	T03F1.7_AGmRNA_3p_-_-128	NA	NA	NA	NA
I 3859958	I	3854604	3862090	.	0	.	4.44499	53.0358	51.0913	3859958	CDS	T03F1.8_WBcoding_3p_-_-577	T03F1.8_WBcoding_3p_-_-577	T03F1.7_WBcoding_3p_-_-5794	NA	NA	NA	NA	NA	NA	NA	NA	NA	NA	NA	NA	T03F1.8_AGmRNA_3p_-_-599	T03F1.7_AGmRNA_3p_-_-5791	NA	NA	NA	NA
I 3864836	I	3862487	3866365	.	0	.	4.86285	74.2805	71.3348	3864836	AG1201	RIT1P.18_AGncRNA_3p_+_-978	T03F1.9_WBcoding_3p_-_-2058	T03F1.8_WBcoding_3p_-_-5455	NA	NA	NA	NA	NA	NA	NA	NA	NA	NA	NA	NA	RIT1P.18_AGncRNA_3p_+_-978	T03F1.9_AGmRNA_3p_-_-2058	T03F1.8_AGmRNA_3p_-_-5477	NA	NA	NA	NA
I 3868635	I	3867343	3870584	.	0	.	5.49053	76.8648	73.8005	3868635	AG1201	T03F1.3_AGmRNA_3p_+_-499	T03F1.3_WBcoding_3p_+_-501	T03F1.2_WBcoding_3p_+_-1492	NA	NA	NA	NA	NA	NA	NA	NA	NA	NA	NA	NA	T03F1.3_AGmRNA_3p_+_-499	T03F1.2_AGmRNA_3p_+_-1490	NA	NA	NA	NA
I 3874638	I	3874139	3876776	.	0	.	5.86311	86.4292	82.8281	3874638	AG1201	T03F1.12_AGmRNA_3p_-_+1339	T03F1.1_WBcoding_3p_+_-1361	T03F1.12_WBcoding_3p_-_+1408	NA	NA	NA	NA	NA	NA	NA	NA	NA	NA	NA	NA	T03F1.12_AGmRNA_3p_-_+1339	T03F1.1_AGmRNA_3p_+_-1412	NA	NA	NA	NA
I 3883066	I	3877038	3886663	.	0	.	5.17714	74.5815	71.6301	3883066	AG1201	C50F2.3_AGmRNA_3p_+_+2303	C50F2.3_WBcoding_3p_+_+2308	C50F2.10_WBcoding_3p_-_+2485	C50F2.9_WBcoding_3p_-_+3048	C50F2.2_WBcoding_3p_+_-5390	NA	NA	NA	NA	NA	NA	NA	NA	NA	NA	NA	NA	C50F2.3_AGmRNA_3p_+_+2303	C50F2.10_AGmRNA_3p_-_+2485	gC50F2.10_AGmRNA_3p_-_+2568	C50F2.9_AGmRNA_3p_-_+2943	C50F2.2_AGmRNA_3p_+_-6267	NA	NA	NA	NA
I 3887244	I	3886993	3888183	.	0	.	2.88823	19.7336	18.7441	3887244	CDS	C50F2.9_WBcoding_3p_-_-1130	C50F2.9_WBcoding_3p_-_-1130	C50F2.2_WBcoding_3p_+_-1212	NA	NA	NA	NA	NA	NA	NA	NA	NA	NA	NA	NA	C50F2.9_AGmRNA_3p_-_-1235	C50F2.2_AGmRNA_3p_+_-2089	NA	NA	NA	NA
I 3909106	I	3908659	3910569	.	0	.	4.79446	59.037	56.8375	3909106	AG1201	T20F5.3_AGmRNA_3p_-_+491	T20F5.3_WBcoding_3p_-_+525	T20F5.2_WBcoding_3p_+_-820	NA	NA	NA	NA	NA	NA	NA	NA	NA	NA	NA	NA	T20F5.3_AGmRNA_3p_-_+491	T20F5.2_AGmRNA_3p_+_-493	RIT1P.1652_AGncRNA_3p_+_-1517	NA	NA	NA	NA
I 3918671	I	3918498	3918759	.	0	.	1.72165	4.95882	4.22906	3918671	CDS	T20F5.5_WBcoding_3p_-_-789	T20F5.5_WBcoding_3p_-_-789	NA	NA	NA	NA	NA	NA	NA	NA	NA	NA	NA	NA	T20F5.5_AGmRNA_3p_-_-870	NA	NA	NA	NA
I 3919730	I	3919585	3919820	.	0	.	2.07953	8.20724	7.41536	3919730	CDS	T20F5.5_WBcoding_3p_-_-1848	T20F5.5_WBcoding_3p_-_-1848	NA	NA	NA	NA	NA	NA	NA	NA	NA	NA	NA	NA	T20F5.5_AGmRNA_3p_-_-1929	NA	NA	NA	NA
I 3921511	I	3920173	3928103	.	0	.	6.2097	95.9678	91.7575	3921511	AG1201	T20F5.6_AGmRNA_3p_-_-1308	T20F5.6_WBcoding_3p_-_-1331	T20F5.5_WBcoding_3p_-_-3629	T20F5.7_WBcoding_3p_-_+3925	NA	NA	NA	NA	NA	NA	NA	NA	NA	NA	NA	NA	T20F5.6_AGmRNA_3p_-_-1308	T20F5.5_AGmRNA_3p_-_-3710	T20F5.7_AGmRNA_3p_-_+3928	NA	NA	NA	NA
I 3928277	I	3928204	3928540	.	0	.	2.22394	9.97108	9.14914	3928277	CDS	NA	NA	NA	NA	NA	NA	NA	NA	NA	NA	NA	NA	NA	NA	NA	NA	NA
I 3929970	I	3928707	3930553	.	0	.	2.83047	18.787	17.8145	3929970	AG1201	RIT1M.1807_AGncRNA_3p_-_-174	NA	NA	NA	NA	NA	NA	NA	NA	NA	NA	NA	NA	RIT1M.1807_AGncRNA_3p_-_-174	NA	NA	NA	NA
I 3930966	I	3930839	3931467	.	0	.	2.22394	9.97108	9.14914	3930966	CDS	T21E3.2_WBcoding_3p_+_-589	T21E3.2_WBcoding_3p_+_-589	NA	NA	NA	NA	NA	NA	NA	NA	NA	NA	NA	NA	T21E3.2_AGmRNA_3p_+_-607	NA	NA	NA	NA
I 3932983	I	3932099	3934774	.	0	.	4.76483	62.0294	59.6907	3932983	AG1201	T21E3.1_AGmRNA_3p_+_-1833	T21E3.1_WBcoding_3p_+_-1834	NA	NA	NA	NA	NA	NA	NA	NA	NA	NA	NA	NA	T21E3.1_AGmRNA_3p_+_-1833	NA	NA	NA	NA
I 3941206	I	3941200	3941463	.	0	.	1.59506	3.74792	3.04486	3941206	AG1201	T21E3.3_AGmRNA_3p_-_-5931	T21E3.3_WBcoding_3p_-_-5934	NA	NA	NA	NA	NA	NA	NA	NA	NA	NA	NA	NA	T21E3.3_AGmRNA_3p_-_-5931	NA	NA	NA	NA
I 3944053	I	3943945	3944127	.	0	.	2.07769	8.38142	7.58899	3944053	AG1201	T21E3.3_AGmRNA_3p_-_-8778	T21E3.3_WBcoding_3p_-_-8781	NA	NA	NA	NA	NA	NA	NA	NA	NA	NA	NA	NA	T21E3.3_AGmRNA_3p_-_-8778	NA	NA	NA	NA
I 3948980	I	3948496	3949267	.	0	.	1.96021	7.11653	6.3472	3948980	AG1201	T21E3.3_AGmRNA_3p_-_-13705	T21E3.3_WBcoding_3p_-_-13708	NA	NA	NA	NA	NA	NA	NA	NA	NA	NA	NA	NA	T21E3.3_AGmRNA_3p_-_-13705	NA	NA	NA	NA
I 3952059	I	3951944	3952165	.	0	.	1.76528	5.36727	4.63153	3952059	AG1201	T21E3.3_AGmRNA_3p_-_-16784	T21E3.3_WBcoding_3p_-_-16787	NA	NA	NA	NA	NA	NA	NA	NA	NA	NA	NA	NA	T21E3.3_AGmRNA_3p_-_-16784	NA	NA	NA	NA
I 3984480	I	3982994	3986816	.	0	.	4.72707	72.1923	69.3581	3984480	CDS	F28H1.3_WBcoding_3p_+_-2438	F28H1.3_WBcoding_3p_+_-2438	NA	NA	NA	NA	NA	NA	NA	NA	NA	NA	NA	NA	F28H1.3_AGmRNA_3p_+_-2445	NA	NA	NA	NA
I 4002706	I	4002594	4002822	.	0	.	1.88615	6.1263	5.37421	4002706	CDS	F55C7.7_WBcoding_3p_-_-3361	F55C7.7_WBcoding_3p_-_-3361	NA	NA	NA	NA	NA	NA	NA	NA	NA	NA	NA	NA	F55C7.7_AGmRNA_3p_-_-3407	NA	NA	NA	NA
I 4003876	I	4003774	4004016	.	0	.	2.07228	8.99355	8.18949	4003876	CDS	F55C7.7_WBcoding_3p_-_-4531	F55C7.7_WBcoding_3p_-_-4531	NA	NA	NA	NA	NA	NA	NA	NA	NA	NA	NA	NA	F55C7.7_AGmRNA_3p_-_-4577	NA	NA	NA	NA
I 4022209	I	4021221	4022820	.	0	.	2.946	20.6974	19.6902	4022209	AG1201	RIT1P.876_AGmRNA_3p_+_-6755	F55C7.7_WBcoding_3p_-_-22864	NA	NA	NA	NA	NA	NA	NA	NA	NA	NA	NA	NA	RIT1P.876_AGmRNA_3p_+_-6755	F55C7.7_AGmRNA_3p_-_-22910	NA	NA	NA	NA
I 4023538	I	4023406	4023860	.	0	.	2.455	13.0744	12.2006	4023538	AG1201	RIT1P.876_AGmRNA_3p_+_-5426	F55C7.7_WBcoding_3p_-_-24193	NA	NA	NA	NA	NA	NA	NA	NA	NA	NA	NA	NA	RIT1P.876_AGmRNA_3p_+_-5426	F55C7.7_AGmRNA_3p_-_-24239	NA	NA	NA	NA
I 4025590	I	4024425	4026197	.	0	.	3.09041	23.1794	22.1251	4025590	AG1201	RIT1P.876_AGmRNA_3p_+_-3374	F55C7.7_WBcoding_3p_-_-26245	NA	NA	NA	NA	NA	NA	NA	NA	NA	NA	NA	NA	RIT1P.876_AGmRNA_3p_+_-3374	F55C7.7_AGmRNA_3p_-_-26291	NA	NA	NA	NA
I 4026632	I	4026331	4027242	.	0	.	2.14903	10.0209	9.19887	4026632	AG1201	RIT1P.876_AGmRNA_3p_+_-2332	F55C7.7_WBcoding_3p_-_-27287	NA	NA	NA	NA	NA	NA	NA	NA	NA	NA	NA	NA	RIT1P.876_AGmRNA_3p_+_-2332	F55C7.7_AGmRNA_3p_-_-27333	NA	NA	NA	NA
I 4027378	I	4027328	4027681	.	0	.	2.19506	9.60711	8.79127	4027378	AG1201	RIT1P.876_AGmRNA_3p_+_-1586	F55C7.7_WBcoding_3p_-_-28033	NA	NA	NA	NA	NA	NA	NA	NA	NA	NA	NA	NA	RIT1P.876_AGmRNA_3p_+_-1586	F55C7.7_AGmRNA_3p_-_-28079	NA	NA	NA	NA
I 4028130	I	4027799	4028589	.	0	.	2.25282	10.3405	9.51238	4028130	AG1201	RIT1P.876_AGmRNA_3p_+_-834	F55C7.7_WBcoding_3p_-_-28785	NA	NA	NA	NA	NA	NA	NA	NA	NA	NA	NA	NA	RIT1P.876_AGmRNA_3p_+_-834	F55C7.7_AGmRNA_3p_-_-28831	NA	NA	NA	NA
I 4115525	I	4114790	4116371	.	0	.	3.35785	31.9863	30.7409	4115525	AG1201	H31G24.4_AGmRNA_3p_+_-840	H31G24.4_WBcoding_3p_+_-846	NA	NA	NA	NA	NA	NA	NA	NA	NA	NA	NA	NA	H31G24.4_AGmRNA_3p_+_-840	NA	NA	NA	NA
I 4117641	I	4116821	4118157	.	0	.	3.32147	27.3569	26.2158	4117641	CDS	H31G24.3_WBcoding_3p_+_-523	H31G24.3_WBcoding_3p_+_-523	NA	NA	NA	NA	NA	NA	NA	NA	NA	NA	NA	NA	H31G24.3_AGmRNA_3p_+_-532	NA	NA	NA	NA
I 4131519	I	4128819	4139242	.	0	.	5.86311	86.4292	82.8281	4131519	AG1201	E01A2.3_AGmRNA_3p_+_+1952	E01A2.4_WBcoding_3p_-_-1953	E01A2.3_WBcoding_3p_+_+2210	E01A2.5_WBcoding_3p_-_+3723	E01A2.2_WBcoding_3p_+_-3899	E01A2.6_WBcoding_3p_-_+5696	NA	NA	NA	NA	E01A2.11_WBsnoRNA_3p_-_+6691	E01A2.9_WBsnoRNA_3p_-_+7087	NA	NA	NA	NA	NA	NA	NA	NA	E01A2.3_AGmRNA_3p_+_+1952	E01A2.4_AGmRNA_3p_-_-1977	E01A2.5_AGmRNA_3p_-_+3722	E01A2.2_AGmRNA_3p_+_-3743	E01A2.6_AGmRNA_3p_-_+5635	E01A2.1_AGmRNA_3p_+_-10753	NA	NA	NA	NA
I 4139418	I	4139344	4139493	.	0	.	1.81959	5.40507	4.66469	4139418	AG1201	E01A2.1_AGmRNA_3p_+_-2854	NA	NA	NA	NA	NA	NA	NA	NA	NA	NA	NA	NA	E01A2.1_AGmRNA_3p_+_-2854	NA	NA	NA	NA
I 4141758	I	4139845	4142945	.	0	.	4.50564	52.2154	50.3022	4141758	AG1201	E01A2.1_AGmRNA_3p_+_-514	E01A2.7_WBcoding_3p_-_+530	E01A2.1_WBcoding_3p_+_-1063	NA	NA	NA	NA	NA	NA	NA	NA	NA	NA	NA	NA	E01A2.1_AGmRNA_3p_+_-514	E01A2.7_AGmRNA_3p_-_+526	NA	NA	NA	NA
I 4170834	I	4169055	4171760	.	0	.	4.61959	59.123	56.9167	4170834	CDS	R12E2.10_WBcoding_3p_-_-1845	R12E2.10_WBcoding_3p_-_-1845	NA	NA	NA	NA	NA	NA	NA	NA	NA	NA	NA	NA	R12E2.10_AGmRNA_3p_-_-1848	NA	NA	NA	NA
I 4175937	I	4172581	4178439	.	0	.	4.93888	62.5463	60.1841	4175937	ncRNA	R12E2.17_WBsnoRNA_3p_+_-129	R12E2.3_WBcoding_3p_+_-1337	R12E2.13_WBcoding_3p_-_+1370	R12E2.12_WBcoding_3p_-_-2185	R12E2.11_WBcoding_3p_-_-3471	NA	NA	NA	NA	R12E2.17_WBsnoRNA_3p_+_-129	NA	NA	NA	NA	NA	NA	NA	NA	RIT1M.887_AGncRNA_3p_-_-612	R12E2.3_AGmRNA_3p_+_-1195	R12E2.13_AGmRNA_3p_-_+1293	R12E2.12_AGmRNA_3p_-_-1964	RIT1P.1453_AGncRNA_3p_+_-2040	R12E2.11_AGmRNA_3p_-_-3494	C18E3.5_AGmRNA_3p_+_-27236	NA	NA	NA	NA
I 4184071	I	4178696	4185225	.	0	.	5.4665	79.2428	76.0564	4184071	CDS	R12E2.1_WBcoding_3p_+_-923	R12E2.1_WBcoding_3p_+_-923	R12E2.2_WBcoding_3p_+_+1911	C18E3.7_WBcoding_3p_+_-5861	NA	NA	NA	NA	NA	NA	NA	NA	NA	NA	NA	NA	R12E2.2_AGmRNA_3p_+_+1897	C18E3.7_AGmRNA_3p_+_-5859	C18E3.5_AGmRNA_3p_+_-19102	NA	NA	NA	NA
I 4188358	I	4186112	4196150	.	0	.	4.56962	58.4601	56.2835	4188358	AG1201	C18E3.7_AGmRNA_3p_+_-1572	C18E3.7_WBcoding_3p_+_-1574	C18E3.6_WBcoding_3p_+_-4761	C18E3.5_WBcoding_3p_+_-14949	NA	NA	NA	NA	NA	NA	NA	NA	NA	NA	NA	NA	C18E3.7_AGmRNA_3p_+_-1572	C18E3.6_AGmRNA_3p_+_-4773	C18E3.5_AGmRNA_3p_+_-14815	NA	NA	NA	NA
I 4197209	I	4196357	4198028	.	0	.	3.91518	39.5415	38.0841	4197209	AG1201	C18E3.5_AGmRNA_3p_+_-5964	C18E3.5_WBcoding_3p_+_-6098	NA	NA	NA	NA	NA	NA	NA	NA	NA	NA	NA	NA	C18E3.5_AGmRNA_3p_+_-5964	NA	NA	NA	NA
I 4206326	I	4206081	4206469	.	0	.	1.84695	6.72773	5.9645	4206326	AG1201	C18E3.3_AGmRNA_3p_+_-2011	C18E3.3_WBcoding_3p_+_-2195	NA	NA	NA	NA	NA	NA	NA	NA	NA	NA	NA	NA	C18E3.3_AGmRNA_3p_+_-2011	NA	NA	NA	NA
I 4207138	I	4207054	4207231	.	0	.	2.06206	8.15308	7.36612	4207138	AG1201	C18E3.3_AGmRNA_3p_+_-1199	C18E3.3_WBcoding_3p_+_-1383	NA	NA	NA	NA	NA	NA	NA	NA	NA	NA	NA	NA	C18E3.3_AGmRNA_3p_+_-1199	NA	NA	NA	NA
I 4207390	I	4207336	4207574	.	0	.	2.02176	7.54189	6.76172	4207390	AG1201	C18E3.3_AGmRNA_3p_+_-947	C18E3.3_WBcoding_3p_+_-1131	NA	NA	NA	NA	NA	NA	NA	NA	NA	NA	NA	NA	C18E3.3_AGmRNA_3p_+_-947	NA	NA	NA	NA
I 4207850	I	4207729	4207981	.	0	.	2.11477	8.70172	7.90339	4207850	AG1201	C18E3.3_AGmRNA_3p_+_-487	C18E3.3_WBcoding_3p_+_-671	NA	NA	NA	NA	NA	NA	NA	NA	NA	NA	NA	NA	C18E3.3_AGmRNA_3p_+_-487	NA	NA	NA	NA
I 4209658	I	4208096	4210252	.	0	.	3.37923	28.4392	27.2742	4209658	CDS	C18E3.3_WBcoding_3p_+_+1137	C18E3.3_WBcoding_3p_+_+1137	C18E3.8_WBcoding_3p_-_-1141	NA	NA	NA	NA	NA	NA	NA	NA	NA	NA	NA	NA	C18E3.8_AGmRNA_3p_-_-1141	C18E3.3_AGmRNA_3p_+_+1321	NA	NA	NA	NA
I 4211451	I	4210723	4215709	.	0	.	5.60317	79.4756	76.2598	4211451	ncRNA	frag134_LUncRNA_3p_-_+1212	C18E3.2_WBcoding_3p_+_-1218	C18E3.1_WBcoding_3p_+_-2812	C18E3.9_WBcoding_3p_-_+2844	NA	NA	NA	NA	frag134_LUncRNA_3p_-_+1212	NA	NA	NA	NA	NA	NA	NA	NA	C18E3.2_AGmRNA_3p_+_-1233	C18E3.9_AGmRNA_3p_-_+2830	C18E3.1_AGmRNA_3p_+_-2865	NA	NA	NA	NA
I 4239301	I	4238851	4239446	.	0	.	2.65717	16.0529	15.1285	4239301	CDS	C43E11.7_WBcoding_3p_-_-213	C43E11.7_WBcoding_3p_-_-213	NA	NA	NA	NA	NA	NA	NA	NA	NA	NA	NA	NA	RIT1P.1444_AGmRNA_3p_+_+213	C43E11.7_AGmRNA_3p_-_-226	NA	NA	NA	NA
I 4244214	I	4240669	4247588	.	0	.	4.47676	51.5481	49.6616	4244214	AG1201	C43E11.8_AGmRNA_3p_-_-1392	C43E11.8_WBcoding_3p_-_-1394	C43E11.7_WBcoding_3p_-_-5126	NA	NA	NA	NA	NA	NA	NA	NA	NA	NA	NA	NA	C43E11.8_AGmRNA_3p_-_-1392	C43E11.7_AGmRNA_3p_-_-5139	NA	NA	NA	NA
I 4248855	I	4247693	4254542	.	0	.	5.01721	70.9453	68.182	4248855	CDS	C43E11.4_WBcoding_3p_+_-529	C43E11.4_WBcoding_3p_+_-529	C43E11.11_WBcoding_3p_+_-4315	C43E11.12_WBcoding_3p_+_-5285	C43E11.3_WBcoding_3p_+_-15829	NA	NA	NA	NA	NA	NA	NA	NA	NA	NA	NA	NA	C43E11.4_AGmRNA_3p_+_-643	RIT1M.500_AGncRNA_3p_-_+3452	C43E11.11_AGmRNA_3p_+_-4218	C43E11.3_AGmRNA_3p_+_-15795	NA	NA	NA	NA
I 4257055	I	4254701	4270417	.	0	.	5.47027	78.1409	75.0024	4257055	AG1201	C43E11.3_AGmRNA_3p_+_-7595	C43E11.3_WBcoding_3p_+_-7629	C43E11.9_WBcoding_3p_-_+9874	C43E11.2_WBcoding_3p_+_-10132	C43E11.10_WBcoding_3p_-_+11015	NA	NA	NA	NA	NA	NA	NA	NA	NA	NA	NA	NA	C43E11.3_AGmRNA_3p_+_-7595	C43E11.9_AGmRNA_3p_-_+10145	C43E11.2_AGmRNA_3p_+_-10184	C43E11.10_AGmRNA_3p_-_+11016	NA	NA	NA	NA
I 4270990	I	4270609	4273618	.	0	.	5.7187	82.5443	79.1636	4270990	CDS	C43E11.1_WBcoding_3p_+_-2343	C43E11.1_WBcoding_3p_+_-2343	NA	NA	NA	NA	NA	NA	NA	NA	NA	NA	NA	NA	C43E11.1_AGmRNA_3p_+_-2343	NA	NA	NA	NA
I 4301068	I	4300783	4301300	.	0	.	2.04749	8.21163	7.41967	4301068	AG1201	Y47D9A.2_AGmRNA_3p_+_-1120	Y47D9A.2_WBcoding_3p_+_-1178	NA	NA	NA	NA	NA	NA	NA	NA	NA	NA	NA	NA	Y47D9A.2_AGmRNA_3p_+_-1120	NA	NA	NA	NA
I 4304043	I	4303845	4304411	.	0	.	2.36051	14.0452	13.1571	4304043	CDS	Y47D9A.1_WBcoding_3p_+_-4202	Y47D9A.1_WBcoding_3p_+_-4202	NA	NA	NA	NA	NA	NA	NA	NA	NA	NA	NA	NA	Y47D9A.1_AGmRNA_3p_+_-4202	NA	NA	NA	NA
I 4304713	I	4304624	4304965	.	0	.	2.13729	8.89584	8.09202	4304713	CDS	Y47D9A.1_WBcoding_3p_+_-3532	Y47D9A.1_WBcoding_3p_+_-3532	NA	NA	NA	NA	NA	NA	NA	NA	NA	NA	NA	NA	Y47D9A.1_AGmRNA_3p_+_-3532	NA	NA	NA	NA
I 4306930	I	4305147	4308127	.	0	.	4.10129	43.1339	41.5575	4306930	AG1201	RIT1M.1104_AGncRNA_3p_-_+848	Y47D9A.1_WBcoding_3p_+_-1315	NA	NA	NA	NA	NA	NA	NA	NA	NA	NA	NA	NA	RIT1M.1104_AGncRNA_3p_-_+848	Y47D9A.1_AGmRNA_3p_+_-1315	NA	NA	NA	NA
I 4324926	I	4324778	4325309	.	0	.	2.34453	11.7741	10.926	4324926	AG1201	ZK973.6_AGmRNA_3p_+_-34179	ZK973.6_WBcoding_3p_+_-34180	NA	NA	NA	NA	NA	NA	NA	NA	NA	NA	NA	NA	ZK973.6_AGmRNA_3p_+_-34179	NA	NA	NA	NA
I 4325820	I	4325666	4326127	.	0	.	2.31058	11.0955	10.2548	4325820	AG1201	RIT1M.1857_AGncRNA_3p_-_-228	ZK973.6_WBcoding_3p_+_-33286	NA	NA	NA	NA	NA	NA	NA	NA	NA	NA	NA	NA	RIT1M.1857_AGncRNA_3p_-_-228	ZK973.6_AGmRNA_3p_+_-33285	NA	NA	NA	NA
I 4337323	I	4334950	4337623	.	0	.	2.10085	10.0386	9.21643	4337323	AG1201	ZK973.6_AGmRNA_3p_+_-21782	ZK973.6_WBcoding_3p_+_-21783	NA	NA	NA	NA	NA	NA	NA	NA	NA	NA	NA	NA	ZK973.6_AGmRNA_3p_+_-21782	NA	NA	NA	NA
I 4338734	I	4338106	4339785	.	0	.	2.49839	16.6854	15.7529	4338734	AG1201	ZK973.6_AGmRNA_3p_+_-20371	ZK973.6_WBcoding_3p_+_-20372	NA	NA	NA	NA	NA	NA	NA	NA	NA	NA	NA	NA	ZK973.6_AGmRNA_3p_+_-20371	NA	NA	NA	NA
I 4352082	I	4340817	4357613	.	0	.	3.10882	42.509	40.954	4352082	ncRNA	frag146_LUncRNA_3p_-_+364	ZK973.6_WBcoding_3p_+_-7024	NA	NA	NA	NA	frag146_LUncRNA_3p_-_+364	frag147_LUncRNA_3p_-_+664	frag145_LUncRNA_3p_-_-2223	frag144_LUncRNA_3p_-_-2523	frag148_LUncRNA_3p_-_+3251	frag149_LUncRNA_3p_-_+3551	frag143_LUncRNA_3p_-_-5110	frag142_LUncRNA_3p_-_-5410	frag141_LUncRNA_3p_-_-8150	frag140_LUncRNA_3p_-_-8450	NA	NA	NA	NA	NA	NA	NA	NA	ZK973.6_AGmRNA_3p_+_-7023	NA	NA	NA	NA
I 4357863	I	4357861	4358034	.	0	.	1.60127	4.27621	3.56231	4357863	AG1201	ZK973.6_AGmRNA_3p_+_-1242	ZK973.6_WBcoding_3p_+_-1243	NA	NA	NA	NA	NA	NA	NA	NA	NA	NA	NA	NA	ZK973.6_AGmRNA_3p_+_-1242	NA	NA	NA	NA
I 4365556	I	4365466	4365886	.	0	.	2.10034	9.06312	8.25882	4365556	CDS	ZK973.8_WBcoding_3p_-_-649	ZK973.8_WBcoding_3p_-_-649	NA	NA	NA	NA	NA	NA	NA	NA	NA	NA	NA	NA	ZK973.8_AGmRNA_3p_-_-649	NA	NA	NA	NA
I 4366282	I	4365964	4366733	.	0	.	2.22394	9.97108	9.14914	4366282	CDS	ZK973.8_WBcoding_3p_-_-1375	ZK973.8_WBcoding_3p_-_-1375	NA	NA	NA	NA	NA	NA	NA	NA	NA	NA	NA	NA	ZK973.8_AGmRNA_3p_-_-1375	NA	NA	NA	NA
I 4371211	I	4367979	4373180	.	0	.	6.12305	93.5553	89.5107	4371211	AG1201	RIT1P.684_AGncRNA_3p_+_-228	ZK973.3_WBcoding_3p_+_+706	ZK973.9_WBcoding_3p_-_-768	ZK973.10_WBcoding_3p_-_+1044	NA	NA	NA	NA	NA	NA	NA	NA	NA	NA	NA	NA	RIT1P.684_AGncRNA_3p_+_-228	ZK973.3_AGmRNA_3p_+_+705	ZK973.9_AGmRNA_3p_-_-754	ZK973.10_AGmRNA_3p_-_+1045	NA	NA	NA	NA
I 4373692	I	4373327	4375190	.	0	.	4.90999	61.8394	59.512	4373692	AG1201	ZK973.2_AGmRNA_3p_+_-5630	ZK973.2_WBcoding_3p_+_-5660	NA	NA	NA	NA	NA	NA	NA	NA	NA	NA	NA	NA	ZK973.2_AGmRNA_3p_+_-5630	NA	NA	NA	NA
I 4380431	I	4375944	4381771	.	0	.	4.83209	63.2498	60.8569	4380431	CDS	ZK973.2_WBcoding_3p_+_+1079	ZK973.2_WBcoding_3p_+_+1079	ZK973.11_WBcoding_3p_-_-1110	NA	NA	NA	NA	NA	NA	NA	NA	NA	NA	NA	NA	ZK973.11_AGmRNA_3p_-_-1105	ZK973.2_AGmRNA_3p_+_+1109	NA	NA	NA	NA
I 4383308	I	4382526	4385602	.	0	.	4.72107	59.7882	57.5556	4383308	AG1201	ZK973.1_AGmRNA_3p_+_-1908	ZK973.1_WBcoding_3p_+_-1918	NA	NA	NA	NA	NA	NA	NA	NA	NA	NA	NA	NA	ZK973.1_AGmRNA_3p_+_-1908	NA	NA	NA	NA
I 4399734	I	4385808	4402328	.	0	.	4.79184	71.5049	68.7088	4399734	AG1201	T21E12.4_AGmRNA_3p_+_-2174	T21E12.4_WBcoding_3p_+_-2247	T21E12.3_WBcoding_3p_+_-4852	NA	NA	NA	NA	NA	NA	NA	NA	NA	NA	NA	NA	T21E12.4_AGmRNA_3p_+_-2174	T21E12.3_AGmRNA_3p_+_-4868	NA	NA	NA	NA
I 4430939	I	4428549	4432372	.	0	.	4.41899	50.222	48.3876	4430939	AG1201	C41D11.3_AGmRNA_3p_-_-2224	C41D11.3_WBcoding_3p_-_-2463	NA	NA	NA	NA	NA	NA	NA	NA	NA	NA	NA	NA	C41D11.3_AGmRNA_3p_-_-2224	NA	NA	NA	NA
I 4436649	I	4436586	4436864	.	0	.	1.81959	5.40507	4.66469	4436649	AG1201	C41D11.3_AGmRNA_3p_-_-7934	NA	NA	NA	NA	NA	NA	NA	NA	NA	NA	NA	NA	C41D11.3_AGmRNA_3p_-_-7934	NA	NA	NA	NA
I 4438634	I	4438262	4438864	.	0	.	1.87735	5.98421	5.23268	4438634	AG1201	C41D11.3_AGmRNA_3p_-_-9919	NA	NA	NA	NA	NA	NA	NA	NA	NA	NA	NA	NA	C41D11.3_AGmRNA_3p_-_-9919	NA	NA	NA	NA
I 4439139	I	4439054	4439274	.	0	.	1.99288	7.21812	6.44374	4439139	AG1201	C41D11.3_AGmRNA_3p_-_-10424	NA	NA	NA	NA	NA	NA	NA	NA	NA	NA	NA	NA	C41D11.3_AGmRNA_3p_-_-10424	NA	NA	NA	NA
I 4439958	I	4439688	4440026	.	0	.	2.02176	7.54189	6.76172	4439958	AG1201	C41D11.3_AGmRNA_3p_-_-11243	NA	NA	NA	NA	NA	NA	NA	NA	NA	NA	NA	NA	C41D11.3_AGmRNA_3p_-_-11243	NA	NA	NA	NA
I 4443738	I	4440215	4444351	.	0	.	4.3602	55.9319	53.8703	4443738	CDS	C41D11.4_WBcoding_3p_-_-2091	C41D11.4_WBcoding_3p_-_-2091	NA	NA	NA	NA	NA	NA	NA	NA	NA	NA	NA	NA	C41D11.3_AGmRNA_3p_-_-15023	NA	NA	NA	NA
I 4445383	I	4444459	4451194	.	0	.	5.48764	76.4426	73.3874	4445383	AG1201	C41D11.2_AGmRNA_3p_+_-1162	C41D11.8_WBcoding_3p_-_+1200	C41D11.2_WBcoding_3p_+_-1211	C41D11.9_WBcoding_3p_-_+3195	C41D11.5_WBcoding_3p_-_+4452	NA	NA	NA	NA	NA	NA	NA	NA	NA	NA	NA	NA	C41D11.2_AGmRNA_3p_+_-1162	C41D11.8_AGmRNA_3p_-_+1280	C41D11.9_AGmRNA_3p_-_+3198	C41D11.5_AGmRNA_3p_-_+4511	NA	NA	NA	NA
I 4451955	I	4451348	4452913	.	0	.	3.2637	26.2895	25.1713	4451955	CDS	C41D11.7_WBcoding_3p_-_-757	C41D11.7_WBcoding_3p_-_-757	NA	NA	NA	NA	NA	NA	NA	NA	NA	NA	NA	NA	C41D11.7_AGmRNA_3p_-_-757	NA	NA	NA	NA
I 4453463	I	4453116	4454063	.	0	.	3.35035	27.8962	26.7432	4453463	AG1201	RIT1P.1229_AGncRNA_3p_+_-266	C41D11.7_WBcoding_3p_-_-2265	NA	NA	NA	NA	NA	NA	NA	NA	NA	NA	NA	NA	RIT1P.1229_AGncRNA_3p_+_-266	C41D11.7_AGmRNA_3p_-_-2265	NA	NA	NA	NA
I 4454733	I	4454221	4455395	.	0	.	2.85935	19.2581	18.2772	4454733	CDS	C41D11.7_WBcoding_3p_-_-3535	C41D11.7_WBcoding_3p_-_-3535	NA	NA	NA	NA	NA	NA	NA	NA	NA	NA	NA	NA	C41D11.7_AGmRNA_3p_-_-3535	NA	NA	NA	NA
I 4456119	I	4455853	4456240	.	0	.	2.62829	15.6131	14.6962	4456119	CDS	C41D11.7_WBcoding_3p_-_-4921	C41D11.7_WBcoding_3p_-_-4921	NA	NA	NA	NA	NA	NA	NA	NA	NA	NA	NA	NA	C41D11.7_AGmRNA_3p_-_-4921	NA	NA	NA	NA
I 4458072	I	4457353	4458739	.	0	.	3.35035	27.8962	26.7432	4458072	AG1201	C41D11.1_AGmRNA_3p_+_-11387	C41D11.1_WBcoding_3p_+_-11390	NA	NA	NA	NA	NA	NA	NA	NA	NA	NA	NA	NA	C41D11.1_AGmRNA_3p_+_-11387	NA	NA	NA	NA
I 4482252	I	4481196	4483161	.	0	.	3.72582	35.233	33.8993	4482252	CDS	T01A4.1_WBcoding_3p_+_-26110	T01A4.1_WBcoding_3p_+_-26110	NA	NA	NA	NA	NA	NA	NA	NA	NA	NA	NA	NA	T01A4.1_AGmRNA_3p_+_-26690	NA	NA	NA	NA
I 4483510	I	4483325	4485043	.	0	.	3.72582	35.233	33.8993	4483510	CDS	T01A4.1_WBcoding_3p_+_-24852	T01A4.1_WBcoding_3p_+_-24852	NA	NA	NA	NA	NA	NA	NA	NA	NA	NA	NA	NA	T01A4.1_AGmRNA_3p_+_-25432	NA	NA	NA	NA
I 4492098	I	4491731	4492578	.	0	.	2.50753	13.9912	13.1033	4492098	CDS	T01A4.1_WBcoding_3p_+_-16264	T01A4.1_WBcoding_3p_+_-16264	NA	NA	NA	NA	NA	NA	NA	NA	NA	NA	NA	NA	T01A4.1_AGmRNA_3p_+_-16844	NA	NA	NA	NA
I 4500743	I	4497936	4501455	.	0	.	4.70782	56.9625	54.8535	4500743	AG1201	RIT1M.275_AGncRNA_3p_-_-310	T01A4.1_WBcoding_3p_+_-7619	NA	NA	NA	NA	NA	NA	NA	NA	NA	NA	NA	NA	RIT1M.275_AGncRNA_3p_-_-310	T01A4.1_AGmRNA_3p_+_-8199	NA	NA	NA	NA
I 4501955	I	4501672	4502176	.	0	.	2.31912	11.6556	10.8079	4501955	CDS	T01A4.1_WBcoding_3p_+_-6407	T01A4.1_WBcoding_3p_+_-6407	NA	NA	NA	NA	NA	NA	NA	NA	NA	NA	NA	NA	T01A4.1_AGmRNA_3p_+_-6987	NA	NA	NA	NA
I 4503208	I	4502337	4504141	.	0	.	3.92799	39.4207	37.9649	4503208	CDS	T01A4.1_WBcoding_3p_+_-5154	T01A4.1_WBcoding_3p_+_-5154	NA	NA	NA	NA	NA	NA	NA	NA	NA	NA	NA	NA	T01A4.1_AGmRNA_3p_+_-5734	NA	NA	NA	NA
I 4510699	I	4504326	4511173	.	0	.	4.39011	49.5632	47.7542	4510699	AG1201	T01A4.1_AGmRNA_3p_+_+1757	Y119C1B.4_WBcoding_3p_-_-1770	T01A4.1_WBcoding_3p_+_+2337	NA	NA	NA	NA	NA	NA	NA	NA	NA	NA	NA	NA	T01A4.1_AGmRNA_3p_+_+1757	Y119C1B.4_AGmRNA_3p_-_-1777	NA	NA	NA	NA
I 4512157	I	4511715	4512520	.	0	.	2.76824	18.1459	17.1891	4512157	AG1201	Y119C1B.5_AGmRNA_3p_-_-710	Y119C1B.5_WBcoding_3p_-_-716	NA	NA	NA	NA	NA	NA	NA	NA	NA	NA	NA	NA	Y119C1B.5_AGmRNA_3p_-_-710	NA	NA	NA	NA
I 4513568	I	4512710	4513691	.	0	.	2.455	13.0744	12.2006	4513568	AG1201	Y119C1B.5_AGmRNA_3p_-_-2121	Y119C1B.5_WBcoding_3p_-_-2127	NA	NA	NA	NA	NA	NA	NA	NA	NA	NA	NA	NA	Y119C1B.5_AGmRNA_3p_-_-2121	NA	NA	NA	NA
I 4514914	I	4514284	4515307	.	0	.	2.14903	10.0209	9.19887	4514914	AG1201	Y119C1B.5_AGmRNA_3p_-_-3467	Y119C1B.5_WBcoding_3p_-_-3473	NA	NA	NA	NA	NA	NA	NA	NA	NA	NA	NA	NA	Y119C1B.5_AGmRNA_3p_-_-3467	NA	NA	NA	NA
I 4515591	I	4515469	4515645	.	0	.	1.93511	6.58877	5.82591	4515591	AG1201	Y119C1B.5_AGmRNA_3p_-_-4144	Y119C1B.5_WBcoding_3p_-_-4150	NA	NA	NA	NA	NA	NA	NA	NA	NA	NA	NA	NA	Y119C1B.5_AGmRNA_3p_-_-4144	NA	NA	NA	NA
I 4530460	I	4526367	4535141	.	0	.	4.77381	59.791	57.5561	4530460	CDS	Y119C1B.8_WBcoding_3p_-_-4081	Y119C1B.8_WBcoding_3p_-_-4081	NA	NA	NA	NA	NA	NA	NA	NA	NA	NA	NA	NA	Y119C1B.8_AGmRNA_3p_-_-4493	NA	NA	NA	NA
I 4535516	I	4535424	4535614	.	0	.	2.455	13.0744	12.2006	4535516	AG1201	Y119C1B.8_AGmRNA_3p_-_-9549	NA	NA	NA	NA	NA	NA	NA	NA	NA	NA	NA	NA	Y119C1B.8_AGmRNA_3p_-_-9549	NA	NA	NA	NA
I 4544995	I	4544925	4545120	.	0	.	1.65648	10.6227	9.79375	4544995	CDS	NA	NA	NA	NA	NA	NA	NA	NA	NA	NA	NA	NA	NA	NA	NA	NA	NA
I 4545742	I	4545439	4545848	.	0	.	1.64778	10.4867	9.65818	4545742	CDS	NA	NA	NA	NA	NA	NA	NA	NA	NA	NA	NA	NA	NA	NA	NA	NA	NA
I 4546999	I	4546650	4547534	.	0	.	1.78001	14.2391	13.3503	4546999	CDS	NA	NA	NA	NA	NA	NA	NA	NA	NA	NA	NA	NA	NA	NA	NA	NA	NA
I 4548405	I	4548318	4548482	.	0	.	1.87513	12.6074	11.746	4548405	CDS	NA	NA	NA	NA	NA	NA	NA	NA	NA	NA	NA	NA	NA	NA	NA	NA	NA
I 4561391	I	4561183	4561506	.	0	.	2.2817	10.7154	9.88096	4561391	CDS	D1007.15_WBcoding_3p_+_-2367	D1007.15_WBcoding_3p_+_-2367	NA	NA	NA	NA	NA	NA	NA	NA	NA	NA	NA	NA	D1007.15_AGmRNA_3p_+_-2375	NA	NA	NA	NA
I 4561761	I	4561624	4561920	.	0	.	2.10841	8.54867	7.7508	4561761	CDS	D1007.15_WBcoding_3p_+_-1997	D1007.15_WBcoding_3p_+_-1997	NA	NA	NA	NA	NA	NA	NA	NA	NA	NA	NA	NA	D1007.15_AGmRNA_3p_+_-2005	NA	NA	NA	NA
I 4584162	I	4579759	4584691	.	0	.	5.76781	90.4261	86.5799	4584162	CDS	D1007.6_WBcoding_3p_-_-288	D1007.6_WBcoding_3p_-_-288	D1007.5_WBcoding_3p_-_-3469	D1007.4_WBcoding_3p_-_-4197	NA	NA	NA	NA	NA	NA	NA	NA	NA	NA	NA	NA	D1007.6_AGmRNA_3p_-_-288	RIT1P.12_AGmRNA_3p_+_-667	D1007.5_AGmRNA_3p_-_-3222	RIT1P.181_AGncRNA_3p_+_+3577	D1007.4_AGmRNA_3p_-_-4197	NA	NA	NA	NA
I 4585681	I	4585054	4587272	.	0	.	6.25858	98.3345	94.0024	4585681	ncRNA	D1007.17a_WBmiRNA_3p_+_-246	D1007.12_WBcoding_3p_+_-503	D1007.10_WBcoding_3p_+_-3712	NA	NA	NA	NA	D1007.17a_WBmiRNA_3p_+_-246	D1007.20_WBsnoRNA_3p_+_+271	D1007.17_WBmiRNA_3p_+_-303	NA	NA	NA	NA	NA	NA	NA	NA	D1007.12_AGmRNA_3p_+_-497	RIT1M.1019_AGmRNA_3p_-_-749	RIT1M.1589_AGncRNA_3p_-_-749	gD1007.10c_AGmRNA_3p_+_-845	D1007.10_AGmRNA_3p_+_-3713	NA	NA	NA	NA
I 4588025	I	4587553	4590070	.	0	.	3.29258	26.8213	25.6917	4588025	CDS	D1007.19_WBcoding_3p_-_+1356	D1007.19_WBcoding_3p_-_+1356	D1007.10_WBcoding_3p_+_-1368	NA	NA	NA	NA	NA	NA	NA	NA	NA	NA	NA	NA	D1007.19_AGmRNA_3p_-_+1356	D1007.10_AGmRNA_3p_+_-1369	gD1007.19_AGmRNA_3p_-_+1576	NA	NA	NA	NA
I 4599456	I	4597655	4633383	.	0	.	6.14335	97.2247	92.9488	4599456	AG1201	D1007.7_AGmRNA_3p_-_-1538	D1007.7_WBcoding_3p_-_-1565	D1007.16_WBcoding_3p_+_-4741	D1007.8_WBcoding_3p_+_-5930	C44E4.1_WBcoding_3p_-_+10690	C44E4.5_WBcoding_3p_+_-10747	NA	NA	NA	NA	C44E4.8_WBte_3p_+_-8528	NA	NA	NA	NA	NA	NA	NA	NA	D1007.7_AGmRNA_3p_-_-1538	D1007.16_AGmRNA_3p_+_-4741	D1007.8_AGmRNA_3p_+_-5928	gC44E4.8_AGmRNA_3p_+_-8528	C44E4.1_AGmRNA_3p_-_+10690	C44E4.5_AGmRNA_3p_+_-10764	NA	NA	NA	NA
I 4635226	I	4633826	4644752	.	0	.	6.26746	97.5861	93.2718	4635226	AG1201	C44E4.4_AGmRNA_3p_+_-405	C44E4.6_WBcoding_3p_-_+490	C44E4.3_WBcoding_3p_-_+2213	C44E4.4_WBcoding_3p_+_-2544	Y119C1A.1_WBcoding_3p_-_+6041	B0041.3_WBcoding_3p_+_-10401	NA	NA	NA	NA	frag156_LUncRNA_3p_+_-2745	NA	NA	NA	NA	21ur-14833_WB21uRNA_3p_+_+214	NA	NA	NA	NA	C44E4.4_AGmRNA_3p_+_-405	C44E4.6_AGmRNA_3p_-_-1163	C44E4.3_AGmRNA_3p_-_+1212	RIT1P.1639_AGncRNA_3p_+_-2036	RIT1P.1854_AGncRNA_3p_+_-2036	RIT1P.507_AGncRNA_3p_+_-2036	RIT1P.1005_AGncRNA_3p_+_-2213	RIT1P.1479_AGncRNA_3p_+_-2213	RIT1P.1742_AGncRNA_3p_+_-2213	Y119C1A.1_AGmRNA_3p_-_+5772	B0041.3_AGmRNA_3p_+_-10449	NA	NA	NA	NA
I 4646633	I	4644876	4650901	.	0	.	6.32523	99.2125	94.7958	4646633	ncRNA	B0041.9_WBsnoRNA_3p_-_+94	B0041.4_WBcoding_3p_-_-996	B0041.3_WBcoding_3p_+_+1006	B0041.5_WBcoding_3p_-_+1637	B0041.8_WBcoding_3p_+_-1646	NA	NA	NA	NA	B0041.9_WBsnoRNA_3p_-_+94	NA	NA	NA	NA	NA	NA	NA	NA	RIT1P.1014_AGmRNA_3p_+_-382	RIT1P.676_AGmRNA_3p_+_-382	B0041.3_AGmRNA_3p_+_+958	B0041.4_AGmRNA_3p_-_-983	B0041.5_AGmRNA_3p_-_+1640	B0041.8_AGmRNA_3p_+_-1643	NA	NA	NA	NA
I 4651090	I	4651007	4651225	.	0	.	2.22394	9.97108	9.14914	4651090	CDS	NA	NA	NA	NA	NA	NA	NA	NA	NA	NA	NA	NA	NA	NA	NA	NA	NA
I 4653917	I	4653497	4654346	.	0	.	2.72064	18.4608	17.4963	4653917	CDS	B0041.2_WBcoding_3p_+_-5602	B0041.2_WBcoding_3p_+_-5602	NA	NA	NA	NA	NA	NA	NA	NA	NA	NA	NA	NA	B0041.2_AGmRNA_3p_+_-6235	NA	NA	NA	NA
I 4656326	I	4654453	4659781	.	0	.	5.0979	72.4095	69.5698	4656326	AG1201	RIT1M.1320_AGmRNA_3p_-_-632	B0041.2_WBcoding_3p_+_-3193	NA	NA	NA	NA	NA	NA	NA	NA	NA	NA	NA	NA	RIT1M.1320_AGmRNA_3p_-_-632	RIT1M.1598_AGmRNA_3p_-_+2656	B0041.2_AGmRNA_3p_+_-3826	NA	NA	NA	NA
I 4670961	I	4665751	4671909	.	0	.	5.52749	83.5408	80.1129	4670961	AG1201	B0041.7_AGmRNA_3p_-_-5067	B0041.7_WBcoding_3p_-_-5216	NA	NA	NA	NA	NA	NA	NA	NA	NA	NA	NA	NA	B0041.7_AGmRNA_3p_-_-5067	NA	NA	NA	NA
I 4673824	I	4673554	4674169	.	0	.	2.45666	14.035	13.1469	4673824	CDS	NA	NA	NA	NA	NA	NA	NA	NA	NA	NA	NA	NA	NA	NA	NA	NA	NA
I 4675949	I	4674671	4677347	.	0	.	4.13017	43.7636	42.1657	4675949	AG1201	T04D1.3_AGmRNA_3p_+_-3269	T04D1.3_WBcoding_3p_+_-3461	NA	NA	NA	NA	NA	NA	NA	NA	NA	NA	NA	NA	T04D1.3_AGmRNA_3p_+_-3269	NA	NA	NA	NA
I 4678652	I	4677434	4679355	.	0	.	4.5439	53.6394	51.6704	4678652	AG1201	T04D1.3_AGmRNA_3p_+_-566	T04D1.3_WBcoding_3p_+_-758	NA	NA	NA	NA	NA	NA	NA	NA	NA	NA	NA	NA	T04D1.3_AGmRNA_3p_+_-566	NA	NA	NA	NA
I 4695227	I	4686387	4697227	.	0	.	4.67893	56.2763	54.1962	4695227	CDS	T04D1.4_WBcoding_3p_-_-9358	T04D1.4_WBcoding_3p_-_-9358	NA	NA	NA	NA	NA	NA	NA	NA	NA	NA	NA	NA	T04D1.4_AGmRNA_3p_-_-9358	NA	NA	NA	NA
I 4697610	I	4697400	4697894	.	0	.	2.98173	22.1955	21.1605	4697610	CDS	T04D1.4_WBcoding_3p_-_-11741	T04D1.4_WBcoding_3p_-_-11741	NA	NA	NA	NA	NA	NA	NA	NA	NA	NA	NA	NA	T04D1.4_AGmRNA_3p_-_-11741	NA	NA	NA	NA
I 4704711	I	4704508	4706168	.	0	.	3.6455	37.2799	35.8933	4704711	CDS	W09C3.4_WBcoding_3p_+_-1160	W09C3.4_WBcoding_3p_+_-1160	NA	NA	NA	NA	NA	NA	NA	NA	NA	NA	NA	NA	W09C3.4_AGmRNA_3p_+_-1184	NA	NA	NA	NA
I 4719273	I	4718860	4719413	.	0	.	2.33947	11.481	10.6338	4719273	CDS	W09C3.1_WBcoding_3p_+_-303	W09C3.1_WBcoding_3p_+_-303	NA	NA	NA	NA	NA	NA	NA	NA	NA	NA	NA	NA	W09C3.1_AGmRNA_3p_+_-336	NA	NA	NA	NA
I 4735025	I	4734876	4735167	.	0	.	2.06206	8.15308	7.36612	4735025	CDS	C10H11.3_WBcoding_3p_+_-255	C10H11.3_WBcoding_3p_+_-255	NA	NA	NA	NA	NA	NA	NA	NA	NA	NA	NA	NA	C10H11.3_AGmRNA_3p_+_-267	NA	NA	NA	NA
I 4736375	I	4735372	4737007	.	0	.	3.69649	39.1852	37.7435	4736375	CDS	C10H11.8_WBcoding_3p_-_-618	C10H11.8_WBcoding_3p_-_-618	NA	NA	NA	NA	NA	NA	NA	NA	NA	NA	NA	NA	C10H11.8_AGmRNA_3p_-_-1118	NA	NA	NA	NA
I 4741937	I	4737114	4744642	.	0	.	4.86472	63.6758	61.2681	4741937	AG1201	C10H11.9_AGmRNA_3p_-_-2981	C10H11.9_WBcoding_3p_-_-3686	C10H11.8_WBcoding_3p_-_-6180	NA	NA	NA	NA	NA	NA	NA	NA	NA	NA	NA	NA	C10H11.9_AGmRNA_3p_-_-2981	RIT1P.1099_AGncRNA_3p_+_+4089	C10H11.8_AGmRNA_3p_-_-6680	NA	NA	NA	NA
I 4744939	I	4744825	4744985	.	0	.	2.00046	7.36635	6.59147	4744939	CDS	NA	NA	NA	NA	NA	NA	NA	NA	NA	NA	NA	NA	NA	NA	NA	NA	NA
I 4745380	I	4745326	4745515	.	0	.	1.89257	6.2515	5.49896	4745380	ncRNA	frag158_LUncRNA_3p_-_-64	NA	NA	NA	NA	frag158_LUncRNA_3p_-_-64	NA	NA	NA	NA	NA	NA	NA	NA	NA	NA	NA	NA
I 4746562	I	4746492	4746646	.	0	.	1.7907	5.12527	4.39043	4746562	ncRNA	frag159_LUncRNA_3p_+_-342	NA	NA	NA	NA	frag159_LUncRNA_3p_+_-342	NA	NA	NA	NA	NA	NA	NA	NA	NA	NA	NA	NA
I 4746888	I	4746755	4747028	.	0	.	2.19506	9.60711	8.79127	4746888	ncRNA	frag159_LUncRNA_3p_+_-16	NA	NA	NA	NA	frag159_LUncRNA_3p_+_-16	frag160_LUncRNA_3p_+_-229	NA	NA	NA	NA	NA	NA	NA	NA	NA	NA	NA	NA
I 4748368	I	4747697	4748625	.	0	.	2.88823	19.7336	18.7441	4748368	CDS	C10H11.1_WBcoding_3p_+_-11234	C10H11.1_WBcoding_3p_+_-11234	NA	NA	NA	NA	NA	NA	NA	NA	NA	NA	NA	NA	C10H11.1_AGmRNA_3p_+_-11268	NA	NA	NA	NA
I 4748935	I	4748804	4749261	.	0	.	2.71494	16.9462	16.0065	4748935	CDS	C10H11.1_WBcoding_3p_+_-10667	C10H11.1_WBcoding_3p_+_-10667	NA	NA	NA	NA	NA	NA	NA	NA	NA	NA	NA	NA	C10H11.1_AGmRNA_3p_+_-10701	NA	NA	NA	NA
I 4749960	I	4749861	4750048	.	0	.	2.25282	10.3405	9.51238	4749960	ncRNA	frag161_LUncRNA_3p_+_-83	C10H11.1_WBcoding_3p_+_-9642	NA	NA	NA	NA	frag161_LUncRNA_3p_+_-83	NA	NA	NA	NA	NA	NA	NA	NA	C10H11.1_AGmRNA_3p_+_-9676	NA	NA	NA	NA
I 4753792	I	4753582	4753941	.	0	.	2.19506	9.60711	8.79127	4753792	CDS	C10H11.1_WBcoding_3p_+_-5810	C10H11.1_WBcoding_3p_+_-5810	NA	NA	NA	NA	NA	NA	NA	NA	NA	NA	NA	NA	C10H11.1_AGmRNA_3p_+_-5844	NA	NA	NA	NA
I 4760230	I	4755726	4761235	.	0	.	4.80816	65.3093	62.8309	4760230	AG1201	C10H11.10_AGmRNA_3p_-_-366	C10H11.10_WBcoding_3p_-_-412	C10H11.1_WBcoding_3p_+_+628	NA	NA	NA	NA	NA	NA	NA	NA	NA	NA	NA	NA	C10H11.10_AGmRNA_3p_-_-366	C10H11.1_AGmRNA_3p_+_+594	NA	NA	NA	NA
I 4762171	I	4761997	4762301	.	0	.	2.88823	19.7336	18.7441	4762171	ncRNA	M04F3.6_WBps_3p_-_-239	NA	NA	NA	NA	M04F3.6_WBps_3p_-_-239	NA	NA	NA	NA	NA	NA	NA	NA	NA	NA	NA	NA
I 4763521	I	4763092	4763587	.	0	.	2.19506	9.60711	8.79127	4763521	CDS	M04F3.3_WBcoding_3p_-_-279	M04F3.3_WBcoding_3p_-_-279	NA	NA	NA	NA	NA	NA	NA	NA	NA	NA	NA	NA	M04F3.3_AGmRNA_3p_-_-348	NA	NA	NA	NA
I 4767423	I	4765943	4767586	.	0	.	4.21682	45.6704	44.0057	4767423	CDS	M04F3.2_WBcoding_3p_+_-222	M04F3.2_WBcoding_3p_+_-222	NA	NA	NA	NA	NA	NA	NA	NA	NA	NA	NA	NA	M04F3.2_AGmRNA_3p_+_-227	NA	NA	NA	NA
I 4768912	I	4767676	4769118	.	0	.	3.81246	37.0082	35.6246	4768912	AG1201	M04F3.4_AGmRNA_3p_-_-563	NA	NA	NA	NA	NA	NA	NA	NA	NA	NA	NA	NA	M04F3.4_AGmRNA_3p_-_-563	RIT1P.1891_AGncRNA_3p_+_+566	NA	NA	NA	NA
I 4771034	I	4770009	4773195	.	0	.	4.62409	66.0216	63.5083	4771034	CDS	M04F3.1_WBcoding_3p_+_-328	M04F3.1_WBcoding_3p_+_-328	M04F3.4_WBcoding_3p_-_+453	NA	NA	NA	NA	NA	NA	NA	NA	NA	NA	NA	NA	M04F3.1_AGmRNA_3p_+_-356	M04F3.4_AGmRNA_3p_-_-2685	NA	NA	NA	NA
I 4774247	I	4773605	4778095	.	0	.	4.65005	55.5927	53.5412	4774247	CDS	M04F3.5_WBcoding_3p_-_-428	M04F3.5_WBcoding_3p_-_-428	NA	NA	NA	NA	NA	NA	NA	NA	NA	NA	NA	NA	M04F3.5_AGmRNA_3p_-_-428	NA	NA	NA	NA
I 4780551	I	4780351	4780721	.	0	.	2.02176	7.54189	6.76172	4780551	AG1201	M04F3.5_AGmRNA_3p_-_-6732	NA	NA	NA	NA	NA	NA	NA	NA	NA	NA	NA	NA	M04F3.5_AGmRNA_3p_-_-6732	NA	NA	NA	NA
I 4781501	I	4781381	4781650	.	0	.	2.36835	11.8717	11.018	4781501	AG1201	M04F3.5_AGmRNA_3p_-_-7682	NA	NA	NA	NA	NA	NA	NA	NA	NA	NA	NA	NA	M04F3.5_AGmRNA_3p_-_-7682	NA	NA	NA	NA
I 4782031	I	4781838	4782283	.	0	.	1.86433	5.95575	5.20879	4782031	AG1201	M04F3.5_AGmRNA_3p_-_-8212	NA	NA	NA	NA	NA	NA	NA	NA	NA	NA	NA	NA	M04F3.5_AGmRNA_3p_-_-8212	NA	NA	NA	NA
I 4783299	I	4783201	4783468	.	0	.	1.93511	6.58877	5.82591	4783299	AG1201	M04F3.5_AGmRNA_3p_-_-9480	NA	NA	NA	NA	NA	NA	NA	NA	NA	NA	NA	NA	M04F3.5_AGmRNA_3p_-_-9480	NA	NA	NA	NA
I 4785210	I	4784962	4785428	.	0	.	1.82928	6.1581	5.40597	4785210	AG1201	M04F3.5_AGmRNA_3p_-_-11391	NA	NA	NA	NA	NA	NA	NA	NA	NA	NA	NA	NA	M04F3.5_AGmRNA_3p_-_-11391	NA	NA	NA	NA
I 4786210	I	4785984	4786390	.	0	.	2.24729	11.1943	10.3532	4786210	AG1201	M04F3.5_AGmRNA_3p_-_-12391	NA	NA	NA	NA	NA	NA	NA	NA	NA	NA	NA	NA	M04F3.5_AGmRNA_3p_-_-12391	NA	NA	NA	NA
I 4787033	I	4786828	4787136	.	0	.	2.06206	8.15308	7.36612	4787033	AG1201	M04F3.5_AGmRNA_3p_-_-13214	NA	NA	NA	NA	NA	NA	NA	NA	NA	NA	NA	NA	M04F3.5_AGmRNA_3p_-_-13214	NA	NA	NA	NA
I 4787907	I	4787660	4788326	.	0	.	2.76824	18.1459	17.1891	4787907	AG1201	M04F3.5_AGmRNA_3p_-_-14088	NA	NA	NA	NA	NA	NA	NA	NA	NA	NA	NA	NA	M04F3.5_AGmRNA_3p_-_-14088	NA	NA	NA	NA
I 4789440	I	4789025	4789912	.	0	.	4.10129	43.1339	41.5575	4789440	AG1201	F54D7.6_AGmRNA_3p_+_-147	NA	NA	NA	NA	F54D7.6_WBps_3p_+_-153	NA	NA	NA	NA	NA	NA	NA	NA	F54D7.6_AGmRNA_3p_+_-147	RIT1M.1394_AGncRNA_3p_-_-740	F54D7.7_AGncRNA_3p_+_-1208	NA	NA	NA	NA
I 4790481	I	4790141	4791461	.	0	.	4.93888	62.5463	60.1841	4790481	AG1201	F54D7.4_AGmRNA_3p_-_+125	F54D7.4_WBcoding_3p_-_+163	NA	NA	NA	NA	F54D7.7_WBps_3p_+_-173	NA	NA	NA	NA	NA	NA	NA	NA	F54D7.4_AGmRNA_3p_-_+125	F54D7.7_AGncRNA_3p_+_-167	NA	NA	NA	NA
I 4807031	I	4805566	4809616	.	0	.	4.15905	44.3962	42.7765	4807031	AG1201	F54D7.2_AGmRNA_3p_+_-2644	F54D7.2_WBcoding_3p_+_-2645	NA	NA	NA	NA	NA	NA	NA	NA	NA	NA	NA	NA	F54D7.2_AGmRNA_3p_+_-2644	NA	NA	NA	NA
I 4831732	I	4825112	4837500	.	0	.	4.88111	61.1349	58.8404	4831732	CDS	F57C9.5_WBcoding_3p_+_+1935	F57C9.5_WBcoding_3p_+_+1935	F57C9.4_WBcoding_3p_+_-4140	F57C9.7_WBcoding_3p_-_-6822	F57C9.3_WBcoding_3p_+_-8304	NA	NA	NA	NA	NA	NA	NA	NA	NA	NA	NA	NA	F57C9.5_AGmRNA_3p_+_+1937	F57C9.4_AGmRNA_3p_+_-3887	F57C9.7_AGmRNA_3p_-_-6816	F57C9.1_AGmRNA_3p_+_-18945	NA	NA	NA	NA
I 4837767	I	4837686	4837847	.	0	.	1.99288	7.21812	6.44374	4837767	CDS	F57C9.3_WBcoding_3p_+_-2269	F57C9.3_WBcoding_3p_+_-2269	NA	NA	NA	NA	NA	NA	NA	NA	NA	NA	NA	NA	F57C9.1_AGmRNA_3p_+_-12910	NA	NA	NA	NA
I 4839017	I	4837935	4839402	.	0	.	2.31482	11.2543	10.413	4839017	CDS	F57C9.3_WBcoding_3p_+_-1019	F57C9.3_WBcoding_3p_+_-1019	NA	NA	NA	NA	NA	NA	NA	NA	NA	NA	NA	NA	F57C9.1_AGmRNA_3p_+_-11660	NA	NA	NA	NA
I 4839986	I	4839763	4840097	.	0	.	2.85935	19.2581	18.2772	4839986	CDS	F57C9.3_WBcoding_3p_+_-50	F57C9.3_WBcoding_3p_+_-50	NA	NA	NA	NA	NA	NA	NA	NA	NA	NA	NA	NA	F57C9.1_AGmRNA_3p_+_-10691	NA	NA	NA	NA
I 4840378	I	4840231	4840540	.	0	.	2.48388	13.4854	12.6047	4840378	AG1201	F57C9.1_AGmRNA_3p_+_-10299	NA	NA	NA	NA	NA	NA	NA	NA	NA	NA	NA	NA	F57C9.1_AGmRNA_3p_+_-10299	NA	NA	NA	NA
I 4845677	I	4844623	4847390	.	0	.	3.35035	27.8962	26.7432	4845677	CDS	F57C9.2_WBcoding_3p_+_-1660	F57C9.2_WBcoding_3p_+_-1660	NA	NA	NA	NA	NA	NA	NA	NA	NA	NA	NA	NA	F57C9.1_AGmRNA_3p_+_-5000	NA	NA	NA	NA
I 4849931	I	4848863	4851089	.	0	.	4.39011	49.5632	47.7542	4849931	AG1201	C01F4.2_AGmRNA_3p_-_+730	C01F4.2_WBcoding_3p_-_+752	F57C9.1_WBcoding_3p_+_-787	NA	NA	NA	NA	NA	NA	NA	NA	NA	NA	NA	NA	C01F4.2_AGmRNA_3p_-_+730	F57C9.1_AGmRNA_3p_+_-746	NA	NA	NA	NA
I 4896762	I	4896058	4898209	.	0	.	3.35035	27.8962	26.7432	4896762	CDS	F21F3.5_WBcoding_3p_-_+606	F21F3.5_WBcoding_3p_-_+606	F21F3.4_WBcoding_3p_+_-780	NA	NA	NA	NA	NA	NA	NA	NA	NA	NA	NA	NA	F21F3.5_AGmRNA_3p_-_+810	F21F3.4_AGmRNA_3p_+_-875	NA	NA	NA	NA
I 4913020	I	4911434	4914524	.	0	.	4.44788	50.8837	49.0234	4913020	AG1201	RIT1P.1959_AGncRNA_3p_+_-466	F21F3.1_WBcoding_3p_+_+1188	F21F3.6_WBcoding_3p_-_-1216	NA	NA	NA	NA	NA	NA	NA	NA	NA	NA	NA	NA	RIT1P.1959_AGncRNA_3p_+_-466	F21F3.6_AGmRNA_3p_-_-865	F21F3.1_AGmRNA_3p_+_+1231	NA	NA	NA	NA
I 4915007	I	4914902	4915090	.	0	.	1.93511	6.58877	5.82591	4915007	CDS	NA	NA	NA	NA	NA	NA	NA	NA	NA	NA	NA	NA	NA	NA	NA	NA	NA
I 4915784	I	4915640	4915857	.	0	.	2.10841	8.54867	7.7508	4915784	CDS	NA	NA	NA	NA	NA	NA	NA	NA	NA	NA	NA	NA	NA	NA	NA	NA	NA
I 4916897	I	4916558	4917022	.	0	.	2.68605	16.4973	15.5652	4916897	CDS	NA	NA	NA	NA	NA	NA	NA	NA	NA	NA	NA	NA	NA	NA	NA	NA	NA
I 4917299	I	4917170	4917468	.	0	.	1.90623	6.28335	5.52614	4917299	CDS	NA	NA	NA	NA	NA	NA	NA	NA	NA	NA	NA	NA	NA	NA	NA	NA	NA
I 4919221	I	4918218	4920983	.	0	.	3.92799	39.4207	37.9649	4919221	AG1201	RIT1M.1249_AGncRNA_3p_-_-1152	F28B3.8_WBcoding_3p_-_+1552	F21F3.7_WBcoding_3p_+_-1646	NA	NA	NA	NA	NA	NA	NA	NA	NA	NA	NA	NA	RIT1M.1249_AGncRNA_3p_-_-1152	RIT1M.1539_AGncRNA_3p_-_-1152	F28B3.8_AGmRNA_3p_-_+1494	F21F3.7_AGmRNA_3p_+_-1560	NA	NA	NA	NA
I 4924359	I	4921194	4926399	.	0	.	5.28326	82.3469	78.9958	4924359	CDS	F28B3.8_WBcoding_3p_-_-3586	F28B3.8_WBcoding_3p_-_-3586	NA	NA	NA	NA	NA	NA	NA	NA	NA	NA	NA	NA	F28B3.8_AGmRNA_3p_-_-3644	NA	NA	NA	NA
I 4927498	I	4926603	4932057	.	0	.	5.02552	64.6824	62.2142	4927498	CDS	F28B3.5_WBcoding_3p_+_-1245	F28B3.5_WBcoding_3p_+_-1245	F28B3.9_WBcoding_3p_+_-4650	NA	NA	NA	NA	NA	NA	NA	NA	NA	NA	NA	NA	F28B3.5_AGmRNA_3p_+_-1600	RIT1M.1614_AGncRNA_3p_-_+1602	F28B3.9_AGmRNA_3p_+_-4966	NA	NA	NA	NA
I 4932294	I	4932210	4932386	.	0	.	2.2817	10.7154	9.88096	4932294	AG1201	F28B3.9_AGmRNA_3p_+_-170	NA	NA	NA	NA	NA	NA	NA	NA	NA	NA	NA	NA	F28B3.9_AGmRNA_3p_+_-170	NA	NA	NA	NA
I 4934354	I	4934148	4934768	.	0	.	2.97488	21.1856	20.1693	4934354	CDS	F28B3.4_WBcoding_3p_+_-6156	F28B3.4_WBcoding_3p_+_-6156	NA	NA	NA	NA	NA	NA	NA	NA	NA	NA	NA	NA	F28B3.4_AGmRNA_3p_+_-14588	NA	NA	NA	NA
I 4935326	I	4934848	4936296	.	0	.	3.89911	38.8128	37.3755	4935326	CDS	F28B3.4_WBcoding_3p_+_-5184	F28B3.4_WBcoding_3p_+_-5184	NA	NA	NA	NA	NA	NA	NA	NA	NA	NA	NA	NA	F28B3.4_AGmRNA_3p_+_-13616	NA	NA	NA	NA
I 4938887	I	4937785	4941624	.	0	.	3.87023	38.2081	36.7888	4938887	CDS	F28B3.4_WBcoding_3p_+_-1623	F28B3.4_WBcoding_3p_+_-1623	NA	NA	NA	NA	NA	NA	NA	NA	NA	NA	NA	NA	F28B3.4_AGmRNA_3p_+_-10055	NA	NA	NA	NA
I 4942021	I	4941856	4942237	.	0	.	2.0548	8.92118	8.11732	4942021	AG1201	F28B3.4_AGmRNA_3p_+_-6921	F28B3.1_WBcoding_3p_+_-7314	NA	NA	NA	NA	NA	NA	NA	NA	NA	NA	NA	NA	F28B3.4_AGmRNA_3p_+_-6921	NA	NA	NA	NA
I 4943064	I	4943039	4943201	.	0	.	1.93511	6.58877	5.82591	4943064	AG1201	F28B3.4_AGmRNA_3p_+_-5878	F28B3.1_WBcoding_3p_+_-6271	NA	NA	NA	NA	NA	NA	NA	NA	NA	NA	NA	NA	F28B3.4_AGmRNA_3p_+_-5878	NA	NA	NA	NA
I 4956262	I	4943287	4958386	.	0	.	5.12431	73.1312	70.2536	4956262	AG1201	RIT1P.1273_AGncRNA_3p_+_+1047	W03G9.8_WBcoding_3p_-_+1515	F28B3.7_WBcoding_3p_-_-4927	F28B3.6_WBcoding_3p_-_-5680	F28B3.1_WBcoding_3p_+_+6927	F28B3.10_WBcoding_3p_-_-6934	NA	NA	NA	NA	NA	NA	NA	NA	NA	NA	NA	NA	RIT1P.1273_AGncRNA_3p_+_+1047	W03G9.8_AGmRNA_3p_-_+1512	F28B3.7_AGmRNA_3p_-_-4451	F28B3.6_AGmRNA_3p_-_-5799	F28B3.10_AGmRNA_3p_-_-6912	F28B3.4_AGmRNA_3p_+_+7320	NA	NA	NA	NA
I 4960745	I	4959607	4961520	.	0	.	4.21682	45.6704	44.0057	4960745	CDS	W03G9.3_WBcoding_3p_+_-775	W03G9.3_WBcoding_3p_+_-775	NA	NA	NA	NA	NA	NA	NA	NA	NA	NA	NA	NA	W03G9.3_AGmRNA_3p_+_-777	NA	NA	NA	NA
I 4966790	I	4962359	4967258	.	0	.	4.80816	65.3093	62.8309	4966790	AG1201	W03G9.4_AGmRNA_3p_-_-2121	W03G9.4_WBcoding_3p_-_-2122	W03G9.2_WBcoding_3p_+_+2406	NA	NA	NA	NA	NA	NA	NA	NA	NA	NA	NA	NA	W03G9.4_AGmRNA_3p_-_-2121	W03G9.2_AGmRNA_3p_+_+2404	NA	NA	NA	NA
I 4981463	I	4981243	4981964	.	0	.	2.34453	11.7741	10.926	4981463	CDS	W03G9.1_WBcoding_3p_+_-2493	W03G9.1_WBcoding_3p_+_-2493	NA	NA	NA	NA	NA	NA	NA	NA	NA	NA	NA	NA	W03G9.1_AGmRNA_3p_+_-2497	NA	NA	NA	NA
I 4983065	I	4982291	4983261	.	0	.	2.80158	18.3201	17.3561	4983065	CDS	W03G9.1_WBcoding_3p_+_-891	W03G9.1_WBcoding_3p_+_-891	NA	NA	NA	NA	NA	NA	NA	NA	NA	NA	NA	NA	W03G9.1_AGmRNA_3p_+_-895	NA	NA	NA	NA
I 4996815	I	4996633	4996864	.	0	.	1.78397	5.51857	4.77781	4996815	CDS	F54C1.3_WBcoding_3p_+_-5536	F54C1.3_WBcoding_3p_+_-5536	NA	NA	NA	NA	NA	NA	NA	NA	NA	NA	NA	NA	F54C1.3_AGmRNA_3p_+_-6317	NA	NA	NA	NA
I 5001438	I	4997104	5002830	.	0	.	4.7367	57.6514	55.5129	5001438	CDS	F54C1.3_WBcoding_3p_+_-913	F54C1.3_WBcoding_3p_+_-913	NA	NA	NA	NA	NA	NA	NA	NA	NA	NA	NA	NA	F54C1.3_AGmRNA_3p_+_-1694	NA	NA	NA	NA
I 5003768	I	5003073	5004821	.	0	.	3.87023	38.2081	36.7888	5003768	AG1201	F54C1.3_AGmRNA_3p_+_+636	F54C1.2_WBcoding_3p_+_-1395	NA	NA	NA	NA	NA	NA	NA	NA	NA	NA	NA	NA	F54C1.3_AGmRNA_3p_+_+636	F54C1.2_AGmRNA_3p_+_-1180	NA	NA	NA	NA
I 5081060	I	5079720	5082441	.	0	.	4.50564	52.2154	50.3022	5081060	AG1201	C30F8.2_AGmRNA_3p_-_-1146	C30F8.2_WBcoding_3p_-_-1147	NA	NA	NA	NA	NA	NA	NA	NA	NA	NA	NA	NA	C30F8.2_AGmRNA_3p_-_-1146	NA	NA	NA	NA
I 5105650	I	5101354	5110659	.	0	.	5.45876	75.69	72.6727	5105650	AG1201	RIT1P.1418_AGmRNA_3p_+_-398	Y110A7A.14_WBcoding_3p_-_-540	Y110A7A.11_WBcoding_3p_+_-1978	Y110A7A.13_WBcoding_3p_-_-2067	Y110A7A.20_WBcoding_3p_+_+3973	Y110A7A.12_WBcoding_3p_-_-3995	Y110A7A.21_WBcoding_3p_-_+4428	Y110A7A.10_WBcoding_3p_+_-4517	NA	NA	NA	NA	frag176_LUncRNA_3p_+_+544	NA	NA	NA	NA	NA	NA	NA	NA	RIT1P.1418_AGmRNA_3p_+_-398	Y110A7A.14_AGmRNA_3p_-_-400	RIT1P.1605_AGncRNA_3p_+_+537	Y110A7A.11_AGmRNA_3p_+_-1911	Y110A7A.13_AGmRNA_3p_-_-2066	RIT1M.1725_AGmRNA_3p_-_+3323	Y110A7A.12_AGmRNA_3p_-_-3894	Y110A7A.20_AGmRNA_3p_+_+3973	Y110A7A.10_AGmRNA_3p_+_-4300	Y110A7A.21_AGmRNA_3p_-_+4403	NA	NA	NA	NA
I 5115608	I	5110962	5118911	.	0	.	5.50824	78.6376	75.487	5115608	AG1201	Y110A7A.16_AGmRNA_3p_-_-1482	Y110A7A.16_WBcoding_3p_-_-1486	Y110A7A.15_WBcoding_3p_-_-4664	Y110A7A.21_WBcoding_3p_-_-5530	NA	NA	NA	NA	NA	NA	NA	NA	21ur-11275_WB21uRNA_3p_-_-1922	NA	NA	NA	NA	Y110A7A.16_AGmRNA_3p_-_-1482	Y110A7A.15_AGmRNA_3p_-_-4229	gY110A7A.15b_AGmRNA_3p_-_-4229	Y110A7A.21_AGmRNA_3p_-_-5555	NA	NA	NA	NA
I 5125607	I	5119057	5127568	.	0	.	5.22185	71.8847	69.0763	5125607	AG1201	RIT1P.1520_AGncRNA_3p_+_-508	Y110A7A.9_WBcoding_3p_+_+1620	Y110A7A.17_WBcoding_3p_-_-1678	NA	NA	NA	NA	NA	NA	NA	NA	NA	NA	NA	NA	RIT1P.1520_AGncRNA_3p_+_-508	Y110A7A.9_AGmRNA_3p_+_+1618	Y110A7A.17_AGmRNA_3p_-_-1688	RIT1M.1023_AGncRNA_3p_-_-2741	NA	NA	NA	NA
I 5128673	I	5127648	5139859	.	0	.	5.41429	77.4038	74.3042	5128673	AG1201	Y110A7A.8_AGmRNA_3p_+_-941	Y110A7A.8_WBcoding_3p_+_-942	Y110A7A.7_WBcoding_3p_+_-2401	Y110A7A.6_WBcoding_3p_+_-5435	Y110A7A.5_WBcoding_3p_+_-9304	Y110A7A.4_WBcoding_3p_+_-10777	NA	NA	NA	NA	NA	NA	NA	NA	NA	NA	NA	NA	Y110A7A.8_AGmRNA_3p_+_-941	Y110A7A.7_AGmRNA_3p_+_-2377	RIT1M.1590_AGmRNA_3p_-_+3669	Y110A7A.6_AGmRNA_3p_+_-5402	RIT1M.1882_AGncRNA_3p_-_+8502	RIT1M.406_AGncRNA_3p_-_+9301	Y110A7A.5_AGmRNA_3p_+_-9544	Y110A7A.4_AGmRNA_3p_+_-11127	NA	NA	NA	NA
I 5143141	I	5142954	5143263	.	0	.	2.25979	10.6315	9.80252	5143141	AG1201	RIT1P.1519_AGncRNA_3p_+_-211	Y110A7A.3_WBcoding_3p_+_-6088	NA	NA	NA	NA	NA	NA	NA	NA	NA	NA	NA	NA	RIT1P.1519_AGncRNA_3p_+_-211	Y110A7A.3_AGmRNA_3p_+_-6146	NA	NA	NA	NA
I 5152965	I	5152734	5153030	.	0	.	1.60079	9.45853	8.64811	5152965	CDS	NA	NA	NA	NA	NA	NA	NA	NA	NA	NA	NA	NA	NA	NA	NA	NA	NA
I 5153450	I	5153342	5153688	.	0	.	1.64718	10.7567	9.92226	5153450	CDS	NA	NA	NA	NA	NA	NA	NA	NA	NA	NA	NA	NA	NA	NA	NA	NA	NA
I 5164195	I	5158489	5164954	.	0	.	4.63327	62.5673	60.2005	5164195	AG1201	Y110A7A.19_AGmRNA_3p_-_-1584	Y110A7A.19_WBcoding_3p_-_-1591	Y110A7A.18_WBcoding_3p_-_-5677	NA	NA	NA	NA	NA	NA	NA	NA	NA	NA	NA	NA	Y110A7A.19_AGmRNA_3p_-_-1584	Y110A7A.18_AGmRNA_3p_-_-5512	Y110A7A.2_AGmRNA_3p_+_+5693	NA	NA	NA	NA
I 5174649	I	5165127	5175889	.	0	.	5.13547	74.0077	71.0886	5174649	AG1201	F56A3.4_AGmRNA_3p_-_-3304	Y110A7A.1_WBcoding_3p_+_+3332	F56A3.4_WBcoding_3p_-_-3361	NA	NA	NA	NA	NA	NA	NA	NA	NA	NA	NA	NA	F56A3.4_AGmRNA_3p_-_-3304	Y110A7A.1_AGmRNA_3p_+_+3333	RIT1M.338_AGncRNA_3p_-_-3962	RIT1M.1888_AGncRNA_3p_-_-9557	NA	NA	NA	NA
I 5181893	I	5176705	5186538	.	0	.	5.20444	72.7569	69.8863	5181893	AG1201	F56A3.3_AGmRNA_3p_+_-727	F56A3.3_WBcoding_3p_+_-911	F56A3.2_WBcoding_3p_+_-4349	NA	NA	NA	NA	NA	NA	NA	NA	NA	NA	NA	NA	F56A3.3_AGmRNA_3p_+_-727	RIT1M.1596_AGncRNA_3p_-_+3725	F56A3.2_AGmRNA_3p_+_-4386	NA	NA	NA	NA
I 5191787	I	5190090	5193114	.	0	.	3.66805	34.0662	32.764	5191787	AG1201	F56A3.1_AGmRNA_3p_+_-3418	F56A3.1_WBcoding_3p_+_-3462	NA	NA	NA	NA	NA	NA	NA	NA	NA	NA	NA	NA	F56A3.1_AGmRNA_3p_+_-3418	NA	NA	NA	NA
I 5193928	I	5193318	5194581	.	0	.	2.88823	19.7336	18.7441	5193928	AG1201	F56A3.1_AGmRNA_3p_+_-1277	F56A3.1_WBcoding_3p_+_-1321	NA	NA	NA	NA	NA	NA	NA	NA	NA	NA	NA	NA	F56A3.1_AGmRNA_3p_+_-1277	NA	NA	NA	NA
I 5245187	I	5244299	5263370	.	0	.	5.63205	80.2395	76.9832	5245187	AG1201	B0261.4_AGmRNA_3p_+_-218	B0261.4_WBcoding_3p_+_-339	B0261.5_WBcoding_3p_-_+4588	B0261.6_WBcoding_3p_-_+10263	B0261.2_WBcoding_3p_+_-18242	NA	NA	NA	NA	NA	NA	NA	NA	NA	NA	NA	NA	B0261.4_AGmRNA_3p_+_-218	B0261.5_AGmRNA_3p_-_+4553	B0261.6_AGmRNA_3p_-_+9930	RIT1M.1660_AGncRNA_3p_-_+13915	RIT1M.1765_AGncRNA_3p_-_+15054	B0261.2_AGmRNA_3p_+_-18264	NA	NA	NA	NA
I 5265374	I	5263453	5268375	.	0	.	5.14105	67.565	64.9572	5265374	AG1201	B0261.1_AGmRNA_3p_+_-3009	B0261.1_WBcoding_3p_+_-3013	NA	NA	NA	NA	NA	NA	NA	NA	NA	NA	NA	NA	B0261.1_AGmRNA_3p_+_-3009	NA	NA	NA	NA
I 5268760	I	5268576	5268845	.	0	.	2.39723	12.2675	11.4072	5268760	CDS	B0261.9_WBcoding_3p_+_-706	B0261.9_WBcoding_3p_+_-706	NA	NA	NA	NA	NA	NA	NA	NA	NA	NA	NA	NA	B0261.9_AGmRNA_3p_+_-786	NA	NA	NA	NA
I 5270387	I	5268938	5271150	.	0	.	4.02571	42.7923	41.2333	5270387	AG1201	B0261.7_AGmRNA_3p_-_-839	B0261.7_WBcoding_3p_-_-840	B0261.9_WBcoding_3p_+_+921	NA	NA	NA	NA	NA	NA	NA	NA	NA	NA	NA	NA	B0261.7_AGmRNA_3p_-_-839	B0261.9_AGmRNA_3p_+_+841	NA	NA	NA	NA
I 5271922	I	5271357	5272699	.	0	.	3.32282	27.5914	26.4491	5271922	CDS	B0261.8_WBcoding_3p_-_-642	B0261.8_WBcoding_3p_-_-642	NA	NA	NA	NA	NA	NA	NA	NA	NA	NA	NA	NA	B0261.8_AGmRNA_3p_-_-642	NA	NA	NA	NA
I 5273716	I	5272807	5274285	.	0	.	4.30346	47.6038	45.8691	5273716	CDS	C01G8.1_WBcoding_3p_-_-867	C01G8.1_WBcoding_3p_-_-867	NA	NA	NA	NA	NA	NA	NA	NA	NA	NA	NA	NA	C01G8.1_AGmRNA_3p_-_-867	NA	NA	NA	NA
I 5274641	I	5274553	5275222	.	0	.	1.99288	7.21812	6.44374	5274641	AG1201	C01G8.2_AGmRNA_3p_-_+26	C01G8.2_WBcoding_3p_-_+58	NA	NA	NA	NA	NA	NA	NA	NA	NA	NA	NA	NA	C01G8.2_AGmRNA_3p_-_+26	NA	NA	NA	NA
I 5275471	I	5275417	5275574	.	0	.	1.87735	5.98421	5.23268	5275471	CDS	C01G8.2_WBcoding_3p_-_-772	C01G8.2_WBcoding_3p_-_-772	NA	NA	NA	NA	NA	NA	NA	NA	NA	NA	NA	NA	C01G8.2_AGmRNA_3p_-_-804	NA	NA	NA	NA
I 5280442	I	5276649	5281624	.	0	.	4.62117	54.9118	52.8886	5280442	CDS	C01G8.3_WBcoding_3p_-_-1635	C01G8.3_WBcoding_3p_-_-1635	C01G8.2_WBcoding_3p_-_-5743	NA	NA	NA	NA	NA	NA	NA	NA	NA	NA	NA	NA	C01G8.3_AGmRNA_3p_-_-1679	C01G8.2_AGmRNA_3p_-_-5775	NA	NA	NA	NA
I 5286381	I	5282116	5292616	.	0	.	4.62963	55.6679	53.615	5286381	AG1201	C01G8.5_AGmRNA_3p_-_-2240	C01G8.5_WBcoding_3p_-_-2321	C01G8.4_WBcoding_3p_-_-4295	NA	NA	NA	NA	NA	NA	NA	NA	NA	NA	NA	NA	C01G8.5_AGmRNA_3p_-_-2240	RIT1P.894_AGncRNA_3p_+_+2355	C01G8.4_AGmRNA_3p_-_-4293	C01G8.3_AGmRNA_3p_-_-7618	NA	NA	NA	NA
I 5299782	I	5298908	5300380	.	0	.	3.94582	43.727	42.1424	5299782	AG1201	C01G8.6_AGmRNA_3p_-_-835	C01G8.6_WBcoding_3p_-_-1024	NA	NA	NA	NA	NA	NA	NA	NA	NA	NA	NA	NA	C01G8.6_AGmRNA_3p_-_-835	NA	NA	NA	NA
I 5306049	I	5301162	5307723	.	0	.	5.6363	89.3704	85.6098	5306049	CDS	C01G8.9_WBcoding_3p_-_-4528	C01G8.9_WBcoding_3p_-_-4528	NA	NA	NA	NA	NA	NA	NA	NA	NA	NA	NA	NA	F48C1.4_AGmRNA_3p_-_-5056	NA	NA	NA	NA
I 5310645	I	5308116	5311289	.	0	.	5.77646	84.0918	80.6261	5310645	CDS	C01G8.9_WBcoding_3p_-_-9124	C01G8.9_WBcoding_3p_-_-9124	NA	NA	NA	NA	NA	NA	NA	NA	NA	NA	NA	NA	F48C1.4_AGmRNA_3p_-_-9652	NA	NA	NA	NA
I 5313399	I	5312864	5314320	.	0	.	3.98576	40.6461	39.1516	5313399	AG1201	RIT1P.29_AGncRNA_3p_+_-327	C01G8.9_WBcoding_3p_-_-11878	NA	NA	NA	NA	NA	NA	NA	NA	NA	NA	NA	NA	RIT1P.29_AGncRNA_3p_+_-327	F48C1.3_AGmRNA_3p_+_-1057	F48C1.4_AGmRNA_3p_-_-12406	NA	NA	NA	NA
I 5318454	I	5316017	5319386	.	0	.	4.49037	56.4511	54.3635	5318454	AG1201	F48C1.6_AGmRNA_3p_-_-225	F48C1.6_WBcoding_3p_-_-226	F48C1.5_WBcoding_3p_-_-960	NA	NA	NA	NA	frag181_LUncRNA_3p_+_+2254	NA	NA	NA	NA	NA	NA	NA	NA	F48C1.6_AGmRNA_3p_-_-225	F48C1.5_AGmRNA_3p_-_-960	F48C1.4_AGmRNA_3p_-_-17461	NA	NA	NA	NA
I 5320319	I	5319911	5321067	.	0	.	2.61236	15.6069	14.6962	5320319	CDS	F48C1.2_WBcoding_3p_+_-807	F48C1.2_WBcoding_3p_+_-807	NA	NA	NA	NA	NA	NA	NA	NA	NA	NA	NA	NA	F48C1.2_AGmRNA_3p_+_-829	NA	NA	NA	NA
I 5343791	I	5342976	5344079	.	0	.	2.54164	14.322	13.4272	5343791	CDS	F55A12.7_WBcoding_3p_-_-1610	F55A12.7_WBcoding_3p_-_-1610	NA	NA	NA	NA	NA	NA	NA	NA	NA	NA	NA	NA	F55A12.7_AGmRNA_3p_-_-1624	NA	NA	NA	NA
I 5344683	I	5344637	5344796	.	0	.	1.73294	4.5856	3.86168	5344683	ncRNA	frag183_LUncRNA_3p_+_+26	F55A12.7_WBcoding_3p_-_-2502	NA	NA	NA	NA	frag183_LUncRNA_3p_+_+26	NA	NA	NA	NA	NA	NA	NA	NA	F55A12.7_AGmRNA_3p_-_-2516	NA	NA	NA	NA
I 5352018	I	5345138	5353795	.	0	.	6.01311	95.8721	91.7001	5352018	AG1201	F55A12.8_AGmRNA_3p_-_-2367	F55A12.5_WBcoding_3p_+_+2370	F55A12.8_WBcoding_3p_-_-2372	NA	NA	NA	NA	frag185_LUncRNA_3p_-_-6739	NA	NA	NA	NA	NA	NA	NA	NA	F55A12.8_AGmRNA_3p_-_-2367	F55A12.5_AGmRNA_3p_+_+2554	F55A12.4_AGmRNA_3p_+_-5071	RIT1M.1659_AGncRNA_3p_-_-6523	NA	NA	NA	NA
I 5357606	I	5357469	5357726	.	0	.	2.25282	10.3405	9.51238	5357606	ncRNA	frag186_LUncRNA_3p_-_-62	NA	NA	NA	NA	frag186_LUncRNA_3p_-_-62	NA	NA	NA	NA	NA	NA	NA	NA	NA	NA	NA	NA
I 5359660	I	5358167	5361475	.	0	.	4.70782	56.9625	54.8535	5359660	ncRNA	frag188_LUncRNA_3p_-_-1288	F55A12.3_WBcoding_3p_+_-5506	NA	NA	NA	NA	frag188_LUncRNA_3p_-_-1288	frag187_LUncRNA_3p_-_-1511	NA	NA	NA	NA	NA	NA	NA	NA	F55A12.3_AGmRNA_3p_+_-5524	NA	NA	NA	NA
I 5361854	I	5361562	5362121	.	0	.	2.48388	13.4854	12.6047	5361854	CDS	F55A12.3_WBcoding_3p_+_-3312	F55A12.3_WBcoding_3p_+_-3312	NA	NA	NA	NA	NA	NA	NA	NA	NA	NA	NA	NA	F55A12.3_AGmRNA_3p_+_-3330	NA	NA	NA	NA
I 5363915	I	5362694	5367890	.	0	.	4.36123	48.9072	47.1236	5363915	CDS	F55A12.3_WBcoding_3p_+_-1251	F55A12.3_WBcoding_3p_+_-1251	F55A12.2_WBcoding_3p_+_-2961	F55A12.10_WBcoding_3p_-_+3032	NA	NA	NA	NA	NA	NA	NA	NA	NA	NA	NA	NA	F55A12.3_AGmRNA_3p_+_-1269	gF55A12.2d_AGmRNA_3p_+_-1472	F55A12.10_AGmRNA_3p_-_+2957	F55A12.2_AGmRNA_3p_+_-2964	NA	NA	NA	NA
I 5368546	I	5368166	5372485	.	0	.	4.7367	57.6514	55.5129	5368546	CDS	F55A12.1_WBcoding_3p_+_-4100	F55A12.1_WBcoding_3p_+_-4100	NA	NA	NA	NA	NA	NA	NA	NA	NA	NA	NA	NA	F55A12.1_AGmRNA_3p_+_-4105	NA	NA	NA	NA
I 5374117	I	5373975	5374260	.	0	.	2.10841	8.54867	7.7508	5374117	AG1201	F55A12.9_AGmRNA_3p_-_-1213	F55A12.9_WBcoding_3p_-_-1263	NA	NA	NA	NA	NA	NA	NA	NA	NA	NA	NA	NA	F55A12.9_AGmRNA_3p_-_-1213	NA	NA	NA	NA
I 5374449	I	5374388	5374631	.	0	.	2.12586	9.09733	8.2929	5374449	AG1201	F55A12.9_AGmRNA_3p_-_-1545	F55A12.9_WBcoding_3p_-_-1595	NA	NA	NA	NA	NA	NA	NA	NA	NA	NA	NA	NA	F55A12.9_AGmRNA_3p_-_-1545	NA	NA	NA	NA
I 5406514	I	5402248	5408704	.	0	.	4.39011	49.5632	47.7542	5406514	CDS	C24A11.8_WBcoding_3p_-_-3616	C24A11.8_WBcoding_3p_-_-3616	C24A11.1_WBcoding_3p_+_+3618	NA	NA	NA	NA	NA	NA	NA	NA	NA	NA	NA	NA	C24A11.8_AGmRNA_3p_-_-3622	C24A11.1_AGmRNA_3p_+_+3623	NA	NA	NA	NA
I 5409234	I	5409164	5409470	.	0	.	1.968	7.18164	6.4121	5409234	AG1201	C24A11.8_AGmRNA_3p_-_-6342	NA	NA	NA	NA	NA	NA	NA	NA	NA	NA	NA	NA	C24A11.8_AGmRNA_3p_-_-6342	NA	NA	NA	NA
I 5409792	I	5409754	5409913	.	0	.	1.8763	6.12247	5.37049	5409792	AG1201	C24A11.8_AGmRNA_3p_-_-6900	NA	NA	NA	NA	NA	NA	NA	NA	NA	NA	NA	NA	C24A11.8_AGmRNA_3p_-_-6900	NA	NA	NA	NA
I 5410619	I	5410499	5410701	.	0	.	2.01055	7.62476	6.84434	5410619	AG1201	C24A11.8_AGmRNA_3p_-_-7727	NA	NA	NA	NA	NA	NA	NA	NA	NA	NA	NA	NA	C24A11.8_AGmRNA_3p_-_-7727	NA	NA	NA	NA
I 5412715	I	5412578	5412853	.	0	.	1.99288	7.21812	6.44374	5412715	ncRNA	frag191_LUncRNA_3p_+_+72	C24A11.9_WBcoding_3p_-_+130	NA	NA	NA	NA	frag191_LUncRNA_3p_+_+72	NA	NA	NA	NA	NA	NA	NA	NA	C24A11.9_AGmRNA_3p_-_+129	NA	NA	NA	NA
I 5414275	I	5412977	5415818	.	0	.	3.98576	40.6461	39.1516	5414275	CDS	C24A11.9_WBcoding_3p_-_-1430	C24A11.9_WBcoding_3p_-_-1430	NA	NA	NA	NA	NA	NA	NA	NA	NA	NA	NA	NA	C24A11.9_AGmRNA_3p_-_-1431	NA	NA	NA	NA
I 5419102	I	5416739	5420935	.	0	.	4.27245	50.5217	48.6806	5419102	AG1201	C30H7.2_AGmRNA_3p_-_-2449	C30H7.2_WBcoding_3p_-_-2450	NA	NA	NA	NA	NA	NA	NA	NA	NA	NA	NA	NA	C30H7.2_AGmRNA_3p_-_-2449	NA	NA	NA	NA
I 5421644	I	5421573	5421728	.	0	.	2.42611	12.6684	11.8015	5421644	AG1201	F27C1.6_AGmRNA_3p_-_-266	F27C1.6_WBcoding_3p_-_-352	NA	NA	NA	NA	NA	NA	NA	NA	NA	NA	NA	NA	F27C1.6_AGmRNA_3p_-_-266	NA	NA	NA	NA
I 5422896	I	5422650	5423706	.	0	.	2.88823	19.7336	18.7441	5422896	AG1201	gF27C1.4_AGmRNA_3p_+_-312	F27C1.4_WBcoding_3p_+_-435	F27C1.6_WBcoding_3p_-_-1604	NA	NA	NA	NA	NA	NA	NA	NA	NA	NA	NA	NA	gF27C1.4_AGmRNA_3p_+_-312	F27C1.4_AGmRNA_3p_+_-437	F27C1.6_AGmRNA_3p_-_-1518	NA	NA	NA	NA
I 5425430	I	5424218	5431535	.	0	.	5.166	70.4257	67.6924	5425430	AG1201	RIT1P.1012_AGmRNA_3p_+_+285	F27C1.3_WBcoding_3p_+_-1889	F27C1.7_WBcoding_3p_-_+3116	F27C1.6_WBcoding_3p_-_-4138	F27C1.2_WBcoding_3p_+_-6059	NA	NA	NA	NA	frag193_LUncRNA_3p_-_+4509	frag192_LUncRNA_3p_+_-4587	NA	NA	NA	NA	21ur-11585_WB21uRNA_3p_+_-6085	NA	NA	NA	NA	RIT1P.1012_AGmRNA_3p_+_+285	F27C1.3_AGmRNA_3p_+_-1949	F27C1.7_AGmRNA_3p_-_+3138	F27C1.6_AGmRNA_3p_-_-4052	RIT1P.1337_AGncRNA_3p_+_-4238	RIT1M.1805_AGncRNA_3p_-_+4564	F27C1.2_AGmRNA_3p_+_-6022	NA	NA	NA	NA
I 5485251	I	5472289	5485923	.	0	.	5.66093	81.0056	77.707	5485251	CDS	C09D4.5_WBcoding_3p_-_-481	C09D4.5_WBcoding_3p_-_-481	C09D4.4_WBcoding_3p_-_-5698	T05E8.3_WBcoding_3p_-_-12927	NA	NA	NA	NA	NA	NA	NA	NA	NA	NA	NA	NA	RIT1P.121_AGmRNA_3p_+_-683	C09D4.6_AGmRNA_3p_-_-5706	T05E8.3_AGmRNA_3p_-_-12932	NA	NA	NA	NA
I 5486692	I	5486418	5487238	.	0	.	2.85935	19.2581	18.2772	5486692	CDS	C09D4.6_WBcoding_3p_-_-202	C09D4.6_WBcoding_3p_-_-202	NA	NA	NA	NA	NA	NA	NA	NA	NA	NA	NA	NA	RIT1P.595_AGncRNA_3p_+_-461	C09D4.6_AGmRNA_3p_-_-7147	NA	NA	NA	NA
I 5506594	I	5504445	5509320	.	0	.	4.86017	66.0156	63.5025	5506594	AG1201	RIT1P.1621_AGncRNA_3p_+_-275	F59A3.4_WBcoding_3p_-_+525	F59A3.3_WBcoding_3p_-_-1196	C09D4.1_WBcoding_3p_+_+1206	NA	NA	NA	NA	NA	NA	NA	NA	NA	NA	NA	NA	RIT1P.1621_AGncRNA_3p_+_-275	F59A3.4_AGmRNA_3p_-_+532	C09D4.1_AGmRNA_3p_+_+1129	F59A3.3_AGmRNA_3p_-_-1214	F59A3.6_AGmRNA_3p_-_+2664	NA	NA	NA	NA
I 5513685	I	5509474	5516150	.	0	.	4.88111	61.1349	58.8404	5513685	CDS	F59A3.2_WBcoding_3p_+_-875	F59A3.2_WBcoding_3p_+_-875	F59A3.12_WBcoding_3p_+_-2343	F59A3.6_WBcoding_3p_-_-3381	F59A3.13_WBcoding_3p_+_-3698	F59A3.5_WBcoding_3p_-_-4209	NA	NA	NA	NA	NA	NA	NA	NA	NA	NA	NA	NA	F59A3.2_AGmRNA_3p_+_-875	F59A3.12_AGmRNA_3p_+_-2343	F59A3.13_AGmRNA_3p_+_-3655	F59A3.6_AGmRNA_3p_-_-4427	NA	NA	NA	NA
I 5546594	I	5546488	5546743	.	0	.	2.16617	9.24869	8.43889	5546594	AG1201	M01A10.2_AGmRNA_3p_+_-15009	M01A10.2_WBcoding_3p_+_-15051	NA	NA	NA	NA	NA	NA	NA	NA	NA	NA	NA	NA	M01A10.2_AGmRNA_3p_+_-15009	NA	NA	NA	NA
I 5550028	I	5548300	5550504	.	0	.	4.99664	63.9679	61.5335	5550028	AG1201	RIT1P.1615_AGncRNA_3p_+_-670	M01A10.3_WBcoding_3p_-_-888	M01A10.2_WBcoding_3p_+_-11617	NA	NA	NA	NA	NA	NA	NA	NA	NA	NA	NA	NA	RIT1P.1615_AGncRNA_3p_+_-670	M01A10.3_AGmRNA_3p_-_-888	M01A10.2_AGmRNA_3p_+_-11575	NA	NA	NA	NA
I 5564931	I	5564040	5566692	.	0	.	4.25173	48.4675	46.7041	5564931	CDS	M01A10.1_WBcoding_3p_+_-1337	M01A10.1_WBcoding_3p_+_-1337	M01E11.4_WBcoding_3p_-_+1417	NA	NA	NA	NA	NA	NA	NA	NA	NA	NA	NA	NA	M01A10.1_AGmRNA_3p_+_-1347	M01E11.4_AGmRNA_3p_-_+1415	NA	NA	NA	NA
I 5567191	I	5566898	5567662	.	0	.	2.45734	13.5019	12.6209	5567191	CDS	M01E11.4_WBcoding_3p_-_-843	M01E11.4_WBcoding_3p_-_-843	NA	NA	NA	NA	NA	NA	NA	NA	NA	NA	NA	NA	M01E11.4_AGmRNA_3p_-_-845	NA	NA	NA	NA
I 5567880	I	5567774	5568017	.	0	.	2.05064	7.87163	7.08564	5567880	CDS	M01E11.4_WBcoding_3p_-_-1532	M01E11.4_WBcoding_3p_-_-1532	NA	NA	NA	NA	NA	NA	NA	NA	NA	NA	NA	NA	M01E11.4_AGmRNA_3p_-_-1534	NA	NA	NA	NA
I 5569611	I	5568260	5570855	.	0	.	3.63917	33.4878	32.2007	5569611	CDS	M01E11.4_WBcoding_3p_-_-3263	M01E11.4_WBcoding_3p_-_-3263	NA	NA	NA	NA	NA	NA	NA	NA	NA	NA	NA	NA	M01E11.4_AGmRNA_3p_-_-3265	NA	NA	NA	NA
I 5571281	I	5571172	5571331	.	0	.	2.16617	9.24869	8.43889	5571281	CDS	NA	NA	NA	NA	NA	NA	NA	NA	NA	NA	NA	NA	NA	NA	NA	NA	NA
I 5578637	I	5571530	5579256	.	0	.	5.70568	86.7657	83.1561	5578637	AG1201	M01E11.6_AGmRNA_3p_-_-1564	M01E11.6_WBcoding_3p_-_-1579	M01E11.3_WBcoding_3p_+_+1887	M01E11.5_WBcoding_3p_-_-6850	NA	NA	NA	NA	NA	NA	NA	NA	NA	NA	NA	NA	M01E11.6_AGmRNA_3p_-_-1564	M01E11.3_AGmRNA_3p_+_+1891	M01E11.5_AGmRNA_3p_-_-6913	NA	NA	NA	NA
I 5580827	I	5579650	5584339	.	0	.	5.16993	68.2918	65.6465	5580827	CDS	M01E11.2_WBcoding_3p_+_-1055	M01E11.2_WBcoding_3p_+_-1055	M01E11.7_WBcoding_3p_-_+2581	M01E11.1_WBcoding_3p_+_-2614	NA	NA	NA	NA	NA	NA	NA	NA	NA	NA	NA	NA	M01E11.2_AGmRNA_3p_+_-1276	F46F11.11_AGmRNA_3p_-_+2590	M01E11.1_AGmRNA_3p_+_-2647	NA	NA	NA	NA
I 5584651	I	5584473	5584838	.	0	.	2.76824	18.1459	17.1891	5584651	AG1201	F46F11.11_AGmRNA_3p_-_-1234	M01E11.7_WBcoding_3p_-_-1243	NA	NA	NA	NA	NA	NA	NA	NA	NA	NA	NA	NA	F46F11.11_AGmRNA_3p_-_-1234	NA	NA	NA	NA
I 5594287	I	5594178	5594723	.	0	.	2.62829	15.6131	14.6962	5594287	AG1201	RIT1P.950_AGncRNA_3p_+_-529	M01E11.7_WBcoding_3p_-_-10879	NA	NA	NA	NA	NA	NA	NA	NA	NA	NA	NA	NA	RIT1P.950_AGncRNA_3p_+_-529	F46F11.11_AGmRNA_3p_-_-10870	NA	NA	NA	NA
I 5607576	I	5607406	5608882	.	0	.	2.7727	17.8577	16.9019	5607576	AG1201	F46F11.4_AGmRNA_3p_-_+248	F46F11.4_WBcoding_3p_-_+249	F46F11.11_WBcoding_3p_-_-2698	NA	NA	NA	NA	NA	NA	NA	NA	NA	NA	NA	NA	F46F11.4_AGmRNA_3p_-_+248	F46F11.11_AGmRNA_3p_-_-24159	NA	NA	NA	NA
I 5617323	I	5609201	5618672	.	0	.	5.60317	79.4756	76.2598	5617323	AG1201	F46F11.6_AGmRNA_3p_-_-667	F46F11.6_WBcoding_3p_-_-725	F46F11.9_WBcoding_3p_-_-6946	F46F11.5_WBcoding_3p_-_-8010	NA	NA	NA	NA	F46F11.12_WBsnoRNA_3p_-_-5657	NA	NA	NA	NA	NA	NA	NA	NA	F46F11.6_AGmRNA_3p_-_-667	RIT1P.1247_AGmRNA_3p_+_+3833	F46F11.9_AGmRNA_3p_-_-6712	F46F11.5_AGmRNA_3p_-_-8035	NA	NA	NA	NA
I 5619966	I	5619303	5621027	.	0	.	5.11217	66.8407	64.2684	5619966	CDS	F46F11.2_WBcoding_3p_+_-705	F46F11.2_WBcoding_3p_+_-705	F46F11.7_WBcoding_3p_+_-3087	NA	NA	NA	NA	NA	NA	NA	NA	NA	NA	NA	NA	F46F11.2_AGmRNA_3p_+_-722	F46F11.7_AGmRNA_3p_+_-3082	NA	NA	NA	NA
I 5621236	I	5621121	5621288	.	0	.	1.87735	5.98421	5.23268	5621236	AG1201	F46F11.7_AGmRNA_3p_+_-1812	F46F11.7_WBcoding_3p_+_-1817	NA	NA	NA	NA	NA	NA	NA	NA	NA	NA	NA	NA	F46F11.7_AGmRNA_3p_+_-1812	NA	NA	NA	NA
I 5623403	I	5621724	5626108	.	0	.	4.42259	53.0623	51.117	5623403	CDS	F46F11.7_WBcoding_3p_+_+350	F46F11.7_WBcoding_3p_+_+350	F46F11.10_WBcoding_3p_-_-376	F46F11.8_WBcoding_3p_-_+1202	NA	NA	NA	NA	NA	NA	NA	NA	NA	NA	NA	NA	F46F11.7_AGmRNA_3p_+_+355	F46F11.10_AGmRNA_3p_-_-377	F46F11.8_AGmRNA_3p_-_+1173	NA	NA	NA	NA
I 5632468	I	5627738	5636018	.	0	.	4.1545	53.62	51.6521	5632468	AG1201	RIT1M.1608_AGncRNA_3p_-_+1028	F46F11.1_WBcoding_3p_+_-5152	NA	NA	NA	NA	NA	NA	NA	NA	NA	NA	NA	NA	RIT1M.1608_AGncRNA_3p_-_+1028	F46F11.1_AGmRNA_3p_+_-5133	NA	NA	NA	NA
I 5636274	I	5636177	5636331	.	0	.	1.84847	5.69142	4.94547	5636274	AG1201	F46F11.1_AGmRNA_3p_+_-1327	F46F11.1_WBcoding_3p_+_-1346	NA	NA	NA	NA	NA	NA	NA	NA	NA	NA	NA	NA	F46F11.1_AGmRNA_3p_+_-1327	NA	NA	NA	NA
I 5637414	I	5636550	5637650	.	0	.	2.85935	19.2581	18.2772	5637414	AG1201	F46F11.1_AGmRNA_3p_+_-187	F46F11.1_WBcoding_3p_+_-206	NA	NA	NA	NA	NA	NA	NA	NA	NA	NA	NA	NA	F46F11.1_AGmRNA_3p_+_-187	NA	NA	NA	NA
I 5646161	I	5646030	5646292	.	0	.	1.87939	6.73404	5.97074	5646161	AG1201	M01A12.1_AGmRNA_3p_+_-209	M01A12.1_WBcoding_3p_+_-212	NA	NA	NA	NA	NA	NA	NA	NA	NA	NA	NA	NA	M01A12.1_AGmRNA_3p_+_-209	NA	NA	NA	NA
I 5648648	I	5646382	5653632	.	0	.	5.07063	68.1044	65.4879	5648648	CDS	F55F8.3_WBcoding_3p_-_+1111	F55F8.3_WBcoding_3p_-_+1111	F55F8.2_WBcoding_3p_-_-2306	NA	NA	NA	NA	NA	NA	NA	NA	NA	NA	NA	NA	F55F8.3_AGmRNA_3p_-_+1114	F55F8.2_AGmRNA_3p_-_-2324	NA	NA	NA	NA
I 5655228	I	5653839	5658921	.	0	.	4.7531	62.5452	60.1841	5655228	CDS	F55F8.5_WBcoding_3p_-_+724	F55F8.5_WBcoding_3p_-_+724	F55F8.4_WBcoding_3p_-_-1423	F55F8.6_WBcoding_3p_-_+2694	NA	NA	NA	NA	NA	NA	NA	NA	NA	NA	NA	NA	F55F8.5_AGmRNA_3p_-_+725	F55F8.4_AGmRNA_3p_-_-1460	F55F8.6_AGmRNA_3p_-_+2951	RIT1P.1613_AGncRNA_3p_+_-3886	NA	NA	NA	NA
I 5670758	I	5670115	5673452	.	0	.	3.82721	44.2895	42.6838	5670758	AG1201	F55F8.9_AGmRNA_3p_-_-775	F55F8.9_WBcoding_3p_-_-808	NA	NA	NA	NA	NA	NA	NA	NA	NA	NA	NA	NA	F55F8.9_AGmRNA_3p_-_-775	NA	NA	NA	NA
I 5674018	I	5673954	5674104	.	0	.	1.964	6.9004	6.13181	5674018	AG1201	T19B4.5_AGmRNA_3p_+_-2819	NA	NA	NA	NA	NA	NA	NA	NA	NA	NA	NA	NA	T19B4.5_AGmRNA_3p_+_-2819	NA	NA	NA	NA
I 5676108	I	5674183	5677913	.	0	.	4.90999	61.8394	59.512	5676108	CDS	T19B4.5_WBcoding_3p_+_-133	T19B4.5_WBcoding_3p_+_-133	T19B4.4_WBcoding_3p_+_-1602	NA	NA	NA	NA	NA	NA	NA	NA	NA	NA	NA	NA	T19B4.5_AGmRNA_3p_+_-729	T19B4.4_AGmRNA_3p_+_-1541	NA	NA	NA	NA
I 5678201	I	5678094	5678344	.	0	.	2.65717	16.0529	15.1285	5678201	CDS	NA	NA	NA	NA	NA	NA	NA	NA	NA	NA	NA	NA	NA	NA	NA	NA	NA
I 5682542	I	5678611	5687774	.	0	.	4.78203	64.6152	62.1704	5682542	AG1201	RIT1P.844_AGncRNA_3p_+_-1307	T19B4.3_WBcoding_3p_+_+2676	T19B4.7_WBcoding_3p_-_-2695	NA	NA	NA	NA	NA	NA	NA	NA	NA	NA	NA	NA	RIT1P.844_AGncRNA_3p_+_-1307	T19B4.3_AGmRNA_3p_+_+2677	T19B4.7_AGmRNA_3p_-_-2695	NA	NA	NA	NA
I 5690403	I	5687918	5691510	.	0	.	3.14817	24.2005	23.1255	5690403	CDS	T19B4.7_WBcoding_3p_-_-10556	T19B4.7_WBcoding_3p_-_-10556	NA	NA	NA	NA	NA	NA	NA	NA	NA	NA	NA	NA	T19B4.7_AGmRNA_3p_-_-10556	NA	NA	NA	NA
I 5694070	I	5691943	5696987	.	0	.	6.38299	100.847	96.3296	5694070	CDS	T19B4.2_WBcoding_3p_+_-3383	T19B4.2_WBcoding_3p_+_-3383	NA	NA	NA	NA	NA	NA	NA	NA	NA	NA	NA	NA	T19B4.2_AGmRNA_3p_+_-3443	NA	NA	NA	NA
I 5704524	I	5704318	5704608	.	0	.	1.67102	4.45585	3.7369	5704524	CDS	T19B4.1_WBcoding_3p_+_-1032	T19B4.1_WBcoding_3p_+_-1032	NA	NA	NA	NA	NA	NA	NA	NA	NA	NA	NA	NA	T19B4.1_AGmRNA_3p_+_-2340	NA	NA	NA	NA
I 5743235	I	5741664	5743813	.	0	.	4.67527	61.1736	58.8748	5743235	AG1201	F56H1.4_AGmRNA_3p_-_-1364	F56H1.4_WBcoding_3p_-_-1367	NA	NA	NA	NA	NA	NA	NA	NA	NA	NA	NA	NA	F56H1.4_AGmRNA_3p_-_-1364	NA	NA	NA	NA
I 5744787	I	5744170	5745870	.	0	.	4.88669	64.6506	62.2017	5744787	CDS	F56H1.6_WBcoding_3p_+_-833	F56H1.6_WBcoding_3p_+_-833	NA	NA	NA	NA	NA	NA	NA	NA	NA	NA	NA	NA	F56H1.6_AGmRNA_3p_+_-833	NA	NA	NA	NA
I 5756753	I	5754162	5757620	.	0	.	4.93888	62.5463	60.1841	5756753	CDS	F56H1.5_WBcoding_3p_-_-2372	F56H1.5_WBcoding_3p_-_-2372	F56H1.1_WBcoding_3p_+_+2472	NA	NA	NA	NA	NA	NA	NA	NA	NA	NA	NA	NA	F56H1.1_AGmRNA_3p_+_+2415	F56H1.5_AGmRNA_3p_-_-2459	NA	NA	NA	NA
I 5761293	I	5757833	5762223	.	0	.	4.53452	52.8854	50.9451	5761293	AG1201	F56H1.7_AGmRNA_3p_-_-263	F56H1.7_WBcoding_3p_-_-394	F56H1.5_WBcoding_3p_-_-6912	NA	NA	NA	NA	NA	NA	NA	NA	NA	NA	NA	NA	F56H1.7_AGmRNA_3p_-_-263	RIT1P.725_AGncRNA_3p_+_-628	F56H1.5_AGmRNA_3p_-_-6999	NA	NA	NA	NA
I 5775107	I	5774603	5775547	.	0	.	3.66805	34.0662	32.764	5775107	CDS	B0414.3_WBcoding_3p_+_-506	B0414.3_WBcoding_3p_+_-506	NA	NA	NA	NA	NA	NA	NA	NA	NA	NA	NA	NA	B0414.3_AGmRNA_3p_+_-582	NA	NA	NA	NA
I 5790919	I	5788966	5791813	.	0	.	4.50564	52.2154	50.3022	5790919	AG1201	B0414.5_AGmRNA_3p_-_-2281	B0414.5_WBcoding_3p_-_-2285	NA	NA	NA	NA	NA	NA	NA	NA	NA	NA	NA	NA	B0414.5_AGmRNA_3p_-_-2281	NA	NA	NA	NA
I 5805394	I	5792421	5807281	.	0	.	4.79215	59.3464	57.1356	5805394	AG1201	B0414.8_AGmRNA_3p_-_-1431	B0414.8_WBcoding_3p_-_-1432	B0414.1_WBcoding_3p_+_+2125	B0414.7_WBcoding_3p_-_-9987	B0414.6_WBcoding_3p_-_-13067	NA	NA	NA	NA	NA	NA	NA	NA	NA	NA	NA	NA	B0414.8_AGmRNA_3p_-_-1431	B0414.1_AGmRNA_3p_+_+2104	B0414.7_AGmRNA_3p_-_-9987	B0414.6_AGmRNA_3p_-_-13063	NA	NA	NA	NA
I 5808542	I	5807699	5810228	.	0	.	3.2637	26.2895	25.1713	5808542	CDS	C32F10.4_WBcoding_3p_-_-118	C32F10.4_WBcoding_3p_-_-118	C32F10.2_WBcoding_3p_+_-7098	NA	NA	NA	NA	NA	NA	NA	NA	NA	NA	NA	NA	C32F10.4_AGmRNA_3p_-_-118	C32F10.2_AGmRNA_3p_+_-7095	NA	NA	NA	NA
I 5813240	I	5810630	5818166	.	0	.	4.66336	57.7279	55.5858	5813240	CDS	C32F10.5_WBcoding_3p_-_+1819	C32F10.5_WBcoding_3p_-_+1819	C32F10.2_WBcoding_3p_+_-2400	NA	NA	NA	NA	NA	NA	NA	NA	NA	NA	NA	NA	C32F10.5_AGmRNA_3p_-_+2372	C32F10.2_AGmRNA_3p_+_-2397	NA	NA	NA	NA
I 5823564	I	5822465	5825373	.	0	.	5.01701	67.0519	64.4759	5823564	AG1201	C32F10.8_AGmRNA_3p_-_-692	C32F10.8_WBcoding_3p_-_-720	NA	NA	NA	NA	NA	NA	NA	NA	NA	NA	NA	NA	C32F10.8_AGmRNA_3p_-_-692	NA	NA	NA	NA
I 5825623	I	5825509	5825829	.	0	.	1.90623	6.28335	5.52614	5825623	ncRNA	C32F10.9_WBsnoRNA_3p_+_-268	C32F10.8_WBcoding_3p_-_-2779	NA	NA	NA	NA	C32F10.9_WBsnoRNA_3p_+_-268	NA	NA	NA	NA	NA	NA	NA	NA	C32F10.8_AGmRNA_3p_-_-2751	NA	NA	NA	NA
I 5829642	I	5828904	5831042	.	0	.	3.49476	30.6476	29.4309	5829642	AG1201	C32F10.1_AGmRNA_3p_+_-5001	C32F10.1_WBcoding_3p_+_-5003	NA	NA	NA	NA	NA	NA	NA	NA	NA	NA	NA	NA	C32F10.1_AGmRNA_3p_+_-5001	NA	NA	NA	NA
I 5833700	I	5832005	5834745	.	0	.	4.91468	63.9774	61.5418	5833700	AG1201	F33D11.5_AGmRNA_3p_-_+899	C32F10.1_WBcoding_3p_+_-945	F33D11.5_WBcoding_3p_-_+947	NA	NA	NA	NA	NA	NA	NA	NA	NA	NA	NA	NA	F33D11.5_AGmRNA_3p_-_+899	C32F10.1_AGmRNA_3p_+_-943	NA	NA	NA	NA
I 5857930	I	5857682	5858366	.	0	.	3.11417	26.6353	25.5152	5857930	AG1201	F33D11.9_AGmRNA_3p_-_-374	F33D11.9_WBcoding_3p_-_-378	NA	NA	NA	NA	NA	NA	NA	NA	NA	NA	NA	NA	F33D11.9_AGmRNA_3p_-_-374	NA	NA	NA	NA
I 5861688	I	5858567	5865382	.	0	.	4.70782	56.9625	54.8535	5861688	CDS	F33D11.12_WBcoding_3p_-_+956	F33D11.12_WBcoding_3p_-_+956	F33D11.9_WBcoding_3p_-_-4136	NA	NA	NA	NA	frag206_LUncRNA_3p_+_+1138	NA	NA	NA	NA	NA	NA	NA	NA	F33D11.12_AGmRNA_3p_-_+960	F33D11.9_AGmRNA_3p_-_-4132	NA	NA	NA	NA
I 5867411	I	5865478	5870262	.	0	.	5.28546	71.2228	68.4303	5867411	AG1201	F33D11.10_AGmRNA_3p_-_-844	F33D11.10_WBcoding_3p_-_-845	F33D11.11_WBcoding_3p_-_+855	F33D11.12_WBcoding_3p_-_-4767	NA	NA	NA	NA	NA	NA	NA	NA	NA	NA	NA	NA	F33D11.10_AGmRNA_3p_-_-844	F33D11.11_AGmRNA_3p_-_+1467	F33D11.12_AGmRNA_3p_-_-4763	NA	NA	NA	NA
I 5870733	I	5870566	5870976	.	0	.	2.11855	8.83357	8.03484	5870733	AG1201	F33D11.11_AGmRNA_3p_-_-1855	NA	NA	NA	NA	NA	NA	NA	NA	NA	NA	NA	NA	F33D11.11_AGmRNA_3p_-_-1855	NA	NA	NA	NA
I 5871366	I	5871188	5871546	.	0	.	1.97086	7.37208	6.59714	5871366	ncRNA	frag208_LUncRNA_3p_-_+41	NA	NA	NA	NA	frag208_LUncRNA_3p_-_+41	frag207_LUncRNA_3p_+_-140	NA	NA	NA	NA	NA	NA	NA	NA	NA	NA	NA	NA
I 5873241	I	5872057	5874637	.	0	.	3.49476	30.6476	29.4309	5873241	CDS	C34G6.5_WBcoding_3p_+_-1104	C34G6.5_WBcoding_3p_+_-1104	C34G6.6_WBcoding_3p_-_+1195	NA	NA	NA	NA	NA	NA	NA	NA	NA	NA	NA	NA	C34G6.5_AGmRNA_3p_+_-1105	RIT1M.1602_AGncRNA_3p_-_-1167	C34G6.6_AGmRNA_3p_-_+1169	NA	NA	NA	NA
I 5902774	I	5901777	5904483	.	0	.	4.93888	62.5463	60.1841	5902774	CDS	C34G6.2_WBcoding_3p_+_+658	C34G6.2_WBcoding_3p_+_+658	C34G6.7_WBcoding_3p_-_-676	NA	NA	NA	NA	NA	NA	NA	NA	NA	NA	NA	NA	C34G6.7_AGmRNA_3p_-_-674	C34G6.2_AGmRNA_3p_+_+737	NA	NA	NA	NA
I 5910184	I	5906639	5913484	.	0	.	4.74868	60.4776	58.2131	5910184	AG1201	RIT1M.1056_AGncRNA_3p_-_+1391	C34G6.1_WBcoding_3p_+_-7600	NA	NA	NA	NA	NA	NA	NA	NA	NA	NA	NA	NA	RIT1M.1056_AGncRNA_3p_-_+1391	C34G6.1_AGmRNA_3p_+_-8071	NA	NA	NA	NA
I 5914082	I	5913838	5914147	.	0	.	2.07953	8.20724	7.41536	5914082	CDS	C34G6.1_WBcoding_3p_+_-3702	C34G6.1_WBcoding_3p_+_-3702	NA	NA	NA	NA	NA	NA	NA	NA	NA	NA	NA	NA	C34G6.1_AGmRNA_3p_+_-4173	NA	NA	NA	NA
I 5916455	I	5915187	5917812	.	0	.	4.72915	58.8919	56.7101	5916455	CDS	C34G6.1_WBcoding_3p_+_-1329	C34G6.1_WBcoding_3p_+_-1329	NA	NA	NA	NA	NA	NA	NA	NA	NA	NA	NA	NA	C34G6.1_AGmRNA_3p_+_-1800	NA	NA	NA	NA
I 5936037	I	5935211	5937042	.	0	.	4.41899	50.222	48.3876	5936037	AG1201	B0207.5_AGmRNA_3p_+_+600	B0207.5_WBcoding_3p_+_+619	B0207.6_WBcoding_3p_-_-665	NA	NA	NA	NA	NA	NA	NA	NA	NA	NA	NA	NA	B0207.5_AGmRNA_3p_+_+600	B0207.6_AGmRNA_3p_-_-665	NA	NA	NA	NA
I 5938370	I	5937417	5939046	.	0	.	3.64585	38.0282	36.6224	5938370	AG1201	B0207.4_AGmRNA_3p_+_-456	B0207.4_WBcoding_3p_+_-517	NA	NA	NA	NA	NA	NA	NA	NA	NA	NA	NA	NA	B0207.4_AGmRNA_3p_+_-456	NA	NA	NA	NA
I 5979560	I	5979279	5980129	.	0	.	3.22139	26.8763	25.7464	5979560	CDS	Y76G2A.2_WBcoding_3p_+_+125	Y76G2A.2_WBcoding_3p_+_+125	Y76G2A.1_WBcoding_3p_+_-578	C06A5.6_WBcoding_3p_-_-868	NA	NA	NA	NA	NA	NA	NA	NA	NA	NA	NA	NA	Y76G2A.2_AGmRNA_3p_+_-628	NA	NA	NA	NA
I 5982393	I	5980370	5982683	.	0	.	3.11219	24.8119	23.726	5982393	CDS	C06A5.10_WBcoding_3p_-_+128	C06A5.10_WBcoding_3p_-_+128	C06A5.5_WBcoding_3p_-_-575	C06A5.4_WBcoding_3p_-_-1600	C06A5.6_WBcoding_3p_-_-3701	NA	NA	NA	NA	NA	NA	NA	NA	NA	NA	NA	NA	C06A5.5_AGmRNA_3p_-_-401	C06A5.4_AGmRNA_3p_-_-2046	NA	NA	NA	NA
I 5985164	I	5983168	5985908	.	0	.	4.32361	48.7552	46.9872	5985164	AG1201	C06A5.6_AGmRNA_3p_-_-1994	C06A5.6_WBcoding_3p_-_-6472	NA	NA	NA	NA	NA	NA	NA	NA	NA	NA	NA	NA	C06A5.6_AGmRNA_3p_-_-1994	NA	NA	NA	NA
I 5990069	I	5986434	5998939	.	0	.	4.91504	63.2888	60.8858	5990069	AG1201	C06A5.3_AGmRNA_3p_+_-512	C06A5.3_WBcoding_3p_+_-514	C06A5.11_WBcoding_3p_+_-2601	C06A5.7_WBcoding_3p_-_+2603	NA	NA	NA	NA	NA	NA	NA	NA	NA	NA	NA	NA	C06A5.3_AGmRNA_3p_+_-512	C06A5.7_AGmRNA_3p_-_+2600	C06A5.11_AGmRNA_3p_+_-2601	NA	NA	NA	NA
I 5999244	I	5999068	5999330	.	0	.	2.16617	9.24869	8.43889	5999244	CDS	C06A5.7_WBcoding_3p_-_-6572	C06A5.7_WBcoding_3p_-_-6572	NA	NA	NA	NA	NA	NA	NA	NA	NA	NA	NA	NA	C06A5.7_AGmRNA_3p_-_-6575	NA	NA	NA	NA
I 6000465	I	5999787	6000627	.	0	.	3.09041	23.1794	22.1251	6000465	CDS	C06A5.7_WBcoding_3p_-_-7793	C06A5.7_WBcoding_3p_-_-7793	NA	NA	NA	NA	NA	NA	NA	NA	NA	NA	NA	NA	C06A5.7_AGmRNA_3p_-_-7796	NA	NA	NA	NA
I 6000874	I	6000729	6001334	.	0	.	2.97488	21.1856	20.1693	6000874	CDS	C06A5.7_WBcoding_3p_-_-8202	C06A5.7_WBcoding_3p_-_-8202	NA	NA	NA	NA	NA	NA	NA	NA	NA	NA	NA	NA	C06A5.7_AGmRNA_3p_-_-8205	NA	NA	NA	NA
I 6007072	I	6006845	6007214	.	0	.	1.69633	4.70428	3.97994	6007072	CDS	C06A5.2_WBcoding_3p_+_-254	C06A5.2_WBcoding_3p_+_-254	C06A5.12_WBcoding_3p_-_-2417	NA	NA	NA	NA	NA	NA	NA	NA	NA	NA	NA	NA	C06A5.2_AGmRNA_3p_+_-254	C06A5.12_AGmRNA_3p_-_-2413	NA	NA	NA	NA
I 6010764	I	6007698	6011468	.	0	.	3.88148	39.6787	38.2195	6010764	CDS	C06A5.9_WBcoding_3p_-_-981	C06A5.9_WBcoding_3p_-_-981	C06A5.8_WBcoding_3p_-_-2684	NA	NA	NA	NA	NA	NA	NA	NA	NA	NA	NA	NA	C06A5.9_AGmRNA_3p_-_-1009	C06A5.8_AGmRNA_3p_-_-2687	NA	NA	NA	NA
I 6013326	I	6011989	6033607	.	0	.	5.7187	82.5443	79.1636	6013326	AG1201	RIT1M.1375_AGncRNA_3p_-_+6191	C06A5.1_WBcoding_3p_+_-8659	B0025.5_WBcoding_3p_-_+10827	B0025.2_WBcoding_3p_+_-13657	B0025.4_WBcoding_3p_+_-15046	B0025.1_WBcoding_3p_+_-20134	NA	NA	NA	NA	frag216_LUncRNA_3p_-_+18482	NA	NA	NA	NA	NA	NA	NA	NA	RIT1M.1375_AGncRNA_3p_-_+6191	C06A5.1_AGmRNA_3p_+_-9229	B0025.5_AGmRNA_3p_-_+10822	RIT1M.1651_AGncRNA_3p_-_+11864	B0025.2_AGmRNA_3p_+_-13874	B0025.4_AGmRNA_3p_+_-15057	B0025.1_AGmRNA_3p_+_-20140	NA	NA	NA	NA
I 6043282	I	6038343	6046259	.	0	.	4.76558	58.3429	56.1739	6043282	AG1201	C27A12.3_AGmRNA_3p_+_+2011	C27A12.3_WBcoding_3p_+_+2015	C27A12.2_WBcoding_3p_+_-2896	NA	NA	NA	NA	NA	NA	NA	NA	NA	NA	NA	NA	C27A12.3_AGmRNA_3p_+_+2011	C27A12.2_AGmRNA_3p_+_-2693	NA	NA	NA	NA
I 6057757	I	6053608	6061203	.	0	.	5.0544	65.3993	62.8961	6057757	AG1201	C27A12.9_AGmRNA_3p_-_+690	C27A12.8_WBcoding_3p_-_+694	C27A12.7_WBcoding_3p_-_-1808	C27A12.6_WBcoding_3p_-_-4158	NA	NA	NA	NA	C27A12.13_WBmiRNA_3p_-_-2803	NA	NA	NA	NA	NA	NA	NA	NA	C27A12.9_AGmRNA_3p_-_+690	C27A12.7_AGmRNA_3p_-_-1853	C27A12.6_AGmRNA_3p_-_-4419	NA	NA	NA	NA
I 6069613	I	6061650	6076480	.	0	.	5.16993	68.2918	65.6465	6069613	AG1201	ZK484.4_AGmRNA_3p_-_+625	ZK484.4_WBcoding_3p_-_+1068	ZK484.3_WBcoding_3p_-_-1079	C27A12.10_WBcoding_3p_+_+4308	C27A12.9_WBcoding_3p_-_-7951	NA	NA	NA	NA	NA	NA	NA	NA	NA	NA	NA	NA	ZK484.4_AGmRNA_3p_-_+625	ZK484.3_AGmRNA_3p_-_-1075	C27A12.10_AGmRNA_3p_+_+4313	RIT1P.1203_AGncRNA_3p_+_-4938	RIT1P.1848_AGncRNA_3p_+_-6586	C27A12.9_AGmRNA_3p_-_-11166	NA	NA	NA	NA
I 6076858	I	6076746	6076918	.	0	.	2.16617	9.24869	8.43889	6076858	CDS	ZK484.4_WBcoding_3p_-_-6177	ZK484.4_WBcoding_3p_-_-6177	NA	NA	NA	NA	NA	NA	NA	NA	NA	NA	NA	NA	ZK484.4_AGmRNA_3p_-_-6620	NA	NA	NA	NA
I 6078524	I	6077838	6079124	.	0	.	2.97488	21.1856	20.1693	6078524	CDS	ZK484.4_WBcoding_3p_-_-7843	ZK484.4_WBcoding_3p_-_-7843	NA	NA	NA	NA	NA	NA	NA	NA	NA	NA	NA	NA	ZK484.4_AGmRNA_3p_-_-8286	NA	NA	NA	NA
I 6079435	I	6079341	6079493	.	0	.	2.22394	9.97108	9.14914	6079435	CDS	NA	NA	NA	NA	NA	NA	NA	NA	NA	NA	NA	NA	NA	NA	NA	NA	NA
I 6080686	I	6080364	6081113	.	0	.	2.53184	15.9395	15.0217	6080686	CDS	NA	NA	NA	NA	NA	NA	NA	NA	NA	NA	NA	NA	NA	NA	NA	NA	NA
I 6090127	I	6089924	6090880	.	0	.	2.59521	15.734	14.8168	6090127	CDS	ZK484.6_WBcoding_3p_-_-50	ZK484.6_WBcoding_3p_-_-50	NA	NA	NA	NA	NA	NA	NA	NA	NA	NA	NA	NA	ZK484.6_AGmRNA_3p_-_-110	NA	NA	NA	NA
I 6093587	I	6092720	6094625	.	0	.	4.18793	45.0318	43.3897	6093587	ncRNA	ZK484.11_WBsnoRNA_3p_+_+774	ZK484.1_WBcoding_3p_+_-834	NA	NA	NA	NA	ZK484.11_WBsnoRNA_3p_+_+774	NA	NA	NA	NA	NA	NA	NA	NA	ZK484.1_AGmRNA_3p_+_-837	NA	NA	NA	NA
I 6108839	I	6105931	6109739	.	0	.	5.02552	64.6824	62.2142	6108839	CDS	T27A3.7_WBcoding_3p_-_-1022	T27A3.7_WBcoding_3p_-_-1022	T27A3.6_WBcoding_3p_-_-2975	NA	NA	NA	NA	NA	NA	NA	NA	NA	NA	NA	NA	T27A3.7_AGmRNA_3p_-_-1069	T27A3.6_AGmRNA_3p_-_-2976	NA	NA	NA	NA
I 6113281	I	6109966	6114697	.	0	.	5.28546	71.2228	68.4303	6113281	CDS	T27A3.2_WBcoding_3p_+_-1258	T27A3.2_WBcoding_3p_+_-1258	NA	NA	NA	NA	NA	NA	NA	NA	NA	NA	NA	NA	T27A3.2_AGmRNA_3p_+_-1259	NA	NA	NA	NA
I 6124422	I	6124291	6124743	.	0	.	1.86153	6.36292	5.60553	6124422	CDS	T27A3.1_WBcoding_3p_+_-2434	T27A3.1_WBcoding_3p_+_-2434	NA	NA	NA	NA	NA	NA	NA	NA	NA	NA	NA	NA	T27A3.1_AGmRNA_3p_+_-2452	NA	NA	NA	NA
I 6124955	I	6124839	6125370	.	0	.	2.25588	10.5957	9.76682	6124955	CDS	T27A3.1_WBcoding_3p_+_-1901	T27A3.1_WBcoding_3p_+_-1901	NA	NA	NA	NA	NA	NA	NA	NA	NA	NA	NA	NA	T27A3.1_AGmRNA_3p_+_-1919	NA	NA	NA	NA
I 6125662	I	6125555	6125771	.	0	.	1.93282	6.5706	5.81242	6125662	CDS	T27A3.1_WBcoding_3p_+_-1194	T27A3.1_WBcoding_3p_+_-1194	NA	NA	NA	NA	NA	NA	NA	NA	NA	NA	NA	NA	T27A3.1_AGmRNA_3p_+_-1212	NA	NA	NA	NA
I 6180252	I	6177345	6181783	.	0	.	4.33235	48.254	46.4949	6180252	AG1201	T09B4.10_AGmRNA_3p_-_+1039	T09B4.10_WBcoding_3p_-_+1064	T09B4.3_WBcoding_3p_+_+2241	T09B4.9_WBcoding_3p_-_-2267	NA	NA	NA	NA	NA	NA	NA	NA	NA	NA	NA	NA	T09B4.10_AGmRNA_3p_-_+1039	T09B4.3_AGmRNA_3p_+_+2194	T09B4.9_AGmRNA_3p_-_-2284	NA	NA	NA	NA
I 6186205	I	6182356	6189863	.	0	.	4.69981	59.5142	57.3023	6186205	AG1201	T09B4.2_AGmRNA_3p_+_+818	T09B4.2_WBcoding_3p_+_+832	T09B4.1_WBcoding_3p_+_-1947	T09B4.10_WBcoding_3p_-_-4889	T05E7.3_WBcoding_3p_+_-6423	NA	NA	NA	NA	T09B4.20_WBmiRNA_3p_+_+1060	NA	NA	NA	NA	NA	NA	NA	NA	T09B4.2_AGmRNA_3p_+_+818	T09B4.1_AGmRNA_3p_+_-1967	RIT1M.1564_AGncRNA_3p_-_+1969	RIT1M.1710_AGncRNA_3p_-_-3856	T09B4.10_AGmRNA_3p_-_-4914	T05E7.3_AGmRNA_3p_+_-6425	NA	NA	NA	NA
I 6191315	I	6190044	6192814	.	0	.	4.07241	42.5074	40.9524	6191315	CDS	T05E7.4_WBcoding_3p_-_+974	T05E7.4_WBcoding_3p_-_+974	T05E7.3_WBcoding_3p_+_-1313	NA	NA	NA	NA	NA	NA	NA	NA	NA	NA	NA	NA	T05E7.4_AGmRNA_3p_-_+1241	T05E7.3_AGmRNA_3p_+_-1315	NA	NA	NA	NA
I 6209200	I	6207101	6210681	.	0	.	5.24786	76.656	73.596	6209200	CDS	T08B2.7_WBcoding_3p_-_-2244	T08B2.7_WBcoding_3p_-_-2244	NA	NA	NA	NA	NA	NA	NA	NA	NA	NA	NA	NA	T08B2.7_AGmRNA_3p_-_-2271	NA	NA	NA	NA
I 6210907	I	6210853	6211013	.	0	.	1.93511	6.58877	5.82591	6210907	CDS	T08B2.7_WBcoding_3p_-_-3951	T08B2.7_WBcoding_3p_-_-3951	NA	NA	NA	NA	NA	NA	NA	NA	NA	NA	NA	NA	T08B2.7_AGmRNA_3p_-_-3978	NA	NA	NA	NA
I 6213315	I	6211173	6215383	.	0	.	4.51797	53.0012	51.0583	6213315	ncRNA	frag230_LUncRNA_3p_+_+398	T08B2.9_WBcoding_3p_-_-1327	T08B2.8_WBcoding_3p_-_-2046	T08B2.15_WBcoding_3p_+_-2418	NA	NA	NA	NA	frag230_LUncRNA_3p_+_+398	T08B2.t1_WBps_3p_-_-492	T08B2.13_WBsnoRNA_3p_-_-617	NA	NA	NA	NA	NA	NA	NA	NA	T08B2.9_AGmRNA_3p_-_-2043	T08B2.15_AGmRNA_3p_+_-6572	NA	NA	NA	NA
I 6216489	I	6215547	6220944	.	0	.	5.57429	78.714	75.5403	6216489	AG1201	T08B2.10_AGmRNA_3p_-_-696	T08B2.15_WBcoding_3p_+_+756	T08B2.5_WBcoding_3p_+_-3424	T08B2.10_WBcoding_3p_-_+3602	NA	NA	NA	NA	NA	NA	NA	NA	NA	NA	NA	NA	T08B2.10_AGmRNA_3p_-_-696	T08B2.15_AGmRNA_3p_+_-3398	RIT1P.1955_AGncRNA_3p_+_-4442	NA	NA	NA	NA
I 6221643	I	6221273	6221783	.	0	.	2.51276	13.9013	13.0136	6221643	CDS	T08B2.11_WBcoding_3p_-_-396	T08B2.11_WBcoding_3p_-_-396	NA	NA	NA	NA	NA	NA	NA	NA	NA	NA	NA	NA	T08B2.11_AGmRNA_3p_-_-587	NA	NA	NA	NA
I 6225742	I	6225379	6227330	.	0	.	3.31867	29.9553	28.7622	6225742	CDS	T08B2.4_WBcoding_3p_+_-224	T08B2.4_WBcoding_3p_+_-224	NA	NA	NA	NA	NA	NA	NA	NA	NA	NA	NA	NA	T08B2.4_AGmRNA_3p_+_-4423	NA	NA	NA	NA
I 6227980	I	6227876	6228177	.	0	.	2.22394	9.97108	9.14914	6227980	CDS	T08B2.3_WBcoding_3p_+_-1753	T08B2.3_WBcoding_3p_+_-1753	NA	NA	NA	NA	NA	NA	NA	NA	NA	NA	NA	NA	T08B2.4_AGmRNA_3p_+_-2185	NA	NA	NA	NA
I 6254038	I	6253006	6257678	.	0	.	4.70782	56.9625	54.8535	6254038	CDS	C48E7.11_WBcoding_3p_+_+453	C48E7.11_WBcoding_3p_+_+453	C48E7.3_WBcoding_3p_+_-902	C48E7.2_WBcoding_3p_+_-3686	NA	NA	NA	NA	NA	NA	NA	NA	NA	NA	NA	NA	C48E7.3_AGmRNA_3p_+_-924	C48E7.2_AGmRNA_3p_+_-5074	NA	NA	NA	NA
I 6283626	I	6283493	6283769	.	0	.	3.09041	23.1794	22.1251	6283626	ncRNA	frag235_LUncRNA_3p_+_-13	NA	NA	NA	NA	frag235_LUncRNA_3p_+_-13	frag236_LUncRNA_3p_-_-93	NA	NA	NA	NA	NA	NA	NA	NA	C10G11.7_AGmRNA_3p_+_-5693	NA	NA	NA	NA
I 6287505	I	6283926	6288224	.	0	.	4.58036	58.2806	56.1285	6287505	ncRNA	frag238_LUncRNA_3p_-_-1155	C10G11.7_WBcoding_3p_+_-1837	NA	NA	NA	NA	frag238_LUncRNA_3p_-_-1155	frag237_LUncRNA_3p_-_-1815	NA	NA	NA	NA	NA	NA	NA	NA	C10G11.7_AGmRNA_3p_+_-1814	NA	NA	NA	NA
I 6288620	I	6288399	6288881	.	0	.	2.42611	12.6684	11.8015	6288620	AG1201	C10G11.7_AGmRNA_3p_+_-699	C10G11.7_WBcoding_3p_+_-722	NA	NA	NA	NA	NA	NA	NA	NA	NA	NA	NA	NA	C10G11.7_AGmRNA_3p_+_-699	C10G11.6_AGmRNA_3p_+_-6375	NA	NA	NA	NA
I 6291114	I	6289418	6292985	.	0	.	3.68549	36.2769	34.9223	6291114	CDS	C10G11.6_WBcoding_3p_+_-2743	C10G11.6_WBcoding_3p_+_-2743	NA	NA	NA	NA	NA	NA	NA	NA	NA	NA	NA	NA	C10G11.6_AGmRNA_3p_+_-3881	NA	NA	NA	NA
I 6293291	I	6293185	6293427	.	0	.	1.91473	6.42711	5.66941	6293291	CDS	C10G11.6_WBcoding_3p_+_-566	C10G11.6_WBcoding_3p_+_-566	NA	NA	NA	NA	NA	NA	NA	NA	NA	NA	NA	NA	C10G11.6_AGmRNA_3p_+_-1704	NA	NA	NA	NA
I 6294180	I	6293692	6294359	.	0	.	2.71494	16.9462	16.0065	6294180	CDS	C10G11.6_WBcoding_3p_+_+323	C10G11.6_WBcoding_3p_+_+323	NA	NA	NA	NA	NA	NA	NA	NA	NA	NA	NA	NA	C10G11.6_AGmRNA_3p_+_-815	NA	NA	NA	NA
I 6295639	I	6294565	6297606	.	0	.	3.84135	37.6065	36.2055	6295639	AG1201	C10G11.6_AGmRNA_3p_+_+644	C10G11.5_WBcoding_3p_+_-1999	NA	NA	NA	NA	NA	NA	NA	NA	NA	NA	NA	NA	C10G11.6_AGmRNA_3p_+_+644	C10G11.5_AGmRNA_3p_+_-1931	NA	NA	NA	NA
I 6315941	I	6315115	6317219	.	0	.	4.78227	61.5839	59.2762	6315941	CDS	F26B1.3_WBcoding_3p_+_-1328	F26B1.3_WBcoding_3p_+_-1328	NA	NA	NA	NA	NA	NA	NA	NA	NA	NA	NA	NA	F26B1.3_AGmRNA_3p_+_-1639	NA	NA	NA	NA
I 6319153	I	6317783	6320078	.	0	.	5.4584	76.4519	73.3953	6319153	AG1201	F26B1.2_AGmRNA_3p_+_-1252	F26B1.2_WBcoding_3p_+_-1268	NA	NA	NA	NA	NA	NA	NA	NA	NA	NA	NA	NA	F26B1.2_AGmRNA_3p_+_-1252	RIT1M.1869_AGncRNA_3p_-_-1565	NA	NA	NA	NA
I 6320250	I	6320173	6320608	.	0	.	2.36815	12.2471	11.3923	6320250	CDS	F26B1.7_WBcoding_3p_-_+111	F26B1.7_WBcoding_3p_-_+111	F26B1.2_WBcoding_3p_+_-171	NA	NA	NA	NA	NA	NA	NA	NA	NA	NA	NA	NA	F26B1.7_AGmRNA_3p_-_+114	F26B1.2_AGmRNA_3p_+_-155	NA	NA	NA	NA
I 6343489	I	6342202	6345891	.	0	.	4.67893	56.2763	54.1962	6343489	CDS	K04F10.4_WBcoding_3p_+_-13191	K04F10.4_WBcoding_3p_+_-13191	NA	NA	NA	NA	NA	NA	NA	NA	NA	NA	NA	NA	K04F10.4_AGmRNA_3p_+_-13191	NA	NA	NA	NA
I 6347142	I	6346998	6347314	.	0	.	2.13729	8.89584	8.09202	6347142	CDS	K04F10.4_WBcoding_3p_+_-9538	K04F10.4_WBcoding_3p_+_-9538	NA	NA	NA	NA	NA	NA	NA	NA	NA	NA	NA	NA	K04F10.4_AGmRNA_3p_+_-9538	NA	NA	NA	NA
I 6348000	I	6347887	6348111	.	0	.	1.76182	4.85208	4.12271	6348000	CDS	K04F10.4_WBcoding_3p_+_-8680	K04F10.4_WBcoding_3p_+_-8680	NA	NA	NA	NA	NA	NA	NA	NA	NA	NA	NA	NA	K04F10.4_AGmRNA_3p_+_-8680	NA	NA	NA	NA
I 6348397	I	6348349	6348520	.	0	.	1.93511	6.58877	5.82591	6348397	CDS	K04F10.4_WBcoding_3p_+_-8283	K04F10.4_WBcoding_3p_+_-8283	NA	NA	NA	NA	NA	NA	NA	NA	NA	NA	NA	NA	K04F10.4_AGmRNA_3p_+_-8283	NA	NA	NA	NA
I 6348733	I	6348607	6348861	.	0	.	2.05064	7.87163	7.08564	6348733	ncRNA	frag240_LUncRNA_3p_-_+57	K04F10.4_WBcoding_3p_+_-7947	NA	NA	NA	NA	frag240_LUncRNA_3p_-_+57	NA	NA	NA	NA	NA	NA	NA	NA	K04F10.4_AGmRNA_3p_+_-7947	NA	NA	NA	NA
I 6350405	I	6350270	6350491	.	0	.	2.25282	10.3405	9.51238	6350405	ncRNA	K04F10.5_WBte_3p_-_-148	K04F10.4_WBcoding_3p_+_-6275	NA	NA	NA	NA	K04F10.5_WBte_3p_-_-148	NA	NA	NA	NA	NA	NA	NA	NA	K04F10.4_AGmRNA_3p_+_-6275	NA	NA	NA	NA
I 6354286	I	6354161	6354427	.	0	.	2.31058	11.0955	10.2548	6354286	CDS	K04F10.4_WBcoding_3p_+_-2394	K04F10.4_WBcoding_3p_+_-2394	NA	NA	NA	NA	NA	NA	NA	NA	NA	NA	NA	NA	K04F10.4_AGmRNA_3p_+_-2394	NA	NA	NA	NA
I 6357763	I	6354524	6358438	.	0	.	4.36216	51.0615	49.1968	6357763	CDS	K04F10.4_WBcoding_3p_+_+1083	K04F10.4_WBcoding_3p_+_+1083	K04F10.6_WBcoding_3p_-_-1144	NA	NA	NA	NA	NA	NA	NA	NA	NA	NA	NA	NA	K04F10.4_AGmRNA_3p_+_+1083	K04F10.6_AGmRNA_3p_-_-1140	NA	NA	NA	NA
I 6359089	I	6358597	6360929	.	0	.	4.23711	47.0985	45.3851	6359089	AG1201	K04F10.3_AGmRNA_3p_+_-1370	K04F10.3_WBcoding_3p_+_-1373	K04F10.2_WBcoding_3p_+_-4973	NA	NA	NA	NA	NA	NA	NA	NA	NA	NA	NA	NA	K04F10.3_AGmRNA_3p_+_-1370	K04F10.2_AGmRNA_3p_+_-5104	NA	NA	NA	NA
I 6367174	I	6366464	6369419	.	0	.	4.48953	59.9127	57.6718	6367174	AG1201	K04F10.7_AGmRNA_3p_+_-906	K04F10.7_WBcoding_3p_+_-907	ZC308.4_WBcoding_3p_+_-2426	NA	NA	NA	NA	NA	NA	NA	NA	NA	NA	NA	NA	K04F10.7_AGmRNA_3p_+_-906	ZC308.4_AGmRNA_3p_+_-2441	NA	NA	NA	NA
I 6370873	I	6369927	6372125	.	0	.	4.13017	43.7636	42.1657	6370873	CDS	ZC308.1_WBcoding_3p_+_-14842	ZC308.1_WBcoding_3p_+_-14842	NA	NA	NA	NA	NA	NA	NA	NA	NA	NA	NA	NA	ZC308.1_AGmRNA_3p_+_-15333	NA	NA	NA	NA
I 6372892	I	6372784	6372944	.	0	.	2.17193	9.40368	8.59343	6372892	CDS	ZC308.1_WBcoding_3p_+_-12823	ZC308.1_WBcoding_3p_+_-12823	NA	NA	NA	NA	NA	NA	NA	NA	NA	NA	NA	NA	ZC308.1_AGmRNA_3p_+_-13314	NA	NA	NA	NA
I 6373901	I	6373767	6374097	.	0	.	1.964	6.9004	6.13181	6373901	CDS	ZC308.1_WBcoding_3p_+_-11814	ZC308.1_WBcoding_3p_+_-11814	NA	NA	NA	NA	NA	NA	NA	NA	NA	NA	NA	NA	ZC308.1_AGmRNA_3p_+_-12305	NA	NA	NA	NA
I 6378223	I	6376672	6379490	.	0	.	5.19882	69.021	66.3393	6378223	CDS	ZC308.1_WBcoding_3p_+_-7492	ZC308.1_WBcoding_3p_+_-7492	NA	NA	NA	NA	NA	NA	NA	NA	NA	NA	NA	NA	ZC308.1_AGmRNA_3p_+_-7983	NA	NA	NA	NA
I 6380571	I	6380402	6380713	.	0	.	2.2817	10.7154	9.88096	6380571	CDS	ZC308.1_WBcoding_3p_+_-5144	ZC308.1_WBcoding_3p_+_-5144	NA	NA	NA	NA	NA	NA	NA	NA	NA	NA	NA	NA	ZC308.1_AGmRNA_3p_+_-5635	NA	NA	NA	NA
I 6381195	I	6380873	6381299	.	0	.	2.31058	11.0955	10.2548	6381195	CDS	ZC308.1_WBcoding_3p_+_-4520	ZC308.1_WBcoding_3p_+_-4520	NA	NA	NA	NA	NA	NA	NA	NA	NA	NA	NA	NA	ZC308.1_AGmRNA_3p_+_-5011	NA	NA	NA	NA
I 6384105	I	6381445	6385755	.	0	.	4.83376	65.3167	62.8375	6384105	CDS	ZC308.1_WBcoding_3p_+_-1610	ZC308.1_WBcoding_3p_+_-1610	NA	NA	NA	NA	NA	NA	NA	NA	NA	NA	NA	NA	ZC308.1_AGmRNA_3p_+_-2101	NA	NA	NA	NA
I 6408237	I	6407534	6409850	.	0	.	3.94803	41.5686	40.05	6408237	CDS	ZC328.3_WBcoding_3p_-_+825	ZC328.3_WBcoding_3p_-_+825	ZC328.4_WBcoding_3p_+_-976	NA	NA	NA	NA	NA	NA	NA	NA	NA	NA	NA	NA	ZC328.3_AGmRNA_3p_-_+911	ZC328.4_AGmRNA_3p_+_-977	NA	NA	NA	NA
I 6422724	I	6420473	6425993	.	0	.	4.93888	62.5463	60.1841	6422724	AG1201	R10A10.2_AGmRNA_3p_-_-2060	R10A10.2_WBcoding_3p_-_-2063	F37E3.2_WBcoding_3p_-_+3071	F37E3.1_WBcoding_3p_+_-3076	NA	NA	NA	NA	NA	NA	NA	NA	NA	NA	NA	NA	R10A10.2_AGmRNA_3p_-_-2060	F37E3.1_AGmRNA_3p_+_-2831	F37E3.2_AGmRNA_3p_-_+3026	NA	NA	NA	NA
I 6446014	I	6441661	6446541	.	0	.	5.51652	77.1975	74.1024	6446014	CDS	T23H2.3_WBcoding_3p_-_-4379	T23H2.3_WBcoding_3p_-_-4379	NA	NA	NA	NA	NA	NA	NA	NA	NA	NA	NA	NA	T23H2.3_AGmRNA_3p_-_-4380	NA	NA	NA	NA
I 6448531	I	6447239	6454146	.	0	.	5.86311	86.4292	82.8281	6448531	CDS	T23H2.4_WBcoding_3p_-_+5398	T23H2.4_WBcoding_3p_-_+5398	T23H2.1_WBcoding_3p_+_-5420	NA	NA	NA	NA	NA	NA	NA	NA	NA	NA	NA	NA	T23H2.4_AGmRNA_3p_-_+5398	T23H2.1_AGmRNA_3p_+_-5421	NA	NA	NA	NA
I 6458095	I	6456494	6458930	.	0	.	3.58141	32.3413	31.0833	6458095	CDS	T23H2.5_WBcoding_3p_-_-1032	T23H2.5_WBcoding_3p_-_-1032	T23H2.4_WBcoding_3p_-_-4166	NA	NA	NA	NA	NA	NA	NA	NA	NA	NA	NA	NA	T23H2.5_AGmRNA_3p_-_-1033	T23H2.4_AGmRNA_3p_-_-4166	NA	NA	NA	NA
I 6459523	I	6459446	6459726	.	0	.	1.87735	5.98421	5.23268	6459523	ncRNA	frag248_LUncRNA_3p_+_-75	NA	NA	NA	NA	frag248_LUncRNA_3p_+_-75	NA	NA	NA	NA	NA	NA	NA	NA	K06A5.4_AGmRNA_3p_+_-4672	NA	NA	NA	NA
I 6464542	I	6460939	6466081	.	0	.	5.19752	70.4688	67.7312	6464542	CDS	K06A5.4_WBcoding_3p_+_+277	K06A5.4_WBcoding_3p_+_+277	K06A5.6_WBcoding_3p_-_-344	NA	NA	NA	NA	NA	NA	NA	NA	NA	NA	NA	NA	K06A5.4_AGmRNA_3p_+_+347	K06A5.6_AGmRNA_3p_-_-374	NA	NA	NA	NA
I 6466614	I	6466510	6466679	.	0	.	2.04749	8.21163	7.41967	6466614	AG1201	RIT1M.559_AGmRNA_3p_-_-34	K06A5.6_WBcoding_3p_-_-2416	NA	NA	NA	NA	NA	NA	NA	NA	NA	NA	NA	NA	RIT1M.559_AGmRNA_3p_-_-34	K06A5.3_AGmRNA_3p_+_-905	NA	NA	NA	NA
I 6466964	I	6466850	6467109	.	0	.	2.10367	8.50832	7.71547	6466964	AG1201	RIT1M.559_AGmRNA_3p_-_-384	K06A5.3_WBcoding_3p_+_-553	K06A5.6_WBcoding_3p_-_-2766	NA	NA	NA	NA	NA	NA	NA	NA	NA	NA	NA	NA	RIT1M.559_AGmRNA_3p_-_-384	K06A5.3_AGmRNA_3p_+_-555	NA	NA	NA	NA
I 6471289	I	6468374	6472083	.	0	.	4.76554	59.6865	57.4733	6471289	AG1201	K06A5.2_AGmRNA_3p_+_+1852	K06A5.2_WBcoding_3p_+_+1899	K06A5.7_WBcoding_3p_-_-1902	NA	NA	NA	NA	NA	NA	NA	NA	NA	NA	NA	NA	K06A5.2_AGmRNA_3p_+_+1852	K06A5.7_AGmRNA_3p_-_-1901	NA	NA	NA	NA
I 6475480	I	6473820	6477033	.	0	.	3.841	44.2154	42.6105	6475480	CDS	K06A5.8_WBcoding_3p_-_-1295	K06A5.8_WBcoding_3p_-_-1295	K06A5.1_WBcoding_3p_+_-1668	NA	NA	NA	NA	NA	NA	NA	NA	NA	NA	NA	NA	K06A5.8_AGmRNA_3p_-_-1304	K06A5.1_AGmRNA_3p_+_-2072	NA	NA	NA	NA
I 6477278	I	6477187	6477343	.	0	.	2.05064	7.87163	7.08564	6477278	AG1201	K06A5.1_AGmRNA_3p_+_-274	K06A5.8_WBcoding_3p_-_-3093	NA	NA	NA	NA	NA	NA	NA	NA	NA	NA	NA	NA	K06A5.1_AGmRNA_3p_+_-274	K06A5.8_AGmRNA_3p_-_-3102	NA	NA	NA	NA
I 6491435	I	6490385	6493817	.	0	.	4.62117	54.9118	52.8886	6491435	CDS	C55B7.8_WBcoding_3p_-_-717	C55B7.8_WBcoding_3p_-_-717	C55B7.9_WBcoding_3p_-_+1289	NA	NA	NA	NA	NA	NA	NA	NA	NA	NA	NA	NA	C55B7.8_AGmRNA_3p_-_-717	C55B7.9_AGmRNA_3p_-_+1388	NA	NA	NA	NA
I 6494723	I	6494230	6496327	.	0	.	3.95688	40.0318	38.557	6494723	CDS	C55B7.5_WBcoding_3p_+_-1386	C55B7.5_WBcoding_3p_+_-1386	C55B7.9_WBcoding_3p_-_-1999	NA	NA	NA	NA	NA	NA	NA	NA	NA	NA	NA	NA	C55B7.5_AGmRNA_3p_+_-1388	C55B7.9_AGmRNA_3p_-_-1900	NA	NA	NA	NA
I 6511762	I	6511140	6512161	.	0	.	2.74382	17.3997	16.452	6511762	AG1201	C55B7.2_AGmRNA_3p_+_+131	C55B7.2_WBcoding_3p_+_+145	C55B7.11_WBcoding_3p_-_-370	NA	NA	NA	NA	NA	NA	NA	NA	NA	NA	NA	NA	C55B7.2_AGmRNA_3p_+_+131	C55B7.11_AGmRNA_3p_-_-155	NA	NA	NA	NA
I 6514575	I	6512296	6517303	.	0	.	5.40918	81.8966	78.5553	6514575	AG1201	C55B7.1_AGmRNA_3p_+_-2929	C55B7.1_WBcoding_3p_+_-2933	C55B7.11_WBcoding_3p_-_-3183	NA	NA	NA	NA	NA	NA	NA	NA	NA	NA	NA	NA	C55B7.1_AGmRNA_3p_+_-2929	C55B7.11_AGmRNA_3p_-_-2968	NA	NA	NA	NA
I 6530376	I	6529832	6532321	.	0	.	4.39011	49.5632	47.7542	6530376	AG1201	T10E9.7_AGmRNA_3p_-_-239	T10E9.7_WBcoding_3p_-_-245	T10E9.6_WBcoding_3p_-_-1217	NA	NA	NA	NA	NA	NA	NA	NA	NA	NA	NA	NA	T10E9.7_AGmRNA_3p_-_-239	T10E9.6_AGmRNA_3p_-_-1218	NA	NA	NA	NA
I 6532674	I	6532472	6532993	.	0	.	2.24084	10.7945	9.9598	6532674	AG1201	RIT1P.1386_AGncRNA_3p_+_-372	T10E9.7_WBcoding_3p_-_-2543	NA	NA	NA	NA	NA	NA	NA	NA	NA	NA	NA	NA	RIT1P.1386_AGncRNA_3p_+_-372	T10E9.7_AGmRNA_3p_-_-2537	NA	NA	NA	NA
I 6551803	I	6542167	6554468	.	0	.	5.25658	70.4865	67.7312	6551803	AG1201	RIT1P.1381_AGncRNA_3p_+_-140	F57B10.14_WBcoding_3p_-_+1031	F57B10.9_WBcoding_3p_-_-1269	F57B10.10_WBcoding_3p_-_+1677	F57B10.8_WBcoding_3p_-_-3158	T10E9.9_WBcoding_3p_-_-5125	T10E9.1_WBcoding_3p_+_+5206	T10E9.2_WBcoding_3p_+_+6837	NA	NA	NA	NA	NA	NA	NA	NA	21ur-14742_WB21uRNA_3p_+_+5060	NA	NA	NA	NA	RIT1P.1381_AGncRNA_3p_+_-140	F57B10.10_AGmRNA_3p_-_+1031	F57B10.9_AGmRNA_3p_-_-1266	F57B10.8_AGmRNA_3p_-_-3324	T10E9.9_AGmRNA_3p_-_-5277	T10E9.1_AGmRNA_3p_+_+5307	T10E9.2_AGmRNA_3p_+_+6694	NA	NA	NA	NA
I 6561894	I	6554738	6562320	.	0	.	4.62117	54.9118	52.8886	6561894	CDS	F57B10.6_WBcoding_3p_+_-499	F57B10.6_WBcoding_3p_+_-499	F57B10.7_WBcoding_3p_+_+3300	NA	NA	NA	NA	NA	NA	NA	NA	NA	NA	NA	NA	RIT1M.1248_AGncRNA_3p_-_-540	F57B10.6_AGmRNA_3p_+_-812	F57B10.7_AGmRNA_3p_+_+3233	NA	NA	NA	NA
I 6563790	I	6562526	6565864	.	0	.	4.41899	50.222	48.3876	6563790	AG1201	F57B10.5_AGmRNA_3p_+_+98	F57B10.5_WBcoding_3p_+_+129	F57B10.11_WBcoding_3p_-_-149	F57B10.12_WBcoding_3p_-_+957	NA	NA	NA	NA	NA	NA	NA	NA	21ur-14797_WB21uRNA_3p_+_+1120	NA	NA	NA	NA	F57B10.5_AGmRNA_3p_+_+98	F57B10.11_AGmRNA_3p_-_-151	F57B10.12_AGmRNA_3p_-_+960	F57B10.6_AGmRNA_3p_+_+1084	RIT1P.1627_AGmRNA_3p_+_-1406	NA	NA	NA	NA
I 6567500	I	6566174	6569008	.	0	.	3.98576	40.6461	39.1516	6567500	AG1201	F57B10.4_AGmRNA_3p_+_-1398	F57B10.4_WBcoding_3p_+_-1406	NA	NA	NA	NA	NA	NA	NA	NA	NA	NA	NA	NA	F57B10.4_AGmRNA_3p_+_-1398	NA	NA	NA	NA
I 6569372	I	6569207	6569621	.	0	.	2.26784	11.1656	10.3247	6569372	CDS	F57B10.3_WBcoding_3p_+_-3229	F57B10.3_WBcoding_3p_+_-3229	NA	NA	NA	NA	NA	NA	NA	NA	NA	NA	NA	NA	F57B10.3_AGmRNA_3p_+_-4707	NA	NA	NA	NA
I 6571706	I	6569937	6572816	.	0	.	5.05142	67.4985	64.913	6571706	CDS	F57B10.3_WBcoding_3p_+_-895	F57B10.3_WBcoding_3p_+_-895	NA	NA	NA	NA	NA	NA	NA	NA	NA	NA	NA	NA	F57B10.3_AGmRNA_3p_+_-2373	NA	NA	NA	NA
I 6573112	I	6573028	6573183	.	0	.	1.93511	6.58877	5.82591	6573112	AG1201	F57B10.3_AGmRNA_3p_+_-967	NA	NA	NA	NA	NA	NA	NA	NA	NA	NA	NA	NA	F57B10.3_AGmRNA_3p_+_-967	NA	NA	NA	NA
I 6574728	I	6573889	6575120	.	0	.	2.81189	19.4515	18.4698	6574728	AG1201	F57B10.3_AGmRNA_3p_+_+649	F57B10.1_WBcoding_3p_+_-10448	NA	NA	NA	NA	NA	NA	NA	NA	NA	NA	NA	NA	F57B10.3_AGmRNA_3p_+_+649	NA	NA	NA	NA
I 6575763	I	6575668	6575884	.	0	.	1.99288	7.21812	6.44374	6575763	CDS	F57B10.1_WBcoding_3p_+_-9413	F57B10.1_WBcoding_3p_+_-9413	NA	NA	NA	NA	NA	NA	NA	NA	NA	NA	NA	NA	NA	NA	NA	NA
I 6581397	I	6579966	6581622	.	0	.	3.11929	23.688	22.6233	6581397	AG1201	RIT1M.1633_AGmRNA_3p_-_+194	F57B10.1_WBcoding_3p_+_-3779	NA	NA	NA	NA	NA	NA	NA	NA	NA	NA	NA	NA	RIT1M.1633_AGmRNA_3p_-_+194	F57B10.1_AGmRNA_3p_+_-3753	NA	NA	NA	NA
I 6583641	I	6581718	6584789	.	0	.	4.85223	60.4331	58.1708	6583641	ncRNA	F48A9.6_WBsnoRNA_3p_+_+727	F57B10.1_WBcoding_3p_+_-1535	NA	NA	NA	NA	F48A9.6_WBsnoRNA_3p_+_+727	frag257_LUncRNA_3p_-_-1787	NA	NA	NA	NA	NA	NA	NA	NA	F57B10.1_AGmRNA_3p_+_-1509	RIT1M.1633_AGmRNA_3p_-_-2050	NA	NA	NA	NA
I 6600605	I	6599416	6603476	.	0	.	4.46789	53.0113	51.0676	6600605	CDS	D2092.5_WBcoding_3p_-_-619	D2092.5_WBcoding_3p_-_-619	NA	NA	NA	NA	NA	NA	NA	NA	NA	NA	NA	NA	D2092.5_AGmRNA_3p_-_-619	NA	NA	NA	NA
I 6604108	I	6603976	6604261	.	0	.	2.36835	11.8717	11.018	6604108	CDS	D2092.5_WBcoding_3p_-_-4122	D2092.5_WBcoding_3p_-_-4122	NA	NA	NA	NA	NA	NA	NA	NA	NA	NA	NA	NA	D2092.5_AGmRNA_3p_-_-4122	NA	NA	NA	NA
I 6606384	I	6604677	6607583	.	0	.	3.89911	38.8128	37.3755	6606384	CDS	D2092.5_WBcoding_3p_-_-6398	D2092.5_WBcoding_3p_-_-6398	NA	NA	NA	NA	NA	NA	NA	NA	NA	NA	NA	NA	D2092.5_AGmRNA_3p_-_-6398	NA	NA	NA	NA
I 6608025	I	6607907	6608100	.	0	.	2.31772	11.5219	10.6745	6608025	CDS	NA	NA	NA	NA	NA	NA	NA	NA	NA	NA	NA	NA	NA	NA	NA	NA	NA
I 6610319	I	6610123	6610457	.	0	.	1.86615	6.68943	5.92627	6610319	CDS	NA	NA	NA	NA	NA	NA	NA	NA	NA	NA	NA	NA	NA	NA	NA	NA	NA
I 6625526	I	6624934	6626823	.	0	.	5.31051	73.4072	70.5208	6625526	CDS	D2092.2_WBcoding_3p_-_-463	D2092.2_WBcoding_3p_-_-463	NA	NA	NA	NA	NA	NA	NA	NA	21ur-13226_WB21uRNA_3p_-_+792	NA	NA	NA	NA	D2092.2_AGmRNA_3p_-_-477	D2092.3_AGmRNA_3p_-_-3865	NA	NA	NA	NA
I 6720379	I	6717752	6721276	.	0	.	4.1328	45.2363	43.5908	6720379	CDS	T23B3.1_WBcoding_3p_+_+475	T23B3.1_WBcoding_3p_+_+475	W02D3.4_WBcoding_3p_-_-1010	NA	NA	NA	NA	NA	NA	NA	NA	NA	NA	NA	NA	T23B3.1_AGmRNA_3p_+_+1010	W02D3.4_AGmRNA_3p_-_-1016	NA	NA	NA	NA
I 6721648	I	6721515	6721782	.	0	.	2.16617	9.24869	8.43889	6721648	AG1201	RIT1M.1876_AGncRNA_3p_-_-184	W02D3.4_WBcoding_3p_-_-2279	NA	NA	NA	NA	NA	NA	NA	NA	NA	NA	NA	NA	RIT1M.1876_AGncRNA_3p_-_-184	W02D3.4_AGmRNA_3p_-_-2285	NA	NA	NA	NA
I 6722721	I	6722309	6723000	.	0	.	2.57053	14.7476	13.8455	6722721	AG1201	RIT1M.1876_AGncRNA_3p_-_-1257	W02D3.4_WBcoding_3p_-_-3352	NA	NA	NA	NA	NA	NA	NA	NA	NA	NA	NA	NA	RIT1M.1876_AGncRNA_3p_-_-1257	W02D3.4_AGmRNA_3p_-_-3358	NA	NA	NA	NA
I 6723852	I	6723605	6724032	.	0	.	2.59941	15.178	14.2686	6723852	CDS	NA	NA	NA	NA	NA	NA	NA	NA	NA	NA	NA	NA	NA	NA	NA	NA	NA
I 6735663	I	6734066	6736510	.	0	.	4.17341	48.6476	46.8811	6735663	AG1201	RIT1P.1910_AGncRNA_3p_+_-760	W02D3.8_WBcoding_3p_-_-1633	NA	NA	NA	NA	NA	NA	NA	NA	NA	NA	NA	NA	RIT1P.1910_AGncRNA_3p_+_-760	W02D3.8_AGmRNA_3p_-_-1631	NA	NA	NA	NA
I 6737979	I	6736641	6738694	.	0	.	4.69346	59.1014	56.8979	6737979	AG1201	RIT1M.1159_AGmRNA_3p_-_-1168	W02D3.2_WBcoding_3p_+_-3659	NA	NA	NA	NA	NA	NA	NA	NA	NA	NA	NA	NA	RIT1M.1159_AGmRNA_3p_-_-1168	W02D3.1_AGmRNA_3p_+_-3898	NA	NA	NA	NA
I 6744513	I	6738835	6745738	.	0	.	5.7702	87.6382	83.9773	6744513	CDS	W02D3.12_WBcoding_3p_+_+2154	W02D3.12_WBcoding_3p_+_+2154	W02D3.9_WBcoding_3p_-_-2219	W02D3.1_WBcoding_3p_+_+2635	W02D3.2_WBcoding_3p_+_+2875	NA	NA	NA	NA	NA	NA	NA	NA	NA	NA	NA	NA	W02D3.10_AGmRNA_3p_-_-2157	W02D3.12_AGmRNA_3p_+_+2206	W02D3.1_AGmRNA_3p_+_+2636	NA	NA	NA	NA
I 6755279	I	6746208	6756426	.	0	.	5.94976	88.7858	85.0423	6755279	CDS	W02D3.11_WBcoding_3p_-_-2049	W02D3.11_WBcoding_3p_-_-2049	W02D3.10_WBcoding_3p_-_-9260	NA	NA	NA	NA	NA	NA	NA	NA	NA	NA	NA	NA	W02D3.11_AGmRNA_3p_-_-2208	W02D3.10_AGmRNA_3p_-_-12923	NA	NA	NA	NA
I 6757244	I	6756582	6757451	.	0	.	2.07369	9.57157	8.76085	6757244	ncRNA	frag268_LUncRNA_3p_+_+10	NA	NA	NA	NA	frag268_LUncRNA_3p_+_+10	NA	NA	NA	NA	NA	NA	NA	NA	F08B6.2_AGmRNA_3p_+_-764	NA	NA	NA	NA
I 6757993	I	6757604	6758544	.	0	.	4.2457	46.3119	44.6242	6757993	AG1201	F08B6.2_AGmRNA_3p_+_-15	F08B6.3_WBcoding_3p_-_+176	F08B6.2_WBcoding_3p_+_-187	NA	NA	NA	NA	NA	NA	NA	NA	NA	NA	NA	NA	F08B6.2_AGmRNA_3p_+_-15	F08B6.3_AGmRNA_3p_-_+189	NA	NA	NA	NA
I 6759009	I	6758737	6759400	.	0	.	3.17705	24.7169	23.6314	6759009	AG1201	F08B6.3_AGmRNA_3p_-_-827	F08B6.3_WBcoding_3p_-_-840	NA	NA	NA	NA	NA	NA	NA	NA	NA	NA	NA	NA	F08B6.3_AGmRNA_3p_-_-827	NA	NA	NA	NA
I 6761327	I	6759749	6761900	.	0	.	3.03264	22.1743	21.1395	6761327	CDS	F08B6.1_WBcoding_3p_+_-81	F08B6.1_WBcoding_3p_+_-81	F08B6.4_WBcoding_3p_-_-98	F08B6.3_WBcoding_3p_-_-3158	NA	NA	NA	NA	NA	NA	NA	NA	NA	NA	NA	NA	F08B6.4_AGmRNA_3p_-_+84	F08B6.1_AGmRNA_3p_+_-326	F08B6.3_AGmRNA_3p_-_-3145	NA	NA	NA	NA
I 6774724	I	6774482	6775557	.	0	.	2.5575	17.5261	16.578	6774724	CDS	C37A2.5_WBcoding_3p_-_-729	C37A2.5_WBcoding_3p_-_-729	NA	NA	NA	NA	NA	NA	NA	NA	NA	NA	NA	NA	C37A2.5_AGmRNA_3p_-_-747	NA	NA	NA	NA
I 6776473	I	6776067	6776608	.	0	.	2.09579	9.98659	9.16459	6776473	CDS	C37A2.5_WBcoding_3p_-_-2478	C37A2.5_WBcoding_3p_-_-2478	NA	NA	NA	NA	NA	NA	NA	NA	NA	NA	NA	NA	C37A2.5_AGmRNA_3p_-_-2496	NA	NA	NA	NA
I 6777936	I	6776697	6779912	.	0	.	2.85785	20.4716	19.4724	6777936	CDS	C37A2.5_WBcoding_3p_-_-3941	C37A2.5_WBcoding_3p_-_-3941	NA	NA	NA	NA	NA	NA	NA	NA	NA	NA	NA	NA	C37A2.5_AGmRNA_3p_-_-3959	NA	NA	NA	NA
I 6782649	I	6780617	6784469	.	0	.	3.87023	38.2081	36.7888	6782649	ncRNA	C37A2.t1_WBtRNA_3p_+_+774	C37A2.4_WBcoding_3p_+_-1886	NA	NA	NA	NA	C37A2.t1_WBtRNA_3p_+_+774	NA	NA	NA	NA	NA	NA	NA	NA	C37A2.4_AGmRNA_3p_+_-1624	NA	NA	NA	NA
I 6789517	I	6788071	6789929	.	0	.	5.89199	87.2126	83.5646	6789517	CDS	C37A2.7_WBcoding_3p_-_-456	C37A2.7_WBcoding_3p_-_-456	C37A2.6_WBcoding_3p_-_-1433	NA	NA	NA	NA	NA	NA	NA	NA	NA	NA	NA	NA	C37A2.7_AGmRNA_3p_-_-1484	NA	NA	NA	NA
I 6794719	I	6790441	6799584	.	0	.	6.46964	103.313	98.6495	6794719	AG1201	RIT1P.1499_AGncRNA_3p_+_+1894	C37A2.2_WBcoding_3p_+_-2752	C37A2.8_WBcoding_3p_-_+2915	NA	NA	NA	NA	frag269_LUncRNA_3p_-_-4020	NA	NA	NA	NA	NA	NA	NA	NA	RIT1P.1499_AGncRNA_3p_+_+1894	C37A2.8_AGmRNA_3p_-_+3514	C37A2.2_AGmRNA_3p_+_-3532	NA	NA	NA	NA
I 6801417	I	6799918	6805528	.	0	.	6.26746	97.5861	93.2718	6801417	CDS	K02F2.5_WBcoding_3p_-_+3371	K02F2.5_WBcoding_3p_-_+3371	E02D9.1_WBcoding_3p_+_-3435	NA	NA	NA	NA	NA	NA	NA	NA	NA	NA	NA	NA	E02D9.1_AGmRNA_3p_+_-3453	K02F2.5_AGmRNA_3p_-_+3649	NA	NA	NA	NA
I 6813492	I	6812751	6814107	.	0	.	3.06152	22.6748	21.6304	6813492	CDS	K02F2.4_WBcoding_3p_+_-755	K02F2.4_WBcoding_3p_+_-755	NA	NA	NA	NA	NA	NA	NA	NA	NA	NA	NA	NA	K02F2.4_AGmRNA_3p_+_-755	NA	NA	NA	NA
I 6817997	I	6814361	6820478	.	0	.	5.2277	69.7525	67.0345	6817997	AG1201	K02F2.3_AGmRNA_3p_+_-16672	K02F2.3_WBcoding_3p_+_-16701	NA	NA	NA	NA	NA	NA	NA	NA	NA	NA	NA	NA	K02F2.3_AGmRNA_3p_+_-16672	NA	NA	NA	NA
I 6821080	I	6820959	6822082	.	0	.	2.59941	15.178	14.2686	6821080	AG1201	K02F2.6_AGmRNA_3p_-_-558	K02F2.6_WBcoding_3p_-_-564	K02F2.3_WBcoding_3p_+_-13618	NA	NA	NA	NA	NA	NA	NA	NA	NA	NA	NA	NA	K02F2.6_AGmRNA_3p_-_-558	K02F2.3_AGmRNA_3p_+_-13589	NA	NA	NA	NA
I 6823056	I	6822174	6823142	.	0	.	2.22394	9.97108	9.14914	6823056	AG1201	K02F2.6_AGmRNA_3p_-_-2534	K02F2.6_WBcoding_3p_-_-2540	K02F2.3_WBcoding_3p_+_-11642	NA	NA	NA	NA	NA	NA	NA	NA	NA	NA	NA	NA	K02F2.6_AGmRNA_3p_-_-2534	K02F2.3_AGmRNA_3p_+_-11613	NA	NA	NA	NA
I 6828958	I	6828869	6829042	.	0	.	1.81959	5.40507	4.66469	6828958	AG1201	K02F2.3_AGmRNA_3p_+_-5711	K02F2.3_WBcoding_3p_+_-5740	NA	NA	NA	NA	NA	NA	NA	NA	NA	NA	NA	NA	K02F2.3_AGmRNA_3p_+_-5711	NA	NA	NA	NA
I 6831886	I	6831770	6832052	.	0	.	2.02176	7.54189	6.76172	6831886	AG1201	K02F2.3_AGmRNA_3p_+_-2783	K02F2.3_WBcoding_3p_+_-2812	NA	NA	NA	NA	NA	NA	NA	NA	NA	NA	NA	NA	K02F2.3_AGmRNA_3p_+_-2783	NA	NA	NA	NA
I 6832789	I	6832336	6833237	.	0	.	2.71494	16.9462	16.0065	6832789	AG1201	K02F2.3_AGmRNA_3p_+_-1880	K02F2.3_WBcoding_3p_+_-1909	NA	NA	NA	NA	NA	NA	NA	NA	NA	NA	NA	NA	K02F2.3_AGmRNA_3p_+_-1880	NA	NA	NA	NA
I 6834125	I	6833433	6834746	.	0	.	3.37923	28.4392	27.2742	6834125	AG1201	RIT1M.381_AGncRNA_3p_-_-71	K02F2.3_WBcoding_3p_+_-573	NA	NA	NA	NA	NA	NA	NA	NA	NA	NA	NA	NA	RIT1M.381_AGncRNA_3p_-_-71	K02F2.3_AGmRNA_3p_+_-544	NA	NA	NA	NA
I 6837240	I	6836228	6843595	.	0	.	5.0301	66.5128	63.97	6837240	AG1201	K02F2.2_AGmRNA_3p_+_-899	K02F2.2_WBcoding_3p_+_-901	K02F2.1_WBcoding_3p_+_-6102	H27M09.4_WBcoding_3p_+_-7895	NA	NA	NA	NA	NA	NA	NA	NA	NA	NA	NA	NA	K02F2.2_AGmRNA_3p_+_-899	RIT1M.144_AGmRNA_3p_-_-1738	RIT1M.1550_AGmRNA_3p_-_-1738	K02F2.1_AGmRNA_3p_+_-6100	RIT1M.1887_AGncRNA_3p_-_+6216	H27M09.4_AGmRNA_3p_+_-7895	NA	NA	NA	NA
I 6848199	I	6847571	6849937	.	0	.	4.03443	47.6645	45.9291	6848199	AG1201	RIT1M.1305_AGmRNA_3p_-_+198	H27M09.3_WBcoding_3p_+_-1724	NA	NA	NA	NA	NA	NA	NA	NA	NA	NA	NA	NA	RIT1M.1305_AGmRNA_3p_-_+198	RIT1M.535_AGmRNA_3p_-_+198	H27M09.3_AGmRNA_3p_+_-1723	NA	NA	NA	NA
I 6850865	I	6850200	6854153	.	0	.	4.72107	59.7882	57.5556	6850865	AG1201	H27M09.2_AGmRNA_3p_+_-415	H27M09.2_WBcoding_3p_+_-455	H27M09.1_WBcoding_3p_+_-3270	NA	NA	NA	NA	NA	NA	NA	NA	NA	NA	NA	NA	H27M09.2_AGmRNA_3p_+_-415	H27M09.1_AGmRNA_3p_+_-3342	NA	NA	NA	NA
I 6855210	I	6854675	6857449	.	0	.	5.34562	77.6195	74.5153	6855210	AG1201	T21G5.3_AGmRNA_3p_+_-2321	T21G5.3_WBcoding_3p_+_-2326	NA	NA	NA	NA	NA	NA	NA	NA	NA	NA	NA	NA	T21G5.3_AGmRNA_3p_+_-2321	NA	NA	NA	NA
I 6908169	I	6900669	6913741	.	0	.	4.99664	63.9679	61.5335	6908169	CDS	C48B6.6_WBcoding_3p_-_-7198	C48B6.6_WBcoding_3p_-_-7198	NA	NA	NA	NA	NA	NA	NA	NA	NA	NA	NA	NA	C48B6.6_AGmRNA_3p_-_-7219	C48B6.5_AGmRNA_3p_-_-10483	NA	NA	NA	NA
I 6915745	I	6914513	6917835	.	0	.	4.99664	63.9679	61.5335	6915745	AG1201	C48B6.3_AGmRNA_3p_+_-755	C48B6.3_WBcoding_3p_+_-846	C48B6.2_WBcoding_3p_+_-1815	C48B6.8_WBcoding_3p_-_+2004	NA	NA	NA	NA	NA	NA	NA	NA	NA	NA	NA	NA	C48B6.3_AGmRNA_3p_+_-755	C48B6.2_AGmRNA_3p_+_-1740	C48B6.8_AGmRNA_3p_-_+1953	NA	NA	NA	NA
I 6923239	I	6922840	6923834	.	0	.	3.06152	22.6748	21.6304	6923239	AG1201	C48B6.10_AGmRNA_3p_-_-145	C48B6.10_WBcoding_3p_-_-164	C48B6.8_WBcoding_3p_-_-5490	NA	NA	NA	NA	NA	NA	NA	NA	NA	NA	NA	NA	C48B6.10_AGmRNA_3p_-_-145	RIT1P.1280_AGncRNA_3p_+_-738	C48B6.8_AGmRNA_3p_-_-5541	NA	NA	NA	NA
I 6924518	I	6924340	6925698	.	0	.	3.07168	23.5676	22.5113	6924518	CDS	C48B6.9_WBcoding_3p_-_-237	C48B6.9_WBcoding_3p_-_-237	NA	NA	NA	NA	NA	NA	NA	NA	NA	NA	NA	NA	C48B6.9_AGmRNA_3p_-_-239	NA	NA	NA	NA
I 6929490	I	6925777	6930028	.	0	.	3.92042	40.959	39.4604	6929490	CDS	T10B11.3_WBcoding_3p_+_-172	T10B11.3_WBcoding_3p_+_-172	NA	NA	NA	NA	NA	NA	NA	NA	NA	NA	NA	NA	T10B11.3_AGmRNA_3p_+_-252	RIT1M.693_AGncRNA_3p_-_-266	C48B6.9_AGmRNA_3p_-_-5211	NA	NA	NA	NA
I 6930230	I	6930185	6930346	.	0	.	2.19506	9.60711	8.79127	6930230	AG1201	RIT1M.693_AGncRNA_3p_-_-1006	NA	NA	NA	NA	NA	NA	NA	NA	NA	NA	NA	NA	RIT1M.693_AGncRNA_3p_-_-1006	NA	NA	NA	NA
I 6931743	I	6930953	6932561	.	0	.	2.54164	14.322	13.4272	6931743	CDS	T10B11.2_WBcoding_3p_+_-5192	T10B11.2_WBcoding_3p_+_-5192	NA	NA	NA	NA	NA	NA	NA	NA	NA	NA	NA	NA	T10B11.2_AGmRNA_3p_+_-5205	NA	NA	NA	NA
I 6933381	I	6933049	6933824	.	0	.	2.54164	14.322	13.4272	6933381	CDS	T10B11.2_WBcoding_3p_+_-3554	T10B11.2_WBcoding_3p_+_-3554	NA	NA	NA	NA	NA	NA	NA	NA	NA	NA	NA	NA	T10B11.2_AGmRNA_3p_+_-3567	NA	NA	NA	NA
I 6936088	I	6933982	6937210	.	0	.	3.98576	40.6461	39.1516	6936088	ncRNA	frag282_LUncRNA_3p_+_+837	T10B11.2_WBcoding_3p_+_-847	NA	NA	NA	NA	frag282_LUncRNA_3p_+_+837	frag283_LUncRNA_3p_-_-1064	NA	NA	NA	NA	NA	NA	NA	NA	T10B11.2_AGmRNA_3p_+_-860	T10B11.4_AGmRNA_3p_-_+1060	RIT1M.1130_AGncRNA_3p_-_-1360	NA	NA	NA	NA
I 6944641	I	6942933	6945849	.	0	.	4.53452	52.8854	50.9451	6944641	AG1201	RIT1P.1674_AGncRNA_3p_+_+891	T10B11.6_WBcoding_3p_-_-1941	NA	NA	NA	NA	NA	NA	NA	NA	NA	NA	NA	NA	RIT1P.1674_AGncRNA_3p_+_+891	T10B11.7_AGmRNA_3p_-_-1633	T10B11.5_AGmRNA_3p_-_-4423	NA	NA	NA	NA
I 6947500	I	6946103	6949335	.	0	.	4.66336	57.7279	55.5858	6947500	CDS	T10B11.7_WBcoding_3p_-_-1437	T10B11.7_WBcoding_3p_-_-1437	NA	NA	NA	NA	NA	NA	NA	NA	NA	NA	NA	NA	RIT1P.1416_AGncRNA_3p_+_-1903	T10B11.7_AGmRNA_3p_-_-4492	NA	NA	NA	NA
I 6950064	I	6949529	6950301	.	0	.	2.74382	17.3997	16.452	6950064	CDS	T10B11.7_WBcoding_3p_-_-4001	T10B11.7_WBcoding_3p_-_-4001	NA	NA	NA	NA	NA	NA	NA	NA	NA	NA	NA	NA	T10B11.7_AGmRNA_3p_-_-7056	NA	NA	NA	NA
I 6952826	I	6951312	6954054	.	0	.	3.65798	34.2001	32.8965	6952826	CDS	T10B11.1_WBcoding_3p_+_+854	T10B11.1_WBcoding_3p_+_+854	T10B11.8_WBcoding_3p_-_-924	NA	NA	NA	NA	NA	NA	NA	NA	NA	NA	NA	NA	T10B11.1_AGmRNA_3p_+_+880	T10B11.8_AGmRNA_3p_-_-928	NA	NA	NA	NA
I 6968824	I	6967478	6971569	.	0	.	4.39011	49.5632	47.7542	6968824	AG1201	C30F12.2_AGmRNA_3p_-_-1154	C30F12.2_WBcoding_3p_-_-1157	C30F12.3_WBcoding_3p_-_+1542	NA	NA	NA	NA	NA	NA	NA	NA	NA	NA	NA	NA	C30F12.2_AGmRNA_3p_-_-1154	C30F12.3_AGmRNA_3p_-_+1516	NA	NA	NA	NA
I 6973328	I	6971928	6973627	.	0	.	4.44788	50.8837	49.0234	6973328	CDS	C30F12.4_WBcoding_3p_-_-1172	C30F12.4_WBcoding_3p_-_-1172	NA	NA	NA	NA	NA	NA	NA	NA	NA	NA	NA	NA	C30F12.4_AGmRNA_3p_-_-1172	NA	NA	NA	NA
I 7012173	I	7009264	7015340	.	0	.	4.85223	60.4331	58.1708	7012173	AG1201	RIT1P.1904_AGmRNA_3p_+_-2054	H06O01.2_WBcoding_3p_-_-3031	NA	NA	NA	NA	NA	NA	NA	NA	NA	NA	NA	NA	RIT1P.1904_AGmRNA_3p_+_-2054	H06O01.2_AGmRNA_3p_-_-3073	NA	NA	NA	NA
I 7016206	I	7015590	7018308	.	0	.	4.45937	55.0988	53.0688	7016206	AG1201	H06O01.1_AGmRNA_3p_-_-267	H06O01.1_WBcoding_3p_-_-299	NA	NA	NA	NA	NA	NA	NA	NA	NA	NA	NA	NA	H06O01.1_AGmRNA_3p_-_-267	NA	NA	NA	NA
I 7020631	I	7018456	7020954	.	0	.	3.12121	26.5201	25.4007	7020631	AG1201	H06O01.1_AGmRNA_3p_-_-4692	H06O01.1_WBcoding_3p_-_-4724	NA	NA	NA	NA	NA	NA	NA	NA	NA	NA	NA	NA	H06O01.1_AGmRNA_3p_-_-4692	NA	NA	NA	NA
I 7021436	I	7021375	7021545	.	0	.	1.93511	6.58877	5.82591	7021436	ncRNA	frag286_LUncRNA_3p_-_-142	H06O01.1_WBcoding_3p_-_-5529	NA	NA	NA	NA	frag286_LUncRNA_3p_-_-142	frag287_LUncRNA_3p_+_-147	NA	NA	NA	NA	NA	NA	NA	NA	H06O01.1_AGmRNA_3p_-_-5497	NA	NA	NA	NA
I 7021711	I	7021675	7021826	.	0	.	1.99288	7.21812	6.44374	7021711	AG1201	H06O01.1_AGmRNA_3p_-_-5772	H06O01.1_WBcoding_3p_-_-5804	NA	NA	NA	NA	NA	NA	NA	NA	NA	NA	NA	NA	H06O01.1_AGmRNA_3p_-_-5772	NA	NA	NA	NA
I 7022444	I	7021921	7025740	.	0	.	4.85223	60.4331	58.1708	7022444	AG1201	F15C11.2_AGmRNA_3p_+_-6629	F15C11.2_WBcoding_3p_+_-6631	NA	NA	NA	NA	NA	NA	NA	NA	NA	NA	NA	NA	F15C11.2_AGmRNA_3p_+_-6629	NA	NA	NA	NA
I 7028760	I	7028478	7028887	.	0	.	2.57498	15.0855	14.1824	7028760	AG1201	F15C11.2_AGmRNA_3p_+_-313	F15C11.2_WBcoding_3p_+_-315	NA	NA	NA	NA	NA	NA	NA	NA	NA	NA	NA	NA	F15C11.2_AGmRNA_3p_+_-313	NA	NA	NA	NA
I 7053871	I	7053775	7053954	.	0	.	2.22394	9.97108	9.14914	7053871	AG1201	W01A8.2_AGmRNA_3p_-_-175	W01A8.8_WBcoding_3p_-_-184	NA	NA	NA	NA	NA	NA	NA	NA	NA	NA	NA	NA	W01A8.2_AGmRNA_3p_-_-175	NA	NA	NA	NA
I 7054971	I	7054536	7055064	.	0	.	2.02176	7.54189	6.76172	7054971	AG1201	RIT1P.1456_AGncRNA_3p_+_-835	W01A8.8_WBcoding_3p_-_-1284	NA	NA	NA	NA	NA	NA	NA	NA	NA	NA	NA	NA	RIT1P.1456_AGncRNA_3p_+_-835	W01A8.2_AGmRNA_3p_-_-1275	NA	NA	NA	NA
I 7055489	I	7055290	7056426	.	0	.	2.946	20.6974	19.6902	7055489	CDS	W01A8.2_WBcoding_3p_-_-133	W01A8.2_WBcoding_3p_-_-133	NA	NA	NA	NA	NA	NA	NA	NA	NA	NA	NA	NA	RIT1P.1456_AGncRNA_3p_+_-317	W01A8.2_AGmRNA_3p_-_-1793	NA	NA	NA	NA
I 7057594	I	7056968	7059074	.	0	.	4.93888	62.5463	60.1841	7057594	AG1201	RIT1M.1661_AGncRNA_3p_-_+583	W01A8.1_WBcoding_3p_+_-1754	NA	NA	NA	NA	NA	NA	NA	NA	NA	NA	NA	NA	RIT1M.1661_AGncRNA_3p_-_+583	W01A8.1_AGmRNA_3p_+_-1751	NA	NA	NA	NA
I 7070162	I	7067731	7071097	.	0	.	4.34385	49.002	47.2168	7070162	CDS	W01A8.6_WBcoding_3p_-_+486	W01A8.6_WBcoding_3p_-_+486	W01A8.5_WBcoding_3p_+_-503	W01A8.3_WBcoding_3p_+_+2034	W01A8.4_WBcoding_3p_-_-2051	NA	NA	NA	NA	NA	NA	NA	NA	NA	NA	NA	NA	W01A8.5_AGmRNA_3p_+_-535	W01A8.6_AGmRNA_3p_-_+593	W01A8.3_AGmRNA_3p_+_+2089	W01A8.4_AGmRNA_3p_-_-2109	NA	NA	NA	NA
I 7080825	I	7080008	7082851	.	0	.	3.64652	39.5247	38.0682	7080825	CDS	F22D6.2_WBcoding_3p_-_-915	F22D6.2_WBcoding_3p_-_-915	NA	NA	NA	NA	NA	NA	NA	NA	NA	NA	NA	NA	F22D6.2_AGmRNA_3p_-_-1226	F22D6.1_AGmRNA_3p_-_-4903	NA	NA	NA	NA
I 7083099	I	7082965	7083389	.	0	.	2.16617	9.24869	8.43889	7083099	AG1201	F22D6.2_AGmRNA_3p_-_-3500	NA	NA	NA	NA	NA	NA	NA	NA	NA	NA	NA	NA	F22D6.2_AGmRNA_3p_-_-3500	NA	NA	NA	NA
I 7084158	I	7084054	7084279	.	0	.	2.22394	9.97108	9.14914	7084158	AG1201	F22D6.2_AGmRNA_3p_-_-4559	NA	NA	NA	NA	NA	NA	NA	NA	NA	NA	NA	NA	F22D6.2_AGmRNA_3p_-_-4559	NA	NA	NA	NA
I 7086013	I	7085772	7086203	.	0	.	1.93981	7.58448	6.80417	7086013	AG1201	F22D6.2_AGmRNA_3p_-_-6414	NA	NA	NA	NA	NA	NA	NA	NA	NA	NA	NA	NA	F22D6.2_AGmRNA_3p_-_-6414	NA	NA	NA	NA
I 7087323	I	7087215	7087413	.	0	.	2.10841	8.54867	7.7508	7087323	AG1201	F22D6.3_AGmRNA_3p_-_-534	NA	NA	NA	NA	NA	NA	NA	NA	NA	NA	NA	NA	F22D6.3_AGmRNA_3p_-_-534	RIT1M.790_AGncRNA_3p_-_-534	RIT1P.1830_AGncRNA_3p_+_-733	RIT1P.1589_AGncRNA_3p_+_-1261	NA	NA	NA	NA
I 7089783	I	7087661	7090133	.	0	.	4.06801	53.2105	51.2618	7089783	AG1201	RIT1P.1589_AGncRNA_3p_+_+1199	F22D6.3_WBcoding_3p_-_-1762	NA	NA	NA	NA	F22D6.3b_WBnc_3p_-_-1594	NA	NA	NA	NA	NA	NA	NA	NA	RIT1P.1589_AGncRNA_3p_+_+1199	RIT1P.1830_AGncRNA_3p_+_+1727	F22D6.3_AGmRNA_3p_-_-2994	NA	NA	NA	NA
I 7092993	I	7090705	7094863	.	0	.	5.35691	80.4085	77.1488	7092993	ncRNA	F22D6.16_WBsnoRNA_3p_-_-1410	F22D6.4_WBcoding_3p_+_+1623	F22D6.5_WBcoding_3p_-_-1677	NA	NA	NA	NA	F22D6.16_WBsnoRNA_3p_-_-1410	NA	NA	NA	NA	NA	NA	NA	NA	F22D6.4_AGmRNA_3p_+_+1583	F22D6.5_AGmRNA_3p_-_-1685	F22D6.6_AGmRNA_3p_+_-5210	NA	NA	NA	NA
I 7097215	I	7095330	7099639	.	0	.	4.44788	50.8837	49.0234	7097215	AG1201	F22D6.6_AGmRNA_3p_+_-988	F22D6.6_WBcoding_3p_+_-1190	F22D6.8_WBcoding_3p_-_+1761	NA	NA	NA	NA	F22D6.14_WBps_3p_+_-1789	NA	NA	NA	NA	NA	NA	NA	NA	F22D6.6_AGmRNA_3p_+_-988	F22D6.8_AGmRNA_3p_-_+1768	F22D6.14_AGmRNA_3p_+_-1784	F22D6.9_AGmRNA_3p_+_-4585	NA	NA	NA	NA
I 7100437	I	7100074	7102182	.	0	.	2.946	20.6974	19.6902	7100437	AG1201	RIT1M.918_AGncRNA_3p_-_-738	F22D6.9_WBcoding_3p_+_-1323	NA	NA	NA	NA	NA	NA	NA	NA	NA	NA	NA	NA	RIT1M.918_AGncRNA_3p_-_-738	F22D6.9_AGmRNA_3p_+_-1363	RIT1P.1379_AGncRNA_3p_+_-1785	NA	NA	NA	NA
I 7123737	I	7123099	7124090	.	0	.	2.48477	14.0456	13.1574	7123737	AG1201	K10D3.2_AGmRNA_3p_-_-1044	K10D3.2_WBcoding_3p_-_-1133	NA	NA	NA	NA	NA	NA	NA	NA	NA	NA	NA	NA	K10D3.2_AGmRNA_3p_-_-1044	NA	NA	NA	NA
I 7124517	I	7124413	7124619	.	0	.	2.62829	15.6131	14.6962	7124517	AG1201	K10D3.2_AGmRNA_3p_-_-1824	K10D3.2_WBcoding_3p_-_-1913	NA	NA	NA	NA	NA	NA	NA	NA	NA	NA	NA	NA	K10D3.2_AGmRNA_3p_-_-1824	NA	NA	NA	NA
I 7141863	I	7139950	7144547	.	0	.	4.74395	58.4097	56.2382	7141863	CDS	H37N21.1_WBcoding_3p_-_-1586	H37N21.1_WBcoding_3p_-_-1586	K10D3.4_WBcoding_3p_-_-7121	NA	NA	NA	NA	NA	NA	NA	NA	NA	NA	NA	NA	H37N21.1_AGmRNA_3p_-_-1586	NA	NA	NA	NA
I 7145810	I	7144862	7147522	.	0	.	3.71279	36.8597	35.4884	7145810	CDS	H37N21.1_WBcoding_3p_-_-5533	H37N21.1_WBcoding_3p_-_-5533	NA	NA	NA	NA	NA	NA	NA	NA	NA	NA	NA	NA	H37N21.1_AGmRNA_3p_-_-5533	NA	NA	NA	NA
I 7153894	I	7149515	7157168	.	0	.	4.40957	60.0182	57.7763	7153894	AG1201	K07G5.1_AGmRNA_3p_-_-1435	K07G5.1_WBcoding_3p_-_-1436	K07G5.6_WBcoding_3p_-_-3959	NA	NA	NA	NA	NA	NA	NA	NA	NA	NA	NA	NA	K07G5.1_AGmRNA_3p_-_-1435	K07G5.6_AGmRNA_3p_-_-3956	NA	NA	NA	NA
I 7160595	I	7159677	7161376	.	0	.	3.45809	34.1716	32.8685	7160595	CDS	K07G5.2_WBcoding_3p_+_-321	K07G5.2_WBcoding_3p_+_-321	K07G5.3_WBcoding_3p_+_-5921	NA	NA	NA	NA	NA	NA	NA	NA	NA	NA	NA	NA	K07G5.2_AGmRNA_3p_+_-321	RIT1M.1677_AGncRNA_3p_-_-533	K07G5.3_AGmRNA_3p_+_-5921	NA	NA	NA	NA
I 7220096	I	7218728	7221184	.	0	.	4.31436	48.9446	47.1607	7220096	CDS	C01H6.5_WBcoding_3p_+_-1250	C01H6.5_WBcoding_3p_+_-1250	NA	NA	NA	NA	NA	NA	NA	NA	NA	NA	NA	NA	C01H6.5_AGmRNA_3p_+_-1977	NA	NA	NA	NA
I 7221459	I	7221338	7221617	.	0	.	2.02176	7.54189	6.76172	7221459	CDS	C01H6.5_WBcoding_3p_+_+113	C01H6.5_WBcoding_3p_+_+113	NA	NA	NA	NA	NA	NA	NA	NA	NA	NA	NA	NA	C01H6.5_AGmRNA_3p_+_-614	NA	NA	NA	NA
I 7223383	I	7222303	7224429	.	0	.	3.64391	34.2856	32.981	7223383	CDS	C01H6.6_WBcoding_3p_+_-750	C01H6.6_WBcoding_3p_+_-750	NA	NA	NA	NA	NA	NA	NA	NA	NA	NA	NA	NA	C01H6.6_AGmRNA_3p_+_-827	RIT1M.430_AGmRNA_3p_-_-960	C01H6.7_AGmRNA_3p_+_-4379	NA	NA	NA	NA
I 7225529	I	7224709	7228181	.	0	.	5.02552	64.6824	62.2142	7225529	AG1201	C01H6.7_AGmRNA_3p_+_-2233	C01H6.7_WBcoding_3p_+_-2234	C01H6.8_WBcoding_3p_+_-3903	NA	NA	NA	NA	NA	NA	NA	NA	NA	NA	NA	NA	C01H6.7_AGmRNA_3p_+_-2233	RIT1M.430_AGmRNA_3p_-_-3106	C01H6.8_AGmRNA_3p_+_-3947	NA	NA	NA	NA
I 7231236	I	7228271	7233294	.	0	.	4.67067	59.7954	57.5595	7231236	AG1201	C01H6.8_AGmRNA_3p_+_+1760	C01H6.8_WBcoding_3p_+_+1804	C01H6.9_WBcoding_3p_-_-1820	NA	NA	NA	NA	NA	NA	NA	NA	NA	NA	NA	NA	C01H6.8_AGmRNA_3p_+_+1760	C01H6.9_AGmRNA_3p_-_-1850	NA	NA	NA	NA
I 7234209	I	7233394	7234891	.	0	.	3.84135	37.6065	36.2055	7234209	CDS	R06C7.2_WBcoding_3p_-_-818	R06C7.2_WBcoding_3p_-_-818	NA	NA	NA	NA	NA	NA	NA	NA	NA	NA	NA	NA	R06C7.2_AGmRNA_3p_-_-828	NA	NA	NA	NA
I 7235497	I	7235208	7238865	.	0	.	4.67893	56.2763	54.1962	7235497	AG1201	R06C7.1_AGmRNA_3p_+_-3200	R06C7.1_WBcoding_3p_+_-3295	NA	NA	NA	NA	NA	NA	NA	NA	21ur-11100_WB21uRNA_3p_+_+127	NA	NA	NA	NA	R06C7.1_AGmRNA_3p_+_-3200	R06C7.3_AGmRNA_3p_-_+3291	NA	NA	NA	NA
I 7249919	I	7244990	7251266	.	0	.	4.99664	63.9679	61.5335	7249919	CDS	R06C7.7_WBcoding_3p_-_-1093	R06C7.7_WBcoding_3p_-_-1093	R06C7.5_WBcoding_3p_-_-3097	R06C7.4_WBcoding_3p_+_+3626	R06C7.6_WBcoding_3p_-_-3843	NA	NA	NA	NA	NA	NA	NA	NA	NA	NA	NA	NA	R06C7.7_AGmRNA_3p_-_-1224	R06C7.5_AGmRNA_3p_-_-3175	R06C7.4_AGmRNA_3p_+_+3819	R06C7.6_AGmRNA_3p_-_-3819	NA	NA	NA	NA
I 7253015	I	7251962	7256199	.	0	.	5.51459	81.4285	78.1207	7253015	AG1201	R06C7.8_AGmRNA_3p_+_-2206	R06C7.8_WBcoding_3p_+_-2208	R06C7.9_WBcoding_3p_+_-5683	NA	NA	NA	NA	NA	NA	NA	NA	NA	NA	NA	NA	R06C7.8_AGmRNA_3p_+_-2206	R06C7.9_AGmRNA_3p_+_-5708	NA	NA	NA	NA
I 7257281	I	7256393	7257590	.	0	.	2.84587	19.1192	18.1455	7257281	CDS	R06C7.9_WBcoding_3p_+_-1417	R06C7.9_WBcoding_3p_+_-1417	NA	NA	NA	NA	NA	NA	NA	NA	NA	NA	NA	NA	R06C7.9_AGmRNA_3p_+_-1442	NA	NA	NA	NA
I 7257951	I	7257795	7258416	.	0	.	2.21633	10.5614	9.73258	7257951	CDS	R06C7.9_WBcoding_3p_+_-747	R06C7.9_WBcoding_3p_+_-747	NA	NA	NA	NA	NA	NA	NA	NA	NA	NA	NA	NA	R06C7.9_AGmRNA_3p_+_-772	NA	NA	NA	NA
I 7282679	I	7279494	7283774	.	0	.	4.54783	54.3281	52.3305	7282679	CDS	F21C3.5_WBcoding_3p_-_+279	F21C3.5_WBcoding_3p_-_+279	F21C3.4_WBcoding_3p_-_-2129	F21C3.3_WBcoding_3p_-_-3023	F21C3.7_WBcoding_3p_-_-3879	NA	NA	NA	NA	NA	NA	NA	NA	21ur-12937_WB21uRNA_3p_-_-3078	NA	NA	NA	NA	F21C3.5_AGmRNA_3p_-_+283	F21C3.4_AGmRNA_3p_-_-2303	F21C3.3_AGmRNA_3p_-_-3022	F21C3.7_AGmRNA_3p_-_-3974	NA	NA	NA	NA
I 7303725	I	7299671	7304742	.	0	.	4.34069	51.0951	49.2294	7303725	CDS	F13G3.6_WBcoding_3p_-_-382	F13G3.6_WBcoding_3p_-_-382	F13G3.5_WBcoding_3p_-_-2719	F13G3.4_WBcoding_3p_-_-3665	F13G3.3_WBcoding_3p_-_-6814	NA	NA	NA	NA	NA	NA	NA	NA	NA	NA	NA	NA	F13G3.6_AGmRNA_3p_-_-427	F13G3.5_AGmRNA_3p_-_-2562	F13G3.4_AGmRNA_3p_-_-3664	F13G3.3_AGmRNA_3p_-_-6782	NA	NA	NA	NA
I 7305409	I	7304834	7309507	.	0	.	5.11846	67.641	65.0304	7305409	AG1201	F13G3.7_AGmRNA_3p_+_-1513	F13G3.7_WBcoding_3p_+_-1595	F13G3.8_WBcoding_3p_-_+3192	F13G3.11_WBcoding_3p_+_-3448	NA	NA	NA	NA	NA	NA	NA	NA	NA	NA	NA	NA	F13G3.7_AGmRNA_3p_+_-1513	F13G3.11_AGmRNA_3p_+_-3107	F13G3.8_AGmRNA_3p_-_+3295	RIT1P.1942_AGncRNA_3p_+_-4282	NA	NA	NA	NA
I 7313773	I	7312279	7314424	.	0	.	4.41899	50.222	48.3876	7313773	AG1201	F13G3.10_AGmRNA_3p_-_-146	F13G3.10_WBcoding_3p_-_-190	F13G3.9_WBcoding_3p_-_-980	NA	NA	NA	NA	NA	NA	NA	NA	NA	NA	NA	NA	F13G3.10_AGmRNA_3p_-_-146	F13G3.9_AGmRNA_3p_-_-990	RIT1P.1049_AGncRNA_3p_+_+1044	NA	NA	NA	NA
I 7315218	I	7315128	7315279	.	0	.	2.10841	8.54867	7.7508	7315218	AG1201	RIT1P.597_AGncRNA_3p_+_-255	NA	NA	NA	NA	NA	NA	NA	NA	NA	NA	NA	NA	RIT1P.597_AGncRNA_3p_+_-255	NA	NA	NA	NA
I 7317034	I	7316925	7317149	.	0	.	1.99288	7.21812	6.44374	7317034	AG1201	RIT1P.1364_AGncRNA_3p_+_-56	NA	NA	NA	NA	NA	NA	NA	NA	NA	NA	NA	NA	RIT1P.1364_AGncRNA_3p_+_-56	NA	NA	NA	NA
I 7318019	I	7317228	7318813	.	0	.	3.35147	28.1307	26.9765	7318019	AG1201	F52A8.2_AGmRNA_3p_-_+261	F52A8.2_WBcoding_3p_-_+278	F52A8.1_WBcoding_3p_+_-638	NA	NA	NA	NA	NA	NA	NA	NA	NA	NA	NA	NA	F52A8.2_AGmRNA_3p_-_+261	F52A8.1_AGmRNA_3p_+_-316	NA	NA	NA	NA
I 7318999	I	7318909	7319111	.	0	.	2.68605	16.4973	15.5652	7318999	CDS	F52A8.2_WBcoding_3p_-_-702	F52A8.2_WBcoding_3p_-_-702	NA	NA	NA	NA	NA	NA	NA	NA	NA	NA	NA	NA	F52A8.2_AGmRNA_3p_-_-719	NA	NA	NA	NA
I 7320148	I	7319876	7320323	.	0	.	2.07953	8.20724	7.41536	7320148	CDS	F52A8.2_WBcoding_3p_-_-1851	F52A8.2_WBcoding_3p_-_-1851	NA	NA	NA	NA	NA	NA	NA	NA	NA	NA	NA	NA	F52A8.2_AGmRNA_3p_-_-1868	NA	NA	NA	NA
I 7346286	I	7345558	7346840	.	0	.	4.18793	45.0318	43.3897	7346286	AG1201	RIT1P.1328_AGncRNA_3p_+_-235	F52A8.4_WBcoding_3p_+_+339	F52A8.5_WBcoding_3p_-_-346	NA	NA	NA	NA	NA	NA	NA	NA	NA	NA	NA	NA	RIT1P.1328_AGncRNA_3p_+_-235	F52A8.4_AGmRNA_3p_+_+400	F52A8.5_AGmRNA_3p_-_-505	F52A8.6_AGmRNA_3p_+_-4092	NA	NA	NA	NA
I 7349558	I	7347760	7352020	.	0	.	4.04352	41.8839	40.3495	7349558	CDS	F07A5.1_WBcoding_3p_-_+416	F07A5.1_WBcoding_3p_-_+416	F52A8.6_WBcoding_3p_+_-826	NA	NA	NA	NA	NA	NA	NA	NA	NA	NA	NA	NA	F07A5.1_AGmRNA_3p_-_+758	F52A8.6_AGmRNA_3p_+_-820	RIT1M.1776_AGncRNA_3p_-_-1900	NA	NA	NA	NA
I 7464757	I	7457039	7466652	.	0	.	5.05628	66.8486	64.275	7464757	AG1201	ZK524.4_AGmRNA_3p_-_-3434	ZK524.4_WBcoding_3p_-_-3907	ZK524.3_WBcoding_3p_-_-7603	NA	NA	NA	NA	NA	NA	NA	NA	NA	NA	NA	NA	ZK524.4_AGmRNA_3p_-_-3434	RIT1P.1633_AGncRNA_3p_+_+5660	ZK524.3_AGmRNA_3p_-_-7607	NA	NA	NA	NA
I 7488513	I	7488404	7488620	.	0	.	2.18858	9.55017	8.73948	7488513	AG1201	T28F4.6_AGmRNA_3p_-_-1865	T28F4.4_WBcoding_3p_-_-1940	NA	NA	NA	NA	NA	NA	NA	NA	NA	NA	NA	NA	T28F4.6_AGmRNA_3p_-_-1865	NA	NA	NA	NA
I 7495974	I	7495165	7503809	.	0	.	5.4665	79.2428	76.0564	7495974	AG1201	RIT1M.1427_AGmRNA_3p_-_+4709	C26C6.8_WBcoding_3p_-_+7598	C26C6.1_WBcoding_3p_+_-7600	NA	NA	NA	NA	NA	NA	NA	NA	NA	NA	NA	NA	RIT1M.1427_AGmRNA_3p_-_+4709	C26C6.8_AGmRNA_3p_-_+7526	C26C6.1_AGmRNA_3p_+_-7599	NA	NA	NA	NA
I 7521237	I	7521098	7521454	.	0	.	2.57053	14.7476	13.8455	7521237	CDS	NA	NA	NA	NA	NA	NA	NA	NA	NA	NA	NA	NA	NA	NA	NA	NA	NA
I 7522764	I	7521656	7526174	.	0	.	3.95688	40.0318	38.557	7522764	CDS	C26C6.2_WBcoding_3p_+_-3434	C26C6.2_WBcoding_3p_+_-3434	NA	NA	NA	NA	NA	NA	NA	NA	NA	NA	NA	NA	C26C6.2_AGmRNA_3p_+_-3985	NA	NA	NA	NA
I 7526325	I	7526277	7526435	.	0	.	2.13729	8.89584	8.09202	7526325	AG1201	C26C6.2_AGmRNA_3p_+_-424	NA	NA	NA	NA	NA	NA	NA	NA	NA	NA	NA	NA	C26C6.2_AGmRNA_3p_+_-424	NA	NA	NA	NA
I 7537875	I	7537177	7541951	.	0	.	4.68679	57.0335	54.9232	7537875	AG1201	C26C6.5_AGmRNA_3p_-_-712	C26C6.5_WBcoding_3p_-_-1675	NA	NA	NA	NA	NA	NA	NA	NA	NA	NA	NA	NA	C26C6.5_AGmRNA_3p_-_-712	NA	NA	NA	NA
I 7556347	I	7553890	7562623	.	0	.	4.68521	57.3441	55.224	7556347	AG1201	T25G3.1_AGmRNA_3p_+_+1740	T25G3.1_WBcoding_3p_+_+1798	T25G3.2_WBcoding_3p_+_-3565	T25G3.3_WBcoding_3p_+_-6000	NA	NA	NA	NA	NA	NA	NA	NA	NA	NA	NA	NA	T25G3.1_AGmRNA_3p_+_+1740	T25G3.2_AGmRNA_3p_+_-3491	T25G3.3_AGmRNA_3p_+_-6013	NA	NA	NA	NA
I 7563381	I	7563138	7564190	.	0	.	2.80158	18.3201	17.3561	7563381	CDS	NA	NA	NA	NA	NA	NA	NA	NA	NA	NA	NA	NA	NA	NA	NA	NA	NA
I 7569083	I	7564318	7570653	.	0	.	5.01865	70.2576	67.5306	7569083	AG1201	T25G3.4_AGmRNA_3p_+_+1263	D2030.1_WBcoding_3p_-_-1266	T25G3.4_WBcoding_3p_+_+1369	NA	NA	NA	NA	frag305_LUncRNA_3p_-_-2144	NA	NA	NA	NA	NA	NA	NA	NA	T25G3.4_AGmRNA_3p_+_+1263	D2030.1_AGmRNA_3p_-_-1347	NA	NA	NA	NA
I 7574159	I	7573883	7574232	.	0	.	2.455	13.0744	12.2006	7574159	CDS	D2030.2_WBcoding_3p_+_-4401	D2030.2_WBcoding_3p_+_-4401	NA	NA	NA	NA	NA	NA	NA	NA	NA	NA	NA	NA	NA	NA	NA	NA
I 7574767	I	7574325	7574914	.	0	.	2.19506	9.60711	8.79127	7574767	AG1201	D2030.2_AGmRNA_3p_+_-3739	D2030.2_WBcoding_3p_+_-3793	NA	NA	NA	NA	NA	NA	NA	NA	NA	NA	NA	NA	D2030.2_AGmRNA_3p_+_-3739	NA	NA	NA	NA
I 7575579	I	7575185	7575682	.	0	.	1.85532	6.23963	5.48721	7575579	AG1201	D2030.2_AGmRNA_3p_+_-2927	D2030.2_WBcoding_3p_+_-2981	NA	NA	NA	NA	NA	NA	NA	NA	NA	NA	NA	NA	D2030.2_AGmRNA_3p_+_-2927	NA	NA	NA	NA
I 7577211	I	7575785	7581964	.	0	.	5.49722	80.0367	76.809	7577211	AG1201	D2030.3_AGmRNA_3p_-_+1293	D2030.3_WBcoding_3p_-_+1297	D2030.2_WBcoding_3p_+_-1349	D2030.4_WBcoding_3p_-_+3722	NA	NA	NA	NA	NA	NA	NA	NA	NA	NA	NA	NA	D2030.3_AGmRNA_3p_-_+1293	D2030.2_AGmRNA_3p_+_-1295	D2030.4_AGmRNA_3p_-_+3729	RIT1M.1178_AGncRNA_3p_-_+4735	RIT1M.1538_AGncRNA_3p_-_+4735	NA	NA	NA	NA
I 7582826	I	7582112	7583438	.	0	.	3.58141	32.3413	31.0833	7582826	AG1201	D2030.5_AGmRNA_3p_+_-507	D2030.5_WBcoding_3p_+_-538	NA	NA	NA	NA	NA	NA	NA	NA	NA	NA	NA	NA	D2030.5_AGmRNA_3p_+_-507	RIT1M.1178_AGncRNA_3p_-_-880	RIT1M.1538_AGncRNA_3p_-_-880	NA	NA	NA	NA
I 7587204	I	7585450	7595302	.	0	.	4.76113	66.6797	64.1351	7587204	AG1201	D2030.6_AGmRNA_3p_-_-1880	D2030.6_WBcoding_3p_-_-1884	D2030.7_WBcoding_3p_+_-3362	D2030.11_WBcoding_3p_+_-4000	D2030.8_WBcoding_3p_+_-7990	NA	NA	NA	NA	NA	NA	NA	NA	NA	NA	NA	NA	D2030.6_AGmRNA_3p_-_-1880	D2030.11_AGmRNA_3p_+_-3966	D2030.8_AGmRNA_3p_+_-8527	NA	NA	NA	NA
I 7596358	I	7596250	7596406	.	0	.	2.07953	8.20724	7.41536	7596358	CDS	NA	NA	NA	NA	NA	NA	NA	NA	NA	NA	NA	NA	NA	NA	NA	NA	NA
I 7597044	I	7596500	7597214	.	0	.	2.62917	15.7746	14.8572	7597044	CDS	D2030.9_WBcoding_3p_+_-5155	D2030.9_WBcoding_3p_+_-5155	NA	NA	NA	NA	NA	NA	NA	NA	NA	NA	NA	NA	D2030.9_AGmRNA_3p_+_-5176	NA	NA	NA	NA
I 7598984	I	7597887	7601965	.	0	.	4.08553	46.0767	44.4051	7598984	CDS	D2030.9_WBcoding_3p_+_-3215	D2030.9_WBcoding_3p_+_-3215	NA	NA	NA	NA	NA	NA	NA	NA	NA	NA	NA	NA	D2030.9_AGmRNA_3p_+_-3236	NA	NA	NA	NA
I 7634068	I	7633945	7634213	.	0	.	2.13729	8.89584	8.09202	7634068	CDS	F29D11.1_WBcoding_3p_+_-71	F29D11.1_WBcoding_3p_+_-71	NA	NA	NA	NA	NA	NA	NA	NA	NA	NA	NA	NA	F29D11.1_AGmRNA_3p_+_-71	F29D11.2_AGmRNA_3p_-_+123	NA	NA	NA	NA
I 7642290	I	7634297	7649811	.	0	.	5.0544	65.3993	62.8961	7642290	CDS	F26A3.2_WBcoding_3p_-_+133	F26A3.2_WBcoding_3p_-_+133	F26A3.8_WBcoding_3p_-_+1136	F26A3.1_WBcoding_3p_-_-1955	F29D11.2_WBcoding_3p_-_-7796	NA	NA	NA	NA	F26A3.8c_WBnc_3p_-_+1137	NA	NA	NA	NA	21ur-12960_WB21uRNA_3p_-_-2912	NA	NA	NA	NA	RIT1P.1442_AGncRNA_3p_+_-533	F26A3.8_AGmRNA_3p_-_+1137	RIT1P.247_AGncRNA_3p_+_-2091	F26A3.2_AGmRNA_3p_-_-2194	F29D11.2_AGmRNA_3p_-_-8099	NA	NA	NA	NA
I 7654840	I	7650549	7656528	.	0	.	4.31567	51.3814	49.5109	7654840	AG1201	F26A3.3_AGmRNA_3p_-_-4380	F26A3.3_WBcoding_3p_-_-4426	NA	NA	NA	NA	NA	NA	NA	NA	21ur-14981_WB21uRNA_3p_-_+1610	NA	NA	NA	NA	F26A3.3_AGmRNA_3p_-_-4380	NA	NA	NA	NA
I 7675390	I	7674299	7676215	.	0	.	4.65005	55.5927	53.5412	7675390	CDS	F26A3.7_WBcoding_3p_-_-661	F26A3.7_WBcoding_3p_-_-661	NA	NA	NA	NA	NA	NA	NA	NA	NA	NA	NA	NA	F26A3.7_AGmRNA_3p_-_-678	NA	NA	NA	NA
I 7682588	I	7676588	7685760	.	0	.	4.50668	59.2029	56.9939	7682588	CDS	T23G11.7_WBcoding_3p_+_-445	T23G11.7_WBcoding_3p_+_-445	T23G11.6_WBcoding_3p_-_+2290	T24B1.1_WBcoding_3p_+_+3531	T23G11.5_WBcoding_3p_+_-11620	NA	NA	NA	NA	T23G11.6d_WBnc_3p_-_+2735	NA	NA	NA	NA	NA	NA	NA	NA	T23G11.7_AGmRNA_3p_+_-454	T23G11.6_AGmRNA_3p_-_+2290	RIT1M.1102_AGncRNA_3p_-_-3198	T24B1.1_AGmRNA_3p_+_+3500	T23G11.5_AGmRNA_3p_+_-11748	NA	NA	NA	NA
I 7686201	I	7686124	7686935	.	0	.	2.22394	9.97108	9.14914	7686201	CDS	T23G11.6_WBcoding_3p_-_-1323	T23G11.6_WBcoding_3p_-_-1323	T23G11.5_WBcoding_3p_+_-8007	NA	NA	NA	NA	NA	NA	NA	NA	NA	NA	NA	NA	T23G11.6_AGmRNA_3p_-_-1323	T23G11.5_AGmRNA_3p_+_-8135	NA	NA	NA	NA
I 7691274	I	7691169	7691506	.	0	.	2.06206	8.15308	7.36612	7691274	CDS	T23G11.5_WBcoding_3p_+_-2934	T23G11.5_WBcoding_3p_+_-2934	NA	NA	NA	NA	NA	NA	NA	NA	NA	NA	NA	NA	T23G11.5_AGmRNA_3p_+_-3062	NA	NA	NA	NA
I 7696026	I	7693066	7698000	.	0	.	5.37211	73.446	70.5388	7696026	AG1201	T23G11.4_AGmRNA_3p_+_+623	T23G11.4_WBcoding_3p_+_+797	T23G11.5_WBcoding_3p_+_+1818	T23G11.3_WBcoding_3p_+_-1842	NA	NA	NA	NA	NA	NA	NA	NA	NA	NA	NA	NA	T23G11.4_AGmRNA_3p_+_+623	T23G11.5_AGmRNA_3p_+_+1690	T23G11.3_AGmRNA_3p_+_-2194	NA	NA	NA	NA
I 7698559	I	7698524	7698771	.	0	.	1.964	6.9004	6.13181	7698559	CDS	T23G11.10_WBcoding_3p_+_-474	T23G11.10_WBcoding_3p_+_-474	NA	NA	NA	NA	NA	NA	NA	NA	NA	NA	NA	NA	T23G11.10_AGmRNA_3p_+_-490	NA	NA	NA	NA
I 7700438	I	7699645	7700903	.	0	.	3.81246	37.0082	35.6246	7700438	CDS	T23G11.2_WBcoding_3p_+_-520	T23G11.2_WBcoding_3p_+_-520	NA	NA	NA	NA	NA	NA	NA	NA	NA	NA	NA	NA	T23G11.2_AGmRNA_3p_+_-541	NA	NA	NA	NA
I 7706157	I	7701088	7707169	.	0	.	4.80566	63.2421	60.8569	7706157	CDS	F27D4.1_WBcoding_3p_+_+880	F27D4.1_WBcoding_3p_+_+880	F27D4.2_WBcoding_3p_-_-1589	T23G11.11_WBcoding_3p_+_+4772	T23G11.1_WBcoding_3p_-_-4798	NA	NA	NA	NA	T23G11.12_WBsnoRNA_3p_+_+4848	NA	NA	NA	NA	NA	NA	NA	NA	F27D4.1_AGmRNA_3p_+_+1541	F27D4.2_AGmRNA_3p_-_-1596	RIT1P.811_AGmRNA_3p_+_+4192	T23G11.11_AGmRNA_3p_+_+4772	T23G11.1_AGmRNA_3p_-_-4772	gT23G11.11_AGmRNA_3p_+_+4813	NA	NA	NA	NA
I 7727996	I	7721993	7730113	.	0	.	4.5539	59.8531	57.6134	7727996	CDS	F27D4.4_WBcoding_3p_+_+887	F27D4.4_WBcoding_3p_+_+887	F27D4.5_WBcoding_3p_+_-1076	F27D4.8_WBcoding_3p_+_-1876	F27D4.7_WBcoding_3p_-_-4250	NA	NA	NA	NA	frag308_LUncRNA_3p_-_-1430	F27D4.3_WBps_3p_+_+4884	NA	NA	NA	NA	NA	NA	NA	NA	F27D4.4_AGmRNA_3p_+_+888	F27D4.5_AGmRNA_3p_+_-1098	gF27D4.4b_AGmRNA_3p_+_+1124	F27D4.8_AGmRNA_3p_+_-1894	F27D4.7_AGmRNA_3p_-_-4243	F27D4.3_AGmRNA_3p_+_+4895	NA	NA	NA	NA
I 7734410	I	7733894	7734515	.	0	.	2.02176	7.54189	6.76172	7734410	CDS	F27D4.6_WBcoding_3p_+_-3579	F27D4.6_WBcoding_3p_+_-3579	NA	NA	NA	NA	NA	NA	NA	NA	NA	NA	NA	NA	F27D4.6_AGmRNA_3p_+_-3608	NA	NA	NA	NA
I 7735331	I	7735202	7735621	.	0	.	2.13729	8.89584	8.09202	7735331	CDS	F27D4.6_WBcoding_3p_+_-2658	F27D4.6_WBcoding_3p_+_-2658	NA	NA	NA	NA	NA	NA	NA	NA	NA	NA	NA	NA	F27D4.6_AGmRNA_3p_+_-2687	NA	NA	NA	NA
I 7769169	I	7766651	7771118	.	0	.	4.45468	54.4111	52.4098	7769169	CDS	H15N14.2_WBcoding_3p_-_-2638	H15N14.2_WBcoding_3p_-_-2638	NA	NA	NA	NA	NA	NA	NA	NA	NA	NA	NA	NA	H15N14.2_AGmRNA_3p_-_-2676	NA	NA	NA	NA
I 7771609	I	7771309	7772107	.	0	.	2.62829	15.6131	14.6962	7771609	CDS	H15N14.2_WBcoding_3p_-_-5078	H15N14.2_WBcoding_3p_-_-5078	NA	NA	NA	NA	NA	NA	NA	NA	NA	NA	NA	NA	H15N14.2_AGmRNA_3p_-_-5116	NA	NA	NA	NA
I 7774458	I	7773174	7777475	.	0	.	5.02552	64.6824	62.2142	7774458	CDS	H15N14.1_WBcoding_3p_+_-3114	H15N14.1_WBcoding_3p_+_-3114	NA	NA	NA	NA	NA	NA	NA	NA	NA	NA	NA	NA	H15N14.1_AGmRNA_3p_+_-3189	NA	NA	NA	NA
I 7784920	I	7784553	7785576	.	0	.	3.33252	28.3602	27.2044	7784920	CDS	D2005.1_WBcoding_3p_-_-427	D2005.1_WBcoding_3p_-_-427	NA	NA	NA	NA	H15N14.4_WBps_3p_+_-873	NA	NA	NA	NA	NA	NA	NA	NA	D2005.1_AGmRNA_3p_-_-429	H15N14.4_AGmRNA_3p_+_-2137	NA	NA	NA	NA
I 7814246	I	7813201	7814551	.	0	.	4.10129	43.1339	41.5575	7814246	CDS	D2005.3_WBcoding_3p_-_-490	D2005.3_WBcoding_3p_-_-490	NA	NA	NA	NA	NA	NA	NA	NA	NA	NA	NA	NA	D2005.3_AGmRNA_3p_-_-494	D2005.4_AGmRNA_3p_+_-5172	NA	NA	NA	NA
I 7822644	I	7815190	7827161	.	0	.	5.02552	64.6824	62.2142	7822644	CDS	D2005.7_WBcoding_3p_+_+2160	D2005.7_WBcoding_3p_+_+2160	D2005.4_WBcoding_3p_+_+3056	D2005.5_WBcoding_3p_+_-3731	F30F8.2_WBcoding_3p_-_+3792	NA	NA	NA	NA	NA	NA	NA	NA	NA	NA	NA	NA	D2005.7_AGmRNA_3p_+_+2166	D2005.4_AGmRNA_3p_+_+3226	D2005.5_AGmRNA_3p_+_-3591	F30F8.2_AGmRNA_3p_-_+3842	NA	NA	NA	NA
I 7834577	I	7832557	7835233	.	0	.	3.98348	41.7245	40.2042	7834577	CDS	F30F8.1_WBcoding_3p_-_-1868	F30F8.1_WBcoding_3p_-_-1868	NA	NA	NA	NA	NA	NA	NA	NA	NA	NA	NA	NA	F30F8.1_AGmRNA_3p_-_-2061	NA	NA	NA	NA
I 7836345	I	7835746	7842694	.	0	.	4.82968	60.4934	58.2234	7836345	CDS	F30F8.3_WBcoding_3p_+_-618	F30F8.3_WBcoding_3p_+_-618	F30F8.9_WBcoding_3p_+_-3671	F30F8.10_WBcoding_3p_+_-10491	NA	NA	NA	NA	NA	NA	NA	NA	NA	NA	NA	NA	F30F8.3_AGmRNA_3p_+_-712	F30F8.9_AGmRNA_3p_+_-3784	F30F8.10_AGmRNA_3p_+_-10898	NA	NA	NA	NA
I 7846990	I	7846245	7849076	.	0	.	3.29258	26.8213	25.6917	7846990	CDS	F30F8.5_WBcoding_3p_-_-73	F30F8.5_WBcoding_3p_-_-73	F30F8.10_WBcoding_3p_+_+154	F30F8.8_WBcoding_3p_+_-6641	NA	NA	NA	NA	NA	NA	NA	NA	NA	NA	NA	NA	F30F8.5_AGmRNA_3p_-_+253	F30F8.10_AGmRNA_3p_+_-253	F30F8.8_AGmRNA_3p_+_-6557	NA	NA	NA	NA
I 7854459	I	7849558	7860440	.	0	.	4.63825	57.7353	55.5923	7854459	CDS	F30F8.8_WBcoding_3p_+_+828	F30F8.8_WBcoding_3p_+_+828	R11A5.2_WBcoding_3p_-_+3359	R11A5.1_WBcoding_3p_+_-3370	NA	NA	NA	NA	R11A5.8_WBsnoRNA_3p_-_+5476	NA	NA	NA	NA	NA	NA	NA	NA	F30F8.8_AGmRNA_3p_+_+912	R11A5.1_AGmRNA_3p_+_-3282	R11A5.2_AGmRNA_3p_-_+3319	RIT1M.1494_AGncRNA_3p_-_+5510	RIT1M.1744_AGncRNA_3p_-_+5510	RIT1M.599_AGncRNA_3p_-_+5510	F30F8.5_AGmRNA_3p_-_-7216	NA	NA	NA	NA
I 7870425	I	7870187	7871437	.	0	.	2.45242	13.3191	12.4446	7870425	CDS	R11A5.4_WBcoding_3p_+_-1650	R11A5.4_WBcoding_3p_+_-1650	NA	NA	NA	NA	NA	NA	NA	NA	NA	NA	NA	NA	R11A5.4_AGmRNA_3p_+_-1650	RIT1M.947_AGncRNA_3p_-_-4552	NA	NA	NA	NA
I 7909166	I	7906677	7912733	.	0	.	4.65005	55.5927	53.5412	7909166	AG1201	F55D12.5_AGmRNA_3p_-_-2262	F55D12.5_WBcoding_3p_-_-2358	NA	NA	NA	NA	NA	NA	NA	NA	NA	NA	NA	NA	F55D12.5_AGmRNA_3p_-_-2262	NA	NA	NA	NA
I 7914134	I	7912984	7914553	.	0	.	4.21682	45.6704	44.0057	7914134	CDS	F20G4.2_WBcoding_3p_-_-202	F20G4.2_WBcoding_3p_-_-202	F55D12.5_WBcoding_3p_-_-7326	NA	NA	NA	NA	NA	NA	NA	NA	NA	NA	NA	NA	F55D12.5_AGmRNA_3p_-_-7230	NA	NA	NA	NA
I 7915450	I	7915092	7915580	.	0	.	2.05762	8.02242	7.23588	7915450	AG1201	RIT1P.1423_AGncRNA_3p_+_-919	F20G4.2_WBcoding_3p_-_-1518	NA	NA	NA	NA	NA	NA	NA	NA	NA	NA	NA	NA	RIT1P.1423_AGncRNA_3p_+_-919	F55D12.5_AGmRNA_3p_-_-8546	NA	NA	NA	NA
I 7915947	I	7915745	7916049	.	0	.	2.07953	8.20724	7.41536	7915947	AG1201	RIT1P.1423_AGncRNA_3p_+_-422	F20G4.2_WBcoding_3p_-_-2015	NA	NA	NA	NA	NA	NA	NA	NA	NA	NA	NA	NA	RIT1P.1423_AGncRNA_3p_+_-422	F55D12.5_AGmRNA_3p_-_-9043	NA	NA	NA	NA
I 7917808	I	7916231	7918991	.	0	.	4.2457	46.3119	44.6242	7917808	CDS	F20G4.1_WBcoding_3p_-_+629	F20G4.1_WBcoding_3p_-_+629	F20G4.2_WBcoding_3p_-_-3876	NA	NA	NA	NA	NA	NA	NA	NA	NA	NA	NA	NA	F20G4.1_AGmRNA_3p_-_+630	RIT1P.1423_AGncRNA_3p_+_+1439	F55D12.5_AGmRNA_3p_-_-10904	NA	NA	NA	NA
I 7928996	I	7919095	7935080	.	0	.	5.63205	80.2395	76.9832	7928996	CDS	F20G4.3_WBcoding_3p_-_-2378	F20G4.3_WBcoding_3p_-_-2378	F20G4.1_WBcoding_3p_-_-10559	NA	NA	NA	NA	NA	NA	NA	NA	NA	NA	NA	NA	F20G4.3_AGmRNA_3p_-_-2583	RIT1P.1857_AGncRNA_3p_+_+3690	RIT1P.471_AGmRNA_3p_+_-4766	F20G4.1_AGmRNA_3p_-_-10558	NA	NA	NA	NA
I 7937229	I	7936316	7945722	.	0	.	5.02638	66.8194	64.266	7937229	AG1201	T22C1.1_AGmRNA_3p_+_-417	T22C1.2_WBcoding_3p_-_+438	T22C1.1_WBcoding_3p_+_-1095	T22C1.4_WBcoding_3p_-_+2898	T22C1.3_WBcoding_3p_+_-2910	T22C1.5_WBcoding_3p_+_-4739	T22C1.6_WBcoding_3p_+_-8354	NA	NA	NA	NA	NA	NA	NA	NA	NA	NA	NA	NA	T22C1.1_AGmRNA_3p_+_-417	T22C1.2_AGmRNA_3p_-_+438	T22C1.3_AGmRNA_3p_+_-2838	T22C1.4_AGmRNA_3p_-_+2877	T22C1.5_AGmRNA_3p_+_-5332	RIT1M.1516_AGncRNA_3p_-_+6748	RIT1M.1727_AGncRNA_3p_-_+6748	T22C1.6_AGmRNA_3p_+_-8340	NA	NA	NA	NA
I 7963433	I	7962028	7968413	.	0	.	4.90999	61.8394	59.512	7963433	AG1201	T22C1.11_AGmRNA_3p_-_+3173	T22C1.11_WBcoding_3p_-_+3479	T22C1.10_WBcoding_3p_+_-9003	NA	NA	NA	NA	NA	NA	NA	NA	NA	NA	NA	NA	T22C1.11_AGmRNA_3p_-_+3173	T22C1.10_AGmRNA_3p_+_-9005	NA	NA	NA	NA
I 7968632	I	7968495	7968706	.	0	.	2.16617	9.24869	8.43889	7968632	CDS	T22C1.11_WBcoding_3p_-_-1720	T22C1.11_WBcoding_3p_-_-1720	T22C1.10_WBcoding_3p_+_-3804	NA	NA	NA	NA	NA	NA	NA	NA	NA	NA	NA	NA	T22C1.11_AGmRNA_3p_-_-2026	T22C1.10_AGmRNA_3p_+_-3806	NA	NA	NA	NA
I 7969292	I	7969224	7969375	.	0	.	2.21235	10.0867	9.26447	7969292	AG1201	T22C1.11_AGmRNA_3p_-_-2686	T22C1.10_WBcoding_3p_+_-3144	NA	NA	NA	NA	NA	NA	NA	NA	NA	NA	NA	NA	T22C1.11_AGmRNA_3p_-_-2686	T22C1.10_AGmRNA_3p_+_-3146	NA	NA	NA	NA
I 7972025	I	7970173	7972738	.	0	.	3.92349	46.694	45.0001	7972025	CDS	T22C1.10_WBcoding_3p_+_-411	T22C1.10_WBcoding_3p_+_-411	H05L14.1_WBcoding_3p_-_+443	NA	NA	NA	NA	NA	NA	NA	NA	NA	NA	NA	NA	T22C1.10_AGmRNA_3p_+_-413	H05L14.1_AGmRNA_3p_-_+444	T22C1.11_AGmRNA_3p_-_-5419	NA	NA	NA	NA
I 7985671	I	7985158	7986097	.	0	.	2.48388	13.4854	12.6047	7985671	CDS	H05L14.2_WBcoding_3p_+_-7461	H05L14.2_WBcoding_3p_+_-7461	NA	NA	NA	NA	NA	NA	NA	NA	NA	NA	NA	NA	H05L14.2_AGmRNA_3p_+_-7676	NA	NA	NA	NA
I 7986264	I	7986239	7986486	.	0	.	1.93511	6.58877	5.82591	7986264	CDS	H05L14.2_WBcoding_3p_+_-6868	H05L14.2_WBcoding_3p_+_-6868	NA	NA	NA	NA	NA	NA	NA	NA	NA	NA	NA	NA	H05L14.2_AGmRNA_3p_+_-7083	NA	NA	NA	NA
I 7992111	I	7986831	7992829	.	0	.	4.33235	48.254	46.4949	7992111	CDS	H05L14.2_WBcoding_3p_+_-1021	H05L14.2_WBcoding_3p_+_-1021	NA	NA	NA	NA	NA	NA	NA	NA	NA	NA	NA	NA	H05L14.2_AGmRNA_3p_+_-1236	NA	NA	NA	NA
I 8015910	I	8015710	8016394	.	0	.	2.04251	8.53158	7.73866	8015910	CDS	C54G4.1_WBcoding_3p_+_-3677	C54G4.1_WBcoding_3p_+_-3677	NA	NA	NA	NA	NA	NA	NA	NA	NA	NA	NA	NA	C54G4.1_AGmRNA_3p_+_-7020	NA	NA	NA	NA
I 8016843	I	8016736	8016910	.	0	.	1.87735	5.98421	5.23268	8016843	CDS	C54G4.1_WBcoding_3p_+_-2744	C54G4.1_WBcoding_3p_+_-2744	NA	NA	NA	NA	NA	NA	NA	NA	NA	NA	NA	NA	C54G4.1_AGmRNA_3p_+_-6087	NA	NA	NA	NA
I 8018331	I	8018155	8018407	.	0	.	1.8115	6.20387	5.4516	8018331	CDS	C54G4.1_WBcoding_3p_+_-1256	C54G4.1_WBcoding_3p_+_-1256	NA	NA	NA	NA	NA	NA	NA	NA	NA	NA	NA	NA	C54G4.1_AGmRNA_3p_+_-4599	NA	NA	NA	NA
I 8023829	I	8018950	8024659	.	0	.	5.31551	72.7241	69.8537	8023829	AG1201	C54G4.1_AGmRNA_3p_+_+899	C54G4.7_WBcoding_3p_+_+1119	C54G4.8_WBcoding_3p_-_-1149	C54G4.1_WBcoding_3p_+_+4242	C54G4.6_WBcoding_3p_-_-4255	NA	NA	NA	NA	NA	NA	NA	NA	NA	NA	NA	NA	C54G4.1_AGmRNA_3p_+_+899	C54G4.8_AGmRNA_3p_-_-1191	C54G4.6_AGmRNA_3p_-_-4260	NA	NA	NA	NA
I 8026802	I	8024927	8027964	.	0	.	5.08329	66.1188	63.5812	8026802	AG1201	K04G2.1_AGmRNA_3p_-_-17	K04G2.1_WBcoding_3p_-_-201	C54G4.9_WBcoding_3p_-_-1927	NA	NA	NA	NA	NA	NA	NA	NA	NA	NA	NA	NA	K04G2.1_AGmRNA_3p_-_-17	RIT1P.1560_AGncRNA_3p_+_+192	C54G4.9_AGmRNA_3p_-_-1927	C54G4.8_AGmRNA_3p_-_-4164	NA	NA	NA	NA
I 8028873	I	8028344	8029185	.	0	.	3.45108	31.0794	29.8596	8028873	ncRNA	frag321_LUncRNA_3p_-_-63	K04G2.1_WBcoding_3p_-_-2272	NA	NA	NA	NA	frag321_LUncRNA_3p_-_-63	frag320_LUncRNA_3p_+_-116	NA	NA	NA	NA	NA	NA	NA	NA	K04G2.1_AGmRNA_3p_-_-2088	NA	NA	NA	NA
I 8029603	I	8029551	8029707	.	0	.	1.84847	5.69142	4.94547	8029603	CDS	NA	NA	NA	NA	NA	NA	NA	NA	NA	NA	NA	NA	NA	NA	NA	NA	NA
I 8031707	I	8029923	8043737	.	0	.	5.28546	71.2228	68.4303	8031707	AG1201	K04G2.2_AGmRNA_3p_+_-1127	K04G2.3_WBcoding_3p_-_+1150	K04G2.2_WBcoding_3p_+_-1165	K04G2.5_WBcoding_3p_-_+5231	K04G2.4_WBcoding_3p_+_-5429	K04G2.11_WBcoding_3p_-_+8172	K04G2.6_WBcoding_3p_+_-11568	NA	NA	NA	NA	NA	NA	NA	NA	NA	NA	NA	NA	K04G2.2_AGmRNA_3p_+_-1127	K04G2.3_AGmRNA_3p_-_+1151	RIT1P.1628_AGncRNA_3p_+_+1240	K04G2.4_AGmRNA_3p_+_-5428	K04G2.11_AGmRNA_3p_-_+5472	K04G2.6_AGmRNA_3p_+_-11619	K04G2.12_AGmRNA_3p_+_-12474	NA	NA	NA	NA
I 8046610	I	8046511	8046710	.	0	.	2.13285	9.36114	8.55105	8046610	ncRNA	frag322_LUncRNA_3p_+_-132	NA	NA	NA	NA	frag322_LUncRNA_3p_+_-132	NA	NA	NA	NA	NA	NA	NA	NA	NA	NA	NA	NA
I 8052842	I	8049362	8054336	.	0	.	4.94509	67.8547	65.2426	8052842	CDS	K04G2.8_WBcoding_3p_+_-2627	K04G2.8_WBcoding_3p_+_-2627	NA	NA	NA	NA	NA	NA	NA	NA	NA	NA	NA	NA	K04G2.8_AGmRNA_3p_+_-2652	NA	NA	NA	NA
I 8054735	I	8054482	8055273	.	0	.	3.17705	24.7169	23.6314	8054735	CDS	K04G2.8_WBcoding_3p_+_-734	K04G2.8_WBcoding_3p_+_-734	NA	NA	NA	NA	NA	NA	NA	NA	NA	NA	NA	NA	K04G2.8_AGmRNA_3p_+_-759	NA	NA	NA	NA
I 8096032	I	8083415	8099170	.	0	.	5.25658	70.4865	67.7312	8096032	AG1201	F18C12.2_AGmRNA_3p_+_+299	F18C12.2_WBcoding_3p_+_+463	F18C12.3_WBcoding_3p_+_-2405	NA	NA	NA	NA	NA	NA	NA	NA	NA	NA	NA	NA	F18C12.2_AGmRNA_3p_+_+299	F18C12.3_AGmRNA_3p_+_-2407	NA	NA	NA	NA
I 8099674	I	8099371	8099694	.	0	.	2.02176	7.54189	6.76172	8099674	CDS	NA	NA	NA	NA	NA	NA	NA	NA	NA	NA	NA	NA	NA	NA	NA	NA	NA
I 8102628	I	8102418	8102750	.	0	.	2.16617	9.24869	8.43889	8102628	CDS	NA	NA	NA	NA	NA	NA	NA	NA	NA	NA	NA	NA	NA	NA	NA	NA	NA
I 8104099	I	8103091	8105333	.	0	.	5.37211	73.446	70.5388	8104099	CDS	C09H6.1_WBcoding_3p_+_-5123	C09H6.1_WBcoding_3p_+_-5123	NA	NA	NA	NA	NA	NA	NA	NA	NA	NA	NA	NA	C09H6.1_AGmRNA_3p_+_-5418	NA	NA	NA	NA
I 8106545	I	8105588	8109584	.	0	.	4.34923	54.5598	52.5553	8106545	CDS	C09H6.1_WBcoding_3p_+_-2677	C09H6.1_WBcoding_3p_+_-2677	NA	NA	NA	NA	NA	NA	NA	NA	NA	NA	NA	NA	C09H6.1_AGmRNA_3p_+_-2972	NA	NA	NA	NA
I 8111198	I	8111037	8111230	.	0	.	1.83568	6.07562	5.32384	8111198	AG1201	C09H6.2_AGmRNA_3p_-_-1436	C09H6.2_WBcoding_3p_-_-1460	NA	NA	NA	NA	NA	NA	NA	NA	NA	NA	NA	NA	C09H6.2_AGmRNA_3p_-_-1436	NA	NA	NA	NA
I 8111559	I	8111423	8111595	.	0	.	1.76182	4.85208	4.12271	8111559	AG1201	C09H6.2_AGmRNA_3p_-_-1797	C09H6.2_WBcoding_3p_-_-1821	NA	NA	NA	NA	NA	NA	NA	NA	NA	NA	NA	NA	C09H6.2_AGmRNA_3p_-_-1797	NA	NA	NA	NA
I 8114025	I	8113596	8114186	.	0	.	2.42611	12.6684	11.8015	8114025	AG1201	C09H6.2_AGmRNA_3p_-_-4263	C09H6.2_WBcoding_3p_-_-4287	NA	NA	NA	NA	NA	NA	NA	NA	NA	NA	NA	NA	C09H6.2_AGmRNA_3p_-_-4263	NA	NA	NA	NA
I 8114603	I	8114358	8115204	.	0	.	3.37923	28.4392	27.2742	8114603	AG1201	C09H6.2_AGmRNA_3p_-_-4841	C09H6.2_WBcoding_3p_-_-4865	NA	NA	NA	NA	NA	NA	NA	NA	NA	NA	NA	NA	C09H6.2_AGmRNA_3p_-_-4841	NA	NA	NA	NA
I 8127847	I	8125748	8129999	.	0	.	3.89911	38.8128	37.3755	8127847	CDS	C09H6.3_WBcoding_3p_+_-2234	C09H6.3_WBcoding_3p_+_-2234	NA	NA	NA	NA	NA	NA	NA	NA	NA	NA	NA	NA	C09H6.3_AGmRNA_3p_+_-2304	NA	NA	NA	NA
I 8215435	I	8214304	8218752	.	0	.	4.22412	47.826	46.0868	8215435	CDS	T02E1.3_WBcoding_3p_+_-2563	T02E1.3_WBcoding_3p_+_-2563	T02E1.5_WBcoding_3p_-_-3079	NA	NA	NA	NA	NA	NA	NA	NA	NA	NA	NA	NA	T02E1.3_AGmRNA_3p_+_-2563	T02E1.5_AGmRNA_3p_-_-3015	NA	NA	NA	NA
I 8221780	I	8219742	8222965	.	0	.	4.7367	57.6514	55.5129	8221780	AG1201	T02E1.2_AGmRNA_3p_-_-1762	T02E1.2_WBcoding_3p_-_-1781	NA	NA	NA	NA	NA	NA	NA	NA	NA	NA	NA	NA	T02E1.2_AGmRNA_3p_-_-1762	NA	NA	NA	NA
I 8254035	I	8253299	8255049	.	0	.	4.17239	45.1376	43.4941	8254035	CDS	ZK265.9_WBcoding_3p_-_-667	ZK265.9_WBcoding_3p_-_-667	NA	NA	NA	NA	NA	NA	NA	NA	NA	NA	NA	NA	ZK265.9_AGmRNA_3p_-_-874	NA	NA	NA	NA
I 8255719	I	8255205	8256876	.	0	.	4.53452	52.8854	50.9451	8255719	CDS	ZK265.5_WBcoding_3p_-_+576	ZK265.5_WBcoding_3p_-_+576	ZK265.6_WBcoding_3p_+_-590	NA	NA	NA	NA	NA	NA	NA	NA	NA	NA	NA	NA	ZK265.5_AGmRNA_3p_-_+577	ZK265.6_AGmRNA_3p_+_-587	NA	NA	NA	NA
I 8286008	I	8285786	8286196	.	0	.	2.33947	11.481	10.6338	8286008	AG1201	T01G9.2_AGmRNA_3p_-_-10362	T01G9.2_WBcoding_3p_-_-10572	NA	NA	NA	NA	NA	NA	NA	NA	NA	NA	NA	NA	T01G9.2_AGmRNA_3p_-_-10362	NA	NA	NA	NA
I 8287027	I	8286334	8288160	.	0	.	3.89911	38.8128	37.3755	8287027	AG1201	T01G9.2_AGmRNA_3p_-_-11381	T01G9.2_WBcoding_3p_-_-11591	NA	NA	NA	NA	NA	NA	NA	NA	NA	NA	NA	NA	T01G9.2_AGmRNA_3p_-_-11381	NA	NA	NA	NA
I 8293268	I	8288773	8294071	.	0	.	5.85849	87.1864	83.5626	8293268	CDS	T01G9.4_WBcoding_3p_-_-1986	T01G9.4_WBcoding_3p_-_-1986	T01G9.6_WBcoding_3p_-_-4316	NA	NA	NA	NA	NA	NA	NA	NA	NA	NA	NA	NA	T01G9.4_AGmRNA_3p_-_-2357	T01G9.5_AGmRNA_3p_+_-3676	T01G9.6_AGmRNA_3p_-_-4879	NA	NA	NA	NA
I 8295387	I	8294496	8302304	.	0	.	4.99846	66.1053	63.5812	8295387	CDS	F52B5.1_WBcoding_3p_-_+1523	F52B5.1_WBcoding_3p_-_+1523	T01G9.5_WBcoding_3p_+_-1589	NA	NA	NA	NA	NA	NA	NA	NA	NA	NA	NA	NA	F52B5.1_AGmRNA_3p_-_+1533	T01G9.5_AGmRNA_3p_+_-1557	NA	NA	NA	NA
I 8303439	I	8302837	8304701	.	0	.	2.91711	20.2134	19.2151	8303439	AG1201	F52B5.1_AGmRNA_3p_-_-6519	F52B5.1_WBcoding_3p_-_-6529	NA	NA	NA	NA	NA	NA	NA	NA	NA	NA	NA	NA	F52B5.1_AGmRNA_3p_-_-6519	NA	NA	NA	NA
I 8306544	I	8305213	8307122	.	0	.	2.97897	23.2889	22.2341	8306544	ncRNA	frag328_LUncRNA_3p_+_+851	F52B5.1_WBcoding_3p_-_-9634	NA	NA	NA	NA	frag328_LUncRNA_3p_+_+851	NA	NA	NA	NA	NA	NA	NA	NA	F52B5.1_AGmRNA_3p_-_-9624	NA	NA	NA	NA
I 8307526	I	8307419	8308313	.	0	.	2.36835	11.8717	11.018	8307526	ncRNA	frag329_LUncRNA_3p_-_+108	F52B5.1_WBcoding_3p_-_-10616	NA	NA	NA	NA	frag329_LUncRNA_3p_-_+108	NA	NA	NA	NA	NA	NA	NA	NA	F52B5.1_AGmRNA_3p_-_-10606	NA	NA	NA	NA
I 8322849	I	8315757	8329869	.	0	.	4.9114	64.9743	62.5005	8322849	AG1201	RIT1M.877_AGncRNA_3p_-_+1765	F52B5.3_WBcoding_3p_-_-4510	F52B5.5_WBcoding_3p_+_-6002	F52B5.6_WBcoding_3p_-_+6205	F52B5.2_WBcoding_3p_-_-6954	NA	NA	NA	NA	NA	NA	NA	NA	NA	NA	NA	NA	RIT1M.877_AGncRNA_3p_-_+1765	F52B5.3_AGmRNA_3p_-_-4509	F52B5.6_AGmRNA_3p_-_+5997	F52B5.5_AGmRNA_3p_+_-5997	F52B5.2_AGmRNA_3p_-_-9738	NA	NA	NA	NA
I 8335339	I	8333071	8336443	.	0	.	4.62244	59.8119	57.5738	8335339	CDS	C34B7.4_WBcoding_3p_+_-837	C34B7.4_WBcoding_3p_+_-837	NA	NA	NA	NA	NA	NA	NA	NA	NA	NA	NA	NA	C34B7.4_AGmRNA_3p_+_-1426	NA	NA	NA	NA
I 8337605	I	8336551	8342181	.	0	.	4.53452	52.8854	50.9451	8337605	AG1201	C34B7.4_AGmRNA_3p_+_+840	C34B7.3_WBcoding_3p_-_+4097	C34B7.2_WBcoding_3p_+_-4214	NA	NA	NA	NA	NA	NA	NA	NA	NA	NA	NA	NA	C34B7.4_AGmRNA_3p_+_+840	C34B7.3_AGmRNA_3p_-_+4072	C34B7.2_AGmRNA_3p_+_-4253	NA	NA	NA	NA
I 8358275	I	8358112	8358373	.	0	.	1.93511	6.58877	5.82591	8358275	AG1201	F16D3.1_AGmRNA_3p_+_+9	F16D3.2_WBcoding_3p_-_-27	NA	NA	NA	NA	NA	NA	NA	NA	NA	NA	NA	NA	F16D3.1_AGmRNA_3p_+_+9	RIT1M.1782_AGmRNA_3p_-_-729	NA	NA	NA	NA
I 8368691	I	8358464	8369688	.	0	.	5.11217	66.8407	64.2684	8368691	AG1201	F16D3.4_AGmRNA_3p_-_-4665	F16D3.4_WBcoding_3p_-_-4743	F16D3.2_WBcoding_3p_-_-10443	NA	NA	NA	NA	NA	NA	NA	NA	NA	NA	NA	NA	F16D3.4_AGmRNA_3p_-_-4665	F16D3.2_AGmRNA_3p_-_-10165	NA	NA	NA	NA
I 8379158	I	8377787	8380758	.	0	.	3.55252	31.7732	30.5294	8379158	CDS	T19A6.1_WBcoding_3p_-_-1562	T19A6.1_WBcoding_3p_-_-1562	NA	NA	NA	NA	NA	NA	NA	NA	NA	NA	NA	NA	T19A6.1_AGmRNA_3p_-_-1659	F16D3.7_AGmRNA_3p_+_-7816	NA	NA	NA	NA
I 8381754	I	8381702	8381957	.	0	.	1.90623	6.28335	5.52614	8381754	CDS	T19A6.1_WBcoding_3p_-_-4158	T19A6.1_WBcoding_3p_-_-4158	NA	NA	NA	NA	NA	NA	NA	NA	NA	NA	NA	NA	T19A6.1_AGmRNA_3p_-_-4255	F16D3.7_AGmRNA_3p_+_-5220	NA	NA	NA	NA
I 8382166	I	8382109	8382307	.	0	.	2.16595	9.97637	9.15438	8382166	CDS	T19A6.1_WBcoding_3p_-_-4570	T19A6.1_WBcoding_3p_-_-4570	NA	NA	NA	NA	NA	NA	NA	NA	NA	NA	NA	NA	T19A6.1_AGmRNA_3p_-_-4667	F16D3.7_AGmRNA_3p_+_-4808	NA	NA	NA	NA
I 8384747	I	8384622	8384931	.	0	.	2.14593	9.88895	9.07234	8384747	AG1201	F16D3.7_AGmRNA_3p_+_-2227	T19A6.1_WBcoding_3p_-_-7151	NA	NA	NA	NA	NA	NA	NA	NA	NA	NA	NA	NA	F16D3.7_AGmRNA_3p_+_-2227	T19A6.1_AGmRNA_3p_-_-7248	NA	NA	NA	NA
I 8387914	I	8386796	8390307	.	0	.	3.79469	38.6271	37.203	8387914	AG1201	F16D3.7_AGmRNA_3p_+_+940	F16D3.7_WBcoding_3p_+_+942	T19A6.1_WBcoding_3p_-_-10318	NA	NA	NA	NA	NA	NA	NA	NA	NA	NA	NA	NA	F16D3.7_AGmRNA_3p_+_+940	T19A6.1_AGmRNA_3p_-_-10415	NA	NA	NA	NA
I 8393926	I	8393797	8394305	.	0	.	2.97488	21.1856	20.1693	8393926	CDS	NA	NA	NA	NA	NA	NA	NA	NA	NA	NA	NA	NA	NA	NA	NA	NA	NA
I 8397814	I	8394406	8400889	.	0	.	5.5454	77.9546	74.8204	8397814	AG1201	T19A6.2_AGmRNA_3p_+_-806	T19A6.2_WBcoding_3p_+_-808	T19A6.3_WBcoding_3p_+_-2691	NA	NA	NA	NA	NA	NA	NA	NA	NA	NA	NA	NA	T19A6.2_AGmRNA_3p_+_-806	T19A6.3_AGmRNA_3p_+_-2582	NA	NA	NA	NA
I 8408317	I	8406860	8410092	.	0	.	3.87535	45.4864	43.8373	8408317	CDS	F02E9.2_WBcoding_3p_-_-521	F02E9.2_WBcoding_3p_-_-521	F02E9.1_WBcoding_3p_+_+676	NA	NA	NA	NA	NA	NA	NA	NA	NA	NA	NA	NA	F02E9.1_AGmRNA_3p_+_+571	F02E9.2_AGmRNA_3p_-_-691	RIT1M.1711_AGncRNA_3p_-_-1513	NA	NA	NA	NA
I 8410511	I	8410405	8410777	.	0	.	2.54164	14.322	13.4272	8410511	CDS	F02E9.2_WBcoding_3p_-_-2715	F02E9.2_WBcoding_3p_-_-2715	NA	NA	NA	NA	NA	NA	NA	NA	NA	NA	NA	NA	F02E9.2_AGmRNA_3p_-_-2885	NA	NA	NA	NA
I 8411228	I	8411128	8411512	.	0	.	2.19506	9.60711	8.79127	8411228	CDS	NA	NA	NA	NA	NA	NA	NA	NA	NA	NA	NA	NA	NA	NA	NA	NA	NA
I 8415800	I	8412910	8416165	.	0	.	4.07241	42.5074	40.9524	8415800	CDS	F02E9.7_WBcoding_3p_+_-390	F02E9.7_WBcoding_3p_+_-390	NA	NA	NA	NA	NA	NA	NA	NA	NA	NA	NA	NA	F02E9.7_AGmRNA_3p_+_-400	NA	NA	NA	NA
I 8421960	I	8416544	8426314	.	0	.	4.94194	65.3727	62.889	8421960	AG1201	F02E9.5_AGmRNA_3p_-_+3000	F02E9.5_WBcoding_3p_-_+3033	F02E9.4_WBcoding_3p_+_-3076	NA	NA	NA	NA	NA	NA	NA	NA	NA	NA	NA	NA	F02E9.5_AGmRNA_3p_-_+3000	F02E9.4_AGmRNA_3p_+_-3047	NA	NA	NA	NA
I 8430683	I	8427050	8434126	.	0	.	4.92878	64.1584	61.7189	8430683	CDS	F02E9.9_WBcoding_3p_-_-758	F02E9.9_WBcoding_3p_-_-758	F02E9.10_WBcoding_3p_-_-3702	NA	NA	NA	NA	F02E9.8_WBps_3p_+_-3383	NA	NA	NA	NA	NA	NA	NA	NA	F02E9.9_AGmRNA_3p_-_-779	F02E9.10_AGmRNA_3p_-_-3599	NA	NA	NA	NA
I 8437712	I	8434361	8438566	.	0	.	4.79446	59.037	56.8375	8437712	AG1201	F10D11.1_AGmRNA_3p_+_+1721	F10D11.2_WBcoding_3p_-_-1756	F10D11.1_WBcoding_3p_+_+1904	F02E9.9_WBcoding_3p_-_-7787	NA	NA	NA	NA	NA	NA	NA	NA	NA	NA	NA	NA	F10D11.1_AGmRNA_3p_+_+1721	F10D11.2_AGmRNA_3p_-_-1907	F02E9.9_AGmRNA_3p_-_-7808	NA	NA	NA	NA
I 8486358	I	8484439	8487053	.	0	.	3.03288	26.2176	25.108	8486358	CDS	D1081.9_WBcoding_3p_-_-554	D1081.9_WBcoding_3p_-_-554	D1081.6_WBcoding_3p_-_-3605	NA	NA	NA	NA	NA	NA	NA	NA	NA	NA	NA	NA	D1081.6_AGmRNA_3p_-_-3613	NA	NA	NA	NA
I 8491696	I	8487448	8494188	.	0	.	4.94065	66.7494	64.1999	8491696	AG1201	D1081.7_AGmRNA_3p_+_+738	D1081.7_WBcoding_3p_+_+764	D1081.8_WBcoding_3p_+_-4136	NA	NA	NA	NA	NA	NA	NA	NA	NA	NA	NA	NA	D1081.7_AGmRNA_3p_+_+738	D1081.8_AGmRNA_3p_+_-4152	NA	NA	NA	NA
I 8494737	I	8494297	8495923	.	0	.	2.98173	22.1955	21.1605	8494737	CDS	D1081.8_WBcoding_3p_+_-1095	D1081.8_WBcoding_3p_+_-1095	NA	NA	NA	NA	NA	NA	NA	NA	NA	NA	NA	NA	D1081.8_AGmRNA_3p_+_-1111	NA	NA	NA	NA
I 8510684	I	8508770	8511369	.	0	.	4.39011	49.5632	47.7542	8510684	AG1201	RIT1P.1059_AGncRNA_3p_+_+271	K02B12.3_WBcoding_3p_-_-1575	NA	NA	NA	NA	NA	NA	NA	NA	NA	NA	NA	NA	RIT1P.1059_AGncRNA_3p_+_+271	K02B12.3_AGmRNA_3p_-_-1605	NA	NA	NA	NA
I 8517725	I	8517598	8518298	.	0	.	2.37655	12.8338	11.9662	8517725	AG1201	K02B12.5_AGmRNA_3p_-_-274	K02B12.5_WBcoding_3p_-_-289	NA	NA	NA	NA	NA	NA	NA	NA	NA	NA	NA	NA	K02B12.5_AGmRNA_3p_-_-274	NA	NA	NA	NA
I 8520798	I	8520739	8520894	.	0	.	1.88615	6.1263	5.37421	8520798	AG1201	K02B12.9_AGmRNA_3p_+_-1161	K02B12.5_WBcoding_3p_-_-3362	NA	NA	NA	NA	NA	NA	NA	NA	NA	NA	NA	NA	K02B12.9_AGmRNA_3p_+_-1161	K02B12.5_AGmRNA_3p_-_-3347	NA	NA	NA	NA
I 8527800	I	8521527	8531428	.	0	.	4.59229	54.2336	52.2383	8527800	CDS	K02B12.7_WBcoding_3p_-_-1059	K02B12.7_WBcoding_3p_-_-1059	K02B12.8_WBcoding_3p_-_+1575	K02B12.9_WBcoding_3p_+_+5840	K02B12.5_WBcoding_3p_-_-10364	NA	NA	NA	NA	K02B12.t1_WBtRNA_3p_-_+2322	frag342_LUncRNA_3p_+_-2396	NA	NA	NA	NA	NA	NA	NA	NA	K02B12.7_AGmRNA_3p_-_-1074	K02B12.8_AGmRNA_3p_-_+1574	K02B12.9_AGmRNA_3p_+_+5841	K02B12.5_AGmRNA_3p_-_-10349	NA	NA	NA	NA
I 8550198	I	8550093	8550264	.	0	.	1.7508	5.131	4.39611	8550198	AG1201	T01H8.5_AGmRNA_3p_-_-684	T01H8.5_WBcoding_3p_-_-691	NA	NA	NA	NA	NA	NA	NA	NA	NA	NA	NA	NA	T01H8.5_AGmRNA_3p_-_-684	NA	NA	NA	NA
I 8550557	I	8550417	8550701	.	0	.	2.02019	7.8835	7.09744	8550557	AG1201	T01H8.5_AGmRNA_3p_-_-1043	T01H8.5_WBcoding_3p_-_-1050	NA	NA	NA	NA	NA	NA	NA	NA	NA	NA	NA	NA	T01H8.5_AGmRNA_3p_-_-1043	NA	NA	NA	NA
I 8551026	I	8550789	8551505	.	0	.	2.18108	9.80194	8.9855	8551026	AG1201	T01H8.5_AGmRNA_3p_-_-1512	T01H8.5_WBcoding_3p_-_-1519	NA	NA	NA	NA	NA	NA	NA	NA	NA	NA	NA	NA	T01H8.5_AGmRNA_3p_-_-1512	NA	NA	NA	NA
I 8553871	I	8553742	8554300	.	0	.	2.2817	10.7154	9.88096	8553871	AG1201	T01H8.5_AGmRNA_3p_-_-4357	T01H8.5_WBcoding_3p_-_-4364	NA	NA	NA	NA	NA	NA	NA	NA	NA	NA	NA	NA	T01H8.5_AGmRNA_3p_-_-4357	NA	NA	NA	NA
I 8555534	I	8555010	8555682	.	0	.	2.53999	14.8805	13.978	8555534	AG1201	T01H8.5_AGmRNA_3p_-_-6020	T01H8.5_WBcoding_3p_-_-6027	NA	NA	NA	NA	NA	NA	NA	NA	NA	NA	NA	NA	T01H8.5_AGmRNA_3p_-_-6020	NA	NA	NA	NA
I 8555962	I	8555770	8556079	.	0	.	2.39723	12.2675	11.4072	8555962	AG1201	T01H8.5_AGmRNA_3p_-_-6448	T01H8.5_WBcoding_3p_-_-6455	NA	NA	NA	NA	NA	NA	NA	NA	NA	NA	NA	NA	T01H8.5_AGmRNA_3p_-_-6448	NA	NA	NA	NA
I 8556400	I	8556168	8556978	.	0	.	2.26187	10.7651	9.93053	8556400	AG1201	T01H8.5_AGmRNA_3p_-_-6886	T01H8.5_WBcoding_3p_-_-6893	NA	NA	NA	NA	NA	NA	NA	NA	NA	NA	NA	NA	T01H8.5_AGmRNA_3p_-_-6886	NA	NA	NA	NA
I 8557318	I	8557224	8557382	.	0	.	2.20602	10.0292	9.20705	8557318	AG1201	T01H8.5_AGmRNA_3p_-_-7804	T01H8.5_WBcoding_3p_-_-7811	NA	NA	NA	NA	NA	NA	NA	NA	NA	NA	NA	NA	T01H8.5_AGmRNA_3p_-_-7804	NA	NA	NA	NA
I 8557682	I	8557607	8557909	.	0	.	2.21097	9.96509	9.14823	8557682	AG1201	T01H8.5_AGmRNA_3p_-_-8168	T01H8.5_WBcoding_3p_-_-8175	NA	NA	NA	NA	NA	NA	NA	NA	NA	NA	NA	NA	T01H8.5_AGmRNA_3p_-_-8168	NA	NA	NA	NA
I 8575076	I	8573992	8577316	.	0	.	4.15222	50.1107	48.2918	8575076	AG1201	T01H8.1_AGmRNA_3p_-_-1225	T01H8.1_WBcoding_3p_-_-1231	NA	NA	NA	NA	NA	NA	NA	NA	NA	NA	NA	NA	T01H8.1_AGmRNA_3p_-_-1225	RIT1P.1675_AGmRNA_3p_+_-2116	NA	NA	NA	NA
I 8577618	I	8577410	8577704	.	0	.	2.05064	7.87163	7.08564	8577618	AG1201	T01H8.1_AGmRNA_3p_-_-3767	T01H8.1_WBcoding_3p_-_-3773	NA	NA	NA	NA	NA	NA	NA	NA	NA	NA	NA	NA	T01H8.1_AGmRNA_3p_-_-3767	NA	NA	NA	NA
I 8578843	I	8577867	8580572	.	0	.	2.83566	21.2668	20.2502	8578843	AG1201	T01H8.1_AGmRNA_3p_-_-4992	T01H8.1_WBcoding_3p_-_-4998	NA	NA	NA	NA	NA	NA	NA	NA	NA	NA	NA	NA	T01H8.1_AGmRNA_3p_-_-4992	NA	NA	NA	NA
I 8580894	I	8580818	8581055	.	0	.	1.93511	6.58877	5.82591	8580894	CDS	NA	NA	NA	NA	NA	NA	NA	NA	NA	NA	NA	NA	NA	NA	NA	NA	NA
I 8585419	I	8585092	8586460	.	0	.	2.42942	13.096	12.222	8585419	CDS	R05D11.1_WBcoding_3p_-_-883	R05D11.1_WBcoding_3p_-_-883	NA	NA	NA	NA	NA	NA	NA	NA	NA	NA	NA	NA	R05D11.1_AGmRNA_3p_-_-998	NA	NA	NA	NA
I 8592676	I	8590970	8609348	.	0	.	5.57429	78.714	75.5403	8592676	CDS	R05D11.5_WBcoding_3p_+_-244	R05D11.5_WBcoding_3p_+_-244	R05D11.3_WBcoding_3p_+_+687	R05D11.9_WBcoding_3p_+_-3635	R05D11.6_WBcoding_3p_+_-6030	R05D11.4_WBcoding_3p_+_-8538	R05D11.7_WBcoding_3p_+_-9352	R05D11.8_WBcoding_3p_+_-12481	F43G9.1_WBcoding_3p_-_+13722	F43G9.13_WBcoding_3p_+_-13871	NA	NA	NA	NA	frag345_LUncRNA_3p_-_+16270	NA	NA	NA	NA	NA	NA	NA	NA	R05D11.5_AGmRNA_3p_+_-262	R05D11.3_AGmRNA_3p_+_+592	R05D11.9_AGmRNA_3p_+_-3654	R05D11.6_AGmRNA_3p_+_-5900	RIT1M.1500_AGncRNA_3p_-_+5910	R05D11.4_AGmRNA_3p_+_-8909	R05D11.7_AGmRNA_3p_+_-9350	R05D11.8_AGmRNA_3p_+_-12616	F43G9.1_AGmRNA_3p_-_+13882	F43G9.13_AGmRNA_3p_+_-14050	NA	NA	NA	NA
I 8611670	I	8609535	8615004	.	0	.	5.14105	67.565	64.9572	8611670	CDS	F43G9.2_WBcoding_3p_+_+618	F43G9.2_WBcoding_3p_+_+618	F43G9.4_WBcoding_3p_-_-782	F43G9.3_WBcoding_3p_-_+1052	NA	NA	NA	NA	NA	NA	NA	NA	NA	NA	NA	NA	F43G9.4_AGmRNA_3p_-_-702	F43G9.2_AGmRNA_3p_+_+900	F43G9.3_AGmRNA_3p_-_+1024	NA	NA	NA	NA
I 8615744	I	8615252	8616667	.	0	.	4.50564	52.2154	50.3022	8615744	CDS	F43G9.21_WBcoding_3p_-_+655	F43G9.21_WBcoding_3p_-_+655	F43G9.5_WBcoding_3p_+_-671	NA	NA	NA	NA	NA	NA	NA	NA	NA	NA	NA	NA	RIT1M.1417_AGncRNA_3p_-_+657	F43G9.5_AGmRNA_3p_+_-666	NA	NA	NA	NA
I 8636495	I	8636018	8637458	.	0	.	4.53995	54.2298	52.2383	8636495	AG1201	F43G9.11_AGmRNA_3p_+_+337	F43G9.9_WBcoding_3p_-_-381	F43G9.11_WBcoding_3p_+_+457	NA	NA	NA	NA	NA	NA	NA	NA	NA	NA	NA	NA	F43G9.11_AGmRNA_3p_+_+337	F43G9.9_AGmRNA_3p_-_-379	NA	NA	NA	NA
I 8639460	I	8638116	8647291	.	0	.	5.08329	66.1188	63.5812	8639460	AG1201	RIT1P.1874_AGncRNA_3p_+_+668	F43G9.10_WBcoding_3p_-_-956	F43G9.12_WBcoding_3p_+_-4933	VF39H2L.1_WBcoding_3p_+_-6840	F39H2.2_WBcoding_3p_+_-12315	NA	NA	NA	NA	NA	NA	NA	NA	NA	NA	NA	NA	RIT1P.1874_AGncRNA_3p_+_+668	F43G9.10_AGmRNA_3p_-_-955	F43G9.9_AGmRNA_3p_-_-3344	F43G9.12_AGmRNA_3p_+_-5031	VF39H2L.1_AGmRNA_3p_+_-6838	F39H2.2_AGmRNA_3p_+_-12459	NA	NA	NA	NA
I 8651252	I	8649703	8651771	.	0	.	4.17341	48.6476	46.8811	8651252	CDS	F39H2.2_WBcoding_3p_+_-523	F39H2.2_WBcoding_3p_+_-523	NA	NA	NA	NA	NA	NA	NA	NA	NA	NA	NA	NA	F39H2.2_AGmRNA_3p_+_-667	NA	NA	NA	NA
I 8663256	I	8660717	8664104	.	0	.	3.99572	41.0403	39.5407	8663256	AG1201	F39H2.5_AGmRNA_3p_+_+88	F39H2.5_WBcoding_3p_+_-114	F39H2.4_WBcoding_3p_-_-212	NA	NA	NA	NA	NA	NA	NA	NA	NA	NA	NA	NA	F39H2.5_AGmRNA_3p_+_+88	F39H2.4_AGmRNA_3p_-_-101	NA	NA	NA	NA
I 8668778	I	8664863	8670119	.	0	.	4.61064	57.0561	54.9428	8668778	CDS	K07A12.1_WBcoding_3p_+_-1004	K07A12.1_WBcoding_3p_+_-1004	K07A12.8_WBcoding_3p_-_+1194	F39H2.3_WBcoding_3p_+_+2287	NA	NA	NA	NA	NA	NA	NA	NA	NA	NA	NA	NA	K07A12.8_AGmRNA_3p_-_+1014	K07A12.1_AGmRNA_3p_+_-1076	F39H2.3_AGmRNA_3p_+_+2276	NA	NA	NA	NA
I 8678502	I	8676783	8681529	.	0	.	4.2535	52.6577	50.7347	8678502	AG1201	K07A12.2_AGmRNA_3p_-_-1842	K07A12.2_WBcoding_3p_-_-1845	NA	NA	NA	NA	frag352_LUncRNA_3p_-_+2068	NA	NA	NA	NA	NA	NA	NA	NA	K07A12.2_AGmRNA_3p_-_-1842	NA	NA	NA	NA
I 8690607	I	8687482	8696359	.	0	.	6.06529	91.9572	88.0146	8690607	AG1201	K07A12.7_AGmRNA_3p_-_+426	K07A12.7_WBcoding_3p_-_+429	K07A12.5_WBcoding_3p_-_+2838	K07A12.3_WBcoding_3p_+_-2856	K07A12.4_WBcoding_3p_-_-2982	F39H11.5_WBcoding_3p_-_+4590	NA	NA	NA	NA	NA	NA	NA	NA	NA	NA	NA	NA	K07A12.7_AGmRNA_3p_-_+426	RIT1P.497_AGncRNA_3p_+_-1770	K07A12.5_AGmRNA_3p_-_+2838	K07A12.3_AGmRNA_3p_+_-2855	K07A12.4_AGmRNA_3p_-_-2993	F39H11.5_AGmRNA_3p_-_+4750	NA	NA	NA	NA
I 8700359	I	8696598	8702281	.	0	.	5.16496	77.3244	74.226	8700359	CDS	F39H11.1_WBcoding_3p_+_+2228	F39H11.1_WBcoding_3p_+_+2228	F39H11.2_WBcoding_3p_-_-2442	NA	NA	NA	NA	NA	NA	NA	NA	NA	NA	NA	NA	F39H11.1_AGmRNA_3p_+_+2730	F39H11.2_AGmRNA_3p_-_-2802	NA	NA	NA	NA
I 8704648	I	8702472	8706056	.	0	.	4.18827	53.5215	51.5695	8704648	CDS	C36B1.1_WBcoding_3p_-_+1033	C36B1.1_WBcoding_3p_-_+1033	F39H11.3_WBcoding_3p_+_-1142	NA	NA	NA	NA	NA	NA	NA	NA	NA	NA	NA	NA	C36B1.1_AGmRNA_3p_-_+1151	F39H11.3_AGmRNA_3p_+_-1165	NA	NA	NA	NA
I 8727749	I	8726829	8731671	.	0	.	5.72429	84.6171	81.1395	8727749	AG1201	RIT1P.1276_AGncRNA_3p_+_+537	C36B1.4_WBcoding_3p_-_-541	C36B1.3_WBcoding_3p_+_-2315	C36B1.13_WBcoding_3p_-_+3150	C36B1.14_WBcoding_3p_+_-3167	NA	NA	NA	NA	frag354_LUncRNA_3p_-_+831	NA	NA	NA	NA	NA	NA	NA	NA	RIT1P.1276_AGncRNA_3p_+_+537	C36B1.4_AGmRNA_3p_-_-840	C36B1.3_AGmRNA_3p_+_-2501	C36B1.13_AGmRNA_3p_-_+3115	C36B1.14_AGmRNA_3p_+_-3166	NA	NA	NA	NA
I 8735020	I	8733144	8735835	.	0	.	4.67893	56.2763	54.1962	8735020	CDS	C36B1.6_WBcoding_3p_+_+1590	C36B1.6_WBcoding_3p_+_+1590	C36B1.5_WBcoding_3p_-_-1613	NA	NA	NA	NA	NA	NA	NA	NA	NA	NA	NA	NA	C36B1.6_AGmRNA_3p_+_+1592	C36B1.5_AGmRNA_3p_-_-1613	NA	NA	NA	NA
I 8738881	I	8735920	8743138	.	0	.	5.08329	66.1188	63.5812	8738881	CDS	C36B1.7_WBcoding_3p_+_+1852	C36B1.7_WBcoding_3p_+_+1852	C36B1.8_WBcoding_3p_+_-3677	NA	NA	NA	NA	NA	NA	NA	NA	NA	NA	NA	NA	C36B1.7_AGmRNA_3p_+_+1855	C36B1.9_AGmRNA_3p_-_+3663	C36B1.8_AGmRNA_3p_+_-3678	NA	NA	NA	NA
I 8745149	I	8743298	8746085	.	0	.	3.03829	22.6202	21.5834	8745149	CDS	C36B1.9_WBcoding_3p_-_-1306	C36B1.9_WBcoding_3p_-_-1306	NA	NA	NA	NA	NA	NA	NA	NA	NA	NA	NA	NA	C36B1.9_AGmRNA_3p_-_-2605	NA	NA	NA	NA
I 8746588	I	8746467	8746644	.	0	.	2.02176	7.54189	6.76172	8746588	CDS	C36B1.9_WBcoding_3p_-_-2745	C36B1.9_WBcoding_3p_-_-2745	NA	NA	NA	NA	NA	NA	NA	NA	NA	NA	NA	NA	C36B1.9_AGmRNA_3p_-_-4044	NA	NA	NA	NA
I 8754016	I	8752056	8757711	.	0	.	4.62117	54.9118	52.8886	8754016	AG1201	C36B1.12_AGmRNA_3p_+_-1654	C36B1.12_WBcoding_3p_+_-1656	C36B1.11_WBcoding_3p_-_+1821	NA	NA	NA	NA	NA	NA	NA	NA	NA	NA	NA	NA	C36B1.12_AGmRNA_3p_+_-1654	C36B1.11_AGmRNA_3p_-_+1824	NA	NA	NA	NA
I 8758748	I	8757843	8759996	.	0	.	4.54994	53.3934	51.4423	8758748	AG1201	DY3.1_AGmRNA_3p_-_+284	DY3.1_WBcoding_3p_-_+439	DY3.8_WBcoding_3p_-_-603	NA	NA	NA	NA	NA	NA	NA	NA	NA	NA	NA	NA	DY3.1_AGmRNA_3p_-_+284	DY3.8_AGmRNA_3p_-_-622	NA	NA	NA	NA
I 8762069	I	8761924	8762235	.	0	.	2.51007	14.8589	13.9565	8762069	AG1201	DY3.2_AGmRNA_3p_+_-3552	NA	NA	NA	NA	NA	NA	NA	NA	NA	NA	NA	NA	DY3.2_AGmRNA_3p_+_-3552	NA	NA	NA	NA
I 8764334	I	8762321	8765617	.	0	.	5.20583	79.0065	75.8264	8764334	AG1201	DY3.2_AGmRNA_3p_+_-1287	DY3.2_WBcoding_3p_+_-1293	NA	NA	NA	NA	NA	NA	NA	NA	NA	NA	NA	NA	DY3.2_AGmRNA_3p_+_-1287	NA	NA	NA	NA
I 8767090	I	8766989	8767195	.	0	.	1.90623	6.28335	5.52614	8767090	CDS	DY3.3_WBcoding_3p_-_-77	DY3.3_WBcoding_3p_-_-77	NA	NA	NA	NA	NA	NA	NA	NA	NA	NA	NA	NA	DY3.3_AGmRNA_3p_-_-260	DY3.4_AGmRNA_3p_+_-4084	NA	NA	NA	NA
I 8768168	I	8767859	8768304	.	0	.	2.72568	17.7038	16.755	8768168	CDS	DY3.3_WBcoding_3p_-_-1155	DY3.3_WBcoding_3p_-_-1155	NA	NA	NA	NA	NA	NA	NA	NA	NA	NA	NA	NA	DY3.3_AGmRNA_3p_-_-1338	DY3.4_AGmRNA_3p_+_-3006	NA	NA	NA	NA
I 8769299	I	8768452	8770128	.	0	.	2.85935	19.2581	18.2772	8769299	AG1201	DY3.4_AGmRNA_3p_+_-1875	DY3.4_WBcoding_3p_+_-1946	NA	NA	NA	NA	NA	NA	NA	NA	NA	NA	NA	NA	DY3.4_AGmRNA_3p_+_-1875	NA	NA	NA	NA
I 8770934	I	8770434	8771253	.	0	.	2.12586	9.09733	8.2929	8770934	AG1201	DY3.5_AGmRNA_3p_-_+240	DY3.4_WBcoding_3p_+_-311	NA	NA	NA	NA	NA	NA	NA	NA	NA	NA	NA	NA	DY3.5_AGmRNA_3p_-_+240	DY3.4_AGmRNA_3p_+_-240	NA	NA	NA	NA
I 8795370	I	8793000	8797166	.	0	.	4.62797	61.1896	58.8875	8795370	AG1201	DY3.7_AGmRNA_3p_+_-1812	DY3.7_WBcoding_3p_+_-1917	NA	NA	NA	NA	NA	NA	NA	NA	NA	NA	NA	NA	DY3.7_AGmRNA_3p_+_-1812	NA	NA	NA	NA
I 8805698	I	8801138	8807957	.	0	.	5.37211	73.446	70.5388	8805698	ncRNA	F36A2.1e_WBnc_3p_-_-572	F36A2.1_WBcoding_3p_-_-902	F36A2.2_WBcoding_3p_-_-4011	F36A2.3_WBcoding_3p_+_+4043	NA	NA	NA	NA	F36A2.1e_WBnc_3p_-_-572	NA	NA	NA	NA	NA	NA	NA	NA	F36A2.1_AGmRNA_3p_-_-905	RIT1P.860_AGncRNA_3p_+_+1676	F36A2.3_AGmRNA_3p_+_+4035	F36A2.2_AGmRNA_3p_-_-4092	NA	NA	NA	NA
I 8809254	I	8808745	8811222	.	0	.	3.46588	30.0901	28.8866	8809254	CDS	F36A2.4_WBcoding_3p_-_-268	F36A2.4_WBcoding_3p_-_-268	F36A2.8_WBcoding_3p_+_-4040	NA	NA	NA	NA	NA	NA	NA	NA	NA	NA	NA	NA	F36A2.4_AGmRNA_3p_-_-318	F36A2.8_AGmRNA_3p_+_-4038	NA	NA	NA	NA
I 8812992	I	8811635	8813252	.	0	.	2.62829	15.6131	14.6962	8812992	AG1201	F36A2.8_AGmRNA_3p_+_-300	F36A2.8_WBcoding_3p_+_-302	F36A2.4_WBcoding_3p_-_-4006	NA	NA	NA	NA	NA	NA	NA	NA	NA	NA	NA	NA	F36A2.8_AGmRNA_3p_+_-300	F36A2.4_AGmRNA_3p_-_-4056	NA	NA	NA	NA
I 8815870	I	8813669	8816323	.	0	.	5.63205	80.2395	76.9832	8815870	AG1201	F36A2.6_AGmRNA_3p_-_-313	F36A2.6_WBcoding_3p_-_-364	F36A2.7_WBcoding_3p_+_+680	NA	NA	NA	NA	NA	NA	NA	NA	NA	NA	NA	NA	F36A2.6_AGmRNA_3p_-_-313	F36A2.7_AGmRNA_3p_+_+892	NA	NA	NA	NA
I 8818108	I	8816841	8821301	.	0	.	4.47676	51.5481	49.6616	8818108	AG1201	RIT1M.530_AGncRNA_3p_-_-827	F36A2.10_WBcoding_3p_-_+1297	F36A2.9_WBcoding_3p_+_-3245	NA	NA	NA	NA	NA	NA	NA	NA	NA	NA	NA	NA	RIT1M.530_AGncRNA_3p_-_-827	F36A2.10_AGmRNA_3p_-_+1384	F36A2.9_AGmRNA_3p_+_-3244	NA	NA	NA	NA
I 8837320	I	8827729	8839011	.	0	.	5.14786	74.5413	71.5909	8837320	CDS	F36A2.13_WBcoding_3p_-_-9283	F36A2.13_WBcoding_3p_-_-9283	NA	NA	NA	NA	NA	NA	NA	NA	NA	NA	NA	NA	F36A2.13_AGmRNA_3p_-_-9322	NA	NA	NA	NA
I 8848555	I	8845753	8851129	.	0	.	4.17428	52.1568	50.2588	8848555	AG1201	F29D10.4_AGmRNA_3p_-_-2754	F29D10.4_WBcoding_3p_-_-2755	NA	NA	NA	NA	NA	NA	NA	NA	NA	NA	NA	NA	F29D10.4_AGmRNA_3p_-_-2754	NA	NA	NA	NA
I 8910601	I	8902577	8916979	.	0	.	5.19393	71.1541	68.3833	8910601	ncRNA	frag362_LUncRNA_3p_-_-1223	T08G11.1_WBcoding_3p_-_-4969	T08G11.4_WBcoding_3p_-_-7862	NA	NA	NA	NA	frag362_LUncRNA_3p_-_-1223	NA	NA	NA	NA	NA	NA	NA	NA	T08G11.1_AGmRNA_3p_-_-4961	T08G11.4_AGmRNA_3p_-_-7861	NA	NA	NA	NA
I 8951159	I	8950304	8952068	.	0	.	3.81246	37.0082	35.6246	8951159	CDS	F53B6.5_WBcoding_3p_+_+113	F53B6.5_WBcoding_3p_+_+113	F53B6.13_WBcoding_3p_-_-1599	F53B6.7_WBcoding_3p_+_-3228	NA	NA	NA	NA	NA	NA	NA	NA	NA	NA	NA	NA	F53B6.5_AGmRNA_3p_+_+113	RIT1P.544_AGmRNA_3p_+_-990	RIT1M.135_AGncRNA_3p_-_-1486	RIT1P.1855_AGncRNA_3p_+_-1535	F53B6.7_AGmRNA_3p_+_-3228	NA	NA	NA	NA
I 8968472	I	8962085	8973645	.	0	.	5.40099	74.1917	71.248	8968472	CDS	F32H2.2_WBcoding_3p_+_+1475	F32H2.2_WBcoding_3p_+_+1475	F32H2.3_WBcoding_3p_-_-1504	F32H2.1_WBcoding_3p_+_+2349	F32H2.10_WBcoding_3p_+_-2552	F32H2.4_WBcoding_3p_+_-4563	F32H2.12_WBcoding_3p_-_+4587	NA	NA	NA	NA	NA	NA	NA	NA	NA	NA	NA	NA	F32H2.3_AGmRNA_3p_-_-1494	F32H2.2_AGmRNA_3p_+_+1533	F32H2.1_AGmRNA_3p_+_+2167	F32H2.10_AGmRNA_3p_+_-2658	F32H2.4_AGmRNA_3p_+_-4563	F32H2.12_AGmRNA_3p_-_+4587	NA	NA	NA	NA
I 9002817	I	9001466	9004123	.	0	.	4.15905	44.3962	42.7765	9002817	ncRNA	frag368_LUncRNA_3p_+_+772	F36F2.4_WBcoding_3p_-_-913	F36F2.7_WBcoding_3p_-_-2727	NA	NA	NA	NA	frag368_LUncRNA_3p_+_+772	NA	NA	NA	NA	NA	NA	NA	NA	RIT1P.1552_AGncRNA_3p_+_+911	F36F2.4_AGmRNA_3p_-_-911	RIT1P.841_AGncRNA_3p_+_-1690	F36F2.7_AGmRNA_3p_-_-2670	NA	NA	NA	NA
I 9012340	I	9004611	9013916	.	0	.	5.16993	68.2918	65.6465	9012340	CDS	F36F2.3_WBcoding_3p_-_-3293	F36F2.3_WBcoding_3p_-_-3293	F36F2.6_WBcoding_3p_-_-7784	NA	NA	NA	NA	NA	NA	NA	NA	21ur-12977_WB21uRNA_3p_+_+3802	NA	NA	NA	NA	F36F2.3_AGmRNA_3p_-_-3347	F36F2.6_AGmRNA_3p_-_-7875	NA	NA	NA	NA
I 9064036	I	9060173	9064597	.	0	.	4.62117	54.9118	52.8886	9064036	CDS	W06D4.5_WBcoding_3p_-_-328	W06D4.5_WBcoding_3p_-_-328	W06D4.4_WBcoding_3p_-_-3559	W06D4.3_WBcoding_3p_+_+3589	NA	NA	NA	NA	NA	NA	NA	NA	NA	NA	NA	NA	W06D4.5_AGmRNA_3p_-_-773	W06D4.4_AGmRNA_3p_-_-3481	W06D4.3_AGmRNA_3p_+_+3551	NA	NA	NA	NA
I 9065872	I	9065086	9070493	.	0	.	3.57999	35.4756	34.1395	9065872	CDS	W06D4.6_WBcoding_3p_+_-4407	W06D4.6_WBcoding_3p_+_-4407	T06D10.1_WBcoding_3p_-_+4520	NA	NA	NA	NA	NA	NA	NA	NA	NA	NA	NA	NA	T06D10.1_AGmRNA_3p_-_+4518	W06D4.6_AGmRNA_3p_+_-4737	NA	NA	NA	NA
I 9071055	I	9070803	9071372	.	0	.	3.06152	22.6748	21.6304	9071055	CDS	T06D10.1_WBcoding_3p_-_-663	T06D10.1_WBcoding_3p_-_-663	NA	NA	NA	NA	NA	NA	NA	NA	NA	NA	NA	NA	T06D10.1_AGmRNA_3p_-_-665	NA	NA	NA	NA
I 9079654	I	9077511	9079948	.	0	.	4.21682	45.6704	44.0057	9079654	AG1201	RIT1P.1748_AGmRNA_3p_+_+181	T06D10.2_WBcoding_3p_-_-2095	NA	NA	NA	NA	NA	NA	NA	NA	NA	NA	NA	NA	RIT1P.1748_AGmRNA_3p_+_+181	T06D10.2_AGmRNA_3p_-_-2096	NA	NA	NA	NA
I 9098903	I	9098734	9099315	.	0	.	2.2716	11.4326	10.5908	9098903	ncRNA	frag377_LUncRNA_3p_-_+104	W10D5.1_WBcoding_3p_+_-1276	NA	NA	NA	NA	frag377_LUncRNA_3p_-_+104	NA	NA	NA	NA	NA	NA	NA	NA	W10D5.1_AGmRNA_3p_+_-1956	NA	NA	NA	NA
I 9102859	I	9101263	9106255	.	0	.	4.28609	49.797	47.9827	9102859	ncRNA	W10D5.3b_WBnc_3p_-_-1336	W10D5.3_WBcoding_3p_-_-2012	NA	NA	NA	NA	W10D5.3b_WBnc_3p_-_-1336	NA	NA	NA	NA	NA	NA	NA	NA	W10D5.3_AGmRNA_3p_-_-2020	NA	NA	NA	NA
I 9107208	I	9106366	9108114	.	0	.	3.98576	40.6461	39.1516	9107208	ncRNA	W10D5.3b_WBnc_3p_-_-5685	W10D5.3_WBcoding_3p_-_-6361	NA	NA	NA	NA	W10D5.3b_WBnc_3p_-_-5685	NA	NA	NA	NA	NA	NA	NA	NA	W10D5.3_AGmRNA_3p_-_-6369	NA	NA	NA	NA
I 9108395	I	9108209	9108865	.	0	.	2.48388	13.4854	12.6047	9108395	CDS	W10D5.2_WBcoding_3p_-_-229	W10D5.2_WBcoding_3p_-_-229	NA	NA	NA	NA	NA	NA	NA	NA	NA	NA	NA	NA	W10D5.2_AGmRNA_3p_-_-229	NA	NA	NA	NA
I 9109752	I	9108994	9111066	.	0	.	4.11523	43.8728	42.2733	9109752	CDS	W10D5.2_WBcoding_3p_-_-1586	W10D5.2_WBcoding_3p_-_-1586	NA	NA	NA	NA	NA	NA	NA	NA	NA	NA	NA	NA	W10D5.2_AGmRNA_3p_-_-1586	NA	NA	NA	NA
I 9113191	I	9112815	9113502	.	0	.	2.25282	10.3405	9.51238	9113191	CDS	NA	NA	NA	NA	NA	NA	NA	NA	NA	NA	NA	NA	NA	NA	NA	NA	NA
I 9115500	I	9115309	9115648	.	0	.	2.2363	10.5278	9.6991	9115500	AG1201	RIT1M.1184_AGncRNA_3p_-_-79	NA	NA	NA	NA	NA	NA	NA	NA	NA	NA	NA	NA	RIT1M.1184_AGncRNA_3p_-_-79	NA	NA	NA	NA
I 9116185	I	9116113	9116309	.	0	.	1.91686	6.75405	5.99061	9116185	AG1201	RIT1M.1184_AGncRNA_3p_-_-764	NA	NA	NA	NA	NA	NA	NA	NA	NA	NA	NA	NA	RIT1M.1184_AGncRNA_3p_-_-764	NA	NA	NA	NA
I 9117332	I	9117259	9117450	.	0	.	1.8018	5.46778	4.72721	9117332	CDS	NA	NA	NA	NA	NA	NA	NA	NA	NA	NA	NA	NA	NA	NA	NA	NA	NA
I 9119929	I	9117668	9121955	.	0	.	5.12166	68.4035	65.7562	9119929	CDS	ZK858.1_WBcoding_3p_+_-1825	ZK858.1_WBcoding_3p_+_-1825	NA	NA	NA	NA	NA	NA	NA	NA	NA	NA	NA	NA	ZK858.1_AGmRNA_3p_+_-3249	NA	NA	NA	NA
I 9122911	I	9122754	9123053	.	0	.	2.3871	12.6838	11.8168	9122911	AG1201	RIT1P.1425_AGncRNA_3p_+_-173	NA	NA	NA	NA	NA	NA	NA	NA	NA	NA	NA	NA	RIT1P.1425_AGncRNA_3p_+_-173	RIT1P.253_AGncRNA_3p_+_-267	ZK858.1_AGmRNA_3p_+_-267	RIT1P.1702_AGncRNA_3p_+_-587	NA	NA	NA	NA
I 9123496	I	9123179	9123618	.	0	.	2.29151	11.2746	10.4333	9123496	AG1201	RIT1P.1702_AGncRNA_3p_+_-2	ZK858.2_WBcoding_3p_-_-325	NA	NA	NA	NA	NA	NA	NA	NA	NA	NA	NA	NA	RIT1P.1702_AGncRNA_3p_+_-2	ZK858.2_AGmRNA_3p_-_-303	NA	NA	NA	NA
I 9125833	I	9125772	9125964	.	0	.	2.13729	8.89584	8.09202	9125833	CDS	ZK858.8_WBcoding_3p_+_-246	ZK858.8_WBcoding_3p_+_-246	NA	NA	NA	NA	NA	NA	NA	NA	NA	NA	NA	NA	ZK858.8_AGmRNA_3p_+_-307	NA	NA	NA	NA
I 9126764	I	9126171	9127158	.	0	.	3.71482	35.1065	33.7846	9126764	AG1201	ZK858.3_AGmRNA_3p_-_-631	ZK858.3_WBcoding_3p_-_-634	NA	NA	NA	NA	NA	NA	NA	NA	NA	NA	NA	NA	ZK858.3_AGmRNA_3p_-_-631	NA	NA	NA	NA
I 9128876	I	9128830	9129001	.	0	.	2.10841	8.54867	7.7508	9128876	CDS	NA	NA	NA	NA	NA	NA	NA	NA	NA	NA	NA	NA	NA	NA	NA	NA	NA
I 9134793	I	9132193	9138131	.	0	.	4.13017	43.7636	42.1657	9134793	AG1201	ZK858.4_AGmRNA_3p_+_-924	ZK858.4_WBcoding_3p_+_-949	ZK858.5_WBcoding_3p_-_+964	NA	NA	NA	NA	NA	NA	NA	NA	NA	NA	NA	NA	ZK858.4_AGmRNA_3p_+_-924	ZK858.5_AGmRNA_3p_-_+947	RIT1P.799_AGncRNA_3p_+_-1255	NA	NA	NA	NA
I 9139878	I	9138219	9141598	.	0	.	4.47711	61.3113	59.0059	9139878	ncRNA	frag378_LUncRNA_3p_+_+566	ZK858.6_WBcoding_3p_-_-1618	ZK858.5_WBcoding_3p_-_-4121	NA	NA	NA	NA	frag378_LUncRNA_3p_+_+566	NA	NA	NA	NA	NA	NA	NA	NA	ZK858.6_AGmRNA_3p_-_-1477	ZK858.5_AGmRNA_3p_-_-4138	NA	NA	NA	NA
I 9143452	I	9141683	9144806	.	0	.	4.47676	51.5481	49.6616	9143452	AG1201	ZK858.7_AGmRNA_3p_-_-1529	ZK858.7_WBcoding_3p_-_-1530	ZK858.6_WBcoding_3p_-_-5192	NA	NA	NA	NA	NA	NA	NA	NA	NA	NA	NA	NA	ZK858.7_AGmRNA_3p_-_-1529	ZK858.6_AGmRNA_3p_-_-5051	NA	NA	NA	NA
I 9145449	I	9145403	9145563	.	0	.	2.13729	8.89584	8.09202	9145449	AG1201	ZK858.6_AGmRNA_3p_-_-7048	ZK858.6_WBcoding_3p_-_-7189	NA	NA	NA	NA	NA	NA	NA	NA	NA	NA	NA	NA	ZK858.6_AGmRNA_3p_-_-7048	NA	NA	NA	NA
I 9162775	I	9158529	9163286	.	0	.	4.96776	63.2558	60.8569	9162775	CDS	F25H5.5_WBcoding_3p_-_-2894	F25H5.5_WBcoding_3p_-_-2894	F25H5.6_WBcoding_3p_-_-3767	F25H5.10_WBcoding_3p_+_+3796	NA	NA	NA	NA	NA	NA	NA	NA	NA	NA	NA	NA	F25H5.7_AGmRNA_3p_+_+3677	F25H5.5_AGmRNA_3p_-_-3757	gF25H5.10_AGmRNA_3p_+_+3796	NA	NA	NA	NA
I 9165136	I	9163554	9166796	.	0	.	6.25505	100.449	95.975	9165136	AG1201	RIT1M.1731_AGmRNA_3p_-_-30	F25H5.4_WBcoding_3p_+_-1809	NA	NA	NA	NA	NA	NA	NA	NA	NA	NA	NA	NA	RIT1M.1731_AGmRNA_3p_-_-30	RIT1M.1775_AGncRNA_3p_-_-30	RIT1M.1799_AGncRNA_3p_-_-30	RIT1M.944_AGncRNA_3p_-_-30	F25H5.4_AGmRNA_3p_+_-1701	NA	NA	NA	NA
I 9170335	I	9167957	9172273	.	0	.	3.26715	27.1849	26.0532	9170335	AG1201	RIT1M.1760_AGncRNA_3p_-_-1803	F25H5.3_WBcoding_3p_+_-7155	NA	NA	NA	NA	NA	NA	NA	NA	NA	NA	NA	NA	RIT1M.1760_AGncRNA_3p_-_-1803	F25H5.3_AGmRNA_3p_+_-7322	NA	NA	NA	NA
I 9172490	I	9172351	9172817	.	0	.	2.54164	14.322	13.4272	9172490	CDS	F25H5.3_WBcoding_3p_+_-5000	F25H5.3_WBcoding_3p_+_-5000	NA	NA	NA	NA	NA	NA	NA	NA	NA	NA	NA	NA	F25H5.3_AGmRNA_3p_+_-5167	NA	NA	NA	NA
I 9175344	I	9173124	9177695	.	0	.	5.19882	69.021	66.3393	9175344	ncRNA	F25H5.9_WBsnoRNA_3p_+_-1102	F25H5.3_WBcoding_3p_+_-2146	F25H5.8_WBcoding_3p_-_+2207	NA	NA	NA	NA	F25H5.9_WBsnoRNA_3p_+_-1102	NA	NA	NA	NA	NA	NA	NA	NA	F25H5.8_AGmRNA_3p_-_+1866	F25H5.3_AGmRNA_3p_+_-2313	NA	NA	NA	NA
I 9221592	I	9221542	9221701	.	0	.	1.99288	7.21812	6.44374	9221592	CDS	NA	NA	NA	NA	NA	NA	NA	NA	NA	NA	NA	NA	NA	NA	NA	NA	NA
I 9225978	I	9221782	9226570	.	0	.	5.39459	74.1102	71.1882	9225978	CDS	C45G3.1_WBcoding_3p_-_-4159	C45G3.1_WBcoding_3p_-_-4159	NA	NA	NA	NA	NA	NA	NA	NA	NA	NA	NA	NA	C45G3.1_AGmRNA_3p_-_-4165	NA	NA	NA	NA
I 9228010	I	9226931	9233978	.	0	.	5.16993	68.2918	65.6465	9228010	CDS	C45G3.3_WBcoding_3p_+_-144	C45G3.3_WBcoding_3p_+_-144	VF36H2L.1_WBcoding_3p_-_+4050	C45G3.5_WBcoding_3p_+_-4080	NA	NA	NA	NA	NA	NA	NA	NA	NA	NA	NA	NA	C45G3.3_AGmRNA_3p_+_-145	VF36H2L.1_AGmRNA_3p_-_+4054	C45G3.5_AGmRNA_3p_+_-4076	NA	NA	NA	NA
I 9237121	I	9234081	9242159	.	0	.	4.83376	65.3167	62.8375	9237121	AG1201	RIT1P.1574_AGmRNA_3p_+_-381	F36H2.1_WBcoding_3p_-_-2957	NA	NA	NA	NA	NA	NA	NA	NA	NA	NA	NA	NA	RIT1P.1574_AGmRNA_3p_+_-381	F36H2.1_AGmRNA_3p_-_-2954	NA	NA	NA	NA
I 9243127	I	9243039	9243227	.	0	.	2.02176	7.54189	6.76172	9243127	AG1201	RIT1M.1745_AGncRNA_3p_-_-886	F36H2.1_WBcoding_3p_-_-8963	NA	NA	NA	NA	NA	NA	NA	NA	NA	NA	NA	NA	RIT1M.1745_AGncRNA_3p_-_-886	F36H2.1_AGmRNA_3p_-_-8960	NA	NA	NA	NA
I 9248186	I	9244315	9249265	.	0	.	4.10129	43.1339	41.5575	9248186	CDS	F36H2.2_WBcoding_3p_-_-2168	F36H2.2_WBcoding_3p_-_-2168	F36H2.1_WBcoding_3p_-_-14022	NA	NA	NA	NA	NA	NA	NA	NA	NA	NA	NA	NA	F36H2.2_AGmRNA_3p_-_-2194	F36H2.1_AGmRNA_3p_-_-14019	NA	NA	NA	NA
I 9273006	I	9271606	9273979	.	0	.	4.2457	46.3119	44.6242	9273006	CDS	F14B4.2_WBcoding_3p_-_-1570	F14B4.2_WBcoding_3p_-_-1570	NA	NA	NA	NA	NA	NA	NA	NA	NA	NA	NA	NA	F14B4.2_AGmRNA_3p_-_-1580	NA	NA	NA	NA
I 9284222	I	9280568	9286800	.	0	.	4.83151	62.5607	60.1943	9284222	AG1201	F14B4.3_AGmRNA_3p_-_-3267	F14B4.3_WBcoding_3p_-_-3268	NA	NA	NA	NA	NA	NA	NA	NA	NA	NA	NA	NA	F14B4.3_AGmRNA_3p_-_-3267	NA	NA	NA	NA
I 9291833	I	9287417	9294361	.	0	.	4.50564	52.2154	50.3022	9291833	CDS	F26H9.1_WBcoding_3p_+_+1689	F26H9.1_WBcoding_3p_+_+1689	F26H9.2_WBcoding_3p_-_-2097	NA	NA	NA	NA	NA	NA	NA	NA	NA	NA	NA	NA	F26H9.1_AGmRNA_3p_+_+2042	F26H9.2_AGmRNA_3p_-_-2096	NA	NA	NA	NA
I 9306465	I	9305515	9306870	.	0	.	4.15905	44.3962	42.7765	9306465	CDS	F26H9.4_WBcoding_3p_-_-723	F26H9.4_WBcoding_3p_-_-723	NA	NA	NA	NA	NA	NA	NA	NA	NA	NA	NA	NA	F26H9.4_AGmRNA_3p_-_-726	NA	NA	NA	NA
I 9309269	I	9308014	9314416	.	0	.	4.53452	52.8854	50.9451	9309269	CDS	F26H9.6_WBcoding_3p_+_-944	F26H9.6_WBcoding_3p_+_-944	F26H9.5_WBcoding_3p_-_+3367	F26H9.7_WBcoding_3p_+_-4004	NA	NA	NA	NA	NA	NA	NA	NA	NA	NA	NA	NA	F26H9.6_AGmRNA_3p_+_-1050	RIT1M.1828_AGncRNA_3p_-_-1787	F26H9.5_AGmRNA_3p_-_+3358	F26H9.7_AGmRNA_3p_+_-3371	NA	NA	NA	NA
I 9341609	I	9335723	9342192	.	0	.	5.34323	72.7026	69.8334	9341609	CDS	C12C8.3_WBcoding_3p_-_-5845	C12C8.3_WBcoding_3p_-_-5845	NA	NA	NA	NA	NA	NA	NA	NA	NA	NA	NA	NA	C12C8.3_AGmRNA_3p_-_-6812	NA	NA	NA	NA
I 9342440	I	9342360	9342517	.	0	.	2.33947	11.481	10.6338	9342440	CDS	C12C8.3_WBcoding_3p_-_-6676	C12C8.3_WBcoding_3p_-_-6676	NA	NA	NA	NA	NA	NA	NA	NA	NA	NA	NA	NA	C12C8.3_AGmRNA_3p_-_-7643	NA	NA	NA	NA
I 9364295	I	9363979	9364360	.	0	.	2.19506	9.60711	8.79127	9364295	CDS	M04C9.5_WBcoding_3p_+_+123	M04C9.5_WBcoding_3p_+_+123	F16A11.3_WBcoding_3p_-_-128	NA	NA	NA	NA	NA	NA	NA	NA	NA	NA	NA	NA	M04C9.5_AGmRNA_3p_+_-1342	NA	NA	NA	NA
I 9366320	I	9364522	9372461	.	0	.	5.14105	67.565	64.9572	9366320	ncRNA	frag385_LUncRNA_3p_+_-297	F16A11.3_WBcoding_3p_-_-2153	NA	NA	NA	NA	frag385_LUncRNA_3p_+_-297	NA	NA	NA	NA	NA	NA	NA	NA	M04C9.5_AGmRNA_3p_+_+683	F16A11.3_AGmRNA_3p_-_-1551	RIT1P.1936_AGncRNA_3p_+_-5859	NA	NA	NA	NA
I 9373165	I	9373091	9373369	.	0	.	2.05064	7.87163	7.08564	9373165	AG1201	RIT1P.444_AGmRNA_3p_+_-2653	F16A11.3_WBcoding_3p_-_-8998	NA	NA	NA	NA	NA	NA	NA	NA	NA	NA	NA	NA	RIT1P.444_AGmRNA_3p_+_-2653	F16A11.3_AGmRNA_3p_-_-8396	NA	NA	NA	NA
I 9373609	I	9373506	9373658	.	0	.	1.84847	5.69142	4.94547	9373609	AG1201	RIT1P.444_AGmRNA_3p_+_-2209	F16A11.3_WBcoding_3p_-_-9442	NA	NA	NA	NA	NA	NA	NA	NA	NA	NA	NA	NA	RIT1P.444_AGmRNA_3p_+_-2209	F16A11.3_AGmRNA_3p_-_-8840	NA	NA	NA	NA
I 9376963	I	9376851	9377040	.	0	.	1.93511	6.58877	5.82591	9376963	AG1201	F16A11.3_AGmRNA_3p_-_-12194	F16A11.3_WBcoding_3p_-_-12796	NA	NA	NA	NA	NA	NA	NA	NA	NA	NA	NA	NA	F16A11.3_AGmRNA_3p_-_-12194	NA	NA	NA	NA
I 9380333	I	9379905	9380465	.	0	.	2.59174	15.1028	14.1997	9380333	ncRNA	frag387_LUncRNA_3p_+_-156	F16A11.3_WBcoding_3p_-_-16166	NA	NA	NA	NA	frag387_LUncRNA_3p_+_-156	frag386_LUncRNA_3p_+_+248	F16A11.4a_WBmiRNA_3p_-_-354	F16A11.4_WBmiRNA_3p_-_-414	NA	NA	NA	NA	NA	NA	NA	NA	F16A11.3_AGmRNA_3p_-_-15564	NA	NA	NA	NA
I 9381154	I	9380923	9381293	.	0	.	2.03381	7.82139	7.04027	9381154	AG1201	RIT1P.1382_AGmRNA_3p_+_-1593	F16A11.3_WBcoding_3p_-_-16987	NA	NA	NA	NA	NA	NA	NA	NA	NA	NA	NA	NA	RIT1P.1382_AGmRNA_3p_+_-1593	F16A11.3_AGmRNA_3p_-_-16385	NA	NA	NA	NA
I 9381717	I	9381657	9381980	.	0	.	2.10841	8.54867	7.7508	9381717	AG1201	RIT1P.1382_AGmRNA_3p_+_-1030	F16A11.3_WBcoding_3p_-_-17550	NA	NA	NA	NA	NA	NA	NA	NA	NA	NA	NA	NA	RIT1P.1382_AGmRNA_3p_+_-1030	F16A11.3_AGmRNA_3p_-_-16948	NA	NA	NA	NA
I 9382563	I	9382461	9382677	.	0	.	2.07953	8.20724	7.41536	9382563	AG1201	RIT1P.1382_AGmRNA_3p_+_-184	F16A11.3_WBcoding_3p_-_-18396	NA	NA	NA	NA	anr-20_WBanr_3p_+_-977	NA	NA	NA	NA	NA	NA	NA	NA	RIT1P.1382_AGmRNA_3p_+_-184	F16A11.3_AGmRNA_3p_-_-17794	NA	NA	NA	NA
I 9383898	I	9383753	9384028	.	0	.	2.19506	9.60711	8.79127	9383898	AG1201	F16A11.3_AGmRNA_3p_-_-19129	F16A11.3_WBcoding_3p_-_-19731	NA	NA	NA	NA	NA	NA	NA	NA	NA	NA	NA	NA	F16A11.3_AGmRNA_3p_-_-19129	NA	NA	NA	NA
I 9387846	I	9387494	9390263	.	0	.	4.41899	50.222	48.3876	9387846	AG1201	RIT1P.948_AGncRNA_3p_+_-1323	F16A11.3_WBcoding_3p_-_-23679	NA	NA	NA	NA	NA	NA	NA	NA	NA	NA	NA	NA	RIT1P.948_AGncRNA_3p_+_-1323	F16A11.3_AGmRNA_3p_-_-23077	NA	NA	NA	NA
I 9392325	I	9390464	9393222	.	0	.	3.70775	40.5975	39.1158	9392325	CDS	F16A11.2_WBcoding_3p_-_-1498	F16A11.2_WBcoding_3p_-_-1498	NA	NA	NA	NA	NA	NA	NA	NA	NA	NA	NA	NA	F16A11.2_AGmRNA_3p_-_-1503	F16A11.3_AGmRNA_3p_-_-27556	NA	NA	NA	NA
I 9396130	I	9394053	9398728	.	0	.	4.66082	57.0386	54.9271	9396130	CDS	F16A11.1_WBcoding_3p_-_-2193	F16A11.1_WBcoding_3p_-_-2193	NA	NA	NA	NA	NA	NA	NA	NA	NA	NA	NA	NA	F16A11.1_AGmRNA_3p_-_-2360	NA	NA	NA	NA
I 9399213	I	9398983	9399268	.	0	.	2.16617	9.24869	8.43889	9399213	CDS	F16A11.1_WBcoding_3p_-_-5276	F16A11.1_WBcoding_3p_-_-5276	NA	NA	NA	NA	NA	NA	NA	NA	NA	NA	NA	NA	F16A11.1_AGmRNA_3p_-_-5443	NA	NA	NA	NA
I 9415877	I	9415812	9415965	.	0	.	1.87539	6.40731	5.64974	9415877	CDS	C17E4.20_WBcoding_3p_+_-818	C17E4.20_WBcoding_3p_+_-818	NA	NA	NA	NA	NA	NA	NA	NA	NA	NA	NA	NA	C17E4.2_AGmRNA_3p_+_-838	NA	NA	NA	NA
I 9418128	I	9416201	9419040	.	0	.	3.98576	40.6461	39.1516	9418128	AG1201	RIT1P.1296_AGncRNA_3p_+_+868	C17E4.3_WBcoding_3p_-_-1432	C17E4.20_WBcoding_3p_+_+1433	NA	NA	NA	NA	NA	NA	NA	NA	NA	NA	NA	NA	RIT1P.1296_AGncRNA_3p_+_+868	C17E4.3_AGmRNA_3p_-_-1338	C17E4.2_AGmRNA_3p_+_+1413	NA	NA	NA	NA
I 9421742	I	9419145	9422103	.	0	.	3.88093	46.9024	45.2058	9421742	AG1201	C17E4.5_AGmRNA_3p_-_-503	C17E4.5_WBcoding_3p_-_-843	C17E4.4_WBcoding_3p_+_+1751	C17E4.11_WBcoding_3p_-_-1776	NA	NA	NA	NA	NA	NA	NA	NA	NA	NA	NA	NA	C17E4.5_AGmRNA_3p_-_-503	C17E4.4_AGmRNA_3p_+_+1751	C17E4.11_AGmRNA_3p_-_-1774	NA	NA	NA	NA
I 9423164	I	9422444	9425137	.	0	.	4.7367	57.6514	55.5129	9423164	ncRNA	frag390_LUncRNA_3p_-_+1860	C17E4.6_WBcoding_3p_+_-7941	NA	NA	NA	NA	frag390_LUncRNA_3p_-_+1860	NA	NA	NA	NA	NA	NA	NA	NA	C17E4.9_AGmRNA_3p_+_-10672	NA	NA	NA	NA
I 9426464	I	9426188	9426549	.	0	.	2.02176	7.54189	6.76172	9426464	CDS	C17E4.6_WBcoding_3p_+_-4641	C17E4.6_WBcoding_3p_+_-4641	NA	NA	NA	NA	NA	NA	NA	NA	NA	NA	NA	NA	C17E4.9_AGmRNA_3p_+_-7372	NA	NA	NA	NA
I 9431685	I	9429207	9432924	.	0	.	4.41113	54.4649	52.4622	9431685	CDS	C17E4.6_WBcoding_3p_+_+580	C17E4.6_WBcoding_3p_+_+580	C17E4.9_WBcoding_3p_+_-2119	NA	NA	NA	NA	NA	NA	NA	NA	21ur-14084_WB21uRNA_3p_-_+51	NA	NA	NA	NA	C17E4.9_AGmRNA_3p_+_-2151	NA	NA	NA	NA
I 9434147	I	9433736	9434741	.	0	.	2.7727	17.8577	16.9019	9434147	AG1201	C17E4.9_AGmRNA_3p_+_+311	C17E4.9_WBcoding_3p_+_+343	NA	NA	NA	NA	NA	NA	NA	NA	NA	NA	NA	NA	C17E4.9_AGmRNA_3p_+_+311	NA	NA	NA	NA
I 9436833	I	9435181	9437616	.	0	.	4.01464	41.2634	39.7492	9436833	ncRNA	frag393_LUncRNA_3p_-_-1682	C17E4.10_WBcoding_3p_+_-4189	NA	NA	NA	NA	frag393_LUncRNA_3p_-_-1682	NA	NA	NA	NA	NA	NA	NA	NA	C17E4.10_AGmRNA_3p_+_-4074	NA	NA	NA	NA
I 9438572	I	9437774	9439394	.	0	.	3.55252	31.7732	30.5294	9438572	AG1201	C17E4.10_AGmRNA_3p_+_-2335	C17E4.10_WBcoding_3p_+_-2450	NA	NA	NA	NA	NA	NA	NA	NA	NA	NA	NA	NA	C17E4.10_AGmRNA_3p_+_-2335	NA	NA	NA	NA
I 9470021	I	9469644	9470942	.	0	.	3.36825	29.4355	28.2548	9470021	AG1201	F46A9.4_AGmRNA_3p_+_-601	F46A9.4_WBcoding_3p_+_-608	NA	NA	NA	NA	NA	NA	NA	NA	NA	NA	NA	NA	F46A9.4_AGmRNA_3p_+_-601	NA	NA	NA	NA
I 9471989	I	9471339	9472851	.	0	.	4.04306	48.343	46.5831	9471989	CDS	F30A10.1_WBcoding_3p_-_+645	F30A10.1_WBcoding_3p_-_+645	F46A9.5_WBcoding_3p_+_-645	NA	NA	NA	NA	NA	NA	NA	NA	NA	NA	NA	NA	F30A10.1_AGmRNA_3p_-_+645	F46A9.5_AGmRNA_3p_+_-666	NA	NA	NA	NA
I 9487035	I	9486255	9490686	.	0	.	5.0544	65.3993	62.8961	9487035	AG1201	F30A10.5_AGmRNA_3p_-_-401	F30A10.5_WBcoding_3p_-_-403	F30A10.4_WBcoding_3p_+_+503	F30A10.6_WBcoding_3p_+_-5580	NA	NA	NA	NA	NA	NA	NA	NA	NA	NA	NA	NA	F30A10.5_AGmRNA_3p_-_-401	F30A10.4_AGmRNA_3p_+_+503	F30A10.6_AGmRNA_3p_+_-5631	NA	NA	NA	NA
I 9493801	I	9491313	9495319	.	0	.	4.75994	58.2731	56.1212	9493801	AG1201	F30A10.6_AGmRNA_3p_+_+1135	F30A10.3_WBcoding_3p_-_-1179	F30A10.6_WBcoding_3p_+_+1186	NA	NA	NA	NA	NA	NA	NA	NA	NA	NA	NA	NA	F30A10.6_AGmRNA_3p_+_+1135	F30A10.3_AGmRNA_3p_-_-1228	NA	NA	NA	NA
I 9495794	I	9495654	9496246	.	0	.	2.70866	17.3655	16.4244	9495794	CDS	NA	NA	NA	NA	NA	NA	NA	NA	NA	NA	NA	NA	NA	NA	NA	NA	NA
I 9496559	I	9496485	9496682	.	0	.	1.99288	7.21812	6.44374	9496559	CDS	NA	NA	NA	NA	NA	NA	NA	NA	NA	NA	NA	NA	NA	NA	NA	NA	NA
I 9497483	I	9497429	9497602	.	0	.	1.71173	4.54665	3.82727	9497483	CDS	NA	NA	NA	NA	NA	NA	NA	NA	NA	NA	NA	NA	NA	NA	NA	NA	NA
I 9497874	I	9497774	9497949	.	0	.	2.00163	7.37601	6.60106	9497874	ncRNA	F30A10.7_WBte_3p_+_-2213	NA	NA	NA	NA	F30A10.7_WBte_3p_+_-2213	NA	NA	NA	NA	NA	NA	NA	NA	NA	NA	NA	NA
I 9499717	I	9499026	9499941	.	0	.	3.24863	27.1882	26.0564	9499717	ncRNA	F30A10.7_WBte_3p_+_-370	NA	NA	NA	NA	F30A10.7_WBte_3p_+_-370	NA	NA	NA	NA	NA	NA	NA	NA	NA	NA	NA	NA
I 9501029	I	9500743	9501546	.	0	.	3.66805	34.0662	32.764	9501029	ncRNA	F30A10.16_WBsnoRNA_3p_-_-413	F30A10.8_WBcoding_3p_+_-4127	NA	NA	NA	NA	F30A10.16_WBsnoRNA_3p_-_-413	NA	NA	NA	NA	NA	NA	NA	NA	F30A10.8_AGmRNA_3p_+_-4127	NA	NA	NA	NA
I 9505381	I	9501868	9505812	.	0	.	4.51532	52.9686	51.027	9505381	CDS	F30A10.8_WBcoding_3p_+_+225	F30A10.8_WBcoding_3p_+_+225	F30A10.9_WBcoding_3p_-_-823	NA	NA	NA	NA	NA	NA	NA	NA	NA	NA	NA	NA	F30A10.8_AGmRNA_3p_+_+225	F30A10.9_AGmRNA_3p_-_-556	RIT1M.1703_AGncRNA_3p_-_-3581	NA	NA	NA	NA
I 9507631	I	9506455	9512082	.	0	.	5.68307	81.6871	78.3722	9507631	AG1201	F30A10.10_AGmRNA_3p_+_-3504	F30A10.10_WBcoding_3p_+_-3546	C41G7.1_WBcoding_3p_-_+3551	NA	NA	NA	NA	NA	NA	NA	NA	NA	NA	NA	NA	F30A10.10_AGmRNA_3p_+_-3504	C41G7.1_AGmRNA_3p_-_+3538	RIT1P.88_AGncRNA_3p_+_-4459	NA	NA	NA	NA
I 9513145	I	9512498	9516198	.	0	.	5.53983	85.6531	82.0975	9513145	AG1201	C41G7.2_AGmRNA_3p_+_-1484	C41G7.2_WBcoding_3p_+_-1602	C41G7.9_WBcoding_3p_-_+1848	NA	NA	NA	NA	NA	NA	NA	NA	NA	NA	NA	NA	C41G7.2_AGmRNA_3p_+_-1484	C41G7.9_AGmRNA_3p_-_+1795	NA	NA	NA	NA
I 9517473	I	9516972	9518722	.	0	.	3.81517	40.7131	39.2181	9517473	AG1201	C41G7.3_AGmRNA_3p_-_-455	C41G7.3_WBcoding_3p_-_-458	NA	NA	NA	NA	NA	NA	NA	NA	NA	NA	NA	NA	C41G7.3_AGmRNA_3p_-_-455	NA	NA	NA	NA
I 9519939	I	9519226	9521198	.	0	.	3.90404	43.1866	41.6097	9519939	CDS	C41G7.4_WBcoding_3p_+_-1326	C41G7.4_WBcoding_3p_+_-1326	NA	NA	NA	NA	NA	NA	NA	NA	NA	NA	NA	NA	C41G7.4_AGmRNA_3p_+_-1328	NA	NA	NA	NA
I 9579822	I	9578148	9583604	.	0	.	4.65274	56.9373	54.8442	9579822	AG1201	RIT1P.1662_AGncRNA_3p_+_+1304	F42H11.2_WBcoding_3p_-_-1306	K07A1.17_WBcoding_3p_-_+1955	K07A1.1_WBcoding_3p_-_+2851	NA	NA	NA	NA	NA	NA	NA	NA	NA	NA	NA	NA	RIT1P.1662_AGncRNA_3p_+_+1304	F42H11.2_AGmRNA_3p_-_-1304	K07A1.17_AGmRNA_3p_-_+1469	K07A1.1_AGmRNA_3p_-_+2852	NA	NA	NA	NA
I 9584334	I	9583871	9584807	.	0	.	2.33947	11.481	10.6338	9584334	CDS	K07A1.13_WBcoding_3p_-_-467	K07A1.13_WBcoding_3p_-_-467	NA	NA	NA	NA	NA	NA	NA	NA	NA	NA	NA	NA	K07A1.13_AGmRNA_3p_-_-473	NA	NA	NA	NA
I 9586733	I	9585292	9587976	.	0	.	5.02552	64.6824	62.2142	9586733	AG1201	K07A1.2_AGmRNA_3p_+_-393	K07A1.3_WBcoding_3p_-_+459	K07A1.2_WBcoding_3p_+_-465	NA	NA	NA	NA	NA	NA	NA	NA	NA	NA	NA	NA	K07A1.2_AGmRNA_3p_+_-393	K07A1.3_AGmRNA_3p_-_+404	NA	NA	NA	NA
I 9610617	I	9608227	9619989	.	0	.	5.48764	76.4426	73.3874	9610617	CDS	K07A1.8_WBcoding_3p_-_-1123	K07A1.8_WBcoding_3p_-_-1123	K07A1.9_WBcoding_3p_-_+1192	K07A1.16_WBcoding_3p_+_+1688	K07A1.15_WBcoding_3p_-_-1699	K07A1.10_WBcoding_3p_-_+4571	K07A1.11_WBcoding_3p_-_+5883	K07A1.12_WBcoding_3p_-_+7576	NA	NA	NA	NA	NA	NA	NA	NA	NA	NA	NA	NA	K07A1.9_AGmRNA_3p_-_+1190	K07A1.8_AGmRNA_3p_-_-1586	K07A1.16_AGmRNA_3p_+_+1699	RIT1P.840_AGncRNA_3p_+_-2028	K07A1.10_AGmRNA_3p_-_+4562	K07A1.11_AGmRNA_3p_-_+5883	K07A1.12_AGmRNA_3p_-_+7559	NA	NA	NA	NA
I 9620854	I	9620083	9626050	.	0	.	5.48985	77.6267	74.5221	9620854	AG1201	T05F1.1_AGmRNA_3p_+_-1506	T05F1.1_WBcoding_3p_+_-1510	T05F1.2_WBcoding_3p_+_-3863	T05F1.3_WBcoding_3p_-_+4194	NA	NA	NA	NA	NA	NA	NA	NA	NA	NA	NA	NA	T05F1.1_AGmRNA_3p_+_-1506	T05F1.3_AGmRNA_3p_-_+3862	T05F1.2_AGmRNA_3p_+_-4162	NA	NA	NA	NA
I 9627554	I	9626176	9630716	.	0	.	5.86311	86.4292	82.8281	9627554	CDS	T05F1.6_WBcoding_3p_+_-3285	T05F1.6_WBcoding_3p_+_-3285	NA	NA	NA	NA	NA	NA	NA	NA	NA	NA	NA	NA	T05F1.6_AGmRNA_3p_+_-3289	NA	NA	NA	NA
I 9631872	I	9631252	9632761	.	0	.	3.24952	30.8139	29.5962	9631872	AG1201	T05F1.4_AGmRNA_3p_+_-534	T05F1.4_WBcoding_3p_+_-853	NA	NA	NA	NA	NA	NA	NA	NA	NA	NA	NA	NA	T05F1.4_AGmRNA_3p_+_-534	NA	NA	NA	NA
I 9651567	I	9651469	9651625	.	0	.	2.13729	8.89584	8.09202	9651567	CDS	T05F1.13_WBcoding_3p_+_-1238	T05F1.13_WBcoding_3p_+_-1238	NA	NA	NA	NA	NA	NA	NA	NA	NA	NA	NA	NA	T05F1.13_AGmRNA_3p_+_-1238	NA	NA	NA	NA
I 9657543	I	9656779	9657815	.	0	.	2.40195	12.8287	11.9613	9657543	CDS	C03D6.6_WBcoding_3p_-_-494	C03D6.6_WBcoding_3p_-_-494	NA	NA	NA	NA	T05F1.12_WBte_3p_+_+652	NA	NA	NA	NA	NA	NA	NA	NA	C03D6.6_AGmRNA_3p_-_-494	NA	NA	NA	NA
I 9663208	I	9658107	9665048	.	0	.	5.92087	87.9981	84.3029	9663208	AG1201	C03D6.5_AGmRNA_3p_+_+3040	C03D6.4_WBcoding_3p_-_-3042	C03D6.5_WBcoding_3p_+_+3144	NA	NA	NA	NA	NA	NA	NA	NA	NA	NA	NA	NA	C03D6.5_AGmRNA_3p_+_+3040	C03D6.4_AGmRNA_3p_-_-3137	NA	NA	NA	NA
I 9666884	I	9665290	9668874	.	0	.	4.79446	59.037	56.8375	9666884	AG1201	C03D6.1_AGmRNA_3p_-_+503	C03D6.1_WBcoding_3p_-_+1737	C03D6.3_WBcoding_3p_+_-1771	NA	NA	NA	NA	NA	NA	NA	NA	NA	NA	NA	NA	C03D6.1_AGmRNA_3p_-_+503	C03D6.3_AGmRNA_3p_+_-1755	NA	NA	NA	NA
I 9669636	I	9669315	9670715	.	0	.	5.25658	70.4865	67.7312	9669636	CDS	C03D6.8_WBcoding_3p_+_-496	C03D6.8_WBcoding_3p_+_-496	C03D6.1_WBcoding_3p_-_-1015	NA	NA	NA	NA	NA	NA	NA	NA	NA	NA	NA	NA	C03D6.8_AGmRNA_3p_+_-1107	C03D6.1_AGmRNA_3p_-_-2249	NA	NA	NA	NA
I 9688231	I	9688189	9688365	.	0	.	2.13729	8.89584	8.09202	9688231	AG1201	C04F12.3_AGmRNA_3p_+_-407	C04F12.3_WBcoding_3p_+_-408	NA	NA	NA	NA	NA	NA	NA	NA	NA	NA	NA	NA	C04F12.3_AGmRNA_3p_+_-407	NA	NA	NA	NA
I 9689752	I	9689040	9691037	.	0	.	5.36791	76.0342	73.0101	9689752	AG1201	C04F12.5_AGmRNA_3p_-_+318	C04F12.5_WBcoding_3p_-_+337	C04F12.4_WBcoding_3p_+_-366	NA	NA	NA	NA	NA	NA	NA	NA	NA	NA	NA	NA	C04F12.5_AGmRNA_3p_-_+318	C04F12.4_AGmRNA_3p_+_-339	NA	NA	NA	NA
I 9713800	I	9710905	9721311	.	0	.	5.02552	64.6824	62.2142	9713800	AG1201	C16C2.4_AGmRNA_3p_-_-984	C16C2.4_WBcoding_3p_-_-986	C16C2.3_WBcoding_3p_-_+1513	C04F12.10_WBcoding_3p_-_-2742	NA	NA	NA	NA	NA	NA	NA	NA	NA	NA	NA	NA	C16C2.4_AGmRNA_3p_-_-984	C16C2.3_AGmRNA_3p_-_+1807	C04F12.10_AGmRNA_3p_-_-2740	RIT1P.1929_AGncRNA_3p_+_-4670	NA	NA	NA	NA
I 9721723	I	9721578	9721788	.	0	.	2.00556	7.49551	6.7202	9721723	AG1201	C16C2.3_AGmRNA_3p_-_-6116	C16C2.3_WBcoding_3p_-_-6410	NA	NA	NA	NA	NA	NA	NA	NA	NA	NA	NA	NA	C16C2.3_AGmRNA_3p_-_-6116	NA	NA	NA	NA
I 9722497	I	9721990	9722613	.	0	.	2.455	13.0744	12.2006	9722497	ncRNA	frag422_LUncRNA_3p_+_+129	C16C2.2_WBcoding_3p_+_-3105	C16C2.3_WBcoding_3p_-_-7184	NA	NA	NA	NA	frag422_LUncRNA_3p_+_+129	frag423_LUncRNA_3p_-_-307	NA	NA	NA	NA	NA	NA	NA	NA	C16C2.3_AGmRNA_3p_-_-6890	NA	NA	NA	NA
I 9724281	I	9722815	9725202	.	0	.	4.01464	41.2634	39.7492	9724281	CDS	C16C2.2_WBcoding_3p_+_-1321	C16C2.2_WBcoding_3p_+_-1321	C16C2.3_WBcoding_3p_-_-8968	NA	NA	NA	NA	NA	NA	NA	NA	NA	NA	NA	NA	C16C2.2_AGmRNA_3p_+_-1880	C16C2.3_AGmRNA_3p_-_-8674	NA	NA	NA	NA
I 9727297	I	9727060	9727348	.	0	.	1.99288	7.21812	6.44374	9727297	AG1201	C16C2.1_AGmRNA_3p_+_-638	C16C2.1_WBcoding_3p_+_-715	C16C2.3_WBcoding_3p_-_-11984	NA	NA	NA	NA	NA	NA	NA	NA	NA	NA	NA	NA	C16C2.1_AGmRNA_3p_+_-638	C16C2.3_AGmRNA_3p_-_-11690	NA	NA	NA	NA
I 9728880	I	9728766	9729002	.	0	.	1.81959	5.40507	4.66469	9728880	CDS	NA	NA	NA	NA	NA	NA	NA	NA	NA	NA	NA	NA	NA	NA	NA	NA	NA
I 9729425	I	9729302	9729548	.	0	.	2.42611	12.6684	11.8015	9729425	CDS	NA	NA	NA	NA	NA	NA	NA	NA	NA	NA	NA	NA	NA	NA	NA	NA	NA
I 9736712	I	9736654	9736820	.	0	.	2.25282	10.3405	9.51238	9736712	ncRNA	frag428_LUncRNA_3p_-_-88	NA	NA	NA	NA	frag428_LUncRNA_3p_-_-88	NA	NA	NA	NA	NA	NA	NA	NA	NA	NA	NA	NA
I 9738153	I	9737533	9738757	.	0	.	3.20594	25.2372	24.141	9738153	CDS	K02A11.1_WBcoding_3p_+_-5960	K02A11.1_WBcoding_3p_+_-5960	NA	NA	NA	NA	NA	NA	NA	NA	NA	NA	NA	NA	K02A11.1_AGmRNA_3p_+_-6078	NA	NA	NA	NA
I 9739601	I	9739460	9739939	.	0	.	2.36835	11.8717	11.018	9739601	ncRNA	frag429_LUncRNA_3p_+_-38	K02A11.1_WBcoding_3p_+_-4512	NA	NA	NA	NA	frag429_LUncRNA_3p_+_-38	frag430_LUncRNA_3p_-_-110	NA	NA	NA	NA	NA	NA	NA	NA	K02A11.1_AGmRNA_3p_+_-4630	NA	NA	NA	NA
I 9742494	I	9740327	9743938	.	0	.	4.99664	63.9679	61.5335	9742494	AG1201	RIT1M.818_AGncRNA_3p_-_-1159	K02A11.1_WBcoding_3p_+_-1619	NA	NA	NA	NA	NA	NA	NA	NA	NA	NA	NA	NA	RIT1M.818_AGncRNA_3p_-_-1159	K02A11.1_AGmRNA_3p_+_-1737	NA	NA	NA	NA
I 9752650	I	9752156	9752754	.	0	.	2.37278	12.1652	11.3106	9752650	ncRNA	frag434_LUncRNA_3p_+_-80	NA	NA	NA	NA	frag434_LUncRNA_3p_+_-80	frag433_LUncRNA_3p_+_+135	NA	NA	NA	NA	NA	NA	NA	NA	NA	NA	NA	NA
I 9753369	I	9753142	9753567	.	0	.	2.57053	14.7476	13.8455	9753369	CDS	NA	NA	NA	NA	NA	NA	NA	NA	NA	NA	NA	NA	NA	NA	NA	NA	NA
I 9756395	I	9753652	9757321	.	0	.	4.62117	54.9118	52.8886	9756395	AG1201	F26E4.2_AGmRNA_3p_-_+860	F26E4.1_WBcoding_3p_+_-1494	NA	NA	NA	NA	NA	NA	NA	NA	NA	NA	NA	NA	F26E4.2_AGmRNA_3p_-_+860	F26E4.1_AGmRNA_3p_+_-1461	NA	NA	NA	NA
I 9771628	I	9770726	9772753	.	0	.	4.99664	63.9679	61.5335	9771628	CDS	F26E4.4_WBcoding_3p_-_-574	F26E4.4_WBcoding_3p_-_-574	F26E4.5_WBcoding_3p_-_-2753	NA	NA	NA	NA	NA	NA	NA	NA	NA	NA	NA	NA	F26E4.4_AGmRNA_3p_-_-576	F26E4.6_AGmRNA_3p_+_-2375	F26E4.5_AGmRNA_3p_-_-2806	NA	NA	NA	NA
I 9773245	I	9772833	9774278	.	0	.	4.59229	54.2336	52.2383	9773245	AG1201	F26E4.6_AGmRNA_3p_+_-758	F26E4.6_WBcoding_3p_+_-762	F26E4.7_WBcoding_3p_+_-6287	NA	NA	NA	NA	frag435_LUncRNA_3p_-_+817	NA	NA	NA	NA	NA	NA	NA	NA	F26E4.6_AGmRNA_3p_+_-758	F26E4.7_AGmRNA_3p_+_-6458	NA	NA	NA	NA
I 9786791	I	9780853	9788160	.	0	.	5.49795	79.2749	76.0877	9786791	AG1201	F26E4.8_AGmRNA_3p_-_-974	F26E4.8_WBcoding_3p_-_-1022	F26E4.12_WBcoding_3p_+_+5384	F26E4.10_WBcoding_3p_-_-5442	NA	NA	NA	NA	frag436_LUncRNA_3p_+_+2691	NA	NA	NA	NA	NA	NA	NA	NA	F26E4.8_AGmRNA_3p_-_-974	F26E4.9_AGmRNA_3p_+_-3134	F26E4.10_AGmRNA_3p_-_-5398	F26E4.12_AGmRNA_3p_+_+5424	NA	NA	NA	NA
I 9789242	I	9788854	9790418	.	0	.	4.88111	61.1349	58.8404	9789242	ncRNA	frag437_LUncRNA_3p_+_-236	F26E4.9_WBcoding_3p_+_-714	NA	NA	NA	NA	frag437_LUncRNA_3p_+_-236	NA	NA	NA	NA	NA	NA	NA	NA	F26E4.9_AGmRNA_3p_+_-683	NA	NA	NA	NA
I 9790986	I	9790744	9791125	.	0	.	2.22394	9.97108	9.14914	9790986	CDS	NA	NA	NA	NA	NA	NA	NA	NA	NA	NA	NA	NA	NA	NA	NA	NA	NA
I 9792275	I	9792011	9792889	.	0	.	2.42611	12.6684	11.8015	9792275	CDS	NA	NA	NA	NA	NA	NA	NA	NA	NA	NA	NA	NA	NA	NA	NA	NA	NA
I 9795105	I	9793406	9796745	.	0	.	4.12517	50.895	49.0347	9795105	CDS	F26E4.11_WBcoding_3p_+_-1563	F26E4.11_WBcoding_3p_+_-1563	NA	NA	NA	NA	NA	NA	NA	NA	NA	NA	NA	NA	F26E4.11_AGmRNA_3p_+_-2063	NA	NA	NA	NA
I 9821676	I	9821571	9821816	.	0	.	1.82381	14.6698	13.774	9821676	CDS	F35C12.3_WBcoding_3p_-_-8645	F35C12.3_WBcoding_3p_-_-8645	NA	NA	NA	NA	NA	NA	NA	NA	NA	NA	NA	NA	NA	NA	NA	NA
I 9822675	I	9822599	9822767	.	0	.	1.73294	11.5184	10.6712	9822675	CDS	F35C12.3_WBcoding_3p_-_-9644	F35C12.3_WBcoding_3p_-_-9644	NA	NA	NA	NA	NA	NA	NA	NA	NA	NA	NA	NA	NA	NA	NA	NA
I 9850156	I	9850000	9850360	.	0	.	2.07953	8.20724	7.41536	9850156	AG1201	K10C3.3_AGmRNA_3p_+_+83	K10C3.3_WBcoding_3p_+_+85	K10C3.2_WBcoding_3p_-_-145	NA	NA	NA	NA	NA	NA	NA	NA	NA	NA	NA	NA	K10C3.3_AGmRNA_3p_+_+83	K10C3.2_AGmRNA_3p_-_-160	NA	NA	NA	NA
I 9851300	I	9850452	9852265	.	0	.	4.67893	56.2763	54.1962	9851300	CDS	K10C3.2_WBcoding_3p_-_-1289	K10C3.2_WBcoding_3p_-_-1289	NA	NA	NA	NA	NA	NA	NA	NA	NA	NA	NA	NA	K10C3.2_AGmRNA_3p_-_-1304	NA	NA	NA	NA
I 9852737	I	9852616	9852782	.	0	.	2.36835	11.8717	11.018	9852737	ncRNA	frag442_LUncRNA_3p_-_-137	NA	NA	NA	NA	frag442_LUncRNA_3p_-_-137	NA	NA	NA	NA	NA	NA	NA	NA	NA	NA	NA	NA
I 9854109	I	9853617	9854365	.	0	.	2.71494	16.9462	16.0065	9854109	ncRNA	frag443_LUncRNA_3p_+_-37	NA	NA	NA	NA	frag443_LUncRNA_3p_+_-37	frag444_LUncRNA_3p_+_-261	NA	NA	NA	NA	NA	NA	NA	NA	K10C3.4_AGmRNA_3p_+_-9373	NA	NA	NA	NA
I 9855449	I	9855433	9855656	.	0	.	1.70447	5.20481	4.46972	9855449	AG1201	K10C3.4_AGmRNA_3p_+_-8033	NA	NA	NA	NA	NA	NA	NA	NA	NA	NA	NA	NA	K10C3.4_AGmRNA_3p_+_-8033	NA	NA	NA	NA
I 9858358	I	9858199	9858460	.	0	.	2.10841	8.54867	7.7508	9858358	ncRNA	frag446_LUncRNA_3p_-_-88	NA	NA	NA	NA	frag446_LUncRNA_3p_-_-88	NA	NA	NA	NA	NA	NA	NA	NA	K10C3.4_AGmRNA_3p_+_-5124	NA	NA	NA	NA
I 9858982	I	9858863	9859107	.	0	.	2.51276	13.9013	13.0136	9858982	ncRNA	frag447_LUncRNA_3p_-_-121	NA	NA	NA	NA	frag447_LUncRNA_3p_-_-121	NA	NA	NA	NA	NA	NA	NA	NA	K10C3.4_AGmRNA_3p_+_-4500	NA	NA	NA	NA
I 9859339	I	9859211	9859475	.	0	.	2.39723	12.2675	11.4072	9859339	AG1201	K10C3.4_AGmRNA_3p_+_-4143	NA	NA	NA	NA	NA	NA	NA	NA	NA	NA	NA	NA	K10C3.4_AGmRNA_3p_+_-4143	NA	NA	NA	NA
I 9861591	I	9860165	9862872	.	0	.	4.62117	54.9118	52.8886	9861591	AG1201	RIT1M.1506_AGncRNA_3p_-_+358	K10C3.4_WBcoding_3p_+_-803	NA	NA	NA	NA	NA	NA	NA	NA	NA	NA	NA	NA	RIT1M.1506_AGncRNA_3p_-_+358	gK10C3.4b_AGmRNA_3p_+_-788	K10C3.4_AGmRNA_3p_+_-1891	NA	NA	NA	NA
I 9864655	I	9863333	9868945	.	0	.	4.02563	46.9862	45.275	9864655	AG1201	K10C3.4_AGmRNA_3p_+_+1173	K10C3.5_WBcoding_3p_+_-4436	NA	NA	NA	NA	NA	NA	NA	NA	NA	NA	NA	NA	K10C3.4_AGmRNA_3p_+_+1173	RIT1M.1506_AGncRNA_3p_-_-2706	K10C3.5_AGmRNA_3p_+_-6024	K10C3.6_AGmRNA_3p_+_-10065	NA	NA	NA	NA
I 9869335	I	9869187	9869434	.	0	.	2.02176	7.54189	6.76172	9869335	AG1201	K10C3.5_AGmRNA_3p_+_-1344	NA	NA	NA	NA	NA	NA	NA	NA	NA	NA	NA	NA	K10C3.5_AGmRNA_3p_+_-1344	K10C3.6_AGmRNA_3p_+_-5385	NA	NA	NA	NA
I 9870323	I	9870108	9870468	.	0	.	2.32049	11.7894	10.9412	9870323	AG1201	K10C3.5_AGmRNA_3p_+_-356	K10C3.6_WBcoding_3p_+_-4344	NA	NA	NA	NA	NA	NA	NA	NA	NA	NA	NA	NA	K10C3.5_AGmRNA_3p_+_-356	K10C3.6_AGmRNA_3p_+_-4397	NA	NA	NA	NA
I 9873609	I	9871067	9874386	.	0	.	4.44788	50.8837	49.0234	9873609	CDS	K10C3.6_WBcoding_3p_+_-1058	K10C3.6_WBcoding_3p_+_-1058	NA	NA	NA	NA	NA	NA	NA	NA	NA	NA	NA	NA	K10C3.6_AGmRNA_3p_+_-1111	NA	NA	NA	NA
I 9895803	I	9895515	9896160	.	0	.	2.33947	11.481	10.6338	9895803	CDS	F52F12.3_WBcoding_3p_-_-120	F52F12.3_WBcoding_3p_-_-120	F52F12.2_WBcoding_3p_-_-2114	NA	NA	NA	NA	NA	NA	NA	NA	NA	NA	NA	NA	F52F12.3_AGmRNA_3p_-_-187	NA	NA	NA	NA
I 9897866	I	9896247	9900723	.	0	.	4.36123	48.9072	47.1236	9897866	AG1201	RIT1P.1318_AGmRNA_3p_+_-934	F52F12.3_WBcoding_3p_-_-2183	NA	NA	NA	NA	NA	NA	NA	NA	NA	NA	NA	NA	RIT1P.1318_AGmRNA_3p_+_-934	F52F12.3_AGmRNA_3p_-_-2250	F52F12.4_AGmRNA_3p_+_-5077	NA	NA	NA	NA
I 9901623	I	9901267	9903132	.	0	.	3.7547	35.8214	34.4715	9901623	AG1201	F52F12.6_AGmRNA_3p_-_+1297	F52F12.4_WBcoding_3p_+_-1303	NA	NA	NA	NA	NA	NA	NA	NA	NA	NA	NA	NA	F52F12.6_AGmRNA_3p_-_+1297	RIT1M.1437_AGncRNA_3p_-_+1297	RIT1M.1673_AGncRNA_3p_-_+1297	F52F12.4_AGmRNA_3p_+_-1320	RIT1M.1779_AGncRNA_3p_-_+1333	RIT1M.638_AGncRNA_3p_-_+1333	NA	NA	NA	NA
I 9933224	I	9929756	9934297	.	0	.	3.68319	40.0166	38.5539	9933224	ncRNA	Y106G6A.2b_WBnc_3p_-_-1238	Y106G6A.4_WBcoding_3p_+_+1353	Y106G6A.2_WBcoding_3p_-_-1367	F52F12.7_WBcoding_3p_+_+2340	NA	NA	NA	NA	Y106G6A.2b_WBnc_3p_-_-1238	NA	NA	NA	NA	NA	NA	NA	NA	Y106G6A.2_AGmRNA_3p_-_-1238	RIT1P.1753_AGncRNA_3p_+_-1324	Y106G6A.4_AGmRNA_3p_+_+1395	F52F12.7_AGmRNA_3p_+_+2335	NA	NA	NA	NA
I 9936325	I	9934625	9938527	.	0	.	5.45876	75.69	72.6727	9936325	CDS	Y106G6A.1_WBcoding_3p_-_-209	Y106G6A.1_WBcoding_3p_-_-209	Y106G6A.5_WBcoding_3p_-_-1702	NA	NA	NA	NA	NA	NA	NA	NA	NA	NA	NA	NA	RIT1P.1503_AGncRNA_3p_+_+209	Y106G6A.1_AGmRNA_3p_-_-210	Y106G6A.5_AGmRNA_3p_-_-1706	NA	NA	NA	NA
I 9940938	I	9940735	9940961	.	0	.	1.75488	5.04281	4.31271	9940938	CDS	NA	NA	NA	NA	NA	NA	NA	NA	NA	NA	NA	NA	NA	NA	NA	NA	NA
I 9947999	I	9947764	9948562	.	0	.	4.58967	57.7571	55.6123	9947999	AG1201	T24D1.1_AGmRNA_3p_+_-4731	T24D1.1_WBcoding_3p_+_-5342	NA	NA	NA	NA	NA	NA	NA	NA	NA	NA	NA	NA	T24D1.1_AGmRNA_3p_+_-4731	NA	NA	NA	NA
I 9955525	I	9948662	9956628	.	0	.	4.9616	72.2751	69.4394	9955525	AG1201	T24D1.5_AGmRNA_3p_-_+615	T24D1.5_WBcoding_3p_-_+617	T24D1.2_WBcoding_3p_-_-2128	T24D1.1_WBcoding_3p_+_+2184	NA	NA	NA	NA	NA	NA	NA	NA	NA	NA	NA	NA	T24D1.5_AGmRNA_3p_-_+615	T24D1.2_AGmRNA_3p_-_-2126	T24D1.1_AGmRNA_3p_+_+2795	NA	NA	NA	NA
I 9959643	I	9956716	9960334	.	0	.	4.28021	47.9234	46.1824	9959643	AG1201	T24D1.3_AGmRNA_3p_-_-869	T24D1.3_WBcoding_3p_-_-872	T24D1.5_WBcoding_3p_-_-3501	NA	NA	NA	NA	NA	NA	NA	NA	NA	NA	NA	NA	T24D1.3_AGmRNA_3p_-_-869	T24D1.5_AGmRNA_3p_-_-3503	NA	NA	NA	NA
I 9961289	I	9960487	9961989	.	0	.	3.84463	43.4708	41.8897	9961289	AG1201	T24D1.4_AGmRNA_3p_-_-869	T24D1.4_WBcoding_3p_-_-929	NA	NA	NA	NA	NA	NA	NA	NA	NA	NA	NA	NA	T24D1.4_AGmRNA_3p_-_-869	NA	NA	NA	NA
I 9962920	I	9962803	9963102	.	0	.	2.15017	9.31459	8.50461	9962920	ncRNA	frag461_LUncRNA_3p_+_+78	NA	NA	NA	NA	frag461_LUncRNA_3p_+_+78	NA	NA	NA	NA	NA	NA	NA	NA	T24D1.4_AGmRNA_3p_-_-2500	NA	NA	NA	NA
I 9963633	I	9963550	9963756	.	0	.	2.10033	8.67434	7.87619	9963633	CDS	NA	NA	NA	NA	NA	NA	NA	NA	NA	NA	NA	NA	NA	NA	NA	NA	NA
I 9964201	I	9964125	9964380	.	0	.	2.13729	8.89584	8.09202	9964201	CDS	NA	NA	NA	NA	NA	NA	NA	NA	NA	NA	NA	NA	NA	NA	NA	NA	NA
I 9968964	I	9965214	9969998	.	0	.	4.15905	44.3962	42.7765	9968964	CDS	T23D8.1_WBcoding_3p_+_-439	T23D8.1_WBcoding_3p_+_-439	T23D8.2_WBcoding_3p_-_+642	NA	NA	NA	NA	NA	NA	NA	NA	NA	NA	NA	NA	T23D8.1_AGmRNA_3p_+_-1062	NA	NA	NA	NA
I 9970381	I	9970076	9970405	.	0	.	1.82256	5.83171	5.08526	9970381	AG1201	T23D8.2_AGmRNA_3p_-_-278	T23D8.2_WBcoding_3p_-_-775	NA	NA	NA	NA	NA	NA	NA	NA	NA	NA	NA	NA	T23D8.2_AGmRNA_3p_-_-278	NA	NA	NA	NA
I 9978751	I	9972748	9979850	.	0	.	5.51503	81.0476	77.7478	9978751	AG1201	RIT1P.1777_AGmRNA_3p_+_+1642	T23D8.4_WBcoding_3p_-_-2331	T23D8.3_WBcoding_3p_-_-5643	T23D8.2_WBcoding_3p_-_-9145	NA	NA	NA	NA	NA	NA	NA	NA	NA	NA	NA	NA	RIT1P.1777_AGmRNA_3p_+_+1642	T23D8.4_AGmRNA_3p_-_-2370	T23D8.3_AGmRNA_3p_-_-5183	T23D8.2_AGmRNA_3p_-_-8648	NA	NA	NA	NA
I 9980878	I	9980227	9983529	.	0	.	3.91472	41.7014	40.1812	9980878	CDS	T23D8.9_WBcoding_3p_-_-722	T23D8.9_WBcoding_3p_-_-722	NA	NA	NA	NA	NA	NA	NA	NA	NA	NA	NA	NA	T23D8.9_AGmRNA_3p_-_-834	NA	NA	NA	NA
I 9984541	I	9983793	9984844	.	0	.	4.36123	48.9072	47.1236	9984541	CDS	T23D8.9_WBcoding_3p_-_-4385	T23D8.9_WBcoding_3p_-_-4385	NA	NA	NA	NA	NA	NA	NA	NA	NA	NA	NA	NA	T23D8.9_AGmRNA_3p_-_-4497	NA	NA	NA	NA
I 9990745	I	9989207	9993475	.	0	.	3.85803	38.3319	36.9115	9990745	CDS	T23D8.6_WBcoding_3p_+_+1140	T23D8.6_WBcoding_3p_+_+1140	T23D8.7_WBcoding_3p_+_-3260	NA	NA	NA	NA	NA	NA	NA	NA	NA	NA	NA	NA	gT23D8.6_AGmRNA_3p_+_+1240	T23D8.7_AGmRNA_3p_+_-3149	NA	NA	NA	NA
I 10028740	I	10026186	10030588	.	0	.	4.41899	50.222	48.3876	10028740	AG1201	F10G8.4_AGmRNA_3p_+_-1156	F10G8.3_WBcoding_3p_+_-1309	F10G8.7_WBcoding_3p_+_-18009	NA	NA	NA	NA	NA	NA	NA	NA	NA	NA	NA	NA	F10G8.4_AGmRNA_3p_+_-1156	RIT1M.1670_AGncRNA_3p_-_-3793	F10G8.7_AGmRNA_3p_+_-17512	NA	NA	NA	NA
I 10030755	I	10030668	10030890	.	0	.	1.91473	6.42711	5.66941	10030755	AG1201	F10G8.7_AGmRNA_3p_+_-15497	F10G8.7_WBcoding_3p_+_-15994	NA	NA	NA	NA	NA	NA	NA	NA	NA	NA	NA	NA	F10G8.7_AGmRNA_3p_+_-15497	NA	NA	NA	NA
I 10031777	I	10030987	10032040	.	0	.	3.00376	21.6779	20.6525	10031777	AG1201	F10G8.7_AGmRNA_3p_+_-14475	F10G8.7_WBcoding_3p_+_-14972	NA	NA	NA	NA	NA	NA	NA	NA	NA	NA	NA	NA	F10G8.7_AGmRNA_3p_+_-14475	NA	NA	NA	NA
I 10032697	I	10032588	10032923	.	0	.	2.02176	7.54189	6.76172	10032697	AG1201	F10G8.7_AGmRNA_3p_+_-13555	F10G8.7_WBcoding_3p_+_-14052	NA	NA	NA	NA	NA	NA	NA	NA	NA	NA	NA	NA	F10G8.7_AGmRNA_3p_+_-13555	NA	NA	NA	NA
I 10034391	I	10033834	10034811	.	0	.	2.51276	13.9013	13.0136	10034391	CDS	F10G8.5_WBcoding_3p_-_-859	F10G8.5_WBcoding_3p_-_-859	F10G8.7_WBcoding_3p_+_-12358	NA	NA	NA	NA	NA	NA	NA	NA	NA	NA	NA	NA	F10G8.5_AGmRNA_3p_-_-1119	F10G8.7_AGmRNA_3p_+_-11861	NA	NA	NA	NA
I 10042936	I	10041846	10044653	.	0	.	2.83047	18.787	17.8145	10042936	AG1201	F10G8.7_AGmRNA_3p_+_-3316	F10G8.7_WBcoding_3p_+_-3813	NA	NA	NA	NA	NA	NA	NA	NA	NA	NA	NA	NA	F10G8.7_AGmRNA_3p_+_-3316	NA	NA	NA	NA
I 10046932	I	10046309	10048658	.	0	.	5.14105	67.565	64.9572	10046932	CDS	F10G8.7_WBcoding_3p_+_+183	F10G8.7_WBcoding_3p_+_+183	F10G8.6_WBcoding_3p_+_-1085	F10G8.9_WBcoding_3p_+_-3774	NA	NA	NA	NA	NA	NA	NA	NA	NA	NA	NA	NA	F10G8.9_AGmRNA_3p_+_-3773	NA	NA	NA	NA
I 10050088	I	10048887	10051317	.	0	.	3.61673	34.4593	33.1533	10050088	AG1201	F10G8.8_AGmRNA_3p_-_+554	F10G8.8_WBcoding_3p_-_+594	F10G8.9_WBcoding_3p_+_-618	NA	NA	NA	NA	NA	NA	NA	NA	NA	NA	NA	NA	F10G8.8_AGmRNA_3p_-_+554	F10G8.9_AGmRNA_3p_+_-617	NA	NA	NA	NA
I 10053402	I	10053341	10053654	.	0	.	1.87739	6.20437	5.45202	10053402	CDS	F10G8.8_WBcoding_3p_-_-2720	F10G8.8_WBcoding_3p_-_-2720	NA	NA	NA	NA	NA	NA	NA	NA	NA	NA	NA	NA	F10G8.8_AGmRNA_3p_-_-2760	NA	NA	NA	NA
I 10054941	I	10054642	10055003	.	0	.	2.12225	8.96544	8.16143	10054941	CDS	F10G8.8_WBcoding_3p_-_-4259	F10G8.8_WBcoding_3p_-_-4259	NA	NA	NA	NA	NA	NA	NA	NA	NA	NA	NA	NA	F10G8.8_AGmRNA_3p_-_-4299	NA	NA	NA	NA
I 10082350	I	10079647	10086140	.	0	.	4.80734	64.6202	62.1746	10082350	AG1201	B0379.4_AGmRNA_3p_-_+3247	B0379.3_WBcoding_3p_+_-3930	NA	NA	NA	NA	NA	NA	NA	NA	NA	NA	NA	NA	B0379.4_AGmRNA_3p_-_+3247	B0379.3_AGmRNA_3p_+_-3385	NA	NA	NA	NA
I 10087705	I	10086266	10092054	.	0	.	3.81246	37.0082	35.6246	10087705	CDS	B0379.4_WBcoding_3p_-_-1324	B0379.4_WBcoding_3p_-_-1324	B0379.3_WBcoding_3p_+_+1425	NA	NA	NA	NA	NA	NA	NA	NA	NA	NA	NA	NA	B0379.4_AGmRNA_3p_-_-2108	RIT1P.1657_AGncRNA_3p_+_-3261	NA	NA	NA	NA
I 10093371	I	10092426	10094443	.	0	.	3.29258	26.8213	25.6917	10093371	ncRNA	B0379.12_WBsnoRNA_3p_-_-720	B0379.4_WBcoding_3p_-_-6990	NA	NA	NA	NA	B0379.12_WBsnoRNA_3p_-_-720	NA	NA	NA	NA	NA	NA	NA	NA	B0379.4_AGmRNA_3p_-_-7774	NA	NA	NA	NA
I 10095338	I	10095242	10095432	.	0	.	2.02176	7.54189	6.76172	10095338	ncRNA	frag472_LUncRNA_3p_+_-185	B0379.4_WBcoding_3p_-_-8957	NA	NA	NA	NA	frag472_LUncRNA_3p_+_-185	NA	NA	NA	NA	NA	NA	NA	NA	B0379.4_AGmRNA_3p_-_-9741	NA	NA	NA	NA
I 10095683	I	10095623	10095781	.	0	.	2.36835	11.8717	11.018	10095683	CDS	B0379.4_WBcoding_3p_-_-9302	B0379.4_WBcoding_3p_-_-9302	NA	NA	NA	NA	NA	NA	NA	NA	NA	NA	NA	NA	B0379.4_AGmRNA_3p_-_-10086	NA	NA	NA	NA
I 10096863	I	10096804	10096987	.	0	.	1.99288	7.21812	6.44374	10096863	CDS	B0379.4_WBcoding_3p_-_-10482	B0379.4_WBcoding_3p_-_-10482	NA	NA	NA	NA	NA	NA	NA	NA	NA	NA	NA	NA	B0379.4_AGmRNA_3p_-_-11266	NA	NA	NA	NA
I 10098301	I	10098204	10098435	.	0	.	1.90623	6.28335	5.52614	10098301	CDS	B0379.4_WBcoding_3p_-_-11920	B0379.4_WBcoding_3p_-_-11920	NA	NA	NA	NA	NA	NA	NA	NA	NA	NA	NA	NA	B0379.4_AGmRNA_3p_-_-12704	NA	NA	NA	NA
I 10100507	I	10099815	10100736	.	0	.	2.80158	18.3201	17.3561	10100507	CDS	B0379.4_WBcoding_3p_-_-14126	B0379.4_WBcoding_3p_-_-14126	NA	NA	NA	NA	NA	NA	NA	NA	NA	NA	NA	NA	B0379.4_AGmRNA_3p_-_-14910	NA	NA	NA	NA
I 10121258	I	10119076	10122044	.	0	.	4.88111	61.1349	58.8404	10121258	AG1201	RIT1P.1436_AGncRNA_3p_+_+320	Y106G6D.6_WBcoding_3p_-_-3188	NA	NA	NA	NA	Y106G6D.5a_WBps_3p_-_-1705	Y106G6D.5b_WBps_3p_-_-1705	NA	NA	NA	NA	NA	NA	NA	NA	RIT1P.1436_AGncRNA_3p_+_+320	Y106G6D.6_AGmRNA_3p_-_-3134	NA	NA	NA	NA
I 10122610	I	10122170	10123312	.	0	.	3.23482	25.7615	24.6543	10122610	AG1201	Y106G6D.7_AGmRNA_3p_+_-7592	Y106G6D.7_WBcoding_3p_+_-7596	NA	NA	NA	NA	NA	NA	NA	NA	NA	NA	NA	NA	Y106G6D.7_AGmRNA_3p_+_-7592	NA	NA	NA	NA
I 10124344	I	10124219	10124418	.	0	.	1.99288	7.21812	6.44374	10124344	AG1201	Y106G6D.7_AGmRNA_3p_+_-5858	Y106G6D.7_WBcoding_3p_+_-5862	NA	NA	NA	NA	NA	NA	NA	NA	NA	NA	NA	NA	Y106G6D.7_AGmRNA_3p_+_-5858	NA	NA	NA	NA
I 10128803	I	10124805	10129646	.	0	.	4.21393	57.7141	55.5752	10128803	AG1201	Y106G6D.7_AGmRNA_3p_+_-1399	Y106G6D.7_WBcoding_3p_+_-1403	NA	NA	NA	NA	NA	NA	NA	NA	NA	NA	NA	NA	Y106G6D.7_AGmRNA_3p_+_-1399	NA	NA	NA	NA
I 10160513	I	10159664	10161914	.	0	.	4.39011	49.5632	47.7542	10160513	CDS	F16C3.4_WBcoding_3p_+_+146	F16C3.4_WBcoding_3p_+_+146	C25A1.3_WBcoding_3p_-_-541	NA	NA	NA	NA	NA	NA	NA	NA	NA	NA	NA	NA	F16C3.4_AGmRNA_3p_+_+482	C25A1.3_AGmRNA_3p_-_-541	NA	NA	NA	NA
I 10162514	I	10162235	10163671	.	0	.	4.56341	53.5581	51.5906	10162514	CDS	C25A1.2_WBcoding_3p_-_+951	C25A1.2_WBcoding_3p_-_+951	C25A1.1_WBcoding_3p_+_-1028	NA	NA	NA	NA	NA	NA	NA	NA	NA	NA	NA	NA	C25A1.1_AGmRNA_3p_+_-1058	NA	NA	NA	NA
I 10170237	I	10169510	10172878	.	0	.	4.44699	56.4992	54.4104	10170237	AG1201	C25A1.4_AGmRNA_3p_-_-608	C25A1.4_WBcoding_3p_-_-611	NA	NA	NA	NA	frag477_LUncRNA_3p_+_+670	NA	NA	NA	NA	NA	NA	NA	NA	C25A1.4_AGmRNA_3p_-_-608	NA	NA	NA	NA
I 10175299	I	10175174	10175488	.	0	.	2.07953	8.20724	7.41536	10175299	ncRNA	C25A1.17_WBps_3p_-_+10	NA	NA	NA	NA	C25A1.17_WBps_3p_-_+10	NA	NA	NA	NA	NA	NA	NA	NA	NA	NA	NA	NA
I 10177874	I	10176140	10178379	.	0	.	3.71064	38.355	36.9343	10177874	CDS	C25A1.5_WBcoding_3p_+_-1037	C25A1.5_WBcoding_3p_+_-1037	NA	NA	NA	NA	NA	NA	NA	NA	NA	NA	NA	NA	C25A1.5_AGmRNA_3p_+_-1048	NA	NA	NA	NA
I 10180916	I	10178563	10185588	.	0	.	4.99979	65.4174	62.9128	10180916	AG1201	C25A1.16_AGmRNA_3p_+_+1171	C25A1.16_WBcoding_3p_+_+1177	C25A1.6_WBcoding_3p_+_+1690	C25A1.5_WBcoding_3p_+_+2005	C25A1.7_WBcoding_3p_+_-3071	C25A1.8_WBcoding_3p_-_+3318	NA	NA	NA	NA	NA	NA	NA	NA	NA	NA	NA	NA	C25A1.16_AGmRNA_3p_+_+1171	C25A1.6_AGmRNA_3p_+_+1690	C25A1.5_AGmRNA_3p_+_+1994	C25A1.7_AGmRNA_3p_+_-3069	C25A1.8_AGmRNA_3p_-_+3552	NA	NA	NA	NA
I 10189687	I	10185835	10191045	.	0	.	6.36577	109.391	104.487	10189687	AG1201	RIT1P.446_AGmRNA_3p_+_-1297	C25A1.9_WBcoding_3p_+_+2147	C25A1.10_WBcoding_3p_-_-2182	NA	NA	NA	NA	NA	NA	NA	NA	NA	NA	NA	NA	RIT1P.446_AGmRNA_3p_+_-1297	C25A1.9_AGmRNA_3p_+_+2147	C25A1.10_AGmRNA_3p_-_-2151	NA	NA	NA	NA
I 10192363	I	10191359	10195604	.	0	.	4.83376	65.3167	62.8375	10192363	CDS	C25A1.12_WBcoding_3p_-_-1072	C25A1.12_WBcoding_3p_-_-1072	C25A1.11_WBcoding_3p_-_+1553	C25A1.13_WBcoding_3p_+_-1896	NA	NA	NA	NA	NA	NA	NA	NA	NA	NA	NA	NA	C25A1.12_AGmRNA_3p_-_-1161	C25A1.11_AGmRNA_3p_-_+1552	C25A1.13_AGmRNA_3p_+_-1626	NA	NA	NA	NA
I 10196116	I	10196012	10196236	.	0	.	2.25282	10.3405	9.51238	10196116	CDS	C25A1.11_WBcoding_3p_-_-2200	C25A1.11_WBcoding_3p_-_-2200	NA	NA	NA	NA	NA	NA	NA	NA	NA	NA	NA	NA	C25A1.11_AGmRNA_3p_-_-2201	NA	NA	NA	NA
I 10204484	I	10204176	10204894	.	0	.	1.54833	7.86301	7.08182	10204484	CDS	NA	NA	NA	NA	NA	NA	NA	NA	NA	NA	NA	NA	NA	NA	NA	NA	NA
I 10205159	I	10205045	10205242	.	0	.	1.71305	10.7415	9.907	10205159	CDS	NA	NA	NA	NA	NA	NA	NA	NA	NA	NA	NA	NA	NA	NA	NA	NA	NA
I 10206757	I	10206357	10207189	.	0	.	1.71524	11.9784	11.1244	10206757	CDS	NA	NA	NA	NA	NA	NA	NA	NA	NA	NA	NA	NA	NA	NA	NA	NA	NA
I 10208880	I	10208295	10209339	.	0	.	1.62537	9.92491	9.10817	10208880	CDS	NA	NA	NA	NA	NA	NA	NA	NA	NA	NA	NA	NA	NA	NA	NA	NA	NA
I 10210542	I	10210447	10210655	.	0	.	1.61094	9.32175	8.51176	10210542	CDS	NA	NA	NA	NA	NA	NA	NA	NA	NA	NA	NA	NA	NA	NA	NA	NA	NA
I 10211731	I	10211647	10211822	.	0	.	1.54431	7.67685	6.89631	10211731	CDS	NA	NA	NA	NA	NA	NA	NA	NA	NA	NA	NA	NA	NA	NA	NA	NA	NA
I 10213092	I	10212532	10213480	.	0	.	1.65123	10.3217	9.49869	10213092	CDS	NA	NA	NA	NA	NA	NA	NA	NA	NA	NA	NA	NA	NA	NA	NA	NA	NA
I 10214829	I	10214763	10214919	.	0	.	1.55643	7.17978	6.41025	10214829	CDS	NA	NA	NA	NA	NA	NA	NA	NA	NA	NA	NA	NA	NA	NA	NA	NA	NA
I 10215339	I	10215189	10215794	.	0	.	1.66459	10.9406	10.1055	10215339	CDS	NA	NA	NA	NA	NA	NA	NA	NA	NA	NA	NA	NA	NA	NA	NA	NA	NA
I 10216869	I	10216745	10217243	.	0	.	1.54431	7.67685	6.89631	10216869	CDS	NA	NA	NA	NA	NA	NA	NA	NA	NA	NA	NA	NA	NA	NA	NA	NA	NA
I 10217480	I	10217389	10217589	.	0	.	1.63708	9.70749	8.89142	10217480	CDS	NA	NA	NA	NA	NA	NA	NA	NA	NA	NA	NA	NA	NA	NA	NA	NA	NA
I 10218005	I	10217746	10219186	.	0	.	2.08617	25.0105	23.9235	10218005	CDS	NA	NA	NA	NA	NA	NA	NA	NA	NA	NA	NA	NA	NA	NA	NA	NA	NA
I 10222139	I	10222041	10222236	.	0	.	1.87889	7.75207	6.97128	10222139	AG1201	Y106G6E.4_AGmRNA_3p_-_-513	Y106G6E.4_WBcoding_3p_-_-514	NA	NA	NA	NA	NA	NA	NA	NA	NA	NA	NA	NA	Y106G6E.4_AGmRNA_3p_-_-513	NA	NA	NA	NA
I 10222417	I	10222338	10222518	.	0	.	1.90189	7.76297	6.98205	10222417	AG1201	Y106G6E.4_AGmRNA_3p_-_-791	Y106G6E.4_WBcoding_3p_-_-792	NA	NA	NA	NA	NA	NA	NA	NA	NA	NA	NA	NA	Y106G6E.4_AGmRNA_3p_-_-791	NA	NA	NA	NA
I 10223974	I	10222617	10226575	.	0	.	5.10024	71.7228	68.9201	10223974	AG1201	Y106G6E.5_AGmRNA_3p_-_-1103	Y106G6E.5_WBcoding_3p_-_-1104	Y106G6E.4_WBcoding_3p_-_-2349	NA	NA	NA	NA	NA	NA	NA	NA	NA	NA	NA	NA	Y106G6E.5_AGmRNA_3p_-_-1103	Y106G6E.4_AGmRNA_3p_-_-2348	NA	NA	NA	NA
I 10226962	I	10226900	10227230	.	0	.	1.73294	4.5856	3.86168	10226962	AG1201	Y106G6E.6_AGmRNA_3p_-_+108	Y106G6E.5_WBcoding_3p_-_-4092	NA	NA	NA	NA	NA	NA	NA	NA	NA	NA	NA	NA	Y106G6E.6_AGmRNA_3p_-_+108	Y106G6E.5_AGmRNA_3p_-_-4091	NA	NA	NA	NA
I 10229134	I	10227523	10231351	.	0	.	4.37834	50.343	48.5063	10229134	CDS	Y106G6E.6_WBcoding_3p_-_-1387	Y106G6E.6_WBcoding_3p_-_-1387	NA	NA	NA	NA	NA	NA	NA	NA	NA	NA	NA	NA	Y106G6E.6_AGmRNA_3p_-_-2064	NA	NA	NA	NA
I 10233166	I	10233082	10233255	.	0	.	2.25282	10.3405	9.51238	10233166	AG1201	Y106G6E.6_AGmRNA_3p_-_-6096	NA	NA	NA	NA	NA	NA	NA	NA	NA	NA	NA	NA	Y106G6E.6_AGmRNA_3p_-_-6096	NA	NA	NA	NA
I 10233487	I	10233378	10233705	.	0	.	2.07953	8.20724	7.41536	10233487	AG1201	Y106G6E.6_AGmRNA_3p_-_-6417	NA	NA	NA	NA	NA	NA	NA	NA	NA	NA	NA	NA	Y106G6E.6_AGmRNA_3p_-_-6417	NA	NA	NA	NA
I 10266879	I	10266727	10267339	.	0	.	2.07222	23.607	22.5507	10266879	CDS	ZC247.1_WBcoding_3p_-_-2578	ZC247.1_WBcoding_3p_-_-2578	NA	NA	NA	NA	NA	NA	NA	NA	NA	NA	NA	NA	ZC247.1_AGmRNA_3p_-_-2578	NA	NA	NA	NA
I 10267893	I	10267762	10267994	.	0	.	1.76223	9.3713	8.5612	10267893	CDS	ZC247.1_WBcoding_3p_-_-3592	ZC247.1_WBcoding_3p_-_-3592	NA	NA	NA	NA	NA	NA	NA	NA	NA	NA	NA	NA	ZC247.1_AGmRNA_3p_-_-3592	NA	NA	NA	NA
I 10268397	I	10268142	10269855	.	0	.	2.12983	25.5232	24.4254	10268397	CDS	ZC247.1_WBcoding_3p_-_-4096	ZC247.1_WBcoding_3p_-_-4096	NA	NA	NA	NA	NA	NA	NA	NA	NA	NA	NA	NA	ZC247.1_AGmRNA_3p_-_-4096	NA	NA	NA	NA
I 10270444	I	10269935	10271630	.	0	.	2.16603	27.0054	25.8748	10270444	CDS	ZC247.1_WBcoding_3p_-_-6143	ZC247.1_WBcoding_3p_-_-6143	NA	NA	NA	NA	NA	NA	NA	NA	NA	NA	NA	NA	ZC247.1_AGmRNA_3p_-_-6143	NA	NA	NA	NA
I 10271830	I	10271778	10271943	.	0	.	1.71358	9.6119	8.79605	10271830	CDS	ZC247.1_WBcoding_3p_-_-7529	ZC247.1_WBcoding_3p_-_-7529	NA	NA	NA	NA	NA	NA	NA	NA	NA	NA	NA	NA	ZC247.1_AGmRNA_3p_-_-7529	NA	NA	NA	NA
I 10272999	I	10272917	10273251	.	0	.	1.67728	8.13628	7.34951	10272999	CDS	ZC247.1_WBcoding_3p_-_-8698	ZC247.1_WBcoding_3p_-_-8698	NA	NA	NA	NA	NA	NA	NA	NA	NA	NA	NA	NA	ZC247.1_AGmRNA_3p_-_-8698	NA	NA	NA	NA
I 10273455	I	10273355	10273536	.	0	.	1.70786	8.54606	7.7508	10273455	CDS	ZC247.1_WBcoding_3p_-_-9154	ZC247.1_WBcoding_3p_-_-9154	NA	NA	NA	NA	NA	NA	NA	NA	NA	NA	NA	NA	ZC247.1_AGmRNA_3p_-_-9154	NA	NA	NA	NA
I 10274143	I	10273781	10274349	.	0	.	1.64925	8.66703	7.86889	10274143	CDS	ZC247.1_WBcoding_3p_-_-9842	ZC247.1_WBcoding_3p_-_-9842	NA	NA	NA	NA	NA	NA	NA	NA	NA	NA	NA	NA	ZC247.1_AGmRNA_3p_-_-9842	NA	NA	NA	NA
I 10275303	I	10275008	10275630	.	0	.	1.85086	12.2481	11.3932	10275303	CDS	ZC247.1_WBcoding_3p_-_-11002	ZC247.1_WBcoding_3p_-_-11002	NA	NA	NA	NA	NA	NA	NA	NA	NA	NA	NA	NA	ZC247.1_AGmRNA_3p_-_-11002	NA	NA	NA	NA
I 10275990	I	10275849	10276299	.	0	.	1.80408	12.2503	11.3955	10275990	CDS	ZC247.1_WBcoding_3p_-_-11689	ZC247.1_WBcoding_3p_-_-11689	NA	NA	NA	NA	NA	NA	NA	NA	NA	NA	NA	NA	ZC247.1_AGmRNA_3p_-_-11689	NA	NA	NA	NA
I 10276913	I	10276662	10277035	.	0	.	1.84541	11.8092	10.961	10276913	CDS	ZC247.1_WBcoding_3p_-_-12612	ZC247.1_WBcoding_3p_-_-12612	NA	NA	NA	NA	NA	NA	NA	NA	NA	NA	NA	NA	ZC247.1_AGmRNA_3p_-_-12612	NA	NA	NA	NA
I 10293106	I	10293002	10293176	.	0	.	2.02176	7.54189	6.76172	10293106	AG1201	RIT1P.909_AGncRNA_3p_+_-635	T20F10.1_WBcoding_3p_-_-1221	NA	NA	NA	NA	NA	NA	NA	NA	NA	NA	NA	NA	RIT1P.909_AGncRNA_3p_+_-635	T20F10.1_AGmRNA_3p_-_-1245	NA	NA	NA	NA
I 10293620	I	10293297	10293735	.	0	.	2.10841	8.54867	7.7508	10293620	AG1201	RIT1P.909_AGncRNA_3p_+_-121	T20F10.1_WBcoding_3p_-_-1735	NA	NA	NA	NA	NA	NA	NA	NA	NA	NA	NA	NA	RIT1P.909_AGncRNA_3p_+_-121	T20F10.1_AGmRNA_3p_-_-1759	NA	NA	NA	NA
I 10294449	I	10294077	10294575	.	0	.	2.37434	12.4327	11.5718	10294449	CDS	T20F10.1_WBcoding_3p_-_-2564	T20F10.1_WBcoding_3p_-_-2564	NA	NA	NA	NA	NA	NA	NA	NA	NA	NA	NA	NA	T20F10.1_AGmRNA_3p_-_-2588	NA	NA	NA	NA
I 10295257	I	10295200	10295369	.	0	.	2.07953	8.20724	7.41536	10295257	CDS	T20F10.1_WBcoding_3p_-_-3372	T20F10.1_WBcoding_3p_-_-3372	NA	NA	NA	NA	NA	NA	NA	NA	NA	NA	NA	NA	T20F10.1_AGmRNA_3p_-_-3396	NA	NA	NA	NA
I 10295590	I	10295486	10295891	.	0	.	2.33947	11.481	10.6338	10295590	CDS	T20F10.1_WBcoding_3p_-_-3705	T20F10.1_WBcoding_3p_-_-3705	NA	NA	NA	NA	NA	NA	NA	NA	NA	NA	NA	NA	T20F10.1_AGmRNA_3p_-_-3729	NA	NA	NA	NA
I 10300294	I	10299714	10300386	.	0	.	2.0867	8.93795	8.13404	10300294	AG1201	T20F10.2_AGmRNA_3p_+_-278	T20F10.2_WBcoding_3p_+_-284	NA	NA	NA	NA	NA	NA	NA	NA	NA	NA	NA	NA	T20F10.2_AGmRNA_3p_+_-278	NA	NA	NA	NA
I 10329564	I	10329195	10330376	.	0	.	3.40811	28.9859	27.8085	10329564	CDS	Y106G6G.1_WBcoding_3p_+_-797	Y106G6G.1_WBcoding_3p_+_-797	NA	NA	NA	NA	NA	NA	NA	NA	NA	NA	NA	NA	Y106G6G.1_AGmRNA_3p_+_-895	NA	NA	NA	NA
I 10331390	I	10330736	10333099	.	0	.	5.50824	78.6376	75.487	10331390	AG1201	ZC434.2_AGmRNA_3p_+_-345	ZC434.2_WBcoding_3p_+_-348	ZC434.4_WBcoding_3p_-_+563	NA	NA	NA	NA	NA	NA	NA	NA	NA	NA	NA	NA	ZC434.2_AGmRNA_3p_+_-345	ZC434.4_AGmRNA_3p_-_+451	NA	NA	NA	NA
I 10333869	I	10333583	10334109	.	0	.	2.42913	12.829	11.9614	10333869	CDS	ZC434.3_WBcoding_3p_-_-328	ZC434.3_WBcoding_3p_-_-328	NA	NA	NA	NA	NA	NA	NA	NA	NA	NA	NA	NA	ZC434.3_AGmRNA_3p_-_-402	NA	NA	NA	NA
I 10335319	I	10334878	10335803	.	0	.	2.43122	15.0963	14.1932	10335319	CDS	ZC434.3_WBcoding_3p_-_-1778	ZC434.3_WBcoding_3p_-_-1778	NA	NA	NA	NA	NA	NA	NA	NA	NA	NA	NA	NA	ZC434.3_AGmRNA_3p_-_-1852	NA	NA	NA	NA
I 10339475	I	10336107	10349831	.	0	.	5.367	74.8903	71.9304	10339475	AG1201	ZC434.5_AGmRNA_3p_+_-1410	ZC434.5_WBcoding_3p_+_-1694	ZC434.6_WBcoding_3p_+_-6167	ZC434.7_WBcoding_3p_+_-8527	ZC434.8_WBcoding_3p_-_+8565	NA	NA	NA	NA	NA	NA	NA	NA	NA	NA	NA	NA	ZC434.5_AGmRNA_3p_+_-1410	ZC434.6_AGmRNA_3p_+_-6256	ZC434.7_AGmRNA_3p_+_-8470	ZC434.8_AGmRNA_3p_-_+8525	NA	NA	NA	NA
I 10373631	I	10373024	10374011	.	0	.	4.21682	45.6704	44.0057	10373631	CDS	F45H11.2_WBcoding_3p_-_-270	F45H11.2_WBcoding_3p_-_-270	NA	NA	NA	NA	NA	NA	NA	NA	NA	NA	NA	NA	F45H11.2_AGmRNA_3p_-_-271	NA	NA	NA	NA
I 10375567	I	10374660	10382426	.	0	.	4.91365	66.0432	63.528	10375567	CDS	F45H11.3_WBcoding_3p_+_-4050	F45H11.3_WBcoding_3p_+_-4050	F45H11.5_WBcoding_3p_+_-6399	NA	NA	NA	NA	F45H11.8_WBps_3p_+_-5172	NA	NA	NA	NA	cloned_WB21uRNA_3p_+_+370034	NA	NA	NA	NA	F45H11.3_AGmRNA_3p_+_-4064	F45H11.8_AGmRNA_3p_+_-5419	F45H11.5_AGmRNA_3p_+_-6392	NA	NA	NA	NA
I 10399303	I	10398644	10400319	.	0	.	4.45468	54.4111	52.4098	10399303	ncRNA	frag489_LUncRNA_3p_+_+259	F25D7.1_WBcoding_3p_-_-328	NA	NA	NA	NA	frag489_LUncRNA_3p_+_+259	frag488_LUncRNA_3p_+_+556	NA	NA	NA	NA	cloned_WB21uRNA_3p_+_+393770	NA	NA	NA	NA	F25D7.1_AGmRNA_3p_-_-313	NA	NA	NA	NA
I 10401907	I	10400443	10402930	.	0	.	5.11217	66.8407	64.2684	10401907	CDS	F25D7.2_WBcoding_3p_+_-858	F25D7.2_WBcoding_3p_+_-858	NA	NA	NA	NA	frag491_LUncRNA_3p_-_-1225	frag490_LUncRNA_3p_-_-1522	NA	NA	NA	NA	cloned_WB21uRNA_3p_+_+396374	NA	NA	NA	NA	F25D7.2_AGmRNA_3p_+_-1091	NA	NA	NA	NA
I 10417436	I	10417356	10417505	.	0	.	1.55652	4.95606	4.22631	10417436	CDS	NA	NA	NA	NA	NA	NA	NA	NA	NA	cloned_WB21uRNA_3p_+_+411903	NA	NA	NA	NA	NA	NA	NA	NA
I 10420928	I	10418403	10421960	.	0	.	5.08717	68.3189	65.6735	10420928	CDS	F25D7.4_WBcoding_3p_-_-2703	F25D7.4_WBcoding_3p_-_-2703	NA	NA	NA	NA	NA	NA	NA	NA	cloned_WB21uRNA_3p_+_+415395	NA	NA	NA	NA	F25D7.4_AGmRNA_3p_-_-2720	NA	NA	NA	NA
I 10433468	I	10432383	10437633	.	0	.	6.09803	96.6119	92.3842	10433468	CDS	Y106G6H.2_WBcoding_3p_-_-662	Y106G6H.2_WBcoding_3p_-_-662	Y106G6H.3_WBcoding_3p_+_-3407	Y106G6H.4_WBcoding_3p_-_+3422	NA	NA	NA	NA	frag494_LUncRNA_3p_+_+719	Y106G6H.3b_WBnc_3p_+_-3367	NA	NA	NA	NA	cloned_WB21uRNA_3p_+_+427935	NA	NA	NA	NA	Y106G6H.2_AGmRNA_3p_-_-668	Y106G6H.3_AGmRNA_3p_+_-3367	Y106G6H.4_AGmRNA_3p_-_+3402	NA	NA	NA	NA
I 10444380	I	10437943	10446268	.	0	.	4.76558	58.3429	56.1739	10444380	AG1201	Y106G6H.6_AGmRNA_3p_-_-721	Y106G6H.6_WBcoding_3p_-_-995	Y106G6H.5_WBcoding_3p_-_-6314	NA	NA	NA	NA	NA	NA	NA	NA	cloned_WB21uRNA_3p_+_+438847	NA	NA	NA	NA	Y106G6H.6_AGmRNA_3p_-_-721	Y106G6H.5_AGmRNA_3p_-_-6338	Y106G6H.4_AGmRNA_3p_-_-7510	NA	NA	NA	NA
I 10449041	I	10446398	10452958	.	0	.	5.31051	73.4072	70.5208	10449041	CDS	Y106G6H.7_WBcoding_3p_+_-3021	Y106G6H.7_WBcoding_3p_+_-3021	Y106G6H.8_WBcoding_3p_+_-3843	NA	NA	NA	NA	NA	NA	NA	NA	cloned_WB21uRNA_3p_+_+443508	NA	NA	NA	NA	Y106G6H.7_AGmRNA_3p_+_-3079	Y106G6H.8_AGmRNA_3p_+_-3843	NA	NA	NA	NA
I 10472729	I	10464373	10474654	.	0	.	5.11217	66.8407	64.2684	10472729	CDS	Y106G6H.14_WBcoding_3p_-_-542	Y106G6H.14_WBcoding_3p_-_-542	Y106G6H.15_WBcoding_3p_-_+772	Y106G6H.13_WBcoding_3p_+_+779	Y106G6H.12_WBcoding_3p_-_-8410	NA	NA	NA	NA	NA	NA	NA	NA	cloned_WB21uRNA_3p_+_+467196	NA	NA	NA	NA	Y106G6H.14_AGmRNA_3p_-_-542	Y106G6H.13_AGmRNA_3p_+_+574	Y106G6H.15_AGmRNA_3p_-_+748	RIT1M.1813_AGncRNA_3p_-_-1257	Y106G6H.12_AGmRNA_3p_-_-8170	NA	NA	NA	NA
I 10477387	I	10474970	10478843	.	0	.	4.13272	51.5761	49.6891	10477387	AG1201	Y106G6H.16_AGmRNA_3p_+_-239	Y106G6H.16_WBcoding_3p_+_+1871	F37D6.2_WBcoding_3p_-_-1874	NA	NA	NA	NA	NA	NA	NA	NA	cloned_WB21uRNA_3p_+_+471854	NA	NA	NA	NA	Y106G6H.16_AGmRNA_3p_+_-239	F37D6.2_AGmRNA_3p_-_-1869	NA	NA	NA	NA
I 10484069	I	10479368	10485089	.	0	.	4.63065	61.8785	59.5443	10484069	CDS	F37D6.1_WBcoding_3p_-_-4777	F37D6.1_WBcoding_3p_-_-4777	NA	NA	NA	NA	NA	NA	NA	NA	cloned_WB21uRNA_3p_+_+478536	NA	NA	NA	NA	F37D6.1_AGmRNA_3p_-_-4826	NA	NA	NA	NA
I 10518746	I	10518198	10521931	.	0	.	5.34323	72.7026	69.8334	10518746	CDS	F59C6.4_WBcoding_3p_+_-505	F59C6.4_WBcoding_3p_+_-505	F59C6.5_WBcoding_3p_+_-2009	F59C6.12_WBcoding_3p_+_-3222	NA	NA	NA	NA	NA	NA	NA	NA	cloned_WB21uRNA_3p_+_+513213	NA	NA	NA	NA	F59C6.4_AGmRNA_3p_+_-530	F59C6.5_AGmRNA_3p_+_-2013	F59C6.12_AGmRNA_3p_+_-3283	NA	NA	NA	NA
I 10536671	I	10536618	10536773	.	0	.	2.05064	7.87163	7.08564	10536671	AG1201	F25H2.1_AGmRNA_3p_-_-612	F25H2.1_WBcoding_3p_-_-616	NA	NA	NA	NA	NA	NA	NA	NA	cloned_WB21uRNA_3p_+_+531138	NA	NA	NA	NA	F25H2.1_AGmRNA_3p_-_-612	NA	NA	NA	NA
I 10536997	I	10536970	10537413	.	0	.	1.7064	4.72797	4.00346	10536997	AG1201	F25H2.1_AGmRNA_3p_-_-938	F25H2.1_WBcoding_3p_-_-942	NA	NA	NA	NA	NA	NA	NA	NA	cloned_WB21uRNA_3p_+_+531464	NA	NA	NA	NA	F25H2.1_AGmRNA_3p_-_-938	NA	NA	NA	NA
I 10543563	I	10543478	10543689	.	0	.	1.71882	5.04874	4.31863	10543563	AG1201	F25H2.2_AGmRNA_3p_+_-2666	F25H2.2_WBcoding_3p_+_-2851	NA	NA	NA	NA	NA	NA	NA	NA	cloned_WB21uRNA_3p_+_+538030	NA	NA	NA	NA	F25H2.2_AGmRNA_3p_+_-2666	NA	NA	NA	NA
I 10544437	I	10544305	10544691	.	0	.	2.25282	10.3405	9.51238	10544437	AG1201	F25H2.2_AGmRNA_3p_+_-1792	F25H2.2_WBcoding_3p_+_-1977	NA	NA	NA	NA	NA	NA	NA	NA	cloned_WB21uRNA_3p_+_+538904	NA	NA	NA	NA	F25H2.2_AGmRNA_3p_+_-1792	NA	NA	NA	NA
I 10545184	I	10544814	10545615	.	0	.	2.57053	14.7476	13.8455	10545184	AG1201	F25H2.2_AGmRNA_3p_+_-1045	F25H2.2_WBcoding_3p_+_-1230	NA	NA	NA	NA	NA	NA	NA	NA	cloned_WB21uRNA_3p_+_+539651	NA	NA	NA	NA	F25H2.2_AGmRNA_3p_+_-1045	NA	NA	NA	NA
I 10546069	I	10545833	10546256	.	0	.	1.93511	6.58877	5.82591	10546069	AG1201	F25H2.2_AGmRNA_3p_+_-160	F25H2.2_WBcoding_3p_+_-345	NA	NA	NA	NA	NA	NA	NA	NA	cloned_WB21uRNA_3p_+_+540536	NA	NA	NA	NA	F25H2.2_AGmRNA_3p_+_-160	NA	NA	NA	NA
I 10553311	I	10551802	10553875	.	0	.	5.89199	87.2126	83.5646	10553311	CDS	F25H2.5_WBcoding_3p_-_-210	F25H2.5_WBcoding_3p_-_-210	F25H2.4_WBcoding_3p_+_+286	NA	NA	NA	NA	NA	NA	NA	NA	cloned_WB21uRNA_3p_+_+547778	NA	NA	NA	NA	F25H2.5_AGmRNA_3p_-_-210	F25H2.4_AGmRNA_3p_+_+328	F25H2.6_AGmRNA_3p_+_-4474	NA	NA	NA	NA
I 10556997	I	10554304	10558177	.	0	.	4.11747	50.2142	48.3876	10556997	AG1201	F25H2.6_AGmRNA_3p_+_-788	F25H2.6_WBcoding_3p_+_-1042	NA	NA	NA	NA	NA	NA	NA	NA	cloned_WB21uRNA_3p_+_+551464	NA	NA	NA	NA	F25H2.6_AGmRNA_3p_+_-788	RIT1M.685_AGncRNA_3p_-_-1607	NA	NA	NA	NA
I 10558723	I	10558293	10559899	.	0	.	3.20894	29.6583	28.4672	10558723	AG1201	RIT1M.1099_AGncRNA_3p_-_+224	F25H2.7_WBcoding_3p_+_-1272	NA	NA	NA	NA	NA	NA	NA	NA	cloned_WB21uRNA_3p_+_+553190	NA	NA	NA	NA	RIT1M.1099_AGncRNA_3p_-_+224	RIT1M.1866_AGncRNA_3p_-_+224	F25H2.7_AGmRNA_3p_+_-1317	NA	NA	NA	NA
I 10562095	I	10562056	10562245	.	0	.	2.03848	7.95142	7.16514	10562095	AG1201	F25H2.8_AGmRNA_3p_+_-2924	NA	NA	NA	NA	NA	NA	NA	NA	cloned_WB21uRNA_3p_+_+556562	NA	NA	NA	NA	F25H2.8_AGmRNA_3p_+_-2924	NA	NA	NA	NA
I 10563895	I	10562673	10564934	.	0	.	3.76029	45.421	43.7727	10563895	CDS	F25H2.8_WBcoding_3p_+_-1008	F25H2.8_WBcoding_3p_+_-1008	NA	NA	NA	NA	NA	NA	NA	NA	cloned_WB21uRNA_3p_+_+558362	NA	NA	NA	NA	F25H2.8_AGmRNA_3p_+_-1124	NA	NA	NA	NA
I 10568797	I	10566182	10577320	.	0	.	7.05615	125.546	119.469	10568797	CDS	F25H2.10_WBcoding_3p_+_-211	F25H2.10_WBcoding_3p_+_-211	F25H2.11_WBcoding_3p_+_-1222	F25H2.9_WBcoding_3p_+_+1414	F25H2.12_WBcoding_3p_+_-3096	F25H2.13_WBcoding_3p_+_-8330	NA	NA	NA	NA	frag502_LUncRNA_3p_-_+275	F25H2.14_WBsnoRNA_3p_+_-604	NA	NA	NA	NA	cloned_WB21uRNA_3p_+_+563264	NA	NA	NA	NA	RIT1M.971_AGmRNA_3p_-_+326	RIT1P.1548_AGmRNA_3p_+_-1177	RIT1P.1472_AGmRNA_3p_+_-1218	RIT1P.1890_AGmRNA_3p_+_-1239	RIT1P.1845_AGmRNA_3p_+_-1262	F25H2.11_AGmRNA_3p_+_-1311	RIT1P.1446_AGmRNA_3p_+_-1311	F25H2.9_AGmRNA_3p_+_+1414	F25H2.12_AGmRNA_3p_+_-3117	F25H2.13_AGmRNA_3p_+_-8345	NA	NA	NA	NA
I 10589332	I	10588510	10591295	.	0	.	4.13017	43.7636	42.1657	10589332	AG1201	RIT1M.1131_AGncRNA_3p_-_+1016	T22A3.3_WBcoding_3p_+_-1123	T22A3.4_WBcoding_3p_+_-4619	NA	NA	NA	NA	NA	NA	NA	NA	cloned_WB21uRNA_3p_+_+583799	NA	NA	NA	NA	RIT1M.1131_AGncRNA_3p_-_+1016	T22A3.3_AGmRNA_3p_+_-1121	T22A3.4_AGmRNA_3p_+_-4627	NA	NA	NA	NA
I 10599322	I	10598649	10601298	.	0	.	4.10129	43.1339	41.5575	10599322	ncRNA	T22A3.9_WBmiRNA_3p_+_-1192	T22A3.5_WBcoding_3p_+_-7407	NA	NA	NA	NA	T22A3.9_WBmiRNA_3p_+_-1192	T22A3.9a_WBmiRNA_3p_+_-1192	T22A3.t4_WBtRNA_3p_-_+1800	NA	NA	NA	NA	cloned_WB21uRNA_3p_+_+593789	NA	NA	NA	NA	T22A3.5_AGmRNA_3p_+_-7286	NA	NA	NA	NA
I 10605986	I	10601774	10606416	.	0	.	4.10129	43.1339	41.5575	10605986	AG1201	T22A3.5_AGmRNA_3p_+_-622	T22A3.5_WBcoding_3p_+_-743	NA	NA	NA	NA	T22A3.t3_WBtRNA_3p_-_-1863	T22A3.t2_WBtRNA_3p_+_+4064	NA	NA	NA	NA	cloned_WB21uRNA_3p_+_+600453	NA	NA	NA	NA	T22A3.5_AGmRNA_3p_+_-622	RIT1M.1672_AGmRNA_3p_-_-3742	NA	NA	NA	NA
I 10623463	I	10623054	10628942	.	0	.	5.30921	78.2455	75.105	10623463	CDS	C43H8.2_WBcoding_3p_+_-887	C43H8.2_WBcoding_3p_+_-887	C43H8.1_WBcoding_3p_+_-1913	B0511.6_WBcoding_3p_+_-4913	B0511.5_WBcoding_3p_+_-8199	NA	NA	NA	NA	NA	NA	NA	NA	cloned_WB21uRNA_3p_+_+617930	NA	NA	NA	NA	C43H8.2_AGmRNA_3p_+_-887	C43H8.1_AGmRNA_3p_+_-1919	B0511.6_AGmRNA_3p_+_-4913	B0511.5_AGmRNA_3p_+_-8083	NA	NA	NA	NA
I 10629923	I	10629823	10630047	.	0	.	2.10841	8.54867	7.7508	10629923	AG1201	B0511.5_AGmRNA_3p_+_-1623	B0511.5_WBcoding_3p_+_-1739	NA	NA	NA	NA	NA	NA	NA	NA	cloned_WB21uRNA_3p_+_+624390	NA	NA	NA	NA	B0511.5_AGmRNA_3p_+_-1623	NA	NA	NA	NA
I 10641118	I	10630708	10642438	.	0	.	5.71971	85.7565	82.1991	10641118	CDS	B0511.10_WBcoding_3p_-_-736	B0511.10_WBcoding_3p_-_-736	B0511.9_WBcoding_3p_-_-2043	B0511.8_WBcoding_3p_-_-4436	B0511.13_WBcoding_3p_-_-7939	B0511.5_WBcoding_3p_+_+9456	B0511.7_WBcoding_3p_-_-9478	NA	NA	NA	NA	frag504_LUncRNA_3p_+_+4690	NA	NA	NA	NA	cloned_WB21uRNA_3p_+_+635585	NA	NA	NA	NA	B0511.10_AGmRNA_3p_-_-799	RIT1P.1773_AGncRNA_3p_+_+3777	B0511.9_AGmRNA_3p_-_-4437	RIT1P.228_AGncRNA_3p_+_+4474	B0511.13_AGmRNA_3p_-_-7848	RIT1P.1561_AGmRNA_3p_+_+8883	B0511.7_AGmRNA_3p_-_-9481	B0511.5_AGmRNA_3p_+_+9572	NA	NA	NA	NA
I 10652622	I	10651347	10653397	.	0	.	3.60224	33.7985	32.5084	10652622	CDS	B0511.2_WBcoding_3p_+_-410	B0511.2_WBcoding_3p_+_-410	B0511.11_WBcoding_3p_-_-4032	NA	NA	NA	NA	NA	NA	NA	NA	cloned_WB21uRNA_3p_+_+647089	NA	NA	NA	NA	B0511.2_AGmRNA_3p_+_-705	B0511.11_AGmRNA_3p_-_-4029	NA	NA	NA	NA
I 10656142	I	10653775	10667024	.	0	.	4.91148	70.8629	68.1025	10656142	AG1201	B0511.12_AGmRNA_3p_-_-1850	B0511.12_WBcoding_3p_-_-1855	B0511.11_WBcoding_3p_-_-7552	NA	NA	NA	NA	NA	NA	NA	NA	cloned_WB21uRNA_3p_+_+650609	NA	NA	NA	NA	B0511.12_AGmRNA_3p_-_-1850	B0511.11_AGmRNA_3p_-_-7549	NA	NA	NA	NA
I 10684754	I	10674990	10688261	.	0	.	5.02143	66.4013	63.8594	10684754	AG1201	C34B2.8_AGmRNA_3p_-_+1033	C34B2.8_WBcoding_3p_-_+1057	C34B2.7_WBcoding_3p_-_-1497	C34B2.10_WBcoding_3p_-_-2294	C34B2.2_WBcoding_3p_+_-3305	C34B2.6_WBcoding_3p_-_-7844	C34B2.5_WBcoding_3p_-_-9599	NA	NA	NA	NA	NA	NA	NA	NA	cloned_WB21uRNA_3p_+_+679221	NA	NA	NA	NA	C34B2.8_AGmRNA_3p_-_+1033	C34B2.7_AGmRNA_3p_-_-1495	RIT1P.563_AGncRNA_3p_+_+1536	C34B2.10_AGmRNA_3p_-_-2293	RIT1M.1484_AGncRNA_3p_-_+2496	C34B2.2_AGmRNA_3p_+_-3304	C34B2.6_AGmRNA_3p_-_-7843	C34B2.5_AGmRNA_3p_-_-9598	C34B2.11_AGmRNA_3p_+_-11951	NA	NA	NA	NA
I 10714607	I	10713324	10717291	.	0	.	4.24207	47.7529	46.0155	10714607	CDS	B0205.1_WBcoding_3p_-_-1168	B0205.1_WBcoding_3p_-_-1168	NA	NA	NA	NA	NA	NA	NA	NA	cloned_WB21uRNA_3p_+_+709074	NA	NA	NA	NA	B0205.1_AGmRNA_3p_-_-1333	NA	NA	NA	NA
I 10717871	I	10717413	10718261	.	0	.	3.7547	35.8214	34.4715	10717871	CDS	B0205.1_WBcoding_3p_-_-4432	B0205.1_WBcoding_3p_-_-4432	NA	NA	NA	NA	NA	NA	NA	NA	cloned_WB21uRNA_3p_+_+712338	NA	NA	NA	NA	B0205.1_AGmRNA_3p_-_-4597	B0205.9_AGmRNA_3p_+_-5611	NA	NA	NA	NA
I 10722361	I	10720490	10723635	.	0	.	4.85558	61.502	59.195	10722361	AG1201	B0205.2_AGmRNA_3p_-_+1121	B0205.9_WBcoding_3p_+_-1219	NA	NA	NA	NA	NA	NA	NA	NA	cloned_WB21uRNA_3p_+_+716828	NA	NA	NA	NA	B0205.2_AGmRNA_3p_-_+1121	B0205.9_AGmRNA_3p_+_-1121	NA	NA	NA	NA
I 10731214	I	10728583	10740312	.	0	.	5.80534	84.8688	81.359	10731214	AG1201	B0205.12_AGmRNA_3p_+_+472	B0205.3_WBcoding_3p_-_-496	B0205.12_WBcoding_3p_+_+513	B0205.11_WBcoding_3p_-_+1317	B0205.8_WBcoding_3p_-_-2330	B0205.13_WBcoding_3p_-_-3474	B0205.7_WBcoding_3p_+_-5382	B0205.6_WBcoding_3p_+_-8686	B0205.5_WBcoding_3p_+_-9365	NA	NA	NA	NA	frag508_LUncRNA_3p_-_+2916	NA	NA	NA	NA	cloned_WB21uRNA_3p_+_+725681	NA	NA	NA	NA	B0205.12_AGmRNA_3p_+_+472	B0205.3_AGmRNA_3p_-_-513	B0205.11_AGmRNA_3p_-_+1306	B0205.8_AGmRNA_3p_-_-2329	B0205.13_AGmRNA_3p_-_-3491	B0205.7_AGmRNA_3p_+_-5390	B0205.6_AGmRNA_3p_+_-8654	B0205.5_AGmRNA_3p_+_-9254	NA	NA	NA	NA
I 10751143	I	10750821	10751360	.	0	.	2.7727	17.8577	16.9019	10751143	CDS	R13H8.1_WBcoding_3p_+_-25546	R13H8.1_WBcoding_3p_+_-25546	NA	NA	NA	NA	NA	NA	NA	NA	cloned_WB21uRNA_3p_+_+745610	NA	NA	NA	NA	R13H8.1_AGmRNA_3p_+_-25546	NA	NA	NA	NA
I 10763079	I	10762814	10763221	.	0	.	2.15017	9.31459	8.50461	10763079	CDS	R13H8.1_WBcoding_3p_+_-13610	R13H8.1_WBcoding_3p_+_-13610	NA	NA	NA	NA	NA	NA	NA	NA	cloned_WB21uRNA_3p_+_+757546	NA	NA	NA	NA	R13H8.1_AGmRNA_3p_+_-13610	NA	NA	NA	NA
I 10763662	I	10763436	10763845	.	0	.	2.7727	17.8577	16.9019	10763662	CDS	R13H8.1_WBcoding_3p_+_-13027	R13H8.1_WBcoding_3p_+_-13027	NA	NA	NA	NA	NA	NA	NA	NA	cloned_WB21uRNA_3p_+_+758129	NA	NA	NA	NA	R13H8.1_AGmRNA_3p_+_-13027	NA	NA	NA	NA
I 10764321	I	10764086	10765431	.	0	.	2.8618	20.515	19.5155	10764321	CDS	R13H8.1_WBcoding_3p_+_-12368	R13H8.1_WBcoding_3p_+_-12368	NA	NA	NA	NA	NA	NA	NA	NA	cloned_WB21uRNA_3p_+_+758788	NA	NA	NA	NA	R13H8.1_AGmRNA_3p_+_-12368	NA	NA	NA	NA
I 10765803	I	10765520	10765915	.	0	.	2.22908	10.1278	9.30534	10765803	CDS	R13H8.1_WBcoding_3p_+_-10886	R13H8.1_WBcoding_3p_+_-10886	NA	NA	NA	NA	NA	NA	NA	NA	cloned_WB21uRNA_3p_+_+760270	NA	NA	NA	NA	R13H8.1_AGmRNA_3p_+_-10886	NA	NA	NA	NA
I 10774933	I	10772300	10775380	.	0	.	4.13017	43.7636	42.1657	10774933	CDS	R13H8.1_WBcoding_3p_+_-1756	R13H8.1_WBcoding_3p_+_-1756	NA	NA	NA	NA	NA	NA	NA	NA	cloned_WB21uRNA_3p_+_+769400	NA	NA	NA	NA	R13H8.1_AGmRNA_3p_+_-1756	NA	NA	NA	NA
I 10775601	I	10775545	10775722	.	0	.	1.93511	6.58877	5.82591	10775601	CDS	R13H8.1_WBcoding_3p_+_-1088	R13H8.1_WBcoding_3p_+_-1088	NA	NA	NA	NA	NA	NA	NA	NA	cloned_WB21uRNA_3p_+_+770068	NA	NA	NA	NA	R13H8.1_AGmRNA_3p_+_-1088	NA	NA	NA	NA
I 10787360	I	10787173	10787437	.	0	.	2.15017	9.31459	8.50461	10787360	CDS	F55A3.7_WBcoding_3p_-_-1903	F55A3.7_WBcoding_3p_-_-1903	NA	NA	NA	NA	NA	NA	NA	NA	cloned_WB21uRNA_3p_+_+781827	NA	NA	NA	NA	F55A3.7_AGmRNA_3p_-_-2302	NA	NA	NA	NA
I 10790516	I	10789007	10798453	.	0	.	5.47408	82.0334	78.6897	10790516	CDS	F55A3.3_WBcoding_3p_+_-2620	F55A3.3_WBcoding_3p_+_-2620	F55A3.2_WBcoding_3p_+_-7531	NA	NA	NA	NA	NA	NA	NA	NA	cloned_WB21uRNA_3p_+_+784983	NA	NA	NA	NA	F55A3.3_AGmRNA_3p_+_-7478	NA	NA	NA	NA
I 10802022	I	10798847	10806780	.	0	.	4.23711	47.0985	45.3851	10802022	CDS	F55A3.1_WBcoding_3p_+_-4868	F55A3.1_WBcoding_3p_+_-4868	NA	NA	NA	NA	NA	NA	NA	NA	cloned_WB21uRNA_3p_+_+796489	NA	NA	NA	NA	F55A3.1_AGmRNA_3p_+_-4887	NA	NA	NA	NA
I 10809089	I	10808546	10810412	.	0	.	3.04446	25.0093	23.9223	10809089	AG1201	C35E7.8_AGmRNA_3p_+_-1398	C35E7.8_WBcoding_3p_+_-1399	NA	NA	NA	NA	NA	NA	NA	NA	cloned_WB21uRNA_3p_+_+803556	NA	NA	NA	NA	C35E7.8_AGmRNA_3p_+_-1398	NA	NA	NA	NA
I 10817677	I	10817537	10817776	.	0	.	3.06152	22.6748	21.6304	10817677	CDS	C35E7.6_WBcoding_3p_+_-1421	C35E7.6_WBcoding_3p_+_-1421	NA	NA	NA	NA	NA	NA	NA	NA	cloned_WB21uRNA_3p_+_+812144	NA	NA	NA	NA	C35E7.6_AGmRNA_3p_+_-1453	NA	NA	NA	NA
I 10818001	I	10817893	10818118	.	0	.	2.16617	9.24869	8.43889	10818001	AG1201	RIT1M.25_AGncRNA_3p_-_-25	C35E7.6_WBcoding_3p_+_-1097	NA	NA	NA	NA	NA	NA	NA	NA	cloned_WB21uRNA_3p_+_+812468	NA	NA	NA	NA	RIT1M.25_AGncRNA_3p_-_-25	C35E7.6_AGmRNA_3p_+_-1129	NA	NA	NA	NA
I 10818302	I	10818235	10818411	.	0	.	2.07953	8.20724	7.41536	10818302	AG1201	RIT1M.25_AGncRNA_3p_-_-326	C35E7.6_WBcoding_3p_+_-796	NA	NA	NA	NA	NA	NA	NA	NA	cloned_WB21uRNA_3p_+_+812769	NA	NA	NA	NA	RIT1M.25_AGncRNA_3p_-_-326	C35E7.6_AGmRNA_3p_+_-828	NA	NA	NA	NA
I 10819034	I	10818926	10819129	.	0	.	2.42611	12.6684	11.8015	10819034	CDS	C35E7.6_WBcoding_3p_+_-64	C35E7.6_WBcoding_3p_+_-64	NA	NA	NA	NA	NA	NA	NA	NA	cloned_WB21uRNA_3p_+_+813501	NA	NA	NA	NA	C35E7.6_AGmRNA_3p_+_-96	RIT1M.25_AGncRNA_3p_-_-1058	NA	NA	NA	NA
I 10873570	I	10873392	10873621	.	0	.	2.08282	8.80705	8.00844	10873570	AG1201	Y37F4.6_AGmRNA_3p_-_-3629	Y37F4.6_WBcoding_3p_-_-3632	NA	NA	NA	NA	NA	NA	NA	NA	cloned_WB21uRNA_3p_+_+868037	NA	NA	NA	NA	Y37F4.6_AGmRNA_3p_-_-3629	NA	NA	NA	NA
I 10880354	I	10880135	10880399	.	0	.	1.83328	5.57614	4.83515	10880354	CDS	T27C10.6_WBcoding_3p_-_-595	T27C10.6_WBcoding_3p_-_-595	NA	NA	NA	NA	NA	NA	NA	NA	cloned_WB21uRNA_3p_+_+874821	NA	NA	NA	NA	T27C10.6_AGmRNA_3p_-_-794	NA	NA	NA	NA
I 10882112	I	10881562	10883224	.	0	.	3.00069	21.8349	20.8087	10882112	CDS	T27C10.6_WBcoding_3p_-_-2353	T27C10.6_WBcoding_3p_-_-2353	NA	NA	NA	NA	NA	NA	NA	NA	cloned_WB21uRNA_3p_+_+876579	NA	NA	NA	NA	T27C10.6_AGmRNA_3p_-_-2552	T27C10.8_AGmRNA_3p_+_-10243	NA	NA	NA	NA
I 10884284	I	10884079	10884514	.	0	.	2.02176	7.54189	6.76172	10884284	CDS	T27C10.8_WBcoding_3p_+_+101	T27C10.8_WBcoding_3p_+_+101	T27C10.6_WBcoding_3p_-_-4525	NA	NA	NA	NA	NA	NA	NA	NA	cloned_WB21uRNA_3p_+_+878751	NA	NA	NA	NA	T27C10.6_AGmRNA_3p_-_-4724	T27C10.8_AGmRNA_3p_+_-8071	NA	NA	NA	NA
I 10885013	I	10884615	10887385	.	0	.	2.87129	20.2656	19.2671	10885013	CDS	T27C10.6_WBcoding_3p_-_-5254	T27C10.6_WBcoding_3p_-_-5254	NA	NA	NA	NA	NA	NA	NA	NA	cloned_WB21uRNA_3p_+_+879480	NA	NA	NA	NA	T27C10.6_AGmRNA_3p_-_-5453	T27C10.8_AGmRNA_3p_+_-7342	NA	NA	NA	NA
I 10888385	I	10887529	10889366	.	0	.	3.92799	39.4207	37.9649	10888385	AG1201	T27C10.8_AGmRNA_3p_+_-3970	T27C10.6_WBcoding_3p_-_-8626	NA	NA	NA	NA	NA	NA	NA	NA	cloned_WB21uRNA_3p_+_+882852	NA	NA	NA	NA	T27C10.8_AGmRNA_3p_+_-3970	T27C10.6_AGmRNA_3p_-_-8825	NA	NA	NA	NA
I 10889754	I	10889613	10890066	.	0	.	2.22394	9.97108	9.14914	10889754	CDS	T27C10.3_WBcoding_3p_+_-2278	T27C10.3_WBcoding_3p_+_-2278	T27C10.6_WBcoding_3p_-_-9995	NA	NA	NA	NA	NA	NA	NA	NA	cloned_WB21uRNA_3p_+_+884221	NA	NA	NA	NA	T27C10.8_AGmRNA_3p_+_-2601	T27C10.6_AGmRNA_3p_-_-10194	NA	NA	NA	NA
I 10890242	I	10890144	10890365	.	0	.	1.93511	6.58877	5.82591	10890242	CDS	T27C10.3_WBcoding_3p_+_-1790	T27C10.3_WBcoding_3p_+_-1790	T27C10.6_WBcoding_3p_-_-10483	NA	NA	NA	NA	NA	NA	NA	NA	cloned_WB21uRNA_3p_+_+884709	NA	NA	NA	NA	T27C10.8_AGmRNA_3p_+_-2113	T27C10.6_AGmRNA_3p_-_-10682	NA	NA	NA	NA
I 10891231	I	10890630	10893318	.	0	.	3.66805	34.0662	32.764	10891231	CDS	T27C10.3_WBcoding_3p_+_-801	T27C10.3_WBcoding_3p_+_-801	T27C10.6_WBcoding_3p_-_-11472	NA	NA	NA	NA	NA	NA	NA	NA	cloned_WB21uRNA_3p_+_+885698	NA	NA	NA	NA	T27C10.8_AGmRNA_3p_+_-1124	T27C10.6_AGmRNA_3p_-_-11671	NA	NA	NA	NA
I 10927167	I	10927034	10927449	.	0	.	3.37923	28.4392	27.2742	10927167	ncRNA	F49D11.t2_WBtRNA_3p_-_+239	F49D11.10_WBcoding_3p_-_-288	NA	NA	NA	NA	F49D11.t2_WBtRNA_3p_-_+239	frag522_LUncRNA_3p_+_-313	NA	NA	NA	NA	cloned_WB21uRNA_3p_+_+921634	NA	NA	NA	NA	F49D11.10_AGmRNA_3p_-_-368	NA	NA	NA	NA
I 10931541	I	10927607	10935750	.	0	.	5.25658	70.4865	67.7312	10931541	AG1201	F49D11.9_AGmRNA_3p_-_+2262	F49D11.9_WBcoding_3p_-_+2269	F49D11.10_WBcoding_3p_-_-4662	NA	NA	NA	NA	F49D11.t1_WBtRNA_3p_+_+3894	frag523_LUncRNA_3p_-_-3969	NA	NA	NA	NA	cloned_WB21uRNA_3p_+_+926008	NA	NA	NA	NA	F49D11.9_AGmRNA_3p_-_+2262	RIT1P.1465_AGncRNA_3p_+_+2558	F49D11.10_AGmRNA_3p_-_-4742	NA	NA	NA	NA
I 10937341	I	10936143	10943962	.	0	.	4.88111	61.1349	58.8404	10937341	AG1201	RIT1M.1489_AGncRNA_3p_-_+925	F49D11.1_WBcoding_3p_+_-3173	Y95D11A.3_WBcoding_3p_+_-7127	NA	NA	NA	NA	NA	NA	NA	NA	cloned_WB21uRNA_3p_+_+931808	NA	NA	NA	NA	RIT1M.1489_AGncRNA_3p_-_+925	RIT1M.482_AGmRNA_3p_-_-1200	RIT1M.942_AGmRNA_3p_-_-1200	F49D11.1_AGmRNA_3p_+_-2933	RIT1M.1730_AGncRNA_3p_-_+4964	Y95D11A.3_AGmRNA_3p_+_-6742	Y95D11A.1_AGmRNA_3p_+_-8336	NA	NA	NA	NA
I 10944919	I	10944163	10945538	.	0	.	3.37894	41.4486	39.9319	10944919	CDS	Y95D11A.3_WBcoding_3p_+_+451	Y95D11A.3_WBcoding_3p_+_+451	Y95D11A.1_WBcoding_3p_+_-764	NA	NA	NA	NA	NA	NA	NA	NA	cloned_WB21uRNA_3p_+_+939386	NA	NA	NA	NA	Y95D11A.1_AGmRNA_3p_+_-758	NA	NA	NA	NA
I 10946084	I	10945951	10946257	.	0	.	1.7907	13.9281	13.0402	10946084	CDS	NA	NA	NA	NA	NA	NA	NA	NA	NA	cloned_WB21uRNA_3p_+_+940551	NA	NA	NA	NA	NA	NA	NA	NA
I 10946696	I	10946493	10946803	.	0	.	1.5187	7.44402	6.66888	10946696	CDS	NA	NA	NA	NA	NA	NA	NA	NA	NA	cloned_WB21uRNA_3p_+_+941163	NA	NA	NA	NA	NA	NA	NA	NA
I 10947850	I	10947490	10947996	.	0	.	1.93596	20.0769	19.0861	10947850	CDS	NA	NA	NA	NA	NA	NA	NA	NA	NA	cloned_WB21uRNA_3p_+_+942317	NA	NA	NA	NA	NA	NA	NA	NA
I 10949026	I	10948892	10949051	.	0	.	1.45404	5.73185	4.98582	10949026	CDS	NA	NA	NA	NA	NA	NA	NA	NA	NA	cloned_WB21uRNA_3p_+_+943493	NA	NA	NA	NA	NA	NA	NA	NA
I 10949546	I	10949267	10949669	.	0	.	2.05746	24.6722	23.595	10949546	CDS	NA	NA	NA	NA	NA	NA	NA	NA	NA	cloned_WB21uRNA_3p_+_+944013	NA	NA	NA	NA	NA	NA	NA	NA
I 10950132	I	10950057	10950215	.	0	.	1.59297	8.71432	7.91598	10950132	CDS	NA	NA	NA	NA	NA	NA	NA	NA	NA	cloned_WB21uRNA_3p_+_+944599	NA	NA	NA	NA	NA	NA	NA	NA
I 10952917	I	10952839	10952996	.	0	.	1.72621	11.3835	10.542	10952917	CDS	NA	NA	NA	NA	NA	NA	NA	NA	NA	cloned_WB21uRNA_3p_+_+947384	NA	NA	NA	NA	NA	NA	NA	NA
I 10958507	I	10958392	10958907	.	0	.	2.7727	17.8577	16.9019	10958507	ncRNA	Y95D11A.2_WBps_3p_-_-217	NA	NA	NA	NA	Y95D11A.2_WBps_3p_-_-217	NA	NA	NA	NA	cloned_WB21uRNA_3p_+_+952974	NA	NA	NA	NA	Y95D11A.2_AGmRNA_3p_-_-328	NA	NA	NA	NA
I 10966838	I	10966740	10966959	.	0	.	2.2817	10.7154	9.88096	10966838	CDS	Y52B11A.2_WBcoding_3p_-_-455	Y52B11A.2_WBcoding_3p_-_-455	NA	NA	NA	NA	NA	NA	NA	NA	cloned_WB21uRNA_3p_+_+961305	NA	NA	NA	NA	Y52B11A.2_AGmRNA_3p_-_-515	NA	NA	NA	NA
I 10969421	I	10967183	10973660	.	0	.	4.30346	47.6038	45.8691	10969421	CDS	Y52B11A.2_WBcoding_3p_-_-3038	Y52B11A.2_WBcoding_3p_-_-3038	Y52B11A.3_WBcoding_3p_+_-10683	NA	NA	NA	NA	NA	NA	NA	NA	cloned_WB21uRNA_3p_+_+963888	NA	NA	NA	NA	Y52B11A.2_AGmRNA_3p_-_-3098	Y52B11A.3_AGmRNA_3p_+_-10334	NA	NA	NA	NA
I 10974296	I	10973927	10974406	.	0	.	2.51276	13.9013	13.0136	10974296	AG1201	Y52B11A.3_AGmRNA_3p_+_-5459	Y52B11A.3_WBcoding_3p_+_-5808	NA	NA	NA	NA	NA	NA	NA	NA	cloned_WB21uRNA_3p_+_+968763	NA	NA	NA	NA	Y52B11A.3_AGmRNA_3p_+_-5459	NA	NA	NA	NA
I 10976336	I	10974517	10979028	.	0	.	3.05078	23.9199	22.8542	10976336	AG1201	Y52B11A.3_AGmRNA_3p_+_-3419	Y52B11A.3_WBcoding_3p_+_-3768	NA	NA	NA	NA	NA	NA	NA	NA	cloned_WB21uRNA_3p_+_+970803	NA	NA	NA	NA	Y52B11A.3_AGmRNA_3p_+_-3419	NA	NA	NA	NA
I 11032725	I	11032667	11032816	.	0	.	2.13729	8.89584	8.09202	11032725	AG1201	Y52B11A.8_AGmRNA_3p_+_-1222	Y52B11A.8_WBcoding_3p_+_-1321	NA	NA	NA	NA	NA	NA	NA	NA	cloned_WB21uRNA_3p_+_+1027192	NA	NA	NA	NA	Y52B11A.8_AGmRNA_3p_+_-1222	NA	NA	NA	NA
I 11033941	I	11033886	11034121	.	0	.	1.93511	6.58877	5.82591	11033941	AG1201	Y52B11A.8_AGmRNA_3p_+_-6	Y52B11A.9_WBcoding_3p_-_+102	Y52B11A.8_WBcoding_3p_+_-105	NA	NA	NA	NA	NA	NA	NA	NA	cloned_WB21uRNA_3p_+_+1028408	NA	NA	NA	NA	Y52B11A.8_AGmRNA_3p_+_-6	Y52B11A.9_AGmRNA_3p_-_+77	NA	NA	NA	NA
I 11035157	I	11035046	11035313	.	0	.	2.2817	10.7154	9.88096	11035157	CDS	Y52B11A.9_WBcoding_3p_-_-1114	Y52B11A.9_WBcoding_3p_-_-1114	NA	NA	NA	NA	NA	NA	NA	NA	cloned_WB21uRNA_3p_+_+1029624	NA	NA	NA	NA	Y52B11A.9_AGmRNA_3p_-_-1139	NA	NA	NA	NA
I 11035983	I	11035782	11036067	.	0	.	2.22394	9.97108	9.14914	11035983	CDS	Y52B11A.9_WBcoding_3p_-_-1940	Y52B11A.9_WBcoding_3p_-_-1940	NA	NA	NA	NA	NA	NA	NA	NA	cloned_WB21uRNA_3p_+_+1030450	NA	NA	NA	NA	Y52B11A.9_AGmRNA_3p_-_-1965	NA	NA	NA	NA
I 11038178	I	11036274	11038792	.	0	.	4.39011	49.5632	47.7542	11038178	CDS	Y52B11A.9_WBcoding_3p_-_-4135	Y52B11A.9_WBcoding_3p_-_-4135	NA	NA	NA	NA	NA	NA	NA	NA	cloned_WB21uRNA_3p_+_+1032645	NA	NA	NA	NA	Y52B11A.9_AGmRNA_3p_-_-4160	NA	NA	NA	NA
I 11039396	I	11038992	11051607	.	0	.	5.16993	68.2918	65.6465	11039396	CDS	Y52B11A.10_WBcoding_3p_+_-13091	Y52B11A.10_WBcoding_3p_+_-13091	NA	NA	NA	NA	NA	NA	NA	NA	cloned_WB21uRNA_3p_+_+1033863	NA	NA	NA	NA	Y52B11A.10_AGmRNA_3p_+_-13114	NA	NA	NA	NA
I 11052022	I	11051816	11052109	.	0	.	2.42611	12.6684	11.8015	11052022	CDS	Y52B11A.10_WBcoding_3p_+_-465	Y52B11A.10_WBcoding_3p_+_-465	NA	NA	NA	NA	NA	NA	NA	NA	cloned_WB21uRNA_3p_+_+1046489	NA	NA	NA	NA	Y52B11A.10_AGmRNA_3p_+_-488	NA	NA	NA	NA
I 11068675	I	11068575	11068749	.	0	.	2.39723	12.2675	11.4072	11068675	AG1201	Y52B11A.11_AGmRNA_3p_-_-1095	NA	NA	NA	NA	Y52B11A.11_WBps_3p_-_-2742	NA	NA	NA	NA	cloned_WB21uRNA_3p_+_+1063142	NA	NA	NA	NA	Y52B11A.11_AGmRNA_3p_-_-1095	NA	NA	NA	NA
I 11077808	I	11076186	11079713	.	0	.	4.41899	50.222	48.3876	11077808	CDS	W02B9.1_WBcoding_3p_-_-2057	W02B9.1_WBcoding_3p_-_-2057	NA	NA	NA	NA	NA	NA	NA	NA	cloned_WB21uRNA_3p_+_+1072275	NA	NA	NA	NA	W02B9.1_AGmRNA_3p_-_-2097	NA	NA	NA	NA
I 11080370	I	11079798	11082352	.	0	.	3.60612	36.0453	34.6929	11080370	CDS	W02B9.1_WBcoding_3p_-_-4619	W02B9.1_WBcoding_3p_-_-4619	NA	NA	NA	NA	NA	NA	NA	NA	cloned_WB21uRNA_3p_+_+1074837	NA	NA	NA	NA	W02B9.1_AGmRNA_3p_-_-4659	NA	NA	NA	NA
I 11082912	I	11082831	11083011	.	0	.	2.57053	14.7476	13.8455	11082912	CDS	W02B9.1_WBcoding_3p_-_-7161	W02B9.1_WBcoding_3p_-_-7161	NA	NA	NA	NA	NA	NA	NA	NA	cloned_WB21uRNA_3p_+_+1077379	NA	NA	NA	NA	W02B9.1_AGmRNA_3p_-_-7201	NA	NA	NA	NA
I 11083277	I	11083191	11083390	.	0	.	1.964	6.9004	6.13181	11083277	CDS	W02B9.1_WBcoding_3p_-_-7526	W02B9.1_WBcoding_3p_-_-7526	NA	NA	NA	NA	NA	NA	NA	NA	cloned_WB21uRNA_3p_+_+1077744	NA	NA	NA	NA	W02B9.1_AGmRNA_3p_-_-7566	NA	NA	NA	NA
I 11083846	I	11083535	11084089	.	0	.	2.27342	11.566	10.7186	11083846	CDS	W02B9.1_WBcoding_3p_-_-8095	W02B9.1_WBcoding_3p_-_-8095	NA	NA	NA	NA	NA	NA	NA	NA	cloned_WB21uRNA_3p_+_+1078313	NA	NA	NA	NA	W02B9.1_AGmRNA_3p_-_-8135	NA	NA	NA	NA
I 11088023	I	11086089	11089037	.	0	.	4.96776	63.2558	60.8569	11088023	ncRNA	W02B9.3_WBsnoRNA_3p_-_+172	W02B9.1_WBcoding_3p_-_-12272	NA	NA	NA	NA	W02B9.3_WBsnoRNA_3p_-_+172	NA	NA	NA	NA	cloned_WB21uRNA_3p_+_+1082490	NA	NA	NA	NA	W02B9.1_AGmRNA_3p_-_-12312	NA	NA	NA	NA
I 11089265	I	11089149	11089499	.	0	.	2.23154	10.2612	9.43831	11089265	CDS	W02B9.1_WBcoding_3p_-_-13514	W02B9.1_WBcoding_3p_-_-13514	NA	NA	NA	NA	NA	NA	NA	NA	cloned_WB21uRNA_3p_+_+1083732	NA	NA	NA	NA	W02B9.1_AGmRNA_3p_-_-13554	NA	NA	NA	NA
I 11093039	I	11092943	11093116	.	0	.	2.02176	7.54189	6.76172	11093039	CDS	W02B9.1_WBcoding_3p_-_-17288	W02B9.1_WBcoding_3p_-_-17288	NA	NA	NA	NA	NA	NA	NA	NA	cloned_WB21uRNA_3p_+_+1087506	NA	NA	NA	NA	W02B9.1_AGmRNA_3p_-_-17328	NA	NA	NA	NA
I 11094078	I	11093521	11094674	.	0	.	3.2637	26.2895	25.1713	11094078	CDS	W02B9.1_WBcoding_3p_-_-18327	W02B9.1_WBcoding_3p_-_-18327	NA	NA	NA	NA	NA	NA	NA	NA	cloned_WB21uRNA_3p_+_+1088545	NA	NA	NA	NA	W02B9.1_AGmRNA_3p_-_-18367	NA	NA	NA	NA
I 11110673	I	11110533	11110790	.	0	.	2.33947	11.481	10.6338	11110673	CDS	W02B9.1_WBcoding_3p_-_-34922	W02B9.1_WBcoding_3p_-_-34922	NA	NA	NA	NA	NA	NA	NA	NA	cloned_WB21uRNA_3p_+_+1105140	NA	NA	NA	NA	W02B9.1_AGmRNA_3p_-_-34962	NA	NA	NA	NA
I 11164697	I	11163974	11165911	.	0	.	3.23482	25.7615	24.6543	11164697	CDS	Y52B11C.1_WBcoding_3p_-_-894	Y52B11C.1_WBcoding_3p_-_-894	NA	NA	NA	NA	NA	NA	NA	NA	cloned_WB21uRNA_3p_+_+1159164	NA	NA	NA	NA	Y52B11C.1_AGmRNA_3p_-_-1145	NA	NA	NA	NA
I 11167332	I	11166143	11168245	.	0	.	2.74382	17.3997	16.452	11167332	CDS	Y52B11C.1_WBcoding_3p_-_-3529	Y52B11C.1_WBcoding_3p_-_-3529	NA	NA	NA	NA	NA	NA	NA	NA	cloned_WB21uRNA_3p_+_+1161799	NA	NA	NA	NA	Y52B11C.1_AGmRNA_3p_-_-3780	NA	NA	NA	NA
I 11168533	I	11168503	11168682	.	0	.	1.73294	4.5856	3.86168	11168533	CDS	F28D9.4_WBcoding_3p_-_+66	F28D9.4_WBcoding_3p_-_+66	Y52B11C.1_WBcoding_3p_-_-4730	NA	NA	NA	NA	NA	NA	NA	NA	cloned_WB21uRNA_3p_+_+1163000	NA	NA	NA	NA	RIT1P.363_AGmRNA_3p_+_-4164	Y52B11C.1_AGmRNA_3p_-_-4981	NA	NA	NA	NA
I 11179297	I	11174539	11182402	.	0	.	5.97864	89.5755	85.7821	11179297	AG1201	F28D9.1_AGmRNA_3p_-_-1467	F28D9.1_WBcoding_3p_-_-1620	F28D9.4_WBcoding_3p_-_-10698	NA	NA	NA	NA	frag531_LUncRNA_3p_+_+2208	NA	NA	NA	NA	cloned_WB21uRNA_3p_+_+1173764	NA	NA	NA	NA	F28D9.1_AGmRNA_3p_-_-1467	F28D9.4_AGmRNA_3p_-_-4704	NA	NA	NA	NA
I 11208635	I	11208229	11208747	.	0	.	2.36554	11.8457	10.9974	11208635	CDS	W06H12.1_WBcoding_3p_+_-2741	W06H12.1_WBcoding_3p_+_-2741	NA	NA	NA	NA	NA	NA	NA	NA	cloned_WB21uRNA_3p_+_+1203102	NA	NA	NA	NA	W06H12.1_AGmRNA_3p_+_-3264	NA	NA	NA	NA
I 11221387	I	11216065	11222084	.	0	.	5.7187	82.5443	79.1636	11221387	CDS	Y53H1A.1_WBcoding_3p_-_-5277	Y53H1A.1_WBcoding_3p_-_-5277	NA	NA	NA	NA	NA	NA	NA	NA	cloned_WB21uRNA_3p_+_+1215854	NA	NA	NA	NA	Y53H1A.1_AGmRNA_3p_-_-5277	NA	NA	NA	NA
I 11225278	I	11222353	11227618	.	0	.	4.2457	46.3119	44.6242	11225278	AG1201	Y53H1A.2_AGmRNA_3p_+_+1118	Y53H1A.2_WBcoding_3p_+_+1122	Y53H1A.5_WBcoding_3p_+_-8051	NA	NA	NA	NA	Y53H1A.2c_WBnc_3p_+_+1313	NA	NA	NA	NA	cloned_WB21uRNA_3p_+_+1219745	NA	NA	NA	NA	Y53H1A.2_AGmRNA_3p_+_+1118	Y53H1A.5_AGmRNA_3p_+_-8086	NA	NA	NA	NA
I 11232665	I	11232472	11233068	.	0	.	2.2817	10.7154	9.88096	11232665	CDS	Y53H1A.5_WBcoding_3p_+_-664	Y53H1A.5_WBcoding_3p_+_-664	NA	NA	NA	NA	NA	NA	NA	NA	cloned_WB21uRNA_3p_+_+1227132	NA	NA	NA	NA	Y53H1A.5_AGmRNA_3p_+_-699	NA	NA	NA	NA
I 11276060	I	11276023	11276298	.	0	.	1.964	6.9004	6.13181	11276060	CDS	F36D1.9_WBcoding_3p_-_-1099	F36D1.9_WBcoding_3p_-_-1099	NA	NA	NA	NA	NA	NA	NA	NA	cloned_WB21uRNA_3p_+_+1270527	NA	NA	NA	NA	F36D1.9_AGmRNA_3p_-_-1177	NA	NA	NA	NA
I 11278854	I	11278790	11279066	.	0	.	1.85532	6.23963	5.48721	11278854	CDS	F36D1.1_WBcoding_3p_-_-2370	F36D1.1_WBcoding_3p_-_-2370	NA	NA	NA	NA	NA	NA	NA	NA	cloned_WB21uRNA_3p_+_+1273321	NA	NA	NA	NA	F36D1.1_AGmRNA_3p_-_-2415	NA	NA	NA	NA
I 11317154	I	11315025	11317420	.	0	.	3.49476	30.6476	29.4309	11317154	AG1201	H25P06.1_AGmRNA_3p_-_-5640	H25P06.1_WBcoding_3p_-_-5645	NA	NA	NA	NA	NA	NA	NA	NA	cloned_WB21uRNA_3p_+_+1311621	NA	NA	NA	NA	H25P06.1_AGmRNA_3p_-_-5640	NA	NA	NA	NA
I 11320790	I	11319736	11323140	.	0	.	4.76558	58.3429	56.1739	11320790	AG1201	H25P06.1_AGmRNA_3p_-_-9276	H25P06.1_WBcoding_3p_-_-9281	NA	NA	NA	NA	NA	NA	NA	NA	cloned_WB21uRNA_3p_+_+1315257	NA	NA	NA	NA	H25P06.1_AGmRNA_3p_-_-9276	NA	NA	NA	NA
I 11327304	I	11323419	11333045	.	0	.	4.93888	62.5463	60.1841	11327304	ncRNA	frag540_LUncRNA_3p_-_+1686	H25P06.2_WBcoding_3p_+_-5840	NA	NA	NA	NA	frag540_LUncRNA_3p_-_+1686	NA	NA	NA	NA	cloned_WB21uRNA_3p_+_+1321771	NA	NA	NA	NA	H25P06.2_AGmRNA_3p_+_-5846	NA	NA	NA	NA
I 11364504	I	11364374	11365369	.	0	.	3.14817	24.2005	23.1255	11364504	CDS	F56G4.6_WBcoding_3p_-_-191	F56G4.6_WBcoding_3p_-_-191	NA	NA	NA	NA	NA	NA	NA	NA	cloned_WB21uRNA_3p_+_+1358971	NA	NA	NA	NA	F56G4.6_AGmRNA_3p_-_-228	NA	NA	NA	NA
I 11366835	I	11365752	11368630	.	0	.	3.34362	28.0433	26.8893	11366835	CDS	F56G4.6_WBcoding_3p_-_-2522	F56G4.6_WBcoding_3p_-_-2522	NA	NA	NA	NA	NA	NA	NA	NA	cloned_WB21uRNA_3p_+_+1361302	NA	NA	NA	NA	F56G4.6_AGmRNA_3p_-_-2559	NA	NA	NA	NA
I 11369085	I	11368730	11369199	.	0	.	2.54164	14.322	13.4272	11369085	CDS	F56G4.6_WBcoding_3p_-_-4772	F56G4.6_WBcoding_3p_-_-4772	NA	NA	NA	NA	NA	NA	NA	NA	cloned_WB21uRNA_3p_+_+1363552	NA	NA	NA	NA	F56G4.6_AGmRNA_3p_-_-4809	NA	NA	NA	NA
I 11370110	I	11369812	11370233	.	0	.	2.71494	16.9462	16.0065	11370110	CDS	F56G4.6_WBcoding_3p_-_-5797	F56G4.6_WBcoding_3p_-_-5797	NA	NA	NA	NA	NA	NA	NA	NA	cloned_WB21uRNA_3p_+_+1364577	NA	NA	NA	NA	F56G4.6_AGmRNA_3p_-_-5834	NA	NA	NA	NA
I 11370782	I	11370608	11370799	.	0	.	1.73294	4.5856	3.86168	11370782	CDS	F56G4.6_WBcoding_3p_-_-6469	F56G4.6_WBcoding_3p_-_-6469	NA	NA	NA	NA	NA	NA	NA	NA	cloned_WB21uRNA_3p_+_+1365249	NA	NA	NA	NA	F56G4.6_AGmRNA_3p_-_-6506	NA	NA	NA	NA
I 11375157	I	11371089	11382215	.	0	.	4.99664	63.9679	61.5335	11375157	CDS	F56G4.4_WBcoding_3p_+_-4968	F56G4.4_WBcoding_3p_+_-4968	F56G4.6_WBcoding_3p_-_-10844	F56G4.5_WBcoding_3p_+_-14072	NA	NA	NA	NA	frag543_LUncRNA_3p_-_+6455	NA	NA	NA	NA	cloned_WB21uRNA_3p_+_+1369624	NA	NA	NA	NA	F56G4.4_AGmRNA_3p_+_-4988	F56G4.6_AGmRNA_3p_-_-10881	F56G4.5_AGmRNA_3p_+_-13585	NA	NA	NA	NA
I 11383365	I	11382864	11383851	.	0	.	3.20594	25.2372	24.141	11383365	AG1201	F56G4.5_AGmRNA_3p_+_-5377	F56G4.5_WBcoding_3p_+_-5864	NA	NA	NA	NA	NA	NA	NA	NA	cloned_WB21uRNA_3p_+_+1377832	NA	NA	NA	NA	F56G4.5_AGmRNA_3p_+_-5377	NA	NA	NA	NA
I 11384505	I	11384329	11384671	.	0	.	2.6861	35.7575	34.419	11384505	AG1201	F56G4.5_AGmRNA_3p_+_-4237	F56G4.5_WBcoding_3p_+_-4724	NA	NA	NA	NA	NA	NA	NA	NA	cloned_WB21uRNA_3p_+_+1378972	NA	NA	NA	NA	F56G4.5_AGmRNA_3p_+_-4237	NA	NA	NA	NA
I 11385570	I	11385496	11385699	.	0	.	1.5302	5.71027	4.96427	11385570	AG1201	F56G4.5_AGmRNA_3p_+_-3172	F56G4.5_WBcoding_3p_+_-3659	NA	NA	NA	NA	NA	NA	NA	NA	cloned_WB21uRNA_3p_+_+1380037	NA	NA	NA	NA	F56G4.5_AGmRNA_3p_+_-3172	NA	NA	NA	NA
I 11387076	I	11386977	11387131	.	0	.	2.10815	8.5465	7.7508	11387076	AG1201	F56G4.5_AGmRNA_3p_+_-1666	F56G4.5_WBcoding_3p_+_-2153	NA	NA	NA	NA	NA	NA	NA	NA	cloned_WB21uRNA_3p_+_+1381543	NA	NA	NA	NA	F56G4.5_AGmRNA_3p_+_-1666	NA	NA	NA	NA
I 11388167	I	11387438	11388664	.	0	.	2.85343	19.1972	18.2234	11388167	AG1201	F56G4.5_AGmRNA_3p_+_-575	F56G4.5_WBcoding_3p_+_-1062	NA	NA	NA	NA	NA	NA	NA	NA	cloned_WB21uRNA_3p_+_+1382634	NA	NA	NA	NA	F56G4.5_AGmRNA_3p_+_-575	NA	NA	NA	NA
I 11389928	I	11389059	11390370	.	0	.	2.2817	10.7154	9.88096	11389928	CDS	F56G4.5_WBcoding_3p_+_+699	F56G4.5_WBcoding_3p_+_+699	Y53H1C.1_WBcoding_3p_-_-1190	NA	NA	NA	NA	NA	NA	NA	NA	cloned_WB21uRNA_3p_+_+1384395	NA	NA	NA	NA	Y53H1C.1_AGmRNA_3p_-_-1251	NA	NA	NA	NA
I 11392020	I	11391744	11392245	.	0	.	2.31058	11.0955	10.2548	11392020	ncRNA	frag545_LUncRNA_3p_-_-217	Y53H1C.1_WBcoding_3p_-_-3282	NA	NA	NA	NA	frag545_LUncRNA_3p_-_-217	NA	NA	NA	NA	cloned_WB21uRNA_3p_+_+1386487	NA	NA	NA	NA	Y53H1C.1_AGmRNA_3p_-_-3343	NA	NA	NA	NA
I 11393785	I	11392705	11394104	.	0	.	3.61029	32.9128	31.6405	11393785	ncRNA	frag550_LUncRNA_3p_+_+881	Y53H1C.1_WBcoding_3p_-_-5047	NA	NA	NA	NA	frag550_LUncRNA_3p_+_+881	frag549_LUncRNA_3p_-_-1061	NA	NA	NA	NA	cloned_WB21uRNA_3p_+_+1388252	NA	NA	NA	NA	Y53H1C.1_AGmRNA_3p_-_-5108	NA	NA	NA	NA
I 11395022	I	11394717	11395308	.	0	.	2.85935	19.2581	18.2772	11395022	CDS	Y53H1C.1_WBcoding_3p_-_-6284	Y53H1C.1_WBcoding_3p_-_-6284	NA	NA	NA	NA	NA	NA	NA	NA	cloned_WB21uRNA_3p_+_+1389489	NA	NA	NA	NA	Y53H1C.1_AGmRNA_3p_-_-6345	NA	NA	NA	NA
I 11396104	I	11395487	11398406	.	0	.	3.23482	25.7615	24.6543	11396104	CDS	Y53H1C.1_WBcoding_3p_-_-7366	Y53H1C.1_WBcoding_3p_-_-7366	NA	NA	NA	NA	NA	NA	NA	NA	cloned_WB21uRNA_3p_+_+1390571	NA	NA	NA	NA	Y53H1C.1_AGmRNA_3p_-_-7427	NA	NA	NA	NA
I 11399378	I	11398702	11399602	.	0	.	2.36835	11.8717	11.018	11399378	CDS	NA	NA	NA	NA	NA	NA	NA	NA	NA	cloned_WB21uRNA_3p_+_+1393845	NA	NA	NA	NA	NA	NA	NA	NA
I 11401451	I	11401240	11401543	.	0	.	2.455	13.0744	12.2006	11401451	AG1201	Y53H1C.2_AGmRNA_3p_-_-573	Y53H1C.2_WBcoding_3p_-_-848	NA	NA	NA	NA	NA	NA	NA	NA	cloned_WB21uRNA_3p_+_+1395918	NA	NA	NA	NA	Y53H1C.2_AGmRNA_3p_-_-573	NA	NA	NA	NA
I 11401702	I	11401658	11401808	.	0	.	1.7907	5.12527	4.39043	11401702	AG1201	Y53H1C.2_AGmRNA_3p_-_-824	Y53H1C.2_WBcoding_3p_-_-1099	NA	NA	NA	NA	NA	NA	NA	NA	cloned_WB21uRNA_3p_+_+1396169	NA	NA	NA	NA	Y53H1C.2_AGmRNA_3p_-_-824	NA	NA	NA	NA
I 11405910	I	11402090	11407138	.	0	.	5.57429	78.714	75.5403	11405910	AG1201	RIT1P.1540_AGmRNA_3p_+_+694	Y53H1C.2_WBcoding_3p_-_-5307	NA	NA	NA	NA	NA	NA	NA	NA	cloned_WB21uRNA_3p_+_+1400377	NA	NA	NA	NA	RIT1P.1540_AGmRNA_3p_+_+694	Y53H1C.2_AGmRNA_3p_-_-5032	NA	NA	NA	NA
I 11415756	I	11407386	11416761	.	0	.	5.80534	84.8688	81.359	11415756	AG1201	Y53H1C.2_AGmRNA_3p_-_-14878	Y53H1C.2_WBcoding_3p_-_-15153	NA	NA	NA	NA	NA	NA	NA	NA	cloned_WB21uRNA_3p_+_+1410223	NA	NA	NA	NA	Y53H1C.2_AGmRNA_3p_-_-14878	NA	NA	NA	NA
I 11518076	I	11517455	11518712	.	0	.	4.62117	54.9118	52.8886	11518076	AG1201	F32B4.5_AGmRNA_3p_-_-285	F32B4.5_WBcoding_3p_-_-337	F32B4.4_WBcoding_3p_+_-8477	NA	NA	NA	NA	NA	NA	NA	NA	cloned_WB21uRNA_3p_+_+1512543	NA	NA	NA	NA	F32B4.5_AGmRNA_3p_-_-285	F32B4.4_AGmRNA_3p_+_-8880	NA	NA	NA	NA
I 11519190	I	11518886	11519293	.	0	.	2.02019	7.8835	7.09744	11519190	AG1201	F32B4.5_AGmRNA_3p_-_-1399	F32B4.5_WBcoding_3p_-_-1451	F32B4.4_WBcoding_3p_+_-7363	NA	NA	NA	NA	NA	NA	NA	NA	cloned_WB21uRNA_3p_+_+1513657	NA	NA	NA	NA	F32B4.5_AGmRNA_3p_-_-1399	F32B4.4_AGmRNA_3p_+_-7766	NA	NA	NA	NA
I 11520619	I	11520510	11520735	.	0	.	1.964	6.9004	6.13181	11520619	AG1201	F32B4.5_AGmRNA_3p_-_-2828	F32B4.5_WBcoding_3p_-_-2880	F32B4.4_WBcoding_3p_+_-5934	NA	NA	NA	NA	NA	NA	NA	NA	cloned_WB21uRNA_3p_+_+1515086	NA	NA	NA	NA	F32B4.5_AGmRNA_3p_-_-2828	F32B4.4_AGmRNA_3p_+_-6337	NA	NA	NA	NA
I 11520931	I	11520828	11521055	.	0	.	1.76182	4.85208	4.12271	11520931	CDS	F32B4.4_WBcoding_3p_+_-5622	F32B4.4_WBcoding_3p_+_-5622	NA	NA	NA	NA	NA	NA	NA	NA	cloned_WB21uRNA_3p_+_+1515398	NA	NA	NA	NA	F32B4.4_AGmRNA_3p_+_-6025	NA	NA	NA	NA
I 11522411	I	11521171	11526671	.	0	.	5.44738	81.2829	77.9792	11522411	CDS	F32B4.4_WBcoding_3p_+_-4142	F32B4.4_WBcoding_3p_+_-4142	NA	NA	NA	NA	NA	NA	NA	NA	cloned_WB21uRNA_3p_+_+1516878	NA	NA	NA	NA	F32B4.4_AGmRNA_3p_+_-4545	NA	NA	NA	NA
I 11527282	I	11526918	11527691	.	0	.	3.35035	27.8962	26.7432	11527282	AG1201	F32B4.4_AGmRNA_3p_+_+326	F15D3.1_WBcoding_3p_-_-373	NA	NA	NA	NA	NA	NA	NA	NA	cloned_WB21uRNA_3p_+_+1521749	NA	NA	NA	NA	F32B4.4_AGmRNA_3p_+_+326	F15D3.1_AGmRNA_3p_-_-373	NA	NA	NA	NA
I 11575320	I	11573007	11578128	.	0	.	3.95688	40.0318	38.557	11575320	AG1201	F15D3.6_AGmRNA_3p_-_-3237	F15D3.6_WBcoding_3p_-_-3239	NA	NA	NA	NA	NA	NA	NA	NA	cloned_WB21uRNA_3p_+_+1569787	NA	NA	NA	NA	F15D3.6_AGmRNA_3p_-_-3237	NA	NA	NA	NA
I 11578868	I	11578454	11579581	.	0	.	5.45876	75.69	72.6727	11578868	CDS	F15D3.7_WBcoding_3p_+_-735	F15D3.7_WBcoding_3p_+_-735	NA	NA	NA	NA	NA	NA	NA	NA	cloned_WB21uRNA_3p_+_+1573335	NA	NA	NA	NA	F15D3.7_AGmRNA_3p_+_-735	NA	NA	NA	NA
I 11605171	I	11604123	11608306	.	0	.	4.13017	43.7636	42.1657	11605171	AG1201	C17D12.2_AGmRNA_3p_+_-124	C17D12.7_WBcoding_3p_-_-576	NA	NA	NA	NA	NA	NA	NA	NA	cloned_WB21uRNA_3p_+_+1599638	NA	NA	NA	NA	C17D12.2_AGmRNA_3p_+_-124	C17D12.7_AGmRNA_3p_-_-1124	NA	NA	NA	NA
I 11608544	I	11608430	11608638	.	0	.	2.36835	11.8717	11.018	11608544	CDS	C17D12.7_WBcoding_3p_-_-3949	C17D12.7_WBcoding_3p_-_-3949	NA	NA	NA	NA	NA	NA	NA	NA	cloned_WB21uRNA_3p_+_+1603011	NA	NA	NA	NA	C17D12.7_AGmRNA_3p_-_-4497	NA	NA	NA	NA
I 11609968	I	11609415	11611341	.	0	.	4.18793	45.0318	43.3897	11609968	AG1201	RIT1P.443_AGncRNA_3p_+_+474	C17D12.7_WBcoding_3p_-_-5373	NA	NA	NA	NA	C17D12.8_WBsnoRNA_3p_+_+532	NA	NA	NA	NA	cloned_WB21uRNA_3p_+_+1604435	NA	NA	NA	NA	RIT1P.443_AGncRNA_3p_+_+474	C17D12.7_AGmRNA_3p_-_-5921	NA	NA	NA	NA
I 11613338	I	11611593	11616089	.	0	.	4.85223	60.4331	58.1708	11613338	CDS	C17D12.1_WBcoding_3p_+_-2792	C17D12.1_WBcoding_3p_+_-2792	NA	NA	NA	NA	NA	NA	NA	NA	cloned_WB21uRNA_3p_+_+1607805	NA	NA	NA	NA	C17D12.1_AGmRNA_3p_+_-2844	NA	NA	NA	NA
I 11748275	I	11747918	11748765	.	0	.	2.33947	11.481	10.6338	11748275	AG1201	Y47H9B.2_AGmRNA_3p_+_+158	ZK1151.1_WBcoding_3p_-_-856	NA	NA	NA	NA	NA	NA	NA	NA	cloned_WB21uRNA_3p_+_+1742742	NA	NA	NA	NA	Y47H9B.2_AGmRNA_3p_+_+158	ZK1151.1_AGmRNA_3p_-_-865	NA	NA	NA	NA
I 11750507	I	11749321	11755066	.	0	.	2.95412	21.707	20.6814	11750507	CDS	ZK1151.1_WBcoding_3p_-_-3088	ZK1151.1_WBcoding_3p_-_-3088	NA	NA	NA	NA	NA	NA	NA	NA	cloned_WB21uRNA_3p_+_+1744974	NA	NA	NA	NA	ZK1151.1_AGmRNA_3p_-_-3097	NA	NA	NA	NA
I 11759814	I	11756518	11760505	.	0	.	3.62843	33.3653	32.089	11759814	CDS	ZK1151.1_WBcoding_3p_-_-12395	ZK1151.1_WBcoding_3p_-_-12395	NA	NA	NA	NA	NA	NA	NA	NA	cloned_WB21uRNA_3p_+_+1754281	NA	NA	NA	NA	ZK1151.1_AGmRNA_3p_-_-12404	NA	NA	NA	NA
I 11775348	I	11773781	11777655	.	0	.	2.96979	22.4372	21.4013	11775348	ncRNA	frag595_LUncRNA_3p_+_+1373	ZK1151.1_WBcoding_3p_-_-27929	NA	NA	NA	NA	frag595_LUncRNA_3p_+_+1373	NA	NA	NA	NA	cloned_WB21uRNA_3p_+_+1769815	NA	NA	NA	NA	ZK1151.1_AGmRNA_3p_-_-27938	NA	NA	NA	NA
I 11853528	I	11853330	11853791	.	0	.	2.22394	9.97108	9.14914	11853528	AG1201	Y47H9C.4_AGmRNA_3p_-_-2023	Y47H9C.4_WBcoding_3p_-_-2194	NA	NA	NA	NA	NA	NA	NA	NA	cloned_WB21uRNA_3p_+_+1847995	NA	NA	NA	NA	Y47H9C.4_AGmRNA_3p_-_-2023	NA	NA	NA	NA
I 11860698	I	11853886	11861592	.	0	.	4.62117	54.9118	52.8886	11860698	AG1201	Y47H9C.4_AGmRNA_3p_-_-9193	Y47H9C.4_WBcoding_3p_-_-9364	NA	NA	NA	NA	NA	NA	NA	NA	cloned_WB21uRNA_3p_+_+1855165	NA	NA	NA	NA	Y47H9C.4_AGmRNA_3p_-_-9193	NA	NA	NA	NA
I 11864636	I	11861758	11868144	.	0	.	4.27458	46.9564	45.2455	11864636	AG1201	Y47H9C.4_AGmRNA_3p_-_-13131	Y47H9C.4_WBcoding_3p_-_-13302	NA	NA	NA	NA	NA	NA	NA	NA	cloned_WB21uRNA_3p_+_+1859103	NA	NA	NA	NA	Y47H9C.4_AGmRNA_3p_-_-13131	NA	NA	NA	NA
I 11875855	I	11875614	11876493	.	0	.	3.2637	26.2895	25.1713	11875855	CDS	NA	NA	NA	NA	NA	NA	NA	NA	NA	cloned_WB21uRNA_3p_+_+1870322	NA	NA	NA	NA	NA	NA	NA	NA
I 11891871	I	11891283	11892113	.	0	.	3.7547	35.8214	34.4715	11891871	CDS	Y47H9C.7_WBcoding_3p_-_-306	Y47H9C.7_WBcoding_3p_-_-306	NA	NA	NA	NA	NA	NA	NA	NA	cloned_WB21uRNA_3p_+_+1886338	NA	NA	NA	NA	Y47H9C.7_AGmRNA_3p_-_-306	Y47H9C.15_AGmRNA_3p_-_-2453	NA	NA	NA	NA
I 11899673	I	11892453	11905742	.	0	.	5.0544	65.3993	62.8961	11899673	CDS	Y47H9C.9_WBcoding_3p_-_-893	Y47H9C.9_WBcoding_3p_-_-893	Y47H9C.12_WBcoding_3p_+_+2700	Y47H9C.8_WBcoding_3p_+_+3394	Y47H9C.10_WBcoding_3p_+_-3488	Y47H9C.7_WBcoding_3p_-_-8108	NA	NA	NA	NA	Y47H9C.14_WBps_3p_+_+1161	Y47H9C.11_WBps_3p_+_-5466	NA	NA	NA	NA	cloned_WB21uRNA_3p_+_+1894140	NA	NA	NA	NA	Y47H9C.9_AGmRNA_3p_-_-1613	Y47H9C.12_AGmRNA_3p_+_+2663	RIT1M.1396_AGncRNA_3p_-_-3174	Y47H9C.8_AGmRNA_3p_+_+3284	Y47H9C.10_AGmRNA_3p_+_-3627	Y47H9C.11_AGmRNA_3p_+_-5522	Y47H9C.7_AGmRNA_3p_-_-8108	NA	NA	NA	NA
I 11912263	I	11905921	11912825	.	0	.	4.75166	61.8561	59.5271	11912263	AG1201	R09B3.5_AGmRNA_3p_-_-125	R09B3.4_WBcoding_3p_+_+223	R09B3.5_WBcoding_3p_-_-517	R06C1.1_WBcoding_3p_-_+519	R09B3.3_WBcoding_3p_-_-1944	R09B3.2_WBcoding_3p_-_-2916	R09B3.1_WBcoding_3p_-_-4717	NA	NA	NA	NA	R09B3.6_WBps_3p_+_+4788	NA	NA	NA	NA	cloned_WB21uRNA_3p_+_+1906730	NA	NA	NA	NA	R09B3.5_AGmRNA_3p_-_-125	R09B3.4_AGmRNA_3p_+_+357	R06C1.1_AGmRNA_3p_-_+519	RIT1P.1149_AGncRNA_3p_+_+1316	R09B3.3_AGmRNA_3p_-_-2906	R09B3.1_AGmRNA_3p_-_-4701	R09B3.6_AGmRNA_3p_+_+4717	NA	NA	NA	NA
[truncated: 7,051 more rows]
[truncated: 2 more columns]

## Sheet: overlapped WBcoding targets 
peak	chrom	chromStart	chromEnd	name	score	strand	fold_enrichment	pValue(-log10)	qValue(-log10)	peak	WB-ID	target	coding	end	strand	distance
I 4681	I	4171	6762	.	0	.	3.66805	34.0662	32.764	4681	WBGene00022277	Y74C9A.3	WBcoding	3p	-	-562
[truncated: 11,191 more rows]

## Sheet: unique target with highest FE
peak	chrom	chromStart	chromEnd	name	score	strand	fold_enrichment	pValue(-log10)	qValue(-log10)	peak	WB-ID	target	gene	coding	end	strand	distance	IGN-enriched expression	IGN FPKM	SOM FPKM
[truncated: 6,853 more rows]
