# Supplementary material for: Isolated C. elegans germ nuclei exhibit distinct genomic profiles of histone modification and gene expression
Source: BMC Genomics. 2019 Jun 17;20:500. doi: 10.1186/s12864-019-5893-9 (PMC6580472; doi:10.1186/s12864-019-5893-9)
Supplement: Supplementary file 15 — SOM_H3K4me3_q0.001_peaks_ce10 (XLSX 4603 kb) [file 12864_2019_5893_MOESM15_ESM.xlsx]

## Sheet: All overlapped elements
peak	chrom	chromStart	chromEnd	name	score	strand	fold_enrichment	pValue(-log10)	qValue(-log10)	peak	type	gene	gene	gene	gene	gene	gene	gene	gene	gene	gene	gene	gene	gene	gene	gene	gene	gene	gene	gene	gene	gene	gene	gene	gene	gene	gene	gene	gene	gene	gene	gene	gene	gene	gene	gene	gene	gene	gene
I 4760	I	4458	5642	.	0	.	2.30818	20.2589	19.3282	4760	AG1201	Y74C9A.3_AGmRNA_3p_-_-580	Y74C9A.3_WBcoding_3p_-_-641	NA	NA	NA	NA	NA	NA	NA	NA	NA	NA	NA	NA	Y74C9A.3_AGmRNA_3p_-_-580	RIT1P.1131_AGncRNA_3p_+_-1695	NA	NA	NA	NA
I 6131	I	5843	6541	.	0	.	3.07275	43.3368	41.9776	6131	AG1201	RIT1P.1131_AGncRNA_3p_+_-324	Y74C9A.3_WBcoding_3p_-_-2012	NA	NA	NA	NA	NA	NA	NA	NA	NA	NA	NA	NA	RIT1P.1131_AGncRNA_3p_+_-324	Y74C9A.3_AGmRNA_3p_-_-1951	NA	NA	NA	NA
I 6756	I	6690	6839	.	0	.	1.75212	8.27847	7.51158	6756	AG1201	Y74C9A.3_AGmRNA_3p_-_-2576	Y74C9A.3_WBcoding_3p_-_-2637	NA	NA	NA	NA	NA	NA	NA	NA	NA	NA	NA	NA	Y74C9A.3_AGmRNA_3p_-_-2576	NA	NA	NA	NA
I 8404	I	8253	8442	.	0	.	1.5992	5.69021	4.9625	8404	AG1201	Y74C9A.3_AGmRNA_3p_-_-4224	Y74C9A.3_WBcoding_3p_-_-4285	NA	NA	NA	NA	NA	NA	NA	NA	NA	NA	NA	NA	Y74C9A.3_AGmRNA_3p_-_-4224	Y74C9A.2_AGmRNA_3p_+_-8384	NA	NA	NA	NA
I 9440	I	9127	9527	.	0	.	1.96064	12.1755	11.3527	9440	AG1201	Y74C9A.3_AGmRNA_3p_-_-5260	Y74C9A.3_WBcoding_3p_-_-5321	NA	NA	NA	NA	NA	NA	NA	NA	NA	NA	NA	NA	Y74C9A.3_AGmRNA_3p_-_-5260	Y74C9A.2_AGmRNA_3p_+_-7348	NA	NA	NA	NA
I 9816	I	9688	9905	.	0	.	2.22477	18.4391	17.532	9816	AG1201	Y74C9A.3_AGmRNA_3p_-_-5636	Y74C9A.3_WBcoding_3p_-_-5697	NA	NA	NA	NA	NA	NA	NA	NA	NA	NA	NA	NA	Y74C9A.3_AGmRNA_3p_-_-5636	Y74C9A.2_AGmRNA_3p_+_-6972	NA	NA	NA	NA
I 19153	I	17506	19702	.	0	.	3.09396	44.6099	43.2193	19153	AG1201	RIT1P.1696_AGncRNA_3p_+_-343	Y74C9A.4_WBcoding_3p_-_-1670	NA	NA	NA	NA	NA	NA	NA	NA	NA	NA	NA	NA	RIT1P.1696_AGncRNA_3p_+_-343	Y74C9A.4_AGmRNA_3p_-_-1666	NA	NA	NA	NA
I 20383	I	19939	21150	.	0	.	2.85033	36.1559	34.9711	20383	AG1201	Y74C9A.4_AGmRNA_3p_-_-2896	Y74C9A.4_WBcoding_3p_-_-2900	NA	NA	NA	NA	NA	NA	NA	NA	NA	NA	NA	NA	Y74C9A.4_AGmRNA_3p_-_-2896	NA	NA	NA	NA
I 21648	I	21497	21891	.	0	.	1.71722	8.17911	7.41542	21648	AG1201	Y74C9A.4_AGmRNA_3p_-_-4161	Y74C9A.4_WBcoding_3p_-_-4165	NA	NA	NA	NA	NA	NA	NA	NA	NA	NA	NA	NA	Y74C9A.4_AGmRNA_3p_-_-4161	NA	NA	NA	NA
I 23100	I	22636	26835	.	0	.	3.48921	60.9347	58.7133	23100	AG1201	Y74C9A.4_AGmRNA_3p_-_-5613	Y74C9A.4_WBcoding_3p_-_-5617	NA	NA	NA	NA	NA	NA	NA	NA	NA	NA	NA	NA	Y74C9A.4_AGmRNA_3p_-_-5613	NA	NA	NA	NA
I 30137	I	27773	31358	.	0	.	3.5732	61.821	59.5143	30137	CDS	Y74C9A.5_WBcoding_3p_-_-2542	Y74C9A.5_WBcoding_3p_-_-2542	NA	NA	NA	NA	NA	NA	NA	NA	NA	NA	NA	NA	Y74C9A.5_AGmRNA_3p_-_-2546	NA	NA	NA	NA
I 32141	I	31516	32314	.	0	.	2.46109	24.4966	23.5077	32141	CDS	Y74C9A.5_WBcoding_3p_-_-4546	Y74C9A.5_WBcoding_3p_-_-4546	NA	NA	NA	NA	NA	NA	NA	NA	21ur-15479_WB21uRNA_3p_+_+598	NA	NA	NA	NA	Y74C9A.5_AGmRNA_3p_-_-4550	NA	NA	NA	NA
I 47774	I	47277	51710	.	0	.	3.23525	50.8042	49.1933	47774	CDS	Y48G1C.12_WBcoding_3p_+_-2045	Y48G1C.12_WBcoding_3p_+_-2045	Y48G1C.4_WBcoding_3p_+_-6652	NA	NA	NA	NA	NA	NA	NA	NA	NA	NA	NA	NA	Y48G1C.12_AGmRNA_3p_+_-2083	Y48G1C.4_AGmRNA_3p_+_-6652	NA	NA	NA	NA
I 54017	I	52199	54766	.	0	.	2.71132	31.6396	30.537	54017	CDS	Y48G1C.4_WBcoding_3p_+_-409	Y48G1C.4_WBcoding_3p_+_-409	NA	NA	NA	NA	NA	NA	NA	NA	NA	NA	NA	NA	Y48G1C.4_AGmRNA_3p_+_-409	NA	NA	NA	NA
I 73023	I	71811	78230	.	0	.	3.42029	55.7656	53.8842	73023	CDS	Y48G1C.2_WBcoding_3p_+_-8048	Y48G1C.2_WBcoding_3p_+_-8048	NA	NA	NA	NA	NA	NA	NA	NA	NA	NA	NA	NA	Y48G1C.2_AGmRNA_3p_+_-8048	NA	NA	NA	NA
I 78731	I	78665	78814	.	0	.	1.87723	10.4264	9.62677	78731	CDS	Y48G1C.2_WBcoding_3p_+_-2340	Y48G1C.2_WBcoding_3p_+_-2340	NA	NA	NA	NA	NA	NA	NA	NA	NA	NA	NA	NA	Y48G1C.2_AGmRNA_3p_+_-2340	NA	NA	NA	NA
I 85147	I	79076	86251	.	0	.	3.04212	49.3419	47.7924	85147	AG1201	Y48G1C.6_AGmRNA_3p_-_-156	Y48G1C.6_WBcoding_3p_-_-157	Y48G1C.10_WBcoding_3p_+_+188	Y48G1C.2_WBcoding_3p_+_+4076	NA	NA	NA	NA	NA	NA	NA	NA	NA	NA	NA	NA	Y48G1C.6_AGmRNA_3p_-_-156	RIT1M.1229_AGncRNA_3p_-_-2740	Y48G1C.2_AGmRNA_3p_+_+4076	Y48G1C.10_AGmRNA_3p_+_-6260	NA	NA	NA	NA
I 87622	I	86415	89687	.	0	.	3.28127	50.9753	49.3488	87622	AG1201	Y48G1C.6_AGmRNA_3p_-_-2631	Y48G1C.11_WBcoding_3p_+_-3398	NA	NA	NA	NA	NA	NA	NA	NA	NA	NA	NA	NA	Y48G1C.6_AGmRNA_3p_-_-2631	Y48G1C.10_AGmRNA_3p_+_-3785	NA	NA	NA	NA
I 90493	I	89847	90942	.	0	.	3.37858	54.1521	52.3594	90493	CDS	Y48G1C.11_WBcoding_3p_+_-527	Y48G1C.11_WBcoding_3p_+_-527	NA	NA	NA	NA	NA	NA	NA	NA	NA	NA	NA	NA	Y48G1C.10_AGmRNA_3p_+_-914	NA	NA	NA	NA
I 91702	I	91381	91836	.	0	.	2.16916	17.033	16.1477	91702	AG1201	Y48G1C.10_AGmRNA_3p_+_+295	Y48G1C.9_WBcoding_3p_+_-1175	NA	NA	NA	NA	NA	NA	NA	NA	NA	NA	NA	NA	Y48G1C.10_AGmRNA_3p_+_+295	Y48G1C.9_AGmRNA_3p_+_-946	Y48G1C.1_AGmRNA_3p_+_-3151	NA	NA	NA	NA
I 93751	I	92301	95280	.	0	.	3.10771	45.1085	43.7027	93751	CDS	Y48G1C.9_WBcoding_3p_+_+874	Y48G1C.9_WBcoding_3p_+_+874	Y48G1C.1_WBcoding_3p_+_-1130	Y48G1C.13_WBcoding_3p_-_+1207	NA	NA	NA	NA	NA	NA	NA	NA	NA	NA	NA	NA	Y48G1C.13_AGmRNA_3p_-_+1064	Y48G1C.1_AGmRNA_3p_+_-1102	Y48G1C.9_AGmRNA_3p_+_+1103	NA	NA	NA	NA
I 98838	I	96365	101004	.	0	.	3.39941	60.4733	58.2864	98838	CDS	Y48G1C.7_WBcoding_3p_-_-2303	Y48G1C.7_WBcoding_3p_-_-2303	NA	NA	NA	NA	NA	NA	NA	NA	NA	NA	NA	NA	Y48G1C.8_AGmRNA_3p_-_-2363	NA	NA	NA	NA
I 102696	I	101163	108116	.	0	.	3.65661	65.2139	62.5842	102696	CDS	Y48G1C.8_WBcoding_3p_-_-1483	Y48G1C.8_WBcoding_3p_-_-1483	NA	NA	NA	NA	NA	NA	NA	NA	NA	NA	NA	NA	Y48G1C.8_AGmRNA_3p_-_-6221	NA	NA	NA	NA
I 109660	I	108810	110237	.	0	.	3.38121	60.9822	58.7529	109660	CDS	F53G12.1_WBcoding_3p_-_-974	F53G12.1_WBcoding_3p_-_-974	NA	NA	NA	NA	NA	NA	NA	NA	NA	NA	NA	NA	F53G12.1_AGmRNA_3p_-_-983	RIT1P.1583_AGncRNA_3p_+_-1099	NA	NA	NA	NA
I 111870	I	110940	112862	.	0	.	3.08674	54.6992	52.8775	111870	AG1201	F53G12.10_AGmRNA_3p_+_-402	F53G12.10_WBcoding_3p_+_-547	F53G12.9_WBcoding_3p_+_-1045	NA	NA	NA	NA	F53G12.12_WBsnoRNA_3p_+_+445	frag3_LUncRNA_3p_-_-583	NA	NA	NA	NA	NA	NA	NA	NA	F53G12.10_AGmRNA_3p_+_-402	RIT1M.749_AGmRNA_3p_-_-1088	F53G12.13_AGmRNA_3p_+_-1876	NA	NA	NA	NA
I 132402	I	132296	132462	.	0	.	1.5992	5.69021	4.9625	132402	CDS	F53G12.5_WBcoding_3p_+_-1663	F53G12.5_WBcoding_3p_+_-1663	NA	NA	NA	NA	NA	NA	NA	NA	NA	NA	NA	NA	F53G12.5_AGmRNA_3p_+_-1867	NA	NA	NA	NA
I 146884	I	146843	147111	.	0	.	1.722	7.93325	7.17314	146884	CDS	F56C11.1_WBcoding_3p_-_-396	F56C11.1_WBcoding_3p_-_-396	NA	NA	NA	NA	NA	NA	NA	NA	NA	NA	NA	NA	F56C11.1_AGmRNA_3p_-_-913	NA	NA	NA	NA
I 147306	I	147202	147386	.	0	.	1.68261	7.0479	6.29902	147306	CDS	F56C11.1_WBcoding_3p_-_-818	F56C11.1_WBcoding_3p_-_-818	NA	NA	NA	NA	NA	NA	NA	NA	NA	NA	NA	NA	F56C11.1_AGmRNA_3p_-_-1335	NA	NA	NA	NA
I 149222	I	149104	149814	.	0	.	1.74911	8.435	7.66755	149222	CDS	F56C11.1_WBcoding_3p_-_-2734	F56C11.1_WBcoding_3p_-_-2734	NA	NA	NA	NA	NA	NA	NA	NA	NA	NA	NA	NA	F56C11.1_AGmRNA_3p_-_-3251	NA	NA	NA	NA
I 150473	I	150397	150652	.	0	.	1.5714	5.26744	4.54662	150473	CDS	F56C11.1_WBcoding_3p_-_-3985	F56C11.1_WBcoding_3p_-_-3985	NA	NA	NA	NA	NA	NA	NA	NA	NA	NA	NA	NA	F56C11.1_AGmRNA_3p_-_-4502	NA	NA	NA	NA
I 151015	I	150899	151388	.	0	.	1.78978	9.21293	8.43454	151015	CDS	F56C11.1_WBcoding_3p_-_-4527	F56C11.1_WBcoding_3p_-_-4527	NA	NA	NA	NA	NA	NA	NA	NA	NA	NA	NA	NA	F56C11.1_AGmRNA_3p_-_-5044	NA	NA	NA	NA
I 152844	I	152706	152855	.	0	.	1.55105	5.16534	4.44751	152844	CDS	F56C11.1_WBcoding_3p_-_-6356	F56C11.1_WBcoding_3p_-_-6356	NA	NA	NA	NA	NA	NA	NA	NA	NA	NA	NA	NA	F56C11.1_AGmRNA_3p_-_-6873	NA	NA	NA	NA
I 153159	I	153015	153227	.	0	.	1.57883	5.82564	5.09739	153159	CDS	F56C11.1_WBcoding_3p_-_-6671	F56C11.1_WBcoding_3p_-_-6671	NA	NA	NA	NA	NA	NA	NA	NA	NA	NA	NA	NA	F56C11.1_AGmRNA_3p_-_-7188	NA	NA	NA	NA
I 163272	I	163172	163496	.	0	.	1.83553	9.86931	9.08019	163272	AG1201	F56C11.2_AGmRNA_3p_-_-3082	F56C11.2_WBcoding_3p_-_-3100	NA	NA	NA	NA	NA	NA	NA	NA	NA	NA	NA	NA	F56C11.2_AGmRNA_3p_-_-3082	NA	NA	NA	NA
I 174244	I	173531	175286	.	0	.	2.40652	23.6309	22.6575	174244	CDS	F56C11.6_WBcoding_3p_+_-1747	F56C11.6_WBcoding_3p_+_-1747	NA	NA	NA	NA	NA	NA	NA	NA	NA	NA	NA	NA	F56C11.6_AGmRNA_3p_+_-1793	NA	NA	NA	NA
I 182261	I	181213	182829	.	0	.	3.14226	45.8337	44.3999	182261	CDS	F56C11.5_WBcoding_3p_+_+102	F56C11.5_WBcoding_3p_+_+102	F56C11.3_WBcoding_3p_-_-182	NA	NA	NA	NA	NA	NA	NA	NA	NA	NA	NA	NA	F56C11.5_AGmRNA_3p_+_+128	F56C11.3_AGmRNA_3p_-_-209	NA	NA	NA	NA
I 184132	I	183655	184569	.	0	.	3.03896	42.6359	41.3005	184132	AG1201	F56C11.4_AGmRNA_3p_+_-24331	Y48G1BL.2_WBcoding_3p_+_-24335	NA	NA	NA	NA	NA	NA	NA	NA	NA	NA	NA	NA	F56C11.4_AGmRNA_3p_+_-24331	NA	NA	NA	NA
I 190959	I	189601	191873	.	0	.	2.90594	38.0242	36.8008	190959	AG1201	F56C11.4_AGmRNA_3p_+_-17504	Y48G1BL.2_WBcoding_3p_+_-17508	NA	NA	NA	NA	NA	NA	NA	NA	NA	NA	NA	NA	F56C11.4_AGmRNA_3p_+_-17504	NA	NA	NA	NA
I 192865	I	192699	193160	.	0	.	2.11524	16.9653	16.0838	192865	AG1201	F56C11.4_AGmRNA_3p_+_-15598	Y48G1BL.2_WBcoding_3p_+_-15602	NA	NA	NA	NA	NA	NA	NA	NA	NA	NA	NA	NA	F56C11.4_AGmRNA_3p_+_-15598	NA	NA	NA	NA
I 193825	I	193519	194369	.	0	.	3.04495	42.3522	41.0197	193825	AG1201	F56C11.4_AGmRNA_3p_+_-14638	Y48G1BL.2_WBcoding_3p_+_-14642	NA	NA	NA	NA	NA	NA	NA	NA	NA	NA	NA	NA	F56C11.4_AGmRNA_3p_+_-14638	NA	NA	NA	NA
I 195126	I	194475	195665	.	0	.	2.76692	33.4192	32.286	195126	AG1201	F56C11.4_AGmRNA_3p_+_-13337	Y48G1BL.2_WBcoding_3p_+_-13341	NA	NA	NA	NA	NA	NA	NA	NA	NA	NA	NA	NA	F56C11.4_AGmRNA_3p_+_-13337	NA	NA	NA	NA
I 197480	I	196048	198437	.	0	.	2.37675	25.669	24.6671	197480	AG1201	F56C11.4_AGmRNA_3p_+_-10983	Y48G1BL.2_WBcoding_3p_+_-10987	NA	NA	NA	NA	NA	NA	NA	NA	NA	NA	NA	NA	F56C11.4_AGmRNA_3p_+_-10983	NA	NA	NA	NA
I 200392	I	199976	200611	.	0	.	2.03632	15.3577	14.4942	200392	AG1201	F56C11.4_AGmRNA_3p_+_-8071	Y48G1BL.2_WBcoding_3p_+_-8075	NA	NA	NA	NA	NA	NA	NA	NA	NA	NA	NA	NA	F56C11.4_AGmRNA_3p_+_-8071	NA	NA	NA	NA
I 201522	I	200763	202732	.	0	.	2.97544	39.9268	38.6535	201522	AG1201	F56C11.4_AGmRNA_3p_+_-6941	Y48G1BL.2_WBcoding_3p_+_-6945	NA	NA	NA	NA	NA	NA	NA	NA	NA	NA	NA	NA	F56C11.4_AGmRNA_3p_+_-6941	NA	NA	NA	NA
I 203214	I	203061	203410	.	0	.	2.25257	18.7975	17.8859	203214	AG1201	F56C11.4_AGmRNA_3p_+_-5249	Y48G1BL.2_WBcoding_3p_+_-5253	NA	NA	NA	NA	NA	NA	NA	NA	NA	NA	NA	NA	F56C11.4_AGmRNA_3p_+_-5249	NA	NA	NA	NA
I 203950	I	203700	204084	.	0	.	1.87723	10.4264	9.62677	203950	AG1201	F56C11.4_AGmRNA_3p_+_-4513	Y48G1BL.2_WBcoding_3p_+_-4517	NA	NA	NA	NA	NA	NA	NA	NA	NA	NA	NA	NA	F56C11.4_AGmRNA_3p_+_-4513	NA	NA	NA	NA
I 204479	I	204167	206863	.	0	.	2.65571	29.8969	28.8224	204479	AG1201	F56C11.4_AGmRNA_3p_+_-3984	Y48G1BL.2_WBcoding_3p_+_-3988	NA	NA	NA	NA	NA	NA	NA	NA	NA	NA	NA	NA	F56C11.4_AGmRNA_3p_+_-3984	NA	NA	NA	NA
I 207272	I	206981	207957	.	0	.	2.44719	24.0984	23.1152	207272	AG1201	F56C11.4_AGmRNA_3p_+_-1191	Y48G1BL.2_WBcoding_3p_+_-1195	NA	NA	NA	NA	NA	NA	NA	NA	NA	NA	NA	NA	F56C11.4_AGmRNA_3p_+_-1191	NA	NA	NA	NA
I 216502	I	216454	216751	.	0	.	1.77992	8.79515	8.02096	216502	AG1201	Y48G1BL.4_AGmRNA_3p_-_-202	Y48G1BL.1_WBcoding_3p_+_-2597	NA	NA	NA	NA	NA	NA	NA	NA	NA	NA	NA	NA	Y48G1BL.4_AGmRNA_3p_-_-202	Y48G1BL.1_AGmRNA_3p_+_-2601	NA	NA	NA	NA
I 217131	I	217008	217243	.	0	.	1.84621	10.3591	9.56262	217131	CDS	Y48G1BL.4_WBcoding_3p_-_+17	Y48G1BL.4_WBcoding_3p_-_+17	Y48G1BL.1_WBcoding_3p_+_-1968	NA	NA	NA	NA	NA	NA	NA	NA	NA	NA	NA	NA	Y48G1BL.4_AGmRNA_3p_-_-831	Y48G1BL.1_AGmRNA_3p_+_-1972	NA	NA	NA	NA
I 285881	I	285686	286016	.	0	.	1.80773	9.32549	8.54395	285881	AG1201	C53D5.3_AGmRNA_3p_+_-210	C53D5.2_WBcoding_3p_+_-234	NA	NA	NA	NA	NA	NA	NA	NA	NA	NA	NA	NA	C53D5.3_AGmRNA_3p_+_-210	NA	NA	NA	NA
I 288827	I	286142	289135	.	0	.	3.71222	66.9334	64.0732	288827	AG1201	C53D5.4_AGmRNA_3p_-_-2736	C53D5.4_WBcoding_3p_-_-2738	NA	NA	NA	NA	NA	NA	NA	NA	NA	NA	NA	NA	C53D5.4_AGmRNA_3p_-_-2736	NA	NA	NA	NA
I 302814	I	302452	303021	.	0	.	2.14136	16.347	15.4706	302814	AG1201	C53D5.1_AGmRNA_3p_+_-2565	C53D5.1_WBcoding_3p_+_-2647	NA	NA	NA	NA	NA	NA	NA	NA	NA	NA	NA	NA	C53D5.1_AGmRNA_3p_+_-2565	NA	NA	NA	NA
I 303609	I	303131	305250	.	0	.	3.46248	59.8382	57.7023	303609	AG1201	C53D5.1_AGmRNA_3p_+_-1770	C53D5.1_WBcoding_3p_+_-1852	NA	NA	NA	NA	NA	NA	NA	NA	NA	NA	NA	NA	C53D5.1_AGmRNA_3p_+_-1770	NA	NA	NA	NA
I 306596	I	306355	306773	.	0	.	1.75212	8.27847	7.51158	306596	AG1201	C53D5.5_AGmRNA_3p_-_-784	C53D5.5_WBcoding_3p_-_-785	NA	NA	NA	NA	NA	NA	NA	NA	NA	NA	NA	NA	C53D5.5_AGmRNA_3p_-_-784	NA	NA	NA	NA
I 307469	I	306995	307810	.	0	.	1.93284	11.5797	10.7647	307469	AG1201	C53D5.5_AGmRNA_3p_-_-1657	C53D5.5_WBcoding_3p_-_-1658	NA	NA	NA	NA	NA	NA	NA	NA	NA	NA	NA	NA	C53D5.5_AGmRNA_3p_-_-1657	NA	NA	NA	NA
I 308705	I	308282	309020	.	0	.	2.06645	15.4863	14.6224	308705	AG1201	C53D5.5_AGmRNA_3p_-_-2893	C53D5.5_WBcoding_3p_-_-2894	NA	NA	NA	NA	NA	NA	NA	NA	NA	NA	NA	NA	C53D5.5_AGmRNA_3p_-_-2893	NA	NA	NA	NA
I 309342	I	309277	309434	.	0	.	1.68261	7.0479	6.29902	309342	AG1201	C53D5.5_AGmRNA_3p_-_-3530	C53D5.5_WBcoding_3p_-_-3531	NA	NA	NA	NA	NA	NA	NA	NA	NA	NA	NA	NA	C53D5.5_AGmRNA_3p_-_-3530	NA	NA	NA	NA
I 314742	I	311195	315165	.	0	.	3.61912	68.6948	65.6178	314742	CDS	C53D5.6_WBcoding_3p_-_-3761	C53D5.6_WBcoding_3p_-_-3761	NA	NA	NA	NA	NA	NA	NA	NA	NA	NA	NA	NA	C53D5.6_AGmRNA_3p_-_-3969	C53D5.5_AGmRNA_3p_-_-8930	NA	NA	NA	NA
I 317422	I	316603	318077	.	0	.	3.35078	53.0857	51.3473	317422	AG1201	RIT1M.746_AGmRNA_3p_-_-783	NA	NA	NA	NA	NA	NA	NA	NA	NA	NA	NA	NA	RIT1M.746_AGmRNA_3p_-_-783	NA	NA	NA	NA
I 322883	I	318531	323508	.	0	.	3.90684	75.1559	71.0507	322883	AG1201	Y48G1A.5_AGmRNA_3p_-_-4339	Y48G1A.5_WBcoding_3p_-_-4340	NA	NA	NA	NA	NA	NA	NA	NA	NA	NA	NA	NA	Y48G1A.5_AGmRNA_3p_-_-4339	NA	NA	NA	NA
I 324530	I	323734	328070	.	0	.	3.25148	58.4719	56.4385	324530	AG1201	RIT1M.963_AGncRNA_3p_-_+2270	Y48G1A.4_WBcoding_3p_+_-6461	NA	NA	NA	NA	NA	NA	NA	NA	NA	NA	NA	NA	RIT1M.963_AGncRNA_3p_-_+2270	Y48G1A.4_AGmRNA_3p_+_-6458	NA	NA	NA	NA
I 328496	I	328206	328651	.	0	.	2.22477	18.4391	17.532	328496	AG1201	Y48G1A.4_AGmRNA_3p_+_-2492	Y48G1A.4_WBcoding_3p_+_-2495	NA	NA	NA	NA	NA	NA	NA	NA	NA	NA	NA	NA	Y48G1A.4_AGmRNA_3p_+_-2492	NA	NA	NA	NA
I 328936	I	328827	329422	.	0	.	2.16916	17.033	16.1477	328936	AG1201	Y48G1A.4_AGmRNA_3p_+_-2052	Y48G1A.4_WBcoding_3p_+_-2055	NA	NA	NA	NA	NA	NA	NA	NA	NA	NA	NA	NA	Y48G1A.4_AGmRNA_3p_+_-2052	NA	NA	NA	NA
I 329586	I	329501	329666	.	0	.	1.48799	4.2778	3.57405	329586	AG1201	Y48G1A.4_AGmRNA_3p_+_-1402	Y48G1A.4_WBcoding_3p_+_-1405	NA	NA	NA	NA	NA	NA	NA	NA	NA	NA	NA	NA	Y48G1A.4_AGmRNA_3p_+_-1402	NA	NA	NA	NA
I 330382	I	329757	330899	.	0	.	3.56941	63.7058	61.2354	330382	AG1201	Y48G1A.4_AGmRNA_3p_+_-606	Y48G1A.4_WBcoding_3p_+_-609	NA	NA	NA	NA	NA	NA	NA	NA	NA	NA	NA	NA	Y48G1A.4_AGmRNA_3p_+_-606	NA	NA	NA	NA
I 332734	I	331031	334446	.	0	.	3.07516	48.0662	46.5605	332734	AG1201	Y48G1A.3_AGmRNA_3p_+_-5106	Y48G1A.3_WBcoding_3p_+_-5111	NA	NA	NA	NA	NA	NA	NA	NA	NA	NA	NA	NA	Y48G1A.3_AGmRNA_3p_+_-5106	NA	NA	NA	NA
I 335081	I	334602	335120	.	0	.	1.52414	6.72144	5.9792	335081	AG1201	Y48G1A.3_AGmRNA_3p_+_-2759	Y48G1A.3_WBcoding_3p_+_-2764	NA	NA	NA	NA	NA	NA	NA	NA	NA	NA	NA	NA	Y48G1A.3_AGmRNA_3p_+_-2759	NA	NA	NA	NA
I 336075	I	335286	337813	.	0	.	3.23957	49.4125	47.8509	336075	AG1201	Y48G1A.3_AGmRNA_3p_+_-1765	Y48G1A.3_WBcoding_3p_+_-1770	NA	NA	NA	NA	NA	NA	NA	NA	NA	NA	NA	NA	Y48G1A.3_AGmRNA_3p_+_-1765	NA	NA	NA	NA
I 345726	I	345042	345855	.	0	.	2.30518	22.2474	21.2908	345726	CDS	Y48G1A.6_WBcoding_3p_-_-2473	Y48G1A.6_WBcoding_3p_-_-2473	NA	NA	NA	NA	NA	NA	NA	NA	NA	NA	NA	NA	Y48G1A.6_AGmRNA_3p_-_-2676	NA	NA	NA	NA
I 346421	I	346273	346923	.	0	.	2.33598	21.0058	20.0651	346421	CDS	Y48G1A.6_WBcoding_3p_-_-3168	Y48G1A.6_WBcoding_3p_-_-3168	NA	NA	NA	NA	NA	NA	NA	NA	NA	NA	NA	NA	Y48G1A.6_AGmRNA_3p_-_-3371	NA	NA	NA	NA
I 349623	I	348468	351542	.	0	.	3.5454	60.704	58.4894	349623	AG1201	Y48G1A.6_AGmRNA_3p_-_-6573	Y48G1A.1_WBcoding_3p_+_-7612	NA	NA	NA	NA	NA	NA	NA	NA	NA	NA	NA	NA	Y48G1A.6_AGmRNA_3p_-_-6573	Y48G1A.1_AGmRNA_3p_+_-7457	NA	NA	NA	NA
I 352463	I	351717	352597	.	0	.	2.44719	24.0984	23.1152	352463	AG1201	Y48G1A.1_AGmRNA_3p_+_-4617	Y48G1A.1_WBcoding_3p_+_-4772	NA	NA	NA	NA	NA	NA	NA	NA	NA	NA	NA	NA	Y48G1A.1_AGmRNA_3p_+_-4617	NA	NA	NA	NA
I 352991	I	352798	354945	.	0	.	2.90594	38.0242	36.8008	352991	AG1201	Y48G1A.1_AGmRNA_3p_+_-4089	Y48G1A.1_WBcoding_3p_+_-4244	NA	NA	NA	NA	NA	NA	NA	NA	NA	NA	NA	NA	Y48G1A.1_AGmRNA_3p_+_-4089	NA	NA	NA	NA
I 355573	I	355026	355941	.	0	.	1.99836	14.5922	13.7407	355573	AG1201	Y48G1A.1_AGmRNA_3p_+_-1507	Y48G1A.1_WBcoding_3p_+_-1662	NA	NA	NA	NA	NA	NA	NA	NA	NA	NA	NA	NA	Y48G1A.1_AGmRNA_3p_+_-1507	NA	NA	NA	NA
I 356955	I	356836	357099	.	0	.	2.14136	16.347	15.4706	356955	AG1201	Y48G1A.1_AGmRNA_3p_+_-125	Y48G1A.1_WBcoding_3p_+_-280	NA	NA	NA	NA	NA	NA	NA	NA	NA	NA	NA	NA	Y48G1A.1_AGmRNA_3p_+_-125	NA	NA	NA	NA
I 357350	I	357238	357470	.	0	.	1.75212	8.27847	7.51158	357350	CDS	R119.1_WBcoding_3p_-_-111	R119.1_WBcoding_3p_-_-111	NA	NA	NA	NA	NA	NA	NA	NA	NA	NA	NA	NA	R119.1_AGmRNA_3p_-_-193	NA	NA	NA	NA
I 368876	I	368584	369652	.	0	.	2.93374	38.9713	37.7272	368876	AG1201	R119.2_AGmRNA_3p_-_-213	R119.2_WBcoding_3p_-_-503	NA	NA	NA	NA	NA	NA	NA	NA	NA	NA	NA	NA	R119.2_AGmRNA_3p_-_-213	NA	NA	NA	NA
I 370551	I	369808	370797	.	0	.	2.82253	35.2348	34.0679	370551	AG1201	R119.2_AGmRNA_3p_-_-1888	R119.2_WBcoding_3p_-_-2178	NA	NA	NA	NA	NA	NA	NA	NA	NA	NA	NA	NA	R119.2_AGmRNA_3p_-_-1888	NA	NA	NA	NA
I 371508	I	371163	371682	.	0	.	2.69741	31.2005	30.1051	371508	AG1201	R119.2_AGmRNA_3p_-_-2845	R119.2_WBcoding_3p_-_-3135	NA	NA	NA	NA	NA	NA	NA	NA	NA	NA	NA	NA	R119.2_AGmRNA_3p_-_-2845	NA	NA	NA	NA
I 372642	I	372271	372814	.	0	.	2.46109	24.4966	23.5077	372642	AG1201	R119.2_AGmRNA_3p_-_-3979	R119.2_WBcoding_3p_-_-4269	NA	NA	NA	NA	NA	NA	NA	NA	NA	NA	NA	NA	R119.2_AGmRNA_3p_-_-3979	NA	NA	NA	NA
I 373349	I	373164	373537	.	0	.	2.5723	27.7713	26.7347	373349	CDS	R119.3_WBcoding_3p_-_-272	R119.3_WBcoding_3p_-_-272	R119.2_WBcoding_3p_-_-4976	NA	NA	NA	NA	NA	NA	NA	NA	NA	NA	NA	NA	R119.2_AGmRNA_3p_-_-4686	NA	NA	NA	NA
I 373760	I	373642	373844	.	0	.	1.71042	7.52953	6.77352	373760	AG1201	R119.3_AGmRNA_3p_-_-185	R119.3_WBcoding_3p_-_-683	NA	NA	NA	NA	NA	NA	NA	NA	NA	NA	NA	NA	R119.3_AGmRNA_3p_-_-185	NA	NA	NA	NA
I 374945	I	373976	375593	.	0	.	2.37768	22.146	21.19	374945	AG1201	R119.3_AGmRNA_3p_-_-1370	R119.3_WBcoding_3p_-_-1868	NA	NA	NA	NA	NA	NA	NA	NA	NA	NA	NA	NA	R119.3_AGmRNA_3p_-_-1370	NA	NA	NA	NA
I 379922	I	375709	382229	.	0	.	3.80274	74.9467	70.9233	379922	CDS	R119.4_WBcoding_3p_-_-846	R119.4_WBcoding_3p_-_-846	R119.3_WBcoding_3p_-_-6845	NA	NA	NA	NA	NA	NA	NA	NA	NA	NA	NA	NA	R119.4_AGmRNA_3p_-_-848	R119.3_AGmRNA_3p_-_-6347	NA	NA	NA	NA
I 384861	I	382662	390839	.	0	.	3.94854	76.9594	72.4553	384861	CDS	R119.5_WBcoding_3p_-_+3649	R119.5_WBcoding_3p_-_+3649	R119.6_WBcoding_3p_+_-3989	NA	NA	NA	NA	NA	NA	NA	NA	NA	NA	NA	NA	R119.5_AGmRNA_3p_-_+3663	R119.6_AGmRNA_3p_+_-3742	NA	NA	NA	NA
I 392856	I	390949	394301	.	0	.	3.67051	65.7854	63.0953	392856	AG1201	R119.5_AGmRNA_3p_-_-4332	R119.5_WBcoding_3p_-_-4346	NA	NA	NA	NA	NA	NA	NA	NA	NA	NA	NA	NA	R119.5_AGmRNA_3p_-_-4332	NA	NA	NA	NA
I 399923	I	399071	400131	.	0	.	1.90504	10.9966	10.1893	399923	CDS	Y50C1A.1_WBcoding_3p_+_-12590	Y50C1A.1_WBcoding_3p_+_-12590	NA	NA	NA	NA	NA	NA	NA	NA	NA	NA	NA	NA	Y50C1A.1_AGmRNA_3p_+_-12590	NA	NA	NA	NA
I 400490	I	400355	400684	.	0	.	2.71132	31.6396	30.537	400490	CDS	Y50C1A.1_WBcoding_3p_+_-12023	Y50C1A.1_WBcoding_3p_+_-12023	NA	NA	NA	NA	NA	NA	NA	NA	NA	NA	NA	NA	Y50C1A.1_AGmRNA_3p_+_-12023	NA	NA	NA	NA
I 402405	I	401640	404664	.	0	.	2.94118	40.3916	39.1142	402405	CDS	Y50C1A.1_WBcoding_3p_+_-10108	Y50C1A.1_WBcoding_3p_+_-10108	NA	NA	NA	NA	NA	NA	NA	NA	NA	NA	NA	NA	Y50C1A.1_AGmRNA_3p_+_-10108	NA	NA	NA	NA
I 408606	I	405760	408867	.	0	.	3.25347	49.9315	48.3494	408606	CDS	Y50C1A.1_WBcoding_3p_+_-3907	Y50C1A.1_WBcoding_3p_+_-3907	NA	NA	NA	NA	NA	NA	NA	NA	NA	NA	NA	NA	Y50C1A.1_AGmRNA_3p_+_-3907	NA	NA	NA	NA
I 409200	I	408961	409423	.	0	.	2.76692	33.4192	32.286	409200	CDS	Y50C1A.1_WBcoding_3p_+_-3313	Y50C1A.1_WBcoding_3p_+_-3313	NA	NA	NA	NA	NA	NA	NA	NA	NA	NA	NA	NA	Y50C1A.1_AGmRNA_3p_+_-3313	NA	NA	NA	NA
I 410687	I	409604	411070	.	0	.	3.26737	50.4525	48.8481	410687	CDS	Y50C1A.1_WBcoding_3p_+_-1826	Y50C1A.1_WBcoding_3p_+_-1826	NA	NA	NA	NA	NA	NA	NA	NA	NA	NA	NA	NA	Y50C1A.1_AGmRNA_3p_+_-1826	NA	NA	NA	NA
I 411323	I	411149	412028	.	0	.	3.08665	43.8321	42.4592	411323	CDS	Y50C1A.1_WBcoding_3p_+_-1190	Y50C1A.1_WBcoding_3p_+_-1190	NA	NA	NA	NA	NA	NA	NA	NA	NA	NA	NA	NA	Y50C1A.1_AGmRNA_3p_+_-1190	NA	NA	NA	NA
I 412434	I	412288	412665	.	0	.	2.33598	21.0058	20.0651	412434	CDS	Y50C1A.1_WBcoding_3p_+_-79	Y50C1A.1_WBcoding_3p_+_-79	NA	NA	NA	NA	NA	NA	NA	NA	NA	NA	NA	NA	Y50C1A.1_AGmRNA_3p_+_-79	NA	NA	NA	NA
I 413035	I	412952	413275	.	0	.	1.96064	12.1755	11.3527	413035	CDS	Y50C1A.2_WBcoding_3p_-_-121	Y50C1A.2_WBcoding_3p_-_-121	NA	NA	NA	NA	NA	NA	NA	NA	NA	NA	NA	NA	Y50C1A.2_AGmRNA_3p_-_-181	NA	NA	NA	NA
I 444295	I	443969	444709	.	0	.	2.5723	27.7713	26.7347	444295	AG1201	C07F11.1_AGmRNA_3p_+_-17174	C07F11.1_WBcoding_3p_+_-17315	NA	NA	NA	NA	NA	NA	NA	NA	NA	NA	NA	NA	C07F11.1_AGmRNA_3p_+_-17174	NA	NA	NA	NA
I 445126	I	444867	445236	.	0	.	2.22477	18.4391	17.532	445126	AG1201	C07F11.1_AGmRNA_3p_+_-16343	C07F11.1_WBcoding_3p_+_-16484	NA	NA	NA	NA	NA	NA	NA	NA	NA	NA	NA	NA	C07F11.1_AGmRNA_3p_+_-16343	NA	NA	NA	NA
I 445741	I	445663	445847	.	0	.	1.83553	9.86931	9.08019	445741	AG1201	C07F11.1_AGmRNA_3p_+_-15728	C07F11.1_WBcoding_3p_+_-15869	NA	NA	NA	NA	NA	NA	NA	NA	NA	NA	NA	NA	C07F11.1_AGmRNA_3p_+_-15728	NA	NA	NA	NA
I 446432	I	446264	447095	.	0	.	1.95131	12.8281	11.9973	446432	AG1201	C07F11.1_AGmRNA_3p_+_-15037	C07F11.1_WBcoding_3p_+_-15178	NA	NA	NA	NA	NA	NA	NA	NA	NA	NA	NA	NA	C07F11.1_AGmRNA_3p_+_-15037	NA	NA	NA	NA
I 450642	I	450131	451989	.	0	.	3.37858	54.1521	52.3594	450642	AG1201	C07F11.1_AGmRNA_3p_+_-10827	C07F11.1_WBcoding_3p_+_-10968	NA	NA	NA	NA	NA	NA	NA	NA	NA	NA	NA	NA	C07F11.1_AGmRNA_3p_+_-10827	NA	NA	NA	NA
I 454939	I	454841	455021	.	0	.	1.72432	7.77566	7.01605	454939	AG1201	C07F11.1_AGmRNA_3p_+_-6530	C07F11.1_WBcoding_3p_+_-6671	NA	NA	NA	NA	NA	NA	NA	NA	NA	NA	NA	NA	C07F11.1_AGmRNA_3p_+_-6530	NA	NA	NA	NA
I 455637	I	455105	455837	.	0	.	2.5862	28.1917	27.1487	455637	AG1201	C07F11.1_AGmRNA_3p_+_-5832	C07F11.1_WBcoding_3p_+_-5973	NA	NA	NA	NA	NA	NA	NA	NA	NA	NA	NA	NA	C07F11.1_AGmRNA_3p_+_-5832	NA	NA	NA	NA
I 456190	I	455946	456289	.	0	.	1.80773	9.32549	8.54395	456190	AG1201	C07F11.1_AGmRNA_3p_+_-5279	C07F11.1_WBcoding_3p_+_-5420	NA	NA	NA	NA	NA	NA	NA	NA	NA	NA	NA	NA	C07F11.1_AGmRNA_3p_+_-5279	NA	NA	NA	NA
I 457712	I	456510	458812	.	0	.	3.62881	64.076	61.5618	457712	AG1201	C07F11.1_AGmRNA_3p_+_-3757	C07F11.1_WBcoding_3p_+_-3898	NA	NA	NA	NA	NA	NA	NA	NA	NA	NA	NA	NA	C07F11.1_AGmRNA_3p_+_-3757	NA	NA	NA	NA
I 459989	I	459000	460545	.	0	.	3.23957	49.4125	47.8509	459989	AG1201	C07F11.1_AGmRNA_3p_+_-1480	C07F11.1_WBcoding_3p_+_-1621	NA	NA	NA	NA	NA	NA	NA	NA	NA	NA	NA	NA	C07F11.1_AGmRNA_3p_+_-1480	NA	NA	NA	NA
I 461018	I	460762	461421	.	0	.	3.33688	53.0857	51.3473	461018	AG1201	C07F11.1_AGmRNA_3p_+_-451	C07F11.1_WBcoding_3p_+_-592	NA	NA	NA	NA	NA	NA	NA	NA	NA	NA	NA	NA	C07F11.1_AGmRNA_3p_+_-451	NA	NA	NA	NA
I 462168	I	461816	462997	.	0	.	3.15882	47.6851	46.1952	462168	AG1201	W04C9.5_AGmRNA_3p_-_+470	W04C9.5_WBcoding_3p_-_+477	W04C9.4_WBcoding_3p_+_-487	NA	NA	NA	NA	NA	NA	NA	NA	NA	NA	NA	NA	W04C9.5_AGmRNA_3p_-_+470	W04C9.4_AGmRNA_3p_+_-486	NA	NA	NA	NA
I 488905	I	488532	489901	.	0	.	3.69832	66.9334	64.0732	488905	CDS	W04C9.2_WBcoding_3p_+_-1003	W04C9.2_WBcoding_3p_+_-1003	NA	NA	NA	NA	NA	NA	NA	NA	NA	NA	NA	NA	W04C9.2_AGmRNA_3p_+_-1106	NA	NA	NA	NA
I 491967	I	491232	492605	.	0	.	1.93284	11.5797	10.7647	491967	AG1201	W04C9.1_AGmRNA_3p_+_-4156	W04C9.1_WBcoding_3p_+_-4190	NA	NA	NA	NA	NA	NA	NA	NA	NA	NA	NA	NA	W04C9.1_AGmRNA_3p_+_-4156	NA	NA	NA	NA
I 493444	I	492759	493610	.	0	.	2.00234	13.0927	12.258	493444	AG1201	W04C9.1_AGmRNA_3p_+_-2679	W04C9.1_WBcoding_3p_+_-2713	NA	NA	NA	NA	NA	NA	NA	NA	NA	NA	NA	NA	W04C9.1_AGmRNA_3p_+_-2679	NA	NA	NA	NA
I 494561	I	494436	494602	.	0	.	1.68261	7.0479	6.29902	494561	AG1201	W04C9.1_AGmRNA_3p_+_-1562	W04C9.1_WBcoding_3p_+_-1596	NA	NA	NA	NA	NA	NA	NA	NA	NA	NA	NA	NA	W04C9.1_AGmRNA_3p_+_-1562	NA	NA	NA	NA
I 510943	I	510770	511016	.	0	.	1.73822	8.02533	7.26208	510943	AG1201	Y65B4BL.5_AGmRNA_3p_-_+55	Y65B4BL.7_WBcoding_3p_-_-2090	NA	NA	NA	NA	NA	NA	NA	NA	NA	NA	NA	NA	Y65B4BL.5_AGmRNA_3p_-_+55	Y65B4BL.7_AGmRNA_3p_-_-1988	NA	NA	NA	NA
I 513454	I	511163	515356	.	0	.	3.10152	51.8116	50.1558	513454	ncRNA	frag6_LUncRNA_3p_+_-1041	Y65B4BL.5_WBcoding_3p_-_-2403	NA	NA	NA	NA	frag6_LUncRNA_3p_+_-1041	frag5_LUncRNA_3p_+_+1285	NA	NA	NA	NA	NA	NA	NA	NA	Y65B4BL.5_AGmRNA_3p_-_-2456	NA	NA	NA	NA
I 535969	I	535582	536812	.	0	.	3.41698	64.2369	61.7162	535969	AG1201	RIT1M.1302_AGncRNA_3p_-_-428	Y65B4BR.5_WBcoding_3p_+_-704	NA	NA	NA	NA	frag10_LUncRNA_3p_-_+838	NA	NA	NA	NA	NA	NA	NA	NA	RIT1M.1302_AGncRNA_3p_-_-428	Y65B4BR.5_AGmRNA_3p_+_-6251	NA	NA	NA	NA
I 541211	I	536957	541912	.	0	.	3.75392	68.6681	65.5936	541211	CDS	Y65B4BR.4_WBcoding_3p_+_-965	Y65B4BR.4_WBcoding_3p_+_-965	NA	NA	NA	NA	Y65B4BR.12_WBsnoRNA_3p_+_+1966	NA	NA	NA	NA	NA	NA	NA	NA	Y65B4BR.5_AGmRNA_3p_+_-1009	NA	NA	NA	NA
I 542319	I	542246	542417	.	0	.	1.75212	8.27847	7.51158	542319	CDS	NA	NA	NA	NA	NA	NA	NA	NA	NA	NA	NA	NA	NA	NA	NA	NA	NA
I 551108	I	551079	551244	.	0	.	1.54579	5.01581	4.30119	551108	CDS	Y65B4BR.3_WBcoding_3p_+_-5533	Y65B4BR.3_WBcoding_3p_+_-5533	NA	NA	NA	NA	NA	NA	NA	NA	NA	NA	NA	NA	Y65B4BR.3_AGmRNA_3p_+_-5574	NA	NA	NA	NA
I 553312	I	551549	556161	.	0	.	2.74215	40.0346	38.7605	553312	ncRNA	frag11_LUncRNA_3p_+_-476	Y65B4BR.3_WBcoding_3p_+_-3329	NA	NA	NA	NA	frag11_LUncRNA_3p_+_-476	NA	NA	NA	NA	NA	NA	NA	NA	Y65B4BR.3_AGmRNA_3p_+_-3370	NA	NA	NA	NA
I 618633	I	618569	618744	.	0	.	1.75212	8.27847	7.51158	618633	AG1201	F56A6.1_AGmRNA_3p_+_-2830	F56A6.1_WBcoding_3p_+_-2833	F56A6.4_WBcoding_3p_-_-3977	NA	NA	NA	NA	NA	NA	NA	NA	NA	NA	NA	NA	F56A6.1_AGmRNA_3p_+_-2830	F56A6.4_AGmRNA_3p_-_-3979	NA	NA	NA	NA
I 620901	I	619192	621334	.	0	.	2.54956	28.6182	27.5641	620901	AG1201	F56A6.1_AGmRNA_3p_+_-562	F56A6.1_WBcoding_3p_+_-565	F56A6.4_WBcoding_3p_-_-6245	NA	NA	NA	NA	NA	NA	NA	NA	NA	NA	NA	NA	F56A6.1_AGmRNA_3p_+_-562	F56A6.4_AGmRNA_3p_-_-6247	NA	NA	NA	NA
I 625450	I	625353	625638	.	0	.	1.72432	7.77566	7.01605	625450	CDS	F56A6.4_WBcoding_3p_-_-10794	F56A6.4_WBcoding_3p_-_-10794	NA	NA	NA	NA	NA	NA	NA	NA	NA	NA	NA	NA	F56A6.4_AGmRNA_3p_-_-10796	NA	NA	NA	NA
I 627194	I	627093	627369	.	0	.	1.51283	4.91846	4.2042	627194	CDS	F56A6.4_WBcoding_3p_-_-12538	F56A6.4_WBcoding_3p_-_-12538	NA	NA	NA	NA	NA	NA	NA	NA	NA	NA	NA	NA	F56A6.4_AGmRNA_3p_-_-12540	NA	NA	NA	NA
I 631409	I	631135	631612	.	0	.	2.01625	13.4046	12.5659	631409	AG1201	RIT1P.1414_AGmRNA_3p_+_+40	Y65B4A.6_WBcoding_3p_-_-351	NA	NA	NA	NA	NA	NA	NA	NA	NA	NA	NA	NA	RIT1P.1414_AGmRNA_3p_+_+40	Y65B4A.6_AGmRNA_3p_-_-804	NA	NA	NA	NA
I 631787	I	631692	631849	.	0	.	1.72432	7.77566	7.01605	631787	CDS	Y65B4A.6_WBcoding_3p_-_-729	Y65B4A.6_WBcoding_3p_-_-729	NA	NA	NA	NA	NA	NA	NA	NA	NA	NA	NA	NA	Y65B4A.6_AGmRNA_3p_-_-1182	NA	NA	NA	NA
I 634309	I	632037	638148	.	0	.	3.78172	69.833	66.6065	634309	CDS	Y65B4A.6_WBcoding_3p_-_-3251	Y65B4A.6_WBcoding_3p_-_-3251	Y65B4A.3_WBcoding_3p_+_-3546	Y65B4A.2_WBcoding_3p_+_-19679	NA	NA	NA	NA	NA	NA	NA	NA	NA	NA	NA	NA	Y65B4A.3_AGmRNA_3p_+_-3544	Y65B4A.6_AGmRNA_3p_-_-3704	Y65B4A.2_AGmRNA_3p_+_-19709	NA	NA	NA	NA
I 654413	I	654098	657412	.	0	.	3.76782	69.2497	66.1004	654413	CDS	Y65B4A.1_WBcoding_3p_+_-4296	Y65B4A.1_WBcoding_3p_+_-4296	NA	NA	NA	NA	NA	NA	NA	NA	NA	NA	NA	NA	Y65B4A.1_AGmRNA_3p_+_-5170	NA	NA	NA	NA
I 658017	I	657874	658130	.	0	.	2.26647	19.1588	18.2425	658017	CDS	Y65B4A.1_WBcoding_3p_+_-692	Y65B4A.1_WBcoding_3p_+_-692	NA	NA	NA	NA	NA	NA	NA	NA	NA	NA	NA	NA	Y65B4A.1_AGmRNA_3p_+_-1566	NA	NA	NA	NA
I 658541	I	658289	659044	.	0	.	3.19787	47.867	46.3636	658541	CDS	Y65B4A.1_WBcoding_3p_+_-168	Y65B4A.1_WBcoding_3p_+_-168	NA	NA	NA	NA	NA	NA	NA	NA	NA	NA	NA	NA	Y65B4A.8_AGmRNA_3p_-_-178	Y65B4A.1_AGmRNA_3p_+_-1042	NA	NA	NA	NA
I 659263	I	659152	659353	.	0	.	1.5714	5.26744	4.54662	659263	AG1201	Y65B4A.1_AGmRNA_3p_+_-320	NA	NA	NA	NA	NA	NA	NA	NA	NA	NA	NA	NA	Y65B4A.1_AGmRNA_3p_+_-320	Y65B4A.8_AGmRNA_3p_-_-900	NA	NA	NA	NA
I 660199	I	659509	660580	.	0	.	3.14226	45.8337	44.3999	660199	AG1201	Y65B4A.1_AGmRNA_3p_+_+616	Y65B4A.8_WBcoding_3p_-_-639	NA	NA	NA	NA	NA	NA	NA	NA	NA	NA	NA	NA	Y65B4A.1_AGmRNA_3p_+_+616	Y65B4A.8_AGmRNA_3p_-_-1836	NA	NA	NA	NA
I 661666	I	661029	662556	.	0	.	3.48414	59.8384	57.7023	661666	CDS	Y65B4A.8_WBcoding_3p_-_-2106	Y65B4A.8_WBcoding_3p_-_-2106	NA	NA	NA	NA	NA	NA	NA	NA	NA	NA	NA	NA	Y65B4A.8_AGmRNA_3p_-_-3303	NA	NA	NA	NA
I 663284	I	662740	663542	.	0	.	3.34143	53.3492	51.6062	663284	CDS	Y65B4A.8_WBcoding_3p_-_-3724	Y65B4A.8_WBcoding_3p_-_-3724	NA	NA	NA	NA	NA	NA	NA	NA	NA	NA	NA	NA	Y65B4A.8_AGmRNA_3p_-_-4921	NA	NA	NA	NA
I 693686	I	692094	694165	.	0	.	2.76429	37.3207	36.1155	693686	CDS	Y18H1A.4_WBcoding_3p_-_-1655	Y18H1A.4_WBcoding_3p_-_-1655	NA	NA	NA	NA	NA	NA	NA	NA	NA	NA	NA	NA	Y18H1A.4_AGmRNA_3p_-_-1669	NA	NA	NA	NA
I 696823	I	694263	697158	.	0	.	3.43419	56.3071	54.3941	696823	CDS	Y18H1A.2_WBcoding_3p_-_-1844	Y18H1A.2_WBcoding_3p_-_-1844	Y18H1A.4_WBcoding_3p_-_-4792	NA	NA	NA	NA	NA	NA	NA	NA	NA	NA	NA	NA	Y18H1A.2_AGmRNA_3p_-_-1850	Y18H1A.4_AGmRNA_3p_-_-4806	NA	NA	NA	NA
I 698179	I	697381	698507	.	0	.	3.48979	58.4912	56.4385	698179	CDS	Y18H1A.2_WBcoding_3p_-_-3200	Y18H1A.2_WBcoding_3p_-_-3200	NA	NA	NA	NA	NA	NA	NA	NA	NA	NA	NA	NA	Y18H1A.2_AGmRNA_3p_-_-3206	NA	NA	NA	NA
I 701207	I	700380	701371	.	0	.	2.5167	26.1142	25.1021	701207	AG1201	Y18H1A.3_AGmRNA_3p_-_-830	Y18H1A.3_WBcoding_3p_-_-930	NA	NA	NA	NA	NA	NA	NA	NA	NA	NA	NA	NA	Y18H1A.3_AGmRNA_3p_-_-830	NA	NA	NA	NA
I 703762	I	701498	707267	.	0	.	3.38814	59.3228	57.2209	703762	AG1201	Y18H1A.3_AGmRNA_3p_-_-3385	Y18H1A.3_WBcoding_3p_-_-3485	NA	NA	NA	NA	NA	NA	NA	NA	NA	NA	NA	NA	Y18H1A.3_AGmRNA_3p_-_-3385	NA	NA	NA	NA
I 708167	I	707471	713776	.	0	.	3.31545	53.9333	52.1611	708167	AG1201	Y18H1A.3_AGmRNA_3p_-_-7790	Y18H1A.3_WBcoding_3p_-_-7890	NA	NA	NA	NA	NA	NA	NA	NA	NA	NA	NA	NA	Y18H1A.3_AGmRNA_3p_-_-7790	NA	NA	NA	NA
I 714967	I	714690	715114	.	0	.	1.93284	11.5797	10.7647	714967	AG1201	Y18H1A.3_AGmRNA_3p_-_-14590	Y18H1A.3_WBcoding_3p_-_-14690	NA	NA	NA	NA	NA	NA	NA	NA	NA	NA	NA	NA	Y18H1A.3_AGmRNA_3p_-_-14590	NA	NA	NA	NA
I 715555	I	715263	715898	.	0	.	2.64181	29.467	28.3996	715555	AG1201	Y18H1A.3_AGmRNA_3p_-_-15178	Y18H1A.3_WBcoding_3p_-_-15278	NA	NA	NA	NA	NA	NA	NA	NA	NA	NA	NA	NA	Y18H1A.3_AGmRNA_3p_-_-15178	NA	NA	NA	NA
I 718981	I	718465	719482	.	0	.	2.44719	24.0984	23.1152	718981	CDS	Y18H1A.7_WBcoding_3p_-_-1039	Y18H1A.7_WBcoding_3p_-_-1039	NA	NA	NA	NA	NA	NA	NA	NA	NA	NA	NA	NA	Y18H1A.7_AGmRNA_3p_-_-1143	NA	NA	NA	NA
I 773847	I	773759	773908	.	0	.	1.62701	6.12803	5.39334	773847	CDS	T06A4.1_WBcoding_3p_+_-2524	T06A4.1_WBcoding_3p_+_-2524	NA	NA	NA	NA	NA	NA	NA	NA	NA	NA	NA	NA	T06A4.1_AGmRNA_3p_+_-2538	NA	NA	NA	NA
I 828241	I	828030	828759	.	0	.	2.09965	15.3396	14.4761	828241	CDS	ZC123.3_WBcoding_3p_+_-6570	ZC123.3_WBcoding_3p_+_-6570	NA	NA	NA	NA	NA	NA	NA	NA	NA	NA	NA	NA	ZC123.3_AGmRNA_3p_+_-7057	NA	NA	NA	NA
I 832161	I	831137	832810	.	0	.	2.11536	18.139	17.2399	832161	CDS	ZC123.3_WBcoding_3p_+_-2650	ZC123.3_WBcoding_3p_+_-2650	NA	NA	NA	NA	NA	NA	NA	NA	NA	NA	NA	NA	ZC123.3_AGmRNA_3p_+_-3137	NA	NA	NA	NA
I 833072	I	832925	833404	.	0	.	1.77992	8.79515	8.02096	833072	CDS	ZC123.3_WBcoding_3p_+_-1739	ZC123.3_WBcoding_3p_+_-1739	NA	NA	NA	NA	NA	NA	NA	NA	NA	NA	NA	NA	ZC123.3_AGmRNA_3p_+_-2226	NA	NA	NA	NA
I 843912	I	843791	843978	.	0	.	1.62701	6.12803	5.39334	843912	CDS	ZC123.4_WBcoding_3p_-_-2163	ZC123.4_WBcoding_3p_-_-2163	NA	NA	NA	NA	NA	NA	NA	NA	NA	NA	NA	NA	ZC123.4_AGmRNA_3p_-_-2205	NA	NA	NA	NA
I 844214	I	844097	844262	.	0	.	1.65481	6.58065	5.83887	844214	CDS	ZC123.4_WBcoding_3p_-_-2465	ZC123.4_WBcoding_3p_-_-2465	NA	NA	NA	NA	NA	NA	NA	NA	NA	NA	NA	NA	ZC123.4_AGmRNA_3p_-_-2507	NA	NA	NA	NA
I 853772	I	853379	854864	.	0	.	3.42029	55.7656	53.8842	853772	CDS	Y95B8A.8_WBcoding_3p_+_-18178	Y95B8A.8_WBcoding_3p_+_-18178	NA	NA	NA	NA	NA	NA	NA	NA	NA	NA	NA	NA	Y95B8A.8_AGmRNA_3p_+_-19053	NA	NA	NA	NA
I 855155	I	855111	855334	.	0	.	1.5575	5.06176	4.34444	855155	CDS	Y95B8A.8_WBcoding_3p_+_-16795	Y95B8A.8_WBcoding_3p_+_-16795	NA	NA	NA	NA	NA	NA	NA	NA	NA	NA	NA	NA	Y95B8A.8_AGmRNA_3p_+_-17670	NA	NA	NA	NA
I 855880	I	855765	855939	.	0	.	1.65481	6.58065	5.83887	855880	CDS	Y95B8A.8_WBcoding_3p_+_-16070	Y95B8A.8_WBcoding_3p_+_-16070	NA	NA	NA	NA	NA	NA	NA	NA	NA	NA	NA	NA	Y95B8A.8_AGmRNA_3p_+_-16945	NA	NA	NA	NA
I 861671	I	857933	862525	.	0	.	3.5593	61.2616	59.0028	861671	CDS	Y95B8A.8_WBcoding_3p_+_-10279	Y95B8A.8_WBcoding_3p_+_-10279	NA	NA	NA	NA	NA	NA	NA	NA	NA	NA	NA	NA	Y95B8A.8_AGmRNA_3p_+_-11154	NA	NA	NA	NA
I 862741	I	862672	862930	.	0	.	1.65481	6.58065	5.83887	862741	CDS	Y95B8A.8_WBcoding_3p_+_-9209	Y95B8A.8_WBcoding_3p_+_-9209	NA	NA	NA	NA	NA	NA	NA	NA	NA	NA	NA	NA	Y95B8A.8_AGmRNA_3p_+_-10084	NA	NA	NA	NA
I 864708	I	863080	866088	.	0	.	3.39248	54.6881	52.8666	864708	CDS	Y95B8A.8_WBcoding_3p_+_-7242	Y95B8A.8_WBcoding_3p_+_-7242	NA	NA	NA	NA	NA	NA	NA	NA	NA	NA	NA	NA	Y95B8A.8_AGmRNA_3p_+_-8117	NA	NA	NA	NA
I 866729	I	866246	867265	.	0	.	2.46109	24.4966	23.5077	866729	CDS	Y95B8A.8_WBcoding_3p_+_-5221	Y95B8A.8_WBcoding_3p_+_-5221	NA	NA	NA	NA	NA	NA	NA	NA	NA	NA	NA	NA	Y95B8A.8_AGmRNA_3p_+_-6096	NA	NA	NA	NA
I 867530	I	867426	867929	.	0	.	2.16916	17.033	16.1477	867530	CDS	Y95B8A.8_WBcoding_3p_+_-4420	Y95B8A.8_WBcoding_3p_+_-4420	NA	NA	NA	NA	NA	NA	NA	NA	NA	NA	NA	NA	Y95B8A.8_AGmRNA_3p_+_-5295	NA	NA	NA	NA
I 868655	I	868317	868786	.	0	.	1.98844	12.7839	11.9533	868655	CDS	Y95B8A.8_WBcoding_3p_+_-3295	Y95B8A.8_WBcoding_3p_+_-3295	NA	NA	NA	NA	NA	NA	NA	NA	NA	NA	NA	NA	Y95B8A.8_AGmRNA_3p_+_-4170	NA	NA	NA	NA
I 870272	I	869444	870418	.	0	.	2.80863	34.7776	33.6194	870272	AG1201	RIT1M.1764_AGncRNA_3p_-_-131	Y95B8A.8_WBcoding_3p_+_-1678	NA	NA	NA	NA	NA	NA	NA	NA	NA	NA	NA	NA	RIT1M.1764_AGncRNA_3p_-_-131	Y95B8A.8_AGmRNA_3p_+_-2553	NA	NA	NA	NA
I 871719	I	871603	871971	.	0	.	2.01625	13.4046	12.5659	871719	CDS	Y95B8A.8_WBcoding_3p_+_-231	Y95B8A.8_WBcoding_3p_+_-231	NA	NA	NA	NA	NA	NA	NA	NA	NA	NA	NA	NA	Y95B8A.8_AGmRNA_3p_+_-1106	RIT1M.1764_AGncRNA_3p_-_-1578	NA	NA	NA	NA
I 876349	I	873264	879766	.	0	.	3.36468	53.6179	51.8525	876349	CDS	Y95B8A.10_WBcoding_3p_-_-2865	Y95B8A.10_WBcoding_3p_-_-2865	NA	NA	NA	NA	NA	NA	NA	NA	NA	NA	NA	NA	Y95B8A.10_AGmRNA_3p_-_-3595	NA	NA	NA	NA
I 894598	I	894475	894805	.	0	.	1.70536	7.52397	6.7707	894598	CDS	Y95B8A.11_WBcoding_3p_-_-4663	Y95B8A.11_WBcoding_3p_-_-4663	NA	NA	NA	NA	NA	NA	NA	NA	NA	NA	NA	NA	Y95B8A.11_AGmRNA_3p_-_-4663	NA	NA	NA	NA
I 900831	I	897073	901285	.	0	.	3.03683	43.2013	41.8517	900831	CDS	Y95B8A.5_WBcoding_3p_+_-5176	Y95B8A.5_WBcoding_3p_+_-5176	NA	NA	NA	NA	NA	NA	NA	NA	NA	NA	NA	NA	Y95B8A.5_AGmRNA_3p_+_-6508	NA	NA	NA	NA
I 903445	I	903172	903607	.	0	.	1.97454	12.4781	11.6515	903445	CDS	Y95B8A.5_WBcoding_3p_+_-2562	Y95B8A.5_WBcoding_3p_+_-2562	NA	NA	NA	NA	NA	NA	NA	NA	NA	NA	NA	NA	Y95B8A.5_AGmRNA_3p_+_-3894	NA	NA	NA	NA
I 905590	I	905536	905778	.	0	.	1.87723	10.4264	9.62677	905590	CDS	Y95B8A.5_WBcoding_3p_+_-417	Y95B8A.5_WBcoding_3p_+_-417	NA	NA	NA	NA	NA	NA	NA	NA	NA	NA	NA	NA	Y95B8A.5_AGmRNA_3p_+_-1749	NA	NA	NA	NA
I 949383	I	949020	949515	.	0	.	2.14136	16.347	15.4706	949383	AG1201	Y34D9B.1_AGmRNA_3p_-_-811	Y34D9B.1_WBcoding_3p_-_-814	NA	NA	NA	NA	NA	NA	NA	NA	NA	NA	NA	NA	Y34D9B.1_AGmRNA_3p_-_-811	NA	NA	NA	NA
I 969987	I	969581	970203	.	0	.	2.34988	21.3833	20.4375	969987	CDS	F54A5.3_WBcoding_3p_-_-304	F54A5.3_WBcoding_3p_-_-304	NA	NA	NA	NA	NA	NA	NA	NA	NA	NA	NA	NA	F54A5.3_AGmRNA_3p_-_-304	NA	NA	NA	NA
I 971597	I	970387	972915	.	0	.	3.5593	61.2616	59.0028	971597	CDS	F54A5.3_WBcoding_3p_-_-1914	F54A5.3_WBcoding_3p_-_-1914	NA	NA	NA	NA	NA	NA	NA	NA	NA	NA	NA	NA	F54A5.3_AGmRNA_3p_-_-1914	NA	NA	NA	NA
I 1022244	I	1022197	1022366	.	0	.	1.71042	7.52953	6.77352	1022244	CDS	Y34D9A.1_WBcoding_3p_-_-2416	Y34D9A.1_WBcoding_3p_-_-2416	NA	NA	NA	NA	NA	NA	NA	NA	NA	NA	NA	NA	Y34D9A.1_AGmRNA_3p_-_-2428	NA	NA	NA	NA
I 1022954	I	1022677	1023083	.	0	.	2.05795	14.3587	13.5078	1022954	CDS	Y34D9A.1_WBcoding_3p_-_-3126	Y34D9A.1_WBcoding_3p_-_-3126	NA	NA	NA	NA	NA	NA	NA	NA	NA	NA	NA	NA	Y34D9A.1_AGmRNA_3p_-_-3138	NA	NA	NA	NA
I 1024046	I	1023208	1028012	.	0	.	3.39248	54.6881	52.8666	1024046	CDS	Y34D9A.1_WBcoding_3p_-_-4218	Y34D9A.1_WBcoding_3p_-_-4218	NA	NA	NA	NA	NA	NA	NA	NA	NA	NA	NA	NA	Y34D9A.1_AGmRNA_3p_-_-4230	NA	NA	NA	NA
I 1029413	I	1028225	1030027	.	0	.	3.22567	48.8954	47.3539	1029413	CDS	Y34D9A.1_WBcoding_3p_-_-9585	Y34D9A.1_WBcoding_3p_-_-9585	NA	NA	NA	NA	NA	NA	NA	NA	NA	NA	NA	NA	Y34D9A.1_AGmRNA_3p_-_-9597	NA	NA	NA	NA
I 1030984	I	1030852	1031247	.	0	.	2.12746	16.0083	15.1362	1030984	AG1201	Y34D9A.4_AGmRNA_3p_-_-348	Y34D9A.4_WBcoding_3p_-_-352	NA	NA	NA	NA	NA	NA	NA	NA	NA	NA	NA	NA	Y34D9A.4_AGmRNA_3p_-_-348	NA	NA	NA	NA
I 1032626	I	1031850	1033416	.	0	.	3.05885	42.8435	41.4979	1032626	AG1201	Y34D9A.4_AGmRNA_3p_-_-1990	Y34D9A.4_WBcoding_3p_-_-1994	NA	NA	NA	NA	NA	NA	NA	NA	NA	NA	NA	NA	Y34D9A.4_AGmRNA_3p_-_-1990	NA	NA	NA	NA
I 1034784	I	1034533	1036822	.	0	.	3.18396	47.3557	45.8713	1034784	CDS	Y34D9A.3_WBcoding_3p_+_-6087	Y34D9A.3_WBcoding_3p_+_-6087	NA	NA	NA	NA	NA	NA	NA	NA	NA	NA	NA	NA	Y34D9A.3_AGmRNA_3p_+_-6129	NA	NA	NA	NA
I 1037610	I	1036991	1037923	.	0	.	2.90594	38.0242	36.8008	1037610	CDS	Y34D9A.3_WBcoding_3p_+_-3261	Y34D9A.3_WBcoding_3p_+_-3261	NA	NA	NA	NA	NA	NA	NA	NA	NA	NA	NA	NA	Y34D9A.3_AGmRNA_3p_+_-3303	NA	NA	NA	NA
I 1040248	I	1038704	1040842	.	0	.	2.93374	38.9713	37.7272	1040248	CDS	Y34D9A.3_WBcoding_3p_+_-623	Y34D9A.3_WBcoding_3p_+_-623	NA	NA	NA	NA	NA	NA	NA	NA	NA	NA	NA	NA	Y34D9A.3_AGmRNA_3p_+_-665	NA	NA	NA	NA
I 1041627	I	1040985	1041961	.	0	.	2.72522	32.0811	30.971	1041627	CDS	Y34D9A.7_WBcoding_3p_+_-6622	Y34D9A.7_WBcoding_3p_+_-6622	NA	NA	NA	NA	NA	NA	NA	NA	NA	NA	NA	NA	Y34D9A.7_AGmRNA_3p_+_-7977	NA	NA	NA	NA
I 1042767	I	1042464	1042891	.	0	.	1.83553	9.86931	9.08019	1042767	CDS	Y34D9A.7_WBcoding_3p_+_-5482	Y34D9A.7_WBcoding_3p_+_-5482	NA	NA	NA	NA	NA	NA	NA	NA	NA	NA	NA	NA	Y34D9A.7_AGmRNA_3p_+_-6837	NA	NA	NA	NA
I 1043591	I	1043293	1044028	.	0	.	3.5315	60.1482	57.9771	1043591	CDS	Y34D9A.7_WBcoding_3p_+_-4658	Y34D9A.7_WBcoding_3p_+_-4658	NA	NA	NA	NA	NA	NA	NA	NA	NA	NA	NA	NA	Y34D9A.7_AGmRNA_3p_+_-6013	NA	NA	NA	NA
I 1044675	I	1044564	1044855	.	0	.	2.08575	15.0096	14.1504	1044675	CDS	Y34D9A.7_WBcoding_3p_+_-3574	Y34D9A.7_WBcoding_3p_+_-3574	NA	NA	NA	NA	NA	NA	NA	NA	NA	NA	NA	NA	Y34D9A.7_AGmRNA_3p_+_-4929	NA	NA	NA	NA
I 1046518	I	1046267	1046659	.	0	.	2.76692	33.4192	32.286	1046518	CDS	Y34D9A.7_WBcoding_3p_+_-1731	Y34D9A.7_WBcoding_3p_+_-1731	NA	NA	NA	NA	NA	NA	NA	NA	NA	NA	NA	NA	Y34D9A.7_AGmRNA_3p_+_-3086	NA	NA	NA	NA
I 1048043	I	1047794	1048192	.	0	.	2.29427	19.8895	18.9636	1048043	CDS	Y34D9A.7_WBcoding_3p_+_-206	Y34D9A.7_WBcoding_3p_+_-206	NA	NA	NA	NA	NA	NA	NA	NA	NA	NA	NA	NA	Y34D9A.7_AGmRNA_3p_+_-1561	NA	NA	NA	NA
I 1050538	I	1049855	1051571	.	0	.	2.87813	37.0857	35.8822	1050538	CDS	Y34D9A.6_WBcoding_3p_+_-191	Y34D9A.6_WBcoding_3p_+_-191	Y34D9A.8_WBcoding_3p_-_+386	NA	NA	NA	NA	NA	NA	NA	NA	NA	NA	NA	NA	Y34D9A.8_AGmRNA_3p_-_+389	Y34D9A.6_AGmRNA_3p_+_-750	NA	NA	NA	NA
I 1051871	I	1051766	1051964	.	0	.	1.83553	9.86931	9.08019	1051871	AG1201	Y34D9A.8_AGmRNA_3p_-_-944	Y34D9A.8_WBcoding_3p_-_-947	NA	NA	NA	NA	NA	NA	NA	NA	NA	NA	NA	NA	Y34D9A.8_AGmRNA_3p_-_-944	NA	NA	NA	NA
I 1052609	I	1052370	1052800	.	0	.	1.95283	12.145	11.3254	1052609	AG1201	Y34D9A.8_AGmRNA_3p_-_-1682	Y34D9A.8_WBcoding_3p_-_-1685	NA	NA	NA	NA	NA	NA	NA	NA	NA	NA	NA	NA	Y34D9A.8_AGmRNA_3p_-_-1682	NA	NA	NA	NA
I 1054465	I	1054354	1054677	.	0	.	1.71722	8.17911	7.41542	1054465	CDS	Y34D9A.10_WBcoding_3p_-_-541	Y34D9A.10_WBcoding_3p_-_-541	NA	NA	NA	NA	NA	NA	NA	NA	NA	NA	NA	NA	Y34D9A.10_AGmRNA_3p_-_-867	NA	NA	NA	NA
I 1056079	I	1055518	1056308	.	0	.	3.25347	49.9315	48.3494	1056079	CDS	Y34D9A.10_WBcoding_3p_-_-2155	Y34D9A.10_WBcoding_3p_-_-2155	NA	NA	NA	NA	NA	NA	NA	NA	NA	NA	NA	NA	Y34D9A.10_AGmRNA_3p_-_-2481	NA	NA	NA	NA
I 1056591	I	1056468	1057087	.	0	.	2.22477	18.4391	17.532	1056591	CDS	Y34D9A.10_WBcoding_3p_-_-2667	Y34D9A.10_WBcoding_3p_-_-2667	NA	NA	NA	NA	NA	NA	NA	NA	NA	NA	NA	NA	Y34D9A.10_AGmRNA_3p_-_-2993	NA	NA	NA	NA
I 1057810	I	1057271	1058456	.	0	.	3.22567	48.8954	47.3539	1057810	CDS	Y34D9A.10_WBcoding_3p_-_-3886	Y34D9A.10_WBcoding_3p_-_-3886	NA	NA	NA	NA	NA	NA	NA	NA	NA	NA	NA	NA	Y34D9A.10_AGmRNA_3p_-_-4212	NA	NA	NA	NA
I 1059472	I	1058681	1060738	.	0	.	2.98934	40.4077	39.1232	1059472	CDS	Y34D9A.10_WBcoding_3p_-_-5548	Y34D9A.10_WBcoding_3p_-_-5548	NA	NA	NA	NA	NA	NA	NA	NA	NA	NA	NA	NA	Y34D9A.10_AGmRNA_3p_-_-5874	NA	NA	NA	NA
I 1061102	I	1060857	1061606	.	0	.	1.96064	12.1755	11.3527	1061102	CDS	Y34D9A.10_WBcoding_3p_-_-7178	Y34D9A.10_WBcoding_3p_-_-7178	NA	NA	NA	NA	NA	NA	NA	NA	NA	NA	NA	NA	Y34D9A.10_AGmRNA_3p_-_-7504	NA	NA	NA	NA
I 1063689	I	1063477	1064156	.	0	.	2.44719	24.0984	23.1152	1063689	CDS	Y34D9A.2_WBcoding_3p_+_-1583	Y34D9A.2_WBcoding_3p_+_-1583	Y34D9A.10_WBcoding_3p_-_-9765	NA	NA	NA	NA	NA	NA	NA	NA	NA	NA	NA	NA	Y34D9A.2_AGmRNA_3p_+_-1618	Y34D9A.10_AGmRNA_3p_-_-10091	NA	NA	NA	NA
I 1066466	I	1064453	1066998	.	0	.	3.42029	55.7656	53.8842	1066466	AG1201	Y34D9A.2_AGmRNA_3p_+_+1159	Y34D9A.2_WBcoding_3p_+_+1194	Y34D9A.10_WBcoding_3p_-_-12542	NA	NA	NA	NA	NA	NA	NA	NA	NA	NA	NA	NA	Y34D9A.2_AGmRNA_3p_+_+1159	Y34D9A.10_AGmRNA_3p_-_-12868	NA	NA	NA	NA
I 1072841	I	1070340	1073418	.	0	.	3.03076	44.8971	43.4937	1072841	CDS	R06A10.2_WBcoding_3p_+_-2172	R06A10.2_WBcoding_3p_+_-2172	NA	NA	NA	NA	NA	NA	NA	NA	NA	NA	NA	NA	R06A10.2_AGmRNA_3p_+_-3552	NA	NA	NA	NA
I 1073744	I	1073561	1073850	.	0	.	1.66871	6.81247	6.06717	1073744	CDS	R06A10.2_WBcoding_3p_+_-1269	R06A10.2_WBcoding_3p_+_-1269	NA	NA	NA	NA	NA	NA	NA	NA	NA	NA	NA	NA	R06A10.2_AGmRNA_3p_+_-2649	NA	NA	NA	NA
I 1074335	I	1073938	1074540	.	0	.	2.37768	22.146	21.19	1074335	CDS	R06A10.2_WBcoding_3p_+_-678	R06A10.2_WBcoding_3p_+_-678	NA	NA	NA	NA	NA	NA	NA	NA	NA	NA	NA	NA	R06A10.2_AGmRNA_3p_+_-2058	NA	NA	NA	NA
I 1090452	I	1090345	1090547	.	0	.	1.68261	7.0479	6.29902	1090452	AG1201	R06A10.4_AGmRNA_3p_-_-381	R06A10.4_WBcoding_3p_-_-783	NA	NA	NA	NA	NA	NA	NA	NA	NA	NA	NA	NA	R06A10.4_AGmRNA_3p_-_-381	NA	NA	NA	NA
I 1136628	I	1136533	1136723	.	0	.	1.87034	10.4056	9.60897	1136628	AG1201	Y48G8AL.9_AGmRNA_3p_-_-250	Y48G8AL.10_WBcoding_3p_-_-260	NA	NA	NA	NA	NA	NA	NA	NA	NA	NA	NA	NA	Y48G8AL.9_AGmRNA_3p_-_-250	NA	NA	NA	NA
I 1137906	I	1137783	1138164	.	0	.	2.33598	21.0058	20.0651	1137906	AG1201	Y48G8AL.9_AGmRNA_3p_-_-1528	Y48G8AL.10_WBcoding_3p_-_-1538	NA	NA	NA	NA	NA	NA	NA	NA	NA	NA	NA	NA	Y48G8AL.9_AGmRNA_3p_-_-1528	NA	NA	NA	NA
I 1140142	I	1139839	1140366	.	0	.	2.14136	16.347	15.4706	1140142	AG1201	Y48G8AL.9_AGmRNA_3p_-_-3764	Y48G8AL.10_WBcoding_3p_-_-3774	NA	NA	NA	NA	NA	NA	NA	NA	NA	NA	NA	NA	Y48G8AL.9_AGmRNA_3p_-_-3764	NA	NA	NA	NA
I 1140893	I	1140608	1141203	.	0	.	2.13156	16.2929	15.42	1140893	AG1201	Y48G8AL.9_AGmRNA_3p_-_-4515	Y48G8AL.10_WBcoding_3p_-_-4525	NA	NA	NA	NA	NA	NA	NA	NA	NA	NA	NA	NA	Y48G8AL.9_AGmRNA_3p_-_-4515	NA	NA	NA	NA
I 1142183	I	1141609	1142337	.	0	.	2.12746	16.0083	15.1362	1142183	AG1201	Y48G8AL.9_AGmRNA_3p_-_-5805	Y48G8AL.10_WBcoding_3p_-_-5815	NA	NA	NA	NA	NA	NA	NA	NA	NA	NA	NA	NA	Y48G8AL.9_AGmRNA_3p_-_-5805	NA	NA	NA	NA
I 1142729	I	1142615	1142876	.	0	.	2.15526	16.6886	15.8077	1142729	AG1201	Y48G8AL.9_AGmRNA_3p_-_-6351	Y48G8AL.10_WBcoding_3p_-_-6361	NA	NA	NA	NA	NA	NA	NA	NA	NA	NA	NA	NA	Y48G8AL.9_AGmRNA_3p_-_-6351	NA	NA	NA	NA
I 1143479	I	1143260	1143636	.	0	.	2.54123	28.7576	27.7028	1143479	AG1201	Y48G8AL.9_AGmRNA_3p_-_-7101	Y48G8AL.10_WBcoding_3p_-_-7111	NA	NA	NA	NA	NA	NA	NA	NA	NA	NA	NA	NA	Y48G8AL.9_AGmRNA_3p_-_-7101	NA	NA	NA	NA
I 1145771	I	1145300	1145898	.	0	.	2.30818	20.2589	19.3282	1145771	AG1201	Y48G8AL.9_AGmRNA_3p_-_-9393	Y48G8AL.10_WBcoding_3p_-_-9403	NA	NA	NA	NA	NA	NA	NA	NA	NA	NA	NA	NA	Y48G8AL.9_AGmRNA_3p_-_-9393	NA	NA	NA	NA
I 1146587	I	1146531	1146701	.	0	.	1.83553	9.86931	9.08019	1146587	AG1201	Y48G8AL.9_AGmRNA_3p_-_-10209	Y48G8AL.10_WBcoding_3p_-_-10219	NA	NA	NA	NA	NA	NA	NA	NA	NA	NA	NA	NA	Y48G8AL.9_AGmRNA_3p_-_-10209	NA	NA	NA	NA
I 1147358	I	1147254	1147485	.	0	.	1.79382	9.05863	8.28081	1147358	AG1201	Y48G8AL.9_AGmRNA_3p_-_-10980	Y48G8AL.10_WBcoding_3p_-_-10990	NA	NA	NA	NA	NA	NA	NA	NA	NA	NA	NA	NA	Y48G8AL.9_AGmRNA_3p_-_-10980	NA	NA	NA	NA
I 1149179	I	1149053	1149332	.	0	.	2.11356	15.6725	14.8048	1149179	AG1201	Y48G8AL.9_AGmRNA_3p_-_-12801	Y48G8AL.10_WBcoding_3p_-_-12811	NA	NA	NA	NA	NA	NA	NA	NA	NA	NA	NA	NA	Y48G8AL.9_AGmRNA_3p_-_-12801	NA	NA	NA	NA
I 1150300	I	1149524	1150908	.	0	.	3.20851	50.2891	48.6997	1150300	AG1201	Y48G8AL.9_AGmRNA_3p_-_-13922	Y48G8AL.10_WBcoding_3p_-_-13932	NA	NA	NA	NA	NA	NA	NA	NA	NA	NA	NA	NA	Y48G8AL.9_AGmRNA_3p_-_-13922	NA	NA	NA	NA
I 1156757	I	1151108	1158224	.	0	.	3.96244	77.5637	72.9111	1156757	AG1201	RIT1M.142_AGmRNA_3p_-_-246	Y48G8AL.8_WBcoding_3p_+_-708	Y48G8AL.14_WBcoding_3p_-_-1411	Y48G8AL.7_WBcoding_3p_+_-6146	Y48G8AL.10_WBcoding_3p_-_-20389	NA	NA	NA	NA	frag40_LUncRNA_3p_+_+301	frag39_LUncRNA_3p_-_-667	NA	NA	NA	NA	NA	NA	NA	NA	RIT1M.142_AGmRNA_3p_-_-246	RIT1M.1510_AGmRNA_3p_-_-246	Y48G8AL.8_AGmRNA_3p_+_-748	Y48G8AL.14_AGmRNA_3p_-_-1576	RIT1M.1400_AGmRNA_3p_-_-2262	Y48G8AL.7_AGmRNA_3p_+_-6180	Y48G8AL.9_AGmRNA_3p_-_-20379	NA	NA	NA	NA
I 1162751	I	1162497	1163317	.	0	.	2.96154	39.9268	38.6535	1162751	CDS	Y48G8AL.11_WBcoding_3p_-_+141	Y48G8AL.11_WBcoding_3p_-_+141	Y48G8AL.7_WBcoding_3p_+_-152	NA	NA	NA	NA	NA	NA	NA	NA	NA	NA	NA	NA	Y48G8AL.7_AGmRNA_3p_+_-186	Y48G8AL.11_AGmRNA_3p_-_+205	NA	NA	NA	NA
I 1163953	I	1163854	1164049	.	0	.	1.87723	10.4264	9.62677	1163953	AG1201	Y48G8AL.11_AGmRNA_3p_-_-997	Y48G8AL.11_WBcoding_3p_-_-1061	NA	NA	NA	NA	NA	NA	NA	NA	NA	NA	NA	NA	Y48G8AL.11_AGmRNA_3p_-_-997	NA	NA	NA	NA
I 1164661	I	1164296	1164838	.	0	.	2.36378	21.7633	20.8125	1164661	AG1201	Y48G8AL.11_AGmRNA_3p_-_-1705	Y48G8AL.11_WBcoding_3p_-_-1769	NA	NA	NA	NA	NA	NA	NA	NA	NA	NA	NA	NA	Y48G8AL.11_AGmRNA_3p_-_-1705	NA	NA	NA	NA
I 1166474	I	1165888	1166656	.	0	.	2.82253	35.2348	34.0679	1166474	AG1201	Y48G8AL.11_AGmRNA_3p_-_-3518	Y48G8AL.11_WBcoding_3p_-_-3582	NA	NA	NA	NA	NA	NA	NA	NA	NA	NA	NA	NA	Y48G8AL.11_AGmRNA_3p_-_-3518	NA	NA	NA	NA
I 1167866	I	1167524	1168069	.	0	.	1.87185	10.7453	9.94178	1167866	AG1201	Y48G8AL.11_AGmRNA_3p_-_-4910	Y48G8AL.11_WBcoding_3p_-_-4974	NA	NA	NA	NA	NA	NA	NA	NA	NA	NA	NA	NA	Y48G8AL.11_AGmRNA_3p_-_-4910	NA	NA	NA	NA
I 1169710	I	1169435	1170319	.	0	.	2.85033	36.1559	34.9711	1169710	AG1201	Y48G8AL.11_AGmRNA_3p_-_-6754	Y48G8AL.11_WBcoding_3p_-_-6818	NA	NA	NA	NA	NA	NA	NA	NA	NA	NA	NA	NA	Y48G8AL.11_AGmRNA_3p_-_-6754	NA	NA	NA	NA
I 1170763	I	1170567	1171271	.	0	.	2.61401	28.6144	27.5604	1170763	AG1201	Y48G8AL.11_AGmRNA_3p_-_-7807	Y48G8AL.11_WBcoding_3p_-_-7871	NA	NA	NA	NA	NA	NA	NA	NA	NA	NA	NA	NA	Y48G8AL.11_AGmRNA_3p_-_-7807	NA	NA	NA	NA
I 1173862	I	1173627	1174480	.	0	.	2.87813	37.0857	35.8822	1173862	AG1201	Y48G8AL.11_AGmRNA_3p_-_-10906	Y48G8AL.11_WBcoding_3p_-_-10970	NA	NA	NA	NA	NA	NA	NA	NA	NA	NA	NA	NA	Y48G8AL.11_AGmRNA_3p_-_-10906	NA	NA	NA	NA
I 1175524	I	1174951	1175768	.	0	.	2.83643	35.6943	34.5185	1175524	AG1201	Y48G8AL.11_AGmRNA_3p_-_-12568	Y48G8AL.11_WBcoding_3p_-_-12632	NA	NA	NA	NA	NA	NA	NA	NA	NA	NA	NA	NA	Y48G8AL.11_AGmRNA_3p_-_-12568	NA	NA	NA	NA
I 1180741	I	1175995	1198176	.	0	.	3.4429	63.6774	61.2144	1180741	CDS	Y48G8AL.6_WBcoding_3p_+_-8913	Y48G8AL.6_WBcoding_3p_+_-8913	Y48G8AL.5_WBcoding_3p_+_-30267	NA	NA	NA	NA	NA	NA	NA	NA	NA	NA	NA	NA	Y48G8AL.6_AGmRNA_3p_+_-10093	Y48G8AL.5_AGmRNA_3p_+_-74036	NA	NA	NA	NA
I 1198938	I	1198284	1199377	.	0	.	3.10016	49.0576	47.5138	1198938	AG1201	RIT1M.1820_AGncRNA_3p_-_-526	Y48G8AL.5_WBcoding_3p_+_-12070	NA	NA	NA	NA	NA	NA	NA	NA	NA	NA	NA	NA	RIT1M.1820_AGncRNA_3p_-_-526	Y48G8AL.5_AGmRNA_3p_+_-55839	NA	NA	NA	NA
I 1200691	I	1199485	1200836	.	0	.	2.40549	22.9193	21.9525	1200691	CDS	Y48G8AL.5_WBcoding_3p_+_-10317	Y48G8AL.5_WBcoding_3p_+_-10317	NA	NA	NA	NA	NA	NA	NA	NA	NA	NA	NA	NA	Y48G8AL.5_AGmRNA_3p_+_-54086	NA	NA	NA	NA
I 1201164	I	1201082	1201306	.	0	.	1.68261	7.0479	6.29902	1201164	CDS	Y48G8AL.5_WBcoding_3p_+_-9844	Y48G8AL.5_WBcoding_3p_+_-9844	NA	NA	NA	NA	NA	NA	NA	NA	NA	NA	NA	NA	Y48G8AL.5_AGmRNA_3p_+_-53613	NA	NA	NA	NA
I 1201960	I	1201803	1202393	.	0	.	2.68351	30.7636	29.6754	1201960	CDS	Y48G8AL.5_WBcoding_3p_+_-9048	Y48G8AL.5_WBcoding_3p_+_-9048	NA	NA	NA	NA	NA	NA	NA	NA	NA	NA	NA	NA	Y48G8AL.5_AGmRNA_3p_+_-52817	NA	NA	NA	NA
I 1203146	I	1202621	1203561	.	0	.	2.90594	38.0242	36.8008	1203146	CDS	Y48G8AL.5_WBcoding_3p_+_-7862	Y48G8AL.5_WBcoding_3p_+_-7862	NA	NA	NA	NA	NA	NA	NA	NA	NA	NA	NA	NA	Y48G8AL.5_AGmRNA_3p_+_-51631	NA	NA	NA	NA
I 1203874	I	1203643	1204284	.	0	.	2.05795	14.3587	13.5078	1203874	CDS	Y48G8AL.5_WBcoding_3p_+_-7134	Y48G8AL.5_WBcoding_3p_+_-7134	NA	NA	NA	NA	NA	NA	NA	NA	NA	NA	NA	NA	Y48G8AL.5_AGmRNA_3p_+_-50903	NA	NA	NA	NA
I 1204688	I	1204442	1204854	.	0	.	1.97454	12.4781	11.6515	1204688	CDS	Y48G8AL.5_WBcoding_3p_+_-6320	Y48G8AL.5_WBcoding_3p_+_-6320	NA	NA	NA	NA	NA	NA	NA	NA	NA	NA	NA	NA	Y48G8AL.5_AGmRNA_3p_+_-50089	NA	NA	NA	NA
I 1206521	I	1206477	1206784	.	0	.	1.76602	8.5351	7.76456	1206521	CDS	Y48G8AL.5_WBcoding_3p_+_-4487	Y48G8AL.5_WBcoding_3p_+_-4487	NA	NA	NA	NA	NA	NA	NA	NA	NA	NA	NA	NA	Y48G8AL.5_AGmRNA_3p_+_-48256	NA	NA	NA	NA
I 1207619	I	1206940	1213049	.	0	.	3.21177	48.3802	46.8578	1207619	CDS	Y48G8AL.5_WBcoding_3p_+_-3389	Y48G8AL.5_WBcoding_3p_+_-3389	Y48G8AL.1_WBcoding_3p_+_-47054	NA	NA	NA	NA	NA	NA	NA	NA	NA	NA	NA	NA	Y48G8AL.5_AGmRNA_3p_+_-47158	NA	NA	NA	NA
I 1213887	I	1213664	1214065	.	0	.	1.58716	5.88355	5.15506	1213887	CDS	Y48G8AL.1_WBcoding_3p_+_-40786	Y48G8AL.1_WBcoding_3p_+_-40786	NA	NA	NA	NA	NA	NA	NA	NA	NA	NA	NA	NA	Y48G8AL.5_AGmRNA_3p_+_-40890	NA	NA	NA	NA
I 1221111	I	1221008	1221607	.	0	.	2.14136	16.347	15.4706	1221111	CDS	Y48G8AL.1_WBcoding_3p_+_-33562	Y48G8AL.1_WBcoding_3p_+_-33562	NA	NA	NA	NA	NA	NA	NA	NA	NA	NA	NA	NA	Y48G8AL.5_AGmRNA_3p_+_-33666	NA	NA	NA	NA
I 1222745	I	1222515	1222858	.	0	.	1.90504	10.9966	10.1893	1222745	CDS	Y48G8AL.1_WBcoding_3p_+_-31928	Y48G8AL.1_WBcoding_3p_+_-31928	NA	NA	NA	NA	NA	NA	NA	NA	NA	NA	NA	NA	Y48G8AL.5_AGmRNA_3p_+_-32032	NA	NA	NA	NA
I 1223372	I	1223229	1223465	.	0	.	1.65481	6.58065	5.83887	1223372	CDS	Y48G8AL.1_WBcoding_3p_+_-31301	Y48G8AL.1_WBcoding_3p_+_-31301	NA	NA	NA	NA	NA	NA	NA	NA	NA	NA	NA	NA	Y48G8AL.5_AGmRNA_3p_+_-31405	NA	NA	NA	NA
I 1225275	I	1223711	1225675	.	0	.	3.18396	47.3557	45.8713	1225275	AG1201	Y48G8AL.13_AGmRNA_3p_-_-1315	Y48G8AL.13_WBcoding_3p_-_-1316	Y48G8AL.1_WBcoding_3p_+_-29398	NA	NA	NA	NA	NA	NA	NA	NA	NA	NA	NA	NA	Y48G8AL.13_AGmRNA_3p_-_-1315	Y48G8AL.5_AGmRNA_3p_+_-29502	NA	NA	NA	NA
I 1232488	I	1232373	1232763	.	0	.	1.93795	12.8713	12.0404	1232488	CDS	Y48G8AL.1_WBcoding_3p_+_-22185	Y48G8AL.1_WBcoding_3p_+_-22185	NA	NA	NA	NA	NA	NA	NA	NA	NA	NA	NA	NA	Y48G8AL.5_AGmRNA_3p_+_-22289	NA	NA	NA	NA
I 1234533	I	1233806	1234680	.	0	.	1.84943	10.1462	9.35041	1234533	CDS	Y48G8AL.1_WBcoding_3p_+_-20140	Y48G8AL.1_WBcoding_3p_+_-20140	NA	NA	NA	NA	NA	NA	NA	NA	NA	NA	NA	NA	Y48G8AL.5_AGmRNA_3p_+_-20244	NA	NA	NA	NA
I 1236245	I	1236131	1236553	.	0	.	2.21535	18.8652	17.9532	1236245	CDS	Y48G8AL.1_WBcoding_3p_+_-18428	Y48G8AL.1_WBcoding_3p_+_-18428	NA	NA	NA	NA	NA	NA	NA	NA	NA	NA	NA	NA	Y48G8AL.5_AGmRNA_3p_+_-18532	NA	NA	NA	NA
I 1238031	I	1237706	1238799	.	0	.	2.22477	18.4391	17.532	1238031	CDS	Y48G8AL.1_WBcoding_3p_+_-16642	Y48G8AL.1_WBcoding_3p_+_-16642	NA	NA	NA	NA	NA	NA	NA	NA	NA	NA	NA	NA	Y48G8AL.5_AGmRNA_3p_+_-16746	NA	NA	NA	NA
I 1239576	I	1239359	1239709	.	0	.	2.22477	18.4391	17.532	1239576	CDS	Y48G8AL.1_WBcoding_3p_+_-15097	Y48G8AL.1_WBcoding_3p_+_-15097	NA	NA	NA	NA	NA	NA	NA	NA	NA	NA	NA	NA	Y48G8AL.5_AGmRNA_3p_+_-15201	NA	NA	NA	NA
I 1239972	I	1239834	1240122	.	0	.	2.14136	16.347	15.4706	1239972	CDS	Y48G8AL.1_WBcoding_3p_+_-14701	Y48G8AL.1_WBcoding_3p_+_-14701	NA	NA	NA	NA	NA	NA	NA	NA	NA	NA	NA	NA	Y48G8AL.5_AGmRNA_3p_+_-14805	NA	NA	NA	NA
I 1241211	I	1241072	1241546	.	0	.	1.8873	11.7081	10.8927	1241211	CDS	Y48G8AL.1_WBcoding_3p_+_-13462	Y48G8AL.1_WBcoding_3p_+_-13462	NA	NA	NA	NA	NA	NA	NA	NA	NA	NA	NA	NA	Y48G8AL.5_AGmRNA_3p_+_-13566	NA	NA	NA	NA
I 1242757	I	1242657	1243079	.	0	.	2.00234	13.0927	12.258	1242757	CDS	Y48G8AL.1_WBcoding_3p_+_-11916	Y48G8AL.1_WBcoding_3p_+_-11916	NA	NA	NA	NA	NA	NA	NA	NA	NA	NA	NA	NA	Y48G8AL.5_AGmRNA_3p_+_-12020	NA	NA	NA	NA
I 1247819	I	1247288	1248205	.	0	.	2.5862	28.1917	27.1487	1247819	CDS	Y48G8AL.1_WBcoding_3p_+_-6854	Y48G8AL.1_WBcoding_3p_+_-6854	NA	NA	NA	NA	NA	NA	NA	NA	NA	NA	NA	NA	Y48G8AL.5_AGmRNA_3p_+_-6958	NA	NA	NA	NA
I 1306340	I	1306249	1306408	.	0	.	1.48799	4.2778	3.57405	1306340	CDS	K12C11.4_WBcoding_3p_+_-21890	K12C11.4_WBcoding_3p_+_-21890	NA	NA	NA	NA	NA	NA	NA	NA	NA	NA	NA	NA	K12C11.4_AGmRNA_3p_+_-22308	NA	NA	NA	NA
I 1309316	I	1306579	1311955	.	0	.	3.13819	48.3053	46.7951	1309316	ncRNA	frag46_LUncRNA_3p_-_-1835	K12C11.4_WBcoding_3p_+_-18914	NA	NA	NA	NA	frag46_LUncRNA_3p_-_-1835	NA	NA	NA	NA	NA	NA	NA	NA	K12C11.4_AGmRNA_3p_+_-19332	NA	NA	NA	NA
I 1312147	I	1312087	1312244	.	0	.	1.66871	6.81247	6.06717	1312147	CDS	K12C11.4_WBcoding_3p_+_-16083	K12C11.4_WBcoding_3p_+_-16083	NA	NA	NA	NA	NA	NA	NA	NA	NA	NA	NA	NA	K12C11.4_AGmRNA_3p_+_-16501	NA	NA	NA	NA
I 1312604	I	1312440	1312628	.	0	.	1.49025	4.34326	3.63917	1312604	CDS	K12C11.4_WBcoding_3p_+_-15626	K12C11.4_WBcoding_3p_+_-15626	NA	NA	NA	NA	NA	NA	NA	NA	NA	NA	NA	NA	K12C11.4_AGmRNA_3p_+_-16044	NA	NA	NA	NA
I 1319682	I	1319553	1319794	.	0	.	1.5992	5.69021	4.9625	1319682	CDS	K12C11.4_WBcoding_3p_+_-8548	K12C11.4_WBcoding_3p_+_-8548	NA	NA	NA	NA	NA	NA	NA	NA	NA	NA	NA	NA	K12C11.4_AGmRNA_3p_+_-8966	NA	NA	NA	NA
I 1324756	I	1319946	1327082	.	0	.	3.42092	59.8495	57.7085	1324756	CDS	K12C11.4_WBcoding_3p_+_-3474	K12C11.4_WBcoding_3p_+_-3474	NA	NA	NA	NA	NA	NA	NA	NA	NA	NA	NA	NA	K12C11.4_AGmRNA_3p_+_-3892	NA	NA	NA	NA
I 1328013	I	1327819	1328269	.	0	.	2.73912	32.5249	31.4071	1328013	CDS	K12C11.4_WBcoding_3p_+_-217	K12C11.4_WBcoding_3p_+_-217	NA	NA	NA	NA	NA	NA	NA	NA	NA	NA	NA	NA	K12C11.4_AGmRNA_3p_+_-635	NA	NA	NA	NA
I 1339357	I	1339080	1339477	.	0	.	1.84943	10.1462	9.35041	1339357	CDS	K12C11.7_WBcoding_3p_+_-414	K12C11.7_WBcoding_3p_+_-414	NA	NA	NA	NA	NA	NA	NA	NA	NA	NA	NA	NA	K12C11.2_AGmRNA_3p_+_-1847	NA	NA	NA	NA
I 1342388	I	1340319	1342749	.	0	.	3.52016	60.3955	58.213	1342388	CDS	K12C11.2_WBcoding_3p_+_+1128	K12C11.2_WBcoding_3p_+_+1128	K12C11.1_WBcoding_3p_-_-1166	NA	NA	NA	NA	NA	NA	NA	NA	NA	NA	NA	NA	K12C11.1_AGmRNA_3p_-_-1128	K12C11.2_AGmRNA_3p_+_+1184	RIT1M.580_AGncRNA_3p_-_-2613	NA	NA	NA	NA
I 1344279	I	1342918	1345155	.	0	.	3.28321	53.4412	51.6943	1344279	AG1201	K12C11.1_AGmRNA_3p_-_-3019	K12C11.1_WBcoding_3p_-_-3057	NA	NA	NA	NA	NA	NA	NA	NA	NA	NA	NA	NA	K12C11.1_AGmRNA_3p_-_-3019	NA	NA	NA	NA
I 1348618	I	1348154	1348873	.	0	.	2.90594	38.0242	36.8008	1348618	AG1201	Y92H12BL.1_AGmRNA_3p_+_-9901	Y92H12BL.1_WBcoding_3p_+_-10979	NA	NA	NA	NA	NA	NA	NA	NA	NA	NA	NA	NA	Y92H12BL.1_AGmRNA_3p_+_-9901	NA	NA	NA	NA
I 1349274	I	1349063	1349621	.	0	.	2.14344	17.4686	16.5787	1349274	AG1201	Y92H12BL.1_AGmRNA_3p_+_-9245	Y92H12BL.1_WBcoding_3p_+_-10323	NA	NA	NA	NA	NA	NA	NA	NA	NA	NA	NA	NA	Y92H12BL.1_AGmRNA_3p_+_-9245	NA	NA	NA	NA
I 1351010	I	1349927	1352162	.	0	.	2.70858	38.7121	37.4765	1351010	AG1201	Y92H12BL.1_AGmRNA_3p_+_-7509	Y92H12BL.1_WBcoding_3p_+_-8587	NA	NA	NA	NA	NA	NA	NA	NA	NA	NA	NA	NA	Y92H12BL.1_AGmRNA_3p_+_-7509	NA	NA	NA	NA
I 1352417	I	1352261	1353902	.	0	.	2.5167	26.1142	25.1021	1352417	AG1201	Y92H12BL.1_AGmRNA_3p_+_-6102	Y92H12BL.1_WBcoding_3p_+_-7180	NA	NA	NA	NA	NA	NA	NA	NA	NA	NA	NA	NA	Y92H12BL.1_AGmRNA_3p_+_-6102	NA	NA	NA	NA
I 1354511	I	1354040	1354951	.	0	.	3.05271	43.1264	41.7779	1354511	AG1201	Y92H12BL.1_AGmRNA_3p_+_-4008	Y92H12BL.1_WBcoding_3p_+_-5086	NA	NA	NA	NA	NA	NA	NA	NA	NA	NA	NA	NA	Y92H12BL.1_AGmRNA_3p_+_-4008	NA	NA	NA	NA
I 1356619	I	1355093	1358504	.	0	.	3.10056	44.3295	42.9423	1356619	AG1201	Y92H12BL.1_AGmRNA_3p_+_-1900	Y92H12BL.1_WBcoding_3p_+_-2978	NA	NA	NA	NA	NA	NA	NA	NA	NA	NA	NA	NA	Y92H12BL.1_AGmRNA_3p_+_-1900	NA	NA	NA	NA
I 1365465	I	1365316	1366020	.	0	.	2.37442	23.9788	23.0002	1365465	AG1201	Y92H12BL.5_AGmRNA_3p_+_-10414	Y92H12BL.5_WBcoding_3p_+_-10420	NA	NA	NA	NA	NA	NA	NA	NA	NA	NA	NA	NA	Y92H12BL.5_AGmRNA_3p_+_-10414	NA	NA	NA	NA
I 1366677	I	1366529	1366777	.	0	.	2.03015	13.7196	12.8769	1366677	AG1201	Y92H12BL.5_AGmRNA_3p_+_-9202	Y92H12BL.5_WBcoding_3p_+_-9208	NA	NA	NA	NA	NA	NA	NA	NA	NA	NA	NA	NA	Y92H12BL.5_AGmRNA_3p_+_-9202	NA	NA	NA	NA
I 1374499	I	1374421	1374685	.	0	.	1.62701	6.12803	5.39334	1374499	AG1201	Y92H12BL.5_AGmRNA_3p_+_-1380	Y92H12BL.5_WBcoding_3p_+_-1386	NA	NA	NA	NA	NA	NA	NA	NA	NA	NA	NA	NA	Y92H12BL.5_AGmRNA_3p_+_-1380	NA	NA	NA	NA
I 1375626	I	1375498	1375734	.	0	.	2.21087	18.0834	17.1844	1375626	AG1201	Y92H12BL.5_AGmRNA_3p_+_-253	Y92H12BL.5_WBcoding_3p_+_-259	NA	NA	NA	NA	NA	NA	NA	NA	NA	NA	NA	NA	Y92H12BL.5_AGmRNA_3p_+_-253	NA	NA	NA	NA
I 1376228	I	1376162	1376311	.	0	.	1.62701	6.12803	5.39334	1376228	CDS	NA	NA	NA	NA	NA	NA	NA	NA	NA	NA	NA	NA	NA	NA	NA	NA	NA
I 1379412	I	1376628	1379932	.	0	.	3.39565	57.1275	55.1749	1379412	CDS	Y92H12BL.2_WBcoding_3p_+_+306	Y92H12BL.2_WBcoding_3p_+_+306	Y92H12BL.4_WBcoding_3p_-_-2468	NA	NA	NA	NA	NA	NA	NA	NA	NA	NA	NA	NA	Y92H12BL.2_AGmRNA_3p_+_+306	Y92H12BL.4_AGmRNA_3p_-_-2600	NA	NA	NA	NA
I 1382156	I	1381301	1382271	.	0	.	2.42686	24.1489	23.1654	1382156	CDS	Y92H12BL.4_WBcoding_3p_-_-5212	Y92H12BL.4_WBcoding_3p_-_-5212	NA	NA	NA	NA	NA	NA	NA	NA	NA	NA	NA	NA	Y92H12BL.4_AGmRNA_3p_-_-5344	NA	NA	NA	NA
I 1383687	I	1382486	1385188	.	0	.	3.07275	43.3368	41.9776	1383687	AG1201	Y92H12BM.1_AGmRNA_3p_-_+1495	Y92H12BL.4_WBcoding_3p_-_-6743	NA	NA	NA	NA	NA	NA	NA	NA	NA	NA	NA	NA	Y92H12BM.1_AGmRNA_3p_-_+1495	Y92H12BL.4_AGmRNA_3p_-_-6875	NA	NA	NA	NA
I 1386260	I	1385269	1388009	.	0	.	2.72506	32.9387	31.8187	1386260	CDS	Y92H12BM.1_WBcoding_3p_-_-1	Y92H12BM.1_WBcoding_3p_-_-1	NA	NA	NA	NA	NA	NA	NA	NA	NA	NA	NA	NA	Y92H12BM.1_AGmRNA_3p_-_-1078	NA	NA	NA	NA
I 1388347	I	1388097	1388466	.	0	.	2.07185	14.6827	13.8276	1388347	CDS	Y92H12BM.1_WBcoding_3p_-_-2088	Y92H12BM.1_WBcoding_3p_-_-2088	NA	NA	NA	NA	NA	NA	NA	NA	NA	NA	NA	NA	Y92H12BM.1_AGmRNA_3p_-_-3165	NA	NA	NA	NA
I 1391189	I	1388844	1392925	.	0	.	3.1348	48.3654	46.8538	1391189	CDS	Y92H12BM.1_WBcoding_3p_-_-4930	Y92H12BM.1_WBcoding_3p_-_-4930	NA	NA	NA	NA	NA	NA	NA	NA	NA	NA	NA	NA	Y92H12BM.1_AGmRNA_3p_-_-6007	NA	NA	NA	NA
I 1395840	I	1394434	1397763	.	0	.	3.47589	57.9425	55.9268	1395840	CDS	Y92H12BR.7_WBcoding_3p_+_-7104	Y92H12BR.7_WBcoding_3p_+_-7104	NA	NA	NA	NA	NA	NA	NA	NA	NA	NA	NA	NA	Y92H12BR.7_AGmRNA_3p_+_-9500	NA	NA	NA	NA
I 1398292	I	1398009	1398396	.	0	.	1.86333	10.1462	9.35041	1398292	CDS	Y92H12BR.7_WBcoding_3p_+_-4652	Y92H12BR.7_WBcoding_3p_+_-4652	NA	NA	NA	NA	NA	NA	NA	NA	NA	NA	NA	NA	Y92H12BR.7_AGmRNA_3p_+_-7048	NA	NA	NA	NA
I 1399209	I	1398517	1400501	.	0	.	2.85033	36.1559	34.9711	1399209	CDS	Y92H12BR.7_WBcoding_3p_+_-3735	Y92H12BR.7_WBcoding_3p_+_-3735	NA	NA	NA	NA	NA	NA	NA	NA	NA	NA	NA	NA	Y92H12BR.7_AGmRNA_3p_+_-6131	NA	NA	NA	NA
I 1402611	I	1401906	1403335	.	0	.	3.52016	60.3955	58.213	1402611	CDS	Y92H12BR.7_WBcoding_3p_+_-333	Y92H12BR.7_WBcoding_3p_+_-333	NA	NA	NA	NA	NA	NA	NA	NA	NA	NA	NA	NA	Y92H12BR.7_AGmRNA_3p_+_-2729	NA	NA	NA	NA
I 1403608	I	1403487	1403677	.	0	.	1.5714	5.26744	4.54662	1403608	AG1201	Y92H12BR.7_AGmRNA_3p_+_-1732	NA	NA	NA	NA	NA	NA	NA	NA	NA	NA	NA	NA	Y92H12BR.7_AGmRNA_3p_+_-1732	NA	NA	NA	NA
I 1405985	I	1405668	1406985	.	0	.	2.64026	29.7641	28.6951	1405985	CDS	Y92H12BR.6_WBcoding_3p_+_-7088	Y92H12BR.6_WBcoding_3p_+_-7088	NA	NA	NA	NA	NA	NA	NA	NA	NA	NA	NA	NA	Y92H12BR.6_AGmRNA_3p_+_-7117	NA	NA	NA	NA
I 1408725	I	1408456	1408974	.	0	.	1.84943	10.1462	9.35041	1408725	CDS	Y92H12BR.6_WBcoding_3p_+_-4348	Y92H12BR.6_WBcoding_3p_+_-4348	NA	NA	NA	NA	NA	NA	NA	NA	NA	NA	NA	NA	Y92H12BR.6_AGmRNA_3p_+_-4377	NA	NA	NA	NA
I 1415521	I	1413983	1415985	.	0	.	3.39248	54.6881	52.8666	1415521	AG1201	Y92H12BR.2_AGmRNA_3p_-_-1603	Y92H12BR.2_WBcoding_3p_-_-1604	NA	NA	NA	NA	NA	NA	NA	NA	NA	NA	NA	NA	Y92H12BR.2_AGmRNA_3p_-_-1603	NA	NA	NA	NA
I 1416895	I	1416270	1417568	.	0	.	3.5037	59.0417	56.9512	1416895	CDS	Y92H12BR.3_WBcoding_3p_+_-7715	Y92H12BR.3_WBcoding_3p_+_-7715	NA	NA	NA	NA	NA	NA	NA	NA	NA	NA	NA	NA	Y92H12BR.3_AGmRNA_3p_+_-8358	NA	NA	NA	NA
I 1417704	I	1417651	1418407	.	0	.	1.76035	8.52438	7.75664	1417704	CDS	Y92H12BR.3_WBcoding_3p_+_-6906	Y92H12BR.3_WBcoding_3p_+_-6906	NA	NA	NA	NA	NA	NA	NA	NA	NA	NA	NA	NA	Y92H12BR.3_AGmRNA_3p_+_-7549	NA	NA	NA	NA
I 1419431	I	1419187	1419530	.	0	.	2.11356	15.6725	14.8048	1419431	CDS	Y92H12BR.3_WBcoding_3p_+_-5179	Y92H12BR.3_WBcoding_3p_+_-5179	NA	NA	NA	NA	NA	NA	NA	NA	NA	NA	NA	NA	Y92H12BR.3_AGmRNA_3p_+_-5822	NA	NA	NA	NA
I 1420508	I	1419630	1424847	.	0	.	3.20441	54.7296	52.9074	1420508	CDS	Y92H12BR.3_WBcoding_3p_+_-4102	Y92H12BR.3_WBcoding_3p_+_-4102	NA	NA	NA	NA	NA	NA	NA	NA	NA	NA	NA	NA	Y92H12BR.3_AGmRNA_3p_+_-4745	NA	NA	NA	NA
I 1432802	I	1432357	1432966	.	0	.	2.00234	13.0927	12.258	1432802	AG1201	Y92H12BR.4_AGmRNA_3p_-_-5692	NA	NA	NA	NA	NA	NA	NA	NA	NA	NA	NA	NA	Y92H12BR.4_AGmRNA_3p_-_-5692	NA	NA	NA	NA
I 1436384	I	1435850	1437090	.	0	.	2.66961	30.3291	29.2478	1436384	AG1201	Y92H12BR.8_AGmRNA_3p_+_-4911	Y92H12BR.8_WBcoding_3p_+_-4932	NA	NA	NA	NA	NA	NA	NA	NA	NA	NA	NA	NA	Y92H12BR.8_AGmRNA_3p_+_-4911	NA	NA	NA	NA
I 1437461	I	1437339	1439501	.	0	.	3.22567	48.8954	47.3539	1437461	AG1201	Y92H12BR.8_AGmRNA_3p_+_-3834	Y92H12BR.8_WBcoding_3p_+_-3855	NA	NA	NA	NA	NA	NA	NA	NA	NA	NA	NA	NA	Y92H12BR.8_AGmRNA_3p_+_-3834	NA	NA	NA	NA
I 1440005	I	1439909	1440109	.	0	.	1.98844	12.7839	11.9533	1440005	AG1201	Y92H12BR.8_AGmRNA_3p_+_-1290	Y92H12BR.8_WBcoding_3p_+_-1311	NA	NA	NA	NA	NA	NA	NA	NA	NA	NA	NA	NA	Y92H12BR.8_AGmRNA_3p_+_-1290	NA	NA	NA	NA
I 1441029	I	1440295	1441298	.	0	.	3.61491	63.5096	61.0519	1441029	AG1201	Y92H12BR.8_AGmRNA_3p_+_-266	Y92H12BR.8_WBcoding_3p_+_-287	NA	NA	NA	NA	NA	NA	NA	NA	NA	NA	NA	NA	Y92H12BR.8_AGmRNA_3p_+_-266	NA	NA	NA	NA
I 1443712	I	1442404	1444106	.	0	.	3.61491	63.5096	61.0519	1443712	CDS	F37F2.2_WBcoding_3p_-_-1662	F37F2.2_WBcoding_3p_-_-1662	NA	NA	NA	NA	NA	NA	NA	NA	NA	NA	NA	NA	F37F2.2_AGmRNA_3p_-_-2374	NA	NA	NA	NA
I 1486693	I	1486544	1486702	.	0	.	1.47409	4.09163	3.39391	1486693	AG1201	F47G6.1_AGmRNA_3p_+_-3971	F47G6.1_WBcoding_3p_+_-4589	NA	NA	NA	NA	NA	NA	NA	NA	NA	NA	NA	NA	F47G6.1_AGmRNA_3p_+_-3971	NA	NA	NA	NA
I 1487325	I	1487195	1487542	.	0	.	1.79165	9.11752	8.33941	1487325	AG1201	F47G6.1_AGmRNA_3p_+_-3339	F47G6.1_WBcoding_3p_+_-3957	NA	NA	NA	NA	NA	NA	NA	NA	NA	NA	NA	NA	F47G6.1_AGmRNA_3p_+_-3339	NA	NA	NA	NA
I 1487985	I	1487625	1488765	.	0	.	2.72522	32.0811	30.971	1487985	AG1201	F47G6.1_AGmRNA_3p_+_-2679	F47G6.1_WBcoding_3p_+_-3297	NA	NA	NA	NA	NA	NA	NA	NA	21ur-13232_WB21uRNA_3p_-_-376	NA	NA	NA	NA	F47G6.1_AGmRNA_3p_+_-2679	NA	NA	NA	NA
I 1489124	I	1488858	1489650	.	0	.	2.65571	29.8969	28.8224	1489124	AG1201	F47G6.1_AGmRNA_3p_+_-1540	F47G6.1_WBcoding_3p_+_-2158	NA	NA	NA	NA	NA	NA	NA	NA	NA	NA	NA	NA	F47G6.1_AGmRNA_3p_+_-1540	NA	NA	NA	NA
I 1490162	I	1489932	1490674	.	0	.	2.09965	15.3396	14.4761	1490162	AG1201	Y92H12A.5_AGmRNA_3p_-_+276	F47G6.1_WBcoding_3p_+_-1120	NA	NA	NA	NA	NA	NA	NA	NA	NA	NA	NA	NA	Y92H12A.5_AGmRNA_3p_-_+276	F47G6.1_AGmRNA_3p_+_-502	NA	NA	NA	NA
I 1491403	I	1490828	1491775	.	0	.	2.46109	24.4966	23.5077	1491403	CDS	Y92H12A.5_WBcoding_3p_-_-61	Y92H12A.5_WBcoding_3p_-_-61	F47G6.1_WBcoding_3p_+_+121	NA	NA	NA	NA	NA	NA	NA	NA	NA	NA	NA	NA	Y92H12A.5_AGmRNA_3p_-_-965	NA	NA	NA	NA
I 1492456	I	1491859	1492636	.	0	.	2.5584	27.3534	26.3231	1492456	CDS	Y92H12A.5_WBcoding_3p_-_-1114	Y92H12A.5_WBcoding_3p_-_-1114	NA	NA	NA	NA	NA	NA	NA	NA	NA	NA	NA	NA	Y92H12A.5_AGmRNA_3p_-_-2018	NA	NA	NA	NA
I 1494738	I	1494210	1495159	.	0	.	2.5862	28.1917	27.1487	1494738	CDS	Y92H12A.5_WBcoding_3p_-_-3396	Y92H12A.5_WBcoding_3p_-_-3396	NA	NA	NA	NA	NA	NA	NA	NA	NA	NA	NA	NA	Y92H12A.5_AGmRNA_3p_-_-4300	NA	NA	NA	NA
I 1495788	I	1495545	1497294	.	0	.	3.42029	55.7656	53.8842	1495788	CDS	Y92H12A.5_WBcoding_3p_-_-4446	Y92H12A.5_WBcoding_3p_-_-4446	NA	NA	NA	NA	NA	NA	NA	NA	NA	NA	NA	NA	Y92H12A.5_AGmRNA_3p_-_-5350	NA	NA	NA	NA
I 1500791	I	1497467	1505807	.	0	.	3.5871	62.3821	60.028	1500791	AG1201	RIT1P.414_AGmRNA_3p_+_-2259	Y92H12A.5_WBcoding_3p_-_-9449	NA	NA	NA	NA	NA	NA	NA	NA	NA	NA	NA	NA	RIT1P.414_AGmRNA_3p_+_-2259	Y92H12A.5_AGmRNA_3p_-_-10353	NA	NA	NA	NA
I 1506285	I	1505940	1506548	.	0	.	3.33688	53.0857	51.3473	1506285	CDS	Y92H12A.5_WBcoding_3p_-_-14943	Y92H12A.5_WBcoding_3p_-_-14943	NA	NA	NA	NA	NA	NA	NA	NA	NA	NA	NA	NA	Y92H12A.5_AGmRNA_3p_-_-15847	NA	NA	NA	NA
I 1506997	I	1506661	1507678	.	0	.	3.5593	61.2616	59.0028	1506997	CDS	Y92H12A.5_WBcoding_3p_-_-15655	Y92H12A.5_WBcoding_3p_-_-15655	NA	NA	NA	NA	NA	NA	NA	NA	NA	NA	NA	NA	Y92H12A.5_AGmRNA_3p_-_-16559	NA	NA	NA	NA
I 1508716	I	1508414	1508943	.	0	.	1.74704	9.33098	8.54942	1508716	CDS	Y92H12A.5_WBcoding_3p_-_-17374	Y92H12A.5_WBcoding_3p_-_-17374	NA	NA	NA	NA	NA	NA	NA	NA	NA	NA	NA	NA	Y92H12A.5_AGmRNA_3p_-_-18278	NA	NA	NA	NA
I 1511754	I	1509746	1519475	.	0	.	3.27017	56.7555	54.829	1511754	AG1201	RIT1M.347_AGncRNA_3p_-_+5753	Y92H12A.4_WBcoding_3p_+_-15597	Y92H12A.5_WBcoding_3p_-_-20412	NA	NA	NA	NA	NA	NA	NA	NA	NA	NA	NA	NA	RIT1M.347_AGncRNA_3p_-_+5753	Y92H12A.5_AGmRNA_3p_-_-21316	Y92H12A.3_AGmRNA_3p_+_-29298	NA	NA	NA	NA
I 1519735	I	1519649	1519816	.	0	.	1.72432	7.77566	7.01605	1519735	CDS	Y92H12A.4_WBcoding_3p_+_-7616	Y92H12A.4_WBcoding_3p_+_-7616	NA	NA	NA	NA	NA	NA	NA	NA	NA	NA	NA	NA	Y92H12A.3_AGmRNA_3p_+_-21317	NA	NA	NA	NA
I 1520206	I	1519951	1520331	.	0	.	2.09965	15.3396	14.4761	1520206	CDS	Y92H12A.4_WBcoding_3p_+_-7145	Y92H12A.4_WBcoding_3p_+_-7145	NA	NA	NA	NA	NA	NA	NA	NA	NA	NA	NA	NA	Y92H12A.3_AGmRNA_3p_+_-20846	NA	NA	NA	NA
I 1520916	I	1520795	1520949	.	0	.	1.5575	5.06176	4.34444	1520916	CDS	Y92H12A.4_WBcoding_3p_+_-6435	Y92H12A.4_WBcoding_3p_+_-6435	NA	NA	NA	NA	NA	NA	NA	NA	NA	NA	NA	NA	Y92H12A.3_AGmRNA_3p_+_-20136	NA	NA	NA	NA
I 1521563	I	1521338	1521674	.	0	.	1.73822	8.02533	7.26208	1521563	CDS	Y92H12A.4_WBcoding_3p_+_-5788	Y92H12A.4_WBcoding_3p_+_-5788	NA	NA	NA	NA	NA	NA	NA	NA	NA	NA	NA	NA	Y92H12A.3_AGmRNA_3p_+_-19489	NA	NA	NA	NA
I 1522326	I	1521856	1523118	.	0	.	2.93374	38.9713	37.7272	1522326	CDS	Y92H12A.4_WBcoding_3p_+_-5025	Y92H12A.4_WBcoding_3p_+_-5025	NA	NA	NA	NA	NA	NA	NA	NA	NA	NA	NA	NA	Y92H12A.3_AGmRNA_3p_+_-18726	NA	NA	NA	NA
I 1524489	I	1523202	1527754	.	0	.	3.01601	44.9747	43.5705	1524489	CDS	Y92H12A.4_WBcoding_3p_+_-2862	Y92H12A.4_WBcoding_3p_+_-2862	NA	NA	NA	NA	NA	NA	NA	NA	NA	NA	NA	NA	Y92H12A.3_AGmRNA_3p_+_-16563	NA	NA	NA	NA
I 1529978	I	1529228	1530164	.	0	.	2.29427	19.8895	18.9636	1529978	CDS	Y92H12A.3_WBcoding_3p_+_-4260	Y92H12A.3_WBcoding_3p_+_-4260	NA	NA	NA	NA	NA	NA	NA	NA	NA	NA	NA	NA	Y92H12A.3_AGmRNA_3p_+_-11074	NA	NA	NA	NA
I 1530585	I	1530247	1530887	.	0	.	2.12746	16.0083	15.1362	1530585	CDS	Y92H12A.3_WBcoding_3p_+_-3653	Y92H12A.3_WBcoding_3p_+_-3653	NA	NA	NA	NA	NA	NA	NA	NA	NA	NA	NA	NA	Y92H12A.3_AGmRNA_3p_+_-10467	NA	NA	NA	NA
I 1531345	I	1531283	1531653	.	0	.	1.71042	7.52953	6.77352	1531345	CDS	Y92H12A.3_WBcoding_3p_+_-2893	Y92H12A.3_WBcoding_3p_+_-2893	NA	NA	NA	NA	NA	NA	NA	NA	NA	NA	NA	NA	Y92H12A.3_AGmRNA_3p_+_-9707	NA	NA	NA	NA
I 1533140	I	1532168	1534257	.	0	.	2.39524	27.5883	26.5569	1533140	CDS	Y92H12A.3_WBcoding_3p_+_-1098	Y92H12A.3_WBcoding_3p_+_-1098	NA	NA	NA	NA	NA	NA	NA	NA	NA	NA	NA	NA	Y92H12A.3_AGmRNA_3p_+_-7912	NA	NA	NA	NA
I 1544438	I	1543489	1545111	.	0	.	3.08665	43.8321	42.4592	1544438	AG1201	Y92H12A.2_AGmRNA_3p_+_-11714	Y92H12A.2_WBcoding_3p_+_-11759	NA	NA	NA	NA	NA	NA	NA	NA	NA	NA	NA	NA	Y92H12A.2_AGmRNA_3p_+_-11714	NA	NA	NA	NA
I 1545713	I	1545596	1545793	.	0	.	1.93284	11.5797	10.7647	1545713	AG1201	Y92H12A.2_AGmRNA_3p_+_-10439	Y92H12A.2_WBcoding_3p_+_-10484	NA	NA	NA	NA	NA	NA	NA	NA	NA	NA	NA	NA	Y92H12A.2_AGmRNA_3p_+_-10439	NA	NA	NA	NA
I 1554996	I	1550255	1556078	.	0	.	3.39248	54.6881	52.8666	1554996	AG1201	Y92H12A.2_AGmRNA_3p_+_-1156	Y92H12A.2_WBcoding_3p_+_-1201	NA	NA	NA	NA	NA	NA	NA	NA	NA	NA	NA	NA	Y92H12A.2_AGmRNA_3p_+_-1156	NA	NA	NA	NA
I 1567193	I	1566896	1567313	.	0	.	2.03015	13.7196	12.8769	1567193	CDS	Y92H12A.1_WBcoding_3p_+_-13005	Y92H12A.1_WBcoding_3p_+_-13005	NA	NA	NA	NA	NA	NA	NA	NA	NA	NA	NA	NA	Y92H12A.1_AGmRNA_3p_+_-13012	NA	NA	NA	NA
I 1567554	I	1567431	1568141	.	0	.	2.25257	18.7975	17.8859	1567554	CDS	Y92H12A.1_WBcoding_3p_+_-12644	Y92H12A.1_WBcoding_3p_+_-12644	NA	NA	NA	NA	NA	NA	NA	NA	NA	NA	NA	NA	Y92H12A.1_AGmRNA_3p_+_-12651	NA	NA	NA	NA
I 1570620	I	1570120	1570935	.	0	.	2.61401	28.6144	27.5604	1570620	CDS	Y92H12A.1_WBcoding_3p_+_-9578	Y92H12A.1_WBcoding_3p_+_-9578	NA	NA	NA	NA	NA	NA	NA	NA	NA	NA	NA	NA	Y92H12A.1_AGmRNA_3p_+_-9585	NA	NA	NA	NA
I 1572004	I	1571061	1573613	.	0	.	2.44719	24.0984	23.1152	1572004	CDS	Y92H12A.1_WBcoding_3p_+_-8194	Y92H12A.1_WBcoding_3p_+_-8194	NA	NA	NA	NA	NA	NA	NA	NA	NA	NA	NA	NA	Y92H12A.1_AGmRNA_3p_+_-8201	NA	NA	NA	NA
I 1574431	I	1574134	1575165	.	0	.	3.08665	43.8321	42.4592	1574431	CDS	Y92H12A.1_WBcoding_3p_+_-5767	Y92H12A.1_WBcoding_3p_+_-5767	NA	NA	NA	NA	NA	NA	NA	NA	NA	NA	NA	NA	Y92H12A.1_AGmRNA_3p_+_-5774	NA	NA	NA	NA
I 1577609	I	1577255	1579727	.	0	.	3.12836	45.3303	43.9125	1577609	CDS	Y92H12A.1_WBcoding_3p_+_-2589	Y92H12A.1_WBcoding_3p_+_-2589	NA	NA	NA	NA	NA	NA	NA	NA	NA	NA	NA	NA	Y92H12A.1_AGmRNA_3p_+_-2596	NA	NA	NA	NA
I 1589587	I	1589470	1589920	.	0	.	1.73822	8.02533	7.26208	1589587	CDS	Y73E7A.3_WBcoding_3p_+_-4083	Y73E7A.3_WBcoding_3p_+_-4083	NA	NA	NA	NA	NA	NA	NA	NA	NA	NA	NA	NA	Y73E7A.3_AGmRNA_3p_+_-4083	NA	NA	NA	NA
I 1590148	I	1590040	1590236	.	0	.	2.12746	16.0083	15.1362	1590148	CDS	Y73E7A.3_WBcoding_3p_+_-3522	Y73E7A.3_WBcoding_3p_+_-3522	NA	NA	NA	NA	NA	NA	NA	NA	NA	NA	NA	NA	Y73E7A.3_AGmRNA_3p_+_-3522	NA	NA	NA	NA
I 1590780	I	1590634	1591038	.	0	.	2.29427	19.8895	18.9636	1590780	CDS	Y73E7A.3_WBcoding_3p_+_-2890	Y73E7A.3_WBcoding_3p_+_-2890	NA	NA	NA	NA	NA	NA	NA	NA	NA	NA	NA	NA	Y73E7A.3_AGmRNA_3p_+_-2890	NA	NA	NA	NA
I 1592032	I	1591919	1592213	.	0	.	1.65481	6.58065	5.83887	1592032	CDS	Y73E7A.3_WBcoding_3p_+_-1638	Y73E7A.3_WBcoding_3p_+_-1638	NA	NA	NA	NA	NA	NA	NA	NA	NA	NA	NA	NA	Y73E7A.3_AGmRNA_3p_+_-1638	NA	NA	NA	NA
I 1592552	I	1592446	1592741	.	0	.	1.98844	12.7839	11.9533	1592552	CDS	Y73E7A.3_WBcoding_3p_+_-1118	Y73E7A.3_WBcoding_3p_+_-1118	NA	NA	NA	NA	NA	NA	NA	NA	NA	NA	NA	NA	Y73E7A.3_AGmRNA_3p_+_-1118	NA	NA	NA	NA
I 1604528	I	1601694	1606845	.	0	.	3.5037	59.0417	56.9512	1604528	AG1201	RIT1M.631_AGmRNA_3p_-_-73	Y73E7A.2_WBcoding_3p_+_-2355	NA	NA	NA	NA	NA	NA	NA	NA	NA	NA	NA	NA	RIT1M.631_AGmRNA_3p_-_-73	Y73E7A.2_AGmRNA_3p_+_-2400	NA	NA	NA	NA
I 1610567	I	1607763	1612218	.	0	.	3.5593	61.2616	59.0028	1610567	CDS	Y73E7A.6_WBcoding_3p_-_-2886	Y73E7A.6_WBcoding_3p_-_-2886	Y73E7A.9_WBcoding_3p_+_-9378	NA	NA	NA	NA	NA	NA	NA	NA	NA	NA	NA	NA	Y73E7A.6_AGmRNA_3p_-_-2886	Y73E7A.9_AGmRNA_3p_+_-9869	NA	NA	NA	NA
I 1612700	I	1612308	1612828	.	0	.	2.22477	18.4391	17.532	1612700	CDS	Y73E7A.9_WBcoding_3p_+_-7245	Y73E7A.9_WBcoding_3p_+_-7245	NA	NA	NA	NA	NA	NA	NA	NA	NA	NA	NA	NA	Y73E7A.9_AGmRNA_3p_+_-7736	NA	NA	NA	NA
I 1613163	I	1613069	1613272	.	0	.	1.96064	12.1755	11.3527	1613163	CDS	Y73E7A.9_WBcoding_3p_+_-6782	Y73E7A.9_WBcoding_3p_+_-6782	NA	NA	NA	NA	NA	NA	NA	NA	NA	NA	NA	NA	Y73E7A.9_AGmRNA_3p_+_-7273	NA	NA	NA	NA
I 1613849	I	1613420	1614167	.	0	.	2.92985	39.9602	38.6867	1613849	CDS	Y73E7A.9_WBcoding_3p_+_-6096	Y73E7A.9_WBcoding_3p_+_-6096	NA	NA	NA	NA	NA	NA	NA	NA	NA	NA	NA	NA	Y73E7A.9_AGmRNA_3p_+_-6587	NA	NA	NA	NA
I 1614655	I	1614480	1614933	.	0	.	2.14136	16.347	15.4706	1614655	CDS	Y73E7A.9_WBcoding_3p_+_-5290	Y73E7A.9_WBcoding_3p_+_-5290	NA	NA	NA	NA	NA	NA	NA	NA	NA	NA	NA	NA	Y73E7A.9_AGmRNA_3p_+_-5781	NA	NA	NA	NA
I 1616170	I	1615586	1617369	.	0	.	2.48889	25.3004	24.3	1616170	CDS	Y73E7A.9_WBcoding_3p_+_-3775	Y73E7A.9_WBcoding_3p_+_-3775	NA	NA	NA	NA	NA	NA	NA	NA	NA	NA	NA	NA	Y73E7A.9_AGmRNA_3p_+_-4266	NA	NA	NA	NA
I 1619820	I	1617550	1620053	.	0	.	3.10056	44.3295	42.9423	1619820	CDS	Y73E7A.9_WBcoding_3p_+_-125	Y73E7A.9_WBcoding_3p_+_-125	NA	NA	NA	NA	NA	NA	NA	NA	NA	NA	NA	NA	Y73E7A.9_AGmRNA_3p_+_-616	NA	NA	NA	NA
I 1621557	I	1620670	1621834	.	0	.	3.23957	49.4125	47.8509	1621557	CDS	Y73E7A.7_WBcoding_3p_-_-204	Y73E7A.7_WBcoding_3p_-_-204	NA	NA	NA	NA	NA	NA	NA	NA	NA	NA	NA	NA	Y73E7A.7_AGmRNA_3p_-_-404	NA	NA	NA	NA
I 1624856	I	1622163	1626994	.	0	.	3.44809	56.8504	54.9047	1624856	CDS	Y73E7A.7_WBcoding_3p_-_-3503	Y73E7A.7_WBcoding_3p_-_-3503	NA	NA	NA	NA	NA	NA	NA	NA	NA	NA	NA	NA	Y73E7A.7_AGmRNA_3p_-_-3703	NA	NA	NA	NA
I 1627992	I	1627356	1628459	.	0	.	2.03015	13.7196	12.8769	1627992	AG1201	Y73E7A.7_AGmRNA_3p_-_-6839	NA	NA	NA	NA	NA	NA	NA	NA	NA	NA	NA	NA	Y73E7A.7_AGmRNA_3p_-_-6839	NA	NA	NA	NA
I 1630611	I	1628865	1632039	.	0	.	3.44809	56.8504	54.9047	1630611	CDS	Y73E7A.1_WBcoding_3p_+_-2887	Y73E7A.1_WBcoding_3p_+_-2887	NA	NA	NA	NA	NA	NA	NA	NA	NA	NA	NA	NA	Y73E7A.1_AGmRNA_3p_+_-2904	NA	NA	NA	NA
I 1632670	I	1632562	1632816	.	0	.	2.01625	13.4046	12.5659	1632670	CDS	Y73E7A.1_WBcoding_3p_+_-828	Y73E7A.1_WBcoding_3p_+_-828	NA	NA	NA	NA	NA	NA	NA	NA	NA	NA	NA	NA	Y73E7A.1_AGmRNA_3p_+_-845	NA	NA	NA	NA
I 1633337	I	1633148	1633472	.	0	.	2.11356	15.6725	14.8048	1633337	CDS	Y73E7A.1_WBcoding_3p_+_-161	Y73E7A.1_WBcoding_3p_+_-161	NA	NA	NA	NA	NA	NA	NA	NA	NA	NA	NA	NA	Y73E7A.1_AGmRNA_3p_+_-178	NA	NA	NA	NA
I 1645692	I	1645258	1648543	.	0	.	3.28127	50.9753	49.3488	1645692	AG1201	Y71G12B.20_AGmRNA_3p_-_-1100	Y71G12B.20_WBcoding_3p_-_-1102	NA	NA	NA	NA	NA	NA	NA	NA	NA	NA	NA	NA	Y71G12B.20_AGmRNA_3p_-_-1100	RIT1P.1441_AGncRNA_3p_+_-3030	NA	NA	NA	NA
I 1649438	I	1648745	1649813	.	0	.	2.65571	29.8969	28.8224	1649438	AG1201	Y71G12B.20_AGmRNA_3p_-_-4846	Y71G12B.20_WBcoding_3p_-_-4848	NA	NA	NA	NA	NA	NA	NA	NA	NA	NA	NA	NA	Y71G12B.20_AGmRNA_3p_-_-4846	NA	NA	NA	NA
I 1670650	I	1670599	1670750	.	0	.	1.62701	6.12803	5.39334	1670650	CDS	Y71G12B.23_WBcoding_3p_-_-569	Y71G12B.23_WBcoding_3p_-_-569	NA	NA	NA	NA	NA	NA	NA	NA	NA	NA	NA	NA	Y71G12B.23_AGmRNA_3p_-_-612	NA	NA	NA	NA
I 1670991	I	1670894	1671159	.	0	.	1.86333	10.1462	9.35041	1670991	CDS	Y71G12B.23_WBcoding_3p_-_-910	Y71G12B.23_WBcoding_3p_-_-910	NA	NA	NA	NA	NA	NA	NA	NA	NA	NA	NA	NA	Y71G12B.23_AGmRNA_3p_-_-953	NA	NA	NA	NA
I 1672478	I	1671464	1673372	.	0	.	2.32404	20.9248	19.988	1672478	AG1201	Y71G12B.35_AGmRNA_3p_-_+379	Y71G12B.35_WBcoding_3p_-_+395	Y71G12B.23_WBcoding_3p_-_-2397	NA	NA	NA	NA	NA	NA	NA	NA	NA	NA	NA	NA	Y71G12B.35_AGmRNA_3p_-_+379	Y71G12B.23_AGmRNA_3p_-_-2440	NA	NA	NA	NA
I 1673837	I	1673454	1674126	.	0	.	2.05795	14.3587	13.5078	1673837	CDS	Y71G12B.35_WBcoding_3p_-_-964	Y71G12B.35_WBcoding_3p_-_-964	NA	NA	NA	NA	NA	NA	NA	NA	NA	NA	NA	NA	Y71G12B.35_AGmRNA_3p_-_-980	NA	NA	NA	NA
I 1675032	I	1674720	1675357	.	0	.	2.07185	14.6827	13.8276	1675032	CDS	Y71G12B.35_WBcoding_3p_-_-2159	Y71G12B.35_WBcoding_3p_-_-2159	NA	NA	NA	NA	NA	NA	NA	NA	NA	NA	NA	NA	Y71G12B.35_AGmRNA_3p_-_-2175	NA	NA	NA	NA
I 1675766	I	1675439	1676355	.	0	.	1.71042	7.52953	6.77352	1675766	CDS	Y71G12B.35_WBcoding_3p_-_-2893	Y71G12B.35_WBcoding_3p_-_-2893	NA	NA	NA	NA	NA	NA	NA	NA	NA	NA	NA	NA	Y71G12B.35_AGmRNA_3p_-_-2909	NA	NA	NA	NA
I 1683063	I	1682800	1683863	.	0	.	2.5445	26.9379	25.9137	1683063	CDS	Y71G12B.16_WBcoding_3p_+_-2002	Y71G12B.16_WBcoding_3p_+_-2002	NA	NA	NA	NA	NA	NA	NA	NA	NA	NA	NA	NA	Y71G12B.16_AGmRNA_3p_+_-2112	NA	NA	NA	NA
I 1684257	I	1684163	1684356	.	0	.	1.62701	6.12803	5.39334	1684257	CDS	Y71G12B.16_WBcoding_3p_+_-808	Y71G12B.16_WBcoding_3p_+_-808	NA	NA	NA	NA	NA	NA	NA	NA	NA	NA	NA	NA	Y71G12B.16_AGmRNA_3p_+_-918	NA	NA	NA	NA
I 1684877	I	1684550	1684972	.	0	.	1.94674	11.876	11.0572	1684877	CDS	Y71G12B.16_WBcoding_3p_+_-188	Y71G12B.16_WBcoding_3p_+_-188	NA	NA	NA	NA	NA	NA	NA	NA	NA	NA	NA	NA	Y71G12B.16_AGmRNA_3p_+_-298	NA	NA	NA	NA
I 1700005	I	1698286	1701160	.	0	.	3.64271	64.6441	62.0739	1700005	AG1201	RIT1M.1280_AGmRNA_3p_-_-427	Y71G12B.15_WBcoding_3p_+_-1127	NA	NA	NA	NA	NA	NA	NA	NA	NA	NA	NA	NA	RIT1M.1280_AGmRNA_3p_-_-427	Y71G12B.15_AGmRNA_3p_+_-1125	NA	NA	NA	NA
I 1707545	I	1701238	1708912	.	0	.	3.79563	70.4179	67.1123	1707545	CDS	Y71G12B.13_WBcoding_3p_+_-347	Y71G12B.13_WBcoding_3p_+_-347	Y71G12B.14_WBcoding_3p_+_+5744	NA	NA	NA	NA	NA	NA	NA	NA	NA	NA	NA	NA	Y71G12B.13_AGmRNA_3p_+_-1042	Y71G12B.14_AGmRNA_3p_+_+5705	NA	NA	NA	NA
I 1710701	I	1709090	1713054	.	0	.	3.5732	61.821	59.5143	1710701	AG1201	RIT1M.1471_AGmRNA_3p_-_-69	Y71G12B.12_WBcoding_3p_+_-4869	NA	NA	NA	NA	NA	NA	NA	NA	NA	NA	NA	NA	RIT1M.1471_AGmRNA_3p_-_-69	Y71G12B.12_AGmRNA_3p_+_-4826	NA	NA	NA	NA
I 1715288	I	1715164	1715404	.	0	.	2.29427	19.8895	18.9636	1715288	AG1201	Y71G12B.12_AGmRNA_3p_+_-239	Y71G12B.12_WBcoding_3p_+_-282	NA	NA	NA	NA	NA	NA	NA	NA	NA	NA	NA	NA	Y71G12B.12_AGmRNA_3p_+_-239	NA	NA	NA	NA
I 1722275	I	1721495	1722927	.	0	.	3.36468	53.6179	51.8525	1722275	AG1201	Y71G12B.11_AGmRNA_3p_+_-18329	Y71G12B.11_WBcoding_3p_+_-18645	NA	NA	NA	NA	NA	NA	NA	NA	NA	NA	NA	NA	Y71G12B.11_AGmRNA_3p_+_-18329	NA	NA	NA	NA
I 1723246	I	1723172	1723463	.	0	.	1.71042	7.52953	6.77352	1723246	AG1201	Y71G12B.11_AGmRNA_3p_+_-17358	Y71G12B.11_WBcoding_3p_+_-17674	NA	NA	NA	NA	NA	NA	NA	NA	NA	NA	NA	NA	Y71G12B.11_AGmRNA_3p_+_-17358	NA	NA	NA	NA
I 1726990	I	1725000	1729453	.	0	.	3.76782	69.2497	66.1004	1726990	AG1201	Y71G12B.11_AGmRNA_3p_+_-13614	Y71G12B.11_WBcoding_3p_+_-13930	NA	NA	NA	NA	NA	NA	NA	NA	NA	NA	NA	NA	Y71G12B.11_AGmRNA_3p_+_-13614	NA	NA	NA	NA
I 1730178	I	1729933	1730273	.	0	.	1.75212	8.27847	7.51158	1730178	AG1201	Y71G12B.11_AGmRNA_3p_+_-10426	Y71G12B.11_WBcoding_3p_+_-10742	NA	NA	NA	NA	NA	NA	NA	NA	NA	NA	NA	NA	Y71G12B.11_AGmRNA_3p_+_-10426	NA	NA	NA	NA
I 1730995	I	1730582	1732116	.	0	.	3.47589	57.9425	55.9268	1730995	AG1201	Y71G12B.11_AGmRNA_3p_+_-9609	Y71G12B.11_WBcoding_3p_+_-9925	NA	NA	NA	NA	NA	NA	NA	NA	NA	NA	NA	NA	Y71G12B.11_AGmRNA_3p_+_-9609	NA	NA	NA	NA
I 1732457	I	1732342	1732496	.	0	.	1.64091	6.3525	5.61431	1732457	AG1201	Y71G12B.11_AGmRNA_3p_+_-8147	Y71G12B.11_WBcoding_3p_+_-8463	NA	NA	NA	NA	NA	NA	NA	NA	NA	NA	NA	NA	Y71G12B.11_AGmRNA_3p_+_-8147	NA	NA	NA	NA
I 1738229	I	1733321	1740564	.	0	.	3.71222	66.9334	64.0732	1738229	ncRNA	frag50_LUncRNA_3p_-_+386	Y71G12B.11_WBcoding_3p_+_-2691	NA	NA	NA	NA	frag50_LUncRNA_3p_-_+386	Y71G12B.29a_WBmiRNA_3p_+_-446	Y71G12B.29_WBmiRNA_3p_+_-506	NA	NA	NA	NA	NA	NA	NA	NA	Y71G12B.11_AGmRNA_3p_+_-2375	RIT1M.876_AGncRNA_3p_-_-3874	NA	NA	NA	NA
I 1740835	I	1740737	1741289	.	0	.	2.08575	15.0096	14.1504	1740835	CDS	Y71G12B.11_WBcoding_3p_+_-85	Y71G12B.11_WBcoding_3p_+_-85	Y71G12B.24_WBcoding_3p_-_-186	NA	NA	NA	NA	NA	NA	NA	NA	NA	NA	NA	NA	Y71G12B.24_AGmRNA_3p_-_-174	NA	NA	NA	NA
I 1742000	I	1741833	1742138	.	0	.	1.80773	9.32549	8.54395	1742000	AG1201	Y71G12B.24_AGmRNA_3p_-_-1339	Y71G12B.24_WBcoding_3p_-_-1351	NA	NA	NA	NA	NA	NA	NA	NA	NA	NA	NA	NA	Y71G12B.24_AGmRNA_3p_-_-1339	NA	NA	NA	NA
I 1742552	I	1742280	1743298	.	0	.	3.37858	54.1521	52.3594	1742552	AG1201	Y71G12B.24_AGmRNA_3p_-_-1891	Y71G12B.24_WBcoding_3p_-_-1903	NA	NA	NA	NA	NA	NA	NA	NA	NA	NA	NA	NA	Y71G12B.24_AGmRNA_3p_-_-1891	NA	NA	NA	NA
I 1743618	I	1743454	1743706	.	0	.	1.84943	10.1462	9.35041	1743618	AG1201	Y71G12B.24_AGmRNA_3p_-_-2957	Y71G12B.24_WBcoding_3p_-_-2969	NA	NA	NA	NA	NA	NA	NA	NA	NA	NA	NA	NA	Y71G12B.24_AGmRNA_3p_-_-2957	NA	NA	NA	NA
I 1745203	I	1745078	1745301	.	0	.	1.97454	12.4781	11.6515	1745203	AG1201	Y71G12B.24_AGmRNA_3p_-_-4542	Y71G12B.24_WBcoding_3p_-_-4554	NA	NA	NA	NA	NA	NA	NA	NA	NA	NA	NA	NA	Y71G12B.24_AGmRNA_3p_-_-4542	NA	NA	NA	NA
I 1745936	I	1745629	1746110	.	0	.	2.83643	35.6943	34.5185	1745936	AG1201	Y71G12B.24_AGmRNA_3p_-_-5275	Y71G12B.24_WBcoding_3p_-_-5287	NA	NA	NA	NA	NA	NA	NA	NA	NA	NA	NA	NA	Y71G12B.24_AGmRNA_3p_-_-5275	NA	NA	NA	NA
I 1750881	I	1746307	1751136	.	0	.	3.72612	67.51	64.5816	1750881	AG1201	Y71G12B.24_AGmRNA_3p_-_-10220	Y71G12B.24_WBcoding_3p_-_-10232	NA	NA	NA	NA	NA	NA	NA	NA	NA	NA	NA	NA	Y71G12B.24_AGmRNA_3p_-_-10220	NA	NA	NA	NA
I 1759065	I	1751340	1766495	.	0	.	3.79563	70.4179	67.1123	1759065	CDS	Y71G12B.10_WBcoding_3p_+_+4653	Y71G12B.10_WBcoding_3p_+_+4653	Y71G12B.9_WBcoding_3p_+_-7404	NA	NA	NA	NA	NA	NA	NA	NA	NA	NA	NA	NA	Y71G12B.10_AGmRNA_3p_+_+4654	Y71G12B.9_AGmRNA_3p_+_-7926	NA	NA	NA	NA
I 1768142	I	1766681	1771202	.	0	.	3.49415	62.0312	59.718	1768142	AG1201	Y71G12B.9_AGmRNA_3p_+_+1151	Y71G12B.8_WBcoding_3p_+_-22063	NA	NA	NA	NA	NA	NA	NA	NA	NA	NA	NA	NA	Y71G12B.9_AGmRNA_3p_+_+1151	Y71G12B.8_AGmRNA_3p_+_-22068	NA	NA	NA	NA
I 1771734	I	1771282	1772138	.	0	.	2.69741	31.2005	30.1051	1771734	CDS	Y71G12B.25_WBcoding_3p_-_-363	Y71G12B.25_WBcoding_3p_-_-363	Y71G12B.8_WBcoding_3p_+_-18471	NA	NA	NA	NA	NA	NA	NA	NA	NA	NA	NA	NA	Y71G12B.25_AGmRNA_3p_-_-366	Y71G12B.8_AGmRNA_3p_+_-18476	NA	NA	NA	NA
I 1773549	I	1773004	1773769	.	0	.	1.76924	8.93323	8.15864	1773549	CDS	Y71G12B.25_WBcoding_3p_-_-2178	Y71G12B.25_WBcoding_3p_-_-2178	Y71G12B.8_WBcoding_3p_+_-16656	NA	NA	NA	NA	NA	NA	NA	NA	NA	NA	NA	NA	Y71G12B.25_AGmRNA_3p_-_-2181	Y71G12B.8_AGmRNA_3p_+_-16661	NA	NA	NA	NA
I 1775754	I	1775651	1775839	.	0	.	1.72432	7.77566	7.01605	1775754	CDS	Y71G12B.25_WBcoding_3p_-_-4383	Y71G12B.25_WBcoding_3p_-_-4383	Y71G12B.8_WBcoding_3p_+_-14451	NA	NA	NA	NA	NA	NA	NA	NA	NA	NA	NA	NA	Y71G12B.25_AGmRNA_3p_-_-4386	Y71G12B.8_AGmRNA_3p_+_-14456	NA	NA	NA	NA
I 1783771	I	1782874	1783945	.	0	.	2.71132	31.6396	30.537	1783771	CDS	Y71G12B.8_WBcoding_3p_+_-6434	Y71G12B.8_WBcoding_3p_+_-6434	NA	NA	NA	NA	NA	NA	NA	NA	NA	NA	NA	NA	Y71G12B.8_AGmRNA_3p_+_-6439	NA	NA	NA	NA
I 1785090	I	1784044	1790065	.	0	.	3.5037	59.0417	56.9512	1785090	CDS	Y71G12B.8_WBcoding_3p_+_-5115	Y71G12B.8_WBcoding_3p_+_-5115	NA	NA	NA	NA	NA	NA	NA	NA	NA	NA	NA	NA	Y71G12B.8_AGmRNA_3p_+_-5120	NA	NA	NA	NA
I 1794674	I	1794586	1795129	.	0	.	2.12746	16.0083	15.1362	1794674	CDS	Y71G12B.6_WBcoding_3p_+_-1753	Y71G12B.6_WBcoding_3p_+_-1753	NA	NA	NA	NA	NA	NA	NA	NA	NA	NA	NA	NA	Y71G12B.6_AGmRNA_3p_+_-1757	NA	NA	NA	NA
I 1795398	I	1795290	1795520	.	0	.	1.71042	7.52953	6.77352	1795398	CDS	Y71G12B.6_WBcoding_3p_+_-1029	Y71G12B.6_WBcoding_3p_+_-1029	NA	NA	NA	NA	NA	NA	NA	NA	NA	NA	NA	NA	Y71G12B.6_AGmRNA_3p_+_-1033	NA	NA	NA	NA
I 1796126	I	1796064	1796263	.	0	.	1.72432	7.77566	7.01605	1796126	CDS	Y71G12B.6_WBcoding_3p_+_-301	Y71G12B.6_WBcoding_3p_+_-301	NA	NA	NA	NA	NA	NA	NA	NA	NA	NA	NA	NA	Y71G12B.6_AGmRNA_3p_+_-305	NA	NA	NA	NA
I 1811396	I	1811211	1811564	.	0	.	1.57007	6.15332	5.41847	1811396	CDS	Y71G12B.4_WBcoding_3p_+_-388	Y71G12B.4_WBcoding_3p_+_-388	NA	NA	NA	NA	NA	NA	NA	NA	NA	NA	NA	NA	Y71G12B.4_AGmRNA_3p_+_-388	RIT1M.1488_AGncRNA_3p_-_-2203	NA	NA	NA	NA
I 1824379	I	1823449	1824646	.	0	.	2.57151	28.0688	27.0306	1824379	CDS	Y71G12B.1_WBcoding_3p_+_-1590	Y71G12B.1_WBcoding_3p_+_-1590	NA	NA	NA	NA	NA	NA	NA	NA	NA	NA	NA	NA	Y71G12B.1_AGmRNA_3p_+_-1590	NA	NA	NA	NA
I 1825597	I	1825246	1825900	.	0	.	2.06962	16.6565	15.779	1825597	CDS	Y71G12B.1_WBcoding_3p_+_-372	Y71G12B.1_WBcoding_3p_+_-372	NA	NA	NA	NA	NA	NA	NA	NA	NA	NA	NA	NA	Y71G12B.1_AGmRNA_3p_+_-372	NA	NA	NA	NA
I 1832276	I	1831543	1832667	.	0	.	3.34964	57.7191	55.7281	1832276	AG1201	C53H9.3_AGmRNA_3p_-_-107	C53H9.3_WBcoding_3p_-_-159	Y71G12B.28_WBcoding_3p_+_+212	NA	NA	NA	NA	NA	NA	NA	NA	NA	NA	NA	NA	C53H9.3_AGmRNA_3p_-_-107	RIT1P.1749_AGmRNA_3p_+_+405	NA	NA	NA	NA
I 1833352	I	1832750	1835509	.	0	.	3.66014	71.501	68.0823	1833352	AG1201	RIT1M.1208_AGncRNA_3p_-_+1412	C53H9.2_WBcoding_3p_+_-1414	C53H9.1_WBcoding_3p_+_-2089	NA	NA	NA	NA	NA	NA	NA	NA	NA	NA	NA	NA	RIT1M.1208_AGncRNA_3p_-_+1412	C53H9.2_AGmRNA_3p_+_-1412	C53H9.1_AGmRNA_3p_+_-2088	NA	NA	NA	NA
I 1835927	I	1835840	1836134	.	0	.	1.63661	6.35272	5.61443	1835927	CDS	M01D7.7_WBcoding_3p_+_-5266	M01D7.7_WBcoding_3p_+_-5266	NA	NA	NA	NA	NA	NA	NA	NA	NA	NA	NA	NA	M01D7.7_AGmRNA_3p_+_-6533	NA	NA	NA	NA
I 1840616	I	1837738	1841168	.	0	.	3.43419	56.3071	54.3941	1840616	ncRNA	frag51_LUncRNA_3p_-_+64	M01D7.7_WBcoding_3p_+_-577	NA	NA	NA	NA	frag51_LUncRNA_3p_-_+64	NA	NA	NA	NA	NA	NA	NA	NA	M01D7.7_AGmRNA_3p_+_-1844	RIT1M.1058_AGncRNA_3p_-_-1865	RIT1M.1452_AGncRNA_3p_-_-1865	M01D7.6_AGmRNA_3p_+_-2612	NA	NA	NA	NA
I 1842800	I	1842220	1843534	.	0	.	3.1838	53.1459	51.4062	1842800	AG1201	M01D7.7_AGmRNA_3p_+_+340	M01D7.6_WBcoding_3p_+_-721	M01D7.5_WBcoding_3p_+_-1171	NA	NA	NA	NA	NA	NA	NA	NA	NA	NA	NA	NA	M01D7.7_AGmRNA_3p_+_+340	M01D7.6_AGmRNA_3p_+_-428	M01D7.5_AGmRNA_3p_+_-1170	NA	NA	NA	NA
I 1850261	I	1850098	1850367	.	0	.	2.21087	18.0834	17.1844	1850261	CDS	M01D7.4_WBcoding_3p_+_-257	M01D7.4_WBcoding_3p_+_-257	NA	NA	NA	NA	NA	NA	NA	NA	NA	NA	NA	NA	M01D7.4_AGmRNA_3p_+_-261	NA	NA	NA	NA
I 1863090	I	1862869	1863277	.	0	.	2.64709	32.684	31.5654	1863090	AG1201	M01D7.2_AGmRNA_3p_-_-236	M01D7.2_WBcoding_3p_-_-476	NA	NA	NA	NA	NA	NA	NA	NA	NA	NA	NA	NA	M01D7.2_AGmRNA_3p_-_-236	NA	NA	NA	NA
I 1863437	I	1863376	1863714	.	0	.	1.82163	9.59574	8.81043	1863437	AG1201	M01D7.2_AGmRNA_3p_-_-583	M01D7.2_WBcoding_3p_-_-823	NA	NA	NA	NA	NA	NA	NA	NA	NA	NA	NA	NA	M01D7.2_AGmRNA_3p_-_-583	NA	NA	NA	NA
I 1864564	I	1864195	1864704	.	0	.	1.82163	9.59574	8.81043	1864564	AG1201	M01D7.2_AGmRNA_3p_-_-1710	M01D7.2_WBcoding_3p_-_-1950	NA	NA	NA	NA	NA	NA	NA	NA	NA	NA	NA	NA	M01D7.2_AGmRNA_3p_-_-1710	NA	NA	NA	NA
I 1865652	I	1864925	1866259	.	0	.	3.14226	45.8337	44.3999	1865652	AG1201	M01D7.2_AGmRNA_3p_-_-2798	M01D7.2_WBcoding_3p_-_-3038	NA	NA	NA	NA	NA	NA	NA	NA	NA	NA	NA	NA	M01D7.2_AGmRNA_3p_-_-2798	NA	NA	NA	NA
I 1867752	I	1867492	1868050	.	0	.	2.44719	24.0984	23.1152	1867752	AG1201	M01D7.2_AGmRNA_3p_-_-4898	M01D7.2_WBcoding_3p_-_-5138	NA	NA	NA	NA	NA	NA	NA	NA	NA	NA	NA	NA	M01D7.2_AGmRNA_3p_-_-4898	NA	NA	NA	NA
I 1868726	I	1868140	1868832	.	0	.	2.34988	21.3833	20.4375	1868726	AG1201	M01D7.2_AGmRNA_3p_-_-5872	M01D7.2_WBcoding_3p_-_-6112	NA	NA	NA	NA	NA	NA	NA	NA	NA	NA	NA	NA	M01D7.2_AGmRNA_3p_-_-5872	NA	NA	NA	NA
I 1869209	I	1869030	1869431	.	0	.	2.91984	38.4967	37.2629	1869209	AG1201	M01D7.2_AGmRNA_3p_-_-6355	M01D7.2_WBcoding_3p_-_-6595	NA	NA	NA	NA	NA	NA	NA	NA	NA	NA	NA	NA	M01D7.2_AGmRNA_3p_-_-6355	NA	NA	NA	NA
I 1870934	I	1870519	1871176	.	0	.	2.68351	30.7636	29.6754	1870934	AG1201	M01D7.2_AGmRNA_3p_-_-8080	M01D7.2_WBcoding_3p_-_-8320	NA	NA	NA	NA	NA	NA	NA	NA	NA	NA	NA	NA	M01D7.2_AGmRNA_3p_-_-8080	NA	NA	NA	NA
I 1874673	I	1874194	1878156	.	0	.	3.29291	56.1623	54.2696	1874673	CDS	Y71G12A.3_WBcoding_3p_+_-8801	Y71G12A.3_WBcoding_3p_+_-8801	NA	NA	NA	NA	NA	NA	NA	NA	NA	NA	NA	NA	Y71G12A.3_AGmRNA_3p_+_-9523	NA	NA	NA	NA
I 1879973	I	1878306	1884345	.	0	.	3.74002	68.0882	65.0877	1879973	CDS	Y71G12A.3_WBcoding_3p_+_-3501	Y71G12A.3_WBcoding_3p_+_-3501	NA	NA	NA	NA	NA	NA	NA	NA	NA	NA	NA	NA	Y71G12A.3_AGmRNA_3p_+_-4223	NA	NA	NA	NA
I 1895601	I	1895199	1897735	.	0	.	3.29518	51.5001	49.8502	1895601	AG1201	Y71G12A.2_AGmRNA_3p_+_-27386	Y71G12A.2_WBcoding_3p_+_-27497	NA	NA	NA	NA	NA	NA	NA	NA	NA	NA	NA	NA	Y71G12A.2_AGmRNA_3p_+_-27386	NA	NA	NA	NA
I 1899209	I	1898437	1900081	.	0	.	3.10056	44.3295	42.9423	1899209	AG1201	Y71G12A.2_AGmRNA_3p_+_-23778	Y71G12A.2_WBcoding_3p_+_-23889	NA	NA	NA	NA	NA	NA	NA	NA	NA	NA	NA	NA	Y71G12A.2_AGmRNA_3p_+_-23778	NA	NA	NA	NA
I 1900695	I	1900631	1900795	.	0	.	1.5992	5.69021	4.9625	1900695	AG1201	Y71G12A.2_AGmRNA_3p_+_-22292	Y71G12A.2_WBcoding_3p_+_-22403	NA	NA	NA	NA	NA	NA	NA	NA	NA	NA	NA	NA	Y71G12A.2_AGmRNA_3p_+_-22292	NA	NA	NA	NA
I 1901234	I	1900885	1901876	.	0	.	1.82163	9.59574	8.81043	1901234	AG1201	Y71G12A.2_AGmRNA_3p_+_-21753	Y71G12A.2_WBcoding_3p_+_-21864	NA	NA	NA	NA	NA	NA	NA	NA	NA	NA	NA	NA	Y71G12A.2_AGmRNA_3p_+_-21753	NA	NA	NA	NA
I 1902710	I	1902008	1905382	.	0	.	3.37858	54.1521	52.3594	1902710	AG1201	Y71G12A.2_AGmRNA_3p_+_-20277	Y71G12A.2_WBcoding_3p_+_-20388	NA	NA	NA	NA	NA	NA	NA	NA	NA	NA	NA	NA	Y71G12A.2_AGmRNA_3p_+_-20277	NA	NA	NA	NA
I 1906171	I	1905593	1906910	.	0	.	3.03105	41.8629	40.543	1906171	AG1201	Y71G12A.2_AGmRNA_3p_+_-16816	Y71G12A.2_WBcoding_3p_+_-16927	NA	NA	NA	NA	NA	NA	NA	NA	NA	NA	NA	NA	Y71G12A.2_AGmRNA_3p_+_-16816	NA	NA	NA	NA
I 1908334	I	1907200	1908887	.	0	.	3.43419	56.3071	54.3941	1908334	AG1201	Y71G12A.2_AGmRNA_3p_+_-14653	Y71G12A.2_WBcoding_3p_+_-14764	NA	NA	NA	NA	NA	NA	NA	NA	NA	NA	NA	NA	Y71G12A.2_AGmRNA_3p_+_-14653	NA	NA	NA	NA
I 1910361	I	1909970	1911208	.	0	.	2.85033	36.1559	34.9711	1910361	AG1201	Y71G12A.2_AGmRNA_3p_+_-12626	Y71G12A.2_WBcoding_3p_+_-12737	NA	NA	NA	NA	NA	NA	NA	NA	NA	NA	NA	NA	Y71G12A.2_AGmRNA_3p_+_-12626	NA	NA	NA	NA
I 1917926	I	1917370	1918509	.	0	.	2.8107	37.4367	36.2303	1917926	AG1201	RIT1M.1325_AGncRNA_3p_-_-224	Y71G12A.2_WBcoding_3p_+_-5172	NA	NA	NA	NA	NA	NA	NA	NA	NA	NA	NA	NA	RIT1M.1325_AGncRNA_3p_-_-224	Y71G12A.2_AGmRNA_3p_+_-5061	NA	NA	NA	NA
I 1922820	I	1922743	1922926	.	0	.	1.69121	7.69284	6.93626	1922820	AG1201	Y71G12A.2_AGmRNA_3p_+_-167	Y71G12A.2_WBcoding_3p_+_-278	NA	NA	NA	NA	NA	NA	NA	NA	NA	NA	NA	NA	Y71G12A.2_AGmRNA_3p_+_-167	NA	NA	NA	NA
I 1924442	I	1923986	1926244	.	0	.	3.14226	45.8337	44.3999	1924442	AG1201	RIT1M.1570_AGncRNA_3p_-_-186	Y51F10.5_WBcoding_3p_+_-7820	NA	NA	NA	NA	NA	NA	NA	NA	NA	NA	NA	NA	RIT1M.1570_AGncRNA_3p_-_-186	Y51F10.5_AGmRNA_3p_+_-7820	NA	NA	NA	NA
I 1929813	I	1926443	1933002	.	0	.	3.35078	53.0857	51.3473	1929813	CDS	Y51F10.5_WBcoding_3p_+_-2449	Y51F10.5_WBcoding_3p_+_-2449	Y51F10.4_WBcoding_3p_+_-15411	NA	NA	NA	NA	NA	NA	NA	NA	NA	NA	NA	NA	Y51F10.5_AGmRNA_3p_+_-2449	Y51F10.4_AGmRNA_3p_+_-15411	NA	NA	NA	NA
I 1933358	I	1933227	1933397	.	0	.	1.661	7.33104	6.57843	1933358	CDS	Y51F10.4_WBcoding_3p_+_-11866	Y51F10.4_WBcoding_3p_+_-11866	NA	NA	NA	NA	NA	NA	NA	NA	NA	NA	NA	NA	Y51F10.4_AGmRNA_3p_+_-11866	NA	NA	NA	NA
I 1934073	I	1933887	1934106	.	0	.	1.74015	8.57743	7.80686	1934073	CDS	Y51F10.4_WBcoding_3p_+_-11151	Y51F10.4_WBcoding_3p_+_-11151	NA	NA	NA	NA	NA	NA	NA	NA	NA	NA	NA	NA	Y51F10.4_AGmRNA_3p_+_-11151	NA	NA	NA	NA
I 1934795	I	1934350	1935315	.	0	.	2.72492	34.7304	33.578	1934795	CDS	Y51F10.4_WBcoding_3p_+_-10429	Y51F10.4_WBcoding_3p_+_-10429	NA	NA	NA	NA	NA	NA	NA	NA	NA	NA	NA	NA	Y51F10.4_AGmRNA_3p_+_-10429	NA	NA	NA	NA
I 1938612	I	1938459	1938900	.	0	.	1.91604	12.1711	11.3514	1938612	CDS	Y51F10.4_WBcoding_3p_+_-6612	Y51F10.4_WBcoding_3p_+_-6612	NA	NA	NA	NA	NA	NA	NA	NA	NA	NA	NA	NA	Y51F10.4_AGmRNA_3p_+_-6612	NA	NA	NA	NA
I 1941481	I	1941196	1941704	.	0	.	2.23775	20.5859	19.654	1941481	CDS	Y51F10.4_WBcoding_3p_+_-3743	Y51F10.4_WBcoding_3p_+_-3743	NA	NA	NA	NA	NA	NA	NA	NA	NA	NA	NA	NA	Y51F10.4_AGmRNA_3p_+_-3743	NA	NA	NA	NA
I 1943582	I	1943451	1943698	.	0	.	1.97454	12.4781	11.6515	1943582	CDS	Y51F10.4_WBcoding_3p_+_-1642	Y51F10.4_WBcoding_3p_+_-1642	NA	NA	NA	NA	NA	NA	NA	NA	NA	NA	NA	NA	Y51F10.4_AGmRNA_3p_+_-1642	NA	NA	NA	NA
I 1944949	I	1944790	1945209	.	0	.	2.82253	35.2348	34.0679	1944949	CDS	Y51F10.4_WBcoding_3p_+_-275	Y51F10.4_WBcoding_3p_+_-275	NA	NA	NA	NA	NA	NA	NA	NA	NA	NA	NA	NA	Y51F10.4_AGmRNA_3p_+_-275	NA	NA	NA	NA
I 1950841	I	1950322	1950963	.	0	.	2.71132	31.6396	30.537	1950841	AG1201	Y51F10.10_AGmRNA_3p_-_-101	Y51F10.10_WBcoding_3p_-_-241	NA	NA	NA	NA	NA	NA	NA	NA	NA	NA	NA	NA	Y51F10.10_AGmRNA_3p_-_-101	NA	NA	NA	NA
I 1951188	I	1951046	1951359	.	0	.	2.43329	23.7028	22.7251	1951188	AG1201	Y51F10.10_AGmRNA_3p_-_-448	Y51F10.10_WBcoding_3p_-_-588	NA	NA	NA	NA	NA	NA	NA	NA	NA	NA	NA	NA	Y51F10.10_AGmRNA_3p_-_-448	NA	NA	NA	NA
I 1951951	I	1951504	1952112	.	0	.	2.14136	16.347	15.4706	1951951	AG1201	Y51F10.10_AGmRNA_3p_-_-1211	Y51F10.10_WBcoding_3p_-_-1351	NA	NA	NA	NA	NA	NA	NA	NA	NA	NA	NA	NA	Y51F10.10_AGmRNA_3p_-_-1211	NA	NA	NA	NA
I 1958923	I	1952354	1959939	.	0	.	3.5176	59.5941	57.464	1958923	AG1201	Y51F10.11_AGmRNA_3p_+_-7401	Y51F10.10_WBcoding_3p_-_-8323	NA	NA	NA	NA	NA	NA	NA	NA	NA	NA	NA	NA	Y51F10.11_AGmRNA_3p_+_-7401	Y51F10.10_AGmRNA_3p_-_-8183	NA	NA	NA	NA
I 1960331	I	1960066	1960825	.	0	.	3.12836	45.3303	43.9125	1960331	AG1201	Y51F10.11_AGmRNA_3p_+_-5993	NA	NA	NA	NA	NA	NA	NA	NA	NA	NA	NA	NA	Y51F10.11_AGmRNA_3p_+_-5993	NA	NA	NA	NA
I 1961828	I	1961503	1962563	.	0	.	3.30908	52.0267	50.3528	1961828	CDS	Y51F10.11_WBcoding_3p_+_-3147	Y51F10.11_WBcoding_3p_+_-3147	NA	NA	NA	NA	NA	NA	NA	NA	NA	NA	NA	NA	Y51F10.11_AGmRNA_3p_+_-4496	NA	NA	NA	NA
I 1963272	I	1962648	1963489	.	0	.	3.36468	53.6179	51.8525	1963272	CDS	Y51F10.11_WBcoding_3p_+_-1703	Y51F10.11_WBcoding_3p_+_-1703	NA	NA	NA	NA	NA	NA	NA	NA	NA	NA	NA	NA	Y51F10.11_AGmRNA_3p_+_-3052	NA	NA	NA	NA
I 1964908	I	1964273	1965850	.	0	.	3.28127	50.9753	49.3488	1964908	CDS	Y51F10.11_WBcoding_3p_+_-67	Y51F10.11_WBcoding_3p_+_-67	NA	NA	NA	NA	NA	NA	NA	NA	NA	NA	NA	NA	Y51F10.11_AGmRNA_3p_+_-1416	NA	NA	NA	NA
I 1967161	I	1966266	1969166	.	0	.	3.07228	45.8075	44.3831	1967161	AG1201	Y51F10.11_AGmRNA_3p_+_+837	Y51F10.3_WBcoding_3p_+_-6724	NA	NA	NA	NA	NA	NA	NA	NA	NA	NA	NA	NA	Y51F10.11_AGmRNA_3p_+_+837	Y51F10.3_AGmRNA_3p_+_-7184	NA	NA	NA	NA
I 1969985	I	1969466	1970604	.	0	.	3.44809	56.8504	54.9047	1969985	CDS	Y51F10.3_WBcoding_3p_+_-3900	Y51F10.3_WBcoding_3p_+_-3900	NA	NA	NA	NA	NA	NA	NA	NA	NA	NA	NA	NA	Y51F10.3_AGmRNA_3p_+_-4360	NA	NA	NA	NA
I 1971813	I	1971479	1972198	.	0	.	2.37768	22.146	21.19	1971813	CDS	Y51F10.3_WBcoding_3p_+_-2072	Y51F10.3_WBcoding_3p_+_-2072	NA	NA	NA	NA	NA	NA	NA	NA	NA	NA	NA	NA	Y51F10.3_AGmRNA_3p_+_-2532	NA	NA	NA	NA
I 1972752	I	1972422	1973228	.	0	.	3.42029	55.7656	53.8842	1972752	CDS	Y51F10.3_WBcoding_3p_+_-1133	Y51F10.3_WBcoding_3p_+_-1133	NA	NA	NA	NA	NA	NA	NA	NA	NA	NA	NA	NA	Y51F10.3_AGmRNA_3p_+_-1593	NA	NA	NA	NA
I 1973599	I	1973505	1973737	.	0	.	2.15526	16.6886	15.8077	1973599	CDS	Y51F10.3_WBcoding_3p_+_-286	Y51F10.3_WBcoding_3p_+_-286	NA	NA	NA	NA	NA	NA	NA	NA	NA	NA	NA	NA	Y51F10.3_AGmRNA_3p_+_-746	NA	NA	NA	NA
I 1979626	I	1979074	1979922	.	0	.	2.65571	29.8969	28.8224	1979626	CDS	Y51F10.2_WBcoding_3p_+_-3813	Y51F10.2_WBcoding_3p_+_-3813	NA	NA	NA	NA	NA	NA	NA	NA	NA	NA	NA	NA	Y51F10.2_AGmRNA_3p_+_-3816	NA	NA	NA	NA
I 1980518	I	1980397	1980726	.	0	.	1.78785	9.04517	8.27018	1980518	ncRNA	Y51F10.8_WBte_3p_-_-398	Y51F10.2_WBcoding_3p_+_-2921	NA	NA	NA	NA	Y51F10.8_WBte_3p_-_-398	NA	NA	NA	NA	NA	NA	NA	NA	Y51F10.2_AGmRNA_3p_+_-2924	NA	NA	NA	NA
I 1981582	I	1981211	1982207	.	0	.	3.19093	49.8267	48.2576	1981582	CDS	Y51F10.2_WBcoding_3p_+_-1857	Y51F10.2_WBcoding_3p_+_-1857	NA	NA	NA	NA	NA	NA	NA	NA	NA	NA	NA	NA	Y51F10.2_AGmRNA_3p_+_-1860	NA	NA	NA	NA
I 1983241	I	1982782	1983570	.	0	.	1.90504	10.9966	10.1893	1983241	CDS	Y51F10.2_WBcoding_3p_+_-198	Y51F10.2_WBcoding_3p_+_-198	NA	NA	NA	NA	NA	NA	NA	NA	NA	NA	NA	NA	Y51F10.2_AGmRNA_3p_+_-201	NA	NA	NA	NA
I 1990304	I	1987900	1990667	.	0	.	3.25347	49.9315	48.3494	1990304	CDS	Y20F4.3_WBcoding_3p_-_-1578	Y20F4.3_WBcoding_3p_-_-1578	NA	NA	NA	NA	NA	NA	NA	NA	NA	NA	NA	NA	Y20F4.3_AGmRNA_3p_-_-2455	NA	NA	NA	NA
I 1992104	I	1991616	1994466	.	0	.	3.11446	44.8289	43.4261	1992104	CDS	Y20F4.3_WBcoding_3p_-_-3378	Y20F4.3_WBcoding_3p_-_-3378	NA	NA	NA	NA	NA	NA	NA	NA	NA	NA	NA	NA	Y20F4.3_AGmRNA_3p_-_-4255	NA	NA	NA	NA
I 1994921	I	1994796	1995041	.	0	.	1.66871	6.81247	6.06717	1994921	CDS	Y20F4.3_WBcoding_3p_-_-6195	Y20F4.3_WBcoding_3p_-_-6195	NA	NA	NA	NA	NA	NA	NA	NA	NA	NA	NA	NA	Y20F4.3_AGmRNA_3p_-_-7072	NA	NA	NA	NA
I 1996119	I	1995834	1996726	.	0	.	2.72522	32.0811	30.971	1996119	CDS	Y20F4.3_WBcoding_3p_-_-7393	Y20F4.3_WBcoding_3p_-_-7393	NA	NA	NA	NA	NA	NA	NA	NA	NA	NA	NA	NA	Y20F4.3_AGmRNA_3p_-_-8270	NA	NA	NA	NA
I 1997831	I	1996877	1997988	.	0	.	2.72522	32.0811	30.971	1997831	CDS	Y20F4.3_WBcoding_3p_-_-9105	Y20F4.3_WBcoding_3p_-_-9105	NA	NA	NA	NA	NA	NA	NA	NA	NA	NA	NA	NA	Y20F4.3_AGmRNA_3p_-_-9982	NA	NA	NA	NA
I 1999083	I	1998339	1999524	.	0	.	2.34988	21.3833	20.4375	1999083	ncRNA	Y51F10.1_WBte_3p_+_+212	Y20F4.3_WBcoding_3p_-_-10357	NA	NA	NA	NA	Y51F10.1_WBte_3p_+_+212	NA	NA	NA	NA	NA	NA	NA	NA	Y20F4.3_AGmRNA_3p_-_-11234	NA	NA	NA	NA
I 2000071	I	1999712	2000442	.	0	.	2.5723	27.7713	26.7347	2000071	CDS	Y20F4.3_WBcoding_3p_-_-11345	Y20F4.3_WBcoding_3p_-_-11345	NA	NA	NA	NA	NA	NA	NA	NA	NA	NA	NA	NA	Y20F4.3_AGmRNA_3p_-_-12222	NA	NA	NA	NA
I 2000749	I	2000536	2000905	.	0	.	2.09965	15.3396	14.4761	2000749	CDS	Y20F4.3_WBcoding_3p_-_-12023	Y20F4.3_WBcoding_3p_-_-12023	NA	NA	NA	NA	NA	NA	NA	NA	NA	NA	NA	NA	Y20F4.3_AGmRNA_3p_-_-12900	NA	NA	NA	NA
I 2001149	I	2001009	2001728	.	0	.	2.35154	21.6779	20.731	2001149	CDS	Y20F4.3_WBcoding_3p_-_-12423	Y20F4.3_WBcoding_3p_-_-12423	NA	NA	NA	NA	NA	NA	NA	NA	NA	NA	NA	NA	Y20F4.3_AGmRNA_3p_-_-13300	NA	NA	NA	NA
I 2002801	I	2002686	2002844	.	0	.	1.53795	5.65233	4.92742	2002801	CDS	Y20F4.3_WBcoding_3p_-_-14075	Y20F4.3_WBcoding_3p_-_-14075	NA	NA	NA	NA	NA	NA	NA	NA	NA	NA	NA	NA	Y20F4.3_AGmRNA_3p_-_-14952	NA	NA	NA	NA
I 2006188	I	2005562	2008153	.	0	.	2.59644	30.9793	29.8901	2006188	CDS	Y20F4.3_WBcoding_3p_-_-17462	Y20F4.3_WBcoding_3p_-_-17462	NA	NA	NA	NA	NA	NA	NA	NA	NA	NA	NA	NA	Y20F4.3_AGmRNA_3p_-_-18339	NA	NA	NA	NA
I 2008683	I	2008252	2009153	.	0	.	2.79472	34.3225	33.1728	2008683	CDS	Y20F4.3_WBcoding_3p_-_-19957	Y20F4.3_WBcoding_3p_-_-19957	NA	NA	NA	NA	NA	NA	NA	NA	NA	NA	NA	NA	Y20F4.3_AGmRNA_3p_-_-20834	NA	NA	NA	NA
I 2009877	I	2009373	2010282	.	0	.	2.5306	26.5249	25.5068	2009877	CDS	Y20F4.3_WBcoding_3p_-_-21151	Y20F4.3_WBcoding_3p_-_-21151	NA	NA	NA	NA	NA	NA	NA	NA	NA	NA	NA	NA	Y20F4.3_AGmRNA_3p_-_-22028	NA	NA	NA	NA
I 2026993	I	2026885	2027043	.	0	.	1.5853	5.47693	4.75269	2026993	CDS	Y20F4.2_WBcoding_3p_+_-6958	Y20F4.2_WBcoding_3p_+_-6958	NA	NA	NA	NA	NA	NA	NA	NA	NA	NA	NA	NA	Y20F4.2_AGmRNA_3p_+_-7232	NA	NA	NA	NA
I 2028517	I	2027449	2030511	.	0	.	3.43767	57.1056	55.1557	2028517	CDS	Y20F4.2_WBcoding_3p_+_-5434	Y20F4.2_WBcoding_3p_+_-5434	NA	NA	NA	NA	NA	NA	NA	NA	NA	NA	NA	NA	Y20F4.2_AGmRNA_3p_+_-5708	NA	NA	NA	NA
I 2031184	I	2031070	2031292	.	0	.	1.62701	6.12803	5.39334	2031184	CDS	Y20F4.2_WBcoding_3p_+_-2767	Y20F4.2_WBcoding_3p_+_-2767	NA	NA	NA	NA	NA	NA	NA	NA	NA	NA	NA	NA	Y20F4.2_AGmRNA_3p_+_-3041	NA	NA	NA	NA
I 2032005	I	2031405	2032705	.	0	.	3.07275	43.3368	41.9776	2032005	CDS	Y20F4.2_WBcoding_3p_+_-1946	Y20F4.2_WBcoding_3p_+_-1946	NA	NA	NA	NA	NA	NA	NA	NA	NA	NA	NA	NA	Y20F4.2_AGmRNA_3p_+_-2220	NA	NA	NA	NA
I 2033320	I	2032907	2033706	.	0	.	2.0215	15.3834	14.5198	2033320	CDS	Y20F4.2_WBcoding_3p_+_-631	Y20F4.2_WBcoding_3p_+_-631	NA	NA	NA	NA	NA	NA	NA	NA	NA	NA	NA	NA	Y20F4.2_AGmRNA_3p_+_-905	NA	NA	NA	NA
I 2034596	I	2034255	2034936	.	0	.	2.65571	29.8969	28.8224	2034596	CDS	Y20F4.4_WBcoding_3p_-_-269	Y20F4.4_WBcoding_3p_-_-269	NA	NA	NA	NA	NA	NA	NA	NA	NA	NA	NA	NA	Y20F4.4_AGmRNA_3p_-_-269	NA	NA	NA	NA
I 2035766	I	2035362	2036107	.	0	.	3.21177	48.3802	46.8578	2035766	CDS	Y20F4.4_WBcoding_3p_-_-1439	Y20F4.4_WBcoding_3p_-_-1439	NA	NA	NA	NA	NA	NA	NA	NA	NA	NA	NA	NA	Y20F4.4_AGmRNA_3p_-_-1439	NA	NA	NA	NA
I 2038031	I	2036828	2039634	.	0	.	3.19787	47.867	46.3636	2038031	CDS	Y20F4.4_WBcoding_3p_-_-3704	Y20F4.4_WBcoding_3p_-_-3704	NA	NA	NA	NA	NA	NA	NA	NA	NA	NA	NA	NA	Y20F4.4_AGmRNA_3p_-_-3704	NA	NA	NA	NA
I 2040601	I	2040486	2040680	.	0	.	1.87723	10.4264	9.62677	2040601	CDS	Y20F4.4_WBcoding_3p_-_-6274	Y20F4.4_WBcoding_3p_-_-6274	NA	NA	NA	NA	NA	NA	NA	NA	NA	NA	NA	NA	Y20F4.4_AGmRNA_3p_-_-6274	NA	NA	NA	NA
I 2042178	I	2041273	2042832	.	0	.	3.09133	46.2233	44.7847	2042178	CDS	Y20F4.4_WBcoding_3p_-_-7851	Y20F4.4_WBcoding_3p_-_-7851	NA	NA	NA	NA	NA	NA	NA	NA	NA	NA	NA	NA	Y20F4.4_AGmRNA_3p_-_-7851	NA	NA	NA	NA
I 2049485	I	2049264	2049894	.	0	.	2.12257	16.2501	15.3774	2049485	CDS	Y20F4.8_WBcoding_3p_-_-342	Y20F4.8_WBcoding_3p_-_-342	NA	NA	NA	NA	NA	NA	NA	NA	NA	NA	NA	NA	gY20F4.8_AGmRNA_3p_-_-342	NA	NA	NA	NA
I 2051389	I	2050572	2052461	.	0	.	2.72307	34.8628	33.704	2051389	AG1201	Y20F4.5_AGmRNA_3p_-_-491	Y20F4.5_WBcoding_3p_-_-572	NA	NA	NA	NA	NA	NA	NA	NA	NA	NA	NA	NA	Y20F4.5_AGmRNA_3p_-_-491	NA	NA	NA	NA
I 2053004	I	2052550	2053750	.	0	.	2.54143	27.3392	26.3134	2053004	AG1201	Y20F4.5_AGmRNA_3p_-_-2106	Y20F4.5_WBcoding_3p_-_-2187	NA	NA	NA	NA	NA	NA	NA	NA	NA	NA	NA	NA	Y20F4.5_AGmRNA_3p_-_-2106	NA	NA	NA	NA
I 2054617	I	2053840	2054763	.	0	.	2.34988	21.3833	20.4375	2054617	AG1201	RIT1M.1883_AGmRNA_3p_-_+96	NA	NA	NA	NA	Y20F4.9_WBte_3p_-_-102	NA	NA	NA	NA	NA	NA	NA	NA	RIT1M.1883_AGmRNA_3p_-_+96	Y20F4.5_AGmRNA_3p_-_-3719	NA	NA	NA	NA
I 2055441	I	2055373	2055528	.	0	.	1.59167	6.03744	5.30571	2055441	AG1201	RIT1M.1883_AGmRNA_3p_-_-728	NA	NA	NA	NA	Y20F4.9_WBte_3p_-_-926	NA	NA	NA	NA	NA	NA	NA	NA	RIT1M.1883_AGmRNA_3p_-_-728	NA	NA	NA	NA
I 2063261	I	2061653	2063962	.	0	.	3.33681	57.1878	55.2314	2063261	CDS	Y37E3.1_WBcoding_3p_-_-1591	Y37E3.1_WBcoding_3p_-_-1591	NA	NA	NA	NA	NA	NA	NA	NA	NA	NA	NA	NA	Y37E3.1_AGmRNA_3p_-_-1591	Y37E3.3_AGmRNA_3p_+_-1808	NA	NA	NA	NA
I 2064459	I	2064134	2065850	.	0	.	3.32298	52.5553	50.856	2064459	AG1201	Y37E3.3_AGmRNA_3p_+_-610	Y37E3.3_WBcoding_3p_+_-662	Y37E3.4_WBcoding_3p_+_-1025	Y37E3.5_WBcoding_3p_+_-4593	NA	NA	NA	NA	NA	NA	NA	NA	NA	NA	NA	NA	Y37E3.3_AGmRNA_3p_+_-610	Y37E3.4_AGmRNA_3p_+_-996	Y37E3.5_AGmRNA_3p_+_-4632	NA	NA	NA	NA
I 2069255	I	2068069	2070817	.	0	.	3.60949	69.2322	66.1004	2069255	AG1201	Y37E3.5_AGmRNA_3p_+_+164	Y37E3.5_WBcoding_3p_+_+203	Y37E3.7_WBcoding_3p_-_-211	Y37E3.8_WBcoding_3p_-_+427	NA	NA	NA	NA	frag54_LUncRNA_3p_-_-435	Y37E3.22_WBsnoRNA_3p_-_+632	Y37E3.21_WBsnoRNA_3p_-_+1004	frag55_LUncRNA_3p_+_-1105	frag56_LUncRNA_3p_-_+1420	NA	NA	NA	NA	NA	NA	NA	NA	Y37E3.5_AGmRNA_3p_+_+164	RIT1P.1648_AGncRNA_3p_+_-429	Y37E3.7_AGmRNA_3p_-_-1240	NA	NA	NA	NA
I 2072118	I	2071137	2076173	.	0	.	3.55097	64.79	62.2141	2072118	CDS	Y37E3.9_WBcoding_3p_+_-432	Y37E3.9_WBcoding_3p_+_-432	Y37E3.10_WBcoding_3p_+_-4791	NA	NA	NA	NA	NA	NA	NA	NA	NA	NA	NA	NA	Y37E3.9_AGmRNA_3p_+_-499	RIT1M.1853_AGncRNA_3p_-_+3844	Y37E3.10_AGmRNA_3p_+_-4810	NA	NA	NA	NA
I 2079048	I	2078990	2079597	.	0	.	1.76602	8.5351	7.76456	2079048	AG1201	Y37E3.11_AGmRNA_3p_+_-6562	Y37E3.11_WBcoding_3p_+_-6633	NA	NA	NA	NA	NA	NA	NA	NA	NA	NA	NA	NA	Y37E3.11_AGmRNA_3p_+_-6562	NA	NA	NA	NA
I 2081251	I	2080558	2081437	.	0	.	2.82253	35.2348	34.0679	2081251	AG1201	Y37E3.11_AGmRNA_3p_+_-4359	Y37E3.11_WBcoding_3p_+_-4430	NA	NA	NA	NA	NA	NA	NA	NA	NA	NA	NA	NA	Y37E3.11_AGmRNA_3p_+_-4359	NA	NA	NA	NA
I 2082032	I	2081784	2082368	.	0	.	2.43329	23.7028	22.7251	2082032	AG1201	Y37E3.11_AGmRNA_3p_+_-3578	Y37E3.11_WBcoding_3p_+_-3649	NA	NA	NA	NA	NA	NA	NA	NA	NA	NA	NA	NA	Y37E3.11_AGmRNA_3p_+_-3578	NA	NA	NA	NA
I 2082909	I	2082690	2083206	.	0	.	2.18306	17.3803	16.4906	2082909	AG1201	Y37E3.11_AGmRNA_3p_+_-2701	Y37E3.11_WBcoding_3p_+_-2772	NA	NA	NA	NA	NA	NA	NA	NA	NA	NA	NA	NA	Y37E3.11_AGmRNA_3p_+_-2701	NA	NA	NA	NA
I 2097602	I	2097240	2099049	.	0	.	3.67051	65.7854	63.0953	2097602	CDS	Y37E3.15_WBcoding_3p_+_-25843	Y37E3.15_WBcoding_3p_+_-25843	NA	NA	NA	NA	NA	NA	NA	NA	NA	NA	NA	NA	Y37E3.15_AGmRNA_3p_+_-25844	NA	NA	NA	NA
I 2099339	I	2099199	2099470	.	0	.	1.84943	10.1462	9.35041	2099339	CDS	Y37E3.15_WBcoding_3p_+_-24106	Y37E3.15_WBcoding_3p_+_-24106	NA	NA	NA	NA	NA	NA	NA	NA	NA	NA	NA	NA	Y37E3.15_AGmRNA_3p_+_-24107	NA	NA	NA	NA
I 2102504	I	2099860	2107789	.	0	.	3.62881	64.076	61.5618	2102504	CDS	Y37E3.19_WBcoding_3p_-_+4901	Y37E3.19_WBcoding_3p_-_+4901	Y37E3.15_WBcoding_3p_+_-20941	NA	NA	NA	NA	NA	NA	NA	NA	NA	NA	NA	NA	Y37E3.19_AGmRNA_3p_-_+4904	Y37E3.15_AGmRNA_3p_+_-20942	NA	NA	NA	NA
I 2110388	I	2109221	2112540	.	0	.	3.18396	47.3557	45.8713	2110388	AG1201	Y37E3.19_AGmRNA_3p_-_-2980	Y37E3.15_WBcoding_3p_+_-13057	NA	NA	NA	NA	NA	NA	NA	NA	NA	NA	NA	NA	Y37E3.19_AGmRNA_3p_-_-2980	Y37E3.15_AGmRNA_3p_+_-13058	NA	NA	NA	NA
I 2113965	I	2113835	2114078	.	0	.	1.89113	10.7098	9.90644	2113965	CDS	Y37E3.16_WBcoding_3p_-_-307	Y37E3.16_WBcoding_3p_-_-307	Y37E3.15_WBcoding_3p_+_-9480	NA	NA	NA	NA	NA	NA	NA	NA	NA	NA	NA	NA	Y37E3.16_AGmRNA_3p_-_-353	Y37E3.15_AGmRNA_3p_+_-9481	NA	NA	NA	NA
I 2116289	I	2115139	2117039	.	0	.	2.2461	20.2605	19.3297	2116289	CDS	Y37E3.16_WBcoding_3p_-_-2631	Y37E3.16_WBcoding_3p_-_-2631	Y37E3.15_WBcoding_3p_+_-7156	NA	NA	NA	NA	NA	NA	NA	NA	NA	NA	NA	NA	Y37E3.16_AGmRNA_3p_-_-2677	Y37E3.15_AGmRNA_3p_+_-7157	NA	NA	NA	NA
I 2117215	I	2117129	2117288	.	0	.	1.86333	10.1462	9.35041	2117215	CDS	Y37E3.16_WBcoding_3p_-_-3557	Y37E3.16_WBcoding_3p_-_-3557	Y37E3.15_WBcoding_3p_+_-6230	NA	NA	NA	NA	NA	NA	NA	NA	NA	NA	NA	NA	Y37E3.16_AGmRNA_3p_-_-3603	Y37E3.15_AGmRNA_3p_+_-6231	NA	NA	NA	NA
I 2122538	I	2122430	2122667	.	0	.	2.29427	19.8895	18.9636	2122538	CDS	Y37E3.15_WBcoding_3p_+_-907	Y37E3.15_WBcoding_3p_+_-907	NA	NA	NA	NA	NA	NA	NA	NA	NA	NA	NA	NA	Y37E3.15_AGmRNA_3p_+_-908	NA	NA	NA	NA
I 2128698	I	2128593	2128745	.	0	.	1.62701	6.12803	5.39334	2128698	AG1201	Y37E3.17_AGmRNA_3p_+_-17077	Y37E3.17_WBcoding_3p_+_-17273	NA	NA	NA	NA	NA	NA	NA	NA	NA	NA	NA	NA	Y37E3.17_AGmRNA_3p_+_-17077	NA	NA	NA	NA
I 2133472	I	2133057	2133617	.	0	.	1.84943	10.1462	9.35041	2133472	AG1201	Y37E3.17_AGmRNA_3p_+_-12303	Y37E3.17_WBcoding_3p_+_-12499	NA	NA	NA	NA	NA	NA	NA	NA	NA	NA	NA	NA	Y37E3.17_AGmRNA_3p_+_-12303	NA	NA	NA	NA
I 2134014	I	2133788	2134048	.	0	.	1.5853	5.47693	4.75269	2134014	AG1201	Y37E3.17_AGmRNA_3p_+_-11761	Y37E3.17_WBcoding_3p_+_-11957	NA	NA	NA	NA	NA	NA	NA	NA	NA	NA	NA	NA	Y37E3.17_AGmRNA_3p_+_-11761	NA	NA	NA	NA
I 2138883	I	2134198	2139752	.	0	.	3.38155	59.3401	57.2367	2138883	AG1201	Y37E3.17_AGmRNA_3p_+_-6892	Y37E3.17_WBcoding_3p_+_-7088	NA	NA	NA	NA	NA	NA	NA	NA	NA	NA	NA	NA	Y37E3.17_AGmRNA_3p_+_-6892	NA	NA	NA	NA
I 2142844	I	2140165	2143901	.	0	.	3.47589	57.9425	55.9268	2142844	AG1201	Y37E3.17_AGmRNA_3p_+_-2931	Y37E3.17_WBcoding_3p_+_-3127	NA	NA	NA	NA	NA	NA	NA	NA	NA	NA	NA	NA	Y37E3.17_AGmRNA_3p_+_-2931	NA	NA	NA	NA
I 2145112	I	2144678	2145397	.	0	.	2.22477	18.4391	17.532	2145112	AG1201	Y37E3.17_AGmRNA_3p_+_-663	Y37E3.17_WBcoding_3p_+_-859	NA	NA	NA	NA	NA	NA	NA	NA	NA	NA	NA	NA	Y37E3.17_AGmRNA_3p_+_-663	NA	NA	NA	NA
I 2163066	I	2163019	2163302	.	0	.	1.87723	10.4264	9.62677	2163066	AG1201	W03F11.6_AGmRNA_3p_+_-46470	W03F11.6_WBcoding_3p_+_-46571	NA	NA	NA	NA	NA	NA	NA	NA	NA	NA	NA	NA	W03F11.6_AGmRNA_3p_+_-46470	NA	NA	NA	NA
I 2164005	I	2163546	2164088	.	0	.	1.76602	8.5351	7.76456	2164005	AG1201	W03F11.6_AGmRNA_3p_+_-45531	W03F11.6_WBcoding_3p_+_-45632	NA	NA	NA	NA	NA	NA	NA	NA	NA	NA	NA	NA	W03F11.6_AGmRNA_3p_+_-45531	NA	NA	NA	NA
I 2165571	I	2164585	2166178	.	0	.	2.46153	24.7936	23.8035	2165571	AG1201	W03F11.6_AGmRNA_3p_+_-43965	W03F11.6_WBcoding_3p_+_-44066	NA	NA	NA	NA	NA	NA	NA	NA	NA	NA	NA	NA	W03F11.6_AGmRNA_3p_+_-43965	NA	NA	NA	NA
I 2171849	I	2171732	2172164	.	0	.	1.97454	12.4781	11.6515	2171849	AG1201	W03F11.6_AGmRNA_3p_+_-37687	W03F11.6_WBcoding_3p_+_-37788	NA	NA	NA	NA	NA	NA	NA	NA	NA	NA	NA	NA	W03F11.6_AGmRNA_3p_+_-37687	NA	NA	NA	NA
I 2192654	I	2192194	2193493	.	0	.	2.77774	34.164	33.0209	2192654	AG1201	W03F11.6_AGmRNA_3p_+_-16882	W03F11.6_WBcoding_3p_+_-16983	NA	NA	NA	NA	NA	NA	NA	NA	NA	NA	NA	NA	W03F11.6_AGmRNA_3p_+_-16882	NA	NA	NA	NA
I 2194285	I	2193622	2194355	.	0	.	1.79382	9.05863	8.28081	2194285	AG1201	W03F11.6_AGmRNA_3p_+_-15251	W03F11.6_WBcoding_3p_+_-15352	NA	NA	NA	NA	NA	NA	NA	NA	NA	NA	NA	NA	W03F11.6_AGmRNA_3p_+_-15251	NA	NA	NA	NA
I 2196251	I	2195012	2196799	.	0	.	3.75392	68.6681	65.5936	2196251	AG1201	W03F11.6_AGmRNA_3p_+_-13285	W03F11.6_WBcoding_3p_+_-13386	NA	NA	NA	NA	NA	NA	NA	NA	NA	NA	NA	NA	W03F11.6_AGmRNA_3p_+_-13285	NA	NA	NA	NA
I 2197712	I	2197112	2197970	.	0	.	2.60011	28.6144	27.5604	2197712	AG1201	RIT1M.1476_AGncRNA_3p_-_-856	W03F11.6_WBcoding_3p_+_-11925	NA	NA	NA	NA	NA	NA	NA	NA	NA	NA	NA	NA	RIT1M.1476_AGncRNA_3p_-_-856	W03F11.6_AGmRNA_3p_+_-11824	NA	NA	NA	NA
I 2199639	I	2198977	2200387	.	0	.	2.77663	37.7698	36.5548	2199639	AG1201	W03F11.6_AGmRNA_3p_+_-9897	W03F11.6_WBcoding_3p_+_-9998	NA	NA	NA	NA	NA	NA	NA	NA	NA	NA	NA	NA	W03F11.6_AGmRNA_3p_+_-9897	NA	NA	NA	NA
I 2203736	I	2200579	2205799	.	0	.	3.5454	60.704	58.4894	2203736	AG1201	W03F11.6_AGmRNA_3p_+_-5800	W03F11.6_WBcoding_3p_+_-5901	NA	NA	NA	NA	NA	NA	NA	NA	NA	NA	NA	NA	W03F11.6_AGmRNA_3p_+_-5800	NA	NA	NA	NA
I 2207431	I	2205946	2209411	.	0	.	3.5315	60.1482	57.9771	2207431	AG1201	W03F11.6_AGmRNA_3p_+_-2105	W03F11.6_WBcoding_3p_+_-2206	NA	NA	NA	NA	NA	NA	NA	NA	NA	NA	NA	NA	W03F11.6_AGmRNA_3p_+_-2105	NA	NA	NA	NA
I 2252540	I	2252387	2252587	.	0	.	1.48109	4.49973	3.79239	2252540	CDS	F12B6.2_WBcoding_3p_+_-2354	F12B6.2_WBcoding_3p_+_-2354	NA	NA	NA	NA	NA	NA	NA	NA	NA	NA	NA	NA	F12B6.2_AGmRNA_3p_+_-2368	NA	NA	NA	NA
I 2258746	I	2257015	2259564	.	0	.	2.79472	34.3225	33.1728	2258746	CDS	F12B6.1_WBcoding_3p_-_-2821	F12B6.1_WBcoding_3p_-_-2821	NA	NA	NA	NA	NA	NA	NA	NA	NA	NA	NA	NA	F12B6.1_AGmRNA_3p_-_-2826	NA	NA	NA	NA
I 2261350	I	2259893	2261768	.	0	.	2.36378	21.7633	20.8125	2261350	CDS	F12B6.1_WBcoding_3p_-_-5425	F12B6.1_WBcoding_3p_-_-5425	NA	NA	NA	NA	NA	NA	NA	NA	NA	NA	NA	NA	F12B6.1_AGmRNA_3p_-_-5430	NA	NA	NA	NA
I 2262595	I	2262024	2262823	.	0	.	2.5028	25.7061	24.6998	2262595	CDS	F12B6.1_WBcoding_3p_-_-6670	F12B6.1_WBcoding_3p_-_-6670	NA	NA	NA	NA	NA	NA	NA	NA	NA	NA	NA	NA	F12B6.1_AGmRNA_3p_-_-6675	NA	NA	NA	NA
I 2264408	I	2264083	2264870	.	0	.	2.31412	20.7485	19.8124	2264408	CDS	F12B6.1_WBcoding_3p_-_-8483	F12B6.1_WBcoding_3p_-_-8483	NA	NA	NA	NA	NA	NA	NA	NA	NA	NA	NA	NA	F12B6.1_AGmRNA_3p_-_-8488	NA	NA	NA	NA
I 2265845	I	2265172	2266041	.	0	.	2.19696	17.7304	16.8361	2265845	CDS	F12B6.1_WBcoding_3p_-_-9920	F12B6.1_WBcoding_3p_-_-9920	NA	NA	NA	NA	NA	NA	NA	NA	NA	NA	NA	NA	F12B6.1_AGmRNA_3p_-_-9925	NA	NA	NA	NA
I 2267658	I	2266727	2267907	.	0	.	2.00234	13.0927	12.258	2267658	CDS	F12B6.1_WBcoding_3p_-_-11733	F12B6.1_WBcoding_3p_-_-11733	NA	NA	NA	NA	NA	NA	NA	NA	NA	NA	NA	NA	F12B6.1_AGmRNA_3p_-_-11738	NA	NA	NA	NA
I 2268834	I	2268667	2269560	.	0	.	2.16931	17.4862	16.5959	2268834	ncRNA	frag59_LUncRNA_3p_-_+558	F12B6.1_WBcoding_3p_-_-12909	NA	NA	NA	NA	frag59_LUncRNA_3p_-_+558	frag58_LUncRNA_3p_+_-609	NA	NA	NA	NA	NA	NA	NA	NA	F12B6.1_AGmRNA_3p_-_-12914	NA	NA	NA	NA
I 2270236	I	2269977	2270967	.	0	.	2.48889	25.3004	24.3	2270236	CDS	F12B6.1_WBcoding_3p_-_-14311	F12B6.1_WBcoding_3p_-_-14311	NA	NA	NA	NA	NA	NA	NA	NA	NA	NA	NA	NA	F12B6.1_AGmRNA_3p_-_-14316	NA	NA	NA	NA
I 2271907	I	2271365	2272523	.	0	.	2.45141	25.929	24.9219	2271907	ncRNA	Y39G10AL.t1_WBtRNA_3p_-_+463	F12B6.1_WBcoding_3p_-_-15982	NA	NA	NA	NA	Y39G10AL.t1_WBtRNA_3p_-_+463	frag60_LUncRNA_3p_+_-533	NA	NA	NA	NA	NA	NA	NA	NA	F12B6.1_AGmRNA_3p_-_-15987	NA	NA	NA	NA
I 2280704	I	2280485	2280887	.	0	.	1.93813	12.7007	11.8734	2280704	CDS	Y39G10AL.1_WBcoding_3p_+_-165	Y39G10AL.1_WBcoding_3p_+_-165	NA	NA	NA	NA	NA	NA	NA	NA	NA	NA	NA	NA	Y39G10AL.1_AGmRNA_3p_+_-523	NA	NA	NA	NA
I 2281168	I	2281062	2281222	.	0	.	1.5714	5.26744	4.54662	2281168	CDS	Y39G10AL.3_WBcoding_3p_-_-52	Y39G10AL.3_WBcoding_3p_-_-52	NA	NA	NA	NA	NA	NA	NA	NA	NA	NA	NA	NA	Y39G10AL.1_AGmRNA_3p_+_-59	NA	NA	NA	NA
I 2281692	I	2281380	2281845	.	0	.	2.47499	24.8972	23.9027	2281692	AG1201	Y39G10AL.3_AGmRNA_3p_-_-147	Y39G10AL.3_WBcoding_3p_-_-576	NA	NA	NA	NA	NA	NA	NA	NA	NA	NA	NA	NA	Y39G10AL.3_AGmRNA_3p_-_-147	NA	NA	NA	NA
I 2283918	I	2283832	2284078	.	0	.	1.5992	5.69021	4.9625	2283918	AG1201	Y39G10AL.3_AGmRNA_3p_-_-2373	Y39G10AL.3_WBcoding_3p_-_-2802	NA	NA	NA	NA	NA	NA	NA	NA	NA	NA	NA	NA	Y39G10AL.3_AGmRNA_3p_-_-2373	NA	NA	NA	NA
I 2286143	I	2284273	2287829	.	0	.	3.26737	50.4525	48.8481	2286143	AG1201	Y39G10AL.3_AGmRNA_3p_-_-4598	Y39G10AL.3_WBcoding_3p_-_-5027	NA	NA	NA	NA	NA	NA	NA	NA	NA	NA	NA	NA	Y39G10AL.3_AGmRNA_3p_-_-4598	NA	NA	NA	NA
I 2288023	I	2287915	2288610	.	0	.	2.14136	16.347	15.4706	2288023	AG1201	Y39G10AL.3_AGmRNA_3p_-_-6478	Y39G10AL.3_WBcoding_3p_-_-6907	NA	NA	NA	NA	NA	NA	NA	NA	NA	NA	NA	NA	Y39G10AL.3_AGmRNA_3p_-_-6478	NA	NA	NA	NA
I 2289642	I	2288714	2290991	.	0	.	3.07275	43.3368	41.9776	2289642	AG1201	Y39G10AL.3_AGmRNA_3p_-_-8097	Y39G10AL.3_WBcoding_3p_-_-8526	NA	NA	NA	NA	NA	NA	NA	NA	NA	NA	NA	NA	Y39G10AL.3_AGmRNA_3p_-_-8097	NA	NA	NA	NA
I 2293620	I	2293048	2297539	.	0	.	3.32513	58.2994	56.2704	2293620	AG1201	RIT1M.1236_AGmRNA_3p_-_+2542	Y39G10AR.12_WBcoding_3p_-_+3662	Y39G10AR.11_WBcoding_3p_+_-3694	NA	NA	NA	NA	NA	NA	NA	NA	NA	NA	NA	NA	RIT1M.1236_AGmRNA_3p_-_+2542	Y39G10AR.12_AGmRNA_3p_-_+3691	Y39G10AR.11_AGmRNA_3p_+_-3727	NA	NA	NA	NA
I 2301465	I	2300059	2304397	.	0	.	3.43575	58.7487	56.6884	2301465	AG1201	Y39G10AR.10_AGmRNA_3p_+_-1314	Y39G10AR.10_WBcoding_3p_+_-1361	Y39G10AR.12_WBcoding_3p_-_-4183	NA	NA	NA	NA	NA	NA	NA	NA	NA	NA	NA	NA	Y39G10AR.10_AGmRNA_3p_+_-1314	Y39G10AR.12_AGmRNA_3p_-_-4154	NA	NA	NA	NA
I 2305344	I	2304609	2306636	.	0	.	3.10296	48.4934	46.9695	2305344	CDS	Y39G10AR.13_WBcoding_3p_-_-872	Y39G10AR.13_WBcoding_3p_-_-872	NA	NA	NA	NA	NA	NA	NA	NA	NA	NA	NA	NA	Y39G10AR.13_AGmRNA_3p_-_-935	Y39G10AR.9_AGmRNA_3p_+_-3570	Y39G10AR.12_AGmRNA_3p_-_-8033	NA	NA	NA	NA
I 2310023	I	2306991	2312063	.	0	.	3.13412	53.3749	51.6315	2310023	CDS	Y39G10AR.9_WBcoding_3p_+_+1050	Y39G10AR.9_WBcoding_3p_+_+1050	Y39G10AR.21_WBcoding_3p_+_-2109	NA	NA	NA	NA	NA	NA	NA	NA	NA	NA	NA	NA	Y39G10AR.9_AGmRNA_3p_+_+1109	Y39G10AR.20_AGmRNA_3p_+_-2944	Y39G10AR.13_AGmRNA_3p_-_-5614	NA	NA	NA	NA
I 2314018	I	2312217	2318058	.	0	.	3.79563	70.4179	67.1123	2314018	CDS	Y39G10AR.20_WBcoding_3p_+_+1008	Y39G10AR.20_WBcoding_3p_+_+1008	Y39G10AR.8_WBcoding_3p_+_-1997	Y39G10AR.7_WBcoding_3p_+_-4289	NA	NA	NA	NA	frag61_LUncRNA_3p_-_+1804	NA	NA	NA	NA	NA	NA	NA	NA	Y39G10AR.20_AGmRNA_3p_+_+1051	Y39G10AR.8_AGmRNA_3p_+_-1987	Y39G10AR.7_AGmRNA_3p_+_-3925	NA	NA	NA	NA
I 2320118	I	2318153	2321612	.	0	.	2.8636	42.0984	40.7762	2320118	CDS	Y39G10AR.7_WBcoding_3p_+_+1811	Y39G10AR.7_WBcoding_3p_+_+1811	Y39G10AR.14_WBcoding_3p_-_-1825	NA	NA	NA	NA	NA	NA	NA	NA	NA	NA	NA	NA	Y39G10AR.14_AGmRNA_3p_-_-1822	NA	NA	NA	NA
I 2377673	I	2376595	2379862	.	0	.	3.4138	60.4005	58.216	2377673	CDS	Y39G10AR.17_WBcoding_3p_-_-582	Y39G10AR.17_WBcoding_3p_-_-582	NA	NA	NA	NA	NA	NA	NA	NA	NA	NA	NA	NA	Y39G10AR.17_AGmRNA_3p_-_-1640	NA	NA	NA	NA
I 2381282	I	2380544	2383441	.	0	.	3.78172	69.833	66.6065	2381282	CDS	Y39G10AR.18_WBcoding_3p_-_+1672	Y39G10AR.18_WBcoding_3p_-_+1672	Y39G10AR.17_WBcoding_3p_-_-4191	NA	NA	NA	NA	NA	NA	NA	NA	NA	NA	NA	NA	Y39G10AR.18_AGmRNA_3p_-_+1720	Y39G10AR.17_AGmRNA_3p_-_-5249	NA	NA	NA	NA
I 2384785	I	2383584	2385390	.	0	.	3.37858	54.1521	52.3594	2384785	AG1201	Y39G10AR.18_AGmRNA_3p_-_-1783	Y39G10AR.18_WBcoding_3p_-_-1831	NA	NA	NA	NA	NA	NA	NA	NA	NA	NA	NA	NA	Y39G10AR.18_AGmRNA_3p_-_-1783	NA	NA	NA	NA
I 2386039	I	2385921	2386109	.	0	.	1.69808	7.60806	6.85178	2386039	AG1201	Y39G10AR.18_AGmRNA_3p_-_-3037	Y39G10AR.18_WBcoding_3p_-_-3085	NA	NA	NA	NA	NA	NA	NA	NA	NA	NA	NA	NA	Y39G10AR.18_AGmRNA_3p_-_-3037	NA	NA	NA	NA
I 2386468	I	2386361	2386594	.	0	.	1.90504	10.9966	10.1893	2386468	AG1201	Y39G10AR.18_AGmRNA_3p_-_-3466	Y39G10AR.18_WBcoding_3p_-_-3514	NA	NA	NA	NA	NA	NA	NA	NA	NA	NA	NA	NA	Y39G10AR.18_AGmRNA_3p_-_-3466	NA	NA	NA	NA
I 2386805	I	2386680	2386890	.	0	.	1.96064	12.1755	11.3527	2386805	AG1201	Y39G10AR.18_AGmRNA_3p_-_-3803	Y39G10AR.18_WBcoding_3p_-_-3851	NA	NA	NA	NA	NA	NA	NA	NA	NA	NA	NA	NA	Y39G10AR.18_AGmRNA_3p_-_-3803	NA	NA	NA	NA
I 2388422	I	2387155	2390349	.	0	.	3.75392	68.6681	65.5936	2388422	AG1201	Y39G10AR.18_AGmRNA_3p_-_-5420	Y39G10AR.18_WBcoding_3p_-_-5468	NA	NA	NA	NA	NA	NA	NA	NA	NA	NA	NA	NA	Y39G10AR.18_AGmRNA_3p_-_-5420	NA	NA	NA	NA
I 2390994	I	2390541	2393289	.	0	.	3.83733	72.1825	68.6166	2390994	AG1201	Y39G10AR.18_AGmRNA_3p_-_-7992	Y39G10AR.18_WBcoding_3p_-_-8040	NA	NA	NA	NA	NA	NA	NA	NA	NA	NA	NA	NA	Y39G10AR.18_AGmRNA_3p_-_-7992	NA	NA	NA	NA
I 2395169	I	2395040	2395195	.	0	.	1.65481	6.58065	5.83887	2395169	AG1201	RIT1M.1881_AGncRNA_3p_-_-109	Y39G10AR.18_WBcoding_3p_-_-12215	NA	NA	NA	NA	NA	NA	NA	NA	NA	NA	NA	NA	RIT1M.1881_AGncRNA_3p_-_-109	Y39G10AR.18_AGmRNA_3p_-_-12167	NA	NA	NA	NA
I 2401370	I	2395739	2401597	.	0	.	3.69832	66.9334	64.0732	2401370	AG1201	Y39G10AR.18_AGmRNA_3p_-_-18368	Y39G10AR.18_WBcoding_3p_-_-18416	NA	NA	NA	NA	NA	NA	NA	NA	NA	NA	NA	NA	Y39G10AR.18_AGmRNA_3p_-_-18368	NA	NA	NA	NA
I 2403340	I	2403044	2403469	.	0	.	2.04405	14.0376	13.1909	2403340	AG1201	Y39G10AR.2_AGmRNA_3p_+_-6647	Y39G10AR.2_WBcoding_3p_+_-6649	NA	NA	NA	NA	NA	NA	NA	NA	NA	NA	NA	NA	Y39G10AR.2_AGmRNA_3p_+_-6647	NA	NA	NA	NA
I 2404861	I	2404643	2405269	.	0	.	2.23867	18.4391	17.532	2404861	AG1201	Y39G10AR.2_AGmRNA_3p_+_-5126	Y39G10AR.2_WBcoding_3p_+_-5128	NA	NA	NA	NA	NA	NA	NA	NA	NA	NA	NA	NA	Y39G10AR.2_AGmRNA_3p_+_-5126	NA	NA	NA	NA
I 2406545	I	2406169	2406778	.	0	.	1.93795	12.8713	12.0404	2406545	AG1201	Y39G10AR.2_AGmRNA_3p_+_-3442	Y39G10AR.2_WBcoding_3p_+_-3444	NA	NA	NA	NA	NA	NA	NA	NA	NA	NA	NA	NA	Y39G10AR.2_AGmRNA_3p_+_-3442	NA	NA	NA	NA
I 2407320	I	2407219	2407392	.	0	.	1.65481	6.58065	5.83887	2407320	AG1201	Y39G10AR.2_AGmRNA_3p_+_-2667	Y39G10AR.2_WBcoding_3p_+_-2669	NA	NA	NA	NA	NA	NA	NA	NA	NA	NA	NA	NA	Y39G10AR.2_AGmRNA_3p_+_-2667	NA	NA	NA	NA
I 2408045	I	2407533	2408186	.	0	.	2.43403	23.9994	23.0206	2408045	AG1201	Y39G10AR.2_AGmRNA_3p_+_-1942	Y39G10AR.2_WBcoding_3p_+_-1944	NA	NA	NA	NA	NA	NA	NA	NA	NA	NA	NA	NA	Y39G10AR.2_AGmRNA_3p_+_-1942	NA	NA	NA	NA
I 2408855	I	2408821	2409041	.	0	.	1.65481	6.58065	5.83887	2408855	AG1201	Y39G10AR.2_AGmRNA_3p_+_-1132	Y39G10AR.2_WBcoding_3p_+_-1134	NA	NA	NA	NA	NA	NA	NA	NA	NA	NA	NA	NA	Y39G10AR.2_AGmRNA_3p_+_-1132	NA	NA	NA	NA
I 2409494	I	2409160	2409894	.	0	.	2.62791	29.0395	27.9788	2409494	AG1201	Y39G10AR.2_AGmRNA_3p_+_-493	Y39G10AR.2_WBcoding_3p_+_-495	NA	NA	NA	NA	NA	NA	NA	NA	NA	NA	NA	NA	Y39G10AR.2_AGmRNA_3p_+_-493	NA	NA	NA	NA
I 2419707	I	2418237	2420426	.	0	.	3.47589	57.9425	55.9268	2419707	CDS	F23C8.13_WBcoding_3p_+_+1184	F23C8.13_WBcoding_3p_+_+1184	F23C8.5_WBcoding_3p_-_-1255	NA	NA	NA	NA	NA	NA	NA	NA	NA	NA	NA	NA	F23C8.5_AGmRNA_3p_-_-1194	F23C8.13_AGmRNA_3p_+_+1239	NA	NA	NA	NA
I 2421347	I	2420808	2421791	.	0	.	3.5593	61.2616	59.0028	2421347	CDS	F23C8.6_WBcoding_3p_-_-514	F23C8.6_WBcoding_3p_-_-514	NA	NA	NA	NA	NA	NA	NA	NA	NA	NA	NA	NA	F23C8.6_AGmRNA_3p_-_-780	F23C8.5_AGmRNA_3p_-_-2834	NA	NA	NA	NA
I 2432817	I	2432740	2433163	.	0	.	1.89113	10.7098	9.90644	2432817	AG1201	F23C8.9_AGmRNA_3p_-_-222	F23C8.9_WBcoding_3p_-_-225	NA	NA	NA	NA	NA	NA	NA	NA	NA	NA	NA	NA	F23C8.9_AGmRNA_3p_-_-222	NA	NA	NA	NA
I 2434172	I	2433837	2436188	.	0	.	3.72612	67.51	64.5816	2434172	AG1201	F23C8.4_AGmRNA_3p_+_-1538	F23C8.4_WBcoding_3p_+_-1539	NA	NA	NA	NA	NA	NA	NA	NA	NA	NA	NA	NA	F23C8.4_AGmRNA_3p_+_-1538	NA	NA	NA	NA
I 2469086	I	2468652	2469392	.	0	.	3.5037	59.0417	56.9512	2469086	AG1201	Y74C10AL.2_AGmRNA_3p_-_-296	Y74C10AL.2_WBcoding_3p_-_-297	NA	NA	NA	NA	NA	NA	NA	NA	NA	NA	NA	NA	Y74C10AL.2_AGmRNA_3p_-_-296	NA	NA	NA	NA
I 2469639	I	2469502	2469705	.	0	.	1.86333	10.1462	9.35041	2469639	AG1201	Y74C10AL.2_AGmRNA_3p_-_-849	Y74C10AL.2_WBcoding_3p_-_-850	NA	NA	NA	NA	NA	NA	NA	NA	NA	NA	NA	NA	Y74C10AL.2_AGmRNA_3p_-_-849	NA	NA	NA	NA
I 2470921	I	2470174	2472262	.	0	.	3.46199	57.3956	55.4154	2470921	AG1201	Y74C10AR.3_AGmRNA_3p_-_+1121	Y74C10AL.2_WBcoding_3p_-_-2132	NA	NA	NA	NA	NA	NA	NA	NA	NA	NA	NA	NA	Y74C10AR.3_AGmRNA_3p_-_+1121	Y74C10AL.2_AGmRNA_3p_-_-2131	NA	NA	NA	NA
I 2475077	I	2472347	2476032	.	0	.	3.5037	59.0417	56.9512	2475077	CDS	Y74C10AR.3_WBcoding_3p_-_-2657	Y74C10AR.3_WBcoding_3p_-_-2657	NA	NA	NA	NA	NA	NA	NA	NA	NA	NA	NA	NA	Y74C10AR.3_AGmRNA_3p_-_-3035	NA	NA	NA	NA
I 2477123	I	2476277	2477643	.	0	.	2.65571	29.8969	28.8224	2477123	CDS	Y74C10AR.3_WBcoding_3p_-_-4703	Y74C10AR.3_WBcoding_3p_-_-4703	NA	NA	NA	NA	NA	NA	NA	NA	NA	NA	NA	NA	Y74C10AR.3_AGmRNA_3p_-_-5081	NA	NA	NA	NA
I 2478733	I	2477731	2479100	.	0	.	3.47589	57.9425	55.9268	2478733	CDS	Y74C10AR.3_WBcoding_3p_-_-6313	Y74C10AR.3_WBcoding_3p_-_-6313	NA	NA	NA	NA	NA	NA	NA	NA	NA	NA	NA	NA	Y74C10AR.3_AGmRNA_3p_-_-6691	NA	NA	NA	NA
I 2480377	I	2479206	2481453	.	0	.	2.78082	33.8698	32.7283	2480377	CDS	Y74C10AR.3_WBcoding_3p_-_-7957	Y74C10AR.3_WBcoding_3p_-_-7957	NA	NA	NA	NA	NA	NA	NA	NA	NA	NA	NA	NA	Y74C10AR.3_AGmRNA_3p_-_-8335	NA	NA	NA	NA
I 2482281	I	2481611	2485538	.	0	.	3.18682	50.3886	48.7972	2482281	CDS	Y74C10AR.2_WBcoding_3p_+_-1449	Y74C10AR.2_WBcoding_3p_+_-1449	Y74C10AR.3_WBcoding_3p_-_-9861	NA	NA	NA	NA	NA	NA	NA	NA	NA	NA	NA	NA	Y74C10AR.2_AGmRNA_3p_+_-1449	Y74C10AR.3_AGmRNA_3p_-_-10239	NA	NA	NA	NA
I 2485942	I	2485760	2486147	.	0	.	2.82253	35.2348	34.0679	2485942	CDS	Y74C10AR.1_WBcoding_3p_+_-3833	Y74C10AR.1_WBcoding_3p_+_-3833	NA	NA	NA	NA	NA	NA	NA	NA	NA	NA	NA	NA	Y74C10AR.1_AGmRNA_3p_+_-3841	NA	NA	NA	NA
I 2488517	I	2486355	2492365	.	0	.	2.91933	49.7161	48.1499	2488517	CDS	Y74C10AR.1_WBcoding_3p_+_-1258	Y74C10AR.1_WBcoding_3p_+_-1258	Y23H5B.6_WBcoding_3p_+_-8868	NA	NA	NA	NA	NA	NA	NA	NA	NA	NA	NA	NA	Y74C10AR.1_AGmRNA_3p_+_-1266	Y23H5B.6_AGmRNA_3p_+_-8865	NA	NA	NA	NA
I 2492839	I	2492468	2493797	.	0	.	3.5315	60.1482	57.9771	2492839	AG1201	Y23H5B.6_AGmRNA_3p_+_-4543	Y23H5B.6_WBcoding_3p_+_-4546	NA	NA	NA	NA	NA	NA	NA	NA	NA	NA	NA	NA	Y23H5B.6_AGmRNA_3p_+_-4543	NA	NA	NA	NA
I 2497022	I	2494844	2506450	.	0	.	3.1928	55.9027	54.0197	2497022	AG1201	Y23H5B.6_AGmRNA_3p_+_-360	Y23H5B.6_WBcoding_3p_+_-363	Y23H5B.5_WBcoding_3p_+_-9213	NA	NA	NA	NA	NA	NA	NA	NA	NA	NA	NA	NA	Y23H5B.6_AGmRNA_3p_+_-360	Y23H5B.7_AGmRNA_3p_-_+8345	Y23H5B.5_AGmRNA_3p_+_-9259	NA	NA	NA	NA
I 2574078	I	2573967	2574193	.	0	.	1.89113	10.7098	9.90644	2574078	CDS	C55C2.5_WBcoding_3p_-_-2300	C55C2.5_WBcoding_3p_-_-2300	NA	NA	NA	NA	NA	NA	NA	NA	NA	NA	NA	NA	C55C2.5_AGmRNA_3p_-_-2301	NA	NA	NA	NA
I 2582729	I	2581484	2583359	.	0	.	3.14168	47.7421	46.2512	2582729	CDS	K07A3.1_WBcoding_3p_-_-1792	K07A3.1_WBcoding_3p_-_-1792	NA	NA	NA	NA	NA	NA	NA	NA	NA	NA	NA	NA	K07A3.1_AGmRNA_3p_-_-1819	NA	NA	NA	NA
I 2584078	I	2583747	2584819	.	0	.	3.25347	49.9315	48.3494	2584078	CDS	K07A3.1_WBcoding_3p_-_-3141	K07A3.1_WBcoding_3p_-_-3141	NA	NA	NA	NA	NA	NA	NA	NA	NA	NA	NA	NA	K07A3.1_AGmRNA_3p_-_-3168	NA	NA	NA	NA
I 2585974	I	2585736	2586064	.	0	.	1.76492	8.8576	8.08319	2585974	CDS	K07A3.1_WBcoding_3p_-_-5037	K07A3.1_WBcoding_3p_-_-5037	NA	NA	NA	NA	NA	NA	NA	NA	NA	NA	NA	NA	K07A3.1_AGmRNA_3p_-_-5064	NA	NA	NA	NA
I 2607102	I	2606817	2607306	.	0	.	1.93284	11.5797	10.7647	2607102	CDS	Y23H5A.5_WBcoding_3p_+_-10261	Y23H5A.5_WBcoding_3p_+_-10261	NA	NA	NA	NA	NA	NA	NA	NA	NA	NA	NA	NA	Y23H5A.5_AGmRNA_3p_+_-10276	NA	NA	NA	NA
I 2608936	I	2608121	2612374	.	0	.	2.94764	39.448	38.1926	2608936	CDS	Y23H5A.5_WBcoding_3p_+_-8427	Y23H5A.5_WBcoding_3p_+_-8427	NA	NA	NA	NA	NA	NA	NA	NA	NA	NA	NA	NA	Y23H5A.5_AGmRNA_3p_+_-8442	NA	NA	NA	NA
I 2612987	I	2612547	2613150	.	0	.	2.15526	16.6886	15.8077	2612987	CDS	Y23H5A.5_WBcoding_3p_+_-4376	Y23H5A.5_WBcoding_3p_+_-4376	NA	NA	NA	NA	NA	NA	NA	NA	NA	NA	NA	NA	Y23H5A.5_AGmRNA_3p_+_-4391	NA	NA	NA	NA
I 2614321	I	2614016	2614900	.	0	.	2.25257	18.7975	17.8859	2614321	ncRNA	frag70_LUncRNA_3p_-_+347	Y23H5A.5_WBcoding_3p_+_-3042	NA	NA	NA	NA	frag70_LUncRNA_3p_-_+347	frag71_LUncRNA_3p_+_-707	NA	NA	NA	NA	NA	NA	NA	NA	Y23H5A.5_AGmRNA_3p_+_-3057	NA	NA	NA	NA
I 2623822	I	2620601	2627549	.	0	.	3.69889	67.1637	64.284	2623822	AG1201	Y23H5A.7_AGmRNA_3p_-_-492	Y23H5A.2_WBcoding_3p_+_+550	Y23H5A.7_WBcoding_3p_-_-719	Y23H5A.3_WBcoding_3p_+_+1962	NA	NA	NA	NA	NA	NA	NA	NA	NA	NA	NA	NA	Y23H5A.7_AGmRNA_3p_-_-492	Y23H5A.2_AGmRNA_3p_+_+718	Y23H5A.3_AGmRNA_3p_+_+2003	Y23H5A.1_AGmRNA_3p_+_-8608	NA	NA	NA	NA
I 2630525	I	2629783	2630703	.	0	.	2.5167	26.1142	25.1021	2630525	ncRNA	Y23H5A.1_WBps_3p_+_-1797	NA	NA	NA	NA	Y23H5A.1_WBps_3p_+_-1797	NA	NA	NA	NA	NA	NA	NA	NA	Y23H5A.1_AGmRNA_3p_+_-1905	NA	NA	NA	NA
I 2631478	I	2631022	2632309	.	0	.	2.83643	35.6943	34.5185	2631478	ncRNA	Y23H5A.1_WBps_3p_+_-844	NA	NA	NA	NA	Y23H5A.1_WBps_3p_+_-844	NA	NA	NA	NA	NA	NA	NA	NA	Y23H5A.1_AGmRNA_3p_+_-952	NA	NA	NA	NA
I 2633488	I	2633127	2633655	.	0	.	2.60011	28.6144	27.5604	2633488	CDS	Y23H5A.8_WBcoding_3p_+_-1155	Y23H5A.8_WBcoding_3p_+_-1155	NA	NA	NA	NA	NA	NA	NA	NA	NA	NA	NA	NA	Y23H5A.8_AGmRNA_3p_+_-1158	NA	NA	NA	NA
I 2637487	I	2637142	2637555	.	0	.	2.07185	14.6827	13.8276	2637487	CDS	F40E3.7_WBcoding_3p_+_-106	F40E3.7_WBcoding_3p_+_-106	NA	NA	NA	NA	NA	NA	NA	NA	NA	NA	NA	NA	F40E3.7_AGmRNA_3p_+_-148	NA	NA	NA	NA
I 2640463	I	2640043	2642517	.	0	.	2.98934	40.4077	39.1232	2640463	AG1201	RIT1M.1611_AGncRNA_3p_-_-87	NA	NA	NA	NA	NA	NA	NA	NA	NA	NA	NA	NA	RIT1M.1611_AGncRNA_3p_-_-87	RIT1M.226_AGncRNA_3p_-_-434	RIT1M.248_AGncRNA_3p_-_-1122	NA	NA	NA	NA
I 2643619	I	2642635	2644063	.	0	.	3.43419	56.3071	54.3941	2643619	AG1201	F40E3.2_AGmRNA_3p_+_-95	F40E3.2_WBcoding_3p_+_-154	NA	NA	NA	NA	NA	NA	NA	NA	NA	NA	NA	NA	F40E3.2_AGmRNA_3p_+_-95	RIT1M.248_AGncRNA_3p_-_-4278	NA	NA	NA	NA
I 2669308	I	2668737	2670691	.	0	.	2.63752	32.8693	31.7497	2669308	CDS	F32B5.6_WBcoding_3p_+_-3123	F32B5.6_WBcoding_3p_+_-3123	NA	NA	NA	NA	NA	NA	NA	NA	NA	NA	NA	NA	F32B5.6_AGmRNA_3p_+_-3128	NA	NA	NA	NA
I 2674360	I	2674219	2674477	.	0	.	1.68472	7.36836	6.61564	2674360	CDS	F32B5.7_WBcoding_3p_-_-1411	F32B5.7_WBcoding_3p_-_-1411	NA	NA	NA	NA	NA	NA	NA	NA	NA	NA	NA	NA	F32B5.7_AGmRNA_3p_-_-1418	NA	NA	NA	NA
I 2674816	I	2674669	2675088	.	0	.	1.7402	8.8366	8.06233	2674816	CDS	F32B5.7_WBcoding_3p_-_-1867	F32B5.7_WBcoding_3p_-_-1867	NA	NA	NA	NA	NA	NA	NA	NA	NA	NA	NA	NA	F32B5.7_AGmRNA_3p_-_-1874	NA	NA	NA	NA
I 2676149	I	2675985	2676409	.	0	.	1.68261	7.0479	6.29902	2676149	CDS	F32B5.7_WBcoding_3p_-_-3200	F32B5.7_WBcoding_3p_-_-3200	NA	NA	NA	NA	NA	NA	NA	NA	NA	NA	NA	NA	F32B5.7_AGmRNA_3p_-_-3207	NA	NA	NA	NA
I 2701566	I	2701160	2701835	.	0	.	1.98114	13.221	12.3861	2701566	CDS	F32B5.1_WBcoding_3p_+_-518	F32B5.1_WBcoding_3p_+_-518	NA	NA	NA	NA	NA	NA	NA	NA	NA	NA	NA	NA	F32B5.1_AGmRNA_3p_+_-594	NA	NA	NA	NA
I 2711233	I	2711161	2711535	.	0	.	1.87723	10.4264	9.62677	2711233	AG1201	Y71F9B.5_AGmRNA_3p_+_-6269	Y71F9B.5_WBcoding_3p_+_-6318	NA	NA	NA	NA	NA	NA	NA	NA	NA	NA	NA	NA	Y71F9B.5_AGmRNA_3p_+_-6269	NA	NA	NA	NA
I 2714142	I	2713860	2714475	.	0	.	2.22477	18.4391	17.532	2714142	AG1201	Y71F9B.5_AGmRNA_3p_+_-3360	Y71F9B.5_WBcoding_3p_+_-3409	NA	NA	NA	NA	NA	NA	NA	NA	NA	NA	NA	NA	Y71F9B.5_AGmRNA_3p_+_-3360	NA	NA	NA	NA
I 2714953	I	2714676	2715376	.	0	.	2.80863	34.7776	33.6194	2714953	AG1201	Y71F9B.5_AGmRNA_3p_+_-2549	Y71F9B.5_WBcoding_3p_+_-2598	NA	NA	NA	NA	NA	NA	NA	NA	NA	NA	NA	NA	Y71F9B.5_AGmRNA_3p_+_-2549	NA	NA	NA	NA
I 2717743	I	2717048	2717873	.	0	.	2.10026	16.8026	15.9214	2717743	CDS	Y71F9B.5_WBcoding_3p_+_+192	Y71F9B.5_WBcoding_3p_+_+192	NA	NA	NA	NA	NA	NA	NA	NA	NA	NA	NA	NA	Y71F9B.5_AGmRNA_3p_+_+241	NA	NA	NA	NA
I 2718285	I	2718021	2718677	.	0	.	2.91984	38.4967	37.2629	2718285	AG1201	Y71F9B.16_AGmRNA_3p_-_-256	Y71F9B.16_WBcoding_3p_-_-257	NA	NA	NA	NA	NA	NA	NA	NA	NA	NA	NA	NA	Y71F9B.16_AGmRNA_3p_-_-256	NA	NA	NA	NA
I 2719143	I	2718773	2719899	.	0	.	3.10056	44.3295	42.9423	2719143	AG1201	Y71F9B.16_AGmRNA_3p_-_-1114	Y71F9B.16_WBcoding_3p_-_-1115	NA	NA	NA	NA	NA	NA	NA	NA	NA	NA	NA	NA	Y71F9B.16_AGmRNA_3p_-_-1114	NA	NA	NA	NA
I 2720772	I	2720011	2726646	.	0	.	3.5454	60.704	58.4894	2720772	AG1201	Y71F9B.6_AGmRNA_3p_-_+813	Y71F9B.6_WBcoding_3p_-_+1749	Y71F9B.16_WBcoding_3p_-_-2744	NA	NA	NA	NA	NA	NA	NA	NA	NA	NA	NA	NA	Y71F9B.6_AGmRNA_3p_-_+813	Y71F9B.16_AGmRNA_3p_-_-2743	NA	NA	NA	NA
I 2727051	I	2726925	2727338	.	0	.	2.47499	24.8972	23.9027	2727051	CDS	Y71F9B.4_WBcoding_3p_+_-496	Y71F9B.4_WBcoding_3p_+_-496	NA	NA	NA	NA	NA	NA	NA	NA	NA	NA	NA	NA	Y71F9B.4_AGmRNA_3p_+_-496	NA	NA	NA	NA
I 2731101	I	2729853	2732085	.	0	.	3.23048	51.3647	49.7298	2731101	AG1201	RIT1M.1125_AGncRNA_3p_-_-236	Y71F9B.3_WBcoding_3p_+_-355	Y71F9B.2_WBcoding_3p_+_-4275	NA	NA	NA	NA	NA	NA	NA	NA	NA	NA	NA	NA	RIT1M.1125_AGncRNA_3p_-_-236	Y71F9B.3_AGmRNA_3p_+_-408	Y71F9B.2_AGmRNA_3p_+_-4249	NA	NA	NA	NA
I 2732987	I	2732245	2734121	.	0	.	3.32768	52.8199	51.116	2732987	AG1201	Y71F9B.2_AGmRNA_3p_+_-2363	Y71F9B.2_WBcoding_3p_+_-2389	NA	NA	NA	NA	NA	NA	NA	NA	NA	NA	NA	NA	Y71F9B.2_AGmRNA_3p_+_-2363	NA	NA	NA	NA
I 2736068	I	2734430	2738877	.	0	.	3.17006	46.8464	45.3793	2736068	CDS	Y71F9B.2_WBcoding_3p_+_+692	Y71F9B.2_WBcoding_3p_+_+692	Y71F9B.8_WBcoding_3p_-_-721	NA	NA	NA	NA	NA	NA	NA	NA	NA	NA	NA	NA	Y71F9B.2_AGmRNA_3p_+_+718	Y71F9B.8_AGmRNA_3p_-_-718	NA	NA	NA	NA
I 2759464	I	2759341	2759679	.	0	.	1.86333	10.1462	9.35041	2759464	CDS	Y71F9B.9_WBcoding_3p_-_-439	Y71F9B.9_WBcoding_3p_-_-439	NA	NA	NA	NA	NA	NA	NA	NA	NA	NA	NA	NA	Y71F9B.10_AGmRNA_3p_-_-456	RIT1P.1353_AGmRNA_3p_+_-2190	NA	NA	NA	NA
I 2761448	I	2761335	2761589	.	0	.	1.54912	5.9948	5.26326	2761448	AG1201	RIT1P.1353_AGmRNA_3p_+_-206	Y71F9B.10_WBcoding_3p_-_-289	NA	NA	NA	NA	NA	NA	NA	NA	NA	NA	NA	NA	RIT1P.1353_AGmRNA_3p_+_-206	Y71F9B.10_AGmRNA_3p_-_-2440	NA	NA	NA	NA
I 2762198	I	2761681	2762597	.	0	.	2.48889	25.3004	24.3	2762198	CDS	Y71F9B.10_WBcoding_3p_-_-1039	Y71F9B.10_WBcoding_3p_-_-1039	NA	NA	NA	NA	NA	NA	NA	NA	NA	NA	NA	NA	Y71F9B.10_AGmRNA_3p_-_-3190	NA	NA	NA	NA
I 2767377	I	2763015	2773442	.	0	.	4.04585	81.2223	74.4531	2767377	CDS	Y71F9B.10_WBcoding_3p_-_-6218	Y71F9B.10_WBcoding_3p_-_-6218	NA	NA	NA	NA	NA	NA	NA	NA	NA	NA	NA	NA	Y71F9B.10_AGmRNA_3p_-_-8369	NA	NA	NA	NA
I 2775916	I	2774535	2776238	.	0	.	3.83733	72.1825	68.6166	2775916	AG1201	Y71F9B.1_AGmRNA_3p_+_+212	Y71F9B.1_WBcoding_3p_+_+492	Y71F9B.10_WBcoding_3p_-_-14757	NA	NA	NA	NA	NA	NA	NA	NA	NA	NA	NA	NA	Y71F9B.1_AGmRNA_3p_+_+212	Y71F9B.10_AGmRNA_3p_-_-16908	NA	NA	NA	NA
I 2798353	I	2798283	2798432	.	0	.	1.53273	5.16113	4.4434	2798353	CDS	W03D8.2_WBcoding_3p_-_-138	W03D8.2_WBcoding_3p_-_-138	NA	NA	NA	NA	NA	NA	NA	NA	NA	NA	NA	NA	W03D8.2_AGmRNA_3p_-_-179	NA	NA	NA	NA
I 2805562	I	2804883	2806113	.	0	.	2.04337	14.7172	13.8621	2805562	CDS	W03D8.6_WBcoding_3p_+_-10226	W03D8.6_WBcoding_3p_+_-10226	NA	NA	NA	NA	NA	NA	NA	NA	NA	NA	NA	NA	W03D8.6_AGmRNA_3p_+_-10255	NA	NA	NA	NA
I 2807085	I	2806783	2807718	.	0	.	2.03225	14.3371	13.4894	2807085	CDS	W03D8.6_WBcoding_3p_+_-8703	W03D8.6_WBcoding_3p_+_-8703	NA	NA	NA	NA	NA	NA	NA	NA	NA	NA	NA	NA	W03D8.6_AGmRNA_3p_+_-8732	NA	NA	NA	NA
I 2809219	I	2808521	2809648	.	0	.	2.32208	20.631	19.6953	2809219	CDS	W03D8.6_WBcoding_3p_+_-6569	W03D8.6_WBcoding_3p_+_-6569	NA	NA	NA	NA	NA	NA	NA	NA	NA	NA	NA	NA	W03D8.6_AGmRNA_3p_+_-6598	NA	NA	NA	NA
I 2810332	I	2810252	2810464	.	0	.	1.72432	7.77566	7.01605	2810332	CDS	W03D8.6_WBcoding_3p_+_-5456	W03D8.6_WBcoding_3p_+_-5456	NA	NA	NA	NA	NA	NA	NA	NA	NA	NA	NA	NA	W03D8.6_AGmRNA_3p_+_-5485	NA	NA	NA	NA
I 2811758	I	2810742	2812275	.	0	.	2.37768	22.146	21.19	2811758	CDS	W03D8.6_WBcoding_3p_+_-4030	W03D8.6_WBcoding_3p_+_-4030	NA	NA	NA	NA	NA	NA	NA	NA	NA	NA	NA	NA	W03D8.6_AGmRNA_3p_+_-4059	NA	NA	NA	NA
I 2813084	I	2812860	2813928	.	0	.	1.83547	10.4233	9.62667	2813084	CDS	W03D8.6_WBcoding_3p_+_-2704	W03D8.6_WBcoding_3p_+_-2704	NA	NA	NA	NA	NA	NA	NA	NA	NA	NA	NA	NA	W03D8.6_AGmRNA_3p_+_-2733	NA	NA	NA	NA
I 2814186	I	2814071	2814290	.	0	.	1.80773	9.32549	8.54395	2814186	CDS	W03D8.6_WBcoding_3p_+_-1602	W03D8.6_WBcoding_3p_+_-1602	NA	NA	NA	NA	NA	NA	NA	NA	NA	NA	NA	NA	W03D8.6_AGmRNA_3p_+_-1631	NA	NA	NA	NA
I 2825249	I	2822739	2825513	.	0	.	3.31688	55.574	53.7138	2825249	CDS	W10C8.2_WBcoding_3p_-_-1779	W10C8.2_WBcoding_3p_-_-1779	NA	NA	NA	NA	NA	NA	NA	NA	NA	NA	NA	NA	W10C8.2_AGmRNA_3p_-_-3007	NA	NA	NA	NA
I 2825819	I	2825689	2826458	.	0	.	2.25257	18.7975	17.8859	2825819	AG1201	RIT1M.1492_AGncRNA_3p_-_-214	W10C8.2_WBcoding_3p_-_-2349	NA	NA	NA	NA	NA	NA	NA	NA	NA	NA	NA	NA	RIT1M.1492_AGncRNA_3p_-_-214	W10C8.2_AGmRNA_3p_-_-3577	NA	NA	NA	NA
I 2830170	I	2827467	2830496	.	0	.	2.61401	28.6144	27.5604	2830170	ncRNA	frag89_LUncRNA_3p_+_-314	W10C8.2_WBcoding_3p_-_-6700	NA	NA	NA	NA	frag89_LUncRNA_3p_+_-314	NA	NA	NA	NA	NA	NA	NA	NA	W10C8.2_AGmRNA_3p_-_-7928	NA	NA	NA	NA
I 2855050	I	2854064	2855530	.	0	.	2.34317	23.3713	22.3989	2855050	ncRNA	frag98_LUncRNA_3p_+_-393	W10C8.5_WBcoding_3p_-_-1078	NA	NA	NA	NA	frag98_LUncRNA_3p_+_-393	NA	NA	NA	NA	NA	NA	NA	NA	W10C8.5_AGmRNA_3p_-_-1073	NA	NA	NA	NA
I 2867516	I	2866577	2868274	.	0	.	3.07275	43.3368	41.9776	2867516	CDS	Y71F9AL.10_WBcoding_3p_+_-1862	Y71F9AL.10_WBcoding_3p_+_-1862	NA	NA	NA	NA	NA	NA	NA	NA	NA	NA	NA	NA	Y71F9AL.10_AGmRNA_3p_+_-2629	NA	NA	NA	NA
I 2868851	I	2868353	2868989	.	0	.	1.98844	12.7839	11.9533	2868851	CDS	Y71F9AL.10_WBcoding_3p_+_-527	Y71F9AL.10_WBcoding_3p_+_-527	NA	NA	NA	NA	NA	NA	NA	NA	NA	NA	NA	NA	Y71F9AL.10_AGmRNA_3p_+_-1294	NA	NA	NA	NA
I 2870678	I	2870604	2870788	.	0	.	1.68261	7.0479	6.29902	2870678	CDS	Y71F9AL.12_WBcoding_3p_-_-68	Y71F9AL.12_WBcoding_3p_-_-68	NA	NA	NA	NA	NA	NA	NA	NA	NA	NA	NA	NA	Y71F9AL.12_AGmRNA_3p_-_-533	NA	NA	NA	NA
I 2871592	I	2871314	2871802	.	0	.	2.65571	29.8969	28.8224	2871592	CDS	Y71F9AL.12_WBcoding_3p_-_-982	Y71F9AL.12_WBcoding_3p_-_-982	NA	NA	NA	NA	NA	NA	NA	NA	NA	NA	NA	NA	Y71F9AL.12_AGmRNA_3p_-_-1447	NA	NA	NA	NA
I 2873109	I	2872416	2873379	.	0	.	2.98934	40.4077	39.1232	2873109	CDS	Y71F9AL.12_WBcoding_3p_-_-2499	Y71F9AL.12_WBcoding_3p_-_-2499	NA	NA	NA	NA	NA	NA	NA	NA	NA	NA	NA	NA	Y71F9AL.12_AGmRNA_3p_-_-2964	NA	NA	NA	NA
I 2873554	I	2873506	2873735	.	0	.	1.61311	5.90725	5.17602	2873554	CDS	Y71F9AL.12_WBcoding_3p_-_-2944	Y71F9AL.12_WBcoding_3p_-_-2944	NA	NA	NA	NA	NA	NA	NA	NA	NA	NA	NA	NA	Y71F9AL.12_AGmRNA_3p_-_-3409	NA	NA	NA	NA
I 2875777	I	2873896	2876567	.	0	.	3.94009	78.1888	73.3344	2875777	ncRNA	Y71F9AL.13c_WBnc_3p_-_-344	Y71F9AL.13_WBcoding_3p_-_-380	Y71F9AL.12_WBcoding_3p_-_-5167	NA	NA	NA	NA	Y71F9AL.13c_WBnc_3p_-_-344	Y71F9AL.13d_WBnc_3p_-_-344	frag100_LUncRNA_3p_-_+561	NA	NA	NA	NA	NA	NA	NA	NA	Y71F9AL.13_AGmRNA_3p_-_-344	RIT1P.1515_AGncRNA_3p_+_+486	RIT1M.821_AGncRNA_3p_-_+710	Y71F9AL.12_AGmRNA_3p_-_-5632	NA	NA	NA	NA
I 2877482	I	2876713	2887036	.	0	.	3.99281	79.9917	74.4531	2877482	ncRNA	frag101_LUncRNA_3p_-_-783	Y71F9AL.9_WBcoding_3p_+_-1037	Y71F9AL.14_WBcoding_3p_-_+3389	Y71F9AL.8_WBcoding_3p_+_-3456	Y71F9AL.16_WBcoding_3p_-_+6016	NA	NA	NA	NA	frag101_LUncRNA_3p_-_-783	NA	NA	NA	NA	NA	NA	NA	NA	RIT1M.821_AGncRNA_3p_-_-995	Y71F9AL.9_AGmRNA_3p_+_-1096	Y71F9AL.8_AGmRNA_3p_+_-3375	Y71F9AL.14_AGmRNA_3p_-_+3449	Y71F9AL.16_AGmRNA_3p_-_+5844	NA	NA	NA	NA
I 2891023	I	2890621	2893965	.	0	.	3.40639	55.2259	53.3754	2891023	CDS	Y71F9AL.6_WBcoding_3p_+_-240	Y71F9AL.6_WBcoding_3p_+_-240	Y71F9AL.16_WBcoding_3p_-_-7525	NA	NA	NA	NA	NA	NA	NA	NA	NA	NA	NA	NA	gY71F9AL.6_AGmRNA_3p_+_-240	Y71F9AL.16_AGmRNA_3p_-_-7697	NA	NA	NA	NA
I 2895096	I	2894787	2895227	.	0	.	1.82163	9.59574	8.81043	2895096	AG1201	RIT1M.1753_AGncRNA_3p_-_-506	NA	NA	NA	NA	NA	NA	NA	NA	NA	NA	NA	NA	RIT1M.1753_AGncRNA_3p_-_-506	NA	NA	NA	NA
I 2900279	I	2895342	2901026	.	0	.	3.56261	68.0882	65.0877	2900279	AG1201	Y71F9AL.5_AGmRNA_3p_+_-2741	Y71F9AL.17_WBcoding_3p_-_-4949	NA	NA	NA	NA	NA	NA	NA	NA	NA	NA	NA	NA	Y71F9AL.5_AGmRNA_3p_+_-2741	Y71F9AL.17_AGmRNA_3p_-_-4948	NA	NA	NA	NA
I 2902268	I	2901212	2903479	.	0	.	3.23957	49.4125	47.8509	2902268	CDS	Y71F9AL.5_WBcoding_3p_+_-739	Y71F9AL.5_WBcoding_3p_+_-739	NA	NA	NA	NA	NA	NA	NA	NA	NA	NA	NA	NA	Y71F9AL.5_AGmRNA_3p_+_-752	NA	NA	NA	NA
I 2903879	I	2903665	2904107	.	0	.	1.50577	4.8724	4.15828	2903879	CDS	Y71F9AL.4_WBcoding_3p_+_-3874	Y71F9AL.4_WBcoding_3p_+_-3874	NA	NA	NA	NA	NA	NA	NA	NA	NA	NA	NA	NA	Y71F9AL.4_AGmRNA_3p_+_-3874	NA	NA	NA	NA
I 2905618	I	2905367	2905725	.	0	.	1.91894	11.2865	10.4755	2905618	CDS	Y71F9AL.4_WBcoding_3p_+_-2135	Y71F9AL.4_WBcoding_3p_+_-2135	NA	NA	NA	NA	NA	NA	NA	NA	NA	NA	NA	NA	Y71F9AL.4_AGmRNA_3p_+_-2135	NA	NA	NA	NA
I 2906247	I	2906009	2906609	.	0	.	1.98844	12.7839	11.9533	2906247	CDS	Y71F9AL.4_WBcoding_3p_+_-1506	Y71F9AL.4_WBcoding_3p_+_-1506	NA	NA	NA	NA	NA	NA	NA	NA	NA	NA	NA	NA	Y71F9AL.4_AGmRNA_3p_+_-1506	NA	NA	NA	NA
I 2907592	I	2907246	2908248	.	0	.	2.75587	34.9546	33.7953	2907592	AG1201	Y71F9AL.18_AGmRNA_3p_-_+118	Y71F9AL.18_WBcoding_3p_-_+137	Y71F9AL.4_WBcoding_3p_+_-161	NA	NA	NA	NA	NA	NA	NA	NA	NA	NA	NA	NA	Y71F9AL.18_AGmRNA_3p_-_+118	Y71F9AL.4_AGmRNA_3p_+_-161	NA	NA	NA	NA
I 2909490	I	2909445	2909619	.	0	.	1.79554	9.15363	8.37549	2909490	ncRNA	Y71F9AL.3_WBte_3p_+_-508	Y71F9AL.18_WBcoding_3p_-_-1761	NA	NA	NA	NA	Y71F9AL.3_WBte_3p_+_-508	NA	NA	NA	NA	NA	NA	NA	NA	Y71F9AL.18_AGmRNA_3p_-_-1780	NA	NA	NA	NA
I 2909973	I	2909897	2910082	.	0	.	2.00234	13.0927	12.258	2909973	ncRNA	Y71F9AL.3_WBte_3p_+_-25	Y71F9AL.18_WBcoding_3p_-_-2244	NA	NA	NA	NA	Y71F9AL.3_WBte_3p_+_-25	NA	NA	NA	NA	NA	NA	NA	NA	Y71F9AL.18_AGmRNA_3p_-_-2263	NA	NA	NA	NA
I 2910374	I	2910257	2910855	.	0	.	2.20998	18.1839	17.2845	2910374	CDS	Y71F9AL.18_WBcoding_3p_-_-2645	Y71F9AL.18_WBcoding_3p_-_-2645	NA	NA	NA	NA	NA	NA	NA	NA	NA	NA	NA	NA	Y71F9AL.18_AGmRNA_3p_-_-2664	NA	NA	NA	NA
I 2913888	I	2910954	2914295	.	0	.	2.51652	26.4117	25.3983	2913888	AG1201	Y71F9AL.2_AGmRNA_3p_+_-4940	Y71F9AL.18_WBcoding_3p_-_-6159	NA	NA	NA	NA	NA	NA	NA	NA	NA	NA	NA	NA	Y71F9AL.2_AGmRNA_3p_+_-4940	Y71F9AL.18_AGmRNA_3p_-_-6178	NA	NA	NA	NA
I 2914636	I	2914585	2914746	.	0	.	1.61311	5.90725	5.17602	2914636	AG1201	Y71F9AL.2_AGmRNA_3p_+_-4192	Y71F9AL.18_WBcoding_3p_-_-6907	NA	NA	NA	NA	NA	NA	NA	NA	NA	NA	NA	NA	Y71F9AL.2_AGmRNA_3p_+_-4192	Y71F9AL.18_AGmRNA_3p_-_-6926	NA	NA	NA	NA
I 2917877	I	2917545	2917926	.	0	.	1.71042	7.52953	6.77352	2917877	CDS	Y71F9AL.2_WBcoding_3p_+_-931	Y71F9AL.2_WBcoding_3p_+_-931	Y71F9AL.18_WBcoding_3p_-_-10148	NA	NA	NA	NA	NA	NA	NA	NA	NA	NA	NA	NA	Y71F9AL.2_AGmRNA_3p_+_-951	Y71F9AL.18_AGmRNA_3p_-_-10167	NA	NA	NA	NA
I 2924111	I	2919075	2924747	.	0	.	3.16628	51.005	49.3778	2924111	ncRNA	Y71F9AL.23_WBmiRNA_3p_+_+2820	Y71F9AL.18_WBcoding_3p_-_-16382	NA	NA	NA	NA	Y71F9AL.23_WBmiRNA_3p_+_+2820	NA	NA	NA	NA	NA	NA	NA	NA	Y71F9AL.18_AGmRNA_3p_-_-16401	NA	NA	NA	NA
I 2929144	I	2925089	2934550	.	0	.	3.26127	61.1872	58.9543	2929144	CDS	Y71F9AM.6_WBcoding_3p_+_-537	Y71F9AM.6_WBcoding_3p_+_-537	Y71F9AL.1_WBcoding_3p_+_+1004	Y71F9AM.5_WBcoding_3p_+_-2219	Y71F9AM.4_WBcoding_3p_+_-18010	NA	NA	NA	NA	NA	NA	NA	NA	NA	NA	NA	NA	Y71F9AM.6_AGmRNA_3p_+_-547	Y71F9AL.1_AGmRNA_3p_+_+1008	RIT1M.1781_AGncRNA_3p_-_-1008	Y71F9AM.5_AGmRNA_3p_+_-2218	RIT1M.1216_AGncRNA_3p_-_+2260	Y71F9AM.4_AGmRNA_3p_+_-18006	Y71F9AL.18_AGmRNA_3p_-_-21434	NA	NA	NA	NA
I 2936098	I	2935587	2936258	.	0	.	2.18306	17.3803	16.4906	2936098	ncRNA	Y71F9AM.7_WBsnoRNA_3p_+_+176	Y71F9AM.4_WBcoding_3p_+_-11056	NA	NA	NA	NA	Y71F9AM.7_WBsnoRNA_3p_+_+176	NA	NA	NA	NA	NA	NA	NA	NA	Y71F9AM.4_AGmRNA_3p_+_-11052	NA	NA	NA	NA
I 2936817	I	2936483	2938105	.	0	.	3.12836	45.3303	43.9125	2936817	AG1201	Y71F9AM.4_AGmRNA_3p_+_-10333	Y71F9AM.4_WBcoding_3p_+_-10337	NA	NA	NA	NA	NA	NA	NA	NA	NA	NA	NA	NA	Y71F9AM.4_AGmRNA_3p_+_-10333	NA	NA	NA	NA
I 2938567	I	2938193	2940369	.	0	.	3.69832	66.9334	64.0732	2938567	AG1201	RIT1M.775_AGncRNA_3p_-_+910	Y71F9AM.4_WBcoding_3p_+_-8587	NA	NA	NA	NA	NA	NA	NA	NA	NA	NA	NA	NA	RIT1M.775_AGncRNA_3p_-_+910	Y71F9AM.4_AGmRNA_3p_+_-8583	NA	NA	NA	NA
I 2940538	I	2940470	2940743	.	0	.	1.62701	6.12803	5.39334	2940538	AG1201	Y71F9AM.4_AGmRNA_3p_+_-6612	Y71F9AM.4_WBcoding_3p_+_-6616	NA	NA	NA	NA	NA	NA	NA	NA	NA	NA	NA	NA	Y71F9AM.4_AGmRNA_3p_+_-6612	NA	NA	NA	NA
I 2941032	I	2940985	2941175	.	0	.	1.66871	6.81247	6.06717	2941032	CDS	Y71F9AM.8_WBcoding_3p_-_-120	Y71F9AM.8_WBcoding_3p_-_-120	Y71F9AM.4_WBcoding_3p_+_-6122	NA	NA	NA	NA	NA	NA	NA	NA	NA	NA	NA	NA	Y71F9AM.8_AGmRNA_3p_-_-137	Y71F9AM.4_AGmRNA_3p_+_-6118	NA	NA	NA	NA
I 2941837	I	2941622	2941951	.	0	.	1.72432	7.77566	7.01605	2941837	AG1201	Y71F9AM.8_AGmRNA_3p_-_-942	Y71F9AM.4_WBcoding_3p_+_-5317	NA	NA	NA	NA	NA	NA	NA	NA	NA	NA	NA	NA	Y71F9AM.8_AGmRNA_3p_-_-942	Y71F9AM.4_AGmRNA_3p_+_-5313	NA	NA	NA	NA
I 2942914	I	2942734	2944665	.	0	.	3.03105	41.8629	40.543	2942914	AG1201	Y71F9AM.4_AGmRNA_3p_+_-4236	Y71F9AM.4_WBcoding_3p_+_-4240	NA	NA	NA	NA	NA	NA	NA	NA	NA	NA	NA	NA	Y71F9AM.4_AGmRNA_3p_+_-4236	NA	NA	NA	NA
I 2946860	I	2946657	2946954	.	0	.	1.77992	8.79515	8.02096	2946860	AG1201	Y71F9AM.4_AGmRNA_3p_+_-290	Y71F9AM.4_WBcoding_3p_+_-294	NA	NA	NA	NA	NA	NA	NA	NA	NA	NA	NA	NA	Y71F9AM.4_AGmRNA_3p_+_-290	NA	NA	NA	NA
I 2953228	I	2949723	2956264	.	0	.	2.78224	35.8551	34.6784	2953228	CDS	Y71F9AR.1_WBcoding_3p_-_-3617	Y71F9AR.1_WBcoding_3p_-_-3617	NA	NA	NA	NA	NA	NA	NA	NA	NA	NA	NA	NA	Y71F9AR.1_AGmRNA_3p_-_-3716	NA	NA	NA	NA
I 2956583	I	2956360	2957128	.	0	.	2.41939	23.3098	22.3376	2956583	CDS	Y71F9AR.1_WBcoding_3p_-_-6972	Y71F9AR.1_WBcoding_3p_-_-6972	NA	NA	NA	NA	NA	NA	NA	NA	NA	NA	NA	NA	Y71F9AR.1_AGmRNA_3p_-_-7071	NA	NA	NA	NA
I 2981817	I	2981704	2982275	.	0	.	2.5723	27.7713	26.7347	2981817	CDS	Y71F9AR.4_WBcoding_3p_-_-164	Y71F9AR.4_WBcoding_3p_-_-164	NA	NA	NA	NA	NA	NA	NA	NA	NA	NA	NA	NA	Y71F9AR.4_AGmRNA_3p_-_-237	NA	NA	NA	NA
I 2983350	I	2982912	2985324	.	0	.	2.91984	38.4967	37.2629	2983350	CDS	Y71F9AR.2_WBcoding_3p_-_-85	Y71F9AR.2_WBcoding_3p_-_-85	Y71F9AR.4_WBcoding_3p_-_-1697	NA	NA	NA	NA	NA	NA	NA	NA	NA	NA	NA	NA	Y71F9AR.2_AGmRNA_3p_-_-165	Y71F9AR.4_AGmRNA_3p_-_-1770	NA	NA	NA	NA
I 2986297	I	2986168	2986476	.	0	.	2.37768	22.146	21.19	2986297	AG1201	Y71F9AR.3_AGmRNA_3p_-_-157	Y71F9AR.3_WBcoding_3p_-_-188	NA	NA	NA	NA	NA	NA	NA	NA	NA	NA	NA	NA	Y71F9AR.3_AGmRNA_3p_-_-157	NA	NA	NA	NA
I 2987272	I	2986863	2987688	.	0	.	2.97544	39.9268	38.6535	2987272	AG1201	Y71F9AR.3_AGmRNA_3p_-_-1132	Y71F9AR.3_WBcoding_3p_-_-1163	NA	NA	NA	NA	NA	NA	NA	NA	NA	NA	NA	NA	Y71F9AR.3_AGmRNA_3p_-_-1132	NA	NA	NA	NA
I 2988675	I	2987801	2989572	.	0	.	2.80863	34.7776	33.6194	2988675	AG1201	Y71F9AR.3_AGmRNA_3p_-_-2535	Y71F9AR.3_WBcoding_3p_-_-2566	NA	NA	NA	NA	NA	NA	NA	NA	NA	NA	NA	NA	Y71F9AR.3_AGmRNA_3p_-_-2535	NA	NA	NA	NA
I 2989919	I	2989751	2990079	.	0	.	1.96064	12.1755	11.3527	2989919	AG1201	Y71F9AR.3_AGmRNA_3p_-_-3779	Y71F9AR.3_WBcoding_3p_-_-3810	NA	NA	NA	NA	NA	NA	NA	NA	NA	NA	NA	NA	Y71F9AR.3_AGmRNA_3p_-_-3779	NA	NA	NA	NA
I 2990793	I	2990215	2991318	.	0	.	2.5584	27.3534	26.3231	2990793	AG1201	Y71F9AR.3_AGmRNA_3p_-_-4653	Y71F9AR.3_WBcoding_3p_-_-4684	NA	NA	NA	NA	NA	NA	NA	NA	NA	NA	NA	NA	Y71F9AR.3_AGmRNA_3p_-_-4653	NA	NA	NA	NA
I 2994203	I	2991526	2995941	.	0	.	3.61491	63.5096	61.0519	2994203	AG1201	Y71F9AR.3_AGmRNA_3p_-_-8063	Y71F9AR.3_WBcoding_3p_-_-8094	NA	NA	NA	NA	NA	NA	NA	NA	NA	NA	NA	NA	Y71F9AR.3_AGmRNA_3p_-_-8063	NA	NA	NA	NA
I 2996812	I	2996471	2998478	.	0	.	2.65571	29.8969	28.8224	2996812	AG1201	Y54E10BL.4_AGmRNA_3p_+_-4456	Y54E10BL.4_WBcoding_3p_+_-4568	NA	NA	NA	NA	NA	NA	NA	NA	NA	NA	NA	NA	Y54E10BL.4_AGmRNA_3p_+_-4456	NA	NA	NA	NA
I 2998751	I	2998644	2998815	.	0	.	1.5575	5.06176	4.34444	2998751	AG1201	Y54E10BL.4_AGmRNA_3p_+_-2517	Y54E10BL.4_WBcoding_3p_+_-2629	NA	NA	NA	NA	NA	NA	NA	NA	NA	NA	NA	NA	Y54E10BL.4_AGmRNA_3p_+_-2517	NA	NA	NA	NA
I 2999516	I	2999002	2999812	.	0	.	2.43329	23.7028	22.7251	2999516	AG1201	Y54E10BL.4_AGmRNA_3p_+_-1752	Y54E10BL.4_WBcoding_3p_+_-1864	NA	NA	NA	NA	NA	NA	NA	NA	NA	NA	NA	NA	Y54E10BL.4_AGmRNA_3p_+_-1752	NA	NA	NA	NA
I 3002697	I	3000360	3003213	.	0	.	3.64271	64.6441	62.0739	3002697	CDS	Y54E10BL.4_WBcoding_3p_+_+1317	Y54E10BL.4_WBcoding_3p_+_+1317	Y54E10BL.5_WBcoding_3p_-_-1348	NA	NA	NA	NA	NA	NA	NA	NA	NA	NA	NA	NA	Y54E10BL.5_AGmRNA_3p_-_-1364	Y54E10BL.4_AGmRNA_3p_+_+1429	RIT1M.1374_AGmRNA_3p_-_-1986	NA	NA	NA	NA
I 3012428	I	3003335	3013641	.	0	.	3.36887	60.448	58.2615	3012428	CDS	Y54E10BL.1_WBcoding_3p_+_-14	Y54E10BL.1_WBcoding_3p_+_-14	Y54E10BL.2_WBcoding_3p_+_+767	Y54E10BL.3_WBcoding_3p_+_+6485	Y54E10BL.6_WBcoding_3p_-_-6999	NA	NA	NA	NA	frag107_LUncRNA_3p_+_+1809	NA	NA	NA	NA	NA	NA	NA	NA	gY54E10BL.1_AGmRNA_3p_+_-14	Y54E10BL.2_AGmRNA_3p_+_+723	Y54E10BL.3_AGmRNA_3p_+_+6484	Y54E10BL.6_AGmRNA_3p_-_-7027	NA	NA	NA	NA
I 3014440	I	3014334	3014576	.	0	.	1.86333	10.1462	9.35041	3014440	CDS	NA	NA	NA	NA	NA	NA	NA	NA	NA	NA	NA	NA	NA	NA	NA	NA	NA
I 3015060	I	3014691	3015427	.	0	.	2.30818	20.2589	19.3282	3015060	CDS	NA	NA	NA	NA	NA	NA	NA	NA	NA	NA	NA	NA	NA	NA	NA	NA	NA
I 3015992	I	3015620	3016576	.	0	.	3.03105	41.8629	40.543	3015992	CDS	Y54E10BR.4_WBcoding_3p_+_-5545	Y54E10BR.4_WBcoding_3p_+_-5545	NA	NA	NA	NA	NA	NA	NA	NA	NA	NA	NA	NA	Y54E10BR.4_AGmRNA_3p_+_-5552	NA	NA	NA	NA
I 3018496	I	3017151	3019976	.	0	.	3.36214	54.9677	53.1407	3018496	CDS	Y54E10BR.4_WBcoding_3p_+_-3041	Y54E10BR.4_WBcoding_3p_+_-3041	NA	NA	NA	NA	NA	NA	NA	NA	NA	NA	NA	NA	Y54E10BR.4_AGmRNA_3p_+_-3048	NA	NA	NA	NA
I 3024988	I	3020094	3032705	.	0	.	3.71222	66.9334	64.0732	3024988	CDS	Y54E10BR.5_WBcoding_3p_-_+3341	Y54E10BR.5_WBcoding_3p_-_+3341	Y54E10BR.3_WBcoding_3p_+_-3398	Y54E10BR.4_WBcoding_3p_+_+3451	Y54E10BR.6_WBcoding_3p_-_+6226	NA	NA	NA	NA	NA	NA	NA	NA	NA	NA	NA	NA	Y54E10BR.5_AGmRNA_3p_-_+3341	Y54E10BR.3_AGmRNA_3p_+_-3423	Y54E10BR.4_AGmRNA_3p_+_+3444	NA	NA	NA	NA
I 3033694	I	3032988	3034256	.	0	.	3.5454	60.704	58.4894	3033694	AG1201	Y54E10BR.2_AGmRNA_3p_+_-392	Y54E10BR.2_WBcoding_3p_+_-1069	NA	NA	NA	NA	NA	NA	NA	NA	NA	NA	NA	NA	Y54E10BR.2_AGmRNA_3p_+_-392	Y54E10BR.7_AGmRNA_3p_-_-686	NA	NA	NA	NA
I 3034605	I	3034500	3034677	.	0	.	1.76602	8.5351	7.76456	3034605	CDS	Y54E10BR.2_WBcoding_3p_+_-158	Y54E10BR.2_WBcoding_3p_+_-158	NA	NA	NA	NA	NA	NA	NA	NA	NA	NA	NA	NA	Y54E10BR.7_AGmRNA_3p_-_-1597	NA	NA	NA	NA
I 3035324	I	3035115	3035537	.	0	.	2.07185	14.6827	13.8276	3035324	CDS	Y54E10BR.7_WBcoding_3p_-_-84	Y54E10BR.7_WBcoding_3p_-_-84	NA	NA	NA	NA	NA	NA	NA	NA	NA	NA	NA	NA	Y54E10BR.7_AGmRNA_3p_-_-2316	NA	NA	NA	NA
I 3036333	I	3036274	3036518	.	0	.	1.5729	5.42461	4.70316	3036333	CDS	Y54E10BR.7_WBcoding_3p_-_-1093	Y54E10BR.7_WBcoding_3p_-_-1093	NA	NA	NA	NA	NA	NA	NA	NA	NA	NA	NA	NA	RIT1P.749_AGmRNA_3p_+_-1399	Y54E10BR.7_AGmRNA_3p_-_-3325	NA	NA	NA	NA
I 3036699	I	3036623	3036783	.	0	.	1.73822	8.02533	7.26208	3036699	AG1201	RIT1P.749_AGmRNA_3p_+_-1033	Y54E10BR.7_WBcoding_3p_-_-1459	NA	NA	NA	NA	NA	NA	NA	NA	NA	NA	NA	NA	RIT1P.749_AGmRNA_3p_+_-1033	Y54E10BR.7_AGmRNA_3p_-_-3691	NA	NA	NA	NA
I 3037437	I	3036969	3037642	.	0	.	2.85033	36.1559	34.9711	3037437	AG1201	RIT1P.749_AGmRNA_3p_+_-295	Y54E10BR.7_WBcoding_3p_-_-2197	NA	NA	NA	NA	NA	NA	NA	NA	NA	NA	NA	NA	RIT1P.749_AGmRNA_3p_+_-295	Y54E10BR.7_AGmRNA_3p_-_-4429	NA	NA	NA	NA
I 3052511	I	3052189	3052629	.	0	.	1.79382	9.05863	8.28081	3052511	CDS	Y54E10BR.8_WBcoding_3p_-_-460	Y54E10BR.8_WBcoding_3p_-_-460	NA	NA	NA	NA	NA	NA	NA	NA	NA	NA	NA	NA	Y54E10BR.8_AGmRNA_3p_-_-503	NA	NA	NA	NA
I 3053085	I	3053019	3053217	.	0	.	1.94674	11.876	11.0572	3053085	CDS	Y54E10BR.8_WBcoding_3p_-_-1034	Y54E10BR.8_WBcoding_3p_-_-1034	NA	NA	NA	NA	NA	NA	NA	NA	NA	NA	NA	NA	Y54E10BR.8_AGmRNA_3p_-_-1077	NA	NA	NA	NA
I 3055510	I	3053368	3055961	.	0	.	3.28127	50.9753	49.3488	3055510	CDS	Y54E10BR.8_WBcoding_3p_-_-3459	Y54E10BR.8_WBcoding_3p_-_-3459	NA	NA	NA	NA	NA	NA	NA	NA	NA	NA	NA	NA	Y54E10BR.8_AGmRNA_3p_-_-3502	NA	NA	NA	NA
I 3056167	I	3056077	3056290	.	0	.	1.65481	6.58065	5.83887	3056167	CDS	Y54E10BR.8_WBcoding_3p_-_-4116	Y54E10BR.8_WBcoding_3p_-_-4116	NA	NA	NA	NA	NA	NA	NA	NA	NA	NA	NA	NA	Y54E10BR.8_AGmRNA_3p_-_-4159	NA	NA	NA	NA
I 3058651	I	3056374	3059130	.	0	.	3.5315	60.1482	57.9771	3058651	CDS	Y54E10BR.8_WBcoding_3p_-_-6600	Y54E10BR.8_WBcoding_3p_-_-6600	NA	NA	NA	NA	NA	NA	NA	NA	NA	NA	NA	NA	Y54E10BR.8_AGmRNA_3p_-_-6643	NA	NA	NA	NA
I 3061283	I	3059495	3062993	.	0	.	3.61491	63.5096	61.0519	3061283	AG1201	Y54E10BR.1_AGmRNA_3p_+_-7969	Y54E10BR.1_WBcoding_3p_+_-8112	NA	NA	NA	NA	NA	NA	NA	NA	NA	NA	NA	NA	Y54E10BR.1_AGmRNA_3p_+_-7969	NA	NA	NA	NA
I 3064783	I	3063076	3065496	.	0	.	2.90594	38.0242	36.8008	3064783	AG1201	Y54E10BR.1_AGmRNA_3p_+_-4469	Y54E10BR.1_WBcoding_3p_+_-4612	NA	NA	NA	NA	NA	NA	NA	NA	NA	NA	NA	NA	Y54E10BR.1_AGmRNA_3p_+_-4469	NA	NA	NA	NA
I 3066208	I	3066112	3066335	.	0	.	2.08575	15.0096	14.1504	3066208	AG1201	Y54E10BR.1_AGmRNA_3p_+_-3044	Y54E10BR.1_WBcoding_3p_+_-3187	NA	NA	NA	NA	NA	NA	NA	NA	NA	NA	NA	NA	Y54E10BR.1_AGmRNA_3p_+_-3044	NA	NA	NA	NA
I 3066658	I	3066481	3067114	.	0	.	3.04495	42.3522	41.0197	3066658	AG1201	Y54E10BR.1_AGmRNA_3p_+_-2594	Y54E10BR.1_WBcoding_3p_+_-2737	NA	NA	NA	NA	NA	NA	NA	NA	NA	NA	NA	NA	Y54E10BR.1_AGmRNA_3p_+_-2594	NA	NA	NA	NA
I 3069559	I	3067620	3070188	.	0	.	3.38224	59.6561	57.5252	3069559	CDS	Y54E10BR.1_WBcoding_3p_+_+164	Y54E10BR.1_WBcoding_3p_+_+164	M01B12.3_WBcoding_3p_-_-325	NA	NA	NA	NA	NA	NA	NA	NA	NA	NA	NA	NA	M01B12.3_AGmRNA_3p_-_-179	Y54E10BR.1_AGmRNA_3p_+_+307	NA	NA	NA	NA
I 3072955	I	3070878	3073285	.	0	.	2.71132	31.6396	30.537	3072955	AG1201	M01B12.4_AGmRNA_3p_-_-1932	M01B12.4_WBcoding_3p_-_-1983	NA	NA	NA	NA	NA	NA	NA	NA	NA	NA	NA	NA	M01B12.4_AGmRNA_3p_-_-1932	NA	NA	NA	NA
I 3073837	I	3073796	3074053	.	0	.	1.63125	6.44429	5.70569	3073837	AG1201	M01B12.4_AGmRNA_3p_-_-2814	M01B12.4_WBcoding_3p_-_-2865	NA	NA	NA	NA	NA	NA	NA	NA	NA	NA	NA	NA	M01B12.4_AGmRNA_3p_-_-2814	NA	NA	NA	NA
I 3074437	I	3074182	3074711	.	0	.	1.80773	9.32549	8.54395	3074437	AG1201	M01B12.4_AGmRNA_3p_-_-3414	M01B12.4_WBcoding_3p_-_-3465	NA	NA	NA	NA	NA	NA	NA	NA	NA	NA	NA	NA	M01B12.4_AGmRNA_3p_-_-3414	NA	NA	NA	NA
I 3078704	I	3074881	3082109	.	0	.	3.85123	72.7739	69.1124	3078704	AG1201	M01B12.4_AGmRNA_3p_-_-7681	M01B12.4_WBcoding_3p_-_-7732	NA	NA	NA	NA	NA	NA	NA	NA	NA	NA	NA	NA	M01B12.4_AGmRNA_3p_-_-7681	NA	NA	NA	NA
I 3083034	I	3082266	3084722	.	0	.	3.68441	66.3585	63.6023	3083034	AG1201	M01B12.4_AGmRNA_3p_-_-12011	M01B12.4_WBcoding_3p_-_-12062	NA	NA	NA	NA	NA	NA	NA	NA	NA	NA	NA	NA	M01B12.4_AGmRNA_3p_-_-12011	NA	NA	NA	NA
I 3087320	I	3087216	3087415	.	0	.	1.75212	8.27847	7.51158	3087320	ncRNA	M01B12.1_WBte_3p_+_-621	M01B12.5_WBcoding_3p_-_-2305	NA	NA	NA	NA	M01B12.1_WBte_3p_+_-621	NA	NA	NA	NA	NA	NA	NA	NA	M01B12.4_AGmRNA_3p_-_-16297	NA	NA	NA	NA
I 3091358	I	3089025	3096077	.	0	.	3.68441	66.3585	63.6023	3091358	AG1201	RIT1P.390_AGncRNA_3p_+_-2527	M01B12.5_WBcoding_3p_-_-6343	NA	NA	NA	NA	NA	NA	NA	NA	NA	NA	NA	NA	RIT1P.390_AGncRNA_3p_+_-2527	M01B12.4_AGmRNA_3p_-_-20335	NA	NA	NA	NA
I 3104650	I	3104293	3105457	.	0	.	2.26647	19.1588	18.2425	3104650	CDS	C45E1.1_WBcoding_3p_+_-4894	C45E1.1_WBcoding_3p_+_-4894	NA	NA	NA	NA	NA	NA	NA	NA	NA	NA	NA	NA	C45E1.1_AGmRNA_3p_+_-4934	NA	NA	NA	NA
I 3106091	I	3105997	3106226	.	0	.	1.82163	9.59574	8.81043	3106091	CDS	C45E1.1_WBcoding_3p_+_-3453	C45E1.1_WBcoding_3p_+_-3453	NA	NA	NA	NA	NA	NA	NA	NA	NA	NA	NA	NA	C45E1.1_AGmRNA_3p_+_-3493	NA	NA	NA	NA
I 3108252	I	3107169	3109866	.	0	.	3.04495	42.3522	41.0197	3108252	AG1201	C45E1.5_AGmRNA_3p_-_+1285	C45E1.1_WBcoding_3p_+_-1292	C45E1.5_WBcoding_3p_-_+1398	NA	NA	NA	NA	NA	NA	NA	NA	NA	NA	NA	NA	C45E1.5_AGmRNA_3p_-_+1285	C45E1.1_AGmRNA_3p_+_-1332	NA	NA	NA	NA
I 3144779	I	3144060	3147844	.	0	.	3.50818	64.7706	62.1967	3144779	CDS	K09H9.6_WBcoding_3p_-_-366	K09H9.6_WBcoding_3p_-_-366	NA	NA	NA	NA	NA	NA	NA	NA	NA	NA	NA	NA	K09H9.6_AGmRNA_3p_-_-367	NA	NA	NA	NA
I 3148717	I	3148183	3149045	.	0	.	2.5862	28.1917	27.1487	3148717	AG1201	K09H9.2_AGmRNA_3p_+_-1589	K09H9.2_WBcoding_3p_+_-1631	NA	NA	NA	NA	NA	NA	NA	NA	NA	NA	NA	NA	K09H9.2_AGmRNA_3p_+_-1589	NA	NA	NA	NA
I 3149978	I	3149830	3150164	.	0	.	2.26647	19.1588	18.2425	3149978	AG1201	K09H9.2_AGmRNA_3p_+_-328	K09H9.2_WBcoding_3p_+_-370	NA	NA	NA	NA	NA	NA	NA	NA	NA	NA	NA	NA	K09H9.2_AGmRNA_3p_+_-328	NA	NA	NA	NA
I 3162080	I	3159229	3162601	.	0	.	3.40406	65.3398	62.7047	3162080	ncRNA	K09H9.11_WBsnoRNA_3p_-_-2795	Y54E10A.9_WBcoding_3p_-_-3564	NA	NA	NA	NA	K09H9.11_WBsnoRNA_3p_-_-2795	NA	NA	NA	NA	NA	NA	NA	NA	Y54E10A.9_AGmRNA_3p_-_-3585	NA	NA	NA	NA
I 3165122	I	3162744	3168314	.	0	.	3.92074	75.7555	71.522	3165122	AG1201	Y54E10A.7_AGmRNA_3p_+_+1450	Y54E10A.7_WBcoding_3p_+_+1471	Y54E10A.6_WBcoding_3p_+_-2435	Y54E10A.5_WBcoding_3p_+_-6110	NA	NA	NA	NA	NA	NA	NA	NA	NA	NA	NA	NA	Y54E10A.7_AGmRNA_3p_+_+1450	Y54E10A.6_AGmRNA_3p_+_-2358	Y54E10A.5_AGmRNA_3p_+_-6144	NA	NA	NA	NA
I 3168815	I	3168711	3168895	.	0	.	1.86609	10.4223	9.62564	3168815	CDS	Y54E10A.5_WBcoding_3p_+_-2417	Y54E10A.5_WBcoding_3p_+_-2417	NA	NA	NA	NA	NA	NA	NA	NA	NA	NA	NA	NA	Y54E10A.5_AGmRNA_3p_+_-2451	NA	NA	NA	NA
I 3170251	I	3169012	3171371	.	0	.	3.42135	56.0281	54.1427	3170251	CDS	Y54E10A.5_WBcoding_3p_+_-981	Y54E10A.5_WBcoding_3p_+_-981	NA	NA	NA	NA	NA	NA	NA	NA	NA	NA	NA	NA	Y54E10A.5_AGmRNA_3p_+_-1015	NA	NA	NA	NA
I 3176142	I	3172994	3176757	.	0	.	3.47589	57.9425	55.9268	3176142	AG1201	Y54E10A.11_AGmRNA_3p_-_+231	Y54E10A.11_WBcoding_3p_-_+280	Y54E10A.10_WBcoding_3p_-_-2897	NA	NA	NA	NA	NA	NA	NA	NA	NA	NA	NA	NA	Y54E10A.11_AGmRNA_3p_-_+231	Y54E10A.10_AGmRNA_3p_-_-2872	NA	NA	NA	NA
I 3178451	I	3177022	3180648	.	0	.	2.95807	46.5238	45.0711	3178451	AG1201	RIT1P.1594_AGncRNA_3p_+_-739	Y54E10A.11_WBcoding_3p_-_-2029	NA	NA	NA	NA	NA	NA	NA	NA	NA	NA	NA	NA	RIT1P.1594_AGncRNA_3p_+_-739	Y54E10A.11_AGmRNA_3p_-_-2078	NA	NA	NA	NA
I 3185682	I	3180739	3191201	.	0	.	3.69832	66.9334	64.0732	3185682	CDS	Y54E10A.11_WBcoding_3p_-_-9260	Y54E10A.11_WBcoding_3p_-_-9260	NA	NA	NA	NA	NA	NA	NA	NA	NA	NA	NA	NA	Y54E10A.11_AGmRNA_3p_-_-9309	NA	NA	NA	NA
I 3192607	I	3191738	3192741	.	0	.	2.5723	27.7713	26.7347	3192607	CDS	Y54E10A.11_WBcoding_3p_-_-16185	Y54E10A.11_WBcoding_3p_-_-16185	NA	NA	NA	NA	NA	NA	NA	NA	NA	NA	NA	NA	Y54E10A.11_AGmRNA_3p_-_-16234	NA	NA	NA	NA
I 3214073	I	3213824	3214313	.	0	.	1.90504	10.9966	10.1893	3214073	AG1201	Y54E10A.4_AGmRNA_3p_+_-3194	Y54E10A.4_WBcoding_3p_+_-3294	NA	NA	NA	NA	NA	NA	NA	NA	NA	NA	NA	NA	Y54E10A.4_AGmRNA_3p_+_-3194	NA	NA	NA	NA
I 3215641	I	3215231	3215760	.	0	.	1.90504	10.9966	10.1893	3215641	AG1201	Y54E10A.4_AGmRNA_3p_+_-1626	Y54E10A.4_WBcoding_3p_+_-1726	NA	NA	NA	NA	NA	NA	NA	NA	NA	NA	NA	NA	Y54E10A.4_AGmRNA_3p_+_-1626	NA	NA	NA	NA
I 3217983	I	3216760	3218462	.	0	.	3.10056	44.3295	42.9423	3217983	CDS	Y54E10A.4_WBcoding_3p_+_+616	Y54E10A.4_WBcoding_3p_+_+616	Y54E10A.14_WBcoding_3p_-_-693	NA	NA	NA	NA	NA	NA	NA	NA	NA	NA	NA	NA	Y54E10A.14_AGmRNA_3p_-_-627	Y54E10A.4_AGmRNA_3p_+_+716	NA	NA	NA	NA
I 3218879	I	3218544	3219216	.	0	.	2.93374	38.9713	37.7272	3218879	AG1201	Y54E10A.14_AGmRNA_3p_-_-1523	Y54E10A.14_WBcoding_3p_-_-1589	NA	NA	NA	NA	NA	NA	NA	NA	NA	NA	NA	NA	Y54E10A.14_AGmRNA_3p_-_-1523	NA	NA	NA	NA
I 3220067	I	3219491	3220518	.	0	.	2.91483	38.8798	37.6428	3220067	AG1201	Y54E10A.14_AGmRNA_3p_-_-2711	Y54E10A.14_WBcoding_3p_-_-2777	NA	NA	NA	NA	NA	NA	NA	NA	NA	NA	NA	NA	Y54E10A.14_AGmRNA_3p_-_-2711	NA	NA	NA	NA
I 3220948	I	3220635	3221347	.	0	.	3.18396	47.3557	45.8713	3220948	AG1201	Y54E10A.14_AGmRNA_3p_-_-3592	Y54E10A.14_WBcoding_3p_-_-3658	NA	NA	NA	NA	NA	NA	NA	NA	NA	NA	NA	NA	Y54E10A.14_AGmRNA_3p_-_-3592	NA	NA	NA	NA
I 3222853	I	3221676	3222991	.	0	.	2.98934	40.4077	39.1232	3222853	AG1201	Y54E10A.14_AGmRNA_3p_-_-5497	Y54E10A.14_WBcoding_3p_-_-5563	NA	NA	NA	NA	NA	NA	NA	NA	NA	NA	NA	NA	Y54E10A.14_AGmRNA_3p_-_-5497	NA	NA	NA	NA
I 3223679	I	3223568	3223880	.	0	.	2.05795	14.3587	13.5078	3223679	CDS	Y54E10A.15_WBcoding_3p_-_-515	Y54E10A.15_WBcoding_3p_-_-515	NA	NA	NA	NA	NA	NA	NA	NA	NA	NA	NA	NA	Y54E10A.15_AGmRNA_3p_-_-685	NA	NA	NA	NA
I 3225229	I	3224592	3226008	.	0	.	3.11446	44.8289	43.4261	3225229	CDS	Y54E10A.15_WBcoding_3p_-_-2065	Y54E10A.15_WBcoding_3p_-_-2065	NA	NA	NA	NA	NA	NA	NA	NA	NA	NA	NA	NA	Y54E10A.15_AGmRNA_3p_-_-2235	NA	NA	NA	NA
I 3227251	I	3226750	3227923	.	0	.	3.33688	53.0857	51.3473	3227251	CDS	Y54E10A.15_WBcoding_3p_-_-4087	Y54E10A.15_WBcoding_3p_-_-4087	NA	NA	NA	NA	NA	NA	NA	NA	NA	NA	NA	NA	Y54E10A.15_AGmRNA_3p_-_-4257	NA	NA	NA	NA
I 3229624	I	3229230	3230389	.	0	.	3.42029	55.7656	53.8842	3229624	AG1201	Y54E10A.3_AGmRNA_3p_+_-3651	Y54E10A.3_WBcoding_3p_+_-3995	NA	NA	NA	NA	NA	NA	NA	NA	NA	NA	NA	NA	Y54E10A.3_AGmRNA_3p_+_-3651	NA	NA	NA	NA
I 3231696	I	3230649	3236597	.	0	.	3.24366	51.8811	50.2231	3231696	AG1201	Y54E10A.3_AGmRNA_3p_+_-1579	Y54E10A.3_WBcoding_3p_+_-1923	Y54E10A.2_WBcoding_3p_+_-23871	NA	NA	NA	NA	NA	NA	NA	NA	NA	NA	NA	NA	Y54E10A.3_AGmRNA_3p_+_-1579	RIT1M.1607_AGncRNA_3p_-_+3788	Y54E10A.2_AGmRNA_3p_+_-24397	NA	NA	NA	NA
I 3237195	I	3236692	3237961	.	0	.	3.42029	55.7656	53.8842	3237195	AG1201	RIT1M.1607_AGncRNA_3p_-_-1711	Y54E10A.2_WBcoding_3p_+_-18372	NA	NA	NA	NA	NA	NA	NA	NA	NA	NA	NA	NA	RIT1M.1607_AGncRNA_3p_-_-1711	Y54E10A.2_AGmRNA_3p_+_-18898	NA	NA	NA	NA
I 3240207	I	3238102	3241203	.	0	.	3.22567	48.8954	47.3539	3240207	CDS	Y54E10A.2_WBcoding_3p_+_-15360	Y54E10A.2_WBcoding_3p_+_-15360	NA	NA	NA	NA	NA	NA	NA	NA	NA	NA	NA	NA	Y54E10A.2_AGmRNA_3p_+_-15886	NA	NA	NA	NA
I 3242342	I	3241907	3243496	.	0	.	2.90594	38.0242	36.8008	3242342	CDS	Y54E10A.2_WBcoding_3p_+_-13225	Y54E10A.2_WBcoding_3p_+_-13225	NA	NA	NA	NA	NA	NA	NA	NA	NA	NA	NA	NA	Y54E10A.2_AGmRNA_3p_+_-13751	NA	NA	NA	NA
I 3244807	I	3244276	3246042	.	0	.	2.54143	27.3392	26.3134	3244807	AG1201	Y54E10A.16_AGmRNA_3p_-_-654	Y54E10A.16_WBcoding_3p_-_-655	Y54E10A.2_WBcoding_3p_+_-10760	NA	NA	NA	NA	NA	NA	NA	NA	NA	NA	NA	NA	Y54E10A.16_AGmRNA_3p_-_-654	Y54E10A.2_AGmRNA_3p_+_-11286	NA	NA	NA	NA
I 3254291	I	3252968	3254720	.	0	.	2.25419	21.6297	20.6831	3254291	CDS	Y54E10A.2_WBcoding_3p_+_-1276	Y54E10A.2_WBcoding_3p_+_-1276	NA	NA	NA	NA	NA	NA	NA	NA	NA	NA	NA	NA	Y54E10A.2_AGmRNA_3p_+_-1802	NA	NA	NA	NA
I 3264689	I	3263723	3266083	.	0	.	3.6439	65.4487	62.8015	3264689	AG1201	Y44E3B.2_AGmRNA_3p_+_+425	Y44E3B.1_WBcoding_3p_-_-431	Y44E3B.2_WBcoding_3p_+_+433	NA	NA	NA	NA	NA	NA	NA	NA	NA	NA	NA	NA	Y44E3B.2_AGmRNA_3p_+_+425	Y44E3B.1_AGmRNA_3p_-_-472	NA	NA	NA	NA
I 3268154	I	3266910	3269303	.	0	.	3.82343	71.5927	68.1178	3268154	AG1201	W01B11.3_AGmRNA_3p_+_-967	W01B11.3_WBcoding_3p_+_-996	NA	NA	NA	NA	NA	NA	NA	NA	NA	NA	NA	NA	W01B11.3_AGmRNA_3p_+_-967	NA	NA	NA	NA
I 3269700	I	3269469	3269871	.	0	.	2.20021	21.0269	20.0861	3269700	CDS	W01B11.5_WBcoding_3p_-_-295	W01B11.5_WBcoding_3p_-_-295	NA	NA	NA	NA	NA	NA	NA	NA	NA	NA	NA	NA	W01B11.5_AGmRNA_3p_-_-316	RIT1P.1549_AGncRNA_3p_+_-1464	NA	NA	NA	NA
I 3302240	I	3302206	3302366	.	0	.	1.50741	4.77357	4.06253	3302240	CDS	Y44E3A.2_WBcoding_3p_-_-146	Y44E3A.2_WBcoding_3p_-_-146	NA	NA	NA	NA	NA	NA	NA	NA	NA	NA	NA	NA	Y44E3A.2_AGmRNA_3p_-_-876	NA	NA	NA	NA
I 3303144	I	3302554	3303412	.	0	.	2.11356	15.6725	14.8048	3303144	CDS	Y44E3A.2_WBcoding_3p_-_-1050	Y44E3A.2_WBcoding_3p_-_-1050	NA	NA	NA	NA	NA	NA	NA	NA	NA	NA	NA	NA	Y44E3A.2_AGmRNA_3p_-_-1780	NA	NA	NA	NA
I 3303993	I	3303818	3304388	.	0	.	1.91263	12.2839	11.4608	3303993	CDS	Y44E3A.2_WBcoding_3p_-_-1899	Y44E3A.2_WBcoding_3p_-_-1899	NA	NA	NA	NA	NA	NA	NA	NA	NA	NA	NA	NA	Y44E3A.2_AGmRNA_3p_-_-2629	NA	NA	NA	NA
I 3306042	I	3304971	3306391	.	0	.	2.41939	23.3098	22.3376	3306042	CDS	Y44E3A.2_WBcoding_3p_-_-3948	Y44E3A.2_WBcoding_3p_-_-3948	NA	NA	NA	NA	NA	NA	NA	NA	NA	NA	NA	NA	Y44E3A.2_AGmRNA_3p_-_-4678	NA	NA	NA	NA
I 3318221	I	3317626	3318638	.	0	.	3.30908	52.0267	50.3528	3318221	CDS	Y44E3A.3_WBcoding_3p_-_-241	Y44E3A.3_WBcoding_3p_-_-241	NA	NA	NA	NA	NA	NA	NA	NA	NA	NA	NA	NA	Y44E3A.3_AGmRNA_3p_-_-268	NA	NA	NA	NA
I 3319926	I	3319502	3320537	.	0	.	3.21304	49.7283	48.1613	3319926	AG1201	Y44E3A.3_AGmRNA_3p_-_-1973	NA	NA	NA	NA	NA	NA	NA	NA	NA	NA	NA	NA	Y44E3A.3_AGmRNA_3p_-_-1973	NA	NA	NA	NA
I 3322199	I	3320638	3322789	.	0	.	3.67051	65.7854	63.0953	3322199	CDS	Y44E3A.4_WBcoding_3p_-_-1276	Y44E3A.4_WBcoding_3p_-_-1276	NA	NA	NA	NA	NA	NA	NA	NA	NA	NA	NA	NA	Y44E3A.3_AGmRNA_3p_-_-4246	NA	NA	NA	NA
I 3323728	I	3323032	3324872	.	0	.	3.40639	55.2259	53.3754	3323728	CDS	Y44E3A.4_WBcoding_3p_-_-2805	Y44E3A.4_WBcoding_3p_-_-2805	NA	NA	NA	NA	NA	NA	NA	NA	NA	NA	NA	NA	Y44E3A.3_AGmRNA_3p_-_-5775	NA	NA	NA	NA
I 3326630	I	3325006	3327180	.	0	.	3.43419	56.3071	54.3941	3326630	CDS	Y44E3A.4_WBcoding_3p_-_-5707	Y44E3A.4_WBcoding_3p_-_-5707	NA	NA	NA	NA	NA	NA	NA	NA	NA	NA	NA	NA	Y44E3A.3_AGmRNA_3p_-_-8677	NA	NA	NA	NA
I 3328811	I	3327291	3330034	.	0	.	3.61491	63.5096	61.0519	3328811	CDS	Y44E3A.4_WBcoding_3p_-_-7888	Y44E3A.4_WBcoding_3p_-_-7888	NA	NA	NA	NA	NA	NA	NA	NA	NA	NA	NA	NA	Y44E3A.3_AGmRNA_3p_-_-10858	NA	NA	NA	NA
I 3340675	I	3339634	3341160	.	0	.	2.93374	38.9713	37.7272	3340675	AG1201	Y44E3A.6_AGmRNA_3p_-_-256	Y44E3A.1_WBcoding_3p_+_+629	Y44E3A.6_WBcoding_3p_-_-650	NA	NA	NA	NA	NA	NA	NA	NA	NA	NA	NA	NA	Y44E3A.6_AGmRNA_3p_-_-256	Y44E3A.1_AGmRNA_3p_+_+443	NA	NA	NA	NA
I 3342475	I	3341252	3342963	.	0	.	3.72612	67.51	64.5816	3342475	AG1201	Y44E3A.6_AGmRNA_3p_-_-2056	Y44E3A.6_WBcoding_3p_-_-2450	NA	NA	NA	NA	NA	NA	NA	NA	NA	NA	NA	NA	Y44E3A.6_AGmRNA_3p_-_-2056	NA	NA	NA	NA
I 3344684	I	3343135	3349963	.	0	.	3.80953	71.0045	67.6155	3344684	AG1201	Y44E3A.6_AGmRNA_3p_-_-4265	Y44E3A.6_WBcoding_3p_-_-4659	NA	NA	NA	NA	NA	NA	NA	NA	NA	NA	NA	NA	Y44E3A.6_AGmRNA_3p_-_-4265	NA	NA	NA	NA
I 3377941	I	3377669	3378180	.	0	.	2.14136	16.347	15.4706	3377941	CDS	W05F2.4_WBcoding_3p_-_-3159	W05F2.4_WBcoding_3p_-_-3159	NA	NA	NA	NA	NA	NA	NA	NA	NA	NA	NA	NA	W05F2.4_AGmRNA_3p_-_-3180	NA	NA	NA	NA
I 3378914	I	3378875	3379039	.	0	.	1.47234	4.75562	4.0447	3378914	CDS	W05F2.4_WBcoding_3p_-_-4132	W05F2.4_WBcoding_3p_-_-4132	NA	NA	NA	NA	NA	NA	NA	NA	NA	NA	NA	NA	W05F2.4_AGmRNA_3p_-_-4153	NA	NA	NA	NA
I 3411568	I	3411024	3411911	.	0	.	2.22477	18.4391	17.532	3411568	ncRNA	anr-45_WBanr_3p_-_-1221	K03E5.3_WBcoding_3p_+_-3504	NA	NA	NA	NA	anr-45_WBanr_3p_-_-1221	NA	NA	NA	NA	NA	NA	NA	NA	K03E5.3_AGmRNA_3p_+_-3534	RIT1M.413_AGmRNA_3p_-_-3618	NA	NA	NA	NA
I 3413237	I	3412943	3413906	.	0	.	2.85033	36.1559	34.9711	3413237	CDS	K03E5.3_WBcoding_3p_+_-1835	K03E5.3_WBcoding_3p_+_-1835	NA	NA	NA	NA	NA	NA	NA	NA	NA	NA	NA	NA	K03E5.3_AGmRNA_3p_+_-1865	NA	NA	NA	NA
I 3414885	I	3414382	3415244	.	0	.	2.98128	41.8259	40.5137	3414885	CDS	K03E5.3_WBcoding_3p_+_-187	K03E5.3_WBcoding_3p_+_-187	NA	NA	NA	NA	NA	NA	NA	NA	NA	NA	NA	NA	K03E5.3_AGmRNA_3p_+_-217	NA	NA	NA	NA
I 3435370	I	3432818	3436525	.	0	.	3.5176	59.5941	57.464	3435370	CDS	K03E5.1_WBcoding_3p_+_+2161	K03E5.1_WBcoding_3p_+_+2161	Y47G6A.12_WBcoding_3p_-_-2211	NA	NA	NA	NA	NA	NA	NA	NA	NA	NA	NA	NA	K03E5.1_AGmRNA_3p_+_+2161	Y47G6A.12_AGmRNA_3p_-_-2210	NA	NA	NA	NA
I 3437436	I	3436811	3438515	.	0	.	3.33688	53.0857	51.3473	3437436	AG1201	Y47G6A.12_AGmRNA_3p_-_-4276	Y47G6A.12_WBcoding_3p_-_-4277	NA	NA	NA	NA	NA	NA	NA	NA	NA	NA	NA	NA	Y47G6A.12_AGmRNA_3p_-_-4276	NA	NA	NA	NA
I 3439683	I	3439567	3439827	.	0	.	1.68937	7.7265	6.96983	3439683	CDS	Y47G6A.13_WBcoding_3p_-_-311	Y47G6A.13_WBcoding_3p_-_-311	Y47G6A.28_WBcoding_3p_+_-9496	NA	NA	NA	NA	NA	NA	NA	NA	NA	NA	NA	NA	Y47G6A.13_AGmRNA_3p_-_-311	Y47G6A.28_AGmRNA_3p_+_-9458	NA	NA	NA	NA
I 3444417	I	3444340	3444548	.	0	.	1.5714	5.26744	4.54662	3444417	AG1201	Y47G6A.28_AGmRNA_3p_+_-4724	Y47G6A.28_WBcoding_3p_+_-4762	NA	NA	NA	NA	NA	NA	NA	NA	NA	NA	NA	NA	Y47G6A.28_AGmRNA_3p_+_-4724	Y47G6A.13_AGmRNA_3p_-_-5045	NA	NA	NA	NA
I 3444796	I	3444707	3444941	.	0	.	1.82163	9.59574	8.81043	3444796	AG1201	Y47G6A.28_AGmRNA_3p_+_-4345	Y47G6A.28_WBcoding_3p_+_-4383	NA	NA	NA	NA	NA	NA	NA	NA	NA	NA	NA	NA	Y47G6A.28_AGmRNA_3p_+_-4345	Y47G6A.13_AGmRNA_3p_-_-5424	NA	NA	NA	NA
I 3445556	I	3445450	3445954	.	0	.	1.99033	13.7397	12.8969	3445556	AG1201	Y47G6A.28_AGmRNA_3p_+_-3585	Y47G6A.28_WBcoding_3p_+_-3623	NA	NA	NA	NA	NA	NA	NA	NA	NA	NA	NA	NA	Y47G6A.28_AGmRNA_3p_+_-3585	NA	NA	NA	NA
I 3446984	I	3446972	3447165	.	0	.	1.47409	4.09163	3.39391	3446984	AG1201	Y47G6A.28_AGmRNA_3p_+_-2157	Y47G6A.28_WBcoding_3p_+_-2195	NA	NA	NA	NA	NA	NA	NA	NA	NA	NA	NA	NA	Y47G6A.28_AGmRNA_3p_+_-2157	NA	NA	NA	NA
I 3447871	I	3447666	3447974	.	0	.	1.98844	12.7839	11.9533	3447871	AG1201	Y47G6A.28_AGmRNA_3p_+_-1270	Y47G6A.28_WBcoding_3p_+_-1308	NA	NA	NA	NA	NA	NA	NA	NA	NA	NA	NA	NA	Y47G6A.28_AGmRNA_3p_+_-1270	NA	NA	NA	NA
I 3450664	I	3450527	3450832	.	0	.	2.32208	20.631	19.6953	3450664	CDS	Y47G6A.11_WBcoding_3p_+_-11509	Y47G6A.11_WBcoding_3p_+_-11509	NA	NA	NA	NA	NA	NA	NA	NA	NA	NA	NA	NA	Y47G6A.11_AGmRNA_3p_+_-11514	NA	NA	NA	NA
I 3451797	I	3451622	3451901	.	0	.	1.82163	9.59574	8.81043	3451797	CDS	Y47G6A.11_WBcoding_3p_+_-10376	Y47G6A.11_WBcoding_3p_+_-10376	NA	NA	NA	NA	NA	NA	NA	NA	NA	NA	NA	NA	Y47G6A.11_AGmRNA_3p_+_-10381	NA	NA	NA	NA
I 3452502	I	3452023	3452795	.	0	.	1.7753	9.43226	8.6504	3452502	CDS	Y47G6A.11_WBcoding_3p_+_-9671	Y47G6A.11_WBcoding_3p_+_-9671	NA	NA	NA	NA	NA	NA	NA	NA	NA	NA	NA	NA	Y47G6A.11_AGmRNA_3p_+_-9676	NA	NA	NA	NA
I 3455347	I	3455043	3455798	.	0	.	2.04405	14.0376	13.1909	3455347	CDS	Y47G6A.11_WBcoding_3p_+_-6826	Y47G6A.11_WBcoding_3p_+_-6826	NA	NA	NA	NA	NA	NA	NA	NA	NA	NA	NA	NA	Y47G6A.11_AGmRNA_3p_+_-6831	NA	NA	NA	NA
I 3458822	I	3458552	3459070	.	0	.	1.95243	12.3159	11.4927	3458822	CDS	Y47G6A.11_WBcoding_3p_+_-3351	Y47G6A.11_WBcoding_3p_+_-3351	NA	NA	NA	NA	NA	NA	NA	NA	NA	NA	NA	NA	Y47G6A.11_AGmRNA_3p_+_-3356	NA	NA	NA	NA
I 3461066	I	3460844	3461161	.	0	.	1.80502	9.38072	8.59896	3461066	CDS	Y47G6A.11_WBcoding_3p_+_-1107	Y47G6A.11_WBcoding_3p_+_-1107	NA	NA	NA	NA	NA	NA	NA	NA	NA	NA	NA	NA	Y47G6A.11_AGmRNA_3p_+_-1112	NA	NA	NA	NA
I 3461918	I	3461583	3462554	.	0	.	2.01634	14.362	13.511	3461918	CDS	Y47G6A.11_WBcoding_3p_+_-255	Y47G6A.11_WBcoding_3p_+_-255	Y47G6A.14_WBcoding_3p_-_+356	NA	NA	NA	NA	NA	NA	NA	NA	NA	NA	NA	NA	Y47G6A.14_AGmRNA_3p_-_+260	Y47G6A.11_AGmRNA_3p_+_-260	NA	NA	NA	NA
I 3462744	I	3462636	3462955	.	0	.	1.89113	10.7098	9.90644	3462744	CDS	Y47G6A.14_WBcoding_3p_-_-470	Y47G6A.14_WBcoding_3p_-_-470	NA	NA	NA	NA	NA	NA	NA	NA	NA	NA	NA	NA	Y47G6A.14_AGmRNA_3p_-_-566	NA	NA	NA	NA
I 3467453	I	3466931	3468574	.	0	.	3.32881	54.4612	52.6612	3467453	CDS	Y47G6A.14_WBcoding_3p_-_-5179	Y47G6A.14_WBcoding_3p_-_-5179	Y47G6A.10_WBcoding_3p_+_-10520	NA	NA	NA	NA	NA	NA	NA	NA	NA	NA	NA	NA	Y47G6A.10_AGmRNA_3p_+_-10900	NA	NA	NA	NA
I 3470986	I	3468673	3474521	.	0	.	3.68746	67.695	64.7523	3470986	AG1201	Y47G6A.15_AGmRNA_3p_-_+1576	Y47G6A.15_WBcoding_3p_-_+1978	Y47G6A.10_WBcoding_3p_+_-6987	NA	NA	NA	NA	NA	NA	NA	NA	NA	NA	NA	NA	Y47G6A.15_AGmRNA_3p_-_+1576	Y47G6A.10_AGmRNA_3p_+_-7367	NA	NA	NA	NA
I 3475204	I	3475088	3475270	.	0	.	1.86333	10.1462	9.35041	3475204	CDS	Y47G6A.15_WBcoding_3p_-_-2240	Y47G6A.15_WBcoding_3p_-_-2240	Y47G6A.10_WBcoding_3p_+_-2769	NA	NA	NA	NA	NA	NA	NA	NA	NA	NA	NA	NA	Y47G6A.15_AGmRNA_3p_-_-2642	Y47G6A.10_AGmRNA_3p_+_-3149	NA	NA	NA	NA
I 3475739	I	3475636	3475785	.	0	.	1.5297	4.66198	3.95144	3475739	CDS	Y47G6A.10_WBcoding_3p_+_-2234	Y47G6A.10_WBcoding_3p_+_-2234	Y47G6A.15_WBcoding_3p_-_-2775	NA	NA	NA	NA	NA	NA	NA	NA	NA	NA	NA	NA	Y47G6A.10_AGmRNA_3p_+_-2614	Y47G6A.15_AGmRNA_3p_-_-3177	NA	NA	NA	NA
I 3477756	I	3476072	3478341	.	0	.	2.90594	38.0242	36.8008	3477756	CDS	Y47G6A.10_WBcoding_3p_+_-217	Y47G6A.10_WBcoding_3p_+_-217	Y47G6A.15_WBcoding_3p_-_-4792	NA	NA	NA	NA	NA	NA	NA	NA	NA	NA	NA	NA	Y47G6A.10_AGmRNA_3p_+_-597	Y47G6A.15_AGmRNA_3p_-_-5194	NA	NA	NA	NA
I 3479411	I	3478689	3481553	.	0	.	3.33688	53.0857	51.3473	3479411	AG1201	Y47G6A.9_AGmRNA_3p_+_-2029	Y47G6A.9_WBcoding_3p_+_-2030	NA	NA	NA	NA	NA	NA	NA	NA	NA	NA	NA	NA	Y47G6A.9_AGmRNA_3p_+_-2029	NA	NA	NA	NA
I 3482975	I	3481792	3483554	.	0	.	3.30014	57.2448	55.2863	3482975	CDS	Y47G6A.8_WBcoding_3p_+_-1527	Y47G6A.8_WBcoding_3p_+_-1527	NA	NA	NA	NA	NA	NA	NA	NA	NA	NA	NA	NA	Y47G6A.8_AGmRNA_3p_+_-1529	NA	NA	NA	NA
I 3484089	I	3483746	3484578	.	0	.	2.83643	35.6943	34.5185	3484089	CDS	Y47G6A.8_WBcoding_3p_+_-413	Y47G6A.8_WBcoding_3p_+_-413	NA	NA	NA	NA	NA	NA	NA	NA	NA	NA	NA	NA	Y47G6A.8_AGmRNA_3p_+_-415	NA	NA	NA	NA
I 3505241	I	3502996	3506934	.	0	.	3.50733	62.5828	60.2195	3505241	CDS	Y47G6A.7_WBcoding_3p_+_-3186	Y47G6A.7_WBcoding_3p_+_-3186	NA	NA	NA	NA	NA	NA	NA	NA	NA	NA	NA	NA	Y47G6A.7_AGmRNA_3p_+_-3277	NA	NA	NA	NA
I 3510566	I	3508766	3511623	.	0	.	3.05909	45.3137	43.9049	3510566	CDS	Y47G6A.18_WBcoding_3p_-_-1928	Y47G6A.18_WBcoding_3p_-_-1928	NA	NA	NA	NA	NA	NA	NA	NA	NA	NA	NA	NA	Y47G6A.18_AGmRNA_3p_-_-2165	NA	NA	NA	NA
I 3512664	I	3511738	3512913	.	0	.	2.03027	13.8188	12.9758	3512664	CDS	Y47G6A.18_WBcoding_3p_-_-4026	Y47G6A.18_WBcoding_3p_-_-4026	NA	NA	NA	NA	NA	NA	NA	NA	NA	NA	NA	NA	Y47G6A.18_AGmRNA_3p_-_-4263	NA	NA	NA	NA
I 3518072	I	3516523	3519124	.	0	.	3.28127	50.9753	49.3488	3518072	CDS	Y47G6A.6_WBcoding_3p_+_-5318	Y47G6A.6_WBcoding_3p_+_-5318	NA	NA	NA	NA	NA	NA	NA	NA	NA	NA	NA	NA	Y47G6A.6_AGmRNA_3p_+_-5321	NA	NA	NA	NA
I 3519629	I	3519218	3521964	.	0	.	3.74002	68.0882	65.0877	3519629	CDS	Y47G6A.6_WBcoding_3p_+_-3761	Y47G6A.6_WBcoding_3p_+_-3761	NA	NA	NA	NA	NA	NA	NA	NA	NA	NA	NA	NA	Y47G6A.6_AGmRNA_3p_+_-3764	NA	NA	NA	NA
I 3523150	I	3522234	3523313	.	0	.	2.76692	33.4192	32.286	3523150	CDS	Y47G6A.6_WBcoding_3p_+_-240	Y47G6A.6_WBcoding_3p_+_-240	NA	NA	NA	NA	NA	NA	NA	NA	NA	NA	NA	NA	Y47G6A.6_AGmRNA_3p_+_-243	NA	NA	NA	NA
I 3527951	I	3527812	3528068	.	0	.	1.7741	8.78307	8.01167	3527951	AG1201	Y47G6A.30_AGmRNA_3p_-_-4578	Y47G6A.19_WBcoding_3p_-_-4614	NA	NA	NA	NA	NA	NA	NA	NA	NA	NA	NA	NA	Y47G6A.30_AGmRNA_3p_-_-4578	NA	NA	NA	NA
I 3535289	I	3534950	3535471	.	0	.	1.83553	9.86931	9.08019	3535289	CDS	Y47G6A.5_WBcoding_3p_+_-3870	Y47G6A.5_WBcoding_3p_+_-3870	NA	NA	NA	NA	NA	NA	NA	NA	NA	NA	NA	NA	Y47G6A.5_AGmRNA_3p_+_-4283	NA	NA	NA	NA
I 3535716	I	3535576	3536683	.	0	.	2.01625	13.4046	12.5659	3535716	CDS	Y47G6A.5_WBcoding_3p_+_-3443	Y47G6A.5_WBcoding_3p_+_-3443	NA	NA	NA	NA	NA	NA	NA	NA	NA	NA	NA	NA	Y47G6A.5_AGmRNA_3p_+_-3856	NA	NA	NA	NA
I 3537305	I	3536944	3537646	.	0	.	2.14136	16.347	15.4706	3537305	CDS	Y47G6A.5_WBcoding_3p_+_-1854	Y47G6A.5_WBcoding_3p_+_-1854	NA	NA	NA	NA	NA	NA	NA	NA	NA	NA	NA	NA	Y47G6A.5_AGmRNA_3p_+_-2267	NA	NA	NA	NA
I 3538811	I	3538437	3539074	.	0	.	2.24155	18.7293	17.8212	3538811	CDS	Y47G6A.20_WBcoding_3p_-_+235	Y47G6A.20_WBcoding_3p_-_+235	Y47G6A.5_WBcoding_3p_+_-348	NA	NA	NA	NA	NA	NA	NA	NA	NA	NA	NA	NA	Y47G6A.5_AGmRNA_3p_+_-761	NA	NA	NA	NA
I 3541840	I	3539406	3542549	.	0	.	3.82343	71.5927	68.1178	3541840	AG1201	Y47G6A.5_AGmRNA_3p_+_+2268	Y47G6A.20_WBcoding_3p_-_-2794	NA	NA	NA	NA	NA	NA	NA	NA	NA	NA	NA	NA	Y47G6A.5_AGmRNA_3p_+_+2268	Y47G6A.20_AGmRNA_3p_-_-2283	NA	NA	NA	NA
I 3542729	I	3542644	3542798	.	0	.	1.73822	8.02533	7.26208	3542729	AG1201	Y47G6A.20_AGmRNA_3p_-_-3172	Y47G6A.20_WBcoding_3p_-_-3683	NA	NA	NA	NA	NA	NA	NA	NA	NA	NA	NA	NA	Y47G6A.20_AGmRNA_3p_-_-3172	NA	NA	NA	NA
I 3543074	I	3542922	3543238	.	0	.	2.93374	38.9713	37.7272	3543074	AG1201	Y47G6A.20_AGmRNA_3p_-_-3517	Y47G6A.20_WBcoding_3p_-_-4028	NA	NA	NA	NA	NA	NA	NA	NA	NA	NA	NA	NA	Y47G6A.20_AGmRNA_3p_-_-3517	NA	NA	NA	NA
I 3546409	I	3543336	3547011	.	0	.	3.55605	63.7058	61.2354	3546409	AG1201	Y47G6A.20_AGmRNA_3p_-_-6852	Y47G6A.20_WBcoding_3p_-_-7363	NA	NA	NA	NA	NA	NA	NA	NA	NA	NA	NA	NA	Y47G6A.20_AGmRNA_3p_-_-6852	NA	NA	NA	NA
I 3548481	I	3547157	3552380	.	0	.	3.44693	60.9356	58.7133	3548481	AG1201	Y47G6A.4_AGmRNA_3p_+_-3465	Y47G6A.21_WBcoding_3p_-_+3473	Y47G6A.4_WBcoding_3p_+_-3534	NA	NA	NA	NA	NA	NA	NA	NA	NA	NA	NA	NA	Y47G6A.4_AGmRNA_3p_+_-3465	Y47G6A.21_AGmRNA_3p_-_+3475	NA	NA	NA	NA
I 3556740	I	3556625	3556869	.	0	.	2.5028	25.7061	24.6998	3556740	ncRNA	Y47G6A.27_WBps_3p_+_-663	Y47G6A.21_WBcoding_3p_-_-4786	NA	NA	NA	NA	Y47G6A.27_WBps_3p_+_-663	NA	NA	NA	NA	NA	NA	NA	NA	Y47G6A.27_AGmRNA_3p_+_-766	Y47G6A.21_AGmRNA_3p_-_-4784	NA	NA	NA	NA
I 3558092	I	3557628	3559246	.	0	.	2.89203	37.5539	36.3406	3558092	AG1201	Y47G6A.21_AGmRNA_3p_-_-6136	Y47G6A.21_WBcoding_3p_-_-6138	NA	NA	NA	NA	NA	NA	NA	NA	NA	NA	NA	NA	Y47G6A.21_AGmRNA_3p_-_-6136	NA	NA	NA	NA
I 3559692	I	3559350	3559838	.	0	.	2.41939	23.3098	22.3376	3559692	AG1201	Y47G6A.22_AGmRNA_3p_-_+141	Y47G6A.21_WBcoding_3p_-_-7738	NA	NA	NA	NA	NA	NA	NA	NA	NA	NA	NA	NA	Y47G6A.22_AGmRNA_3p_-_+141	Y47G6A.21_AGmRNA_3p_-_-7736	NA	NA	NA	NA
I 3560128	I	3559953	3560330	.	0	.	2.00234	13.0927	12.258	3560128	CDS	Y47G6A.22_WBcoding_3p_-_-208	Y47G6A.22_WBcoding_3p_-_-208	NA	NA	NA	NA	NA	NA	NA	NA	NA	NA	NA	NA	Y47G6A.22_AGmRNA_3p_-_-295	NA	NA	NA	NA
I 3561288	I	3560488	3561701	.	0	.	2.72522	32.0811	30.971	3561288	CDS	Y47G6A.22_WBcoding_3p_-_-1368	Y47G6A.22_WBcoding_3p_-_-1368	NA	NA	NA	NA	NA	NA	NA	NA	NA	NA	NA	NA	Y47G6A.22_AGmRNA_3p_-_-1455	NA	NA	NA	NA
I 3562294	I	3562078	3562647	.	0	.	1.86333	10.1462	9.35041	3562294	CDS	Y47G6A.22_WBcoding_3p_-_-2374	Y47G6A.22_WBcoding_3p_-_-2374	NA	NA	NA	NA	NA	NA	NA	NA	NA	NA	NA	NA	Y47G6A.22_AGmRNA_3p_-_-2461	NA	NA	NA	NA
I 3564724	I	3564474	3564927	.	0	.	2.03015	13.7196	12.8769	3564724	CDS	Y47G6A.33_WBcoding_3p_+_-345	Y47G6A.33_WBcoding_3p_+_-345	NA	NA	NA	NA	NA	NA	NA	NA	NA	NA	NA	NA	Y47G6A.33_AGmRNA_3p_+_-349	NA	NA	NA	NA
I 3568581	I	3567796	3569181	.	0	.	3.14226	45.8337	44.3999	3568581	AG1201	Y47G6A.23_AGmRNA_3p_-_-3335	Y47G6A.23_WBcoding_3p_-_-3538	NA	NA	NA	NA	NA	NA	NA	NA	NA	NA	NA	NA	Y47G6A.23_AGmRNA_3p_-_-3335	NA	NA	NA	NA
I 3572372	I	3569296	3573925	.	0	.	3.72612	67.51	64.5816	3572372	AG1201	Y47G6A.23_AGmRNA_3p_-_-7126	Y47G6A.23_WBcoding_3p_-_-7329	NA	NA	NA	NA	NA	NA	NA	NA	NA	NA	NA	NA	Y47G6A.23_AGmRNA_3p_-_-7126	NA	NA	NA	NA
I 3574672	I	3574337	3575656	.	0	.	3.65661	65.2139	62.5842	3574672	AG1201	Y47G6A.23_AGmRNA_3p_-_-9426	Y47G6A.23_WBcoding_3p_-_-9629	NA	NA	NA	NA	NA	NA	NA	NA	NA	NA	NA	NA	Y47G6A.23_AGmRNA_3p_-_-9426	NA	NA	NA	NA
I 3577341	I	3575907	3577866	.	0	.	3.11678	54.0017	52.2272	3577341	AG1201	Y47G6A.23_AGmRNA_3p_-_-12095	Y47G6A.23_WBcoding_3p_-_-12298	NA	NA	NA	NA	NA	NA	NA	NA	NA	NA	NA	NA	Y47G6A.23_AGmRNA_3p_-_-12095	NA	NA	NA	NA
I 3579306	I	3578066	3595427	.	0	.	3.85123	72.7739	69.1124	3579306	CDS	Y47G6A.29_WBcoding_3p_-_-611	Y47G6A.29_WBcoding_3p_-_-611	Y47G6A.23_WBcoding_3p_-_-14263	NA	NA	NA	NA	NA	NA	NA	NA	NA	NA	NA	NA	Y47G6A.23_AGmRNA_3p_-_-14060	NA	NA	NA	NA
I 3596196	I	3595562	3596537	.	0	.	3.32298	52.5553	50.856	3596196	CDS	Y47G6A.29_WBcoding_3p_-_-17501	Y47G6A.29_WBcoding_3p_-_-17501	NA	NA	NA	NA	NA	NA	NA	NA	NA	NA	NA	NA	Y47G6A.23_AGmRNA_3p_-_-30950	NA	NA	NA	NA
I 3598818	I	3596616	3600824	.	0	.	3.43419	56.3071	54.3941	3598818	AG1201	Y47G6A.3_AGmRNA_3p_+_-4093	Y47G6A.29_WBcoding_3p_-_-20123	NA	NA	NA	NA	NA	NA	NA	NA	NA	NA	NA	NA	Y47G6A.3_AGmRNA_3p_+_-4093	Y47G6A.23_AGmRNA_3p_-_-33572	NA	NA	NA	NA
I 3604776	I	3604699	3604994	.	0	.	1.97454	12.4781	11.6515	3604776	AG1201	Y47G6A.24_AGmRNA_3p_-_-255	Y47G6A.24_WBcoding_3p_-_-259	NA	NA	NA	NA	NA	NA	NA	NA	NA	NA	NA	NA	Y47G6A.24_AGmRNA_3p_-_-255	NA	NA	NA	NA
I 3606603	I	3606229	3607179	.	0	.	2.73912	32.5249	31.4071	3606603	CDS	Y47G6A.25_WBcoding_3p_-_-190	Y47G6A.25_WBcoding_3p_-_-190	NA	NA	NA	NA	NA	NA	NA	NA	NA	NA	NA	NA	Y47G6A.25_AGmRNA_3p_-_-435	NA	NA	NA	NA
I 3630690	I	3630071	3630878	.	0	.	2.00552	13.7084	12.8688	3630690	CDS	T28F2.3_WBcoding_3p_+_-57	T28F2.3_WBcoding_3p_+_-57	NA	NA	NA	NA	NA	NA	NA	NA	NA	NA	NA	NA	T28F2.3_AGmRNA_3p_+_-388	NA	NA	NA	NA
I 3633851	I	3631160	3634444	.	0	.	3.61491	63.5096	61.0519	3633851	CDS	T28F2.4_WBcoding_3p_-_-2758	T28F2.4_WBcoding_3p_-_-2758	NA	NA	NA	NA	NA	NA	NA	NA	NA	NA	NA	NA	T28F2.4_AGmRNA_3p_-_-2862	NA	NA	NA	NA
I 3635367	I	3634954	3635758	.	0	.	2.78082	33.8698	32.7283	3635367	CDS	T28F2.4_WBcoding_3p_-_-4274	T28F2.4_WBcoding_3p_-_-4274	NA	NA	NA	NA	NA	NA	NA	NA	NA	NA	NA	NA	T28F2.4_AGmRNA_3p_-_-4378	NA	NA	NA	NA
I 3638418	I	3637583	3638902	.	0	.	2.61401	28.6144	27.5604	3638418	CDS	T28F2.2_WBcoding_3p_+_-404	T28F2.2_WBcoding_3p_+_-404	NA	NA	NA	NA	T28F2.t1_WBtRNA_3p_-_+437	NA	NA	NA	NA	NA	NA	NA	NA	T28F2.2_AGmRNA_3p_+_-421	NA	NA	NA	NA
I 3643015	I	3641977	3644197	.	0	.	2.5445	26.9379	25.9137	3643015	CDS	T28F2.5_WBcoding_3p_-_-1307	T28F2.5_WBcoding_3p_-_-1307	NA	NA	NA	NA	NA	NA	NA	NA	NA	NA	NA	NA	T28F2.5_AGmRNA_3p_-_-1360	NA	NA	NA	NA
I 3644959	I	3644815	3645136	.	0	.	1.82163	9.59574	8.81043	3644959	CDS	T28F2.5_WBcoding_3p_-_-3251	T28F2.5_WBcoding_3p_-_-3251	NA	NA	NA	NA	NA	NA	NA	NA	NA	NA	NA	NA	T28F2.5_AGmRNA_3p_-_-3304	NA	NA	NA	NA
I 3655164	I	3655035	3655216	.	0	.	1.71042	7.52953	6.77352	3655164	AG1201	gT28F2.8_AGmRNA_3p_+_-104	T28F2.8_WBcoding_3p_+_-168	NA	NA	NA	NA	NA	NA	NA	NA	NA	NA	NA	NA	gT28F2.8_AGmRNA_3p_+_-104	T28F2.8_AGmRNA_3p_+_-164	NA	NA	NA	NA
I 3656019	I	3655637	3656654	.	0	.	1.9075	11.1997	10.3919	3656019	CDS	T28F2.7_WBcoding_3p_-_-463	T28F2.7_WBcoding_3p_-_-463	NA	NA	NA	NA	NA	NA	NA	NA	NA	NA	NA	NA	T28F2.7_AGmRNA_3p_-_-463	NA	NA	NA	NA
I 3657872	I	3657808	3658038	.	0	.	1.62701	6.12803	5.39334	3657872	CDS	T28F2.7_WBcoding_3p_-_-2316	T28F2.7_WBcoding_3p_-_-2316	NA	NA	NA	NA	NA	NA	NA	NA	NA	NA	NA	NA	T28F2.7_AGmRNA_3p_-_-2316	NA	NA	NA	NA
I 3667265	I	3667048	3667334	.	0	.	1.61284	7.40852	6.65569	3667265	CDS	D1037.2_WBcoding_3p_-_-138	D1037.2_WBcoding_3p_-_-138	NA	NA	NA	NA	NA	NA	NA	NA	NA	NA	NA	NA	D1037.2_AGmRNA_3p_-_-774	NA	NA	NA	NA
I 3668301	I	3668177	3668722	.	0	.	2.00385	16.8496	15.9682	3668301	CDS	D1037.2_WBcoding_3p_-_-1174	D1037.2_WBcoding_3p_-_-1174	NA	NA	NA	NA	NA	NA	NA	NA	NA	NA	NA	NA	D1037.2_AGmRNA_3p_-_-1810	NA	NA	NA	NA
I 3669206	I	3668869	3669595	.	0	.	1.63269	7.82272	7.06296	3669206	CDS	D1037.2_WBcoding_3p_-_-2079	D1037.2_WBcoding_3p_-_-2079	NA	NA	NA	NA	NA	NA	NA	NA	NA	NA	NA	NA	D1037.2_AGmRNA_3p_-_-2715	NA	NA	NA	NA
I 3670071	I	3669961	3670204	.	0	.	1.63189	6.87512	6.12963	3670071	CDS	D1037.2_WBcoding_3p_-_-2944	D1037.2_WBcoding_3p_-_-2944	NA	NA	NA	NA	NA	NA	NA	NA	NA	NA	NA	NA	D1037.2_AGmRNA_3p_-_-3580	NA	NA	NA	NA
I 3683504	I	3683005	3684154	.	0	.	3.09864	46.8009	45.344	3683504	CDS	D1037.4_WBcoding_3p_-_-608	D1037.4_WBcoding_3p_-_-608	NA	NA	NA	NA	NA	NA	NA	NA	NA	NA	NA	NA	RIT1P.1275_AGncRNA_3p_+_-628	D1037.4_AGmRNA_3p_-_-687	NA	NA	NA	NA
I 3685924	I	3684632	3690582	.	0	.	3.76782	69.2497	66.1004	3685924	AG1201	D1037.1_AGmRNA_3p_+_-4208	D1037.5_WBcoding_3p_-_+4224	D1037.1_WBcoding_3p_+_-4233	NA	NA	NA	NA	NA	NA	NA	NA	NA	NA	NA	NA	D1037.1_AGmRNA_3p_+_-4208	D1037.5_AGmRNA_3p_-_+4224	NA	NA	NA	NA
I 3694947	I	3694549	3695477	.	0	.	2.25948	19.7739	18.852	3694947	CDS	H26D21.2_WBcoding_3p_-_-645	H26D21.2_WBcoding_3p_-_-645	NA	NA	NA	NA	NA	NA	NA	NA	NA	NA	NA	NA	H26D21.2_AGmRNA_3p_-_-783	NA	NA	NA	NA
I 3696169	I	3695904	3696953	.	0	.	1.82264	10.1523	9.35648	3696169	CDS	H26D21.2_WBcoding_3p_-_-1867	H26D21.2_WBcoding_3p_-_-1867	NA	NA	NA	NA	NA	NA	NA	NA	NA	NA	NA	NA	H26D21.2_AGmRNA_3p_-_-2005	NA	NA	NA	NA
I 3699001	I	3698414	3699232	.	0	.	2.19842	18.6786	17.7708	3699001	CDS	H26D21.1_WBcoding_3p_+_-302	H26D21.1_WBcoding_3p_+_-302	NA	NA	NA	NA	NA	NA	NA	NA	NA	NA	NA	NA	H26D21.1_AGmRNA_3p_+_-302	NA	NA	NA	NA
I 3703551	I	3703332	3705203	.	0	.	2.98934	40.4077	39.1232	3703551	AG1201	RIT1P.1576_AGncRNA_3p_+_-80	NA	NA	NA	NA	linc-9_WBlnc_3p_+_-1408	NA	NA	NA	NA	NA	NA	NA	NA	RIT1P.1576_AGncRNA_3p_+_-80	RIT1P.1419_AGmRNA_3p_+_-1416	NA	NA	NA	NA
I 3717108	I	3712577	3719532	.	0	.	3.513	63.8955	61.4164	3717108	CDS	T12F5.4_WBcoding_3p_-_-3588	T12F5.4_WBcoding_3p_-_-3588	F21A9.1_WBcoding_3p_+_+3971	NA	NA	NA	NA	NA	NA	NA	NA	NA	NA	NA	NA	F21A9.1_AGmRNA_3p_+_+3958	T12F5.4_AGmRNA_3p_-_-3975	NA	NA	NA	NA
I 3732663	I	3732518	3732870	.	0	.	1.69556	9.00436	8.22959	3732663	CDS	T12F5.2_WBcoding_3p_+_-262	T12F5.2_WBcoding_3p_+_-262	NA	NA	NA	NA	NA	NA	NA	NA	NA	NA	NA	NA	T12F5.2_AGmRNA_3p_+_-310	RIT1M.1830_AGncRNA_3p_-_-330	NA	NA	NA	NA
I 3735709	I	3733508	3737889	.	0	.	3.32988	56.1023	54.2119	3735709	CDS	T12F5.5_WBcoding_3p_-_-2724	T12F5.5_WBcoding_3p_-_-2724	NA	NA	NA	NA	NA	NA	NA	NA	NA	NA	NA	NA	T12F5.5_AGmRNA_3p_-_-2836	NA	NA	NA	NA
I 3742060	I	3741502	3742547	.	0	.	2.47522	27.4182	26.3873	3742060	AG1201	T12F5.1_AGmRNA_3p_+_-589	T12F5.1_WBcoding_3p_+_-666	NA	NA	NA	NA	NA	NA	NA	NA	NA	NA	NA	NA	T12F5.1_AGmRNA_3p_+_-589	NA	NA	NA	NA
I 3757287	I	3757208	3757697	.	0	.	1.69161	7.28259	6.53289	3757287	CDS	ZK770.3_WBcoding_3p_-_-1814	ZK770.3_WBcoding_3p_-_-1814	NA	NA	NA	NA	NA	NA	NA	NA	NA	NA	NA	NA	ZK770.3_AGmRNA_3p_-_-1833	NA	NA	NA	NA
I 3778780	I	3778606	3779878	.	0	.	2.5306	26.5249	25.5068	3778780	AG1201	C32E8.7_AGmRNA_3p_-_-686	C32E8.7_WBcoding_3p_-_-687	NA	NA	NA	NA	NA	NA	NA	NA	NA	NA	NA	NA	C32E8.7_AGmRNA_3p_-_-686	NA	NA	NA	NA
I 3780195	I	3779984	3780849	.	0	.	2.50819	26.5535	25.5352	3780195	AG1201	C32E8.7_AGmRNA_3p_-_-2101	C32E8.7_WBcoding_3p_-_-2102	NA	NA	NA	NA	NA	NA	NA	NA	NA	NA	NA	NA	C32E8.7_AGmRNA_3p_-_-2101	NA	NA	NA	NA
I 3782667	I	3782000	3783698	.	0	.	3.20044	55.2908	53.4387	3782667	AG1201	C32E8.5_AGmRNA_3p_+_-600	C32E8.5_WBcoding_3p_+_-632	NA	NA	NA	NA	NA	NA	NA	NA	NA	NA	NA	NA	C32E8.5_AGmRNA_3p_+_-600	NA	NA	NA	NA
I 3784076	I	3783946	3784122	.	0	.	1.51288	4.47646	3.76922	3784076	AG1201	C32E8.4_AGmRNA_3p_+_-284	C32E8.4_WBcoding_3p_+_-362	NA	NA	NA	NA	NA	NA	NA	NA	NA	NA	NA	NA	C32E8.4_AGmRNA_3p_+_-284	RIT1M.988_AGncRNA_3p_-_-328	NA	NA	NA	NA
I 3787109	I	3786428	3787448	.	0	.	3.5732	61.821	59.5143	3787109	AG1201	C32E8.3_AGmRNA_3p_+_-388	C32E8.3_WBcoding_3p_+_-389	NA	NA	NA	NA	NA	NA	NA	NA	NA	NA	NA	NA	C32E8.3_AGmRNA_3p_+_-388	NA	NA	NA	NA
I 3788373	I	3787845	3791153	.	0	.	3.43587	64.2273	61.7082	3788373	AG1201	C32E8.8_AGmRNA_3p_-_+532	C32E8.2_WBcoding_3p_+_-541	C32E8.8_WBcoding_3p_-_+936	NA	NA	NA	NA	NA	NA	NA	NA	NA	NA	NA	NA	C32E8.8_AGmRNA_3p_-_+532	C32E8.2_AGmRNA_3p_+_-939	NA	NA	NA	NA
I 3792017	I	3791534	3792124	.	0	.	2.09093	15.5092	14.6453	3792017	CDS	C32E8.8_WBcoding_3p_-_-2708	C32E8.8_WBcoding_3p_-_-2708	NA	NA	NA	NA	NA	NA	NA	NA	NA	NA	NA	NA	C32E8.8_AGmRNA_3p_-_-3112	NA	NA	NA	NA
I 3795270	I	3794643	3795456	.	0	.	2.69741	31.2005	30.1051	3795270	AG1201	C32E8.9_AGmRNA_3p_-_-711	C32E8.9_WBcoding_3p_-_-714	NA	NA	NA	NA	NA	NA	NA	NA	NA	NA	NA	NA	C32E8.9_AGmRNA_3p_-_-711	NA	NA	NA	NA
I 3797190	I	3796883	3797275	.	0	.	1.75212	8.27847	7.51158	3797190	AG1201	C32E8.9_AGmRNA_3p_-_-2631	C32E8.9_WBcoding_3p_-_-2634	NA	NA	NA	NA	NA	NA	NA	NA	NA	NA	NA	NA	C32E8.9_AGmRNA_3p_-_-2631	NA	NA	NA	NA
I 3797903	I	3797363	3798251	.	0	.	2.60011	28.6144	27.5604	3797903	AG1201	C32E8.9_AGmRNA_3p_-_-3344	C32E8.9_WBcoding_3p_-_-3347	NA	NA	NA	NA	NA	NA	NA	NA	NA	NA	NA	NA	C32E8.9_AGmRNA_3p_-_-3344	NA	NA	NA	NA
I 3799978	I	3798962	3801186	.	0	.	3.33688	53.0857	51.3473	3799978	CDS	C32E8.10_WBcoding_3p_-_-851	C32E8.10_WBcoding_3p_-_-851	NA	NA	NA	NA	NA	NA	NA	NA	NA	NA	NA	NA	C32E8.10_AGmRNA_3p_-_-1581	NA	NA	NA	NA
I 3803114	I	3801720	3803693	.	0	.	3.68971	68.7996	65.7148	3803114	CDS	C32E8.10_WBcoding_3p_-_-3987	C32E8.10_WBcoding_3p_-_-3987	NA	NA	NA	NA	NA	NA	NA	NA	NA	NA	NA	NA	C32E8.10_AGmRNA_3p_-_-4717	NA	NA	NA	NA
I 3804947	I	3803798	3805800	.	0	.	3.07275	43.3368	41.9776	3804947	CDS	C32E8.10_WBcoding_3p_-_-5820	C32E8.10_WBcoding_3p_-_-5820	NA	NA	NA	NA	NA	NA	NA	NA	NA	NA	NA	NA	C32E8.10_AGmRNA_3p_-_-6550	NA	NA	NA	NA
I 3813529	I	3807555	3817133	.	0	.	3.78172	69.833	66.6065	3813529	AG1201	C32E8.11_AGmRNA_3p_-_-5861	C32E8.11_WBcoding_3p_-_-6069	NA	NA	NA	NA	NA	NA	NA	NA	NA	NA	NA	NA	C32E8.11_AGmRNA_3p_-_-5861	NA	NA	NA	NA
I 3819451	I	3817892	3821371	.	0	.	3.89294	74.558	70.5653	3819451	CDS	F53F10.5_WBcoding_3p_+_-2055	F53F10.5_WBcoding_3p_+_-2055	NA	NA	NA	NA	NA	NA	NA	NA	NA	NA	NA	NA	F53F10.5_AGmRNA_3p_+_-2263	NA	NA	NA	NA
I 3825879	I	3824823	3826292	.	0	.	2.92422	43.8768	42.503	3825879	CDS	F53F10.4_WBcoding_3p_+_-638	F53F10.4_WBcoding_3p_+_-638	NA	NA	NA	NA	NA	NA	NA	NA	NA	NA	NA	NA	F53F10.4_AGmRNA_3p_+_-669	NA	NA	NA	NA
I 3827849	I	3827202	3828688	.	0	.	2.79472	34.3225	33.1728	3827849	CDS	F53F10.3_WBcoding_3p_+_-297	F53F10.3_WBcoding_3p_+_-297	F53F10.8_WBcoding_3p_+_-1547	NA	NA	NA	NA	NA	NA	NA	NA	NA	NA	NA	NA	F53F10.3_AGmRNA_3p_+_-402	F53F10.8_AGmRNA_3p_+_-1416	NA	NA	NA	NA
I 3832614	I	3831110	3834559	.	0	.	3.04023	49.9068	48.3363	3832614	AG1201	RIT1P.1072_AGmRNA_3p_+_+430	F53F10.1_WBcoding_3p_-_+1506	F53F10.2_WBcoding_3p_+_-1513	NA	NA	NA	NA	NA	NA	NA	NA	NA	NA	NA	NA	RIT1P.1072_AGmRNA_3p_+_+430	F53F10.2_AGmRNA_3p_+_-1482	F53F10.1_AGmRNA_3p_-_+1502	NA	NA	NA	NA
I 3840252	I	3840049	3841092	.	0	.	2.30818	20.2589	19.3282	3840252	CDS	T03F1.6_WBcoding_3p_-_-440	T03F1.6_WBcoding_3p_-_-440	NA	NA	NA	NA	NA	NA	NA	NA	NA	NA	NA	NA	T03F1.6_AGmRNA_3p_-_-646	NA	NA	NA	NA
I 3854316	I	3853753	3854430	.	0	.	2.15526	16.6886	15.8077	3854316	CDS	T03F1.11_WBcoding_3p_+_+74	T03F1.11_WBcoding_3p_+_+74	T03F1.7_WBcoding_3p_-_-152	NA	NA	NA	NA	NA	NA	NA	NA	NA	NA	NA	NA	T03F1.11_AGmRNA_3p_+_+125	T03F1.7_AGmRNA_3p_-_-149	NA	NA	NA	NA
I 3857083	I	3854661	3857455	.	0	.	2.93374	38.9713	37.7272	3857083	AG1201	T03F1.7_AGmRNA_3p_-_-2916	T03F1.7_WBcoding_3p_-_-2919	NA	NA	NA	NA	NA	NA	NA	NA	NA	NA	NA	NA	T03F1.7_AGmRNA_3p_-_-2916	NA	NA	NA	NA
I 3858417	I	3857633	3858535	.	0	.	2.5862	28.1917	27.1487	3858417	AG1201	T03F1.7_AGmRNA_3p_-_-4250	T03F1.7_WBcoding_3p_-_-4253	NA	NA	NA	NA	NA	NA	NA	NA	NA	NA	NA	NA	T03F1.7_AGmRNA_3p_-_-4250	NA	NA	NA	NA
I 3859965	I	3858791	3860678	.	0	.	3.23957	49.4125	47.8509	3859965	CDS	T03F1.8_WBcoding_3p_-_-584	T03F1.8_WBcoding_3p_-_-584	T03F1.7_WBcoding_3p_-_-5801	NA	NA	NA	NA	NA	NA	NA	NA	NA	NA	NA	NA	T03F1.8_AGmRNA_3p_-_-606	T03F1.7_AGmRNA_3p_-_-5798	NA	NA	NA	NA
I 3864916	I	3862667	3865766	.	0	.	3.10296	48.4934	46.9695	3864916	AG1201	RIT1P.18_AGncRNA_3p_+_-898	T03F1.9_WBcoding_3p_-_-2138	T03F1.8_WBcoding_3p_-_-5535	NA	NA	NA	NA	NA	NA	NA	NA	NA	NA	NA	NA	RIT1P.18_AGncRNA_3p_+_-898	T03F1.9_AGmRNA_3p_-_-2138	T03F1.8_AGmRNA_3p_-_-5557	NA	NA	NA	NA
I 3868164	I	3867501	3870355	.	0	.	3.72612	67.51	64.5816	3868164	AG1201	T03F1.3_AGmRNA_3p_+_-970	T03F1.3_WBcoding_3p_+_-972	T03F1.2_WBcoding_3p_+_-1963	NA	NA	NA	NA	NA	NA	NA	NA	NA	NA	NA	NA	T03F1.3_AGmRNA_3p_+_-970	T03F1.2_AGmRNA_3p_+_-1961	NA	NA	NA	NA
I 3870551	I	3870492	3870820	.	0	.	1.55512	5.65967	4.93472	3870551	AG1201	RIT1M.1493_AGncRNA_3p_-_+91	NA	NA	NA	NA	linc-63_WBlnc_3p_-_+94	NA	NA	NA	NA	NA	NA	NA	NA	RIT1M.1493_AGncRNA_3p_-_+91	NA	NA	NA	NA
I 3874603	I	3874160	3876783	.	0	.	3.75392	68.6681	65.5936	3874603	AG1201	T03F1.12_AGmRNA_3p_-_+1374	T03F1.1_WBcoding_3p_+_-1396	T03F1.12_WBcoding_3p_-_+1443	NA	NA	NA	NA	NA	NA	NA	NA	NA	NA	NA	NA	T03F1.12_AGmRNA_3p_-_+1374	T03F1.1_AGmRNA_3p_+_-1447	NA	NA	NA	NA
I 3877624	I	3877001	3886649	.	0	.	3.79513	71.224	67.8137	3877624	CDS	C50F2.3_WBcoding_3p_+_-3134	C50F2.3_WBcoding_3p_+_-3134	C50F2.10_WBcoding_3p_-_+7927	C50F2.9_WBcoding_3p_-_+8490	C50F2.2_WBcoding_3p_+_-10832	NA	NA	NA	NA	NA	NA	NA	NA	NA	NA	NA	NA	C50F2.3_AGmRNA_3p_+_-3139	C50F2.10_AGmRNA_3p_-_+7927	gC50F2.10_AGmRNA_3p_-_+8010	C50F2.9_AGmRNA_3p_-_+8385	C50F2.2_AGmRNA_3p_+_-11709	NA	NA	NA	NA
I 3887036	I	3886893	3887626	.	0	.	2.04405	14.0376	13.1909	3887036	CDS	C50F2.9_WBcoding_3p_-_-922	C50F2.9_WBcoding_3p_-_-922	C50F2.2_WBcoding_3p_+_-1420	NA	NA	NA	NA	NA	NA	NA	NA	NA	NA	NA	NA	C50F2.9_AGmRNA_3p_-_-1027	C50F2.2_AGmRNA_3p_+_-2297	NA	NA	NA	NA
I 3888118	I	3887918	3888221	.	0	.	1.98844	12.7839	11.9533	3888118	CDS	C50F2.2_WBcoding_3p_+_-338	C50F2.2_WBcoding_3p_+_-338	NA	NA	NA	NA	NA	NA	NA	NA	NA	NA	NA	NA	C50F2.2_AGmRNA_3p_+_-1215	NA	NA	NA	NA
I 3903279	I	3903188	3903661	.	0	.	1.87723	10.4264	9.62677	3903279	CDS	C50F2.8_WBcoding_3p_-_-1844	C50F2.8_WBcoding_3p_-_-1844	NA	NA	NA	NA	NA	NA	NA	NA	NA	NA	NA	NA	C50F2.8_AGmRNA_3p_-_-1859	NA	NA	NA	NA
I 3904495	I	3904426	3904670	.	0	.	1.84943	10.1462	9.35041	3904495	CDS	C50F2.8_WBcoding_3p_-_-3060	C50F2.8_WBcoding_3p_-_-3060	NA	NA	NA	NA	NA	NA	NA	NA	NA	NA	NA	NA	C50F2.8_AGmRNA_3p_-_-3075	NA	NA	NA	NA
I 3909018	I	3908652	3910510	.	0	.	3.50012	65.3163	62.6832	3909018	AG1201	T20F5.3_AGmRNA_3p_-_+579	T20F5.3_WBcoding_3p_-_+613	T20F5.2_WBcoding_3p_+_-908	NA	NA	NA	NA	NA	NA	NA	NA	NA	NA	NA	NA	T20F5.3_AGmRNA_3p_-_+579	T20F5.2_AGmRNA_3p_+_-581	RIT1P.1652_AGncRNA_3p_+_-1605	NA	NA	NA	NA
I 3921482	I	3919853	3927942	.	0	.	3.62024	66.6641	63.8882	3921482	AG1201	T20F5.6_AGmRNA_3p_-_-1279	T20F5.6_WBcoding_3p_-_-1302	T20F5.5_WBcoding_3p_-_-3600	T20F5.7_WBcoding_3p_-_+3954	NA	NA	NA	NA	NA	NA	NA	NA	NA	NA	NA	NA	T20F5.6_AGmRNA_3p_-_-1279	T20F5.5_AGmRNA_3p_-_-3681	T20F5.7_AGmRNA_3p_-_+3957	NA	NA	NA	NA
I 3930317	I	3930248	3930422	.	0	.	1.71042	7.52953	6.77352	3930317	AG1201	RIT1M.1807_AGncRNA_3p_-_-521	NA	NA	NA	NA	NA	NA	NA	NA	NA	NA	NA	NA	RIT1M.1807_AGncRNA_3p_-_-521	NA	NA	NA	NA
I 3935718	I	3935570	3936162	.	0	.	1.91894	11.2865	10.4755	3935718	AG1201	T21E3.3_AGmRNA_3p_-_-443	T21E3.3_WBcoding_3p_-_-446	NA	NA	NA	NA	NA	NA	NA	NA	NA	NA	NA	NA	T21E3.3_AGmRNA_3p_-_-443	NA	NA	NA	NA
I 3941477	I	3936295	3952559	.	0	.	3.12816	45.7503	44.3269	3941477	AG1201	T21E3.3_AGmRNA_3p_-_-6202	T21E3.3_WBcoding_3p_-_-6205	NA	NA	NA	NA	NA	NA	NA	NA	NA	NA	NA	NA	T21E3.3_AGmRNA_3p_-_-6202	NA	NA	NA	NA
I 3952934	I	3952672	3953471	.	0	.	2.37286	27.2045	26.1793	3952934	AG1201	T21E3.3_AGmRNA_3p_-_-17659	T21E3.3_WBcoding_3p_-_-17662	NA	NA	NA	NA	NA	NA	NA	NA	NA	NA	NA	NA	T21E3.3_AGmRNA_3p_-_-17659	NA	NA	NA	NA
I 3984959	I	3982983	3986896	.	0	.	3.16933	54.8866	53.0627	3984959	CDS	F28H1.3_WBcoding_3p_+_-1959	F28H1.3_WBcoding_3p_+_-1959	NA	NA	NA	NA	NA	NA	NA	NA	NA	NA	NA	NA	F28H1.3_AGmRNA_3p_+_-1966	NA	NA	NA	NA
I 3996066	I	3995716	3996387	.	0	.	2.29958	20.8705	19.934	3996066	AG1201	gF28H1.1_AGmRNA_3p_+_-339	F28H1.1_WBcoding_3p_+_-900	NA	NA	NA	NA	NA	NA	NA	NA	NA	NA	NA	NA	gF28H1.1_AGmRNA_3p_+_-339	F28H1.1_AGmRNA_3p_+_-935	NA	NA	NA	NA
I 4003774	I	4002261	4004684	.	0	.	3.29437	52.3248	50.6445	4003774	CDS	F55C7.7_WBcoding_3p_-_-4429	F55C7.7_WBcoding_3p_-_-4429	NA	NA	NA	NA	NA	NA	NA	NA	NA	NA	NA	NA	F55C7.7_AGmRNA_3p_-_-4475	NA	NA	NA	NA
I 4016673	I	4016614	4016774	.	0	.	1.79382	9.05863	8.28081	4016673	AG1201	RIT1P.876_AGmRNA_3p_+_-12291	F55C7.7_WBcoding_3p_-_-17328	NA	NA	NA	NA	NA	NA	NA	NA	NA	NA	NA	NA	RIT1P.876_AGmRNA_3p_+_-12291	F55C7.7_AGmRNA_3p_-_-17374	NA	NA	NA	NA
I 4016909	I	4016860	4017244	.	0	.	1.83553	9.86931	9.08019	4016909	AG1201	RIT1P.876_AGmRNA_3p_+_-12055	F55C7.7_WBcoding_3p_-_-17564	NA	NA	NA	NA	NA	NA	NA	NA	NA	NA	NA	NA	RIT1P.876_AGmRNA_3p_+_-12055	F55C7.7_AGmRNA_3p_-_-17610	NA	NA	NA	NA
I 4024917	I	4020673	4029141	.	0	.	3.22034	56.3646	54.4507	4024917	AG1201	RIT1P.876_AGmRNA_3p_+_-4047	F55C7.7_WBcoding_3p_-_-25572	NA	NA	NA	NA	NA	NA	NA	NA	NA	NA	NA	NA	RIT1P.876_AGmRNA_3p_+_-4047	F55C7.7_AGmRNA_3p_-_-25618	NA	NA	NA	NA
I 4134742	I	4128841	4139393	.	0	.	3.82343	71.5927	68.1178	4134742	AG1201	E01A2.5_AGmRNA_3p_-_+499	E01A2.5_WBcoding_3p_-_+500	E01A2.2_WBcoding_3p_+_-676	E01A2.6_WBcoding_3p_-_+2473	E01A2.4_WBcoding_3p_-_-5176	E01A2.3_WBcoding_3p_+_+5433	NA	NA	NA	NA	E01A2.11_WBsnoRNA_3p_-_+3468	E01A2.9_WBsnoRNA_3p_-_+3864	NA	NA	NA	NA	NA	NA	NA	NA	E01A2.5_AGmRNA_3p_-_+499	E01A2.2_AGmRNA_3p_+_-520	E01A2.6_AGmRNA_3p_-_+2412	E01A2.3_AGmRNA_3p_+_+5175	E01A2.4_AGmRNA_3p_-_-5200	E01A2.1_AGmRNA_3p_+_-7530	NA	NA	NA	NA
I 4141739	I	4141020	4142838	.	0	.	2.85327	43.432	42.0719	4141739	AG1201	E01A2.1_AGmRNA_3p_+_-533	E01A2.7_WBcoding_3p_-_+549	E01A2.1_WBcoding_3p_+_-1082	NA	NA	NA	NA	NA	NA	NA	NA	NA	NA	NA	NA	E01A2.1_AGmRNA_3p_+_-533	E01A2.7_AGmRNA_3p_-_+545	NA	NA	NA	NA
I 4163418	I	4163353	4163698	.	0	.	1.66871	6.81247	6.06717	4163418	CDS	R12E2.5_WBcoding_3p_+_-1599	R12E2.5_WBcoding_3p_+_-1599	NA	NA	NA	NA	NA	NA	NA	NA	NA	NA	NA	NA	R12E2.5_AGmRNA_3p_+_-1608	NA	NA	NA	NA
I 4164355	I	4164160	4164369	.	0	.	1.56818	5.32231	4.60124	4164355	CDS	R12E2.5_WBcoding_3p_+_-662	R12E2.5_WBcoding_3p_+_-662	NA	NA	NA	NA	NA	NA	NA	NA	NA	NA	NA	NA	R12E2.5_AGmRNA_3p_+_-671	NA	NA	NA	NA
I 4164558	I	4164468	4164622	.	0	.	1.81689	9.47891	8.69679	4164558	CDS	R12E2.5_WBcoding_3p_+_-459	R12E2.5_WBcoding_3p_+_-459	NA	NA	NA	NA	NA	NA	NA	NA	NA	NA	NA	NA	R12E2.5_AGmRNA_3p_+_-468	NA	NA	NA	NA
I 4165828	I	4165561	4166294	.	0	.	1.91894	11.2865	10.4755	4165828	AG1201	R12E2.4_AGmRNA_3p_+_-1193	R12E2.4_WBcoding_3p_+_-1233	NA	NA	NA	NA	NA	NA	NA	NA	NA	NA	NA	NA	R12E2.4_AGmRNA_3p_+_-1193	NA	NA	NA	NA
I 4166752	I	4166626	4166875	.	0	.	1.66871	6.81247	6.06717	4166752	AG1201	R12E2.4_AGmRNA_3p_+_-269	R12E2.4_WBcoding_3p_+_-309	NA	NA	NA	NA	NA	NA	NA	NA	NA	NA	NA	NA	R12E2.4_AGmRNA_3p_+_-269	NA	NA	NA	NA
I 4173139	I	4172672	4174886	.	0	.	2.90071	40.1067	38.8319	4173139	CDS	R12E2.12_WBcoding_3p_-_+613	R12E2.12_WBcoding_3p_-_+613	R12E2.11_WBcoding_3p_-_-673	NA	NA	NA	NA	NA	NA	NA	NA	NA	NA	NA	NA	R12E2.11_AGmRNA_3p_-_-696	R12E2.12_AGmRNA_3p_-_+834	C18E3.5_AGmRNA_3p_+_-30034	NA	NA	NA	NA
I 4177502	I	4175073	4178466	.	0	.	3.5176	59.5941	57.464	4177502	CDS	R12E2.13_WBcoding_3p_-_-195	R12E2.13_WBcoding_3p_-_-195	R12E2.3_WBcoding_3p_+_+228	NA	NA	NA	NA	R12E2.17_WBsnoRNA_3p_+_+1436	NA	NA	NA	NA	NA	NA	NA	NA	R12E2.13_AGmRNA_3p_-_-272	R12E2.3_AGmRNA_3p_+_+370	RIT1P.1453_AGncRNA_3p_+_-475	RIT1M.887_AGncRNA_3p_-_-2177	C18E3.5_AGmRNA_3p_+_-25671	NA	NA	NA	NA
I 4180515	I	4178763	4185295	.	0	.	3.67872	69.3314	66.1755	4180515	CDS	R12E2.2_WBcoding_3p_+_-1645	R12E2.2_WBcoding_3p_+_-1645	R12E2.1_WBcoding_3p_+_-4479	C18E3.7_WBcoding_3p_+_-9417	NA	NA	NA	NA	NA	NA	NA	NA	NA	NA	NA	NA	R12E2.2_AGmRNA_3p_+_-1659	C18E3.7_AGmRNA_3p_+_-9415	C18E3.5_AGmRNA_3p_+_-22658	NA	NA	NA	NA
I 4186882	I	4186535	4186965	.	0	.	1.97878	13.0916	12.258	4186882	AG1201	C18E3.7_AGmRNA_3p_+_-3048	C18E3.7_WBcoding_3p_+_-3050	NA	NA	NA	NA	NA	NA	NA	NA	NA	NA	NA	NA	C18E3.7_AGmRNA_3p_+_-3048	C18E3.5_AGmRNA_3p_+_-16291	NA	NA	NA	NA
I 4188350	I	4187172	4189868	.	0	.	3.07275	43.3368	41.9776	4188350	AG1201	C18E3.7_AGmRNA_3p_+_-1580	C18E3.7_WBcoding_3p_+_-1582	NA	NA	NA	NA	NA	NA	NA	NA	NA	NA	NA	NA	C18E3.7_AGmRNA_3p_+_-1580	C18E3.5_AGmRNA_3p_+_-14823	NA	NA	NA	NA
I 4190606	I	4189952	4190838	.	0	.	2.01625	13.4046	12.5659	4190606	CDS	C18E3.6_WBcoding_3p_+_-2513	C18E3.6_WBcoding_3p_+_-2513	NA	NA	NA	NA	NA	NA	NA	NA	NA	NA	NA	NA	C18E3.6_AGmRNA_3p_+_-2525	C18E3.5_AGmRNA_3p_+_-12567	NA	NA	NA	NA
I 4191457	I	4191151	4192146	.	0	.	3.19515	49.776	48.2077	4191457	CDS	C18E3.6_WBcoding_3p_+_-1662	C18E3.6_WBcoding_3p_+_-1662	NA	NA	NA	NA	NA	NA	NA	NA	NA	NA	NA	NA	C18E3.6_AGmRNA_3p_+_-1674	C18E3.5_AGmRNA_3p_+_-11716	NA	NA	NA	NA
I 4192907	I	4192634	4193394	.	0	.	3.04495	42.3522	41.0197	4192907	CDS	C18E3.6_WBcoding_3p_+_-212	C18E3.6_WBcoding_3p_+_-212	C18E3.5_WBcoding_3p_+_-10400	NA	NA	NA	NA	NA	NA	NA	NA	NA	NA	NA	NA	C18E3.6_AGmRNA_3p_+_-224	C18E3.5_AGmRNA_3p_+_-10266	NA	NA	NA	NA
I 4206078	I	4203852	4208922	.	0	.	3.09105	45.1745	43.7677	4206078	AG1201	C18E3.3_AGmRNA_3p_+_-2259	C18E3.8_WBcoding_3p_-_+2439	C18E3.3_WBcoding_3p_+_-2443	NA	NA	NA	NA	NA	NA	NA	NA	NA	NA	NA	NA	C18E3.3_AGmRNA_3p_+_-2259	C18E3.8_AGmRNA_3p_-_+2439	NA	NA	NA	NA
I 4211774	I	4210858	4215755	.	0	.	3.83733	72.1825	68.6166	4211774	ncRNA	frag134_LUncRNA_3p_-_+889	C18E3.2_WBcoding_3p_+_-895	C18E3.1_WBcoding_3p_+_-2489	C18E3.9_WBcoding_3p_-_+2521	NA	NA	NA	NA	frag134_LUncRNA_3p_-_+889	NA	NA	NA	NA	NA	NA	NA	NA	C18E3.2_AGmRNA_3p_+_-910	C18E3.9_AGmRNA_3p_-_+2507	C18E3.1_AGmRNA_3p_+_-2542	NA	NA	NA	NA
I 4232544	I	4232508	4232669	.	0	.	1.61311	5.90725	5.17602	4232544	CDS	C43E11.6_WBcoding_3p_+_-3496	C43E11.6_WBcoding_3p_+_-3496	NA	NA	NA	NA	NA	NA	NA	NA	NA	NA	NA	NA	C43E11.6_AGmRNA_3p_+_-3618	NA	NA	NA	NA
I 4234918	I	4233039	4235379	.	0	.	2.82253	35.2348	34.0679	4234918	CDS	C43E11.6_WBcoding_3p_+_-1122	C43E11.6_WBcoding_3p_+_-1122	NA	NA	NA	NA	NA	NA	NA	NA	NA	NA	NA	NA	C43E11.6_AGmRNA_3p_+_-1244	NA	NA	NA	NA
I 4239277	I	4238837	4239428	.	0	.	2.62791	29.0395	27.9788	4239277	CDS	C43E11.7_WBcoding_3p_-_-189	C43E11.7_WBcoding_3p_-_-189	NA	NA	NA	NA	NA	NA	NA	NA	NA	NA	NA	NA	RIT1P.1444_AGmRNA_3p_+_+189	C43E11.7_AGmRNA_3p_-_-202	NA	NA	NA	NA
I 4245931	I	4240658	4247574	.	0	.	3.51595	62.0381	59.7223	4245931	AG1201	C43E11.8_AGmRNA_3p_-_-3109	C43E11.8_WBcoding_3p_-_-3111	C43E11.7_WBcoding_3p_-_-6843	NA	NA	NA	NA	NA	NA	NA	NA	NA	NA	NA	NA	C43E11.8_AGmRNA_3p_-_-3109	C43E11.7_AGmRNA_3p_-_-6856	NA	NA	NA	NA
I 4250856	I	4247686	4252215	.	0	.	3.74002	68.0882	65.0877	4250856	AG1201	C43E11.4_AGmRNA_3p_+_+1358	C43E11.4_WBcoding_3p_+_+1472	C43E11.11_WBcoding_3p_+_-2314	NA	NA	NA	NA	NA	NA	NA	NA	NA	NA	NA	NA	C43E11.4_AGmRNA_3p_+_+1358	C43E11.11_AGmRNA_3p_+_-2217	NA	NA	NA	NA
I 4253356	I	4252302	4253894	.	0	.	2.90594	38.0242	36.8008	4253356	CDS	C43E11.11_WBcoding_3p_+_+186	C43E11.11_WBcoding_3p_+_+186	C43E11.12_WBcoding_3p_+_-784	NA	NA	NA	NA	NA	NA	NA	NA	NA	NA	NA	NA	C43E11.11_AGmRNA_3p_+_+283	RIT1M.500_AGncRNA_3p_-_-1049	C43E11.3_AGmRNA_3p_+_-11294	NA	NA	NA	NA
I 4256124	I	4254361	4270471	.	0	.	3.75524	70.5804	67.2615	4256124	AG1201	RIT1M.500_AGncRNA_3p_-_-3817	C43E11.3_WBcoding_3p_+_-8560	C43E11.9_WBcoding_3p_-_+10805	C43E11.2_WBcoding_3p_+_-11063	C43E11.10_WBcoding_3p_-_+11946	NA	NA	NA	NA	NA	NA	NA	NA	NA	NA	NA	NA	RIT1M.500_AGncRNA_3p_-_-3817	C43E11.3_AGmRNA_3p_+_-8526	C43E11.9_AGmRNA_3p_-_+11076	C43E11.2_AGmRNA_3p_+_-11115	C43E11.10_AGmRNA_3p_-_+11947	NA	NA	NA	NA
I 4270932	I	4270630	4273422	.	0	.	3.70704	71.5842	68.1178	4270932	CDS	C43E11.1_WBcoding_3p_+_-2401	C43E11.1_WBcoding_3p_+_-2401	NA	NA	NA	NA	NA	NA	NA	NA	NA	NA	NA	NA	C43E11.1_AGmRNA_3p_+_-2401	NA	NA	NA	NA
I 4300859	I	4299679	4302083	.	0	.	3.25347	49.9315	48.3494	4300859	AG1201	Y47D9A.2_AGmRNA_3p_+_-1329	Y47D9A.2_WBcoding_3p_+_-1387	NA	NA	NA	NA	NA	NA	NA	NA	NA	NA	NA	NA	Y47D9A.2_AGmRNA_3p_+_-1329	NA	NA	NA	NA
I 4304033	I	4303809	4304299	.	0	.	2.21087	18.0834	17.1844	4304033	CDS	Y47D9A.1_WBcoding_3p_+_-4212	Y47D9A.1_WBcoding_3p_+_-4212	NA	NA	NA	NA	NA	NA	NA	NA	NA	NA	NA	NA	Y47D9A.1_AGmRNA_3p_+_-4212	NA	NA	NA	NA
I 4307001	I	4305338	4308149	.	0	.	3.30908	52.0267	50.3528	4307001	AG1201	RIT1M.1104_AGncRNA_3p_-_+777	Y47D9A.1_WBcoding_3p_+_-1244	NA	NA	NA	NA	NA	NA	NA	NA	NA	NA	NA	NA	RIT1M.1104_AGncRNA_3p_-_+777	Y47D9A.1_AGmRNA_3p_+_-1244	NA	NA	NA	NA
I 4318371	I	4318307	4318768	.	0	.	1.80773	9.32549	8.54395	4318371	AG1201	ZK973.6_AGmRNA_3p_+_-40734	NA	NA	NA	NA	NA	NA	NA	NA	NA	NA	NA	NA	ZK973.6_AGmRNA_3p_+_-40734	NA	NA	NA	NA
I 4325030	I	4323944	4327780	.	0	.	2.83035	42.5133	41.1791	4325030	AG1201	RIT1M.1857_AGncRNA_3p_-_+562	ZK973.6_WBcoding_3p_+_-34076	NA	NA	NA	NA	frag137_LUncRNA_3p_-_-936	NA	NA	NA	NA	NA	NA	NA	NA	RIT1M.1857_AGncRNA_3p_-_+562	ZK973.6_AGmRNA_3p_+_-34075	NA	NA	NA	NA
I 4330173	I	4330026	4330552	.	0	.	2.19265	17.9991	17.1039	4330173	AG1201	ZK973.6_AGmRNA_3p_+_-28932	ZK973.6_WBcoding_3p_+_-28933	NA	NA	NA	NA	NA	NA	NA	NA	NA	NA	NA	NA	ZK973.6_AGmRNA_3p_+_-28932	NA	NA	NA	NA
I 4343049	I	4334681	4358953	.	0	.	1.90605	22.8544	21.8919	4343049	ncRNA	frag140_LUncRNA_3p_-_+583	ZK973.6_WBcoding_3p_+_-16057	NA	NA	NA	NA	frag140_LUncRNA_3p_-_+583	frag141_LUncRNA_3p_-_+883	frag142_LUncRNA_3p_-_+3623	frag143_LUncRNA_3p_-_+3923	frag144_LUncRNA_3p_-_+6510	frag145_LUncRNA_3p_-_+6810	frag146_LUncRNA_3p_-_+9397	frag147_LUncRNA_3p_-_+9697	frag148_LUncRNA_3p_-_+12284	frag149_LUncRNA_3p_-_+12584	NA	NA	NA	NA	NA	NA	NA	NA	ZK973.6_AGmRNA_3p_+_-16056	NA	NA	NA	NA
I 4365508	I	4365249	4366008	.	0	.	1.86333	10.1462	9.35041	4365508	CDS	ZK973.8_WBcoding_3p_-_-601	ZK973.8_WBcoding_3p_-_-601	NA	NA	NA	NA	NA	NA	NA	NA	NA	NA	NA	NA	ZK973.8_AGmRNA_3p_-_-601	NA	NA	NA	NA
I 4366507	I	4366383	4366583	.	0	.	1.62712	6.28663	5.55128	4366507	CDS	ZK973.8_WBcoding_3p_-_-1600	ZK973.8_WBcoding_3p_-_-1600	NA	NA	NA	NA	NA	NA	NA	NA	NA	NA	NA	NA	ZK973.8_AGmRNA_3p_-_-1600	NA	NA	NA	NA
I 4371056	I	4367991	4373137	.	0	.	3.70704	71.5842	68.1178	4371056	AG1201	RIT1P.684_AGncRNA_3p_+_-383	ZK973.3_WBcoding_3p_+_+551	ZK973.9_WBcoding_3p_-_-613	ZK973.10_WBcoding_3p_-_+1199	NA	NA	NA	NA	NA	NA	NA	NA	NA	NA	NA	NA	RIT1P.684_AGncRNA_3p_+_-383	ZK973.3_AGmRNA_3p_+_+550	ZK973.9_AGmRNA_3p_-_-599	ZK973.10_AGmRNA_3p_-_+1200	NA	NA	NA	NA
I 4374087	I	4373376	4375203	.	0	.	3.30958	54.4902	52.6891	4374087	AG1201	ZK973.2_AGmRNA_3p_+_-5235	ZK973.2_WBcoding_3p_+_-5265	NA	NA	NA	NA	NA	NA	NA	NA	NA	NA	NA	NA	ZK973.2_AGmRNA_3p_+_-5235	NA	NA	NA	NA
I 4378752	I	4376146	4381848	.	0	.	3.72612	67.51	64.5816	4378752	CDS	ZK973.11_WBcoding_3p_-_+569	ZK973.11_WBcoding_3p_-_+569	ZK973.2_WBcoding_3p_+_-600	NA	NA	NA	NA	NA	NA	NA	NA	NA	NA	NA	NA	ZK973.2_AGmRNA_3p_+_-570	ZK973.11_AGmRNA_3p_-_+574	NA	NA	NA	NA
I 4384446	I	4382517	4385648	.	0	.	3.39565	57.1275	55.1749	4384446	AG1201	ZK973.1_AGmRNA_3p_+_-770	ZK973.1_WBcoding_3p_+_-780	NA	NA	NA	NA	NA	NA	NA	NA	NA	NA	NA	NA	ZK973.1_AGmRNA_3p_+_-770	NA	NA	NA	NA
I 4385822	I	4385739	4385947	.	0	.	1.84943	10.1462	9.35041	4385822	CDS	NA	NA	NA	NA	NA	NA	NA	NA	NA	NA	NA	NA	NA	NA	NA	NA	NA
I 4400759	I	4386766	4402370	.	0	.	3.93793	77.5695	72.915	4400759	AG1201	T21E12.4_AGmRNA_3p_+_-1149	T21E12.4_WBcoding_3p_+_-1222	T21E12.3_WBcoding_3p_+_-3827	NA	NA	NA	NA	NA	NA	NA	NA	NA	NA	NA	NA	T21E12.4_AGmRNA_3p_+_-1149	T21E12.3_AGmRNA_3p_+_-3843	NA	NA	NA	NA
I 4423140	I	4422784	4423252	.	0	.	2.21087	18.0834	17.1844	4423140	CDS	C11D9.1_WBcoding_3p_+_-3037	C11D9.1_WBcoding_3p_+_-3037	NA	NA	NA	NA	NA	NA	NA	NA	NA	NA	NA	NA	C11D9.1_AGmRNA_3p_+_-3054	NA	NA	NA	NA
I 4424066	I	4423811	4424432	.	0	.	2.37768	22.146	21.19	4424066	CDS	C11D9.1_WBcoding_3p_+_-2111	C11D9.1_WBcoding_3p_+_-2111	NA	NA	NA	NA	NA	NA	NA	NA	NA	NA	NA	NA	C11D9.1_AGmRNA_3p_+_-2128	NA	NA	NA	NA
I 4425075	I	4424848	4425624	.	0	.	2.62791	29.0395	27.9788	4425075	CDS	C11D9.1_WBcoding_3p_+_-1102	C11D9.1_WBcoding_3p_+_-1102	NA	NA	NA	NA	NA	NA	NA	NA	NA	NA	NA	NA	C11D9.1_AGmRNA_3p_+_-1119	NA	NA	NA	NA
I 4425801	I	4425719	4426164	.	0	.	1.87723	10.4264	9.62677	4425801	CDS	C11D9.1_WBcoding_3p_+_-376	C11D9.1_WBcoding_3p_+_-376	NA	NA	NA	NA	NA	NA	NA	NA	NA	NA	NA	NA	C11D9.1_AGmRNA_3p_+_-393	NA	NA	NA	NA
I 4430254	I	4428649	4432189	.	0	.	3.5871	62.3821	60.028	4430254	AG1201	C41D11.3_AGmRNA_3p_-_-1539	C41D11.3_WBcoding_3p_-_-1778	NA	NA	NA	NA	NA	NA	NA	NA	NA	NA	NA	NA	C41D11.3_AGmRNA_3p_-_-1539	NA	NA	NA	NA
I 4441026	I	4440617	4441269	.	0	.	2.26647	19.1588	18.2425	4441026	AG1201	C41D11.3_AGmRNA_3p_-_-12311	NA	NA	NA	NA	NA	NA	NA	NA	NA	NA	NA	NA	C41D11.3_AGmRNA_3p_-_-12311	NA	NA	NA	NA
I 4443921	I	4441441	4444380	.	0	.	3.46513	62.0297	59.718	4443921	CDS	C41D11.4_WBcoding_3p_-_-2274	C41D11.4_WBcoding_3p_-_-2274	NA	NA	NA	NA	NA	NA	NA	NA	NA	NA	NA	NA	C41D11.3_AGmRNA_3p_-_-15206	NA	NA	NA	NA
I 4444975	I	4444547	4451054	.	0	.	3.35013	58.8292	56.7636	4444975	AG1201	C41D11.2_AGmRNA_3p_+_-1570	C41D11.8_WBcoding_3p_-_+1608	C41D11.2_WBcoding_3p_+_-1619	C41D11.9_WBcoding_3p_-_+3603	C41D11.5_WBcoding_3p_-_+4860	NA	NA	NA	NA	NA	NA	NA	NA	NA	NA	NA	NA	C41D11.2_AGmRNA_3p_+_-1570	C41D11.8_AGmRNA_3p_-_+1688	C41D11.9_AGmRNA_3p_-_+3606	C41D11.5_AGmRNA_3p_-_+4919	NA	NA	NA	NA
I 4452332	I	4451532	4452681	.	0	.	2.19696	17.7304	16.8361	4452332	CDS	C41D11.7_WBcoding_3p_-_-1134	C41D11.7_WBcoding_3p_-_-1134	NA	NA	NA	NA	NA	NA	NA	NA	NA	NA	NA	NA	C41D11.7_AGmRNA_3p_-_-1134	NA	NA	NA	NA
I 4453491	I	4453277	4453774	.	0	.	2.34988	21.3833	20.4375	4453491	AG1201	RIT1P.1229_AGncRNA_3p_+_-238	C41D11.7_WBcoding_3p_-_-2293	NA	NA	NA	NA	NA	NA	NA	NA	NA	NA	NA	NA	RIT1P.1229_AGncRNA_3p_+_-238	C41D11.7_AGmRNA_3p_-_-2293	NA	NA	NA	NA
I 4454659	I	4454368	4454899	.	0	.	1.82163	9.59574	8.81043	4454659	CDS	C41D11.7_WBcoding_3p_-_-3461	C41D11.7_WBcoding_3p_-_-3461	NA	NA	NA	NA	NA	NA	NA	NA	NA	NA	NA	NA	C41D11.7_AGmRNA_3p_-_-3461	NA	NA	NA	NA
I 4455319	I	4455057	4455363	.	0	.	1.72432	7.77566	7.01605	4455319	CDS	C41D11.7_WBcoding_3p_-_-4121	C41D11.7_WBcoding_3p_-_-4121	NA	NA	NA	NA	NA	NA	NA	NA	NA	NA	NA	NA	C41D11.7_AGmRNA_3p_-_-4121	NA	NA	NA	NA
I 4458277	I	4457637	4458675	.	0	.	2.32208	20.631	19.6953	4458277	AG1201	C41D11.1_AGmRNA_3p_+_-11182	C41D11.1_WBcoding_3p_+_-11185	NA	NA	NA	NA	NA	NA	NA	NA	NA	NA	NA	NA	C41D11.1_AGmRNA_3p_+_-11182	NA	NA	NA	NA
I 4481774	I	4481715	4481886	.	0	.	1.82163	9.59574	8.81043	4481774	CDS	T01A4.1_WBcoding_3p_+_-26588	T01A4.1_WBcoding_3p_+_-26588	NA	NA	NA	NA	NA	NA	NA	NA	NA	NA	NA	NA	T01A4.1_AGmRNA_3p_+_-27168	NA	NA	NA	NA
I 4482330	I	4482091	4482934	.	0	.	2.37768	22.146	21.19	4482330	CDS	T01A4.1_WBcoding_3p_+_-26032	T01A4.1_WBcoding_3p_+_-26032	NA	NA	NA	NA	NA	NA	NA	NA	NA	NA	NA	NA	T01A4.1_AGmRNA_3p_+_-26612	NA	NA	NA	NA
I 4483507	I	4483415	4483668	.	0	.	2.03015	13.7196	12.8769	4483507	CDS	T01A4.1_WBcoding_3p_+_-24855	T01A4.1_WBcoding_3p_+_-24855	NA	NA	NA	NA	NA	NA	NA	NA	NA	NA	NA	NA	T01A4.1_AGmRNA_3p_+_-25435	NA	NA	NA	NA
I 4492121	I	4491608	4492887	.	0	.	2.69525	31.4967	30.3999	4492121	CDS	T01A4.1_WBcoding_3p_+_-16241	T01A4.1_WBcoding_3p_+_-16241	NA	NA	NA	NA	NA	NA	NA	NA	NA	NA	NA	NA	T01A4.1_AGmRNA_3p_+_-16821	NA	NA	NA	NA
I 4495457	I	4495340	4495533	.	0	.	1.56787	5.27262	4.55171	4495457	CDS	T01A4.1_WBcoding_3p_+_-12905	T01A4.1_WBcoding_3p_+_-12905	NA	NA	NA	NA	NA	NA	NA	NA	NA	NA	NA	NA	T01A4.1_AGmRNA_3p_+_-13485	NA	NA	NA	NA
I 4495740	I	4495619	4495852	.	0	.	1.73822	8.02533	7.26208	4495740	CDS	T01A4.1_WBcoding_3p_+_-12622	T01A4.1_WBcoding_3p_+_-12622	NA	NA	NA	NA	NA	NA	NA	NA	NA	NA	NA	NA	T01A4.1_AGmRNA_3p_+_-13202	NA	NA	NA	NA
I 4496466	I	4496177	4496494	.	0	.	1.62701	6.12803	5.39334	4496466	CDS	T01A4.1_WBcoding_3p_+_-11896	T01A4.1_WBcoding_3p_+_-11896	NA	NA	NA	NA	NA	NA	NA	NA	NA	NA	NA	NA	T01A4.1_AGmRNA_3p_+_-12476	NA	NA	NA	NA
I 4496877	I	4496687	4496896	.	0	.	1.52007	4.96556	4.25114	4496877	ncRNA	frag154_LUncRNA_3p_-_-203	T01A4.1_WBcoding_3p_+_-11485	NA	NA	NA	NA	frag154_LUncRNA_3p_-_-203	NA	NA	NA	NA	NA	NA	NA	NA	T01A4.1_AGmRNA_3p_+_-12065	NA	NA	NA	NA
I 4497158	I	4497085	4497299	.	0	.	1.79382	9.05863	8.28081	4497158	CDS	T01A4.1_WBcoding_3p_+_-11204	T01A4.1_WBcoding_3p_+_-11204	NA	NA	NA	NA	NA	NA	NA	NA	NA	NA	NA	NA	T01A4.1_AGmRNA_3p_+_-11784	NA	NA	NA	NA
I 4498336	I	4497776	4498561	.	0	.	2.29427	19.8895	18.9636	4498336	CDS	T01A4.1_WBcoding_3p_+_-10026	T01A4.1_WBcoding_3p_+_-10026	NA	NA	NA	NA	NA	NA	NA	NA	NA	NA	NA	NA	T01A4.1_AGmRNA_3p_+_-10606	NA	NA	NA	NA
I 4500746	I	4498766	4501216	.	0	.	3.31823	57.2147	55.2571	4500746	AG1201	RIT1M.275_AGncRNA_3p_-_-313	T01A4.1_WBcoding_3p_+_-7616	NA	NA	NA	NA	NA	NA	NA	NA	NA	NA	NA	NA	RIT1M.275_AGncRNA_3p_-_-313	T01A4.1_AGmRNA_3p_+_-8196	NA	NA	NA	NA
I 4501946	I	4501684	4502188	.	0	.	1.89113	10.7098	9.90644	4501946	CDS	T01A4.1_WBcoding_3p_+_-6416	T01A4.1_WBcoding_3p_+_-6416	NA	NA	NA	NA	NA	NA	NA	NA	NA	NA	NA	NA	T01A4.1_AGmRNA_3p_+_-6996	NA	NA	NA	NA
I 4505096	I	4502330	4511184	.	0	.	3.5732	61.821	59.5143	4505096	CDS	T01A4.1_WBcoding_3p_+_-3266	T01A4.1_WBcoding_3p_+_-3266	Y119C1B.4_WBcoding_3p_-_+3833	NA	NA	NA	NA	NA	NA	NA	NA	NA	NA	NA	NA	Y119C1B.4_AGmRNA_3p_-_+3826	T01A4.1_AGmRNA_3p_+_-3846	NA	NA	NA	NA
I 4513533	I	4511381	4516067	.	0	.	3.32148	53.3765	51.6321	4513533	AG1201	Y119C1B.5_AGmRNA_3p_-_-2086	Y119C1B.5_WBcoding_3p_-_-2092	NA	NA	NA	NA	NA	NA	NA	NA	NA	NA	NA	NA	Y119C1B.5_AGmRNA_3p_-_-2086	NA	NA	NA	NA
I 4527673	I	4526435	4528184	.	0	.	3.29518	51.5001	49.8502	4527673	CDS	Y119C1B.8_WBcoding_3p_-_-1294	Y119C1B.8_WBcoding_3p_-_-1294	NA	NA	NA	NA	NA	NA	NA	NA	NA	NA	NA	NA	Y119C1B.8_AGmRNA_3p_-_-1706	NA	NA	NA	NA
I 4528560	I	4528444	4528635	.	0	.	1.90504	10.9966	10.1893	4528560	CDS	Y119C1B.8_WBcoding_3p_-_-2181	Y119C1B.8_WBcoding_3p_-_-2181	NA	NA	NA	NA	NA	NA	NA	NA	NA	NA	NA	NA	Y119C1B.8_AGmRNA_3p_-_-2593	NA	NA	NA	NA
I 4531596	I	4528759	4534870	.	0	.	3.44486	62.0347	59.7208	4531596	CDS	Y119C1B.8_WBcoding_3p_-_-5217	Y119C1B.8_WBcoding_3p_-_-5217	NA	NA	NA	NA	NA	NA	NA	NA	NA	NA	NA	NA	Y119C1B.8_AGmRNA_3p_-_-5629	NA	NA	NA	NA
I 4556304	I	4555436	4556713	.	0	.	2.86423	36.6197	35.4258	4556304	CDS	Y119C1B.10_WBcoding_3p_-_-953	Y119C1B.10_WBcoding_3p_-_-953	NA	NA	NA	NA	NA	NA	NA	NA	NA	NA	NA	NA	Y119C1B.10_AGmRNA_3p_-_-957	NA	NA	NA	NA
I 4561683	I	4558437	4562143	.	0	.	3.11446	44.8289	43.4261	4561683	CDS	D1007.15_WBcoding_3p_+_-2075	D1007.15_WBcoding_3p_+_-2075	NA	NA	NA	NA	NA	NA	NA	NA	NA	NA	NA	NA	D1007.15_AGmRNA_3p_+_-2083	NA	NA	NA	NA
I 4584172	I	4579759	4584808	.	0	.	3.6103	67.9704	65.017	4584172	CDS	D1007.6_WBcoding_3p_-_-298	D1007.6_WBcoding_3p_-_-298	D1007.5_WBcoding_3p_-_-3479	D1007.4_WBcoding_3p_-_-4207	NA	NA	NA	NA	frag155_LUncRNA_3p_+_-761	NA	NA	NA	NA	21ur-11631_WB21uRNA_3p_-_+597	NA	NA	NA	NA	D1007.6_AGmRNA_3p_-_-298	RIT1P.12_AGmRNA_3p_+_-657	D1007.5_AGmRNA_3p_-_-3232	RIT1P.181_AGncRNA_3p_+_+3587	D1007.4_AGmRNA_3p_-_-4207	NA	NA	NA	NA
I 4585680	I	4585063	4587072	.	0	.	3.6789	68.2863	65.2703	4585680	ncRNA	D1007.17a_WBmiRNA_3p_+_-247	D1007.12_WBcoding_3p_+_-504	D1007.10_WBcoding_3p_+_-3713	NA	NA	NA	NA	D1007.17a_WBmiRNA_3p_+_-247	D1007.20_WBsnoRNA_3p_+_+270	D1007.17_WBmiRNA_3p_+_-304	NA	NA	NA	NA	NA	NA	NA	NA	D1007.12_AGmRNA_3p_+_-498	RIT1M.1019_AGmRNA_3p_-_-748	RIT1M.1589_AGncRNA_3p_-_-748	gD1007.10c_AGmRNA_3p_+_-846	D1007.10_AGmRNA_3p_+_-3714	NA	NA	NA	NA
I 4589689	I	4587799	4590089	.	0	.	2.61401	28.6144	27.5604	4589689	AG1201	gD1007.19_AGmRNA_3p_-_-88	D1007.10_WBcoding_3p_+_+296	D1007.19_WBcoding_3p_-_-308	NA	NA	NA	NA	NA	NA	NA	NA	NA	NA	NA	NA	gD1007.19_AGmRNA_3p_-_-88	D1007.10_AGmRNA_3p_+_+295	D1007.19_AGmRNA_3p_-_-308	NA	NA	NA	NA
I 4599467	I	4597714	4606722	.	0	.	3.89294	74.558	70.5653	4599467	AG1201	D1007.7_AGmRNA_3p_-_-1549	D1007.7_WBcoding_3p_-_-1576	D1007.16_WBcoding_3p_+_-4730	D1007.8_WBcoding_3p_+_-5919	C44E4.5_WBcoding_3p_+_-10736	NA	NA	NA	NA	NA	NA	NA	NA	NA	NA	NA	NA	D1007.7_AGmRNA_3p_-_-1549	D1007.16_AGmRNA_3p_+_-4730	D1007.8_AGmRNA_3p_+_-5917	C44E4.5_AGmRNA_3p_+_-10753	NA	NA	NA	NA
I 4612582	I	4606862	4633433	.	0	.	3.87903	73.9617	70.0777	4612582	AG1201	C44E4.5_AGmRNA_3p_+_+2362	C44E4.5_WBcoding_3p_+_+2379	C44E4.1_WBcoding_3p_-_-2436	NA	NA	NA	NA	C44E4.8_WBte_3p_+_+4598	NA	NA	NA	NA	NA	NA	NA	NA	C44E4.5_AGmRNA_3p_+_+2362	C44E4.1_AGmRNA_3p_-_-2436	gC44E4.8_AGmRNA_3p_+_+4598	NA	NA	NA	NA
I 4635052	I	4633826	4636497	.	0	.	3.61887	65.1407	62.5463	4635052	AG1201	C44E4.4_AGmRNA_3p_+_-579	C44E4.6_WBcoding_3p_-_+664	C44E4.4_WBcoding_3p_+_-2718	NA	NA	NA	NA	NA	NA	NA	NA	21ur-14833_WB21uRNA_3p_+_+40	NA	NA	NA	NA	C44E4.4_AGmRNA_3p_+_-579	C44E4.6_AGmRNA_3p_-_-989	C44E4.3_AGmRNA_3p_-_+1386	RIT1P.1639_AGncRNA_3p_+_-2210	RIT1P.1854_AGncRNA_3p_+_-2210	RIT1P.507_AGncRNA_3p_+_-2210	RIT1P.1005_AGncRNA_3p_+_-2387	RIT1P.1479_AGncRNA_3p_+_-2387	RIT1P.1742_AGncRNA_3p_+_-2387	NA	NA	NA	NA
I 4636929	I	4636720	4636981	.	0	.	1.83553	9.86931	9.08019	4636929	AG1201	RIT1P.1639_AGncRNA_3p_+_-333	C44E4.4_WBcoding_3p_+_-841	C44E4.6_WBcoding_3p_-_-1213	NA	NA	NA	NA	NA	NA	NA	NA	NA	NA	NA	NA	RIT1P.1639_AGncRNA_3p_+_-333	RIT1P.1854_AGncRNA_3p_+_-333	RIT1P.507_AGncRNA_3p_+_-333	C44E4.3_AGmRNA_3p_-_-491	RIT1P.1005_AGncRNA_3p_+_-510	RIT1P.1479_AGncRNA_3p_+_-510	RIT1P.1742_AGncRNA_3p_+_-510	NA	NA	NA	NA
I 4639707	I	4637430	4643442	.	0	.	3.5037	59.0417	56.9512	4639707	AG1201	Y119C1A.1_AGmRNA_3p_-_+1291	Y119C1A.1_WBcoding_3p_-_+1560	C44E4.4_WBcoding_3p_+_+1937	C44E4.3_WBcoding_3p_-_-2268	NA	NA	NA	NA	frag156_LUncRNA_3p_+_+1736	NA	NA	NA	NA	NA	NA	NA	NA	Y119C1A.1_AGmRNA_3p_-_+1291	RIT1P.1005_AGncRNA_3p_+_+2268	RIT1P.1479_AGncRNA_3p_+_+2268	RIT1P.1742_AGncRNA_3p_+_+2268	C44E4.3_AGmRNA_3p_-_-3269	NA	NA	NA	NA
I 4643931	I	4643521	4644080	.	0	.	2.07185	14.6827	13.8276	4643931	AG1201	B0041.3_AGmRNA_3p_+_-1744	Y119C1A.1_WBcoding_3p_-_-2664	NA	NA	NA	NA	NA	NA	NA	NA	NA	NA	NA	NA	B0041.3_AGmRNA_3p_+_-1744	Y119C1A.1_AGmRNA_3p_-_-2933	NA	NA	NA	NA
I 4646010	I	4645116	4650765	.	0	.	3.3219	61.6084	59.3313	4646010	AG1201	B0041.3_AGmRNA_3p_+_+335	B0041.4_WBcoding_3p_-_-373	B0041.3_WBcoding_3p_+_+383	B0041.5_WBcoding_3p_-_+2260	B0041.8_WBcoding_3p_+_-2269	NA	NA	NA	NA	B0041.9_WBsnoRNA_3p_-_+717	NA	NA	NA	NA	NA	NA	NA	NA	B0041.3_AGmRNA_3p_+_+335	B0041.4_AGmRNA_3p_-_-360	RIT1P.1014_AGmRNA_3p_+_-1005	RIT1P.676_AGmRNA_3p_+_-1005	B0041.5_AGmRNA_3p_-_+2263	B0041.8_AGmRNA_3p_+_-2266	NA	NA	NA	NA
I 4656248	I	4655144	4659581	.	0	.	3.5572	64.6844	62.1134	4656248	AG1201	RIT1M.1320_AGmRNA_3p_-_-554	B0041.2_WBcoding_3p_+_-3271	NA	NA	NA	NA	NA	NA	NA	NA	NA	NA	NA	NA	RIT1M.1320_AGmRNA_3p_-_-554	RIT1M.1598_AGmRNA_3p_-_+2734	B0041.2_AGmRNA_3p_+_-3904	NA	NA	NA	NA
I 4666823	I	4665775	4671773	.	0	.	3.49415	62.0312	59.718	4666823	AG1201	B0041.7_AGmRNA_3p_-_-929	B0041.7_WBcoding_3p_-_-1078	NA	NA	NA	NA	NA	NA	NA	NA	NA	NA	NA	NA	B0041.7_AGmRNA_3p_-_-929	NA	NA	NA	NA
I 4675959	I	4674948	4677382	.	0	.	3.18178	49.2647	47.7171	4675959	AG1201	T04D1.3_AGmRNA_3p_+_-3259	T04D1.3_WBcoding_3p_+_-3451	NA	NA	NA	NA	NA	NA	NA	NA	NA	NA	NA	NA	T04D1.3_AGmRNA_3p_+_-3259	NA	NA	NA	NA
I 4678667	I	4677541	4679271	.	0	.	3.43575	58.7487	56.6884	4678667	AG1201	T04D1.3_AGmRNA_3p_+_-551	T04D1.3_WBcoding_3p_+_-743	NA	NA	NA	NA	NA	NA	NA	NA	NA	NA	NA	NA	T04D1.3_AGmRNA_3p_+_-551	NA	NA	NA	NA
I 4688320	I	4685984	4698344	.	0	.	3.75211	74.2701	70.3605	4688320	CDS	T04D1.4_WBcoding_3p_-_-2451	T04D1.4_WBcoding_3p_-_-2451	NA	NA	NA	NA	NA	NA	NA	NA	NA	NA	NA	NA	T04D1.4_AGmRNA_3p_-_-2451	NA	NA	NA	NA
I 4704841	I	4704488	4706104	.	0	.	3.64271	64.6441	62.0739	4704841	CDS	W09C3.4_WBcoding_3p_+_-1030	W09C3.4_WBcoding_3p_+_-1030	NA	NA	NA	NA	NA	NA	NA	NA	NA	NA	NA	NA	W09C3.4_AGmRNA_3p_+_-1054	NA	NA	NA	NA
I 4722072	I	4721963	4722159	.	0	.	1.93284	11.5797	10.7647	4722072	AG1201	C10H11.6_AGmRNA_3p_+_-1714	C10H11.6_WBcoding_3p_+_-1889	NA	NA	NA	NA	NA	NA	NA	NA	NA	NA	NA	NA	C10H11.6_AGmRNA_3p_+_-1714	NA	NA	NA	NA
I 4722368	I	4722289	4722495	.	0	.	1.71042	7.52953	6.77352	4722368	AG1201	C10H11.6_AGmRNA_3p_+_-1418	C10H11.6_WBcoding_3p_+_-1593	NA	NA	NA	NA	NA	NA	NA	NA	NA	NA	NA	NA	C10H11.6_AGmRNA_3p_+_-1418	NA	NA	NA	NA
I 4722990	I	4722950	4723325	.	0	.	1.68261	7.0479	6.29902	4722990	AG1201	C10H11.6_AGmRNA_3p_+_-796	C10H11.6_WBcoding_3p_+_-971	NA	NA	NA	NA	NA	NA	NA	NA	NA	NA	NA	NA	C10H11.6_AGmRNA_3p_+_-796	NA	NA	NA	NA
I 4729053	I	4729027	4729352	.	0	.	1.5714	5.26744	4.54662	4729053	CDS	C10H11.4_WBcoding_3p_+_-1314	C10H11.4_WBcoding_3p_+_-1314	NA	NA	NA	NA	NA	NA	NA	NA	NA	NA	NA	NA	C10H11.4_AGmRNA_3p_+_-1314	NA	NA	NA	NA
I 4741625	I	4734720	4744383	.	0	.	3.02192	51.1921	49.5626	4741625	AG1201	C10H11.9_AGmRNA_3p_-_-2669	C10H11.9_WBcoding_3p_-_-3374	C10H11.8_WBcoding_3p_-_-5868	C10H11.3_WBcoding_3p_+_+6345	NA	NA	NA	NA	NA	NA	NA	NA	NA	NA	NA	NA	C10H11.9_AGmRNA_3p_-_-2669	RIT1P.1099_AGncRNA_3p_+_+3777	C10H11.3_AGmRNA_3p_+_+6333	C10H11.8_AGmRNA_3p_-_-6368	NA	NA	NA	NA
I 4756522	I	4755907	4760905	.	0	.	2.95984	45.3929	43.9743	4756522	CDS	C10H11.1_WBcoding_3p_+_-3080	C10H11.1_WBcoding_3p_+_-3080	C10H11.10_WBcoding_3p_-_+3296	NA	NA	NA	NA	NA	NA	NA	NA	NA	NA	NA	NA	C10H11.1_AGmRNA_3p_+_-3114	C10H11.10_AGmRNA_3p_-_+3342	NA	NA	NA	NA
I 4766281	I	4766108	4766467	.	0	.	1.83553	9.86931	9.08019	4766281	CDS	M04F3.2_WBcoding_3p_+_-1364	M04F3.2_WBcoding_3p_+_-1364	NA	NA	NA	NA	NA	NA	NA	NA	NA	NA	NA	NA	M04F3.2_AGmRNA_3p_+_-1369	NA	NA	NA	NA
I 4767118	I	4766669	4767569	.	0	.	2.75302	32.9709	31.8454	4767118	CDS	M04F3.2_WBcoding_3p_+_-527	M04F3.2_WBcoding_3p_+_-527	NA	NA	NA	NA	NA	NA	NA	NA	NA	NA	NA	NA	M04F3.2_AGmRNA_3p_+_-532	NA	NA	NA	NA
I 4767879	I	4767704	4768014	.	0	.	1.69651	7.28694	6.53449	4767879	CDS	NA	NA	NA	NA	NA	NA	NA	NA	NA	NA	NA	NA	NA	NA	NA	NA	NA
I 4768821	I	4768386	4769266	.	0	.	2.91984	38.4967	37.2629	4768821	AG1201	M04F3.4_AGmRNA_3p_-_-472	NA	NA	NA	NA	NA	NA	NA	NA	NA	NA	NA	NA	M04F3.4_AGmRNA_3p_-_-472	NA	NA	NA	NA
I 4770922	I	4770204	4772410	.	0	.	3.28764	56.7201	54.7945	4770922	CDS	M04F3.1_WBcoding_3p_+_-440	M04F3.1_WBcoding_3p_+_-440	M04F3.4_WBcoding_3p_-_+565	NA	NA	NA	NA	NA	NA	NA	NA	NA	NA	NA	NA	M04F3.1_AGmRNA_3p_+_-468	M04F3.4_AGmRNA_3p_-_-2573	NA	NA	NA	NA
I 4772591	I	4772507	4772851	.	0	.	1.87723	10.4264	9.62677	4772591	CDS	M04F3.4_WBcoding_3p_-_-1104	M04F3.4_WBcoding_3p_-_-1104	NA	NA	NA	NA	NA	NA	NA	NA	NA	NA	NA	NA	M04F3.4_AGmRNA_3p_-_-4242	NA	NA	NA	NA
I 4774230	I	4773938	4774426	.	0	.	3.04495	42.3522	41.0197	4774230	CDS	M04F3.5_WBcoding_3p_-_-411	M04F3.5_WBcoding_3p_-_-411	NA	NA	NA	NA	NA	NA	NA	NA	NA	NA	NA	NA	M04F3.5_AGmRNA_3p_-_-411	NA	NA	NA	NA
I 4775115	I	4774524	4775464	.	0	.	3.11446	44.8289	43.4261	4775115	CDS	M04F3.5_WBcoding_3p_-_-1296	M04F3.5_WBcoding_3p_-_-1296	NA	NA	NA	NA	NA	NA	NA	NA	NA	NA	NA	NA	M04F3.5_AGmRNA_3p_-_-1296	NA	NA	NA	NA
I 4776460	I	4775764	4776995	.	0	.	3.14226	45.8337	44.3999	4776460	CDS	M04F3.5_WBcoding_3p_-_-2641	M04F3.5_WBcoding_3p_-_-2641	NA	NA	NA	NA	NA	NA	NA	NA	NA	NA	NA	NA	M04F3.5_AGmRNA_3p_-_-2641	NA	NA	NA	NA
I 4777608	I	4777475	4777727	.	0	.	2.18306	17.3803	16.4906	4777608	CDS	M04F3.5_WBcoding_3p_-_-3789	M04F3.5_WBcoding_3p_-_-3789	NA	NA	NA	NA	NA	NA	NA	NA	NA	NA	NA	NA	M04F3.5_AGmRNA_3p_-_-3789	NA	NA	NA	NA
I 4789430	I	4789069	4789796	.	0	.	2.98261	41.2602	39.9608	4789430	AG1201	F54D7.6_AGmRNA_3p_+_-157	NA	NA	NA	NA	F54D7.6_WBps_3p_+_-163	NA	NA	NA	NA	NA	NA	NA	NA	F54D7.6_AGmRNA_3p_+_-157	RIT1M.1394_AGncRNA_3p_-_-730	F54D7.7_AGncRNA_3p_+_-1218	NA	NA	NA	NA
I 4790459	I	4790132	4791562	.	0	.	3.5715	67.5471	64.6164	4790459	AG1201	F54D7.4_AGmRNA_3p_-_+147	F54D7.4_WBcoding_3p_-_+185	NA	NA	NA	NA	F54D7.7_WBps_3p_+_-195	NA	NA	NA	NA	NA	NA	NA	NA	F54D7.4_AGmRNA_3p_-_+147	F54D7.7_AGncRNA_3p_+_-189	NA	NA	NA	NA
I 4807949	I	4805625	4808958	.	0	.	3.33688	53.0857	51.3473	4807949	AG1201	F54D7.2_AGmRNA_3p_+_-1726	F54D7.2_WBcoding_3p_+_-1727	NA	NA	NA	NA	NA	NA	NA	NA	NA	NA	NA	NA	F54D7.2_AGmRNA_3p_+_-1726	NA	NA	NA	NA
I 4809305	I	4809192	4809440	.	0	.	1.98844	12.7839	11.9533	4809305	AG1201	F54D7.2_AGmRNA_3p_+_-370	F54D7.2_WBcoding_3p_+_-371	NA	NA	NA	NA	NA	NA	NA	NA	NA	NA	NA	NA	F54D7.2_AGmRNA_3p_+_-370	NA	NA	NA	NA
I 4831477	I	4829962	4835148	.	0	.	3.5315	60.1482	57.9771	4831477	AG1201	F57C9.4_AGmRNA_3p_+_-4142	F57C9.4_WBcoding_3p_+_-4395	NA	NA	NA	NA	NA	NA	NA	NA	NA	NA	NA	NA	F57C9.4_AGmRNA_3p_+_-4142	NA	NA	NA	NA
I 4835401	I	4835255	4835771	.	0	.	2.60011	28.6144	27.5604	4835401	AG1201	F57C9.4_AGmRNA_3p_+_-218	F57C9.4_WBcoding_3p_+_-471	NA	NA	NA	NA	NA	NA	NA	NA	NA	NA	NA	NA	F57C9.4_AGmRNA_3p_+_-218	NA	NA	NA	NA
I 4836546	I	4836129	4836947	.	0	.	2.5584	27.3534	26.3231	4836546	CDS	F57C9.3_WBcoding_3p_+_-3490	F57C9.3_WBcoding_3p_+_-3490	NA	NA	NA	NA	NA	NA	NA	NA	NA	NA	NA	NA	F57C9.1_AGmRNA_3p_+_-14131	NA	NA	NA	NA
I 4845495	I	4844624	4845817	.	0	.	2.5167	26.1142	25.1021	4845495	CDS	F57C9.2_WBcoding_3p_+_-1842	F57C9.2_WBcoding_3p_+_-1842	NA	NA	NA	NA	NA	NA	NA	NA	NA	NA	NA	NA	F57C9.1_AGmRNA_3p_+_-5182	NA	NA	NA	NA
I 4846310	I	4846108	4846514	.	0	.	2.40549	22.9193	21.9525	4846310	CDS	F57C9.2_WBcoding_3p_+_-1027	F57C9.2_WBcoding_3p_+_-1027	NA	NA	NA	NA	NA	NA	NA	NA	NA	NA	NA	NA	F57C9.1_AGmRNA_3p_+_-4367	NA	NA	NA	NA
I 4849994	I	4848924	4851122	.	0	.	3.15505	48.2478	46.7386	4849994	AG1201	C01F4.2_AGmRNA_3p_-_+667	C01F4.2_WBcoding_3p_-_+689	F57C9.1_WBcoding_3p_+_-724	NA	NA	NA	NA	NA	NA	NA	NA	NA	NA	NA	NA	C01F4.2_AGmRNA_3p_-_+667	F57C9.1_AGmRNA_3p_+_-683	NA	NA	NA	NA
I 4895074	I	4894802	4895171	.	0	.	1.75212	8.27847	7.51158	4895074	CDS	F25F8.1_WBcoding_3p_+_-422	F25F8.1_WBcoding_3p_+_-422	NA	NA	NA	NA	NA	NA	NA	NA	NA	NA	NA	NA	F25F8.1_AGmRNA_3p_+_-441	NA	NA	NA	NA
I 4897454	I	4897321	4897574	.	0	.	1.98844	12.7839	11.9533	4897454	CDS	F21F3.5_WBcoding_3p_-_-86	F21F3.5_WBcoding_3p_-_-86	F21F3.4_WBcoding_3p_+_-88	NA	NA	NA	NA	NA	NA	NA	NA	NA	NA	NA	NA	F21F3.5_AGmRNA_3p_-_+118	F21F3.4_AGmRNA_3p_+_-183	NA	NA	NA	NA
I 4898431	I	4898332	4898576	.	0	.	1.76711	8.76707	7.99578	4898431	AG1201	F21F3.5_AGmRNA_3p_-_-859	F21F3.5_WBcoding_3p_-_-1063	NA	NA	NA	NA	NA	NA	NA	NA	NA	NA	NA	NA	F21F3.5_AGmRNA_3p_-_-859	NA	NA	NA	NA
I 4898992	I	4898891	4899214	.	0	.	1.70536	7.52397	6.7707	4898992	AG1201	F21F3.5_AGmRNA_3p_-_-1420	F21F3.5_WBcoding_3p_-_-1624	NA	NA	NA	NA	NA	NA	NA	NA	NA	NA	NA	NA	F21F3.5_AGmRNA_3p_-_-1420	NA	NA	NA	NA
I 4913078	I	4911444	4913659	.	0	.	3.11183	47.3005	45.8266	4913078	AG1201	RIT1P.1959_AGncRNA_3p_+_-408	F21F3.1_WBcoding_3p_+_+1246	F21F3.6_WBcoding_3p_-_-1274	NA	NA	NA	NA	NA	NA	NA	NA	NA	NA	NA	NA	RIT1P.1959_AGncRNA_3p_+_-408	F21F3.6_AGmRNA_3p_-_-923	F21F3.1_AGmRNA_3p_+_+1289	NA	NA	NA	NA
I 4913962	I	4913865	4914082	.	0	.	2.01625	13.4046	12.5659	4913962	AG1201	F21F3.6_AGmRNA_3p_-_-1807	F21F3.6_WBcoding_3p_-_-2158	NA	NA	NA	NA	NA	NA	NA	NA	NA	NA	NA	NA	F21F3.6_AGmRNA_3p_-_-1807	NA	NA	NA	NA
I 4920271	I	4918657	4920556	.	0	.	2.68351	30.7636	29.6754	4920271	AG1201	F21F3.7_AGmRNA_3p_+_-510	F21F3.7_WBcoding_3p_+_-596	NA	NA	NA	NA	NA	NA	NA	NA	NA	NA	NA	NA	F21F3.7_AGmRNA_3p_+_-510	RIT1M.1249_AGncRNA_3p_-_-2202	RIT1M.1539_AGncRNA_3p_-_-2202	NA	NA	NA	NA
I 4924516	I	4921638	4926355	.	0	.	3.80953	71.0045	67.6155	4924516	CDS	F28B3.8_WBcoding_3p_-_-3743	F28B3.8_WBcoding_3p_-_-3743	NA	NA	NA	NA	NA	NA	NA	NA	NA	NA	NA	NA	F28B3.8_AGmRNA_3p_-_-3801	NA	NA	NA	NA
I 4927202	I	4926656	4928920	.	0	.	3.20441	54.7296	52.9074	4927202	CDS	F28B3.5_WBcoding_3p_+_-1541	F28B3.5_WBcoding_3p_+_-1541	NA	NA	NA	NA	NA	NA	NA	NA	NA	NA	NA	NA	F28B3.5_AGmRNA_3p_+_-1896	NA	NA	NA	NA
I 4929466	I	4929023	4930912	.	0	.	3.11446	44.8289	43.4261	4929466	AG1201	RIT1M.1614_AGncRNA_3p_-_-366	F28B3.9_WBcoding_3p_+_-2682	NA	NA	NA	NA	NA	NA	NA	NA	NA	NA	NA	NA	RIT1M.1614_AGncRNA_3p_-_-366	F28B3.5_AGmRNA_3p_+_+368	F28B3.9_AGmRNA_3p_+_-2998	NA	NA	NA	NA
I 4931715	I	4931269	4931847	.	0	.	2.2549	19.9359	19.0098	4931715	CDS	F28B3.9_WBcoding_3p_+_-433	F28B3.9_WBcoding_3p_+_-433	NA	NA	NA	NA	NA	NA	NA	NA	NA	NA	NA	NA	F28B3.9_AGmRNA_3p_+_-749	NA	NA	NA	NA
I 4934355	I	4934176	4934633	.	0	.	2.19265	17.9991	17.1039	4934355	CDS	F28B3.4_WBcoding_3p_+_-6155	F28B3.4_WBcoding_3p_+_-6155	NA	NA	NA	NA	NA	NA	NA	NA	NA	NA	NA	NA	F28B3.4_AGmRNA_3p_+_-14587	NA	NA	NA	NA
I 4935338	I	4934977	4935746	.	0	.	2.72522	32.0811	30.971	4935338	CDS	F28B3.4_WBcoding_3p_+_-5172	F28B3.4_WBcoding_3p_+_-5172	NA	NA	NA	NA	NA	NA	NA	NA	NA	NA	NA	NA	F28B3.4_AGmRNA_3p_+_-13604	NA	NA	NA	NA
I 4936037	I	4935921	4936156	.	0	.	1.68261	7.0479	6.29902	4936037	CDS	F28B3.4_WBcoding_3p_+_-4473	F28B3.4_WBcoding_3p_+_-4473	NA	NA	NA	NA	NA	NA	NA	NA	NA	NA	NA	NA	F28B3.4_AGmRNA_3p_+_-12905	NA	NA	NA	NA
I 4938870	I	4937762	4941628	.	0	.	3.42029	55.7656	53.8842	4938870	CDS	F28B3.4_WBcoding_3p_+_-1640	F28B3.4_WBcoding_3p_+_-1640	NA	NA	NA	NA	NA	NA	NA	NA	NA	NA	NA	NA	F28B3.4_AGmRNA_3p_+_-10072	NA	NA	NA	NA
I 4941945	I	4941708	4942289	.	0	.	1.63655	7.03416	6.28812	4941945	AG1201	F28B3.4_AGmRNA_3p_+_-6997	F28B3.1_WBcoding_3p_+_-7390	NA	NA	NA	NA	NA	NA	NA	NA	NA	NA	NA	NA	F28B3.4_AGmRNA_3p_+_-6997	NA	NA	NA	NA
I 4947356	I	4942991	4958339	.	0	.	3.83733	72.1825	68.6166	4947356	AG1201	F28B3.4_AGmRNA_3p_+_-1586	F28B3.10_WBcoding_3p_-_+1972	F28B3.1_WBcoding_3p_+_-1979	F28B3.6_WBcoding_3p_-_+3226	F28B3.7_WBcoding_3p_-_+3979	W03G9.8_WBcoding_3p_-_+10421	NA	NA	NA	NA	NA	NA	NA	NA	NA	NA	NA	NA	F28B3.4_AGmRNA_3p_+_-1586	F28B3.10_AGmRNA_3p_-_+1994	F28B3.6_AGmRNA_3p_-_+3107	F28B3.7_AGmRNA_3p_-_+4455	RIT1P.1273_AGncRNA_3p_+_-7859	W03G9.8_AGmRNA_3p_-_+10418	NA	NA	NA	NA
I 4960482	I	4960383	4960720	.	0	.	1.87093	10.8106	10.0069	4960482	CDS	W03G9.3_WBcoding_3p_+_-1038	W03G9.3_WBcoding_3p_+_-1038	NA	NA	NA	NA	NA	NA	NA	NA	NA	NA	NA	NA	W03G9.3_AGmRNA_3p_+_-1040	NA	NA	NA	NA
I 4961024	I	4960841	4961094	.	0	.	1.66714	6.90605	6.16041	4961024	CDS	W03G9.3_WBcoding_3p_+_-496	W03G9.3_WBcoding_3p_+_-496	NA	NA	NA	NA	NA	NA	NA	NA	NA	NA	NA	NA	W03G9.3_AGmRNA_3p_+_-498	NA	NA	NA	NA
I 4966689	I	4964003	4967212	.	0	.	3.55399	63.1559	60.7396	4966689	AG1201	W03G9.4_AGmRNA_3p_-_-2020	W03G9.4_WBcoding_3p_-_-2021	W03G9.2_WBcoding_3p_+_+2305	NA	NA	NA	NA	NA	NA	NA	NA	NA	NA	NA	NA	W03G9.4_AGmRNA_3p_-_-2020	W03G9.2_AGmRNA_3p_+_+2303	NA	NA	NA	NA
I 4982377	I	4980774	4983782	.	0	.	3.5176	59.5941	57.464	4982377	CDS	W03G9.1_WBcoding_3p_+_-1579	W03G9.1_WBcoding_3p_+_-1579	NA	NA	NA	NA	NA	NA	NA	NA	NA	NA	NA	NA	W03G9.1_AGmRNA_3p_+_-1583	NA	NA	NA	NA
I 5000520	I	4997272	5002959	.	0	.	3.43419	56.3071	54.3941	5000520	CDS	F54C1.3_WBcoding_3p_+_-1831	F54C1.3_WBcoding_3p_+_-1831	NA	NA	NA	NA	NA	NA	NA	NA	NA	NA	NA	NA	F54C1.3_AGmRNA_3p_+_-2612	NA	NA	NA	NA
I 5004080	I	5003141	5004867	.	0	.	3.30908	52.0267	50.3528	5004080	AG1201	F54C1.2_AGmRNA_3p_+_-868	F54C1.2_WBcoding_3p_+_-1083	NA	NA	NA	NA	NA	NA	NA	NA	NA	NA	NA	NA	F54C1.2_AGmRNA_3p_+_-868	NA	NA	NA	NA
I 5039057	I	5038541	5039983	.	0	.	2.22443	19.3832	18.4661	5039057	AG1201	RIT1M.1259_AGncRNA_3p_-_-156	C46H11.4_WBcoding_3p_+_-2100	NA	NA	NA	NA	NA	NA	NA	NA	NA	NA	NA	NA	RIT1M.1259_AGncRNA_3p_-_-156	C46H11.4_AGmRNA_3p_+_-2054	NA	NA	NA	NA
I 5052790	I	5052719	5052878	.	0	.	1.62701	6.12803	5.39334	5052790	AG1201	C46H11.10_AGmRNA_3p_-_-81	C46H11.10_WBcoding_3p_-_-258	NA	NA	NA	NA	NA	NA	NA	NA	NA	NA	NA	NA	C46H11.10_AGmRNA_3p_-_-81	NA	NA	NA	NA
I 5053668	I	5053427	5053761	.	0	.	1.77992	8.79515	8.02096	5053668	AG1201	C46H11.10_AGmRNA_3p_-_-959	C46H11.10_WBcoding_3p_-_-1136	NA	NA	NA	NA	NA	NA	NA	NA	NA	NA	NA	NA	C46H11.10_AGmRNA_3p_-_-959	NA	NA	NA	NA
I 5054028	I	5053898	5054272	.	0	.	1.64067	6.51123	5.77241	5054028	AG1201	C46H11.10_AGmRNA_3p_-_-1319	C46H11.10_WBcoding_3p_-_-1496	NA	NA	NA	NA	NA	NA	NA	NA	NA	NA	NA	NA	C46H11.10_AGmRNA_3p_-_-1319	NA	NA	NA	NA
I 5060875	I	5058731	5062687	.	0	.	3.04495	42.3522	41.0197	5060875	AG1201	C46H11.11_AGmRNA_3p_-_-2485	C46H11.11_WBcoding_3p_-_-2621	NA	NA	NA	NA	NA	NA	NA	NA	NA	NA	NA	NA	C46H11.11_AGmRNA_3p_-_-2485	NA	NA	NA	NA
I 5063407	I	5063038	5063648	.	0	.	2.05795	14.3587	13.5078	5063407	AG1201	C46H11.11_AGmRNA_3p_-_-5017	C46H11.11_WBcoding_3p_-_-5153	NA	NA	NA	NA	NA	NA	NA	NA	NA	NA	NA	NA	C46H11.11_AGmRNA_3p_-_-5017	NA	NA	NA	NA
I 5064288	I	5064064	5064336	.	0	.	1.61311	5.90725	5.17602	5064288	AG1201	C46H11.11_AGmRNA_3p_-_-5898	C46H11.11_WBcoding_3p_-_-6034	NA	NA	NA	NA	NA	NA	NA	NA	NA	NA	NA	NA	C46H11.11_AGmRNA_3p_-_-5898	NA	NA	NA	NA
I 5081912	I	5079669	5082448	.	0	.	3.67044	70.9681	67.6155	5081912	AG1201	C30F8.2_AGmRNA_3p_-_-1998	C30F8.2_WBcoding_3p_-_-1999	NA	NA	NA	NA	NA	NA	NA	NA	NA	NA	NA	NA	C30F8.2_AGmRNA_3p_-_-1998	NA	NA	NA	NA
I 5088549	I	5088407	5088730	.	0	.	2.05362	15.4863	14.6224	5088549	CDS	C30F8.4_WBcoding_3p_+_-5260	C30F8.4_WBcoding_3p_+_-5260	NA	NA	NA	NA	NA	NA	NA	NA	NA	NA	NA	NA	C30F8.4_AGmRNA_3p_+_-5261	NA	NA	NA	NA
I 5089400	I	5089061	5091096	.	0	.	2.59866	28.8004	27.7454	5089400	CDS	C30F8.4_WBcoding_3p_+_-4409	C30F8.4_WBcoding_3p_+_-4409	NA	NA	NA	NA	NA	NA	NA	NA	NA	NA	NA	NA	C30F8.4_AGmRNA_3p_+_-4410	NA	NA	NA	NA
I 5105797	I	5101409	5110539	.	0	.	3.40406	65.3398	62.7047	5105797	AG1201	RIT1P.1418_AGmRNA_3p_+_-251	Y110A7A.14_WBcoding_3p_-_-687	Y110A7A.11_WBcoding_3p_+_-1831	Y110A7A.13_WBcoding_3p_-_-2214	Y110A7A.20_WBcoding_3p_+_+4120	Y110A7A.12_WBcoding_3p_-_-4142	Y110A7A.21_WBcoding_3p_-_+4281	Y110A7A.10_WBcoding_3p_+_-4370	NA	NA	NA	NA	frag176_LUncRNA_3p_+_+691	NA	NA	NA	NA	NA	NA	NA	NA	RIT1P.1418_AGmRNA_3p_+_-251	Y110A7A.14_AGmRNA_3p_-_-547	RIT1P.1605_AGncRNA_3p_+_+684	Y110A7A.11_AGmRNA_3p_+_-1764	Y110A7A.13_AGmRNA_3p_-_-2213	RIT1M.1725_AGmRNA_3p_-_+3176	Y110A7A.12_AGmRNA_3p_-_-4041	Y110A7A.20_AGmRNA_3p_+_+4120	Y110A7A.10_AGmRNA_3p_+_-4153	Y110A7A.21_AGmRNA_3p_-_+4256	NA	NA	NA	NA
I 5123364	I	5112243	5127372	.	0	.	3.32074	59.9682	57.8229	5123364	AG1201	RIT1M.1023_AGncRNA_3p_-_-498	Y110A7A.17_WBcoding_3p_-_+565	Y110A7A.9_WBcoding_3p_+_-623	Y110A7A.16_WBcoding_3p_-_-9242	Y110A7A.15_WBcoding_3p_-_-12420	NA	NA	NA	NA	NA	NA	NA	NA	21ur-11275_WB21uRNA_3p_-_-9678	NA	NA	NA	NA	RIT1M.1023_AGncRNA_3p_-_-498	Y110A7A.17_AGmRNA_3p_-_+555	Y110A7A.9_AGmRNA_3p_+_-625	RIT1P.1520_AGncRNA_3p_+_-2751	Y110A7A.16_AGmRNA_3p_-_-9238	Y110A7A.15_AGmRNA_3p_-_-11985	NA	NA	NA	NA
I 5128570	I	5127819	5130873	.	0	.	3.75392	68.6681	65.5936	5128570	AG1201	Y110A7A.8_AGmRNA_3p_+_-1044	Y110A7A.8_WBcoding_3p_+_-1045	Y110A7A.7_WBcoding_3p_+_-2504	NA	NA	NA	NA	NA	NA	NA	NA	NA	NA	NA	NA	Y110A7A.8_AGmRNA_3p_+_-1044	Y110A7A.7_AGmRNA_3p_+_-2480	NA	NA	NA	NA
I 5133737	I	5131769	5134115	.	0	.	3.33688	53.0857	51.3473	5133737	AG1201	Y110A7A.6_AGmRNA_3p_+_-338	Y110A7A.6_WBcoding_3p_+_-371	NA	NA	NA	NA	NA	NA	NA	NA	NA	NA	NA	NA	Y110A7A.6_AGmRNA_3p_+_-338	RIT1M.1590_AGmRNA_3p_-_-1395	NA	NA	NA	NA
I 5136526	I	5134853	5137934	.	0	.	3.53391	60.95	58.7222	5136526	AG1201	RIT1M.1882_AGncRNA_3p_-_+649	Y110A7A.5_WBcoding_3p_+_-1451	NA	NA	NA	NA	NA	NA	NA	NA	NA	NA	NA	NA	RIT1M.1882_AGncRNA_3p_-_+649	Y110A7A.5_AGmRNA_3p_+_-1691	NA	NA	NA	NA
I 5138682	I	5138015	5139586	.	0	.	2.86023	36.9113	35.7148	5138682	AG1201	Y110A7A.5_AGmRNA_3p_+_+465	Y110A7A.4_WBcoding_3p_+_-768	NA	NA	NA	NA	NA	NA	NA	NA	NA	NA	NA	NA	Y110A7A.5_AGmRNA_3p_+_+465	RIT1M.406_AGncRNA_3p_-_-708	Y110A7A.4_AGmRNA_3p_+_-1118	NA	NA	NA	NA
I 5147109	I	5146997	5147200	.	0	.	1.61311	5.90725	5.17602	5147109	CDS	Y110A7A.3_WBcoding_3p_+_-2120	Y110A7A.3_WBcoding_3p_+_-2120	NA	NA	NA	NA	NA	NA	NA	NA	NA	NA	NA	NA	Y110A7A.3_AGmRNA_3p_+_-2178	NA	NA	NA	NA
I 5164614	I	5158554	5164984	.	0	.	3.78138	70.639	67.314	5164614	AG1201	Y110A7A.19_AGmRNA_3p_-_-2003	Y110A7A.19_WBcoding_3p_-_-2010	Y110A7A.18_WBcoding_3p_-_-6096	NA	NA	NA	NA	NA	NA	NA	NA	NA	NA	NA	NA	Y110A7A.19_AGmRNA_3p_-_-2003	Y110A7A.18_AGmRNA_3p_-_-5931	NA	NA	NA	NA
I 5168628	I	5165449	5170308	.	0	.	2.54657	30.5528	29.4708	5168628	AG1201	Y110A7A.1_AGmRNA_3p_+_-2688	Y110A7A.1_WBcoding_3p_+_-2689	NA	NA	NA	NA	NA	NA	NA	NA	NA	NA	NA	NA	Y110A7A.1_AGmRNA_3p_+_-2688	RIT1M.1888_AGncRNA_3p_-_-3536	NA	NA	NA	NA
I 5174694	I	5170586	5175409	.	0	.	3.39152	54.6672	52.8618	5174694	AG1201	F56A3.4_AGmRNA_3p_-_-3349	Y110A7A.1_WBcoding_3p_+_+3377	F56A3.4_WBcoding_3p_-_-3406	NA	NA	NA	NA	NA	NA	NA	NA	NA	NA	NA	NA	F56A3.4_AGmRNA_3p_-_-3349	Y110A7A.1_AGmRNA_3p_+_+3378	RIT1M.338_AGncRNA_3p_-_-4007	NA	NA	NA	NA
I 5181922	I	5176741	5184174	.	0	.	3.80953	71.0045	67.6155	5181922	AG1201	F56A3.3_AGmRNA_3p_+_-698	F56A3.3_WBcoding_3p_+_-882	F56A3.2_WBcoding_3p_+_-4320	NA	NA	NA	NA	NA	NA	NA	NA	NA	NA	NA	NA	F56A3.3_AGmRNA_3p_+_-698	F56A3.2_AGmRNA_3p_+_-4357	NA	NA	NA	NA
I 5185709	I	5184254	5186161	.	0	.	2.75765	35.5176	34.349	5185709	AG1201	RIT1M.1596_AGncRNA_3p_-_-91	F56A3.2_WBcoding_3p_+_-533	NA	NA	NA	NA	NA	NA	NA	NA	NA	NA	NA	NA	RIT1M.1596_AGncRNA_3p_-_-91	F56A3.2_AGmRNA_3p_+_-570	NA	NA	NA	NA
I 5190930	I	5190690	5191209	.	0	.	2.15526	16.6886	15.8077	5190930	AG1201	F56A3.1_AGmRNA_3p_+_-4275	F56A3.1_WBcoding_3p_+_-4319	NA	NA	NA	NA	NA	NA	NA	NA	NA	NA	NA	NA	F56A3.1_AGmRNA_3p_+_-4275	NA	NA	NA	NA
I 5191847	I	5191688	5192510	.	0	.	2.04405	14.0376	13.1909	5191847	AG1201	F56A3.1_AGmRNA_3p_+_-3358	F56A3.1_WBcoding_3p_+_-3402	NA	NA	NA	NA	NA	NA	NA	NA	NA	NA	NA	NA	F56A3.1_AGmRNA_3p_+_-3358	NA	NA	NA	NA
I 5206266	I	5206198	5206356	.	0	.	1.71042	7.52953	6.77352	5206266	CDS	C32E12.5_WBcoding_3p_-_-1160	C32E12.5_WBcoding_3p_-_-1160	NA	NA	NA	NA	NA	NA	NA	NA	NA	NA	NA	NA	C32E12.5_AGmRNA_3p_-_-1662	NA	NA	NA	NA
I 5206713	I	5206437	5206791	.	0	.	1.98844	12.7839	11.9533	5206713	CDS	C32E12.5_WBcoding_3p_-_-1607	C32E12.5_WBcoding_3p_-_-1607	NA	NA	NA	NA	NA	NA	NA	NA	NA	NA	NA	NA	C32E12.5_AGmRNA_3p_-_-2109	NA	NA	NA	NA
I 5254507	I	5244333	5261804	.	0	.	3.78172	69.833	66.6065	5254507	AG1201	B0261.6_AGmRNA_3p_-_+610	B0261.6_WBcoding_3p_-_+943	B0261.5_WBcoding_3p_-_-4732	B0261.2_WBcoding_3p_+_-8922	B0261.4_WBcoding_3p_+_+8981	NA	NA	NA	NA	NA	NA	NA	NA	NA	NA	NA	NA	B0261.6_AGmRNA_3p_-_+610	RIT1M.1660_AGncRNA_3p_-_+4595	B0261.5_AGmRNA_3p_-_-4767	RIT1M.1765_AGncRNA_3p_-_+5734	B0261.2_AGmRNA_3p_+_-8944	B0261.4_AGmRNA_3p_+_+9102	NA	NA	NA	NA
I 5266481	I	5262011	5268359	.	0	.	3.62288	65.9531	63.2523	5266481	AG1201	B0261.1_AGmRNA_3p_+_-1902	B0261.1_WBcoding_3p_+_-1906	B0261.2_WBcoding_3p_+_+3052	NA	NA	NA	NA	NA	NA	NA	NA	NA	NA	NA	NA	B0261.1_AGmRNA_3p_+_-1902	B0261.2_AGmRNA_3p_+_+3030	NA	NA	NA	NA
I 5271610	I	5271346	5272252	.	0	.	2.86423	36.6197	35.4258	5271610	CDS	B0261.8_WBcoding_3p_-_-330	B0261.8_WBcoding_3p_-_-330	NA	NA	NA	NA	NA	NA	NA	NA	NA	NA	NA	NA	B0261.8_AGmRNA_3p_-_-330	NA	NA	NA	NA
I 5273662	I	5273086	5274154	.	0	.	2.5445	26.9379	25.9137	5273662	CDS	C01G8.1_WBcoding_3p_-_-813	C01G8.1_WBcoding_3p_-_-813	NA	NA	NA	NA	NA	NA	NA	NA	NA	NA	NA	NA	C01G8.1_AGmRNA_3p_-_-813	NA	NA	NA	NA
I 5274862	I	5274760	5275645	.	0	.	2.14136	16.347	15.4706	5274862	CDS	C01G8.2_WBcoding_3p_-_-163	C01G8.2_WBcoding_3p_-_-163	NA	NA	NA	NA	NA	NA	NA	NA	NA	NA	NA	NA	C01G8.2_AGmRNA_3p_-_-195	NA	NA	NA	NA
I 5280236	I	5276605	5281636	.	0	.	3.5454	60.704	58.4894	5280236	CDS	C01G8.3_WBcoding_3p_-_-1429	C01G8.3_WBcoding_3p_-_-1429	C01G8.2_WBcoding_3p_-_-5537	NA	NA	NA	NA	NA	NA	NA	NA	NA	NA	NA	NA	C01G8.3_AGmRNA_3p_-_-1473	C01G8.2_AGmRNA_3p_-_-5569	NA	NA	NA	NA
I 5286420	I	5282189	5286992	.	0	.	3.5593	61.2616	59.0028	5286420	AG1201	C01G8.5_AGmRNA_3p_-_-2279	C01G8.5_WBcoding_3p_-_-2360	C01G8.4_WBcoding_3p_-_-4334	NA	NA	NA	NA	NA	NA	NA	NA	NA	NA	NA	NA	C01G8.5_AGmRNA_3p_-_-2279	RIT1P.894_AGncRNA_3p_+_+2394	C01G8.4_AGmRNA_3p_-_-4332	C01G8.3_AGmRNA_3p_-_-7657	NA	NA	NA	NA
I 5287600	I	5287108	5288369	.	0	.	2.86423	36.6197	35.4258	5287600	AG1201	C01G8.5_AGmRNA_3p_-_-3459	C01G8.5_WBcoding_3p_-_-3540	NA	NA	NA	NA	NA	NA	NA	NA	NA	NA	NA	NA	C01G8.5_AGmRNA_3p_-_-3459	NA	NA	NA	NA
I 5290072	I	5289619	5290327	.	0	.	2.65571	29.8969	28.8224	5290072	AG1201	C01G8.5_AGmRNA_3p_-_-5931	C01G8.5_WBcoding_3p_-_-6012	NA	NA	NA	NA	NA	NA	NA	NA	NA	NA	NA	NA	C01G8.5_AGmRNA_3p_-_-5931	NA	NA	NA	NA
I 5301116	I	5301032	5301295	.	0	.	1.61311	5.90725	5.17602	5301116	AG1201	F48C1.4_AGmRNA_3p_-_-123	NA	NA	NA	NA	NA	NA	NA	NA	NA	NA	NA	NA	F48C1.4_AGmRNA_3p_-_-123	NA	NA	NA	NA
I 5305878	I	5301440	5307233	.	0	.	3.74464	72.2125	68.6427	5305878	CDS	C01G8.9_WBcoding_3p_-_-4357	C01G8.9_WBcoding_3p_-_-4357	NA	NA	NA	NA	NA	NA	NA	NA	NA	NA	NA	NA	F48C1.4_AGmRNA_3p_-_-4885	NA	NA	NA	NA
I 5310467	I	5308431	5311207	.	0	.	2.86499	44.4587	43.0699	5310467	CDS	C01G8.9_WBcoding_3p_-_-8946	C01G8.9_WBcoding_3p_-_-8946	NA	NA	NA	NA	NA	NA	NA	NA	NA	NA	NA	NA	F48C1.4_AGmRNA_3p_-_-9474	NA	NA	NA	NA
I 5318432	I	5317557	5319282	.	0	.	3.44809	56.8504	54.9047	5318432	AG1201	F48C1.6_AGmRNA_3p_-_-203	F48C1.6_WBcoding_3p_-_-204	F48C1.5_WBcoding_3p_-_-938	NA	NA	NA	NA	NA	NA	NA	NA	NA	NA	NA	NA	F48C1.6_AGmRNA_3p_-_-203	F48C1.5_AGmRNA_3p_-_-938	NA	NA	NA	NA
I 5326957	I	5326791	5327503	.	0	.	1.97454	12.4781	11.6515	5326957	CDS	F48C1.1_WBcoding_3p_+_-3258	F48C1.1_WBcoding_3p_+_-3258	NA	NA	NA	NA	NA	NA	NA	NA	NA	NA	NA	NA	F48C1.1_AGmRNA_3p_+_-3267	NA	NA	NA	NA
I 5328511	I	5328142	5328919	.	0	.	1.77992	8.79515	8.02096	5328511	CDS	F48C1.1_WBcoding_3p_+_-1704	F48C1.1_WBcoding_3p_+_-1704	NA	NA	NA	NA	NA	NA	NA	NA	NA	NA	NA	NA	F48C1.1_AGmRNA_3p_+_-1713	NA	NA	NA	NA
I 5329674	I	5329444	5329817	.	0	.	1.63527	6.60231	5.86041	5329674	CDS	F48C1.1_WBcoding_3p_+_-541	F48C1.1_WBcoding_3p_+_-541	NA	NA	NA	NA	NA	NA	NA	NA	NA	NA	NA	NA	F48C1.1_AGmRNA_3p_+_-550	NA	NA	NA	NA
I 5343528	I	5342202	5344783	.	0	.	3.36468	53.6179	51.8525	5343528	ncRNA	frag183_LUncRNA_3p_+_-1129	F55A12.7_WBcoding_3p_-_-1347	NA	NA	NA	NA	frag183_LUncRNA_3p_+_-1129	NA	NA	NA	NA	NA	NA	NA	NA	F55A12.7_AGmRNA_3p_-_-1361	NA	NA	NA	NA
I 5351628	I	5345926	5353783	.	0	.	3.82234	71.568	68.1178	5351628	AG1201	F55A12.8_AGmRNA_3p_-_-1977	F55A12.5_WBcoding_3p_+_+1980	F55A12.8_WBcoding_3p_-_-1982	NA	NA	NA	NA	NA	NA	NA	NA	NA	NA	NA	NA	F55A12.8_AGmRNA_3p_-_-1977	F55A12.5_AGmRNA_3p_+_+2164	F55A12.4_AGmRNA_3p_+_-5461	NA	NA	NA	NA
I 5358849	I	5358432	5361361	.	0	.	3.21283	51.4113	49.7751	5358849	ncRNA	frag188_LUncRNA_3p_-_-477	F55A12.3_WBcoding_3p_+_-6317	NA	NA	NA	NA	frag188_LUncRNA_3p_-_-477	NA	NA	NA	NA	NA	NA	NA	NA	F55A12.3_AGmRNA_3p_+_-6335	NA	NA	NA	NA
I 5364127	I	5362721	5364402	.	0	.	2.863	40.9685	39.6717	5364127	CDS	F55A12.3_WBcoding_3p_+_-1039	F55A12.3_WBcoding_3p_+_-1039	NA	NA	NA	NA	NA	NA	NA	NA	NA	NA	NA	NA	F55A12.3_AGmRNA_3p_+_-1057	NA	NA	NA	NA
I 5364686	I	5364591	5364946	.	0	.	1.77992	8.79515	8.02096	5364686	CDS	F55A12.3_WBcoding_3p_+_-480	F55A12.3_WBcoding_3p_+_-480	NA	NA	NA	NA	NA	NA	NA	NA	NA	NA	NA	NA	F55A12.3_AGmRNA_3p_+_-498	F55A12.2_AGmRNA_3p_+_-2193	NA	NA	NA	NA
I 5366655	I	5365092	5367289	.	0	.	3.12836	45.3303	43.9125	5366655	AG1201	F55A12.10_AGmRNA_3p_-_+217	F55A12.2_WBcoding_3p_+_-221	F55A12.10_WBcoding_3p_-_+292	F55A12.3_WBcoding_3p_+_+1489	NA	NA	NA	NA	NA	NA	NA	NA	NA	NA	NA	NA	F55A12.10_AGmRNA_3p_-_+217	F55A12.2_AGmRNA_3p_+_-224	gF55A12.2d_AGmRNA_3p_+_+1268	F55A12.3_AGmRNA_3p_+_+1471	NA	NA	NA	NA
I 5374106	I	5373248	5375269	.	0	.	2.95273	41.9992	40.6779	5374106	AG1201	F55A12.9_AGmRNA_3p_-_-1202	F55A12.9_WBcoding_3p_-_-1252	NA	NA	NA	NA	NA	NA	NA	NA	NA	NA	NA	NA	F55A12.9_AGmRNA_3p_-_-1202	NA	NA	NA	NA
I 5403627	I	5402265	5404387	.	0	.	2.65324	33.3704	32.2427	5403627	CDS	C24A11.8_WBcoding_3p_-_-729	C24A11.8_WBcoding_3p_-_-729	C24A11.1_WBcoding_3p_+_+731	NA	NA	NA	NA	NA	NA	NA	NA	NA	NA	NA	NA	C24A11.8_AGmRNA_3p_-_-735	C24A11.1_AGmRNA_3p_+_+736	NA	NA	NA	NA
I 5406503	I	5404509	5408361	.	0	.	3.37858	54.1521	52.3594	5406503	CDS	C24A11.8_WBcoding_3p_-_-3605	C24A11.8_WBcoding_3p_-_-3605	NA	NA	NA	NA	NA	NA	NA	NA	NA	NA	NA	NA	C24A11.8_AGmRNA_3p_-_-3611	NA	NA	NA	NA
I 5413776	I	5413039	5415649	.	0	.	2.88773	37.8443	36.6285	5413776	CDS	C24A11.9_WBcoding_3p_-_-931	C24A11.9_WBcoding_3p_-_-931	NA	NA	NA	NA	NA	NA	NA	NA	NA	NA	NA	NA	C24A11.9_AGmRNA_3p_-_-932	NA	NA	NA	NA
I 5417223	I	5417144	5417328	.	0	.	1.5992	5.69021	4.9625	5417223	AG1201	C30H7.2_AGmRNA_3p_-_-570	C30H7.2_WBcoding_3p_-_-571	NA	NA	NA	NA	NA	NA	NA	NA	NA	NA	NA	NA	C30H7.2_AGmRNA_3p_-_-570	NA	NA	NA	NA
I 5418915	I	5417511	5420118	.	0	.	3.19515	49.776	48.2077	5418915	AG1201	C30H7.2_AGmRNA_3p_-_-2262	C30H7.2_WBcoding_3p_-_-2263	NA	NA	NA	NA	NA	NA	NA	NA	NA	NA	NA	NA	C30H7.2_AGmRNA_3p_-_-2262	NA	NA	NA	NA
I 5422913	I	5422724	5423467	.	0	.	2.87813	37.0857	35.8822	5422913	AG1201	gF27C1.4_AGmRNA_3p_+_-295	F27C1.4_WBcoding_3p_+_-418	F27C1.6_WBcoding_3p_-_-1621	NA	NA	NA	NA	NA	NA	NA	NA	NA	NA	NA	NA	gF27C1.4_AGmRNA_3p_+_-295	F27C1.4_AGmRNA_3p_+_-420	F27C1.6_AGmRNA_3p_-_-1535	NA	NA	NA	NA
I 5429405	I	5424201	5429935	.	0	.	3.86513	73.367	69.598	5429405	AG1201	RIT1P.1337_AGncRNA_3p_+_-263	F27C1.7_WBcoding_3p_-_-859	F27C1.3_WBcoding_3p_+_+2086	F27C1.6_WBcoding_3p_-_-8113	NA	NA	NA	NA	frag192_LUncRNA_3p_+_-612	NA	NA	NA	NA	NA	NA	NA	NA	RIT1P.1337_AGncRNA_3p_+_-263	F27C1.7_AGmRNA_3p_-_-837	F27C1.3_AGmRNA_3p_+_+2026	RIT1P.1012_AGmRNA_3p_+_+4260	F27C1.6_AGmRNA_3p_-_-8027	NA	NA	NA	NA
I 5430880	I	5430095	5431404	.	0	.	3.33688	53.0857	51.3473	5430880	AG1201	F27C1.2_AGmRNA_3p_+_-572	F27C1.2_WBcoding_3p_+_-609	NA	NA	NA	NA	NA	NA	NA	NA	NA	NA	NA	NA	F27C1.2_AGmRNA_3p_+_-572	RIT1M.1805_AGncRNA_3p_-_-886	NA	NA	NA	NA
I 5452919	I	5452596	5453607	.	0	.	2.18655	17.6684	16.7775	5452919	AG1201	T05E8.1_AGmRNA_3p_-_-135	NA	NA	NA	NA	NA	NA	NA	NA	NA	NA	NA	NA	T05E8.1_AGmRNA_3p_-_-135	NA	NA	NA	NA
I 5485457	I	5472536	5485917	.	0	.	3.96244	77.5637	72.9111	5485457	AG1201	RIT1P.121_AGmRNA_3p_+_-477	C09D4.5_WBcoding_3p_-_-687	C09D4.4_WBcoding_3p_-_-5904	T05E8.3_WBcoding_3p_-_-13133	NA	NA	NA	NA	NA	NA	NA	NA	NA	NA	NA	NA	RIT1P.121_AGmRNA_3p_+_-477	C09D4.6_AGmRNA_3p_-_-5912	T05E8.3_AGmRNA_3p_-_-13138	NA	NA	NA	NA
I 5486745	I	5486559	5487129	.	0	.	2.29427	19.8895	18.9636	5486745	CDS	C09D4.6_WBcoding_3p_-_-255	C09D4.6_WBcoding_3p_-_-255	NA	NA	NA	NA	NA	NA	NA	NA	NA	NA	NA	NA	RIT1P.595_AGncRNA_3p_+_-408	C09D4.6_AGmRNA_3p_-_-7200	NA	NA	NA	NA
I 5499266	I	5499172	5499335	.	0	.	1.76602	8.5351	7.76456	5499266	CDS	C09D4.1_WBcoding_3p_+_-6122	C09D4.1_WBcoding_3p_+_-6122	NA	NA	NA	NA	NA	NA	NA	NA	NA	NA	NA	NA	C09D4.1_AGmRNA_3p_+_-6199	NA	NA	NA	NA
I 5503651	I	5503396	5503724	.	0	.	1.69489	7.44526	6.6923	5503651	CDS	C09D4.1_WBcoding_3p_+_-1737	C09D4.1_WBcoding_3p_+_-1737	NA	NA	NA	NA	NA	NA	NA	NA	NA	NA	NA	NA	C09D4.1_AGmRNA_3p_+_-1814	NA	NA	NA	NA
I 5507574	I	5504084	5509279	.	0	.	3.68514	66.5903	63.8154	5507574	AG1201	F59A3.4_AGmRNA_3p_-_-448	F59A3.4_WBcoding_3p_-_-455	F59A3.3_WBcoding_3p_-_-2176	C09D4.1_WBcoding_3p_+_+2186	NA	NA	NA	NA	NA	NA	NA	NA	NA	NA	NA	NA	F59A3.4_AGmRNA_3p_-_-448	RIT1P.1621_AGncRNA_3p_+_+705	F59A3.6_AGmRNA_3p_-_+1684	C09D4.1_AGmRNA_3p_+_+2109	F59A3.3_AGmRNA_3p_-_-2194	NA	NA	NA	NA
I 5510300	I	5509470	5511659	.	0	.	3.03105	41.8629	40.543	5510300	CDS	F59A3.6_WBcoding_3p_-_+4	F59A3.6_WBcoding_3p_-_+4	F59A3.5_WBcoding_3p_-_-824	NA	NA	NA	NA	NA	NA	NA	NA	NA	NA	NA	NA	F59A3.6_AGmRNA_3p_-_-1042	NA	NA	NA	NA
I 5514146	I	5511839	5516089	.	0	.	3.65661	65.2139	62.5842	5514146	CDS	F59A3.2_WBcoding_3p_+_-414	F59A3.2_WBcoding_3p_+_-414	F59A3.12_WBcoding_3p_+_-1882	NA	NA	NA	NA	NA	NA	NA	NA	NA	NA	NA	NA	F59A3.2_AGmRNA_3p_+_-414	F59A3.12_AGmRNA_3p_+_-1882	F59A3.13_AGmRNA_3p_+_-3194	NA	NA	NA	NA
I 5521456	I	5521201	5522143	.	0	.	2.32632	21.6146	20.668	5521456	CDS	F59A3.1_WBcoding_3p_+_-8306	F59A3.1_WBcoding_3p_+_-8306	NA	NA	NA	NA	NA	NA	NA	NA	NA	NA	NA	NA	F59A3.1_AGmRNA_3p_+_-8310	NA	NA	NA	NA
I 5527553	I	5526005	5528188	.	0	.	2.39315	23.5194	22.5465	5527553	CDS	F59A3.1_WBcoding_3p_+_-2209	F59A3.1_WBcoding_3p_+_-2209	NA	NA	NA	NA	NA	NA	NA	NA	NA	NA	NA	NA	F59A3.1_AGmRNA_3p_+_-2213	NA	NA	NA	NA
I 5528766	I	5528284	5528984	.	0	.	2.44719	24.0984	23.1152	5528766	CDS	F59A3.1_WBcoding_3p_+_-996	F59A3.1_WBcoding_3p_+_-996	NA	NA	NA	NA	NA	NA	NA	NA	NA	NA	NA	NA	F59A3.1_AGmRNA_3p_+_-1000	NA	NA	NA	NA
I 5529349	I	5529250	5529593	.	0	.	1.97454	12.4781	11.6515	5529349	CDS	F59A3.1_WBcoding_3p_+_-413	F59A3.1_WBcoding_3p_+_-413	NA	NA	NA	NA	NA	NA	NA	NA	NA	NA	NA	NA	F59A3.1_AGmRNA_3p_+_-417	NA	NA	NA	NA
I 5548664	I	5546136	5550520	.	0	.	3.5176	59.5941	57.464	5548664	CDS	M01A10.3_WBcoding_3p_-_+476	M01A10.3_WBcoding_3p_-_+476	M01A10.2_WBcoding_3p_+_-12981	NA	NA	NA	NA	NA	NA	NA	NA	21ur-13147_WB21uRNA_3p_-_-1648	NA	NA	NA	NA	M01A10.3_AGmRNA_3p_-_+476	RIT1P.1615_AGncRNA_3p_+_-2034	M01A10.2_AGmRNA_3p_+_-12939	NA	NA	NA	NA
I 5551261	I	5550817	5552280	.	0	.	2.48453	26.5799	25.5615	5551261	AG1201	RIT1M.1372_AGncRNA_3p_-_-73	M01A10.2_WBcoding_3p_+_-10384	NA	NA	NA	NA	frag196_LUncRNA_3p_-_+501	NA	NA	NA	NA	NA	NA	NA	NA	RIT1M.1372_AGncRNA_3p_-_-73	M01A10.2_AGmRNA_3p_+_-10342	NA	NA	NA	NA
I 5552822	I	5552532	5553234	.	0	.	2.05795	14.3587	13.5078	5552822	AG1201	M01A10.2_AGmRNA_3p_+_-8781	M01A10.2_WBcoding_3p_+_-8823	NA	NA	NA	NA	NA	NA	NA	NA	NA	NA	NA	NA	M01A10.2_AGmRNA_3p_+_-8781	NA	NA	NA	NA
I 5559497	I	5559390	5559579	.	0	.	1.63125	6.44429	5.70569	5559497	AG1201	M01A10.2_AGmRNA_3p_+_-2106	M01A10.2_WBcoding_3p_+_-2148	NA	NA	NA	NA	NA	NA	NA	NA	NA	NA	NA	NA	M01A10.2_AGmRNA_3p_+_-2106	NA	NA	NA	NA
I 5559897	I	5559728	5560669	.	0	.	2.61401	28.6144	27.5604	5559897	AG1201	M01A10.2_AGmRNA_3p_+_-1706	M01A10.2_WBcoding_3p_+_-1748	NA	NA	NA	NA	NA	NA	NA	NA	NA	NA	NA	NA	M01A10.2_AGmRNA_3p_+_-1706	NA	NA	NA	NA
I 5561059	I	5560773	5561210	.	0	.	2.32208	20.631	19.6953	5561059	AG1201	M01A10.2_AGmRNA_3p_+_-544	M01A10.2_WBcoding_3p_+_-586	NA	NA	NA	NA	NA	NA	NA	NA	NA	NA	NA	NA	M01A10.2_AGmRNA_3p_+_-544	NA	NA	NA	NA
I 5565885	I	5565773	5566058	.	0	.	1.66944	7.55664	6.80048	5565885	CDS	M01A10.1_WBcoding_3p_+_-383	M01A10.1_WBcoding_3p_+_-383	NA	NA	NA	NA	NA	NA	NA	NA	NA	NA	NA	NA	M01A10.1_AGmRNA_3p_+_-393	NA	NA	NA	NA
I 5566593	I	5566499	5566841	.	0	.	1.86333	10.1462	9.35041	5566593	CDS	M01E11.4_WBcoding_3p_-_-245	M01E11.4_WBcoding_3p_-_-245	NA	NA	NA	NA	NA	NA	NA	NA	NA	NA	NA	NA	M01E11.4_AGmRNA_3p_-_-247	NA	NA	NA	NA
I 5567170	I	5566938	5567633	.	0	.	1.66871	6.81247	6.06717	5567170	CDS	M01E11.4_WBcoding_3p_-_-822	M01E11.4_WBcoding_3p_-_-822	NA	NA	NA	NA	NA	NA	NA	NA	NA	NA	NA	NA	M01E11.4_AGmRNA_3p_-_-824	NA	NA	NA	NA
I 5568612	I	5568471	5568783	.	0	.	1.98844	12.7839	11.9533	5568612	CDS	M01E11.4_WBcoding_3p_-_-2264	M01E11.4_WBcoding_3p_-_-2264	NA	NA	NA	NA	NA	NA	NA	NA	NA	NA	NA	NA	M01E11.4_AGmRNA_3p_-_-2266	NA	NA	NA	NA
I 5569004	I	5568902	5569142	.	0	.	1.54279	5.45767	4.73616	5569004	CDS	M01E11.4_WBcoding_3p_-_-2656	M01E11.4_WBcoding_3p_-_-2656	NA	NA	NA	NA	NA	NA	NA	NA	NA	NA	NA	NA	M01E11.4_AGmRNA_3p_-_-2658	NA	NA	NA	NA
I 5569701	I	5569652	5569803	.	0	.	1.5575	5.06176	4.34444	5569701	CDS	M01E11.4_WBcoding_3p_-_-3353	M01E11.4_WBcoding_3p_-_-3353	NA	NA	NA	NA	NA	NA	NA	NA	NA	NA	NA	NA	M01E11.4_AGmRNA_3p_-_-3355	NA	NA	NA	NA
I 5578613	I	5576878	5579312	.	0	.	3.28968	57.836	55.8416	5578613	AG1201	M01E11.6_AGmRNA_3p_-_-1540	M01E11.6_WBcoding_3p_-_-1555	NA	NA	NA	NA	NA	NA	NA	NA	NA	NA	NA	NA	M01E11.6_AGmRNA_3p_-_-1540	NA	NA	NA	NA
I 5581622	I	5579636	5584917	.	0	.	3.62881	64.076	61.5618	5581622	CDS	M01E11.2_WBcoding_3p_+_-260	M01E11.2_WBcoding_3p_+_-260	M01E11.7_WBcoding_3p_-_+1786	M01E11.1_WBcoding_3p_+_-1819	NA	NA	NA	NA	NA	NA	NA	NA	NA	NA	NA	NA	M01E11.2_AGmRNA_3p_+_-481	F46F11.11_AGmRNA_3p_-_+1795	M01E11.1_AGmRNA_3p_+_-1852	NA	NA	NA	NA
I 5586092	I	5586022	5586225	.	0	.	1.62701	6.12803	5.39334	5586092	AG1201	F46F11.11_AGmRNA_3p_-_-2675	M01E11.7_WBcoding_3p_-_-2684	NA	NA	NA	NA	NA	NA	NA	NA	NA	NA	NA	NA	F46F11.11_AGmRNA_3p_-_-2675	NA	NA	NA	NA
I 5592977	I	5592871	5593156	.	0	.	1.79382	9.05863	8.28081	5592977	AG1201	F46F11.11_AGmRNA_3p_-_-9560	M01E11.7_WBcoding_3p_-_-9569	NA	NA	NA	NA	NA	NA	NA	NA	NA	NA	NA	NA	F46F11.11_AGmRNA_3p_-_-9560	NA	NA	NA	NA
I 5593506	I	5593307	5593774	.	0	.	1.81838	9.64719	8.86169	5593506	AG1201	F46F11.11_AGmRNA_3p_-_-10089	M01E11.7_WBcoding_3p_-_-10098	NA	NA	NA	NA	NA	NA	NA	NA	NA	NA	NA	NA	F46F11.11_AGmRNA_3p_-_-10089	NA	NA	NA	NA
I 5595823	I	5595536	5596937	.	0	.	2.15627	17.8085	16.9139	5595823	AG1201	RIT1P.1897_AGncRNA_3p_+_-512	M01E11.7_WBcoding_3p_-_-12415	NA	NA	NA	NA	NA	NA	NA	NA	NA	NA	NA	NA	RIT1P.1897_AGncRNA_3p_+_-512	RIT1P.1504_AGncRNA_3p_+_-1129	F46F11.11_AGmRNA_3p_-_-12406	NA	NA	NA	NA
I 5608494	I	5608325	5608877	.	0	.	2.16916	17.033	16.1477	5608494	CDS	F46F11.4_WBcoding_3p_-_-669	F46F11.4_WBcoding_3p_-_-669	NA	NA	NA	NA	NA	NA	NA	NA	NA	NA	NA	NA	F46F11.4_AGmRNA_3p_-_-670	NA	NA	NA	NA
I 5609993	I	5609255	5618506	.	0	.	3.86513	73.367	69.598	5609993	CDS	F46F11.9_WBcoding_3p_-_+384	F46F11.9_WBcoding_3p_-_+384	F46F11.5_WBcoding_3p_-_-680	F46F11.6_WBcoding_3p_-_+6605	NA	NA	NA	NA	F46F11.12_WBsnoRNA_3p_-_+1673	NA	NA	NA	NA	NA	NA	NA	NA	F46F11.9_AGmRNA_3p_-_+618	F46F11.5_AGmRNA_3p_-_-705	RIT1P.1247_AGmRNA_3p_+_-3497	F46F11.6_AGmRNA_3p_-_+6663	NA	NA	NA	NA
I 5623302	I	5622118	5626059	.	0	.	3.25982	54.0374	52.2617	5623302	CDS	F46F11.7_WBcoding_3p_+_+249	F46F11.7_WBcoding_3p_+_+249	F46F11.10_WBcoding_3p_-_-275	F46F11.8_WBcoding_3p_-_+1303	NA	NA	NA	NA	NA	NA	NA	NA	NA	NA	NA	NA	F46F11.7_AGmRNA_3p_+_+254	F46F11.10_AGmRNA_3p_-_-276	F46F11.8_AGmRNA_3p_-_+1274	NA	NA	NA	NA
I 5632207	I	5627819	5636247	.	0	.	3.5871	62.3821	60.028	5632207	AG1201	RIT1M.1608_AGncRNA_3p_-_+1289	F46F11.1_WBcoding_3p_+_-5413	NA	NA	NA	NA	NA	NA	NA	NA	NA	NA	NA	NA	RIT1M.1608_AGncRNA_3p_-_+1289	F46F11.1_AGmRNA_3p_+_-5394	NA	NA	NA	NA
I 5637461	I	5636782	5637576	.	0	.	2.44719	24.0984	23.1152	5637461	AG1201	F46F11.1_AGmRNA_3p_+_-140	F46F11.1_WBcoding_3p_+_-159	NA	NA	NA	NA	NA	NA	NA	NA	NA	NA	NA	NA	F46F11.1_AGmRNA_3p_+_-140	NA	NA	NA	NA
I 5648609	I	5645961	5653635	.	0	.	3.76782	69.2497	66.1004	5648609	CDS	F55F8.3_WBcoding_3p_-_+1150	F55F8.3_WBcoding_3p_-_+1150	M01A12.1_WBcoding_3p_+_+2236	F55F8.2_WBcoding_3p_-_-2267	NA	NA	NA	NA	NA	NA	NA	NA	NA	NA	NA	NA	F55F8.3_AGmRNA_3p_-_+1153	M01A12.1_AGmRNA_3p_+_+2239	F55F8.2_AGmRNA_3p_-_-2285	NA	NA	NA	NA
I 5654500	I	5653846	5658920	.	0	.	3.38763	60.4288	58.2431	5654500	CDS	F55F8.4_WBcoding_3p_-_-695	F55F8.4_WBcoding_3p_-_-695	F55F8.5_WBcoding_3p_-_+1452	F55F8.6_WBcoding_3p_-_+3422	NA	NA	NA	NA	NA	NA	NA	NA	NA	NA	NA	NA	F55F8.4_AGmRNA_3p_-_-732	F55F8.5_AGmRNA_3p_-_+1453	F55F8.6_AGmRNA_3p_-_+3679	RIT1P.1613_AGncRNA_3p_+_-4614	NA	NA	NA	NA
I 5670785	I	5670146	5673517	.	0	.	3.5315	60.1482	57.9771	5670785	AG1201	F55F8.9_AGmRNA_3p_-_-802	F55F8.9_WBcoding_3p_-_-835	NA	NA	NA	NA	NA	NA	NA	NA	NA	NA	NA	NA	F55F8.9_AGmRNA_3p_-_-802	NA	NA	NA	NA
I 5675106	I	5674195	5677684	.	0	.	3.64271	64.6441	62.0739	5675106	CDS	T19B4.5_WBcoding_3p_+_-1135	T19B4.5_WBcoding_3p_+_-1135	T19B4.4_WBcoding_3p_+_-2604	NA	NA	NA	NA	NA	NA	NA	NA	NA	NA	NA	NA	T19B4.5_AGmRNA_3p_+_-1731	T19B4.4_AGmRNA_3p_+_-2543	NA	NA	NA	NA
I 5684527	I	5678611	5687473	.	0	.	3.83733	72.1825	68.6166	5684527	AG1201	RIT1P.844_AGncRNA_3p_+_+678	T19B4.3_WBcoding_3p_+_+4661	T19B4.7_WBcoding_3p_-_-4680	NA	NA	NA	NA	NA	NA	NA	NA	NA	NA	NA	NA	RIT1P.844_AGncRNA_3p_+_+678	T19B4.3_AGmRNA_3p_+_+4662	T19B4.7_AGmRNA_3p_-_-4680	NA	NA	NA	NA
I 5687685	I	5687568	5687777	.	0	.	1.94674	11.876	11.0572	5687685	CDS	T19B4.7_WBcoding_3p_-_-7838	T19B4.7_WBcoding_3p_-_-7838	NA	NA	NA	NA	NA	NA	NA	NA	NA	NA	NA	NA	T19B4.7_AGmRNA_3p_-_-7838	NA	NA	NA	NA
I 5689513	I	5688540	5689847	.	0	.	2.62791	29.0395	27.9788	5689513	CDS	T19B4.7_WBcoding_3p_-_-9666	T19B4.7_WBcoding_3p_-_-9666	NA	NA	NA	NA	NA	NA	NA	NA	NA	NA	NA	NA	T19B4.7_AGmRNA_3p_-_-9666	NA	NA	NA	NA
I 5690735	I	5690213	5691204	.	0	.	1.98844	12.7839	11.9533	5690735	CDS	T19B4.7_WBcoding_3p_-_-10888	T19B4.7_WBcoding_3p_-_-10888	NA	NA	NA	NA	NA	NA	NA	NA	NA	NA	NA	NA	T19B4.7_AGmRNA_3p_-_-10888	NA	NA	NA	NA
I 5694926	I	5691929	5696897	.	0	.	3.27029	60.0695	57.9228	5694926	CDS	T19B4.2_WBcoding_3p_+_-2527	T19B4.2_WBcoding_3p_+_-2527	NA	NA	NA	NA	NA	NA	NA	NA	NA	NA	NA	NA	T19B4.2_AGmRNA_3p_+_-2587	NA	NA	NA	NA
I 5705348	I	5703017	5705540	.	0	.	3.04495	42.3522	41.0197	5705348	CDS	T19B4.1_WBcoding_3p_+_-208	T19B4.1_WBcoding_3p_+_-208	NA	NA	NA	NA	NA	NA	NA	NA	NA	NA	NA	NA	T19B4.1_AGmRNA_3p_+_-1516	NA	NA	NA	NA
I 5742719	I	5741659	5743803	.	0	.	3.61714	64.7931	62.2166	5742719	AG1201	F56H1.4_AGmRNA_3p_-_-848	F56H1.4_WBcoding_3p_-_-851	NA	NA	NA	NA	NA	NA	NA	NA	NA	NA	NA	NA	F56H1.4_AGmRNA_3p_-_-848	NA	NA	NA	NA
I 5744771	I	5744137	5745985	.	0	.	3.38868	57.6802	55.6917	5744771	CDS	F56H1.6_WBcoding_3p_+_-849	F56H1.6_WBcoding_3p_+_-849	NA	NA	NA	NA	NA	NA	NA	NA	NA	NA	NA	NA	F56H1.6_AGmRNA_3p_+_-849	NA	NA	NA	NA
I 5755481	I	5754349	5757428	.	0	.	3.01999	47.8012	46.3097	5755481	CDS	F56H1.5_WBcoding_3p_-_-1100	F56H1.5_WBcoding_3p_-_-1100	NA	NA	NA	NA	NA	NA	NA	NA	NA	NA	NA	NA	F56H1.5_AGmRNA_3p_-_-1187	NA	NA	NA	NA
I 5761642	I	5757891	5762285	.	0	.	3.33688	53.0857	51.3473	5761642	AG1201	RIT1P.725_AGncRNA_3p_+_-279	F56H1.7_WBcoding_3p_-_-743	F56H1.5_WBcoding_3p_-_-7261	NA	NA	NA	NA	NA	NA	NA	NA	NA	NA	NA	NA	RIT1P.725_AGncRNA_3p_+_-279	F56H1.7_AGmRNA_3p_-_-612	F56H1.5_AGmRNA_3p_-_-7348	NA	NA	NA	NA
I 5772766	I	5772593	5772892	.	0	.	2.07443	15.1325	14.273	5772766	CDS	T22E7.1_WBcoding_3p_+_-863	T22E7.1_WBcoding_3p_+_-863	NA	NA	NA	NA	NA	NA	NA	NA	NA	NA	NA	NA	T22E7.1_AGmRNA_3p_+_-864	RIT1M.1679_AGmRNA_3p_-_-1471	NA	NA	NA	NA
I 5793350	I	5793333	5793599	.	0	.	1.45033	4.00423	3.30943	5793350	AG1201	B0414.6_AGmRNA_3p_-_-1019	B0414.6_WBcoding_3p_-_-1023	NA	NA	NA	NA	NA	NA	NA	NA	NA	NA	NA	NA	B0414.6_AGmRNA_3p_-_-1019	NA	NA	NA	NA
I 5798339	I	5793696	5807264	.	0	.	3.43947	60.9419	58.7163	5798339	CDS	B0414.7_WBcoding_3p_-_-2932	B0414.7_WBcoding_3p_-_-2932	B0414.1_WBcoding_3p_+_-4930	B0414.8_WBcoding_3p_-_+5623	B0414.6_WBcoding_3p_-_-6012	NA	NA	NA	NA	NA	NA	NA	NA	NA	NA	NA	NA	B0414.7_AGmRNA_3p_-_-2932	B0414.1_AGmRNA_3p_+_-4951	B0414.8_AGmRNA_3p_-_+5624	B0414.6_AGmRNA_3p_-_-6008	NA	NA	NA	NA
I 5809062	I	5808020	5810039	.	0	.	2.60011	28.6144	27.5604	5809062	CDS	C32F10.4_WBcoding_3p_-_-638	C32F10.4_WBcoding_3p_-_-638	C32F10.2_WBcoding_3p_+_-6578	NA	NA	NA	NA	NA	NA	NA	NA	NA	NA	NA	NA	C32F10.4_AGmRNA_3p_-_-638	C32F10.2_AGmRNA_3p_+_-6575	NA	NA	NA	NA
I 5813357	I	5811473	5815482	.	0	.	3.11446	44.8289	43.4261	5813357	CDS	C32F10.5_WBcoding_3p_-_+1702	C32F10.5_WBcoding_3p_-_+1702	C32F10.2_WBcoding_3p_+_-2283	NA	NA	NA	NA	NA	NA	NA	NA	NA	NA	NA	NA	C32F10.2_AGmRNA_3p_+_-2280	NA	NA	NA	NA
I 5815843	I	5815596	5815973	.	0	.	2.18306	17.3803	16.4906	5815843	CDS	C32F10.2_WBcoding_3p_+_+203	C32F10.2_WBcoding_3p_+_+203	C32F10.5_WBcoding_3p_-_-784	NA	NA	NA	NA	NA	NA	NA	NA	NA	NA	NA	NA	C32F10.2_AGmRNA_3p_+_+206	C32F10.5_AGmRNA_3p_-_-231	NA	NA	NA	NA
I 5823549	I	5822604	5825134	.	0	.	3.32988	56.1023	54.2119	5823549	AG1201	C32F10.8_AGmRNA_3p_-_-677	C32F10.8_WBcoding_3p_-_-705	NA	NA	NA	NA	NA	NA	NA	NA	NA	NA	NA	NA	C32F10.8_AGmRNA_3p_-_-677	NA	NA	NA	NA
I 5829665	I	5829400	5830876	.	0	.	2.37768	22.146	21.19	5829665	AG1201	C32F10.1_AGmRNA_3p_+_-4978	C32F10.1_WBcoding_3p_+_-4980	NA	NA	NA	NA	NA	NA	NA	NA	NA	NA	NA	NA	C32F10.1_AGmRNA_3p_+_-4978	NA	NA	NA	NA
I 5833769	I	5832082	5834617	.	0	.	3.36893	54.4133	52.6158	5833769	AG1201	F33D11.5_AGmRNA_3p_-_+830	C32F10.1_WBcoding_3p_+_-876	NA	NA	NA	NA	NA	NA	NA	NA	NA	NA	NA	NA	F33D11.5_AGmRNA_3p_-_+830	C32F10.1_AGmRNA_3p_+_-874	NA	NA	NA	NA
I 5857984	I	5857658	5858186	.	0	.	2.64373	30.3222	29.2458	5857984	AG1201	F33D11.9_AGmRNA_3p_-_-428	F33D11.9_WBcoding_3p_-_-432	NA	NA	NA	NA	NA	NA	NA	NA	NA	NA	NA	NA	F33D11.9_AGmRNA_3p_-_-428	NA	NA	NA	NA
I 5861421	I	5858712	5865266	.	0	.	3.31545	53.9333	52.1611	5861421	ncRNA	frag206_LUncRNA_3p_+_+871	F33D11.12_WBcoding_3p_-_+1223	F33D11.9_WBcoding_3p_-_-3869	NA	NA	NA	NA	frag206_LUncRNA_3p_+_+871	NA	NA	NA	NA	NA	NA	NA	NA	F33D11.12_AGmRNA_3p_-_+1227	F33D11.9_AGmRNA_3p_-_-3865	NA	NA	NA	NA
I 5867308	I	5866587	5869946	.	0	.	3.51125	60.9403	58.7156	5867308	AG1201	F33D11.10_AGmRNA_3p_-_-741	F33D11.10_WBcoding_3p_-_-742	F33D11.11_WBcoding_3p_-_+958	NA	NA	NA	NA	NA	NA	NA	NA	NA	NA	NA	NA	F33D11.10_AGmRNA_3p_-_-741	F33D11.11_AGmRNA_3p_-_+1570	NA	NA	NA	NA
I 5873179	I	5873074	5873309	.	0	.	1.73544	8.11662	7.35304	5873179	AG1201	RIT1M.1602_AGncRNA_3p_-_-1105	C34G6.5_WBcoding_3p_+_-1166	NA	NA	NA	NA	NA	NA	NA	NA	NA	NA	NA	NA	RIT1M.1602_AGncRNA_3p_-_-1105	C34G6.5_AGmRNA_3p_+_-1167	NA	NA	NA	NA
I 5873736	I	5873656	5873882	.	0	.	1.69651	7.28694	6.53449	5873736	CDS	C34G6.5_WBcoding_3p_+_-609	C34G6.5_WBcoding_3p_+_-609	NA	NA	NA	NA	NA	NA	NA	NA	NA	NA	NA	NA	C34G6.5_AGmRNA_3p_+_-610	RIT1M.1602_AGncRNA_3p_-_-1662	NA	NA	NA	NA
I 5892270	I	5890391	5892818	.	0	.	2.90594	38.0242	36.8008	5892270	AG1201	RIT1M.1630_AGncRNA_3p_-_-122	C34G6.4_WBcoding_3p_+_-3704	NA	NA	NA	NA	NA	NA	NA	NA	NA	NA	NA	NA	RIT1M.1630_AGncRNA_3p_-_-122	C34G6.4_AGmRNA_3p_+_-5138	NA	NA	NA	NA
I 5893722	I	5893553	5894691	.	0	.	2.43329	23.7028	22.7251	5893722	AG1201	RIT1M.1630_AGncRNA_3p_-_-1574	C34G6.4_WBcoding_3p_+_-2252	NA	NA	NA	NA	NA	NA	NA	NA	NA	NA	NA	NA	RIT1M.1630_AGncRNA_3p_-_-1574	C34G6.4_AGmRNA_3p_+_-3686	NA	NA	NA	NA
I 5895119	I	5894772	5895316	.	0	.	2.01625	13.4046	12.5659	5895119	CDS	C34G6.4_WBcoding_3p_+_-855	C34G6.4_WBcoding_3p_+_-855	NA	NA	NA	NA	NA	NA	NA	NA	NA	NA	NA	NA	C34G6.4_AGmRNA_3p_+_-2289	NA	NA	NA	NA
I 5901426	I	5901209	5901511	.	0	.	1.61311	5.90725	5.17602	5901426	AG1201	C34G6.2_AGmRNA_3p_+_-611	C34G6.2_WBcoding_3p_+_-690	NA	NA	NA	NA	NA	NA	NA	NA	NA	NA	NA	NA	C34G6.2_AGmRNA_3p_+_-611	NA	NA	NA	NA
I 5902743	I	5901628	5904122	.	0	.	3.36248	58.2519	56.225	5902743	CDS	C34G6.2_WBcoding_3p_+_+627	C34G6.2_WBcoding_3p_+_+627	C34G6.7_WBcoding_3p_-_-645	NA	NA	NA	NA	NA	NA	NA	NA	NA	NA	NA	NA	C34G6.7_AGmRNA_3p_-_-643	C34G6.2_AGmRNA_3p_+_+706	NA	NA	NA	NA
I 5910187	I	5906630	5913209	.	0	.	3.72612	67.51	64.5816	5910187	AG1201	RIT1M.1056_AGncRNA_3p_-_+1388	C34G6.1_WBcoding_3p_+_-7597	NA	NA	NA	NA	NA	NA	NA	NA	NA	NA	NA	NA	RIT1M.1056_AGncRNA_3p_-_+1388	C34G6.1_AGmRNA_3p_+_-8068	NA	NA	NA	NA
I 5913378	I	5913340	5913491	.	0	.	1.65481	6.58065	5.83887	5913378	AG1201	RIT1M.1056_AGncRNA_3p_-_-1803	C34G6.1_WBcoding_3p_+_-4406	NA	NA	NA	NA	NA	NA	NA	NA	NA	NA	NA	NA	RIT1M.1056_AGncRNA_3p_-_-1803	C34G6.1_AGmRNA_3p_+_-4877	NA	NA	NA	NA
I 5914027	I	5914008	5914157	.	0	.	1.68801	7.53049	6.77441	5914027	CDS	C34G6.1_WBcoding_3p_+_-3757	C34G6.1_WBcoding_3p_+_-3757	NA	NA	NA	NA	NA	NA	NA	NA	NA	NA	NA	NA	C34G6.1_AGmRNA_3p_+_-4228	NA	NA	NA	NA
I 5916447	I	5915105	5917805	.	0	.	3.17281	54.3242	52.5286	5916447	CDS	C34G6.1_WBcoding_3p_+_-1337	C34G6.1_WBcoding_3p_+_-1337	NA	NA	NA	NA	NA	NA	NA	NA	21ur-13804_WB21uRNA_3p_-_-1341	NA	NA	NA	NA	C34G6.1_AGmRNA_3p_+_-1808	NA	NA	NA	NA
I 5935811	I	5935234	5937007	.	0	.	3.03683	43.2013	41.8517	5935811	AG1201	B0207.5_AGmRNA_3p_+_+374	B0207.5_WBcoding_3p_+_+393	B0207.6_WBcoding_3p_-_-439	NA	NA	NA	NA	NA	NA	NA	NA	NA	NA	NA	NA	B0207.5_AGmRNA_3p_+_+374	B0207.6_AGmRNA_3p_-_-439	NA	NA	NA	NA
I 5938301	I	5937786	5938744	.	0	.	2.36023	21.9672	21.0157	5938301	AG1201	B0207.4_AGmRNA_3p_+_-525	B0207.4_WBcoding_3p_+_-586	NA	NA	NA	NA	NA	NA	NA	NA	NA	NA	NA	NA	B0207.4_AGmRNA_3p_+_-525	NA	NA	NA	NA
I 5982354	I	5979236	5982794	.	0	.	2.85066	40.5057	39.2203	5982354	CDS	C06A5.10_WBcoding_3p_-_+167	C06A5.10_WBcoding_3p_-_+167	C06A5.5_WBcoding_3p_-_-536	C06A5.4_WBcoding_3p_-_-1561	Y76G2A.1_WBcoding_3p_+_+2216	Y76G2A.2_WBcoding_3p_+_+2919	C06A5.6_WBcoding_3p_-_-3662	NA	NA	NA	NA	NA	NA	NA	NA	NA	NA	NA	NA	C06A5.5_AGmRNA_3p_-_-362	C06A5.4_AGmRNA_3p_-_-2007	Y76G2A.2_AGmRNA_3p_+_+2166	NA	NA	NA	NA
I 5984502	I	5984181	5984713	.	0	.	1.7191	7.76887	7.01208	5984502	AG1201	C06A5.6_AGmRNA_3p_-_-1332	C06A5.6_WBcoding_3p_-_-5810	NA	NA	NA	NA	NA	NA	NA	NA	NA	NA	NA	NA	C06A5.6_AGmRNA_3p_-_-1332	NA	NA	NA	NA
I 5985397	I	5985339	5985517	.	0	.	1.4258	3.76303	3.0719	5985397	AG1201	C06A5.6_AGmRNA_3p_-_-2227	C06A5.6_WBcoding_3p_-_-6705	NA	NA	NA	NA	NA	NA	NA	NA	NA	NA	NA	NA	C06A5.6_AGmRNA_3p_-_-2227	NA	NA	NA	NA
I 5986948	I	5986425	5993119	.	0	.	3.69832	66.9334	64.0732	5986948	AG1201	C06A5.3_AGmRNA_3p_+_-3633	C06A5.3_WBcoding_3p_+_-3635	C06A5.11_WBcoding_3p_+_-5722	C06A5.7_WBcoding_3p_-_+5724	NA	NA	NA	NA	NA	NA	NA	NA	NA	NA	NA	NA	C06A5.3_AGmRNA_3p_+_-3633	C06A5.7_AGmRNA_3p_-_+5721	C06A5.11_AGmRNA_3p_+_-5722	NA	NA	NA	NA
I 5993461	I	5993305	5993497	.	0	.	1.71042	7.52953	6.77352	5993461	CDS	C06A5.7_WBcoding_3p_-_-789	C06A5.7_WBcoding_3p_-_-789	NA	NA	NA	NA	NA	NA	NA	NA	NA	NA	NA	NA	C06A5.7_AGmRNA_3p_-_-792	NA	NA	NA	NA
I 5995999	I	5993677	5996332	.	0	.	3.30908	52.0267	50.3528	5995999	CDS	C06A5.7_WBcoding_3p_-_-3327	C06A5.7_WBcoding_3p_-_-3327	NA	NA	NA	NA	NA	NA	NA	NA	NA	NA	NA	NA	C06A5.7_AGmRNA_3p_-_-3330	NA	NA	NA	NA
I 5996734	I	5996575	5997043	.	0	.	1.62701	6.12803	5.39334	5996734	CDS	C06A5.7_WBcoding_3p_-_-4062	C06A5.7_WBcoding_3p_-_-4062	NA	NA	NA	NA	NA	NA	NA	NA	NA	NA	NA	NA	C06A5.7_AGmRNA_3p_-_-4065	NA	NA	NA	NA
I 5998328	I	5997365	5998833	.	0	.	2.43329	23.7028	22.7251	5998328	CDS	C06A5.7_WBcoding_3p_-_-5656	C06A5.7_WBcoding_3p_-_-5656	NA	NA	NA	NA	NA	NA	NA	NA	NA	NA	NA	NA	C06A5.7_AGmRNA_3p_-_-5659	NA	NA	NA	NA
I 6000881	I	6000812	6001474	.	0	.	2.00234	13.0927	12.258	6000881	CDS	C06A5.7_WBcoding_3p_-_-8209	C06A5.7_WBcoding_3p_-_-8209	NA	NA	NA	NA	NA	NA	NA	NA	NA	NA	NA	NA	C06A5.7_AGmRNA_3p_-_-8212	NA	NA	NA	NA
I 6010760	I	6009924	6010965	.	0	.	1.72432	7.77566	7.01605	6010760	CDS	C06A5.9_WBcoding_3p_-_-977	C06A5.9_WBcoding_3p_-_-977	NA	NA	NA	NA	NA	NA	NA	NA	NA	NA	NA	NA	C06A5.9_AGmRNA_3p_-_-1005	NA	NA	NA	NA
I 6012466	I	6011973	6033471	.	0	.	3.69266	67.8139	64.8642	6012466	AG1201	RIT1M.1375_AGncRNA_3p_-_+7051	C06A5.1_WBcoding_3p_+_-9519	B0025.5_WBcoding_3p_-_+11687	B0025.2_WBcoding_3p_+_-14517	B0025.4_WBcoding_3p_+_-15906	B0025.1_WBcoding_3p_+_-20994	NA	NA	NA	NA	frag216_LUncRNA_3p_-_+19342	NA	NA	NA	NA	NA	NA	NA	NA	RIT1M.1375_AGncRNA_3p_-_+7051	C06A5.1_AGmRNA_3p_+_-10089	B0025.5_AGmRNA_3p_-_+11682	RIT1M.1651_AGncRNA_3p_-_+12724	B0025.2_AGmRNA_3p_+_-14734	B0025.4_AGmRNA_3p_+_-15917	B0025.1_AGmRNA_3p_+_-21000	NA	NA	NA	NA
I 6037187	I	6036244	6037797	.	0	.	2.70308	34.5365	33.3855	6037187	CDS	C27A12.4_WBcoding_3p_+_-572	C27A12.4_WBcoding_3p_+_-572	NA	NA	NA	NA	NA	NA	NA	NA	NA	NA	NA	NA	C27A12.4_AGmRNA_3p_+_-705	NA	NA	NA	NA
I 6038584	I	6038309	6045892	.	0	.	3.67051	65.7854	63.0953	6038584	CDS	C27A12.3_WBcoding_3p_+_-2683	C27A12.3_WBcoding_3p_+_-2683	C27A12.2_WBcoding_3p_+_-7594	NA	NA	NA	NA	NA	NA	NA	NA	NA	NA	NA	NA	C27A12.3_AGmRNA_3p_+_-2687	C27A12.2_AGmRNA_3p_+_-7391	NA	NA	NA	NA
I 6057282	I	6053565	6058485	.	0	.	3.61542	65.0109	62.4192	6057282	AG1201	C27A12.9_AGmRNA_3p_-_+1165	C27A12.8_WBcoding_3p_-_+1169	C27A12.7_WBcoding_3p_-_-1333	C27A12.6_WBcoding_3p_-_-3683	NA	NA	NA	NA	C27A12.13_WBmiRNA_3p_-_-2328	NA	NA	NA	NA	NA	NA	NA	NA	C27A12.9_AGmRNA_3p_-_+1165	C27A12.7_AGmRNA_3p_-_-1378	C27A12.6_AGmRNA_3p_-_-3944	NA	NA	NA	NA
I 6059761	I	6058625	6060979	.	0	.	3.78172	69.833	66.6065	6059761	CDS	C27A12.8_WBcoding_3p_-_-1310	C27A12.8_WBcoding_3p_-_-1310	NA	NA	NA	NA	NA	NA	NA	NA	NA	NA	NA	NA	C27A12.9_AGmRNA_3p_-_-1314	NA	NA	NA	NA
I 6062291	I	6061902	6063394	.	0	.	2.82253	35.2348	34.0679	6062291	CDS	C27A12.9_WBcoding_3p_-_-629	C27A12.9_WBcoding_3p_-_-629	NA	NA	NA	NA	NA	NA	NA	NA	NA	NA	NA	NA	C27A12.9_AGmRNA_3p_-_-3844	NA	NA	NA	NA
I 6069632	I	6063808	6073310	.	0	.	3.78172	69.833	66.6065	6069632	AG1201	ZK484.4_AGmRNA_3p_-_+606	ZK484.4_WBcoding_3p_-_+1049	ZK484.3_WBcoding_3p_-_-1098	C27A12.10_WBcoding_3p_+_+4327	C27A12.9_WBcoding_3p_-_-7970	NA	NA	NA	NA	NA	NA	NA	NA	NA	NA	NA	NA	ZK484.4_AGmRNA_3p_-_+606	ZK484.3_AGmRNA_3p_-_-1094	C27A12.10_AGmRNA_3p_+_+4332	C27A12.9_AGmRNA_3p_-_-11185	NA	NA	NA	NA
I 6074150	I	6074030	6074330	.	0	.	2.16592	17.3081	16.422	6074150	AG1201	RIT1P.1203_AGncRNA_3p_+_-401	ZK484.4_WBcoding_3p_-_-3469	NA	NA	NA	NA	NA	NA	NA	NA	NA	NA	NA	NA	RIT1P.1203_AGncRNA_3p_+_-401	ZK484.4_AGmRNA_3p_-_-3912	NA	NA	NA	NA
I 6074664	I	6074443	6074945	.	0	.	2.03015	13.7196	12.8769	6074664	AG1201	RIT1P.1203_AGncRNA_3p_+_+113	ZK484.4_WBcoding_3p_-_-3983	NA	NA	NA	NA	NA	NA	NA	NA	NA	NA	NA	NA	RIT1P.1203_AGncRNA_3p_+_+113	ZK484.4_AGmRNA_3p_-_-4426	NA	NA	NA	NA
I 6075808	I	6075026	6076223	.	0	.	2.5445	26.9379	25.9137	6075808	AG1201	RIT1P.1848_AGncRNA_3p_+_-391	ZK484.4_WBcoding_3p_-_-5127	NA	NA	NA	NA	NA	NA	NA	NA	NA	NA	NA	NA	RIT1P.1848_AGncRNA_3p_+_-391	ZK484.4_AGmRNA_3p_-_-5570	NA	NA	NA	NA
I 6084448	I	6084262	6085154	.	0	.	2.00234	13.0927	12.258	6084448	AG1201	ZK484.2_AGmRNA_3p_+_-1511	ZK484.2_WBcoding_3p_+_-1516	NA	NA	NA	NA	NA	NA	NA	NA	NA	NA	NA	NA	ZK484.2_AGmRNA_3p_+_-1511	NA	NA	NA	NA
I 6090598	I	6090074	6090810	.	0	.	2.16916	17.033	16.1477	6090598	CDS	ZK484.6_WBcoding_3p_-_-521	ZK484.6_WBcoding_3p_-_-521	NA	NA	NA	NA	NA	NA	NA	NA	NA	NA	NA	NA	ZK484.6_AGmRNA_3p_-_-581	NA	NA	NA	NA
I 6093553	I	6093202	6094083	.	0	.	3.09864	46.8009	45.344	6093553	CDS	ZK484.1_WBcoding_3p_+_-868	ZK484.1_WBcoding_3p_+_-868	NA	NA	NA	NA	NA	NA	NA	NA	NA	NA	NA	NA	ZK484.1_AGmRNA_3p_+_-871	NA	NA	NA	NA
I 6106296	I	6105874	6107725	.	0	.	2.93374	38.9713	37.7272	6106296	CDS	T27A3.6_WBcoding_3p_-_-432	T27A3.6_WBcoding_3p_-_-432	NA	NA	NA	NA	NA	NA	NA	NA	NA	NA	NA	NA	T27A3.6_AGmRNA_3p_-_-433	NA	NA	NA	NA
I 6108556	I	6108005	6109708	.	0	.	3.10879	47.8643	46.3636	6108556	CDS	T27A3.7_WBcoding_3p_-_-739	T27A3.7_WBcoding_3p_-_-739	NA	NA	NA	NA	NA	NA	NA	NA	NA	NA	NA	NA	T27A3.7_AGmRNA_3p_-_-786	T27A3.6_AGmRNA_3p_-_-2693	NA	NA	NA	NA
I 6113133	I	6110009	6114664	.	0	.	3.13717	53.314	51.5723	6113133	CDS	T27A3.2_WBcoding_3p_+_-1406	T27A3.2_WBcoding_3p_+_-1406	NA	NA	NA	NA	NA	NA	NA	NA	NA	NA	NA	NA	T27A3.2_AGmRNA_3p_+_-1407	NA	NA	NA	NA
I 6125128	I	6123342	6126597	.	0	.	3.29518	51.5001	49.8502	6125128	CDS	T27A3.1_WBcoding_3p_+_-1728	T27A3.1_WBcoding_3p_+_-1728	NA	NA	NA	NA	NA	NA	NA	NA	NA	NA	NA	NA	T27A3.1_AGmRNA_3p_+_-1746	NA	NA	NA	NA
I 6155626	I	6155377	6156586	.	0	.	2.10494	16.4652	15.5884	6155626	AG1201	gT09B4.5b_AGmRNA_3p_+_-1170	T09B4.5_WBcoding_3p_+_-1776	NA	NA	NA	NA	NA	NA	NA	NA	NA	NA	NA	NA	gT09B4.5b_AGmRNA_3p_+_-1170	T09B4.5_AGmRNA_3p_+_-1941	RIT1M.195_AGmRNA_3p_-_-2466	NA	NA	NA	NA
I 6165268	I	6164803	6166393	.	0	.	2.5584	27.3534	26.3231	6165268	CDS	T09B4.8_WBcoding_3p_-_-551	T09B4.8_WBcoding_3p_-_-551	NA	NA	NA	NA	NA	NA	NA	NA	NA	NA	NA	NA	T09B4.8_AGmRNA_3p_-_-636	NA	NA	NA	NA
I 6168559	I	6168431	6168938	.	0	.	1.77992	8.79515	8.02096	6168559	CDS	T09B4.4_WBcoding_3p_+_-86	T09B4.4_WBcoding_3p_+_-86	NA	NA	NA	NA	NA	NA	NA	NA	NA	NA	NA	NA	T09B4.4_AGmRNA_3p_+_-87	NA	NA	NA	NA
I 6180273	I	6177616	6181143	.	0	.	3.5732	61.821	59.5143	6180273	AG1201	T09B4.3_AGmRNA_3p_+_+2215	T09B4.3_WBcoding_3p_+_+2262	T09B4.9_WBcoding_3p_-_-2288	NA	NA	NA	NA	NA	NA	NA	NA	NA	NA	NA	NA	T09B4.3_AGmRNA_3p_+_+2215	T09B4.9_AGmRNA_3p_-_-2305	NA	NA	NA	NA
I 6181723	I	6181587	6181828	.	0	.	1.74074	8.5131	7.74547	6181723	CDS	T09B4.10_WBcoding_3p_-_-407	T09B4.10_WBcoding_3p_-_-407	NA	NA	NA	NA	NA	NA	NA	NA	NA	NA	NA	NA	T09B4.10_AGmRNA_3p_-_-432	NA	NA	NA	NA
I 6187148	I	6181993	6192833	.	0	.	3.56941	63.7058	61.2354	6187148	CDS	T09B4.1_WBcoding_3p_+_-1004	T09B4.1_WBcoding_3p_+_-1004	T09B4.2_WBcoding_3p_+_+1775	T05E7.4_WBcoding_3p_-_+5141	T05E7.3_WBcoding_3p_+_-5480	T09B4.10_WBcoding_3p_-_-5832	NA	NA	NA	NA	T09B4.20_WBmiRNA_3p_+_+2003	NA	NA	NA	NA	NA	NA	NA	NA	T09B4.1_AGmRNA_3p_+_-1024	RIT1M.1564_AGncRNA_3p_-_+1026	T09B4.2_AGmRNA_3p_+_+1761	RIT1M.1710_AGncRNA_3p_-_-4799	RIT1M.515_AGncRNA_3p_-_-5127	T05E7.4_AGmRNA_3p_-_+5408	T05E7.3_AGmRNA_3p_+_-5482	T09B4.10_AGmRNA_3p_-_-5857	NA	NA	NA	NA
I 6207832	I	6206979	6209968	.	0	.	3.64608	65.7077	63.0553	6207832	CDS	T08B2.7_WBcoding_3p_-_-876	T08B2.7_WBcoding_3p_-_-876	NA	NA	NA	NA	NA	NA	NA	NA	NA	NA	NA	NA	T08B2.7_AGmRNA_3p_-_-903	NA	NA	NA	NA
I 6214021	I	6211319	6214694	.	0	.	3.5593	61.2616	59.0028	6214021	ncRNA	frag230_LUncRNA_3p_+_+1104	T08B2.15_WBcoding_3p_+_-1712	T08B2.9_WBcoding_3p_-_-2033	T08B2.8_WBcoding_3p_-_-2752	NA	NA	NA	NA	frag230_LUncRNA_3p_+_+1104	T08B2.t1_WBps_3p_-_-1198	T08B2.13_WBsnoRNA_3p_-_-1323	NA	NA	NA	NA	NA	NA	NA	NA	T08B2.9_AGmRNA_3p_-_-2749	T08B2.15_AGmRNA_3p_+_-5866	NA	NA	NA	NA
I 6215020	I	6214800	6215102	.	0	.	1.65481	6.58065	5.83887	6215020	CDS	T08B2.15_WBcoding_3p_+_-713	T08B2.15_WBcoding_3p_+_-713	NA	NA	NA	NA	NA	NA	NA	NA	NA	NA	NA	NA	T08B2.15_AGmRNA_3p_+_-4867	NA	NA	NA	NA
I 6220444	I	6215699	6220906	.	0	.	3.25427	60.109	57.9621	6220444	CDS	T08B2.10_WBcoding_3p_-_-353	T08B2.10_WBcoding_3p_-_-353	T08B2.5_WBcoding_3p_+_+531	T08B2.15_WBcoding_3p_+_+4711	NA	NA	NA	NA	NA	NA	NA	NA	NA	NA	NA	NA	RIT1P.1955_AGncRNA_3p_+_-487	T08B2.15_AGmRNA_3p_+_+557	T08B2.10_AGmRNA_3p_-_-4651	NA	NA	NA	NA
I 6225771	I	6225357	6226211	.	0	.	2.62404	30.5821	29.4998	6225771	CDS	T08B2.4_WBcoding_3p_+_-195	T08B2.4_WBcoding_3p_+_-195	NA	NA	NA	NA	NA	NA	NA	NA	NA	NA	NA	NA	T08B2.4_AGmRNA_3p_+_-4394	NA	NA	NA	NA
I 6226762	I	6226483	6226842	.	0	.	1.86333	10.1462	9.35041	6226762	AG1201	T08B2.4_AGmRNA_3p_+_-3403	NA	NA	NA	NA	NA	NA	NA	NA	NA	NA	NA	NA	T08B2.4_AGmRNA_3p_+_-3403	NA	NA	NA	NA
I 6253981	I	6253022	6257638	.	0	.	3.65661	65.2139	62.5842	6253981	CDS	C48E7.11_WBcoding_3p_+_+396	C48E7.11_WBcoding_3p_+_+396	C48E7.3_WBcoding_3p_+_-959	C48E7.2_WBcoding_3p_+_-3743	NA	NA	NA	NA	NA	NA	NA	NA	NA	NA	NA	NA	C48E7.3_AGmRNA_3p_+_-981	C48E7.2_AGmRNA_3p_+_-5131	NA	NA	NA	NA
I 6285179	I	6285106	6285317	.	0	.	1.64067	6.51123	5.77241	6285179	AG1201	C10G11.7_AGmRNA_3p_+_-4140	C10G11.7_WBcoding_3p_+_-4163	NA	NA	NA	NA	NA	NA	NA	NA	NA	NA	NA	NA	C10G11.7_AGmRNA_3p_+_-4140	NA	NA	NA	NA
I 6287462	I	6287014	6287922	.	0	.	2.23867	18.4391	17.532	6287462	AG1201	C10G11.7_AGmRNA_3p_+_-1857	C10G11.7_WBcoding_3p_+_-1880	NA	NA	NA	NA	NA	NA	NA	NA	NA	NA	NA	NA	C10G11.7_AGmRNA_3p_+_-1857	NA	NA	NA	NA
I 6291124	I	6290417	6292714	.	0	.	2.80863	34.7776	33.6194	6291124	CDS	C10G11.6_WBcoding_3p_+_-2733	C10G11.6_WBcoding_3p_+_-2733	NA	NA	NA	NA	NA	NA	NA	NA	NA	NA	NA	NA	C10G11.6_AGmRNA_3p_+_-3871	NA	NA	NA	NA
I 6297001	I	6295071	6297518	.	0	.	2.97544	39.9268	38.6535	6297001	AG1201	C10G11.5_AGmRNA_3p_+_-569	C10G11.5_WBcoding_3p_+_-637	NA	NA	NA	NA	NA	NA	NA	NA	NA	NA	NA	NA	C10G11.5_AGmRNA_3p_+_-569	NA	NA	NA	NA
I 6316499	I	6315448	6317457	.	0	.	2.51222	27.8707	26.8336	6316499	CDS	F26B1.3_WBcoding_3p_+_-770	F26B1.3_WBcoding_3p_+_-770	NA	NA	NA	NA	NA	NA	NA	NA	NA	NA	NA	NA	F26B1.3_AGmRNA_3p_+_-1081	NA	NA	NA	NA
I 6319215	I	6318014	6320689	.	0	.	3.75389	69.474	66.3053	6319215	CDS	F26B1.7_WBcoding_3p_-_+1146	F26B1.7_WBcoding_3p_-_+1146	F26B1.2_WBcoding_3p_+_-1206	NA	NA	NA	NA	NA	NA	NA	NA	NA	NA	NA	NA	F26B1.7_AGmRNA_3p_-_+1149	F26B1.2_AGmRNA_3p_+_-1190	RIT1M.1869_AGncRNA_3p_-_-1627	NA	NA	NA	NA
I 6344773	I	6342180	6345863	.	0	.	3.5176	59.5941	57.464	6344773	CDS	K04F10.4_WBcoding_3p_+_-11907	K04F10.4_WBcoding_3p_+_-11907	NA	NA	NA	NA	NA	NA	NA	NA	NA	NA	NA	NA	K04F10.4_AGmRNA_3p_+_-11907	NA	NA	NA	NA
I 6347105	I	6346972	6347209	.	0	.	1.97454	12.4781	11.6515	6347105	CDS	K04F10.4_WBcoding_3p_+_-9575	K04F10.4_WBcoding_3p_+_-9575	NA	NA	NA	NA	NA	NA	NA	NA	NA	NA	NA	NA	K04F10.4_AGmRNA_3p_+_-9575	NA	NA	NA	NA
I 6350432	I	6350357	6350743	.	0	.	2.05795	14.3587	13.5078	6350432	ncRNA	K04F10.5_WBte_3p_-_-175	K04F10.4_WBcoding_3p_+_-6248	NA	NA	NA	NA	K04F10.5_WBte_3p_-_-175	NA	NA	NA	NA	NA	NA	NA	NA	K04F10.4_AGmRNA_3p_+_-6248	NA	NA	NA	NA
I 6354197	I	6353962	6354291	.	0	.	1.5992	5.69021	4.9625	6354197	CDS	K04F10.4_WBcoding_3p_+_-2483	K04F10.4_WBcoding_3p_+_-2483	NA	NA	NA	NA	NA	NA	NA	NA	NA	NA	NA	NA	K04F10.4_AGmRNA_3p_+_-2483	NA	NA	NA	NA
I 6356011	I	6354568	6358179	.	0	.	3.01715	41.3758	40.0681	6356011	CDS	K04F10.6_WBcoding_3p_-_+608	K04F10.6_WBcoding_3p_-_+608	K04F10.4_WBcoding_3p_+_-669	NA	NA	NA	NA	NA	NA	NA	NA	NA	NA	NA	NA	K04F10.6_AGmRNA_3p_-_+612	K04F10.4_AGmRNA_3p_+_-669	NA	NA	NA	NA
I 6359193	I	6358693	6360772	.	0	.	3.36468	53.6179	51.8525	6359193	AG1201	K04F10.3_AGmRNA_3p_+_-1266	K04F10.3_WBcoding_3p_+_-1269	NA	NA	NA	NA	NA	NA	NA	NA	NA	NA	NA	NA	K04F10.3_AGmRNA_3p_+_-1266	NA	NA	NA	NA
I 6365803	I	6365253	6366180	.	0	.	2.78082	33.8698	32.7283	6365803	CDS	K04F10.1_WBcoding_3p_+_-427	K04F10.1_WBcoding_3p_+_-427	NA	NA	NA	NA	NA	NA	NA	NA	NA	NA	NA	NA	K04F10.1_AGmRNA_3p_+_-429	NA	NA	NA	NA
I 6367286	I	6366451	6367947	.	0	.	3.64271	64.6441	62.0739	6367286	AG1201	K04F10.7_AGmRNA_3p_+_-794	K04F10.7_WBcoding_3p_+_-795	NA	NA	NA	NA	NA	NA	NA	NA	NA	NA	NA	NA	K04F10.7_AGmRNA_3p_+_-794	NA	NA	NA	NA
I 6377880	I	6377803	6378039	.	0	.	1.5853	5.47693	4.75269	6377880	CDS	ZC308.1_WBcoding_3p_+_-7835	ZC308.1_WBcoding_3p_+_-7835	NA	NA	NA	NA	NA	NA	NA	NA	NA	NA	NA	NA	ZC308.1_AGmRNA_3p_+_-8326	NA	NA	NA	NA
I 6384173	I	6381364	6385573	.	0	.	2.79706	41.7121	40.4012	6384173	CDS	ZC308.1_WBcoding_3p_+_-1542	ZC308.1_WBcoding_3p_+_-1542	NA	NA	NA	NA	NA	NA	NA	NA	NA	NA	NA	NA	ZC308.1_AGmRNA_3p_+_-2033	NA	NA	NA	NA
I 6386561	I	6386346	6386668	.	0	.	1.79382	9.05863	8.28081	6386561	CDS	ZC328.2_WBcoding_3p_-_-411	ZC328.2_WBcoding_3p_-_-411	NA	NA	NA	NA	NA	NA	NA	NA	NA	NA	NA	NA	ZC328.2_AGmRNA_3p_-_-446	NA	NA	NA	NA
I 6387419	I	6387134	6387568	.	0	.	1.91894	11.2865	10.4755	6387419	CDS	ZC328.2_WBcoding_3p_-_-1269	ZC328.2_WBcoding_3p_-_-1269	NA	NA	NA	NA	NA	NA	NA	NA	NA	NA	NA	NA	ZC328.2_AGmRNA_3p_-_-1304	NA	NA	NA	NA
I 6388337	I	6388058	6388395	.	0	.	1.60001	5.84829	5.11993	6388337	CDS	ZC328.2_WBcoding_3p_-_-2187	ZC328.2_WBcoding_3p_-_-2187	NA	NA	NA	NA	NA	NA	NA	NA	NA	NA	NA	NA	ZC328.2_AGmRNA_3p_-_-2222	NA	NA	NA	NA
I 6409614	I	6407931	6410814	.	0	.	2.71863	34.1815	33.0381	6409614	AG1201	ZC328.4_AGmRNA_3p_+_+400	ZC328.4_WBcoding_3p_+_+401	ZC328.3_WBcoding_3p_-_-552	NA	NA	NA	NA	NA	NA	NA	NA	NA	NA	NA	NA	ZC328.4_AGmRNA_3p_+_+400	ZC328.3_AGmRNA_3p_-_-466	NA	NA	NA	NA
I 6422299	I	6420563	6425814	.	0	.	3.67051	65.7854	63.0953	6422299	AG1201	R10A10.2_AGmRNA_3p_-_-1635	R10A10.2_WBcoding_3p_-_-1638	F37E3.2_WBcoding_3p_-_+3496	F37E3.1_WBcoding_3p_+_-3501	NA	NA	NA	NA	NA	NA	NA	NA	NA	NA	NA	NA	R10A10.2_AGmRNA_3p_-_-1635	F37E3.1_AGmRNA_3p_+_-3256	F37E3.2_AGmRNA_3p_-_+3451	NA	NA	NA	NA
I 6446048	I	6441660	6446557	.	0	.	3.15433	54.9438	53.1193	6446048	CDS	T23H2.3_WBcoding_3p_-_-4413	T23H2.3_WBcoding_3p_-_-4413	NA	NA	NA	NA	NA	NA	NA	NA	NA	NA	NA	NA	T23H2.3_AGmRNA_3p_-_-4414	NA	NA	NA	NA
I 6448827	I	6447250	6453879	.	0	.	3.78172	69.833	66.6065	6448827	CDS	T23H2.1_WBcoding_3p_+_-5124	T23H2.1_WBcoding_3p_+_-5124	NA	NA	NA	NA	NA	NA	NA	NA	NA	NA	NA	NA	T23H2.1_AGmRNA_3p_+_-5125	NA	NA	NA	NA
I 6454090	I	6453979	6454142	.	0	.	1.82163	9.59574	8.81043	6454090	CDS	T23H2.4_WBcoding_3p_-_-161	T23H2.4_WBcoding_3p_-_-161	NA	NA	NA	NA	NA	NA	NA	NA	NA	NA	NA	NA	T23H2.4_AGmRNA_3p_-_-161	NA	NA	NA	NA
I 6458055	I	6456619	6458571	.	0	.	3.05885	42.8435	41.4979	6458055	CDS	T23H2.5_WBcoding_3p_-_-992	T23H2.5_WBcoding_3p_-_-992	T23H2.4_WBcoding_3p_-_-4126	NA	NA	NA	NA	NA	NA	NA	NA	NA	NA	NA	NA	T23H2.5_AGmRNA_3p_-_-993	T23H2.4_AGmRNA_3p_-_-4126	NA	NA	NA	NA
I 6464518	I	6461177	6465766	.	0	.	3.5593	61.2616	59.0028	6464518	CDS	K06A5.4_WBcoding_3p_+_+253	K06A5.4_WBcoding_3p_+_+253	K06A5.6_WBcoding_3p_-_-320	NA	NA	NA	NA	NA	NA	NA	NA	NA	NA	NA	NA	K06A5.4_AGmRNA_3p_+_+323	K06A5.6_AGmRNA_3p_-_-350	NA	NA	NA	NA
I 6471326	I	6468456	6471888	.	0	.	3.12829	49.4926	47.9294	6471326	AG1201	K06A5.2_AGmRNA_3p_+_+1889	K06A5.2_WBcoding_3p_+_+1936	K06A5.7_WBcoding_3p_-_-1939	NA	NA	NA	NA	NA	NA	NA	NA	NA	NA	NA	NA	K06A5.2_AGmRNA_3p_+_+1889	K06A5.7_AGmRNA_3p_-_-1938	NA	NA	NA	NA
I 6475563	I	6473982	6477077	.	0	.	2.65574	35.731	34.5552	6475563	CDS	K06A5.8_WBcoding_3p_-_-1378	K06A5.8_WBcoding_3p_-_-1378	K06A5.1_WBcoding_3p_+_-1585	NA	NA	NA	NA	NA	NA	NA	NA	NA	NA	NA	NA	K06A5.8_AGmRNA_3p_-_-1387	K06A5.1_AGmRNA_3p_+_-1989	NA	NA	NA	NA
I 6485986	I	6485762	6486037	.	0	.	1.66871	6.81247	6.06717	6485986	AG1201	C55B7.6_AGmRNA_3p_+_+59	C55B7.6_WBcoding_3p_+_+127	K06A5.8_WBcoding_3p_-_-11801	NA	NA	NA	NA	NA	NA	NA	NA	NA	NA	NA	NA	C55B7.6_AGmRNA_3p_+_+59	K06A5.8_AGmRNA_3p_-_-11810	NA	NA	NA	NA
I 6486537	I	6486125	6486985	.	0	.	1.91213	11.7726	10.957	6486537	CDS	K06A5.8_WBcoding_3p_-_-12352	K06A5.8_WBcoding_3p_-_-12352	NA	NA	NA	NA	NA	NA	NA	NA	NA	NA	NA	NA	K06A5.8_AGmRNA_3p_-_-12361	NA	NA	NA	NA
I 6487845	I	6487721	6487963	.	0	.	1.68261	7.0479	6.29902	6487845	CDS	K06A5.8_WBcoding_3p_-_-13660	K06A5.8_WBcoding_3p_-_-13660	NA	NA	NA	NA	NA	NA	NA	NA	NA	NA	NA	NA	K06A5.8_AGmRNA_3p_-_-13669	NA	NA	NA	NA
I 6491639	I	6490492	6493855	.	0	.	3.5315	60.1482	57.9771	6491639	CDS	C55B7.8_WBcoding_3p_-_-921	C55B7.8_WBcoding_3p_-_-921	C55B7.9_WBcoding_3p_-_+1085	NA	NA	NA	NA	NA	NA	NA	NA	NA	NA	NA	NA	C55B7.8_AGmRNA_3p_-_-921	C55B7.9_AGmRNA_3p_-_+1184	NA	NA	NA	NA
I 6495051	I	6494260	6496239	.	0	.	3.17645	47.6307	46.142	6495051	CDS	C55B7.5_WBcoding_3p_+_-1058	C55B7.5_WBcoding_3p_+_-1058	NA	NA	NA	NA	NA	NA	NA	NA	NA	NA	NA	NA	C55B7.5_AGmRNA_3p_+_-1060	C55B7.9_AGmRNA_3p_-_-2228	NA	NA	NA	NA
I 6501079	I	6500575	6501332	.	0	.	1.78091	9.93197	9.14264	6501079	CDS	C55B7.3_WBcoding_3p_+_-336	C55B7.3_WBcoding_3p_+_-336	NA	NA	NA	NA	NA	NA	NA	NA	NA	NA	NA	NA	C55B7.3_AGmRNA_3p_+_-342	NA	NA	NA	NA
I 6530352	I	6529659	6532054	.	0	.	3.5454	60.704	58.4894	6530352	AG1201	T10E9.7_AGmRNA_3p_-_-215	T10E9.7_WBcoding_3p_-_-221	T10E9.6_WBcoding_3p_-_-1193	NA	NA	NA	NA	NA	NA	NA	NA	NA	NA	NA	NA	T10E9.7_AGmRNA_3p_-_-215	T10E9.6_AGmRNA_3p_-_-1194	NA	NA	NA	NA
I 6550927	I	6542150	6554501	.	0	.	3.36263	59.3607	57.2564	6550927	AG1201	F57B10.9_AGmRNA_3p_-_-390	F57B10.9_WBcoding_3p_-_-393	F57B10.14_WBcoding_3p_-_+1907	F57B10.8_WBcoding_3p_-_-2282	F57B10.10_WBcoding_3p_-_+2553	T10E9.9_WBcoding_3p_-_-4249	T10E9.1_WBcoding_3p_+_+4330	T10E9.2_WBcoding_3p_+_+5961	NA	NA	NA	NA	NA	NA	NA	NA	21ur-14742_WB21uRNA_3p_+_+4184	NA	NA	NA	NA	F57B10.9_AGmRNA_3p_-_-390	RIT1P.1381_AGncRNA_3p_+_-1016	F57B10.10_AGmRNA_3p_-_+1907	F57B10.8_AGmRNA_3p_-_-2448	T10E9.9_AGmRNA_3p_-_-4401	T10E9.1_AGmRNA_3p_+_+4431	T10E9.2_AGmRNA_3p_+_+5818	NA	NA	NA	NA
I 6561145	I	6554935	6562365	.	0	.	3.46517	58.195	56.1751	6561145	AG1201	RIT1M.1248_AGncRNA_3p_-_+209	F57B10.6_WBcoding_3p_+_-1248	F57B10.7_WBcoding_3p_+_+2551	NA	NA	NA	NA	NA	NA	NA	NA	NA	NA	NA	NA	RIT1M.1248_AGncRNA_3p_-_+209	F57B10.6_AGmRNA_3p_+_-1561	F57B10.7_AGmRNA_3p_+_+2484	NA	NA	NA	NA
I 6563749	I	6562619	6564528	.	0	.	3.47589	57.9425	55.9268	6563749	AG1201	F57B10.5_AGmRNA_3p_+_+57	F57B10.5_WBcoding_3p_+_+88	F57B10.11_WBcoding_3p_-_-108	NA	NA	NA	NA	NA	NA	NA	NA	21ur-14797_WB21uRNA_3p_+_+1079	NA	NA	NA	NA	F57B10.5_AGmRNA_3p_+_+57	F57B10.11_AGmRNA_3p_-_-110	F57B10.6_AGmRNA_3p_+_+1043	RIT1P.1627_AGmRNA_3p_+_-1447	NA	NA	NA	NA
I 6571972	I	6570030	6572498	.	0	.	2.78202	40.0223	38.7483	6571972	CDS	F57B10.3_WBcoding_3p_+_-629	F57B10.3_WBcoding_3p_+_-629	NA	NA	NA	NA	NA	NA	NA	NA	NA	NA	NA	NA	F57B10.3_AGmRNA_3p_+_-2107	NA	NA	NA	NA
I 6580643	I	6580289	6581215	.	0	.	2.17477	19.8365	18.9144	6580643	AG1201	F57B10.1_AGmRNA_3p_+_-4507	F57B10.1_WBcoding_3p_+_-4533	NA	NA	NA	NA	NA	NA	NA	NA	NA	NA	NA	NA	F57B10.1_AGmRNA_3p_+_-4507	NA	NA	NA	NA
I 6581446	I	6581300	6581502	.	0	.	1.76602	8.5351	7.76456	6581446	AG1201	F57B10.1_AGmRNA_3p_+_-3704	F57B10.1_WBcoding_3p_+_-3730	NA	NA	NA	NA	NA	NA	NA	NA	NA	NA	NA	NA	F57B10.1_AGmRNA_3p_+_-3704	NA	NA	NA	NA
I 6583585	I	6581888	6584738	.	0	.	3.5593	61.2616	59.0028	6583585	ncRNA	F48A9.6_WBsnoRNA_3p_+_+671	F57B10.1_WBcoding_3p_+_-1591	NA	NA	NA	NA	F48A9.6_WBsnoRNA_3p_+_+671	frag257_LUncRNA_3p_-_-1731	NA	NA	NA	NA	NA	NA	NA	NA	F57B10.1_AGmRNA_3p_+_-1565	RIT1M.1633_AGmRNA_3p_-_-1994	NA	NA	NA	NA
I 6593027	I	6592892	6593194	.	0	.	1.90504	10.9966	10.1893	6593027	CDS	F48A9.2_WBcoding_3p_+_-805	F48A9.2_WBcoding_3p_+_-805	NA	NA	NA	NA	NA	NA	NA	NA	NA	NA	NA	NA	D2092.6_AGmRNA_3p_+_-5827	NA	NA	NA	NA
I 6593386	I	6593289	6593577	.	0	.	1.68261	7.0479	6.29902	6593386	CDS	F48A9.2_WBcoding_3p_+_-446	F48A9.2_WBcoding_3p_+_-446	NA	NA	NA	NA	NA	NA	NA	NA	NA	NA	NA	NA	D2092.6_AGmRNA_3p_+_-5468	NA	NA	NA	NA
I 6594778	I	6594566	6594914	.	0	.	1.79382	9.05863	8.28081	6594778	CDS	F48A9.1_WBcoding_3p_+_-1301	F48A9.1_WBcoding_3p_+_-1301	NA	NA	NA	NA	NA	NA	NA	NA	NA	NA	NA	NA	D2092.6_AGmRNA_3p_+_-4076	NA	NA	NA	NA
I 6595430	I	6595074	6595593	.	0	.	2.32208	20.631	19.6953	6595430	CDS	F48A9.1_WBcoding_3p_+_-649	F48A9.1_WBcoding_3p_+_-649	NA	NA	NA	NA	NA	NA	NA	NA	NA	NA	NA	NA	D2092.6_AGmRNA_3p_+_-3424	NA	NA	NA	NA
I 6595912	I	6595695	6596155	.	0	.	2.34718	22.5248	21.5673	6595912	CDS	F48A9.1_WBcoding_3p_+_-167	F48A9.1_WBcoding_3p_+_-167	NA	NA	NA	NA	NA	NA	NA	NA	NA	NA	NA	NA	D2092.6_AGmRNA_3p_+_-2942	NA	NA	NA	NA
I 6598776	I	6598688	6599561	.	0	.	2.04405	14.0376	13.1909	6598776	AG1201	D2092.6_AGmRNA_3p_+_-78	D2092.6_WBcoding_3p_+_-153	NA	NA	NA	NA	NA	NA	NA	NA	NA	NA	NA	NA	D2092.6_AGmRNA_3p_+_-78	NA	NA	NA	NA
I 6600606	I	6599686	6603453	.	0	.	3.76782	69.2497	66.1004	6600606	CDS	D2092.5_WBcoding_3p_-_-620	D2092.5_WBcoding_3p_-_-620	NA	NA	NA	NA	NA	NA	NA	NA	NA	NA	NA	NA	D2092.5_AGmRNA_3p_-_-620	NA	NA	NA	NA
I 6605040	I	6604613	6605341	.	0	.	2.75302	32.9709	31.8454	6605040	CDS	D2092.5_WBcoding_3p_-_-5054	D2092.5_WBcoding_3p_-_-5054	NA	NA	NA	NA	NA	NA	NA	NA	NA	NA	NA	NA	D2092.5_AGmRNA_3p_-_-5054	NA	NA	NA	NA
I 6607260	I	6605426	6607578	.	0	.	3.10056	44.3295	42.9423	6607260	CDS	D2092.5_WBcoding_3p_-_-7274	D2092.5_WBcoding_3p_-_-7274	NA	NA	NA	NA	NA	NA	NA	NA	NA	NA	NA	NA	D2092.5_AGmRNA_3p_-_-7274	NA	NA	NA	NA
I 6607956	I	6607856	6608015	.	0	.	1.84943	10.1462	9.35041	6607956	CDS	NA	NA	NA	NA	NA	NA	NA	NA	NA	NA	NA	NA	NA	NA	NA	NA	NA
I 6610298	I	6610217	6610424	.	0	.	1.71042	7.52953	6.77352	6610298	CDS	NA	NA	NA	NA	NA	NA	NA	NA	NA	NA	NA	NA	NA	NA	NA	NA	NA
I 6625641	I	6625118	6626872	.	0	.	3.5871	62.3821	60.028	6625641	CDS	D2092.2_WBcoding_3p_-_-578	D2092.2_WBcoding_3p_-_-578	NA	NA	NA	NA	NA	NA	NA	NA	21ur-13226_WB21uRNA_3p_-_+677	NA	NA	NA	NA	D2092.2_AGmRNA_3p_-_-592	NA	NA	NA	NA
I 6718869	I	6717885	6721097	.	0	.	3.26737	50.4525	48.8481	6718869	AG1201	W02D3.4_AGmRNA_3p_-_+494	W02D3.4_WBcoding_3p_-_+500	T23B3.1_WBcoding_3p_+_-1035	NA	NA	NA	NA	NA	NA	NA	NA	NA	NA	NA	NA	W02D3.4_AGmRNA_3p_-_+494	T23B3.1_AGmRNA_3p_+_-500	NA	NA	NA	NA
I 6722753	I	6722532	6723059	.	0	.	2.21087	18.0834	17.1844	6722753	AG1201	RIT1M.1876_AGncRNA_3p_-_-1289	W02D3.4_WBcoding_3p_-_-3384	NA	NA	NA	NA	NA	NA	NA	NA	NA	NA	NA	NA	RIT1M.1876_AGncRNA_3p_-_-1289	W02D3.4_AGmRNA_3p_-_-3390	NA	NA	NA	NA
I 6723885	I	6723496	6724190	.	0	.	2.30818	20.2589	19.3282	6723885	CDS	NA	NA	NA	NA	NA	NA	NA	NA	NA	NA	NA	NA	NA	NA	NA	NA	NA
I 6726264	I	6726241	6726397	.	0	.	1.68261	7.0479	6.29902	6726264	AG1201	W02D3.3_AGmRNA_3p_+_-2065	W02D3.3_WBcoding_3p_+_-2067	NA	NA	NA	NA	NA	NA	NA	NA	NA	NA	NA	NA	W02D3.3_AGmRNA_3p_+_-2065	NA	NA	NA	NA
I 6735511	I	6734079	6736096	.	0	.	3.5454	60.704	58.4894	6735511	AG1201	RIT1P.1910_AGncRNA_3p_+_-912	W02D3.8_WBcoding_3p_-_-1481	NA	NA	NA	NA	NA	NA	NA	NA	NA	NA	NA	NA	RIT1P.1910_AGncRNA_3p_+_-912	W02D3.8_AGmRNA_3p_-_-1479	NA	NA	NA	NA
I 6738066	I	6737251	6738709	.	0	.	3.30908	52.0267	50.3528	6738066	AG1201	RIT1M.1159_AGmRNA_3p_-_-1255	W02D3.2_WBcoding_3p_+_-3572	NA	NA	NA	NA	NA	NA	NA	NA	NA	NA	NA	NA	RIT1M.1159_AGmRNA_3p_-_-1255	W02D3.1_AGmRNA_3p_+_-3811	NA	NA	NA	NA
I 6739098	I	6739009	6739163	.	0	.	1.84943	10.1462	9.35041	6739098	CDS	W02D3.2_WBcoding_3p_+_-2540	W02D3.2_WBcoding_3p_+_-2540	NA	NA	NA	NA	NA	NA	NA	NA	NA	NA	NA	NA	W02D3.1_AGmRNA_3p_+_-2779	NA	NA	NA	NA
I 6744327	I	6740080	6745412	.	0	.	3.76782	69.2497	66.1004	6744327	CDS	W02D3.12_WBcoding_3p_+_+1968	W02D3.12_WBcoding_3p_+_+1968	W02D3.9_WBcoding_3p_-_-2033	W02D3.1_WBcoding_3p_+_+2449	W02D3.2_WBcoding_3p_+_+2689	NA	NA	NA	NA	NA	NA	NA	NA	NA	NA	NA	NA	W02D3.10_AGmRNA_3p_-_-1971	W02D3.12_AGmRNA_3p_+_+2020	W02D3.1_AGmRNA_3p_+_+2450	NA	NA	NA	NA
I 6746912	I	6746588	6747045	.	0	.	2.11356	15.6725	14.8048	6746912	CDS	W02D3.10_WBcoding_3p_-_-893	W02D3.10_WBcoding_3p_-_-893	NA	NA	NA	NA	NA	NA	NA	NA	NA	NA	NA	NA	W02D3.10_AGmRNA_3p_-_-4556	NA	NA	NA	NA
I 6755945	I	6747170	6756510	.	0	.	3.83733	72.1825	68.6166	6755945	CDS	W02D3.11_WBcoding_3p_-_-2715	W02D3.11_WBcoding_3p_-_-2715	W02D3.10_WBcoding_3p_-_-9926	NA	NA	NA	NA	NA	NA	NA	NA	NA	NA	NA	NA	W02D3.11_AGmRNA_3p_-_-2874	W02D3.10_AGmRNA_3p_-_-13589	NA	NA	NA	NA
I 6757949	I	6757511	6759506	.	0	.	3.24549	55.7156	53.8516	6757949	AG1201	F08B6.2_AGmRNA_3p_+_-59	F08B6.3_WBcoding_3p_-_+220	F08B6.2_WBcoding_3p_+_-231	NA	NA	NA	NA	NA	NA	NA	NA	NA	NA	NA	NA	F08B6.2_AGmRNA_3p_+_-59	F08B6.3_AGmRNA_3p_-_+233	NA	NA	NA	NA
I 6759883	I	6759632	6760200	.	0	.	2.5584	27.3534	26.3231	6759883	AG1201	F08B6.3_AGmRNA_3p_-_-1701	F08B6.3_WBcoding_3p_-_-1714	NA	NA	NA	NA	NA	NA	NA	NA	NA	NA	NA	NA	F08B6.3_AGmRNA_3p_-_-1701	NA	NA	NA	NA
I 6760780	I	6760347	6761872	.	0	.	2.66961	30.3291	29.2478	6760780	CDS	F08B6.4_WBcoding_3p_-_+449	F08B6.4_WBcoding_3p_-_+449	F08B6.1_WBcoding_3p_+_-628	NA	NA	NA	NA	NA	NA	NA	NA	NA	NA	NA	NA	F08B6.4_AGmRNA_3p_-_+631	F08B6.1_AGmRNA_3p_+_-873	NA	NA	NA	NA
I 6775420	I	6774354	6779930	.	0	.	2.81442	44.845	43.4422	6775420	CDS	C37A2.5_WBcoding_3p_-_-1425	C37A2.5_WBcoding_3p_-_-1425	NA	NA	NA	NA	NA	NA	NA	NA	NA	NA	NA	NA	C37A2.5_AGmRNA_3p_-_-1443	NA	NA	NA	NA
I 6782624	I	6782091	6782946	.	0	.	2.60011	28.6144	27.5604	6782624	AG1201	C37A2.4_AGmRNA_3p_+_-1649	C37A2.4_WBcoding_3p_+_-1911	NA	NA	NA	NA	NA	NA	NA	NA	NA	NA	NA	NA	C37A2.4_AGmRNA_3p_+_-1649	NA	NA	NA	NA
I 6783572	I	6783150	6784080	.	0	.	2.39992	24.0596	23.0806	6783572	AG1201	C37A2.4_AGmRNA_3p_+_-701	C37A2.4_WBcoding_3p_+_-963	NA	NA	NA	NA	NA	NA	NA	NA	NA	NA	NA	NA	C37A2.4_AGmRNA_3p_+_-701	NA	NA	NA	NA
I 6789492	I	6787735	6789910	.	0	.	3.14714	58.8245	56.7593	6789492	CDS	C37A2.7_WBcoding_3p_-_-431	C37A2.7_WBcoding_3p_-_-431	C37A2.6_WBcoding_3p_-_-1408	NA	NA	NA	NA	NA	NA	NA	NA	NA	NA	NA	NA	C37A2.7_AGmRNA_3p_-_-1459	NA	NA	NA	NA
I 6794746	I	6790424	6799596	.	0	.	3.83656	74.0965	70.2004	6794746	AG1201	RIT1P.1499_AGncRNA_3p_+_+1921	C37A2.2_WBcoding_3p_+_-2725	C37A2.8_WBcoding_3p_-_+2888	NA	NA	NA	NA	frag269_LUncRNA_3p_-_-4047	NA	NA	NA	NA	NA	NA	NA	NA	RIT1P.1499_AGncRNA_3p_+_+1921	C37A2.8_AGmRNA_3p_-_+3487	C37A2.2_AGmRNA_3p_+_-3505	NA	NA	NA	NA
I 6801441	I	6799768	6805556	.	0	.	3.38121	60.9822	58.7529	6801441	CDS	K02F2.5_WBcoding_3p_-_+3347	K02F2.5_WBcoding_3p_-_+3347	E02D9.1_WBcoding_3p_+_-3411	NA	NA	NA	NA	NA	NA	NA	NA	NA	NA	NA	NA	E02D9.1_AGmRNA_3p_+_-3429	K02F2.5_AGmRNA_3p_-_+3625	NA	NA	NA	NA
I 6818021	I	6814413	6820336	.	0	.	3.75392	68.6681	65.5936	6818021	AG1201	K02F2.3_AGmRNA_3p_+_-16648	K02F2.3_WBcoding_3p_+_-16677	NA	NA	NA	NA	NA	NA	NA	NA	NA	NA	NA	NA	K02F2.3_AGmRNA_3p_+_-16648	NA	NA	NA	NA
I 6822298	I	6820598	6823039	.	0	.	2.54123	28.7576	27.7028	6822298	AG1201	K02F2.6_AGmRNA_3p_-_-1776	K02F2.6_WBcoding_3p_-_-1782	K02F2.3_WBcoding_3p_+_-12400	NA	NA	NA	NA	NA	NA	NA	NA	NA	NA	NA	NA	K02F2.6_AGmRNA_3p_-_-1776	K02F2.3_AGmRNA_3p_+_-12371	NA	NA	NA	NA
I 6829213	I	6828850	6829269	.	0	.	1.62209	6.37895	5.64057	6829213	AG1201	K02F2.3_AGmRNA_3p_+_-5456	K02F2.3_WBcoding_3p_+_-5485	NA	NA	NA	NA	NA	NA	NA	NA	NA	NA	NA	NA	K02F2.3_AGmRNA_3p_+_-5456	NA	NA	NA	NA
I 6833774	I	6833411	6834347	.	0	.	2.58526	28.0688	27.0306	6833774	AG1201	RIT1M.381_AGncRNA_3p_-_+280	K02F2.3_WBcoding_3p_+_-924	NA	NA	NA	NA	NA	NA	NA	NA	NA	NA	NA	NA	RIT1M.381_AGncRNA_3p_-_+280	K02F2.3_AGmRNA_3p_+_-895	NA	NA	NA	NA
I 6837003	I	6835615	6838205	.	0	.	3.68514	66.5903	63.8154	6837003	AG1201	RIT1P.1746_AGncRNA_3p_+_+1097	K02F2.2_WBcoding_3p_+_-1138	NA	NA	NA	NA	NA	NA	NA	NA	NA	NA	NA	NA	RIT1P.1746_AGncRNA_3p_+_+1097	K02F2.2_AGmRNA_3p_+_-1136	RIT1M.144_AGmRNA_3p_-_-1501	RIT1M.1550_AGmRNA_3p_-_-1501	NA	NA	NA	NA
I 6839418	I	6838363	6843652	.	0	.	3.68441	66.3585	63.6023	6839418	AG1201	K02F2.1_AGmRNA_3p_+_-3922	K02F2.1_WBcoding_3p_+_-3924	H27M09.4_WBcoding_3p_+_-5717	NA	NA	NA	NA	NA	NA	NA	NA	NA	NA	NA	NA	K02F2.1_AGmRNA_3p_+_-3922	RIT1M.1887_AGncRNA_3p_-_+4038	H27M09.4_AGmRNA_3p_+_-5717	NA	NA	NA	NA
I 6849587	I	6849529	6849705	.	0	.	1.58339	5.9787	5.24717	6849587	AG1201	H27M09.3_AGmRNA_3p_+_-335	H27M09.3_WBcoding_3p_+_-336	NA	NA	NA	NA	NA	NA	NA	NA	NA	NA	NA	NA	H27M09.3_AGmRNA_3p_+_-335	RIT1M.1305_AGmRNA_3p_-_-1190	RIT1M.535_AGmRNA_3p_-_-1190	NA	NA	NA	NA
I 6850678	I	6850146	6854734	.	0	.	3.61491	63.5096	61.0519	6850678	AG1201	H27M09.2_AGmRNA_3p_+_-602	H27M09.2_WBcoding_3p_+_-642	H27M09.1_WBcoding_3p_+_-3457	T21G5.3_WBcoding_3p_+_-6858	NA	NA	NA	NA	NA	NA	NA	NA	NA	NA	NA	NA	H27M09.2_AGmRNA_3p_+_-602	H27M09.1_AGmRNA_3p_+_-3529	T21G5.3_AGmRNA_3p_+_-6853	NA	NA	NA	NA
I 6855225	I	6854813	6856261	.	0	.	1.9189	12.3018	11.4787	6855225	AG1201	T21G5.3_AGmRNA_3p_+_-2306	T21G5.3_WBcoding_3p_+_-2311	NA	NA	NA	NA	NA	NA	NA	NA	NA	NA	NA	NA	T21G5.3_AGmRNA_3p_+_-2306	NA	NA	NA	NA
I 6879893	I	6879769	6880031	.	0	.	2.09908	15.9594	15.0909	6879893	CDS	T21G5.5_WBcoding_3p_-_-2281	T21G5.5_WBcoding_3p_-_-2281	NA	NA	NA	NA	NA	NA	NA	NA	NA	NA	NA	NA	T21G5.5_AGmRNA_3p_-_-2838	NA	NA	NA	NA
I 6880677	I	6880357	6881041	.	0	.	2.22353	18.5369	17.6294	6880677	CDS	T21G5.5_WBcoding_3p_-_-3065	T21G5.5_WBcoding_3p_-_-3065	NA	NA	NA	NA	NA	NA	NA	NA	NA	NA	NA	NA	T21G5.5_AGmRNA_3p_-_-3622	NA	NA	NA	NA
I 6902847	I	6900702	6913924	.	0	.	3.5593	61.2616	59.0028	6902847	CDS	C48B6.6_WBcoding_3p_-_-1876	C48B6.6_WBcoding_3p_-_-1876	NA	NA	NA	NA	NA	NA	NA	NA	NA	NA	NA	NA	C48B6.6_AGmRNA_3p_-_-1897	C48B6.5_AGmRNA_3p_-_-5161	NA	NA	NA	NA
I 6917223	I	6914748	6917895	.	0	.	2.93518	45.0078	43.6034	6917223	AG1201	C48B6.2_AGmRNA_3p_+_-262	C48B6.2_WBcoding_3p_+_-337	C48B6.8_WBcoding_3p_-_+526	C48B6.3_WBcoding_3p_+_+632	NA	NA	NA	NA	NA	NA	NA	NA	NA	NA	NA	NA	C48B6.2_AGmRNA_3p_+_-262	C48B6.8_AGmRNA_3p_-_+475	C48B6.3_AGmRNA_3p_+_+723	NA	NA	NA	NA
I 6923288	I	6922847	6923812	.	0	.	3.11446	44.8289	43.4261	6923288	AG1201	C48B6.10_AGmRNA_3p_-_-194	C48B6.10_WBcoding_3p_-_-213	C48B6.8_WBcoding_3p_-_-5539	NA	NA	NA	NA	NA	NA	NA	NA	NA	NA	NA	NA	C48B6.10_AGmRNA_3p_-_-194	RIT1P.1280_AGncRNA_3p_+_-689	C48B6.8_AGmRNA_3p_-_-5590	NA	NA	NA	NA
I 6925060	I	6924326	6925337	.	0	.	2.11356	15.6725	14.8048	6925060	CDS	C48B6.9_WBcoding_3p_-_-779	C48B6.9_WBcoding_3p_-_-779	NA	NA	NA	NA	NA	NA	NA	NA	NA	NA	NA	NA	C48B6.9_AGmRNA_3p_-_-781	NA	NA	NA	NA
I 6927689	I	6926061	6929711	.	0	.	3.14226	45.8337	44.3999	6927689	AG1201	RIT1M.693_AGncRNA_3p_-_+1535	T10B11.3_WBcoding_3p_+_-1973	NA	NA	NA	NA	NA	NA	NA	NA	NA	NA	NA	NA	RIT1M.693_AGncRNA_3p_-_+1535	T10B11.3_AGmRNA_3p_+_-2053	C48B6.9_AGmRNA_3p_-_-3410	NA	NA	NA	NA
I 6931406	I	6931108	6932090	.	0	.	2.44719	24.0984	23.1152	6931406	CDS	T10B11.2_WBcoding_3p_+_-5529	T10B11.2_WBcoding_3p_+_-5529	NA	NA	NA	NA	NA	NA	NA	NA	NA	NA	NA	NA	T10B11.2_AGmRNA_3p_+_-5542	NA	NA	NA	NA
I 6932488	I	6932265	6932671	.	0	.	1.80773	9.32549	8.54395	6932488	CDS	T10B11.2_WBcoding_3p_+_-4447	T10B11.2_WBcoding_3p_+_-4447	NA	NA	NA	NA	NA	NA	NA	NA	NA	NA	NA	NA	T10B11.2_AGmRNA_3p_+_-4460	NA	NA	NA	NA
I 6933400	I	6933271	6933670	.	0	.	2.37768	22.146	21.19	6933400	CDS	T10B11.2_WBcoding_3p_+_-3535	T10B11.2_WBcoding_3p_+_-3535	NA	NA	NA	NA	NA	NA	NA	NA	NA	NA	NA	NA	T10B11.2_AGmRNA_3p_+_-3548	NA	NA	NA	NA
I 6936674	I	6934013	6937252	.	0	.	3.1218	48.3654	46.8538	6936674	CDS	T10B11.2_WBcoding_3p_+_-261	T10B11.2_WBcoding_3p_+_-261	NA	NA	NA	NA	frag282_LUncRNA_3p_+_+1423	frag283_LUncRNA_3p_-_-1650	NA	NA	NA	NA	NA	NA	NA	NA	T10B11.2_AGmRNA_3p_+_-274	T10B11.4_AGmRNA_3p_-_+474	RIT1M.1130_AGncRNA_3p_-_-1946	NA	NA	NA	NA
I 6944450	I	6943156	6945427	.	0	.	3.15616	46.3391	44.8892	6944450	AG1201	RIT1P.1674_AGncRNA_3p_+_+700	T10B11.6_WBcoding_3p_-_-1750	NA	NA	NA	NA	NA	NA	NA	NA	NA	NA	NA	NA	RIT1P.1674_AGncRNA_3p_+_+700	T10B11.7_AGmRNA_3p_-_-1442	NA	NA	NA	NA
I 6946989	I	6946274	6948388	.	0	.	2.89985	42.9338	41.5874	6946989	CDS	T10B11.7_WBcoding_3p_-_-926	T10B11.7_WBcoding_3p_-_-926	NA	NA	NA	NA	NA	NA	NA	NA	NA	NA	NA	NA	RIT1P.1416_AGncRNA_3p_+_-2414	T10B11.7_AGmRNA_3p_-_-3981	NA	NA	NA	NA
I 6951829	I	6951518	6951972	.	0	.	2.37768	22.146	21.19	6951829	AG1201	T10B11.8_AGmRNA_3p_-_+69	T10B11.8_WBcoding_3p_-_+73	T10B11.1_WBcoding_3p_+_-143	NA	NA	NA	NA	NA	NA	NA	NA	NA	NA	NA	NA	T10B11.8_AGmRNA_3p_-_+69	T10B11.1_AGmRNA_3p_+_-117	NA	NA	NA	NA
I 6952357	I	6952115	6952371	.	0	.	1.5575	5.06176	4.34444	6952357	CDS	T10B11.8_WBcoding_3p_-_-455	T10B11.8_WBcoding_3p_-_-455	NA	NA	NA	NA	NA	NA	NA	NA	NA	NA	NA	NA	T10B11.8_AGmRNA_3p_-_-459	NA	NA	NA	NA
I 6954783	I	6954660	6955555	.	0	.	1.93284	11.5797	10.7647	6954783	CDS	C30F12.1_WBcoding_3p_-_-373	C30F12.1_WBcoding_3p_-_-373	NA	NA	NA	NA	NA	NA	NA	NA	NA	NA	NA	NA	C30F12.1_AGmRNA_3p_-_-381	NA	NA	NA	NA
I 6955785	I	6955657	6955882	.	0	.	1.84943	10.1462	9.35041	6955785	CDS	C30F12.1_WBcoding_3p_-_-1375	C30F12.1_WBcoding_3p_-_-1375	NA	NA	NA	NA	NA	NA	NA	NA	NA	NA	NA	NA	C30F12.1_AGmRNA_3p_-_-1383	NA	NA	NA	NA
I 6959435	I	6959345	6959654	.	0	.	1.83553	9.86931	9.08019	6959435	AG1201	RIT1P.1509_AGncRNA_3p_+_-317	C30F12.1_WBcoding_3p_-_-5025	NA	NA	NA	NA	NA	NA	NA	NA	NA	NA	NA	NA	RIT1P.1509_AGncRNA_3p_+_-317	C30F12.1_AGmRNA_3p_-_-5033	NA	NA	NA	NA
I 6969085	I	6967672	6970168	.	0	.	3.15616	46.3391	44.8892	6969085	AG1201	C30F12.2_AGmRNA_3p_-_-1415	C30F12.2_WBcoding_3p_-_-1418	NA	NA	NA	NA	NA	NA	NA	NA	NA	NA	NA	NA	C30F12.2_AGmRNA_3p_-_-1415	NA	NA	NA	NA
I 6976605	I	6976240	6976684	.	0	.	1.69121	7.69284	6.93626	6976605	AG1201	C30F12.7_AGmRNA_3p_+_-464	C30F12.7_WBcoding_3p_+_-467	NA	NA	NA	NA	NA	NA	NA	NA	NA	NA	NA	NA	C30F12.7_AGmRNA_3p_+_-464	NA	NA	NA	NA
I 7008379	I	7008268	7008524	.	0	.	1.87723	10.4264	9.62677	7008379	AG1201	RIT1M.652_AGncRNA_3p_-_-164	H06O01.3_WBcoding_3p_+_-795	NA	NA	NA	NA	NA	NA	NA	NA	NA	NA	NA	NA	RIT1M.652_AGncRNA_3p_-_-164	H06O01.3_AGmRNA_3p_+_-864	NA	NA	NA	NA
I 7008961	I	7008828	7009027	.	0	.	1.62701	6.12803	5.39334	7008961	CDS	H06O01.3_WBcoding_3p_+_-213	H06O01.3_WBcoding_3p_+_-213	NA	NA	NA	NA	NA	NA	NA	NA	NA	NA	NA	NA	H06O01.3_AGmRNA_3p_+_-282	RIT1M.652_AGncRNA_3p_-_-746	NA	NA	NA	NA
I 7012238	I	7009268	7015207	.	0	.	3.6164	64.3137	61.7827	7012238	AG1201	RIT1P.1904_AGmRNA_3p_+_-1989	H06O01.2_WBcoding_3p_-_-3096	NA	NA	NA	NA	NA	NA	NA	NA	NA	NA	NA	NA	RIT1P.1904_AGmRNA_3p_+_-1989	H06O01.2_AGmRNA_3p_-_-3138	NA	NA	NA	NA
I 7016920	I	7015582	7018266	.	0	.	3.5593	61.2616	59.0028	7016920	AG1201	H06O01.1_AGmRNA_3p_-_-981	H06O01.1_WBcoding_3p_-_-1013	NA	NA	NA	NA	NA	NA	NA	NA	NA	NA	NA	NA	H06O01.1_AGmRNA_3p_-_-981	NA	NA	NA	NA
I 7018712	I	7018448	7018758	.	0	.	1.66871	6.81247	6.06717	7018712	AG1201	H06O01.1_AGmRNA_3p_-_-2773	H06O01.1_WBcoding_3p_-_-2805	NA	NA	NA	NA	NA	NA	NA	NA	NA	NA	NA	NA	H06O01.1_AGmRNA_3p_-_-2773	NA	NA	NA	NA
I 7020663	I	7020195	7021076	.	0	.	2.40642	28.6654	27.6109	7020663	AG1201	H06O01.1_AGmRNA_3p_-_-4724	H06O01.1_WBcoding_3p_-_-4756	NA	NA	NA	NA	NA	NA	NA	NA	NA	NA	NA	NA	H06O01.1_AGmRNA_3p_-_-4724	NA	NA	NA	NA
I 7022464	I	7021654	7025748	.	0	.	3.6164	64.3137	61.7827	7022464	AG1201	H06O01.1_AGmRNA_3p_-_-6525	H06O01.1_WBcoding_3p_-_-6557	F15C11.2_WBcoding_3p_+_-6611	NA	NA	NA	NA	NA	NA	NA	NA	NA	NA	NA	NA	H06O01.1_AGmRNA_3p_-_-6525	F15C11.2_AGmRNA_3p_+_-6609	NA	NA	NA	NA
I 7028563	I	7028176	7028893	.	0	.	1.98844	12.7839	11.9533	7028563	AG1201	F15C11.2_AGmRNA_3p_+_-510	F15C11.2_WBcoding_3p_+_-512	NA	NA	NA	NA	NA	NA	NA	NA	NA	NA	NA	NA	F15C11.2_AGmRNA_3p_+_-510	NA	NA	NA	NA
I 7046410	I	7046300	7046505	.	0	.	1.79382	9.05863	8.28081	7046410	CDS	F15C11.1_WBcoding_3p_+_-2423	F15C11.1_WBcoding_3p_+_-2423	NA	NA	NA	NA	NA	NA	NA	NA	NA	NA	NA	NA	F15C11.1_AGmRNA_3p_+_-2566	NA	NA	NA	NA
I 7047520	I	7047420	7047663	.	0	.	1.83553	9.86931	9.08019	7047520	CDS	F15C11.1_WBcoding_3p_+_-1313	F15C11.1_WBcoding_3p_+_-1313	NA	NA	NA	NA	NA	NA	NA	NA	NA	NA	NA	NA	F15C11.1_AGmRNA_3p_+_-1456	NA	NA	NA	NA
I 7048052	I	7047869	7048162	.	0	.	1.83553	9.86931	9.08019	7048052	CDS	F15C11.1_WBcoding_3p_+_-781	F15C11.1_WBcoding_3p_+_-781	NA	NA	NA	NA	NA	NA	NA	NA	NA	NA	NA	NA	F15C11.1_AGmRNA_3p_+_-924	NA	NA	NA	NA
I 7057653	I	7057446	7057993	.	0	.	1.99407	13.0571	12.2256	7057653	AG1201	W01A8.1_AGmRNA_3p_+_-1692	W01A8.1_WBcoding_3p_+_-1695	NA	NA	NA	NA	NA	NA	NA	NA	NA	NA	NA	NA	W01A8.1_AGmRNA_3p_+_-1692	NA	NA	NA	NA
I 7068368	I	7067694	7069235	.	0	.	3.0903	47.9965	46.4915	7068368	CDS	W01A8.3_WBcoding_3p_+_+240	W01A8.3_WBcoding_3p_+_+240	W01A8.4_WBcoding_3p_-_-257	NA	NA	NA	NA	NA	NA	NA	NA	NA	NA	NA	NA	W01A8.3_AGmRNA_3p_+_+295	W01A8.4_AGmRNA_3p_-_-315	NA	NA	NA	NA
I 7070284	I	7069368	7071180	.	0	.	3.0704	49.1953	47.6495	7070284	CDS	W01A8.6_WBcoding_3p_-_+364	W01A8.6_WBcoding_3p_-_+364	W01A8.5_WBcoding_3p_+_-381	NA	NA	NA	NA	NA	NA	NA	NA	NA	NA	NA	NA	W01A8.5_AGmRNA_3p_+_-413	W01A8.6_AGmRNA_3p_-_+471	NA	NA	NA	NA
I 7080531	I	7080062	7081094	.	0	.	2.55521	27.6503	26.6187	7080531	CDS	F22D6.2_WBcoding_3p_-_-621	F22D6.2_WBcoding_3p_-_-621	NA	NA	NA	NA	NA	NA	NA	NA	NA	NA	NA	NA	F22D6.2_AGmRNA_3p_-_-932	F22D6.1_AGmRNA_3p_-_-4609	NA	NA	NA	NA
I 7081424	I	7081287	7081538	.	0	.	2.1045	15.8405	14.9723	7081424	CDS	F22D6.2_WBcoding_3p_-_-1514	F22D6.2_WBcoding_3p_-_-1514	NA	NA	NA	NA	NA	NA	NA	NA	NA	NA	NA	NA	F22D6.2_AGmRNA_3p_-_-1825	NA	NA	NA	NA
I 7089838	I	7087893	7090206	.	0	.	3.07095	52.0184	50.3528	7089838	AG1201	RIT1P.1589_AGncRNA_3p_+_+1254	F22D6.3_WBcoding_3p_-_-1817	NA	NA	NA	NA	F22D6.3b_WBnc_3p_-_-1649	NA	NA	NA	NA	NA	NA	NA	NA	RIT1P.1589_AGncRNA_3p_+_+1254	RIT1P.1830_AGncRNA_3p_+_+1782	F22D6.3_AGmRNA_3p_-_-3049	NA	NA	NA	NA
I 7093009	I	7090662	7094770	.	0	.	3.25014	55.1561	53.3225	7093009	ncRNA	F22D6.16_WBsnoRNA_3p_-_-1426	F22D6.4_WBcoding_3p_+_+1639	F22D6.5_WBcoding_3p_-_-1693	NA	NA	NA	NA	F22D6.16_WBsnoRNA_3p_-_-1426	NA	NA	NA	NA	NA	NA	NA	NA	F22D6.4_AGmRNA_3p_+_+1599	F22D6.5_AGmRNA_3p_-_-1701	F22D6.6_AGmRNA_3p_+_-5194	NA	NA	NA	NA
I 7096327	I	7095431	7099592	.	0	.	3.39248	54.6881	52.8666	7096327	AG1201	F22D6.6_AGmRNA_3p_+_-1876	F22D6.6_WBcoding_3p_+_-2078	F22D6.8_WBcoding_3p_-_+2649	NA	NA	NA	NA	F22D6.14_WBps_3p_+_-2677	NA	NA	NA	NA	NA	NA	NA	NA	F22D6.6_AGmRNA_3p_+_-1876	F22D6.8_AGmRNA_3p_-_+2656	F22D6.14_AGmRNA_3p_+_-2672	F22D6.9_AGmRNA_3p_+_-5473	NA	NA	NA	NA
I 7124495	I	7122792	7125209	.	0	.	3.03105	41.8629	40.543	7124495	AG1201	K10D3.2_AGmRNA_3p_-_-1802	K10D3.2_WBcoding_3p_-_-1891	NA	NA	NA	NA	NA	NA	NA	NA	NA	NA	NA	NA	K10D3.2_AGmRNA_3p_-_-1802	NA	NA	NA	NA
I 7125625	I	7125616	7125854	.	0	.	1.5575	5.06176	4.34444	7125625	AG1201	K10D3.2_AGmRNA_3p_-_-2932	K10D3.2_WBcoding_3p_-_-3021	NA	NA	NA	NA	NA	NA	NA	NA	NA	NA	NA	NA	K10D3.2_AGmRNA_3p_-_-2932	NA	NA	NA	NA
I 7126344	I	7126232	7126608	.	0	.	2.09965	15.3396	14.4761	7126344	AG1201	K10D3.2_AGmRNA_3p_-_-3651	K10D3.2_WBcoding_3p_-_-3740	NA	NA	NA	NA	NA	NA	NA	NA	NA	NA	NA	NA	K10D3.2_AGmRNA_3p_-_-3651	NA	NA	NA	NA
I 7127562	I	7127414	7127941	.	0	.	1.7977	10.695	9.89458	7127562	AG1201	K10D3.2_AGmRNA_3p_-_-4869	K10D3.2_WBcoding_3p_-_-4958	NA	NA	NA	NA	NA	NA	NA	NA	NA	NA	NA	NA	K10D3.2_AGmRNA_3p_-_-4869	NA	NA	NA	NA
I 7141685	I	7140030	7144160	.	0	.	3.28127	50.9753	49.3488	7141685	CDS	H37N21.1_WBcoding_3p_-_-1408	H37N21.1_WBcoding_3p_-_-1408	NA	NA	NA	NA	NA	NA	NA	NA	NA	NA	NA	NA	H37N21.1_AGmRNA_3p_-_-1408	NA	NA	NA	NA
I 7144504	I	7144314	7144631	.	0	.	1.69651	7.28694	6.53449	7144504	CDS	H37N21.1_WBcoding_3p_-_-4227	H37N21.1_WBcoding_3p_-_-4227	NA	NA	NA	NA	NA	NA	NA	NA	NA	NA	NA	NA	H37N21.1_AGmRNA_3p_-_-4227	NA	NA	NA	NA
I 7145571	I	7145041	7147479	.	0	.	3.05885	42.8435	41.4979	7145571	CDS	H37N21.1_WBcoding_3p_-_-5294	H37N21.1_WBcoding_3p_-_-5294	NA	NA	NA	NA	NA	NA	NA	NA	NA	NA	NA	NA	H37N21.1_AGmRNA_3p_-_-5294	NA	NA	NA	NA
I 7150807	I	7150012	7151809	.	0	.	3.24366	51.8811	50.2231	7150807	AG1201	K07G5.6_AGmRNA_3p_-_-869	K07G5.6_WBcoding_3p_-_-872	NA	NA	NA	NA	NA	NA	NA	NA	NA	NA	NA	NA	K07G5.6_AGmRNA_3p_-_-869	NA	NA	NA	NA
I 7152254	I	7152180	7152349	.	0	.	1.65481	6.58065	5.83887	7152254	AG1201	K07G5.6_AGmRNA_3p_-_-2316	NA	NA	NA	NA	NA	NA	NA	NA	NA	NA	NA	NA	K07G5.6_AGmRNA_3p_-_-2316	NA	NA	NA	NA
I 7153714	I	7152563	7156529	.	0	.	3.15115	55.5066	53.6501	7153714	AG1201	K07G5.1_AGmRNA_3p_-_-1255	K07G5.1_WBcoding_3p_-_-1256	NA	NA	NA	NA	NA	NA	NA	NA	NA	NA	NA	NA	K07G5.1_AGmRNA_3p_-_-1255	K07G5.6_AGmRNA_3p_-_-3776	NA	NA	NA	NA
I 7160597	I	7159708	7161370	.	0	.	2.95017	43.6962	42.3328	7160597	CDS	K07G5.2_WBcoding_3p_+_-319	K07G5.2_WBcoding_3p_+_-319	K07G5.3_WBcoding_3p_+_-5919	NA	NA	NA	NA	NA	NA	NA	NA	NA	NA	NA	NA	K07G5.2_AGmRNA_3p_+_-319	RIT1M.1677_AGncRNA_3p_-_-535	K07G5.3_AGmRNA_3p_+_-5919	NA	NA	NA	NA
I 7223325	I	7223240	7223449	.	0	.	1.73822	8.02533	7.26208	7223325	CDS	C01H6.6_WBcoding_3p_+_-808	C01H6.6_WBcoding_3p_+_-808	NA	NA	NA	NA	NA	NA	NA	NA	NA	NA	NA	NA	C01H6.6_AGmRNA_3p_+_-885	RIT1M.430_AGmRNA_3p_-_-902	NA	NA	NA	NA
I 7225491	I	7224718	7228138	.	0	.	3.61491	63.5096	61.0519	7225491	AG1201	C01H6.7_AGmRNA_3p_+_-2271	C01H6.7_WBcoding_3p_+_-2272	C01H6.8_WBcoding_3p_+_-3941	NA	NA	NA	NA	NA	NA	NA	NA	NA	NA	NA	NA	C01H6.7_AGmRNA_3p_+_-2271	RIT1M.430_AGmRNA_3p_-_-3068	C01H6.8_AGmRNA_3p_+_-3985	NA	NA	NA	NA
I 7231284	I	7228360	7232868	.	0	.	3.00801	42.7923	41.4549	7231284	AG1201	C01H6.8_AGmRNA_3p_+_+1808	C01H6.8_WBcoding_3p_+_+1852	C01H6.9_WBcoding_3p_-_-1868	NA	NA	NA	NA	NA	NA	NA	NA	NA	NA	NA	NA	C01H6.8_AGmRNA_3p_+_+1808	C01H6.9_AGmRNA_3p_-_-1898	NA	NA	NA	NA
I 7233802	I	7233723	7234045	.	0	.	1.69651	7.28694	6.53449	7233802	CDS	R06C7.2_WBcoding_3p_-_-411	R06C7.2_WBcoding_3p_-_-411	NA	NA	NA	NA	NA	NA	NA	NA	NA	NA	NA	NA	R06C7.2_AGmRNA_3p_-_-421	NA	NA	NA	NA
I 7236033	I	7235744	7236067	.	0	.	1.55317	5.41259	4.69123	7236033	AG1201	R06C7.1_AGmRNA_3p_+_-2664	R06C7.1_WBcoding_3p_+_-2759	NA	NA	NA	NA	NA	NA	NA	NA	NA	NA	NA	NA	R06C7.1_AGmRNA_3p_+_-2664	NA	NA	NA	NA
I 7238308	I	7238168	7238428	.	0	.	1.55934	5.21832	4.50028	7238308	AG1201	R06C7.1_AGmRNA_3p_+_-389	R06C7.1_WBcoding_3p_+_-484	NA	NA	NA	NA	NA	NA	NA	NA	NA	NA	NA	NA	R06C7.1_AGmRNA_3p_+_-389	NA	NA	NA	NA
I 7247881	I	7245124	7251295	.	0	.	3.48402	59.3454	57.2418	7247881	AG1201	R06C7.7_AGmRNA_3p_-_+814	R06C7.7_WBcoding_3p_-_+945	R06C7.5_WBcoding_3p_-_-1059	R06C7.4_WBcoding_3p_+_+1588	R06C7.6_WBcoding_3p_-_-1805	NA	NA	NA	NA	NA	NA	NA	NA	NA	NA	NA	NA	R06C7.7_AGmRNA_3p_-_+814	R06C7.5_AGmRNA_3p_-_-1137	R06C7.4_AGmRNA_3p_+_+1781	R06C7.6_AGmRNA_3p_-_-1781	NA	NA	NA	NA
I 7252951	I	7252113	7255202	.	0	.	2.75213	34.5273	33.3764	7252951	AG1201	R06C7.8_AGmRNA_3p_+_-2270	R06C7.8_WBcoding_3p_+_-2272	NA	NA	NA	NA	NA	NA	NA	NA	NA	NA	NA	NA	R06C7.8_AGmRNA_3p_+_-2270	NA	NA	NA	NA
I 7281713	I	7279628	7283750	.	0	.	3.5315	60.1482	57.9771	7281713	CDS	F21C3.4_WBcoding_3p_-_-1163	F21C3.4_WBcoding_3p_-_-1163	F21C3.5_WBcoding_3p_-_+1245	F21C3.3_WBcoding_3p_-_-2057	NA	NA	NA	NA	NA	NA	NA	NA	NA	NA	NA	NA	F21C3.5_AGmRNA_3p_-_+1249	F21C3.4_AGmRNA_3p_-_-1337	F21C3.3_AGmRNA_3p_-_-2056	NA	NA	NA	NA
I 7301990	I	7299645	7302997	.	0	.	3.65661	65.2139	62.5842	7301990	AG1201	F13G3.5_AGmRNA_3p_-_-827	F13G3.5_WBcoding_3p_-_-984	F13G3.4_WBcoding_3p_-_-1930	F13G3.3_WBcoding_3p_-_-5079	NA	NA	NA	NA	NA	NA	NA	NA	NA	NA	NA	NA	F13G3.5_AGmRNA_3p_-_-827	F13G3.4_AGmRNA_3p_-_-1929	F13G3.3_AGmRNA_3p_-_-5047	NA	NA	NA	NA
I 7304073	I	7303273	7304729	.	0	.	3.13791	48.0859	46.58	7304073	CDS	F13G3.6_WBcoding_3p_-_-730	F13G3.6_WBcoding_3p_-_-730	NA	NA	NA	NA	NA	NA	NA	NA	NA	NA	NA	NA	F13G3.6_AGmRNA_3p_-_-775	NA	NA	NA	NA
I 7305399	I	7304949	7309407	.	0	.	3.60101	62.945	60.5393	7305399	AG1201	F13G3.7_AGmRNA_3p_+_-1523	F13G3.7_WBcoding_3p_+_-1605	F13G3.8_WBcoding_3p_-_+3202	F13G3.11_WBcoding_3p_+_-3458	NA	NA	NA	NA	NA	NA	NA	NA	NA	NA	NA	NA	F13G3.7_AGmRNA_3p_+_-1523	F13G3.11_AGmRNA_3p_+_-3117	F13G3.8_AGmRNA_3p_-_+3305	RIT1P.1942_AGncRNA_3p_+_-4292	NA	NA	NA	NA
I 7313042	I	7312287	7314353	.	0	.	3.40639	55.2259	53.3754	7313042	CDS	F13G3.9_WBcoding_3p_-_-249	F13G3.9_WBcoding_3p_-_-249	F13G3.10_WBcoding_3p_-_+541	NA	NA	NA	NA	NA	NA	NA	NA	NA	NA	NA	NA	F13G3.9_AGmRNA_3p_-_-259	RIT1P.1049_AGncRNA_3p_+_+313	F13G3.10_AGmRNA_3p_-_+585	NA	NA	NA	NA
I 7320161	I	7317365	7321037	.	0	.	3.08665	43.8321	42.4592	7320161	CDS	F52A8.1_WBcoding_3p_+_+1504	F52A8.1_WBcoding_3p_+_+1504	F52A8.2_WBcoding_3p_-_-1864	NA	NA	NA	NA	NA	NA	NA	NA	NA	NA	NA	NA	F52A8.1_AGmRNA_3p_+_+1826	F52A8.2_AGmRNA_3p_-_-1881	NA	NA	NA	NA
I 7346266	I	7345987	7346533	.	0	.	2.72522	32.0811	30.971	7346266	AG1201	RIT1P.1328_AGncRNA_3p_+_-255	F52A8.5_WBcoding_3p_-_-326	NA	NA	NA	NA	NA	NA	NA	NA	NA	NA	NA	NA	RIT1P.1328_AGncRNA_3p_+_-255	F52A8.5_AGmRNA_3p_-_-485	NA	NA	NA	NA
I 7349639	I	7348062	7350705	.	0	.	2.73371	35.1869	34.0258	7349639	CDS	F07A5.1_WBcoding_3p_-_+335	F07A5.1_WBcoding_3p_-_+335	F52A8.6_WBcoding_3p_+_-745	NA	NA	NA	NA	NA	NA	NA	NA	NA	NA	NA	NA	F07A5.1_AGmRNA_3p_-_+677	F52A8.6_AGmRNA_3p_+_-739	NA	NA	NA	NA
I 7378817	I	7378676	7379027	.	0	.	1.82398	10.3208	9.52441	7378817	AG1201	F07A5.7_AGmRNA_3p_-_-2136	F07A5.7_WBcoding_3p_-_-2216	NA	NA	NA	NA	NA	NA	NA	NA	NA	NA	NA	NA	F07A5.7_AGmRNA_3p_-_-2136	NA	NA	NA	NA
I 7379394	I	7379161	7379426	.	0	.	1.5575	5.06176	4.34444	7379394	AG1201	F07A5.7_AGmRNA_3p_-_-2713	F07A5.7_WBcoding_3p_-_-2793	NA	NA	NA	NA	NA	NA	NA	NA	NA	NA	NA	NA	F07A5.7_AGmRNA_3p_-_-2713	NA	NA	NA	NA
I 7433362	I	7433152	7433506	.	0	.	1.72432	7.77566	7.01605	7433362	CDS	ZK524.2_WBcoding_3p_+_-20722	ZK524.2_WBcoding_3p_+_-20722	NA	NA	NA	NA	NA	NA	NA	NA	NA	NA	NA	NA	ZK524.2_AGmRNA_3p_+_-20747	NA	NA	NA	NA
I 7434398	I	7434324	7434510	.	0	.	1.71042	7.52953	6.77352	7434398	CDS	ZK524.2_WBcoding_3p_+_-19686	ZK524.2_WBcoding_3p_+_-19686	NA	NA	NA	NA	NA	NA	NA	NA	NA	NA	NA	NA	ZK524.2_AGmRNA_3p_+_-19711	NA	NA	NA	NA
I 7445936	I	7445811	7446135	.	0	.	1.82163	9.59574	8.81043	7445936	CDS	ZK524.2_WBcoding_3p_+_-8148	ZK524.2_WBcoding_3p_+_-8148	NA	NA	NA	NA	NA	NA	NA	NA	NA	NA	NA	NA	ZK524.2_AGmRNA_3p_+_-8173	NA	NA	NA	NA
I 7447006	I	7446441	7447076	.	0	.	1.90504	10.9966	10.1893	7447006	CDS	ZK524.2_WBcoding_3p_+_-7078	ZK524.2_WBcoding_3p_+_-7078	NA	NA	NA	NA	NA	NA	NA	NA	NA	NA	NA	NA	ZK524.2_AGmRNA_3p_+_-7103	NA	NA	NA	NA
I 7451120	I	7450785	7451310	.	0	.	2.11356	15.6725	14.8048	7451120	CDS	ZK524.2_WBcoding_3p_+_-2964	ZK524.2_WBcoding_3p_+_-2964	NA	NA	NA	NA	NA	NA	NA	NA	NA	NA	NA	NA	ZK524.2_AGmRNA_3p_+_-2989	NA	NA	NA	NA
I 7451996	I	7451602	7452676	.	0	.	2.14136	16.347	15.4706	7451996	CDS	ZK524.2_WBcoding_3p_+_-2088	ZK524.2_WBcoding_3p_+_-2088	NA	NA	NA	NA	NA	NA	NA	NA	NA	NA	NA	NA	ZK524.2_AGmRNA_3p_+_-2113	NA	NA	NA	NA
I 7453332	I	7452836	7453733	.	0	.	2.08575	15.0096	14.1504	7453332	CDS	ZK524.2_WBcoding_3p_+_-752	ZK524.2_WBcoding_3p_+_-752	NA	NA	NA	NA	NA	NA	NA	NA	NA	NA	NA	NA	ZK524.2_AGmRNA_3p_+_-777	NA	NA	NA	NA
I 7456619	I	7456238	7456874	.	0	.	2.40549	22.9193	21.9525	7456619	CDS	ZK524.1_WBcoding_3p_+_-264	ZK524.1_WBcoding_3p_+_-264	NA	NA	NA	NA	NA	NA	NA	NA	NA	NA	NA	NA	ZK524.1_AGmRNA_3p_+_-330	NA	NA	NA	NA
I 7464776	I	7457006	7466565	.	0	.	3.62881	64.076	61.5618	7464776	AG1201	ZK524.4_AGmRNA_3p_-_-3453	ZK524.4_WBcoding_3p_-_-3926	ZK524.3_WBcoding_3p_-_-7622	NA	NA	NA	NA	NA	NA	NA	NA	NA	NA	NA	NA	ZK524.4_AGmRNA_3p_-_-3453	RIT1P.1633_AGncRNA_3p_+_+5679	ZK524.3_AGmRNA_3p_-_-7626	NA	NA	NA	NA
I 7473597	I	7472966	7474239	.	0	.	3.09105	45.1745	43.7677	7473597	AG1201	T28F4.1_AGmRNA_3p_-_-750	T28F4.1_WBcoding_3p_-_-990	NA	NA	NA	NA	NA	NA	NA	NA	NA	NA	NA	NA	T28F4.1_AGmRNA_3p_-_-750	NA	NA	NA	NA
I 7487358	I	7486750	7487646	.	0	.	2.01634	14.362	13.511	7487358	AG1201	T28F4.6_AGmRNA_3p_-_-710	T28F4.4_WBcoding_3p_-_-785	NA	NA	NA	NA	NA	NA	NA	NA	NA	NA	NA	NA	T28F4.6_AGmRNA_3p_-_-710	NA	NA	NA	NA
I 7488528	I	7487958	7489668	.	0	.	2.72522	32.0811	30.971	7488528	AG1201	T28F4.6_AGmRNA_3p_-_-1880	T28F4.4_WBcoding_3p_-_-1955	NA	NA	NA	NA	NA	NA	NA	NA	NA	NA	NA	NA	T28F4.6_AGmRNA_3p_-_-1880	T28F4.5_AGmRNA_3p_+_-4199	NA	NA	NA	NA
I 7492676	I	7492312	7492913	.	0	.	2.5723	27.7713	26.7347	7492676	AG1201	T28F4.5_AGmRNA_3p_+_-51	T28F4.6_WBcoding_3p_-_+108	T28F4.5_WBcoding_3p_+_-258	NA	NA	NA	NA	NA	NA	NA	NA	NA	NA	NA	NA	T28F4.5_AGmRNA_3p_+_-51	RIT1P.590_AGncRNA_3p_+_-622	T28F4.6_AGmRNA_3p_-_-6028	NA	NA	NA	NA
I 7497722	I	7495382	7499969	.	0	.	3.73087	67.8831	64.9318	7497722	AG1201	C26C6.1_AGmRNA_3p_+_-5851	C26C6.1_WBcoding_3p_+_-5852	NA	NA	NA	NA	NA	NA	NA	NA	NA	NA	NA	NA	C26C6.1_AGmRNA_3p_+_-5851	NA	NA	NA	NA
I 7502433	I	7500832	7503444	.	0	.	3.5037	59.0417	56.9512	7502433	AG1201	C26C6.1_AGmRNA_3p_+_-1140	C26C6.1_WBcoding_3p_+_-1141	NA	NA	NA	NA	NA	NA	NA	NA	NA	NA	NA	NA	C26C6.1_AGmRNA_3p_+_-1140	RIT1M.1427_AGmRNA_3p_-_-1750	NA	NA	NA	NA
I 7513393	I	7513296	7513496	.	0	.	1.5992	5.69021	4.9625	7513393	CDS	C26C6.10_WBcoding_3p_-_-479	C26C6.10_WBcoding_3p_-_-479	NA	NA	NA	NA	NA	NA	NA	NA	NA	NA	NA	NA	C26C6.10_AGmRNA_3p_-_-479	NA	NA	NA	NA
I 7522781	I	7521685	7523607	.	0	.	3.00325	40.8907	39.5947	7522781	CDS	C26C6.2_WBcoding_3p_+_-3417	C26C6.2_WBcoding_3p_+_-3417	NA	NA	NA	NA	NA	NA	NA	NA	NA	NA	NA	NA	C26C6.2_AGmRNA_3p_+_-3968	NA	NA	NA	NA
I 7524644	I	7523751	7525440	.	0	.	2.87813	37.0857	35.8822	7524644	CDS	C26C6.2_WBcoding_3p_+_-1554	C26C6.2_WBcoding_3p_+_-1554	NA	NA	NA	NA	NA	NA	NA	NA	NA	NA	NA	NA	C26C6.2_AGmRNA_3p_+_-2105	NA	NA	NA	NA
I 7525807	I	7525518	7526001	.	0	.	2.30818	20.2589	19.3282	7525807	CDS	C26C6.2_WBcoding_3p_+_-391	C26C6.2_WBcoding_3p_+_-391	NA	NA	NA	NA	NA	NA	NA	NA	NA	NA	NA	NA	C26C6.2_AGmRNA_3p_+_-942	NA	NA	NA	NA
I 7536721	I	7536619	7536786	.	0	.	1.66871	6.81247	6.06717	7536721	AG1201	RIT1M.1373_AGncRNA_3p_-_+28	C26C6.5_WBcoding_3p_-_-521	NA	NA	NA	NA	NA	NA	NA	NA	NA	NA	NA	NA	RIT1M.1373_AGncRNA_3p_-_+28	NA	NA	NA	NA
I 7540278	I	7537226	7541895	.	0	.	3.60613	64.8509	62.265	7540278	AG1201	C26C6.5_AGmRNA_3p_-_-3115	C26C6.5_WBcoding_3p_-_-4078	NA	NA	NA	NA	NA	NA	NA	NA	NA	NA	NA	NA	C26C6.5_AGmRNA_3p_-_-3115	NA	NA	NA	NA
I 7554217	I	7553859	7555017	.	0	.	3.01775	44.4093	43.0208	7554217	CDS	T25G3.1_WBcoding_3p_+_-332	T25G3.1_WBcoding_3p_+_-332	T25G3.2_WBcoding_3p_+_-5695	NA	NA	NA	NA	NA	NA	NA	NA	NA	NA	NA	NA	T25G3.1_AGmRNA_3p_+_-390	T25G3.2_AGmRNA_3p_+_-5621	NA	NA	NA	NA
I 7560324	I	7559706	7562363	.	0	.	3.65661	65.2139	62.5842	7560324	CDS	T25G3.2_WBcoding_3p_+_+412	T25G3.2_WBcoding_3p_+_+412	T25G3.3_WBcoding_3p_+_-2023	NA	NA	NA	NA	NA	NA	NA	NA	NA	NA	NA	NA	T25G3.2_AGmRNA_3p_+_+486	T25G3.3_AGmRNA_3p_+_-2036	NA	NA	NA	NA
I 7565603	I	7564522	7570625	.	0	.	3.34685	56.956	55.009	7565603	ncRNA	frag305_LUncRNA_3p_-_+1336	T25G3.4_WBcoding_3p_+_-2111	D2030.1_WBcoding_3p_-_+2214	NA	NA	NA	NA	frag305_LUncRNA_3p_-_+1336	NA	NA	NA	NA	NA	NA	NA	NA	D2030.1_AGmRNA_3p_-_+2133	T25G3.4_AGmRNA_3p_+_-2217	NA	NA	NA	NA
I 7578051	I	7575927	7581796	.	0	.	3.65661	65.2139	62.5842	7578051	AG1201	D2030.3_AGmRNA_3p_-_+453	D2030.3_WBcoding_3p_-_+457	D2030.2_WBcoding_3p_+_-509	D2030.4_WBcoding_3p_-_+2882	NA	NA	NA	NA	NA	NA	NA	NA	NA	NA	NA	NA	D2030.3_AGmRNA_3p_-_+453	D2030.2_AGmRNA_3p_+_-455	D2030.4_AGmRNA_3p_-_+2889	NA	NA	NA	NA
I 7582923	I	7582202	7583250	.	0	.	3.01715	41.3758	40.0681	7582923	AG1201	D2030.5_AGmRNA_3p_+_-410	D2030.5_WBcoding_3p_+_-441	NA	NA	NA	NA	NA	NA	NA	NA	NA	NA	NA	NA	D2030.5_AGmRNA_3p_+_-410	RIT1M.1178_AGncRNA_3p_-_-977	RIT1M.1538_AGncRNA_3p_-_-977	NA	NA	NA	NA
I 7586732	I	7585522	7588254	.	0	.	2.4899	27.1274	26.1024	7586732	AG1201	D2030.6_AGmRNA_3p_-_-1408	D2030.6_WBcoding_3p_-_-1412	NA	NA	NA	NA	NA	NA	NA	NA	NA	NA	NA	NA	D2030.6_AGmRNA_3p_-_-1408	NA	NA	NA	NA
I 7589618	I	7589477	7590026	.	0	.	1.77622	8.9503	8.17561	7589618	CDS	D2030.7_WBcoding_3p_+_-948	D2030.7_WBcoding_3p_+_-948	NA	NA	NA	NA	NA	NA	NA	NA	NA	NA	NA	NA	D2030.11_AGmRNA_3p_+_-1552	NA	NA	NA	NA
I 7592127	I	7590625	7594820	.	0	.	3.33688	53.0857	51.3473	7592127	CDS	D2030.11_WBcoding_3p_+_+923	D2030.11_WBcoding_3p_+_+923	D2030.8_WBcoding_3p_+_-3067	NA	NA	NA	NA	NA	NA	NA	NA	NA	NA	NA	NA	D2030.11_AGmRNA_3p_+_+957	D2030.8_AGmRNA_3p_+_-3604	NA	NA	NA	NA
I 7600493	I	7598218	7601087	.	0	.	3.41636	57.1146	55.1635	7600493	CDS	D2030.9_WBcoding_3p_+_-1706	D2030.9_WBcoding_3p_+_-1706	NA	NA	NA	NA	NA	NA	NA	NA	NA	NA	NA	NA	D2030.9_AGmRNA_3p_+_-1727	NA	NA	NA	NA
I 7601747	I	7601229	7602074	.	0	.	2.16916	17.033	16.1477	7601747	CDS	D2030.9_WBcoding_3p_+_-452	D2030.9_WBcoding_3p_+_-452	NA	NA	NA	NA	NA	NA	NA	NA	NA	NA	NA	NA	D2030.9_AGmRNA_3p_+_-473	NA	NA	NA	NA
I 7604294	I	7604160	7604388	.	0	.	1.77992	8.79515	8.02096	7604294	CDS	D2030.10_WBcoding_3p_+_-3947	D2030.10_WBcoding_3p_+_-3947	NA	NA	NA	NA	NA	NA	NA	NA	NA	NA	NA	NA	D2030.10_AGmRNA_3p_+_-3959	NA	NA	NA	NA
I 7605688	I	7605540	7605789	.	0	.	1.84943	10.1462	9.35041	7605688	CDS	D2030.10_WBcoding_3p_+_-2553	D2030.10_WBcoding_3p_+_-2553	NA	NA	NA	NA	NA	NA	NA	NA	NA	NA	NA	NA	D2030.10_AGmRNA_3p_+_-2565	NA	NA	NA	NA
I 7617122	I	7617006	7617264	.	0	.	1.61311	5.90725	5.17602	7617122	CDS	F29D11.1_WBcoding_3p_+_-17017	F29D11.1_WBcoding_3p_+_-17017	NA	NA	NA	NA	NA	NA	NA	NA	NA	NA	NA	NA	F29D11.1_AGmRNA_3p_+_-17017	NA	NA	NA	NA
I 7617680	I	7617524	7617704	.	0	.	1.47085	4.01998	3.3251	7617680	CDS	F29D11.1_WBcoding_3p_+_-16459	F29D11.1_WBcoding_3p_+_-16459	NA	NA	NA	NA	NA	NA	NA	NA	NA	NA	NA	NA	F29D11.1_AGmRNA_3p_+_-16459	NA	NA	NA	NA
I 7618957	I	7618847	7619271	.	0	.	1.64091	6.3525	5.61431	7618957	CDS	F29D11.1_WBcoding_3p_+_-15182	F29D11.1_WBcoding_3p_+_-15182	NA	NA	NA	NA	NA	NA	NA	NA	NA	NA	NA	NA	F29D11.1_AGmRNA_3p_+_-15182	NA	NA	NA	NA
I 7619885	I	7619751	7620073	.	0	.	1.80773	9.32549	8.54395	7619885	CDS	F29D11.1_WBcoding_3p_+_-14254	F29D11.1_WBcoding_3p_+_-14254	NA	NA	NA	NA	NA	NA	NA	NA	NA	NA	NA	NA	F29D11.1_AGmRNA_3p_+_-14254	NA	NA	NA	NA
I 7620780	I	7620567	7620889	.	0	.	1.71042	7.52953	6.77352	7620780	CDS	F29D11.1_WBcoding_3p_+_-13359	F29D11.1_WBcoding_3p_+_-13359	NA	NA	NA	NA	NA	NA	NA	NA	NA	NA	NA	NA	F29D11.1_AGmRNA_3p_+_-13359	NA	NA	NA	NA
I 7622251	I	7621443	7624931	.	0	.	1.80644	10.6251	9.82494	7622251	CDS	F29D11.1_WBcoding_3p_+_-11888	F29D11.1_WBcoding_3p_+_-11888	NA	NA	NA	NA	NA	NA	NA	NA	NA	NA	NA	NA	F29D11.1_AGmRNA_3p_+_-11888	NA	NA	NA	NA
I 7625747	I	7625010	7626809	.	0	.	2.23867	18.4391	17.532	7625747	CDS	F29D11.1_WBcoding_3p_+_-8392	F29D11.1_WBcoding_3p_+_-8392	NA	NA	NA	NA	NA	NA	NA	NA	NA	NA	NA	NA	F29D11.1_AGmRNA_3p_+_-8392	NA	NA	NA	NA
I 7627231	I	7626973	7627613	.	0	.	1.82126	9.98392	9.19446	7627231	CDS	F29D11.1_WBcoding_3p_+_-6908	F29D11.1_WBcoding_3p_+_-6908	NA	NA	NA	NA	NA	NA	NA	NA	NA	NA	NA	NA	F29D11.1_AGmRNA_3p_+_-6908	NA	NA	NA	NA
I 7628053	I	7627693	7628191	.	0	.	1.93284	11.5797	10.7647	7628053	CDS	F29D11.1_WBcoding_3p_+_-6086	F29D11.1_WBcoding_3p_+_-6086	NA	NA	NA	NA	NA	NA	NA	NA	NA	NA	NA	NA	F29D11.1_AGmRNA_3p_+_-6086	NA	NA	NA	NA
I 7628448	I	7628401	7628554	.	0	.	1.64091	6.3525	5.61431	7628448	CDS	F29D11.1_WBcoding_3p_+_-5691	F29D11.1_WBcoding_3p_+_-5691	NA	NA	NA	NA	NA	NA	NA	NA	NA	NA	NA	NA	F29D11.1_AGmRNA_3p_+_-5691	NA	NA	NA	NA
I 7629977	I	7628672	7630616	.	0	.	1.93813	12.7007	11.8734	7629977	CDS	F29D11.1_WBcoding_3p_+_-4162	F29D11.1_WBcoding_3p_+_-4162	NA	NA	NA	NA	NA	NA	NA	NA	NA	NA	NA	NA	F29D11.1_AGmRNA_3p_+_-4162	NA	NA	NA	NA
I 7642922	I	7630728	7643359	.	0	.	3.71222	66.9334	64.0732	7642922	AG1201	RIT1P.1442_AGncRNA_3p_+_+99	F26A3.2_WBcoding_3p_-_-499	F26A3.1_WBcoding_3p_-_-2587	F29D11.2_WBcoding_3p_-_-8428	F29D11.1_WBcoding_3p_+_+8783	NA	NA	NA	NA	NA	NA	NA	NA	21ur-12960_WB21uRNA_3p_-_-3544	NA	NA	NA	NA	RIT1P.1442_AGncRNA_3p_+_+99	F26A3.2_AGmRNA_3p_-_-2826	F29D11.2_AGmRNA_3p_-_-8731	F29D11.1_AGmRNA_3p_+_+8783	NA	NA	NA	NA
I 7647324	I	7643563	7649747	.	0	.	3.39018	57.2411	55.2833	7647324	AG1201	RIT1P.247_AGncRNA_3p_+_+2943	F26A3.8_WBcoding_3p_-_-3898	NA	NA	NA	NA	F26A3.8c_WBnc_3p_-_-3897	NA	NA	NA	NA	NA	NA	NA	NA	RIT1P.247_AGncRNA_3p_+_+2943	F26A3.8_AGmRNA_3p_-_-3897	NA	NA	NA	NA
I 7657278	I	7657188	7657446	.	0	.	1.60001	5.84829	5.11993	7657278	CDS	F26A3.4_WBcoding_3p_-_-375	F26A3.4_WBcoding_3p_-_-375	NA	NA	NA	NA	NA	NA	NA	NA	NA	NA	NA	NA	F26A3.4_AGmRNA_3p_-_-377	NA	NA	NA	NA
I 7657995	I	7657616	7658304	.	0	.	2.22477	18.4391	17.532	7657995	CDS	F26A3.4_WBcoding_3p_-_-1092	F26A3.4_WBcoding_3p_-_-1092	NA	NA	NA	NA	NA	NA	NA	NA	NA	NA	NA	NA	F26A3.4_AGmRNA_3p_-_-1094	NA	NA	NA	NA
I 7675319	I	7674488	7676157	.	0	.	3.49267	59.2918	57.1944	7675319	CDS	F26A3.7_WBcoding_3p_-_-590	F26A3.7_WBcoding_3p_-_-590	NA	NA	NA	NA	NA	NA	NA	NA	NA	NA	NA	NA	F26A3.7_AGmRNA_3p_-_-607	NA	NA	NA	NA
I 7677837	I	7676522	7678928	.	0	.	3.60613	64.8509	62.265	7677837	CDS	T24B1.1_WBcoding_3p_+_-1220	T24B1.1_WBcoding_3p_+_-1220	NA	NA	NA	NA	NA	NA	NA	NA	NA	NA	NA	NA	T24B1.1_AGmRNA_3p_+_-1251	NA	NA	NA	NA
I 7682621	I	7679418	7685753	.	0	.	3.47589	57.9425	55.9268	7682621	CDS	T23G11.7_WBcoding_3p_+_-412	T23G11.7_WBcoding_3p_+_-412	T23G11.6_WBcoding_3p_-_+2257	T23G11.5_WBcoding_3p_+_-11587	NA	NA	NA	NA	T23G11.6d_WBnc_3p_-_+2702	NA	NA	NA	NA	NA	NA	NA	NA	T23G11.7_AGmRNA_3p_+_-421	T23G11.6_AGmRNA_3p_-_+2257	RIT1M.1102_AGncRNA_3p_-_-3231	T23G11.5_AGmRNA_3p_+_-11715	NA	NA	NA	NA
I 7686935	I	7686795	7687697	.	0	.	1.87937	10.7784	9.97481	7686935	CDS	T23G11.6_WBcoding_3p_-_-2057	T23G11.6_WBcoding_3p_-_-2057	T23G11.5_WBcoding_3p_+_-7273	NA	NA	NA	NA	NA	NA	NA	NA	NA	NA	NA	NA	T23G11.6_AGmRNA_3p_-_-2057	T23G11.5_AGmRNA_3p_+_-7401	NA	NA	NA	NA
I 7691402	I	7691290	7691474	.	0	.	1.5992	5.69021	4.9625	7691402	CDS	T23G11.5_WBcoding_3p_+_-2806	T23G11.5_WBcoding_3p_+_-2806	NA	NA	NA	NA	NA	NA	NA	NA	NA	NA	NA	NA	T23G11.5_AGmRNA_3p_+_-2934	NA	NA	NA	NA
I 7693581	I	7693072	7693984	.	0	.	3.07275	43.3368	41.9776	7693581	CDS	T23G11.5_WBcoding_3p_+_-627	T23G11.5_WBcoding_3p_+_-627	NA	NA	NA	NA	NA	NA	NA	NA	NA	NA	NA	NA	T23G11.5_AGmRNA_3p_+_-755	NA	NA	NA	NA
I 7694696	I	7694195	7697270	.	0	.	3.32881	54.4612	52.6612	7694696	AG1201	T23G11.5_AGmRNA_3p_+_+360	T23G11.5_WBcoding_3p_+_+488	T23G11.4_WBcoding_3p_+_-533	T23G11.3_WBcoding_3p_+_-3172	NA	NA	NA	NA	NA	NA	NA	NA	NA	NA	NA	NA	T23G11.5_AGmRNA_3p_+_+360	T23G11.4_AGmRNA_3p_+_-707	T23G11.3_AGmRNA_3p_+_-3524	NA	NA	NA	NA
I 7700342	I	7700239	7700447	.	0	.	1.81689	9.47891	8.69679	7700342	CDS	T23G11.2_WBcoding_3p_+_-616	T23G11.2_WBcoding_3p_+_-616	NA	NA	NA	NA	NA	NA	NA	NA	NA	NA	NA	NA	T23G11.2_AGmRNA_3p_+_-637	NA	NA	NA	NA
I 7701831	I	7701189	7702077	.	0	.	2.84762	37.5782	36.3643	7701831	AG1201	RIT1P.811_AGmRNA_3p_+_-134	T23G11.11_WBcoding_3p_+_+446	T23G11.1_WBcoding_3p_-_-472	NA	NA	NA	NA	T23G11.12_WBsnoRNA_3p_+_+522	NA	NA	NA	NA	NA	NA	NA	NA	RIT1P.811_AGmRNA_3p_+_-134	T23G11.11_AGmRNA_3p_+_+446	T23G11.1_AGmRNA_3p_-_-446	gT23G11.11_AGmRNA_3p_+_+487	NA	NA	NA	NA
I 7706161	I	7702581	7707174	.	0	.	3.6468	65.9836	63.2794	7706161	CDS	F27D4.1_WBcoding_3p_+_+884	F27D4.1_WBcoding_3p_+_+884	F27D4.2_WBcoding_3p_-_-1593	NA	NA	NA	NA	NA	NA	NA	NA	NA	NA	NA	NA	F27D4.1_AGmRNA_3p_+_+1545	F27D4.2_AGmRNA_3p_-_-1600	NA	NA	NA	NA
I 7722422	I	7722027	7723447	.	0	.	3.04495	42.3522	41.0197	7722422	AG1201	F27D4.3_AGmRNA_3p_+_-679	NA	NA	NA	NA	F27D4.3_WBps_3p_+_-690	NA	NA	NA	NA	NA	NA	NA	NA	F27D4.3_AGmRNA_3p_+_-679	NA	NA	NA	NA
I 7724242	I	7723719	7724705	.	0	.	3.06734	46.9368	45.4682	7724242	AG1201	F27D4.7_AGmRNA_3p_-_-489	F27D4.7_WBcoding_3p_-_-496	NA	NA	NA	NA	NA	NA	NA	NA	NA	NA	NA	NA	F27D4.7_AGmRNA_3p_-_-489	NA	NA	NA	NA
I 7725435	I	7724901	7726558	.	0	.	3.30908	52.0267	50.3528	7725435	AG1201	F27D4.4_AGmRNA_3p_+_-1673	F27D4.4_WBcoding_3p_+_-1674	NA	NA	NA	NA	NA	NA	NA	NA	NA	NA	NA	NA	F27D4.4_AGmRNA_3p_+_-1673	F27D4.7_AGmRNA_3p_-_-1682	NA	NA	NA	NA
I 7726877	I	7726767	7727011	.	0	.	1.69651	7.28694	6.53449	7726877	AG1201	gF27D4.4b_AGmRNA_3p_+_+5	F27D4.4_WBcoding_3p_+_-232	NA	NA	NA	NA	NA	NA	NA	NA	NA	NA	NA	NA	gF27D4.4b_AGmRNA_3p_+_+5	F27D4.4_AGmRNA_3p_+_-231	NA	NA	NA	NA
I 7727901	I	7727096	7729839	.	0	.	3.36263	59.3607	57.2564	7727901	CDS	F27D4.4_WBcoding_3p_+_+792	F27D4.4_WBcoding_3p_+_+792	F27D4.5_WBcoding_3p_+_-1171	F27D4.8_WBcoding_3p_+_-1971	NA	NA	NA	NA	NA	NA	NA	NA	NA	NA	NA	NA	F27D4.4_AGmRNA_3p_+_+793	F27D4.5_AGmRNA_3p_+_-1193	F27D4.8_AGmRNA_3p_+_-1989	NA	NA	NA	NA
I 7733221	I	7731240	7737888	.	0	.	3.03105	41.8629	40.543	7733221	CDS	F27D4.6_WBcoding_3p_+_-4768	F27D4.6_WBcoding_3p_+_-4768	NA	NA	NA	NA	NA	NA	NA	NA	NA	NA	NA	NA	F27D4.6_AGmRNA_3p_+_-4797	NA	NA	NA	NA
I 7767077	I	7766783	7767178	.	0	.	2.14531	16.6325	15.7552	7767077	CDS	H15N14.2_WBcoding_3p_-_-546	H15N14.2_WBcoding_3p_-_-546	NA	NA	NA	NA	NA	NA	NA	NA	NA	NA	NA	NA	H15N14.2_AGmRNA_3p_-_-584	NA	NA	NA	NA
I 7769179	I	7767407	7770456	.	0	.	3.72612	67.51	64.5816	7769179	CDS	H15N14.2_WBcoding_3p_-_-2648	H15N14.2_WBcoding_3p_-_-2648	NA	NA	NA	NA	NA	NA	NA	NA	NA	NA	NA	NA	H15N14.2_AGmRNA_3p_-_-2686	NA	NA	NA	NA
I 7770725	I	7770647	7770891	.	0	.	1.93284	11.5797	10.7647	7770725	CDS	H15N14.2_WBcoding_3p_-_-4194	H15N14.2_WBcoding_3p_-_-4194	NA	NA	NA	NA	NA	NA	NA	NA	NA	NA	NA	NA	H15N14.2_AGmRNA_3p_-_-4232	NA	NA	NA	NA
I 7771629	I	7771285	7771718	.	0	.	1.96064	12.1755	11.3527	7771629	CDS	H15N14.2_WBcoding_3p_-_-5098	H15N14.2_WBcoding_3p_-_-5098	NA	NA	NA	NA	NA	NA	NA	NA	NA	NA	NA	NA	H15N14.2_AGmRNA_3p_-_-5136	NA	NA	NA	NA
I 7775933	I	7773056	7777685	.	0	.	3.72612	67.51	64.5816	7775933	CDS	H15N14.1_WBcoding_3p_+_-1639	H15N14.1_WBcoding_3p_+_-1639	NA	NA	NA	NA	H15N14.3_WBps_3p_+_-2073	NA	NA	NA	NA	NA	NA	NA	NA	H15N14.1_AGmRNA_3p_+_-1714	NA	NA	NA	NA
I 7785335	I	7784254	7785584	.	0	.	2.94764	39.448	38.1926	7785335	ncRNA	H15N14.4_WBps_3p_+_-458	D2005.1_WBcoding_3p_-_-842	NA	NA	NA	NA	H15N14.4_WBps_3p_+_-458	NA	NA	NA	NA	NA	NA	NA	NA	D2005.1_AGmRNA_3p_-_-844	H15N14.4_AGmRNA_3p_+_-1722	NA	NA	NA	NA
I 7813889	I	7813508	7814614	.	0	.	3.21177	48.3802	46.8578	7813889	CDS	D2005.3_WBcoding_3p_-_-133	D2005.3_WBcoding_3p_-_-133	NA	NA	NA	NA	NA	NA	NA	NA	NA	NA	NA	NA	D2005.3_AGmRNA_3p_-_-137	D2005.4_AGmRNA_3p_+_-5529	NA	NA	NA	NA
I 7822562	I	7820841	7826988	.	0	.	3.36468	53.6179	51.8525	7822562	AG1201	D2005.5_AGmRNA_3p_+_-3673	D2005.5_WBcoding_3p_+_-3813	F30F8.2_WBcoding_3p_-_+3874	NA	NA	NA	NA	NA	NA	NA	NA	NA	NA	NA	NA	D2005.5_AGmRNA_3p_+_-3673	F30F8.2_AGmRNA_3p_-_+3924	NA	NA	NA	NA
I 7836304	I	7835752	7840009	.	0	.	3.67391	67.1228	64.2481	7836304	CDS	F30F8.3_WBcoding_3p_+_-659	F30F8.3_WBcoding_3p_+_-659	F30F8.9_WBcoding_3p_+_-3712	NA	NA	NA	NA	NA	NA	NA	NA	NA	NA	NA	NA	F30F8.3_AGmRNA_3p_+_-753	F30F8.9_AGmRNA_3p_+_-3825	NA	NA	NA	NA
I 7840420	I	7840092	7840766	.	0	.	2.23857	22.7659	21.8037	7840420	AG1201	F30F8.9_AGmRNA_3p_+_+291	F30F8.10_WBcoding_3p_+_-6416	NA	NA	NA	NA	NA	NA	NA	NA	NA	NA	NA	NA	F30F8.9_AGmRNA_3p_+_+291	F30F8.10_AGmRNA_3p_+_-6823	NA	NA	NA	NA
I 7842356	I	7840987	7842726	.	0	.	2.97544	39.9268	38.6535	7842356	CDS	F30F8.10_WBcoding_3p_+_-4480	F30F8.10_WBcoding_3p_+_-4480	NA	NA	NA	NA	NA	NA	NA	NA	NA	NA	NA	NA	F30F8.10_AGmRNA_3p_+_-4887	NA	NA	NA	NA
I 7846766	I	7846297	7847453	.	0	.	2.45265	25.6335	24.6317	7846766	CDS	F30F8.10_WBcoding_3p_+_-70	F30F8.10_WBcoding_3p_+_-70	F30F8.5_WBcoding_3p_-_+151	NA	NA	NA	NA	NA	NA	NA	NA	NA	NA	NA	NA	F30F8.5_AGmRNA_3p_-_+477	F30F8.10_AGmRNA_3p_+_-477	NA	NA	NA	NA
I 7848404	I	7847876	7848587	.	0	.	2.34148	22.6809	21.719	7848404	AG1201	F30F8.5_AGmRNA_3p_-_-1161	F30F8.5_WBcoding_3p_-_-1487	NA	NA	NA	NA	NA	NA	NA	NA	NA	NA	NA	NA	F30F8.5_AGmRNA_3p_-_-1161	NA	NA	NA	NA
I 7848745	I	7848730	7848977	.	0	.	1.59605	6.19178	5.45677	7848745	AG1201	F30F8.5_AGmRNA_3p_-_-1502	F30F8.5_WBcoding_3p_-_-1828	F30F8.8_WBcoding_3p_+_-4886	NA	NA	NA	NA	NA	NA	NA	NA	NA	NA	NA	NA	F30F8.5_AGmRNA_3p_-_-1502	F30F8.8_AGmRNA_3p_+_-4802	NA	NA	NA	NA
I 7854289	I	7849738	7859522	.	0	.	3.71222	66.9334	64.0732	7854289	CDS	F30F8.8_WBcoding_3p_+_+658	F30F8.8_WBcoding_3p_+_+658	R11A5.2_WBcoding_3p_-_+3529	R11A5.1_WBcoding_3p_+_-3540	NA	NA	NA	NA	NA	NA	NA	NA	NA	NA	NA	NA	F30F8.8_AGmRNA_3p_+_+742	R11A5.1_AGmRNA_3p_+_-3452	R11A5.2_AGmRNA_3p_-_+3489	F30F8.5_AGmRNA_3p_-_-7046	NA	NA	NA	NA
I 7870576	I	7869916	7871931	.	0	.	3.11446	44.8289	43.4261	7870576	CDS	R11A5.7_WBcoding_3p_-_+1003	R11A5.7_WBcoding_3p_-_+1003	R11A5.4_WBcoding_3p_+_-1499	NA	NA	NA	NA	NA	NA	NA	NA	NA	NA	NA	NA	R11A5.4_AGmRNA_3p_+_-1499	RIT1M.947_AGncRNA_3p_-_-4703	NA	NA	NA	NA
I 7907371	I	7907169	7907488	.	0	.	1.93284	11.5797	10.7647	7907371	AG1201	F55D12.5_AGmRNA_3p_-_-467	F55D12.5_WBcoding_3p_-_-563	NA	NA	NA	NA	NA	NA	NA	NA	NA	NA	NA	NA	F55D12.5_AGmRNA_3p_-_-467	NA	NA	NA	NA
I 7907846	I	7907623	7908446	.	0	.	2.60011	28.6144	27.5604	7907846	AG1201	F55D12.5_AGmRNA_3p_-_-942	F55D12.5_WBcoding_3p_-_-1038	NA	NA	NA	NA	NA	NA	NA	NA	NA	NA	NA	NA	F55D12.5_AGmRNA_3p_-_-942	NA	NA	NA	NA
I 7908950	I	7908590	7910689	.	0	.	3.29518	51.5001	49.8502	7908950	AG1201	F55D12.5_AGmRNA_3p_-_-2046	F55D12.5_WBcoding_3p_-_-2142	NA	NA	NA	NA	NA	NA	NA	NA	NA	NA	NA	NA	F55D12.5_AGmRNA_3p_-_-2046	NA	NA	NA	NA
I 7922284	I	7916842	7926451	.	0	.	3.83733	72.1825	68.6166	7922284	AG1201	RIT1P.1857_AGncRNA_3p_+_-3022	F20G4.1_WBcoding_3p_-_-3847	F20G4.2_WBcoding_3p_-_-8352	NA	NA	NA	NA	NA	NA	NA	NA	NA	NA	NA	NA	RIT1P.1857_AGncRNA_3p_+_-3022	F20G4.1_AGmRNA_3p_-_-3846	F20G4.3_AGmRNA_3p_-_+4129	F55D12.5_AGmRNA_3p_-_-15380	NA	NA	NA	NA
I 7928215	I	7926763	7934807	.	0	.	3.60056	66.9713	64.1094	7928215	CDS	F20G4.3_WBcoding_3p_-_-1597	F20G4.3_WBcoding_3p_-_-1597	NA	NA	NA	NA	NA	NA	NA	NA	NA	NA	NA	NA	F20G4.3_AGmRNA_3p_-_-1802	RIT1P.471_AGmRNA_3p_+_-5547	NA	NA	NA	NA
I 7936810	I	7936163	7940315	.	0	.	3.67051	65.7854	63.0953	7936810	AG1201	T22C1.1_AGmRNA_3p_+_-836	T22C1.2_WBcoding_3p_-_+857	T22C1.1_WBcoding_3p_+_-1514	T22C1.4_WBcoding_3p_-_+3317	T22C1.3_WBcoding_3p_+_-3329	NA	NA	NA	NA	NA	NA	NA	NA	NA	NA	NA	NA	T22C1.1_AGmRNA_3p_+_-836	T22C1.2_AGmRNA_3p_-_+857	T22C1.3_AGmRNA_3p_+_-3257	T22C1.4_AGmRNA_3p_-_+3296	NA	NA	NA	NA
I 7944126	I	7940740	7944806	.	0	.	3.36891	56.0556	54.1676	7944126	AG1201	RIT1M.1516_AGncRNA_3p_-_-149	T22C1.6_WBcoding_3p_+_-1457	T22C1.5_WBcoding_3p_+_+2158	T22C1.4_WBcoding_3p_-_-3999	NA	NA	NA	NA	NA	NA	NA	NA	NA	NA	NA	NA	RIT1M.1516_AGncRNA_3p_-_-149	RIT1M.1727_AGncRNA_3p_-_-149	T22C1.6_AGmRNA_3p_+_-1443	T22C1.5_AGmRNA_3p_+_+1565	NA	NA	NA	NA
I 7945250	I	7945070	7945583	.	0	.	2.5167	26.1142	25.1021	7945250	AG1201	T22C1.6_AGmRNA_3p_+_-319	T22C1.6_WBcoding_3p_+_-333	NA	NA	NA	NA	NA	NA	NA	NA	NA	NA	NA	NA	T22C1.6_AGmRNA_3p_+_-319	NA	NA	NA	NA
I 7947002	I	7946949	7947127	.	0	.	1.68261	7.0479	6.29902	7947002	CDS	T22C1.7_WBcoding_3p_-_-172	T22C1.7_WBcoding_3p_-_-172	NA	NA	NA	NA	NA	NA	NA	NA	NA	NA	NA	NA	T22C1.7_AGmRNA_3p_-_-824	NA	NA	NA	NA
I 7947496	I	7947398	7947557	.	0	.	1.86333	10.1462	9.35041	7947496	CDS	T22C1.7_WBcoding_3p_-_-666	T22C1.7_WBcoding_3p_-_-666	NA	NA	NA	NA	NA	NA	NA	NA	NA	NA	NA	NA	T22C1.7_AGmRNA_3p_-_-1318	NA	NA	NA	NA
I 7949282	I	7947778	7950762	.	0	.	2.75302	32.9709	31.8454	7949282	CDS	T22C1.7_WBcoding_3p_-_-2452	T22C1.7_WBcoding_3p_-_-2452	NA	NA	NA	NA	NA	NA	NA	NA	NA	NA	NA	NA	T22C1.7_AGmRNA_3p_-_-3104	NA	NA	NA	NA
I 7951420	I	7951121	7951589	.	0	.	2.03015	13.7196	12.8769	7951420	CDS	T22C1.7_WBcoding_3p_-_-4590	T22C1.7_WBcoding_3p_-_-4590	NA	NA	NA	NA	NA	NA	NA	NA	NA	NA	NA	NA	T22C1.7_AGmRNA_3p_-_-5242	NA	NA	NA	NA
I 7962332	I	7962014	7968719	.	0	.	3.5732	61.821	59.5143	7962332	AG1201	T22C1.11_AGmRNA_3p_-_+4274	T22C1.11_WBcoding_3p_-_+4580	T22C1.10_WBcoding_3p_+_-10104	NA	NA	NA	NA	NA	NA	NA	NA	NA	NA	NA	NA	T22C1.11_AGmRNA_3p_-_+4274	T22C1.10_AGmRNA_3p_+_-10106	NA	NA	NA	NA
I 7971983	I	7970326	7972733	.	0	.	3.06041	48.138	46.6317	7971983	CDS	T22C1.10_WBcoding_3p_+_-453	T22C1.10_WBcoding_3p_+_-453	H05L14.1_WBcoding_3p_-_+485	NA	NA	NA	NA	NA	NA	NA	NA	NA	NA	NA	NA	T22C1.10_AGmRNA_3p_+_-455	H05L14.1_AGmRNA_3p_-_+486	T22C1.11_AGmRNA_3p_-_-5377	NA	NA	NA	NA
I 8016161	I	8014393	8018737	.	0	.	3.32298	52.5553	50.856	8016161	CDS	C54G4.1_WBcoding_3p_+_-3426	C54G4.1_WBcoding_3p_+_-3426	NA	NA	NA	NA	NA	NA	NA	NA	NA	NA	NA	NA	C54G4.1_AGmRNA_3p_+_-6769	NA	NA	NA	NA
I 8023751	I	8019644	8024611	.	0	.	3.47494	63.7261	61.2529	8023751	AG1201	C54G4.1_AGmRNA_3p_+_+821	C54G4.7_WBcoding_3p_+_+1041	C54G4.8_WBcoding_3p_-_-1071	C54G4.6_WBcoding_3p_-_-4177	NA	NA	NA	NA	NA	NA	NA	NA	NA	NA	NA	NA	C54G4.1_AGmRNA_3p_+_+821	C54G4.8_AGmRNA_3p_-_-1113	C54G4.6_AGmRNA_3p_-_-4182	NA	NA	NA	NA
I 8026887	I	8024926	8027882	.	0	.	3.53797	64.2344	61.7138	8026887	AG1201	K04G2.1_AGmRNA_3p_-_-102	K04G2.1_WBcoding_3p_-_-286	C54G4.9_WBcoding_3p_-_-2012	NA	NA	NA	NA	NA	NA	NA	NA	NA	NA	NA	NA	K04G2.1_AGmRNA_3p_-_-102	RIT1P.1560_AGncRNA_3p_+_+277	C54G4.9_AGmRNA_3p_-_-2012	C54G4.8_AGmRNA_3p_-_-4249	NA	NA	NA	NA
I 8028851	I	8028481	8028990	.	0	.	1.83136	11.3316	10.5204	8028851	ncRNA	frag321_LUncRNA_3p_-_-41	K04G2.1_WBcoding_3p_-_-2250	NA	NA	NA	NA	frag321_LUncRNA_3p_-_-41	frag320_LUncRNA_3p_+_-138	NA	NA	NA	NA	NA	NA	NA	NA	K04G2.1_AGmRNA_3p_-_-2066	NA	NA	NA	NA
I 8038278	I	8030794	8043415	.	0	.	3.40792	59.3091	57.2081	8038278	AG1201	K04G2.11_AGmRNA_3p_-_-1099	K04G2.4_WBcoding_3p_+_+1142	K04G2.5_WBcoding_3p_-_-1340	K04G2.11_WBcoding_3p_-_+1601	K04G2.6_WBcoding_3p_+_-4997	K04G2.2_WBcoding_3p_+_+5406	K04G2.3_WBcoding_3p_-_-5421	NA	NA	NA	NA	NA	NA	NA	NA	NA	NA	NA	NA	K04G2.11_AGmRNA_3p_-_-1099	K04G2.4_AGmRNA_3p_+_+1143	K04G2.6_AGmRNA_3p_+_-5048	K04G2.3_AGmRNA_3p_-_-5420	K04G2.2_AGmRNA_3p_+_+5444	NA	NA	NA	NA
I 8053072	I	8050013	8055828	.	0	.	3.38155	59.3401	57.2367	8053072	CDS	K04G2.9_WBcoding_3p_-_+2378	K04G2.9_WBcoding_3p_-_+2378	K04G2.8_WBcoding_3p_+_-2397	NA	NA	NA	NA	NA	NA	NA	NA	NA	NA	NA	NA	K04G2.9_AGmRNA_3p_-_+2382	K04G2.8_AGmRNA_3p_+_-2422	NA	NA	NA	NA
I 8056454	I	8056072	8056829	.	0	.	2.04405	14.0376	13.1909	8056454	AG1201	K04G2.9_AGmRNA_3p_-_-1000	K04G2.9_WBcoding_3p_-_-1004	NA	NA	NA	NA	NA	NA	NA	NA	NA	NA	NA	NA	K04G2.9_AGmRNA_3p_-_-1000	NA	NA	NA	NA
I 8091335	I	8083539	8098666	.	0	.	3.32513	58.2994	56.2704	8091335	CDS	F18C12.2_WBcoding_3p_+_-4234	F18C12.2_WBcoding_3p_+_-4234	F18C12.3_WBcoding_3p_+_-7102	NA	NA	NA	NA	NA	NA	NA	NA	NA	NA	NA	NA	F18C12.2_AGmRNA_3p_+_-4398	F18C12.3_AGmRNA_3p_+_-7104	NA	NA	NA	NA
I 8104019	I	8103242	8105406	.	0	.	3.65194	66.1005	63.3874	8104019	CDS	C09H6.1_WBcoding_3p_+_-5203	C09H6.1_WBcoding_3p_+_-5203	NA	NA	NA	NA	NA	NA	NA	NA	NA	NA	NA	NA	C09H6.1_AGmRNA_3p_+_-5498	NA	NA	NA	NA
I 8107195	I	8105545	8109716	.	0	.	3.12824	54.5017	52.7005	8107195	CDS	C09H6.1_WBcoding_3p_+_-2027	C09H6.1_WBcoding_3p_+_-2027	NA	NA	NA	NA	NA	NA	NA	NA	NA	NA	NA	NA	C09H6.1_AGmRNA_3p_+_-2322	NA	NA	NA	NA
I 8111805	I	8109911	8112608	.	0	.	3.25347	49.9315	48.3494	8111805	AG1201	C09H6.2_AGmRNA_3p_-_-2043	C09H6.2_WBcoding_3p_-_-2067	NA	NA	NA	NA	NA	NA	NA	NA	NA	NA	NA	NA	C09H6.2_AGmRNA_3p_-_-2043	NA	NA	NA	NA
I 8114530	I	8113055	8119431	.	0	.	3.79563	70.4179	67.1123	8114530	AG1201	C09H6.2_AGmRNA_3p_-_-4768	C09H6.2_WBcoding_3p_-_-4792	NA	NA	NA	NA	NA	NA	NA	NA	NA	NA	NA	NA	C09H6.2_AGmRNA_3p_-_-4768	NA	NA	NA	NA
I 8126517	I	8125733	8129890	.	0	.	3.17006	46.8464	45.3793	8126517	CDS	C09H6.3_WBcoding_3p_+_-3564	C09H6.3_WBcoding_3p_+_-3564	NA	NA	NA	NA	NA	NA	NA	NA	NA	NA	NA	NA	C09H6.3_AGmRNA_3p_+_-3634	NA	NA	NA	NA
I 8134377	I	8134097	8134840	.	0	.	2.73242	32.3941	31.2822	8134377	CDS	T28B8.1_WBcoding_3p_+_-678	T28B8.1_WBcoding_3p_+_-678	NA	NA	NA	NA	NA	NA	NA	NA	NA	NA	NA	NA	T28B8.1_AGmRNA_3p_+_-695	NA	NA	NA	NA
I 8222051	I	8220156	8223062	.	0	.	3.40639	55.2259	53.3754	8222051	AG1201	T02E1.2_AGmRNA_3p_-_-2033	T02E1.2_WBcoding_3p_-_-2052	NA	NA	NA	NA	NA	NA	NA	NA	NA	NA	NA	NA	T02E1.2_AGmRNA_3p_-_-2033	NA	NA	NA	NA
I 8254520	I	8253465	8255069	.	0	.	3.11867	48.4282	46.9052	8254520	CDS	ZK265.9_WBcoding_3p_-_-1152	ZK265.9_WBcoding_3p_-_-1152	NA	NA	NA	NA	NA	NA	NA	NA	NA	NA	NA	NA	ZK265.9_AGmRNA_3p_-_-1359	NA	NA	NA	NA
I 8255550	I	8255243	8256827	.	0	.	3.5871	62.3821	60.028	8255550	CDS	ZK265.5_WBcoding_3p_-_+745	ZK265.5_WBcoding_3p_-_+745	ZK265.6_WBcoding_3p_+_-759	NA	NA	NA	NA	NA	NA	NA	NA	NA	NA	NA	NA	ZK265.5_AGmRNA_3p_-_+746	ZK265.6_AGmRNA_3p_+_-756	NA	NA	NA	NA
I 8275945	I	8275845	8276017	.	0	.	1.61311	5.90725	5.17602	8275945	AG1201	T01G9.2_AGmRNA_3p_-_-299	T01G9.2_WBcoding_3p_-_-509	NA	NA	NA	NA	NA	NA	NA	NA	NA	NA	NA	NA	T01G9.2_AGmRNA_3p_-_-299	NA	NA	NA	NA
I 8284080	I	8284024	8284189	.	0	.	1.47012	4.11971	3.4217	8284080	CDS	T01G9.3_WBcoding_3p_+_-379	T01G9.3_WBcoding_3p_+_-379	T01G9.2_WBcoding_3p_-_-8644	NA	NA	NA	NA	NA	NA	NA	NA	NA	NA	NA	NA	T01G9.3_AGmRNA_3p_+_-383	T01G9.2_AGmRNA_3p_-_-8434	NA	NA	NA	NA
I 8286887	I	8285710	8288348	.	0	.	3.22567	48.8954	47.3539	8286887	AG1201	T01G9.2_AGmRNA_3p_-_-11241	T01G9.2_WBcoding_3p_-_-11451	NA	NA	NA	NA	NA	NA	NA	NA	NA	NA	NA	NA	T01G9.2_AGmRNA_3p_-_-11241	NA	NA	NA	NA
I 8293256	I	8289031	8293892	.	0	.	3.58643	65.3659	62.7277	8293256	CDS	T01G9.4_WBcoding_3p_-_-1974	T01G9.4_WBcoding_3p_-_-1974	T01G9.6_WBcoding_3p_-_-4304	NA	NA	NA	NA	NA	NA	NA	NA	NA	NA	NA	NA	T01G9.4_AGmRNA_3p_-_-2345	T01G9.6_AGmRNA_3p_-_-4867	NA	NA	NA	NA
I 8295230	I	8294521	8302068	.	0	.	3.76782	69.2497	66.1004	8295230	CDS	F52B5.1_WBcoding_3p_-_+1680	F52B5.1_WBcoding_3p_-_+1680	T01G9.5_WBcoding_3p_+_-1746	NA	NA	NA	NA	NA	NA	NA	NA	NA	NA	NA	NA	F52B5.1_AGmRNA_3p_-_+1690	T01G9.5_AGmRNA_3p_+_-1714	NA	NA	NA	NA
I 8304245	I	8303492	8304388	.	0	.	2.09965	15.3396	14.4761	8304245	AG1201	F52B5.1_AGmRNA_3p_-_-7325	F52B5.1_WBcoding_3p_-_-7335	NA	NA	NA	NA	NA	NA	NA	NA	NA	NA	NA	NA	F52B5.1_AGmRNA_3p_-_-7325	NA	NA	NA	NA
I 8313404	I	8313336	8313819	.	0	.	1.58254	5.73008	5.00213	8313404	CDS	F52B5.7_WBcoding_3p_-_-183	F52B5.7_WBcoding_3p_-_-183	NA	NA	NA	NA	NA	NA	NA	NA	NA	NA	NA	NA	F52B5.2_AGmRNA_3p_-_-293	NA	NA	NA	NA
I 8314270	I	8313955	8314603	.	0	.	2.16592	17.3081	16.422	8314270	CDS	F52B5.7_WBcoding_3p_-_-1049	F52B5.7_WBcoding_3p_-_-1049	NA	NA	NA	NA	NA	NA	NA	NA	NA	NA	NA	NA	F52B5.2_AGmRNA_3p_-_-1159	NA	NA	NA	NA
I 8317513	I	8315858	8318228	.	0	.	2.98397	40.6943	39.4074	8317513	CDS	F52B5.2_WBcoding_3p_-_-1618	F52B5.2_WBcoding_3p_-_-1618	NA	NA	NA	NA	NA	NA	NA	NA	NA	NA	NA	NA	F52B5.2_AGmRNA_3p_-_-4402	NA	NA	NA	NA
I 8322910	I	8318385	8324051	.	0	.	3.62881	64.076	61.5618	8322910	AG1201	F52B5.3_AGmRNA_3p_-_-4570	F52B5.3_WBcoding_3p_-_-4571	NA	NA	NA	NA	NA	NA	NA	NA	NA	NA	NA	NA	F52B5.3_AGmRNA_3p_-_-4570	F52B5.5_AGmRNA_3p_+_-5936	NA	NA	NA	NA
I 8325134	I	8325091	8325259	.	0	.	1.72432	7.77566	7.01605	8325134	AG1201	RIT1M.877_AGncRNA_3p_-_-520	F52B5.5_WBcoding_3p_+_-3717	NA	NA	NA	NA	NA	NA	NA	NA	NA	NA	NA	NA	RIT1M.877_AGncRNA_3p_-_-520	F52B5.5_AGmRNA_3p_+_-3712	NA	NA	NA	NA
I 8329508	I	8327471	8329720	.	0	.	3.43419	56.3071	54.3941	8329508	CDS	F52B5.6_WBcoding_3p_-_-454	F52B5.6_WBcoding_3p_-_-454	F52B5.5_WBcoding_3p_+_+657	NA	NA	NA	NA	NA	NA	NA	NA	NA	NA	NA	NA	F52B5.5_AGmRNA_3p_+_+662	F52B5.6_AGmRNA_3p_-_-662	NA	NA	NA	NA
I 8334208	I	8333162	8336423	.	0	.	3.69832	66.9334	64.0732	8334208	CDS	C34B7.4_WBcoding_3p_+_-1968	C34B7.4_WBcoding_3p_+_-1968	NA	NA	NA	NA	NA	NA	NA	NA	NA	NA	NA	NA	C34B7.4_AGmRNA_3p_+_-2557	NA	NA	NA	NA
I 8338747	I	8336671	8343191	.	0	.	3.68441	66.3585	63.6023	8338747	AG1201	C34B7.4_AGmRNA_3p_+_+1982	C34B7.3_WBcoding_3p_-_+2955	C34B7.2_WBcoding_3p_+_-3072	NA	NA	NA	NA	NA	NA	NA	NA	NA	NA	NA	NA	C34B7.4_AGmRNA_3p_+_+1982	C34B7.3_AGmRNA_3p_-_+2930	C34B7.2_AGmRNA_3p_+_-3111	NA	NA	NA	NA
I 8367625	I	8358301	8369765	.	0	.	3.63324	65.4164	62.7731	8367625	AG1201	F16D3.4_AGmRNA_3p_-_-3599	F16D3.4_WBcoding_3p_-_-3677	F16D3.2_WBcoding_3p_-_-9377	NA	NA	NA	NA	NA	NA	NA	NA	NA	NA	NA	NA	F16D3.4_AGmRNA_3p_-_-3599	F16D3.2_AGmRNA_3p_-_-9099	RIT1M.1782_AGmRNA_3p_-_-10079	NA	NA	NA	NA
I 8379247	I	8378099	8381222	.	0	.	2.89203	37.5539	36.3406	8379247	CDS	T19A6.1_WBcoding_3p_-_-1651	T19A6.1_WBcoding_3p_-_-1651	NA	NA	NA	NA	NA	NA	NA	NA	NA	NA	NA	NA	T19A6.1_AGmRNA_3p_-_-1748	F16D3.7_AGmRNA_3p_+_-7727	NA	NA	NA	NA
I 8381515	I	8381380	8381652	.	0	.	1.84943	10.1462	9.35041	8381515	CDS	T19A6.1_WBcoding_3p_-_-3919	T19A6.1_WBcoding_3p_-_-3919	NA	NA	NA	NA	NA	NA	NA	NA	NA	NA	NA	NA	T19A6.1_AGmRNA_3p_-_-4016	F16D3.7_AGmRNA_3p_+_-5459	NA	NA	NA	NA
I 8382273	I	8381825	8382388	.	0	.	1.82398	10.3208	9.52441	8382273	CDS	T19A6.1_WBcoding_3p_-_-4677	T19A6.1_WBcoding_3p_-_-4677	NA	NA	NA	NA	NA	NA	NA	NA	NA	NA	NA	NA	F16D3.7_AGmRNA_3p_+_-4701	T19A6.1_AGmRNA_3p_-_-4774	NA	NA	NA	NA
I 8383083	I	8382824	8383271	.	0	.	1.79382	9.05863	8.28081	8383083	AG1201	F16D3.7_AGmRNA_3p_+_-3891	T19A6.1_WBcoding_3p_-_-5487	NA	NA	NA	NA	NA	NA	NA	NA	NA	NA	NA	NA	F16D3.7_AGmRNA_3p_+_-3891	T19A6.1_AGmRNA_3p_-_-5584	NA	NA	NA	NA
I 8387968	I	8387673	8389078	.	0	.	2.73912	32.5249	31.4071	8387968	CDS	T19A6.1_WBcoding_3p_-_-10372	T19A6.1_WBcoding_3p_-_-10372	NA	NA	NA	NA	NA	NA	NA	NA	NA	NA	NA	NA	T19A6.1_AGmRNA_3p_-_-10469	NA	NA	NA	NA
I 8389283	I	8389170	8389360	.	0	.	1.68261	7.0479	6.29902	8389283	CDS	T19A6.1_WBcoding_3p_-_-11687	T19A6.1_WBcoding_3p_-_-11687	NA	NA	NA	NA	NA	NA	NA	NA	NA	NA	NA	NA	T19A6.1_AGmRNA_3p_-_-11784	NA	NA	NA	NA
I 8389949	I	8389773	8390168	.	0	.	2.43329	23.7028	22.7251	8389949	CDS	T19A6.1_WBcoding_3p_-_-12353	T19A6.1_WBcoding_3p_-_-12353	NA	NA	NA	NA	NA	NA	NA	NA	NA	NA	NA	NA	T19A6.1_AGmRNA_3p_-_-12450	NA	NA	NA	NA
I 8398046	I	8394671	8400958	.	0	.	3.33763	58.2994	56.2704	8398046	AG1201	T19A6.2_AGmRNA_3p_+_-574	T19A6.2_WBcoding_3p_+_-576	T19A6.3_WBcoding_3p_+_-2459	NA	NA	NA	NA	NA	NA	NA	NA	NA	NA	NA	NA	T19A6.2_AGmRNA_3p_+_-574	T19A6.3_AGmRNA_3p_+_-2350	NA	NA	NA	NA
I 8408277	I	8406854	8409364	.	0	.	3.42092	59.8495	57.7085	8408277	CDS	F02E9.2_WBcoding_3p_-_-481	F02E9.2_WBcoding_3p_-_-481	F02E9.1_WBcoding_3p_+_+636	NA	NA	NA	NA	NA	NA	NA	NA	NA	NA	NA	NA	F02E9.1_AGmRNA_3p_+_+531	F02E9.2_AGmRNA_3p_-_-651	RIT1M.1711_AGncRNA_3p_-_-1473	NA	NA	NA	NA
I 8413604	I	8413513	8413850	.	0	.	1.66871	6.81247	6.06717	8413604	CDS	F02E9.7_WBcoding_3p_+_-2586	F02E9.7_WBcoding_3p_+_-2586	NA	NA	NA	NA	NA	NA	NA	NA	NA	NA	NA	NA	F02E9.7_AGmRNA_3p_+_-2596	NA	NA	NA	NA
I 8415909	I	8413950	8416338	.	0	.	3.09396	44.6099	43.2193	8415909	CDS	F02E9.7_WBcoding_3p_+_-281	F02E9.7_WBcoding_3p_+_-281	NA	NA	NA	NA	NA	NA	NA	NA	NA	NA	NA	NA	F02E9.7_AGmRNA_3p_+_-291	NA	NA	NA	NA
I 8417994	I	8416735	8426198	.	0	.	3.75392	68.6681	65.5936	8417994	AG1201	F02E9.5_AGmRNA_3p_-_+6966	F02E9.5_WBcoding_3p_-_+6999	F02E9.4_WBcoding_3p_+_-7042	NA	NA	NA	NA	NA	NA	NA	NA	NA	NA	NA	NA	F02E9.5_AGmRNA_3p_-_+6966	F02E9.4_AGmRNA_3p_+_-7013	NA	NA	NA	NA
I 8430608	I	8427267	8434148	.	0	.	3.30871	59.4419	57.336	8430608	CDS	F02E9.9_WBcoding_3p_-_-683	F02E9.9_WBcoding_3p_-_-683	F02E9.10_WBcoding_3p_-_-3627	NA	NA	NA	NA	F02E9.8_WBps_3p_+_-3458	NA	NA	NA	NA	NA	NA	NA	NA	F02E9.9_AGmRNA_3p_-_-704	F02E9.10_AGmRNA_3p_-_-3524	NA	NA	NA	NA
I 8435459	I	8434477	8438618	.	0	.	3.74002	68.0882	65.0877	8435459	AG1201	F10D11.2_AGmRNA_3p_-_+346	F10D11.1_WBcoding_3p_+_-349	F10D11.2_WBcoding_3p_-_+497	F02E9.9_WBcoding_3p_-_-5534	NA	NA	NA	NA	NA	NA	NA	NA	NA	NA	NA	NA	F10D11.2_AGmRNA_3p_-_+346	F10D11.1_AGmRNA_3p_+_-532	F02E9.9_AGmRNA_3p_-_-5555	NA	NA	NA	NA
I 8448076	I	8447998	8448147	.	0	.	1.83553	9.86931	9.08019	8448076	AG1201	F10D11.6_AGmRNA_3p_-_-2727	F10D11.6_WBcoding_3p_-_-2731	NA	NA	NA	NA	NA	NA	NA	NA	NA	NA	NA	NA	F10D11.6_AGmRNA_3p_-_-2727	NA	NA	NA	NA
I 8492695	I	8491198	8493951	.	0	.	3.4523	61.4849	59.2166	8492695	CDS	D1081.8_WBcoding_3p_+_-3137	D1081.8_WBcoding_3p_+_-3137	NA	NA	NA	NA	NA	NA	NA	NA	NA	NA	NA	NA	D1081.8_AGmRNA_3p_+_-3153	NA	NA	NA	NA
I 8494171	I	8494085	8494244	.	0	.	1.71042	7.52953	6.77352	8494171	CDS	D1081.8_WBcoding_3p_+_-1661	D1081.8_WBcoding_3p_+_-1661	NA	NA	NA	NA	NA	NA	NA	NA	NA	NA	NA	NA	D1081.8_AGmRNA_3p_+_-1677	NA	NA	NA	NA
I 8495363	I	8495077	8495642	.	0	.	2.08575	15.0096	14.1504	8495363	CDS	D1081.8_WBcoding_3p_+_-469	D1081.8_WBcoding_3p_+_-469	NA	NA	NA	NA	NA	NA	NA	NA	NA	NA	NA	NA	D1081.8_AGmRNA_3p_+_-485	NA	NA	NA	NA
I 8510714	I	8508861	8511414	.	0	.	3.32298	52.5553	50.856	8510714	AG1201	RIT1P.1059_AGncRNA_3p_+_+301	K02B12.3_WBcoding_3p_-_-1605	NA	NA	NA	NA	NA	NA	NA	NA	NA	NA	NA	NA	RIT1P.1059_AGncRNA_3p_+_+301	K02B12.3_AGmRNA_3p_-_-1635	NA	NA	NA	NA
I 8517842	I	8517489	8518148	.	0	.	2.21087	18.0834	17.1844	8517842	CDS	K02B12.4_WBcoding_3p_+_+313	K02B12.4_WBcoding_3p_+_+313	K02B12.5_WBcoding_3p_-_-406	NA	NA	NA	NA	NA	NA	NA	NA	NA	NA	NA	NA	K02B12.4_AGmRNA_3p_+_+339	K02B12.5_AGmRNA_3p_-_-391	NA	NA	NA	NA
I 8528672	I	8521533	8529316	.	0	.	3.5176	59.5941	57.464	8528672	CDS	K02B12.7_WBcoding_3p_-_-1931	K02B12.7_WBcoding_3p_-_-1931	K02B12.9_WBcoding_3p_+_+6712	K02B12.5_WBcoding_3p_-_-11236	NA	NA	NA	NA	NA	NA	NA	NA	NA	NA	NA	NA	K02B12.7_AGmRNA_3p_-_-1946	K02B12.9_AGmRNA_3p_+_+6713	K02B12.5_AGmRNA_3p_-_-11221	NA	NA	NA	NA
I 8550875	I	8549688	8552572	.	0	.	2.99872	45.7016	44.2788	8550875	AG1201	T01H8.5_AGmRNA_3p_-_-1361	T01H8.5_WBcoding_3p_-_-1368	NA	NA	NA	NA	NA	NA	NA	NA	NA	NA	NA	NA	T01H8.5_AGmRNA_3p_-_-1361	NA	NA	NA	NA
I 8555583	I	8552693	8558108	.	0	.	3.17515	52.0749	50.4001	8555583	AG1201	T01H8.5_AGmRNA_3p_-_-6069	T01H8.5_WBcoding_3p_-_-6076	NA	NA	NA	NA	NA	NA	NA	NA	NA	NA	NA	NA	T01H8.5_AGmRNA_3p_-_-6069	NA	NA	NA	NA
I 8558679	I	8558211	8558859	.	0	.	2.23867	18.4391	17.532	8558679	AG1201	T01H8.5_AGmRNA_3p_-_-9165	T01H8.5_WBcoding_3p_-_-9172	NA	NA	NA	NA	NA	NA	NA	NA	NA	NA	NA	NA	T01H8.5_AGmRNA_3p_-_-9165	NA	NA	NA	NA
I 8559486	I	8559181	8559727	.	0	.	2.75302	32.9709	31.8454	8559486	AG1201	T01H8.5_AGmRNA_3p_-_-9972	T01H8.5_WBcoding_3p_-_-9979	NA	NA	NA	NA	NA	NA	NA	NA	NA	NA	NA	NA	T01H8.5_AGmRNA_3p_-_-9972	NA	NA	NA	NA
I 8572155	I	8572072	8572702	.	0	.	1.91894	11.2865	10.4755	8572155	AG1201	T01H8.2_AGmRNA_3p_-_-554	T01H8.2_WBcoding_3p_-_-605	NA	NA	NA	NA	NA	NA	NA	NA	NA	NA	NA	NA	T01H8.2_AGmRNA_3p_-_-554	NA	NA	NA	NA
I 8573022	I	8572888	8573159	.	0	.	1.75212	8.27847	7.51158	8573022	AG1201	T01H8.2_AGmRNA_3p_-_-1421	T01H8.2_WBcoding_3p_-_-1472	NA	NA	NA	NA	NA	NA	NA	NA	NA	NA	NA	NA	T01H8.2_AGmRNA_3p_-_-1421	NA	NA	NA	NA
I 8574516	I	8574308	8574650	.	0	.	1.80502	9.38072	8.59896	8574516	AG1201	T01H8.1_AGmRNA_3p_-_-665	T01H8.1_WBcoding_3p_-_-671	NA	NA	NA	NA	NA	NA	NA	NA	NA	NA	NA	NA	T01H8.1_AGmRNA_3p_-_-665	NA	NA	NA	NA
I 8575316	I	8574787	8577126	.	0	.	2.77085	35.6179	34.4486	8575316	AG1201	T01H8.1_AGmRNA_3p_-_-1465	T01H8.1_WBcoding_3p_-_-1471	NA	NA	NA	NA	NA	NA	NA	NA	NA	NA	NA	NA	T01H8.1_AGmRNA_3p_-_-1465	RIT1P.1675_AGmRNA_3p_+_-1876	NA	NA	NA	NA
I 8585500	I	8583654	8587556	.	0	.	3.60101	62.945	60.5393	8585500	CDS	R05D11.1_WBcoding_3p_-_-964	R05D11.1_WBcoding_3p_-_-964	NA	NA	NA	NA	NA	NA	NA	NA	NA	NA	NA	NA	R05D11.1_AGmRNA_3p_-_-1079	NA	NA	NA	NA
I 8608131	I	8590931	8608987	.	0	.	3.86513	73.367	69.598	8608131	ncRNA	frag345_LUncRNA_3p_-_+815	F43G9.13_WBcoding_3p_+_+1584	F43G9.1_WBcoding_3p_-_-1733	R05D11.8_WBcoding_3p_+_+2974	R05D11.7_WBcoding_3p_+_+6103	R05D11.4_WBcoding_3p_+_+6917	R05D11.6_WBcoding_3p_+_+9425	R05D11.9_WBcoding_3p_+_+11820	R05D11.5_WBcoding_3p_+_+15211	R05D11.3_WBcoding_3p_+_+16142	NA	NA	NA	NA	frag345_LUncRNA_3p_-_+815	NA	NA	NA	NA	NA	NA	NA	NA	F43G9.13_AGmRNA_3p_+_+1405	F43G9.1_AGmRNA_3p_-_-1573	R05D11.8_AGmRNA_3p_+_+2839	R05D11.7_AGmRNA_3p_+_+6105	R05D11.4_AGmRNA_3p_+_+6546	RIT1M.1500_AGncRNA_3p_-_-9545	R05D11.6_AGmRNA_3p_+_+9555	R05D11.9_AGmRNA_3p_+_+11801	R05D11.5_AGmRNA_3p_+_+15193	R05D11.3_AGmRNA_3p_+_+16047	NA	NA	NA	NA
I 8611849	I	8609750	8614806	.	0	.	3.35078	53.0857	51.3473	8611849	CDS	F43G9.2_WBcoding_3p_+_+797	F43G9.2_WBcoding_3p_+_+797	F43G9.3_WBcoding_3p_-_+873	F43G9.4_WBcoding_3p_-_-961	NA	NA	NA	NA	NA	NA	NA	NA	NA	NA	NA	NA	F43G9.3_AGmRNA_3p_-_+845	F43G9.4_AGmRNA_3p_-_-881	F43G9.2_AGmRNA_3p_+_+1079	NA	NA	NA	NA
I 8615909	I	8615338	8616631	.	0	.	3.20411	50.3375	48.7471	8615909	CDS	F43G9.21_WBcoding_3p_-_+490	F43G9.21_WBcoding_3p_-_+490	F43G9.5_WBcoding_3p_+_-506	NA	NA	NA	NA	NA	NA	NA	NA	NA	NA	NA	NA	RIT1M.1417_AGncRNA_3p_-_+492	F43G9.5_AGmRNA_3p_+_-501	NA	NA	NA	NA
I 8636447	I	8636302	8636816	.	0	.	2.27528	20.0563	19.1299	8636447	AG1201	F43G9.9_AGmRNA_3p_-_-331	F43G9.9_WBcoding_3p_-_-333	NA	NA	NA	NA	NA	NA	NA	NA	NA	NA	NA	NA	F43G9.9_AGmRNA_3p_-_-331	NA	NA	NA	NA
I 8639458	I	8638243	8640285	.	0	.	3.61491	63.5096	61.0519	8639458	AG1201	RIT1P.1874_AGncRNA_3p_+_+666	F43G9.10_WBcoding_3p_-_-954	NA	NA	NA	NA	NA	NA	NA	NA	NA	NA	NA	NA	RIT1P.1874_AGncRNA_3p_+_+666	F43G9.10_AGmRNA_3p_-_-953	F43G9.9_AGmRNA_3p_-_-3342	F43G9.12_AGmRNA_3p_+_-5033	NA	NA	NA	NA
I 8642031	I	8640427	8647183	.	0	.	3.44809	56.8504	54.9047	8642031	CDS	F43G9.12_WBcoding_3p_+_-2362	F43G9.12_WBcoding_3p_+_-2362	VF39H2L.1_WBcoding_3p_+_-4269	F39H2.2_WBcoding_3p_+_-9744	NA	NA	NA	NA	NA	NA	NA	NA	NA	NA	NA	NA	F43G9.12_AGmRNA_3p_+_-2460	VF39H2L.1_AGmRNA_3p_+_-4267	F39H2.2_AGmRNA_3p_+_-9888	NA	NA	NA	NA
I 8651262	I	8649648	8651745	.	0	.	3.37858	54.1521	52.3594	8651262	CDS	F39H2.2_WBcoding_3p_+_-513	F39H2.2_WBcoding_3p_+_-513	NA	NA	NA	NA	NA	NA	NA	NA	NA	NA	NA	NA	F39H2.2_AGmRNA_3p_+_-657	NA	NA	NA	NA
I 8661906	I	8661250	8662364	.	0	.	2.22477	18.4391	17.532	8661906	AG1201	F39H2.5_AGmRNA_3p_+_-1262	F39H2.5_WBcoding_3p_+_-1464	NA	NA	NA	NA	NA	NA	NA	NA	NA	NA	NA	NA	F39H2.5_AGmRNA_3p_+_-1262	NA	NA	NA	NA
I 8662943	I	8662483	8663429	.	0	.	2.16916	17.033	16.1477	8662943	CDS	F39H2.4_WBcoding_3p_-_+101	F39H2.4_WBcoding_3p_-_+101	F39H2.5_WBcoding_3p_+_-427	NA	NA	NA	NA	NA	NA	NA	NA	NA	NA	NA	NA	F39H2.4_AGmRNA_3p_-_+212	F39H2.5_AGmRNA_3p_+_-225	NA	NA	NA	NA
I 8667092	I	8664960	8670193	.	0	.	3.47058	59.2902	57.1944	8667092	AG1201	F39H2.3_AGmRNA_3p_+_+590	F39H2.3_WBcoding_3p_+_+601	K07A12.1_WBcoding_3p_+_-2690	K07A12.8_WBcoding_3p_-_+2880	NA	NA	NA	NA	NA	NA	NA	NA	NA	NA	NA	NA	F39H2.3_AGmRNA_3p_+_+590	K07A12.8_AGmRNA_3p_-_+2700	K07A12.1_AGmRNA_3p_+_-2762	NA	NA	NA	NA
I 8677948	I	8677679	8679054	.	0	.	2.40549	22.9193	21.9525	8677948	AG1201	K07A12.2_AGmRNA_3p_-_-1288	K07A12.2_WBcoding_3p_-_-1291	NA	NA	NA	NA	NA	NA	NA	NA	NA	NA	NA	NA	K07A12.2_AGmRNA_3p_-_-1288	NA	NA	NA	NA
I 8690619	I	8687606	8692543	.	0	.	3.4523	61.4849	59.2166	8690619	AG1201	K07A12.7_AGmRNA_3p_-_+414	K07A12.7_WBcoding_3p_-_+417	K07A12.4_WBcoding_3p_-_-2994	NA	NA	NA	NA	NA	NA	NA	NA	NA	NA	NA	NA	K07A12.7_AGmRNA_3p_-_+414	RIT1P.497_AGncRNA_3p_+_-1758	K07A12.4_AGmRNA_3p_-_-3005	NA	NA	NA	NA
I 8695809	I	8692631	8696405	.	0	.	3.70624	68.3883	65.3666	8695809	AG1201	F39H11.5_AGmRNA_3p_-_-452	F39H11.5_WBcoding_3p_-_-612	K07A12.3_WBcoding_3p_+_+2346	K07A12.5_WBcoding_3p_-_-2364	NA	NA	NA	NA	NA	NA	NA	NA	NA	NA	NA	NA	F39H11.5_AGmRNA_3p_-_-452	K07A12.3_AGmRNA_3p_+_+2347	K07A12.5_AGmRNA_3p_-_-2364	K07A12.7_AGmRNA_3p_-_-4776	NA	NA	NA	NA
I 8700311	I	8696571	8702294	.	0	.	3.75524	70.5804	67.2615	8700311	CDS	F39H11.1_WBcoding_3p_+_+2180	F39H11.1_WBcoding_3p_+_+2180	F39H11.2_WBcoding_3p_-_-2394	NA	NA	NA	NA	NA	NA	NA	NA	NA	NA	NA	NA	F39H11.1_AGmRNA_3p_+_+2682	F39H11.2_AGmRNA_3p_-_-2754	NA	NA	NA	NA
I 8704630	I	8702429	8706293	.	0	.	3.92074	75.7555	71.522	8704630	CDS	C36B1.1_WBcoding_3p_-_+1051	C36B1.1_WBcoding_3p_-_+1051	F39H11.3_WBcoding_3p_+_-1160	NA	NA	NA	NA	NA	NA	NA	NA	NA	NA	NA	NA	C36B1.1_AGmRNA_3p_-_+1169	F39H11.3_AGmRNA_3p_+_-1183	NA	NA	NA	NA
I 8727757	I	8726722	8728564	.	0	.	3.86513	73.367	69.598	8727757	AG1201	RIT1P.1276_AGncRNA_3p_+_+545	C36B1.4_WBcoding_3p_-_-549	NA	NA	NA	NA	NA	NA	NA	NA	NA	NA	NA	NA	RIT1P.1276_AGncRNA_3p_+_+545	C36B1.4_AGmRNA_3p_-_-848	NA	NA	NA	NA
I 8729120	I	8728694	8731567	.	0	.	3.85123	72.7739	69.1124	8729120	ncRNA	frag354_LUncRNA_3p_-_-540	C36B1.3_WBcoding_3p_+_-944	C36B1.13_WBcoding_3p_-_+1779	C36B1.14_WBcoding_3p_+_-1796	NA	NA	NA	NA	frag354_LUncRNA_3p_-_-540	NA	NA	NA	NA	NA	NA	NA	NA	C36B1.3_AGmRNA_3p_+_-1130	C36B1.13_AGmRNA_3p_-_+1744	C36B1.14_AGmRNA_3p_+_-1795	NA	NA	NA	NA
I 8734972	I	8733116	8735805	.	0	.	3.48921	60.9347	58.7133	8734972	CDS	C36B1.6_WBcoding_3p_+_+1542	C36B1.6_WBcoding_3p_+_+1542	C36B1.5_WBcoding_3p_-_-1565	NA	NA	NA	NA	NA	NA	NA	NA	NA	NA	NA	NA	C36B1.6_AGmRNA_3p_+_+1544	C36B1.5_AGmRNA_3p_-_-1565	NA	NA	NA	NA
I 8737332	I	8736023	8737822	.	0	.	3.21177	48.3802	46.8578	8737332	CDS	C36B1.7_WBcoding_3p_+_+303	C36B1.7_WBcoding_3p_+_+303	C36B1.8_WBcoding_3p_+_-5226	NA	NA	NA	NA	NA	NA	NA	NA	NA	NA	NA	NA	C36B1.7_AGmRNA_3p_+_+306	C36B1.8_AGmRNA_3p_+_-5227	NA	NA	NA	NA
I 8738902	I	8737984	8742268	.	0	.	3.75392	68.6681	65.5936	8738902	CDS	C36B1.8_WBcoding_3p_+_-3656	C36B1.8_WBcoding_3p_+_-3656	NA	NA	NA	NA	NA	NA	NA	NA	NA	NA	NA	NA	C36B1.8_AGmRNA_3p_+_-3657	NA	NA	NA	NA
I 8745289	I	8742814	8747016	.	0	.	3.75392	68.6681	65.5936	8745289	CDS	C36B1.9_WBcoding_3p_-_-1446	C36B1.9_WBcoding_3p_-_-1446	NA	NA	NA	NA	NA	NA	NA	NA	NA	NA	NA	NA	C36B1.9_AGmRNA_3p_-_-2745	NA	NA	NA	NA
I 8747575	I	8747500	8747679	.	0	.	1.75212	8.27847	7.51158	8747575	CDS	NA	NA	NA	NA	NA	NA	NA	NA	NA	NA	NA	NA	NA	NA	NA	NA	NA
I 8754746	I	8752182	8757521	.	0	.	3.05196	50.3972	48.8056	8754746	AG1201	C36B1.12_AGmRNA_3p_+_-924	C36B1.12_WBcoding_3p_+_-926	C36B1.11_WBcoding_3p_-_+1091	NA	NA	NA	NA	NA	NA	NA	NA	NA	NA	NA	NA	C36B1.12_AGmRNA_3p_+_-924	C36B1.11_AGmRNA_3p_-_+1094	NA	NA	NA	NA
I 8759428	I	8757882	8759888	.	0	.	2.67379	35.4779	34.3095	8759428	CDS	DY3.1_WBcoding_3p_-_-241	DY3.1_WBcoding_3p_-_-241	DY3.8_WBcoding_3p_-_-1283	NA	NA	NA	NA	NA	NA	NA	NA	NA	NA	NA	NA	DY3.1_AGmRNA_3p_-_-396	DY3.8_AGmRNA_3p_-_-1302	NA	NA	NA	NA
I 8764469	I	8763045	8765413	.	0	.	3.6312	66.4029	63.6449	8764469	AG1201	DY3.2_AGmRNA_3p_+_-1152	DY3.2_WBcoding_3p_+_-1158	NA	NA	NA	NA	NA	NA	NA	NA	NA	NA	NA	NA	DY3.2_AGmRNA_3p_+_-1152	NA	NA	NA	NA
I 8780389	I	8780247	8780675	.	0	.	2.30818	20.2589	19.3282	8780389	CDS	DY3.6_WBcoding_3p_-_-658	DY3.6_WBcoding_3p_-_-658	NA	NA	NA	NA	NA	NA	NA	NA	NA	NA	NA	NA	DY3.6_AGmRNA_3p_-_-660	NA	NA	NA	NA
I 8782051	I	8781492	8782326	.	0	.	2.08575	15.0096	14.1504	8782051	CDS	DY3.6_WBcoding_3p_-_-2320	DY3.6_WBcoding_3p_-_-2320	NA	NA	NA	NA	NA	NA	NA	NA	NA	NA	NA	NA	DY3.6_AGmRNA_3p_-_-2322	NA	NA	NA	NA
I 8795483	I	8793078	8797152	.	0	.	2.90876	49.2463	47.6995	8795483	AG1201	DY3.7_AGmRNA_3p_+_-1699	DY3.7_WBcoding_3p_+_-1804	NA	NA	NA	NA	NA	NA	NA	NA	NA	NA	NA	NA	DY3.7_AGmRNA_3p_+_-1699	NA	NA	NA	NA
I 8806269	I	8801154	8808049	.	0	.	2.86622	46.8189	45.362	8806269	ncRNA	F36A2.1e_WBnc_3p_-_-1143	F36A2.1_WBcoding_3p_-_-1473	F36A2.2_WBcoding_3p_-_-4582	F36A2.3_WBcoding_3p_+_+4614	NA	NA	NA	NA	F36A2.1e_WBnc_3p_-_-1143	NA	NA	NA	NA	NA	NA	NA	NA	F36A2.1_AGmRNA_3p_-_-1476	RIT1P.860_AGncRNA_3p_+_+2247	F36A2.3_AGmRNA_3p_+_+4606	F36A2.2_AGmRNA_3p_-_-4663	NA	NA	NA	NA
I 8809255	I	8808718	8811204	.	0	.	2.68351	30.7636	29.6754	8809255	CDS	F36A2.4_WBcoding_3p_-_-269	F36A2.4_WBcoding_3p_-_-269	F36A2.8_WBcoding_3p_+_-4039	NA	NA	NA	NA	NA	NA	NA	NA	NA	NA	NA	NA	F36A2.4_AGmRNA_3p_-_-319	F36A2.8_AGmRNA_3p_+_-4037	NA	NA	NA	NA
I 8811703	I	8811561	8811895	.	0	.	1.94674	11.876	11.0572	8811703	AG1201	F36A2.8_AGmRNA_3p_+_-1589	F36A2.8_WBcoding_3p_+_-1591	F36A2.4_WBcoding_3p_-_-2717	NA	NA	NA	NA	NA	NA	NA	NA	NA	NA	NA	NA	F36A2.8_AGmRNA_3p_+_-1589	F36A2.4_AGmRNA_3p_-_-2767	NA	NA	NA	NA
I 8812360	I	8812267	8812458	.	0	.	1.73822	8.02533	7.26208	8812360	AG1201	F36A2.8_AGmRNA_3p_+_-932	F36A2.8_WBcoding_3p_+_-934	NA	NA	NA	NA	NA	NA	NA	NA	NA	NA	NA	NA	F36A2.8_AGmRNA_3p_+_-932	F36A2.4_AGmRNA_3p_-_-3424	NA	NA	NA	NA
I 8813113	I	8812556	8813222	.	0	.	2.40549	22.9193	21.9525	8813113	AG1201	F36A2.8_AGmRNA_3p_+_-179	F36A2.8_WBcoding_3p_+_-181	NA	NA	NA	NA	NA	NA	NA	NA	NA	NA	NA	NA	F36A2.8_AGmRNA_3p_+_-179	F36A2.4_AGmRNA_3p_-_-4177	NA	NA	NA	NA
I 8815884	I	8813622	8816334	.	0	.	3.89137	75.3641	71.2355	8815884	AG1201	F36A2.6_AGmRNA_3p_-_-327	F36A2.6_WBcoding_3p_-_-378	F36A2.7_WBcoding_3p_+_+694	NA	NA	NA	NA	NA	NA	NA	NA	NA	NA	NA	NA	F36A2.6_AGmRNA_3p_-_-327	F36A2.7_AGmRNA_3p_+_+906	NA	NA	NA	NA
I 8819774	I	8816836	8821308	.	0	.	3.43393	60.3918	58.2113	8819774	AG1201	F36A2.10_AGmRNA_3p_-_-282	F36A2.10_WBcoding_3p_-_-369	F36A2.9_WBcoding_3p_+_-1579	NA	NA	NA	NA	NA	NA	NA	NA	NA	NA	NA	NA	F36A2.10_AGmRNA_3p_-_-282	F36A2.9_AGmRNA_3p_+_-1578	RIT1M.530_AGncRNA_3p_-_-2493	NA	NA	NA	NA
I 8833444	I	8827707	8838871	.	0	.	3.83733	72.1825	68.6166	8833444	CDS	F36A2.13_WBcoding_3p_-_-5407	F36A2.13_WBcoding_3p_-_-5407	NA	NA	NA	NA	NA	NA	NA	NA	NA	NA	NA	NA	F36A2.13_AGmRNA_3p_-_-5446	NA	NA	NA	NA
I 8848562	I	8845691	8851131	.	0	.	3.41505	58.7576	56.6959	8848562	AG1201	F29D10.4_AGmRNA_3p_-_-2761	F29D10.4_WBcoding_3p_-_-2762	NA	NA	NA	NA	NA	NA	NA	NA	NA	NA	NA	NA	F29D10.4_AGmRNA_3p_-_-2761	NA	NA	NA	NA
I 8878423	I	8878076	8878600	.	0	.	1.89113	10.7098	9.90644	8878423	CDS	F55H12.3_WBcoding_3p_+_-14621	F55H12.3_WBcoding_3p_+_-14621	NA	NA	NA	NA	NA	NA	NA	NA	NA	NA	NA	NA	F55H12.3_AGmRNA_3p_+_-14878	NA	NA	NA	NA
I 8878886	I	8878787	8879073	.	0	.	1.96064	12.1755	11.3527	8878886	AG1201	RIT1M.1261_AGncRNA_3p_-_-125	F55H12.3_WBcoding_3p_+_-14158	NA	NA	NA	NA	NA	NA	NA	NA	NA	NA	NA	NA	RIT1M.1261_AGncRNA_3p_-_-125	F55H12.3_AGmRNA_3p_+_-14415	NA	NA	NA	NA
I 8880229	I	8879603	8880667	.	0	.	1.80773	9.32549	8.54395	8880229	CDS	F55H12.3_WBcoding_3p_+_-12815	F55H12.3_WBcoding_3p_+_-12815	NA	NA	NA	NA	NA	NA	NA	NA	NA	NA	NA	NA	F55H12.3_AGmRNA_3p_+_-13072	NA	NA	NA	NA
I 8881327	I	8880830	8881463	.	0	.	1.83553	9.86931	9.08019	8881327	CDS	F55H12.3_WBcoding_3p_+_-11717	F55H12.3_WBcoding_3p_+_-11717	NA	NA	NA	NA	NA	NA	NA	NA	NA	NA	NA	NA	F55H12.3_AGmRNA_3p_+_-11974	NA	NA	NA	NA
I 8881808	I	8881622	8881923	.	0	.	1.6045	6.25274	5.51754	8881808	CDS	F55H12.3_WBcoding_3p_+_-11236	F55H12.3_WBcoding_3p_+_-11236	NA	NA	NA	NA	NA	NA	NA	NA	NA	NA	NA	NA	F55H12.3_AGmRNA_3p_+_-11493	NA	NA	NA	NA
I 8882256	I	8882098	8882311	.	0	.	1.48799	4.2778	3.57405	8882256	CDS	F55H12.3_WBcoding_3p_+_-10788	F55H12.3_WBcoding_3p_+_-10788	NA	NA	NA	NA	NA	NA	NA	NA	NA	NA	NA	NA	F55H12.3_AGmRNA_3p_+_-11045	NA	NA	NA	NA
I 8883910	I	8882752	8884348	.	0	.	2.12746	16.0083	15.1362	8883910	CDS	F55H12.3_WBcoding_3p_+_-9134	F55H12.3_WBcoding_3p_+_-9134	NA	NA	NA	NA	NA	NA	NA	NA	NA	NA	NA	NA	F55H12.3_AGmRNA_3p_+_-9391	NA	NA	NA	NA
I 8884872	I	8884706	8885631	.	0	.	1.8128	10.2204	9.42435	8884872	CDS	F55H12.3_WBcoding_3p_+_-8172	F55H12.3_WBcoding_3p_+_-8172	NA	NA	NA	NA	NA	NA	NA	NA	NA	NA	NA	NA	F55H12.3_AGmRNA_3p_+_-8429	NA	NA	NA	NA
I 8886439	I	8886422	8886608	.	0	.	1.48799	4.2778	3.57405	8886439	CDS	F55H12.3_WBcoding_3p_+_-6605	F55H12.3_WBcoding_3p_+_-6605	NA	NA	NA	NA	NA	NA	NA	NA	NA	NA	NA	NA	F55H12.3_AGmRNA_3p_+_-6862	NA	NA	NA	NA
I 8888206	I	8887943	8888236	.	0	.	1.5714	5.26744	4.54662	8888206	CDS	F55H12.3_WBcoding_3p_+_-4838	F55H12.3_WBcoding_3p_+_-4838	NA	NA	NA	NA	NA	NA	NA	NA	NA	NA	NA	NA	F55H12.3_AGmRNA_3p_+_-5095	NA	NA	NA	NA
I 8888610	I	8888474	8888905	.	0	.	1.93284	11.5797	10.7647	8888610	CDS	F55H12.3_WBcoding_3p_+_-4434	F55H12.3_WBcoding_3p_+_-4434	NA	NA	NA	NA	NA	NA	NA	NA	NA	NA	NA	NA	F55H12.3_AGmRNA_3p_+_-4691	NA	NA	NA	NA
I 8889592	I	8889277	8889953	.	0	.	1.98844	12.7839	11.9533	8889592	CDS	F55H12.3_WBcoding_3p_+_-3452	F55H12.3_WBcoding_3p_+_-3452	NA	NA	NA	NA	NA	NA	NA	NA	NA	NA	NA	NA	F55H12.3_AGmRNA_3p_+_-3709	NA	NA	NA	NA
I 8890607	I	8890524	8890798	.	0	.	1.68261	7.0479	6.29902	8890607	CDS	F55H12.3_WBcoding_3p_+_-2437	F55H12.3_WBcoding_3p_+_-2437	NA	NA	NA	NA	NA	NA	NA	NA	NA	NA	NA	NA	F55H12.3_AGmRNA_3p_+_-2694	NA	NA	NA	NA
I 8891362	I	8891164	8891619	.	0	.	1.82163	9.59574	8.81043	8891362	CDS	F55H12.3_WBcoding_3p_+_-1682	F55H12.3_WBcoding_3p_+_-1682	NA	NA	NA	NA	NA	NA	NA	NA	NA	NA	NA	NA	F55H12.3_AGmRNA_3p_+_-1939	NA	NA	NA	NA
I 8891871	I	8891761	8891938	.	0	.	1.79382	9.05863	8.28081	8891871	CDS	F55H12.3_WBcoding_3p_+_-1173	F55H12.3_WBcoding_3p_+_-1173	NA	NA	NA	NA	NA	NA	NA	NA	NA	NA	NA	NA	F55H12.3_AGmRNA_3p_+_-1430	NA	NA	NA	NA
I 8892590	I	8892323	8892805	.	0	.	2.05362	15.4863	14.6224	8892590	CDS	F55H12.3_WBcoding_3p_+_-454	F55H12.3_WBcoding_3p_+_-454	NA	NA	NA	NA	NA	NA	NA	NA	NA	NA	NA	NA	F55H12.3_AGmRNA_3p_+_-711	NA	NA	NA	NA
I 8893663	I	8893373	8894078	.	0	.	1.71139	8.59024	7.81962	8893663	CDS	F55H12.4_WBcoding_3p_-_-362	F55H12.4_WBcoding_3p_-_-362	NA	NA	NA	NA	NA	NA	NA	NA	NA	NA	NA	NA	F55H12.4_AGmRNA_3p_-_-603	NA	NA	NA	NA
I 8903665	I	8902514	8905491	.	0	.	3.5871	62.3821	60.028	8903665	AG1201	T08G11.4_AGmRNA_3p_-_-925	T08G11.4_WBcoding_3p_-_-926	NA	NA	NA	NA	NA	NA	NA	NA	NA	NA	NA	NA	T08G11.4_AGmRNA_3p_-_-925	NA	NA	NA	NA
I 8914707	I	8905770	8916779	.	0	.	3.54212	65.3329	62.6979	8914707	ncRNA	frag362_LUncRNA_3p_-_-5329	T08G11.1_WBcoding_3p_-_-9075	NA	NA	NA	NA	frag362_LUncRNA_3p_-_-5329	NA	NA	NA	NA	NA	NA	NA	NA	T08G11.1_AGmRNA_3p_-_-9067	NA	NA	NA	NA
I 8950833	I	8950543	8950980	.	0	.	2.22477	18.4391	17.532	8950833	CDS	F53B6.5_WBcoding_3p_+_-213	F53B6.5_WBcoding_3p_+_-213	F53B6.13_WBcoding_3p_-_-1273	F53B6.7_WBcoding_3p_+_-3554	NA	NA	NA	NA	NA	NA	NA	NA	NA	NA	NA	NA	F53B6.5_AGmRNA_3p_+_-213	RIT1M.135_AGncRNA_3p_-_-1160	F53B6.7_AGmRNA_3p_+_-3554	NA	NA	NA	NA
I 8951861	I	8951619	8951985	.	0	.	2.15526	16.6886	15.8077	8951861	AG1201	RIT1P.544_AGmRNA_3p_+_-288	F53B6.13_WBcoding_3p_-_-2301	F53B6.7_WBcoding_3p_+_-2526	NA	NA	NA	NA	NA	NA	NA	NA	NA	NA	NA	NA	RIT1P.544_AGmRNA_3p_+_-288	RIT1P.1855_AGncRNA_3p_+_-833	RIT1M.135_AGncRNA_3p_-_-2188	F53B6.7_AGmRNA_3p_+_-2526	NA	NA	NA	NA
I 8968483	I	8962132	8970021	.	0	.	3.69832	66.9334	64.0732	8968483	CDS	F32H2.2_WBcoding_3p_+_+1486	F32H2.2_WBcoding_3p_+_+1486	F32H2.3_WBcoding_3p_-_-1515	F32H2.1_WBcoding_3p_+_+2360	NA	NA	NA	NA	NA	NA	NA	NA	NA	NA	NA	NA	F32H2.3_AGmRNA_3p_-_-1505	F32H2.2_AGmRNA_3p_+_+1544	F32H2.1_AGmRNA_3p_+_+2178	NA	NA	NA	NA
I 8972005	I	8970276	8973646	.	0	.	3.61491	63.5096	61.0519	8972005	AG1201	F32H2.10_AGmRNA_3p_+_+875	F32H2.10_WBcoding_3p_+_+981	F32H2.4_WBcoding_3p_+_-1030	F32H2.12_WBcoding_3p_-_+1054	NA	NA	NA	NA	NA	NA	NA	NA	NA	NA	NA	NA	F32H2.10_AGmRNA_3p_+_+875	F32H2.4_AGmRNA_3p_+_-1030	F32H2.12_AGmRNA_3p_-_+1054	NA	NA	NA	NA
I 8976429	I	8976144	8977202	.	0	.	2.03015	13.7196	12.8769	8976429	CDS	F32H2.5_WBcoding_3p_-_-1052	F32H2.5_WBcoding_3p_-_-1052	NA	NA	NA	NA	NA	NA	NA	NA	NA	NA	NA	NA	F32H2.5_AGmRNA_3p_-_-1571	RIT1P.1375_AGmRNA_3p_+_-4634	NA	NA	NA	NA
I 8978066	I	8977642	8978376	.	0	.	1.66705	7.8048	7.04506	8978066	CDS	F32H2.5_WBcoding_3p_-_-2689	F32H2.5_WBcoding_3p_-_-2689	NA	NA	NA	NA	NA	NA	NA	NA	NA	NA	NA	NA	RIT1P.1375_AGmRNA_3p_+_-2997	F32H2.5_AGmRNA_3p_-_-3208	NA	NA	NA	NA
I 8982237	I	8978512	8983471	.	0	.	2.02031	15.5535	14.6895	8982237	AG1201	RIT1P.1375_AGmRNA_3p_+_+1174	F32H2.5_WBcoding_3p_-_-6860	NA	NA	NA	NA	NA	NA	NA	NA	NA	NA	NA	NA	RIT1P.1375_AGmRNA_3p_+_+1174	F32H2.5_AGmRNA_3p_-_-7379	NA	NA	NA	NA
I 9002809	I	9001226	9004091	.	0	.	3.5871	62.3821	60.028	9002809	ncRNA	frag368_LUncRNA_3p_+_+764	F36F2.4_WBcoding_3p_-_-905	F36F2.7_WBcoding_3p_-_-2719	NA	NA	NA	NA	frag368_LUncRNA_3p_+_+764	NA	NA	NA	NA	NA	NA	NA	NA	RIT1P.1552_AGncRNA_3p_+_+903	F36F2.4_AGmRNA_3p_-_-903	RIT1P.841_AGncRNA_3p_+_-1698	F36F2.7_AGmRNA_3p_-_-2662	NA	NA	NA	NA
I 9011889	I	9004608	9014031	.	0	.	3.79014	71.6541	68.1738	9011889	CDS	F36F2.3_WBcoding_3p_-_-2842	F36F2.3_WBcoding_3p_-_-2842	F36F2.6_WBcoding_3p_-_-7333	NA	NA	NA	NA	NA	NA	NA	NA	21ur-12977_WB21uRNA_3p_+_+3351	NA	NA	NA	NA	F36F2.3_AGmRNA_3p_-_-2896	F36F2.6_AGmRNA_3p_-_-7424	NA	NA	NA	NA
I 9042513	I	9042105	9042657	.	0	.	2.71132	31.6396	30.537	9042513	AG1201	gC31H5.4_AGmRNA_3p_-_-124	C31H5.4_WBcoding_3p_-_-246	NA	NA	NA	NA	NA	NA	NA	NA	NA	NA	NA	NA	gC31H5.4_AGmRNA_3p_-_-124	NA	NA	NA	NA
I 9048740	I	9048423	9048868	.	0	.	2.07185	14.6827	13.8276	9048740	CDS	C31H5.5_WBcoding_3p_-_-556	C31H5.5_WBcoding_3p_-_-556	NA	NA	NA	NA	NA	NA	NA	NA	NA	NA	NA	NA	C31H5.5_AGmRNA_3p_-_-563	NA	NA	NA	NA
I 9050543	I	9049015	9051182	.	0	.	2.68351	30.7636	29.6754	9050543	CDS	W06D4.1_WBcoding_3p_-_-1091	W06D4.1_WBcoding_3p_-_-1091	C31H5.5_WBcoding_3p_-_-2359	NA	NA	NA	NA	NA	NA	NA	NA	NA	NA	NA	NA	W06D4.1_AGmRNA_3p_-_-1117	C31H5.5_AGmRNA_3p_-_-2366	NA	NA	NA	NA
I 9062500	I	9060091	9064585	.	0	.	3.67051	65.7854	63.0953	9062500	AG1201	W06D4.5_AGmRNA_3p_-_+763	W06D4.5_WBcoding_3p_-_+1208	W06D4.4_WBcoding_3p_-_-2023	W06D4.3_WBcoding_3p_+_+2053	NA	NA	NA	NA	NA	NA	NA	NA	NA	NA	NA	NA	W06D4.5_AGmRNA_3p_-_+763	W06D4.4_AGmRNA_3p_-_-1945	W06D4.3_AGmRNA_3p_+_+2015	NA	NA	NA	NA
I 9066549	I	9065407	9067637	.	0	.	2.64181	29.467	28.3996	9066549	CDS	W06D4.6_WBcoding_3p_+_-3730	W06D4.6_WBcoding_3p_+_-3730	NA	NA	NA	NA	NA	NA	NA	NA	NA	NA	NA	NA	W06D4.6_AGmRNA_3p_+_-4060	NA	NA	NA	NA
I 9072533	I	9068400	9073728	.	0	.	2.89203	37.5539	36.3406	9072533	AG1201	W06D4.6_AGmRNA_3p_+_+1924	T06D10.1_WBcoding_3p_-_-2141	W06D4.6_WBcoding_3p_+_+2254	NA	NA	NA	NA	NA	NA	NA	NA	NA	NA	NA	NA	W06D4.6_AGmRNA_3p_+_+1924	T06D10.1_AGmRNA_3p_-_-2143	NA	NA	NA	NA
I 9074647	I	9074336	9075026	.	0	.	2.32208	20.631	19.6953	9074647	ncRNA	frag374_LUncRNA_3p_+_-12	T06D10.1_WBcoding_3p_-_-4255	NA	NA	NA	NA	frag374_LUncRNA_3p_+_-12	NA	NA	NA	NA	NA	NA	NA	NA	T06D10.1_AGmRNA_3p_-_-4257	NA	NA	NA	NA
I 9098890	I	9098449	9099737	.	0	.	2.98767	45.136	43.7299	9098890	ncRNA	frag377_LUncRNA_3p_-_+117	W10D5.1_WBcoding_3p_+_-1289	NA	NA	NA	NA	frag377_LUncRNA_3p_-_+117	NA	NA	NA	NA	NA	NA	NA	NA	W10D5.1_AGmRNA_3p_+_-1969	NA	NA	NA	NA
I 9100018	I	9099888	9100197	.	0	.	1.74911	8.435	7.66755	9100018	CDS	W10D5.1_WBcoding_3p_+_-161	W10D5.1_WBcoding_3p_+_-161	NA	NA	NA	NA	NA	NA	NA	NA	NA	NA	NA	NA	W10D5.1_AGmRNA_3p_+_-841	NA	NA	NA	NA
I 9102775	I	9101325	9106180	.	0	.	3.27786	53.9995	52.225	9102775	ncRNA	W10D5.3b_WBnc_3p_-_-1252	W10D5.3_WBcoding_3p_-_-1928	NA	NA	NA	NA	W10D5.3b_WBnc_3p_-_-1252	NA	NA	NA	NA	NA	NA	NA	NA	W10D5.3_AGmRNA_3p_-_-1936	NA	NA	NA	NA
I 9107197	I	9106642	9107975	.	0	.	2.65571	29.8969	28.8224	9107197	ncRNA	W10D5.3b_WBnc_3p_-_-5674	W10D5.3_WBcoding_3p_-_-6350	NA	NA	NA	NA	W10D5.3b_WBnc_3p_-_-5674	NA	NA	NA	NA	NA	NA	NA	NA	W10D5.3_AGmRNA_3p_-_-6358	NA	NA	NA	NA
I 9108424	I	9108259	9108506	.	0	.	1.90504	10.9966	10.1893	9108424	CDS	W10D5.2_WBcoding_3p_-_-258	W10D5.2_WBcoding_3p_-_-258	NA	NA	NA	NA	NA	NA	NA	NA	NA	NA	NA	NA	W10D5.2_AGmRNA_3p_-_-258	NA	NA	NA	NA
I 9109996	I	9109065	9110674	.	0	.	3.18396	47.3557	45.8713	9109996	CDS	W10D5.2_WBcoding_3p_-_-1830	W10D5.2_WBcoding_3p_-_-1830	NA	NA	NA	NA	NA	NA	NA	NA	NA	NA	NA	NA	W10D5.2_AGmRNA_3p_-_-1830	NA	NA	NA	NA
I 9119844	I	9117850	9121609	.	0	.	3.61491	63.5096	61.0519	9119844	CDS	ZK858.1_WBcoding_3p_+_-1910	ZK858.1_WBcoding_3p_+_-1910	NA	NA	NA	NA	NA	NA	NA	NA	NA	NA	NA	NA	ZK858.1_AGmRNA_3p_+_-3334	NA	NA	NA	NA
I 9132904	I	9132518	9133722	.	0	.	2.82253	35.2348	34.0679	9132904	AG1201	ZK858.4_AGmRNA_3p_+_-2813	ZK858.4_WBcoding_3p_+_-2838	NA	NA	NA	NA	NA	NA	NA	NA	NA	NA	NA	NA	ZK858.4_AGmRNA_3p_+_-2813	NA	NA	NA	NA
I 9139968	I	9133814	9141584	.	0	.	3.64271	64.6441	62.0739	9139968	ncRNA	frag378_LUncRNA_3p_+_+656	ZK858.6_WBcoding_3p_-_-1708	ZK858.5_WBcoding_3p_-_-4211	ZK858.4_WBcoding_3p_+_+4226	NA	NA	NA	NA	frag378_LUncRNA_3p_+_+656	NA	NA	NA	NA	NA	NA	NA	NA	ZK858.6_AGmRNA_3p_-_-1567	RIT1P.799_AGncRNA_3p_+_+3920	ZK858.5_AGmRNA_3p_-_-4228	ZK858.4_AGmRNA_3p_+_+4251	NA	NA	NA	NA
I 9143269	I	9142046	9144034	.	0	.	2.91984	38.4967	37.2629	9143269	AG1201	ZK858.7_AGmRNA_3p_-_-1346	ZK858.7_WBcoding_3p_-_-1347	ZK858.6_WBcoding_3p_-_-5009	NA	NA	NA	NA	NA	NA	NA	NA	NA	NA	NA	NA	ZK858.7_AGmRNA_3p_-_-1346	ZK858.6_AGmRNA_3p_-_-4868	NA	NA	NA	NA
I 9159339	I	9158572	9163277	.	0	.	3.35589	57.1643	55.2091	9159339	AG1201	F25H5.7_AGmRNA_3p_+_+241	F25H5.6_WBcoding_3p_-_-331	F25H5.10_WBcoding_3p_+_+360	F25H5.5_WBcoding_3p_-_+542	NA	NA	NA	NA	NA	NA	NA	NA	NA	NA	NA	NA	F25H5.7_AGmRNA_3p_+_+241	F25H5.5_AGmRNA_3p_-_-321	gF25H5.10_AGmRNA_3p_+_+360	NA	NA	NA	NA
I 9165134	I	9163589	9166832	.	0	.	3.43938	63.3502	60.9258	9165134	AG1201	RIT1M.1731_AGmRNA_3p_-_-28	F25H5.4_WBcoding_3p_+_-1811	NA	NA	NA	NA	NA	NA	NA	NA	NA	NA	NA	NA	RIT1M.1731_AGmRNA_3p_-_-28	RIT1M.1775_AGncRNA_3p_-_-28	RIT1M.1799_AGncRNA_3p_-_-28	RIT1M.944_AGncRNA_3p_-_-28	F25H5.4_AGmRNA_3p_+_-1703	NA	NA	NA	NA
I 9170357	I	9170153	9171848	.	0	.	2.61662	29.4683	28.4007	9170357	CDS	F25H5.3_WBcoding_3p_+_-7133	F25H5.3_WBcoding_3p_+_-7133	NA	NA	NA	NA	NA	NA	NA	NA	NA	NA	NA	NA	F25H5.3_AGmRNA_3p_+_-7300	NA	NA	NA	NA
I 9175343	I	9173698	9177349	.	0	.	3.33388	56.4253	54.5107	9175343	ncRNA	F25H5.9_WBsnoRNA_3p_+_-1103	F25H5.3_WBcoding_3p_+_-2147	NA	NA	NA	NA	F25H5.9_WBsnoRNA_3p_+_-1103	NA	NA	NA	NA	NA	NA	NA	NA	F25H5.8_AGmRNA_3p_-_+1867	F25H5.3_AGmRNA_3p_+_-2314	NA	NA	NA	NA
I 9183076	I	9182449	9183563	.	0	.	3.18396	47.3557	45.8713	9183076	CDS	F25H5.1_WBcoding_3p_-_-667	F25H5.1_WBcoding_3p_-_-667	NA	NA	NA	NA	NA	NA	NA	NA	NA	NA	NA	NA	F25H5.1_AGmRNA_3p_-_-1210	NA	NA	NA	NA
I 9183816	I	9183688	9184464	.	0	.	2.22477	18.4391	17.532	9183816	CDS	F25H5.1_WBcoding_3p_-_-1407	F25H5.1_WBcoding_3p_-_-1407	NA	NA	NA	NA	NA	NA	NA	NA	NA	NA	NA	NA	F25H5.1_AGmRNA_3p_-_-1950	NA	NA	NA	NA
I 9184994	I	9184895	9185072	.	0	.	1.75212	8.27847	7.51158	9184994	CDS	F25H5.1_WBcoding_3p_-_-2585	F25H5.1_WBcoding_3p_-_-2585	NA	NA	NA	NA	NA	NA	NA	NA	NA	NA	NA	NA	F25H5.1_AGmRNA_3p_-_-3128	NA	NA	NA	NA
I 9222250	I	9222018	9222662	.	0	.	1.89113	10.7098	9.90644	9222250	CDS	C45G3.1_WBcoding_3p_-_-431	C45G3.1_WBcoding_3p_-_-431	NA	NA	NA	NA	NA	NA	NA	NA	NA	NA	NA	NA	C45G3.1_AGmRNA_3p_-_-437	NA	NA	NA	NA
I 9223151	I	9222774	9223182	.	0	.	1.5992	5.69021	4.9625	9223151	CDS	C45G3.1_WBcoding_3p_-_-1332	C45G3.1_WBcoding_3p_-_-1332	NA	NA	NA	NA	NA	NA	NA	NA	NA	NA	NA	NA	C45G3.1_AGmRNA_3p_-_-1338	NA	NA	NA	NA
I 9225764	I	9223439	9226229	.	0	.	2.34535	23.6776	22.704	9225764	CDS	C45G3.1_WBcoding_3p_-_-3945	C45G3.1_WBcoding_3p_-_-3945	NA	NA	NA	NA	NA	NA	NA	NA	NA	NA	NA	NA	C45G3.1_AGmRNA_3p_-_-3951	NA	NA	NA	NA
I 9232705	I	9226943	9236354	.	0	.	3.5593	61.2616	59.0028	9232705	CDS	C45G3.5_WBcoding_3p_+_+615	C45G3.5_WBcoding_3p_+_+615	VF36H2L.1_WBcoding_3p_-_-645	F36H2.1_WBcoding_3p_-_+1459	C45G3.3_WBcoding_3p_+_+4551	NA	NA	NA	NA	NA	NA	NA	NA	NA	NA	NA	NA	C45G3.5_AGmRNA_3p_+_+619	VF36H2L.1_AGmRNA_3p_-_-641	F36H2.1_AGmRNA_3p_-_+1462	C45G3.3_AGmRNA_3p_+_+4550	NA	NA	NA	NA
I 9238451	I	9236775	9242109	.	0	.	3.74002	68.0882	65.0877	9238451	AG1201	RIT1P.1574_AGmRNA_3p_+_+949	F36H2.1_WBcoding_3p_-_-4287	NA	NA	NA	NA	NA	NA	NA	NA	NA	NA	NA	NA	RIT1P.1574_AGmRNA_3p_+_+949	F36H2.1_AGmRNA_3p_-_-4284	NA	NA	NA	NA
I 9247954	I	9244667	9248849	.	0	.	3.18396	47.3557	45.8713	9247954	CDS	F36H2.2_WBcoding_3p_-_-1936	F36H2.2_WBcoding_3p_-_-1936	F36H2.1_WBcoding_3p_-_-13790	NA	NA	NA	NA	NA	NA	NA	NA	NA	NA	NA	NA	F36H2.2_AGmRNA_3p_-_-1962	F36H2.1_AGmRNA_3p_-_-13787	NA	NA	NA	NA
I 9272607	I	9271828	9273557	.	0	.	2.89203	37.5539	36.3406	9272607	CDS	F14B4.2_WBcoding_3p_-_-1171	F14B4.2_WBcoding_3p_-_-1171	NA	NA	NA	NA	NA	NA	NA	NA	NA	NA	NA	NA	F14B4.2_AGmRNA_3p_-_-1181	NA	NA	NA	NA
I 9285462	I	9281146	9286707	.	0	.	3.34356	58.274	56.2462	9285462	AG1201	F14B4.3_AGmRNA_3p_-_-4507	F14B4.3_WBcoding_3p_-_-4508	NA	NA	NA	NA	NA	NA	NA	NA	NA	NA	NA	NA	F14B4.3_AGmRNA_3p_-_-4507	NA	NA	NA	NA
I 9291435	I	9289899	9294369	.	0	.	2.88764	44.8235	43.4261	9291435	CDS	F26H9.1_WBcoding_3p_+_+1291	F26H9.1_WBcoding_3p_+_+1291	F26H9.2_WBcoding_3p_-_-1699	NA	NA	NA	NA	NA	NA	NA	NA	NA	NA	NA	NA	F26H9.2_AGmRNA_3p_-_-1698	NA	NA	NA	NA
I 9306166	I	9305530	9306815	.	0	.	3.12836	45.3303	43.9125	9306166	CDS	F26H9.4_WBcoding_3p_-_-424	F26H9.4_WBcoding_3p_-_-424	NA	NA	NA	NA	NA	NA	NA	NA	NA	NA	NA	NA	F26H9.4_AGmRNA_3p_-_-427	NA	NA	NA	NA
I 9309313	I	9308267	9313828	.	0	.	3.69832	66.9334	64.0732	9309313	CDS	F26H9.6_WBcoding_3p_+_-900	F26H9.6_WBcoding_3p_+_-900	F26H9.5_WBcoding_3p_-_+3323	F26H9.7_WBcoding_3p_+_-3960	NA	NA	NA	NA	NA	NA	NA	NA	NA	NA	NA	NA	F26H9.6_AGmRNA_3p_+_-1006	RIT1M.1828_AGncRNA_3p_-_-1831	F26H9.5_AGmRNA_3p_-_+3314	F26H9.7_AGmRNA_3p_+_-3327	NA	NA	NA	NA
I 9336982	I	9335774	9337594	.	0	.	3.04377	45.3869	43.9685	9336982	CDS	C12C8.3_WBcoding_3p_-_-1218	C12C8.3_WBcoding_3p_-_-1218	NA	NA	NA	NA	NA	NA	NA	NA	NA	NA	NA	NA	C12C8.3_AGmRNA_3p_-_-2185	NA	NA	NA	NA
I 9338624	I	9337734	9339193	.	0	.	2.93374	38.9713	37.7272	9338624	CDS	C12C8.3_WBcoding_3p_-_-2860	C12C8.3_WBcoding_3p_-_-2860	NA	NA	NA	NA	NA	NA	NA	NA	NA	NA	NA	NA	C12C8.3_AGmRNA_3p_-_-3827	NA	NA	NA	NA
I 9341546	I	9339958	9342154	.	0	.	3.33688	53.0857	51.3473	9341546	CDS	C12C8.3_WBcoding_3p_-_-5782	C12C8.3_WBcoding_3p_-_-5782	NA	NA	NA	NA	NA	NA	NA	NA	NA	NA	NA	NA	C12C8.3_AGmRNA_3p_-_-6749	NA	NA	NA	NA
I 9353557	I	9353425	9353820	.	0	.	2.05795	14.3587	13.5078	9353557	AG1201	M04C9.3_AGmRNA_3p_-_-680	M04C9.3_WBcoding_3p_-_-684	NA	NA	NA	NA	NA	NA	NA	NA	NA	NA	NA	NA	M04C9.3_AGmRNA_3p_-_-680	NA	NA	NA	NA
I 9366958	I	9364467	9372452	.	0	.	3.75392	68.6681	65.5936	9366958	ncRNA	frag385_LUncRNA_3p_+_+341	F16A11.3_WBcoding_3p_-_-2791	NA	NA	NA	NA	frag385_LUncRNA_3p_+_+341	NA	NA	NA	NA	NA	NA	NA	NA	M04C9.5_AGmRNA_3p_+_+1321	F16A11.3_AGmRNA_3p_-_-2189	RIT1P.1936_AGncRNA_3p_+_-5221	NA	NA	NA	NA
I 9379998	I	9379281	9381075	.	0	.	2.31022	23.2532	22.2852	9379998	ncRNA	F16A11.4a_WBmiRNA_3p_-_-19	F16A11.3_WBcoding_3p_-_-15831	NA	NA	NA	NA	F16A11.4a_WBmiRNA_3p_-_-19	F16A11.4_WBmiRNA_3p_-_-79	frag386_LUncRNA_3p_+_-87	frag387_LUncRNA_3p_+_-491	NA	NA	NA	NA	NA	NA	NA	NA	RIT1P.1382_AGmRNA_3p_+_-2749	F16A11.3_AGmRNA_3p_-_-15229	NA	NA	NA	NA
I 9388973	I	9387548	9389768	.	0	.	3.08665	43.8321	42.4592	9388973	AG1201	RIT1P.948_AGncRNA_3p_+_-196	F16A11.3_WBcoding_3p_-_-24806	NA	NA	NA	NA	NA	NA	NA	NA	NA	NA	NA	NA	RIT1P.948_AGncRNA_3p_+_-196	F16A11.3_AGmRNA_3p_-_-24204	NA	NA	NA	NA
I 9389922	I	9389856	9390013	.	0	.	1.70119	7.77112	7.01425	9389922	AG1201	F16A11.3_AGmRNA_3p_-_-25153	F16A11.3_WBcoding_3p_-_-25755	NA	NA	NA	NA	NA	NA	NA	NA	NA	NA	NA	NA	F16A11.3_AGmRNA_3p_-_-25153	NA	NA	NA	NA
I 9391385	I	9390804	9393100	.	0	.	3.42029	55.7656	53.8842	9391385	CDS	F16A11.2_WBcoding_3p_-_-558	F16A11.2_WBcoding_3p_-_-558	NA	NA	NA	NA	NA	NA	NA	NA	NA	NA	NA	NA	F16A11.2_AGmRNA_3p_-_-563	NA	NA	NA	NA
I 9396155	I	9394156	9398451	.	0	.	3.56547	63.1647	60.746	9396155	CDS	F16A11.1_WBcoding_3p_-_-2218	F16A11.1_WBcoding_3p_-_-2218	NA	NA	NA	NA	NA	NA	NA	NA	NA	NA	NA	NA	F16A11.1_AGmRNA_3p_-_-2385	NA	NA	NA	NA
I 9416289	I	9414835	9417132	.	0	.	3.07485	45.2428	43.8351	9416289	CDS	C17E4.20_WBcoding_3p_+_-406	C17E4.20_WBcoding_3p_+_-406	C17E4.3_WBcoding_3p_-_+407	NA	NA	NA	NA	NA	NA	NA	NA	NA	NA	NA	NA	C17E4.2_AGmRNA_3p_+_-426	C17E4.3_AGmRNA_3p_-_+501	RIT1P.1296_AGncRNA_3p_+_-971	NA	NA	NA	NA
I 9421414	I	9419494	9422109	.	0	.	3.69832	66.9334	64.0732	9421414	AG1201	C17E4.5_AGmRNA_3p_-_-175	C17E4.5_WBcoding_3p_-_-515	C17E4.4_WBcoding_3p_+_+1423	C17E4.11_WBcoding_3p_-_-1448	NA	NA	NA	NA	NA	NA	NA	NA	NA	NA	NA	NA	C17E4.5_AGmRNA_3p_-_-175	C17E4.4_AGmRNA_3p_+_+1423	C17E4.11_AGmRNA_3p_-_-1446	NA	NA	NA	NA
I 9422929	I	9422453	9424703	.	0	.	2.86389	42.1999	40.8766	9422929	CDS	C17E4.6_WBcoding_3p_+_-8176	C17E4.6_WBcoding_3p_+_-8176	NA	NA	NA	NA	NA	NA	NA	NA	NA	NA	NA	NA	C17E4.9_AGmRNA_3p_+_-10907	NA	NA	NA	NA
I 9430384	I	9430188	9430498	.	0	.	1.49889	4.82732	4.11606	9430384	CDS	C17E4.6_WBcoding_3p_+_-721	C17E4.6_WBcoding_3p_+_-721	NA	NA	NA	NA	NA	NA	NA	NA	NA	NA	NA	NA	C17E4.9_AGmRNA_3p_+_-3452	NA	NA	NA	NA
I 9431756	I	9431185	9432968	.	0	.	3.36468	53.6179	51.8525	9431756	CDS	C17E4.9_WBcoding_3p_+_-2048	C17E4.9_WBcoding_3p_+_-2048	NA	NA	NA	NA	NA	NA	NA	NA	21ur-14084_WB21uRNA_3p_-_-20	NA	NA	NA	NA	C17E4.9_AGmRNA_3p_+_-2080	NA	NA	NA	NA
I 9433151	I	9433047	9433204	.	0	.	1.72432	7.77566	7.01605	9433151	CDS	C17E4.9_WBcoding_3p_+_-653	C17E4.9_WBcoding_3p_+_-653	NA	NA	NA	NA	NA	NA	NA	NA	NA	NA	NA	NA	C17E4.9_AGmRNA_3p_+_-685	NA	NA	NA	NA
I 9436506	I	9435186	9437705	.	0	.	3.39643	55.4847	53.6294	9436506	ncRNA	frag393_LUncRNA_3p_-_-1355	C17E4.10_WBcoding_3p_+_-4516	NA	NA	NA	NA	frag393_LUncRNA_3p_-_-1355	NA	NA	NA	NA	NA	NA	NA	NA	C17E4.10_AGmRNA_3p_+_-4401	NA	NA	NA	NA
I 9438771	I	9437840	9439143	.	0	.	2.86023	36.9113	35.7148	9438771	AG1201	C17E4.10_AGmRNA_3p_+_-2136	C17E4.10_WBcoding_3p_+_-2251	NA	NA	NA	NA	NA	NA	NA	NA	NA	NA	NA	NA	C17E4.10_AGmRNA_3p_+_-2136	NA	NA	NA	NA
I 9440586	I	9440489	9440901	.	0	.	1.79382	9.05863	8.28081	9440586	AG1201	C17E4.10_AGmRNA_3p_+_-321	C17E4.10_WBcoding_3p_+_-436	NA	NA	NA	NA	NA	NA	NA	NA	NA	NA	NA	NA	C17E4.10_AGmRNA_3p_+_-321	NA	NA	NA	NA
I 9442171	I	9441736	9442396	.	0	.	2.01393	14.7025	13.8474	9442171	CDS	F46A9.6_WBcoding_3p_-_-1164	F46A9.6_WBcoding_3p_-_-1164	NA	NA	NA	NA	NA	NA	NA	NA	NA	NA	NA	NA	F46A9.6_AGmRNA_3p_-_-1221	NA	NA	NA	NA
I 9443258	I	9442880	9444314	.	0	.	2.73912	32.5249	31.4071	9443258	AG1201	RIT1P.1728_AGmRNA_3p_+_-2032	F46A9.6_WBcoding_3p_-_-2251	NA	NA	NA	NA	NA	NA	NA	NA	NA	NA	NA	NA	RIT1P.1728_AGmRNA_3p_+_-2032	F46A9.6_AGmRNA_3p_-_-2308	NA	NA	NA	NA
I 9471989	I	9471480	9472943	.	0	.	3.5037	59.0417	56.9512	9471989	CDS	F30A10.1_WBcoding_3p_-_+645	F30A10.1_WBcoding_3p_-_+645	F46A9.5_WBcoding_3p_+_-645	NA	NA	NA	NA	NA	NA	NA	NA	NA	NA	NA	NA	F30A10.1_AGmRNA_3p_-_+645	F46A9.5_AGmRNA_3p_+_-666	NA	NA	NA	NA
I 9486978	I	9486071	9488176	.	0	.	3.34356	58.274	56.2462	9486978	AG1201	F30A10.5_AGmRNA_3p_-_-344	F30A10.5_WBcoding_3p_-_-346	F30A10.4_WBcoding_3p_+_+446	NA	NA	NA	NA	NA	NA	NA	NA	NA	NA	NA	NA	F30A10.5_AGmRNA_3p_-_-344	F30A10.4_AGmRNA_3p_+_+446	NA	NA	NA	NA
I 9489671	I	9488409	9490981	.	0	.	3.62881	64.076	61.5618	9489671	CDS	F30A10.6_WBcoding_3p_+_-2944	F30A10.6_WBcoding_3p_+_-2944	NA	NA	NA	NA	NA	NA	NA	NA	NA	NA	NA	NA	F30A10.6_AGmRNA_3p_+_-2995	NA	NA	NA	NA
I 9493696	I	9491189	9495065	.	0	.	3.65557	65.1906	62.5842	9493696	AG1201	F30A10.6_AGmRNA_3p_+_+1030	F30A10.3_WBcoding_3p_-_-1074	F30A10.6_WBcoding_3p_+_+1081	NA	NA	NA	NA	NA	NA	NA	NA	NA	NA	NA	NA	F30A10.6_AGmRNA_3p_+_+1030	F30A10.3_AGmRNA_3p_-_-1123	NA	NA	NA	NA
I 9497856	I	9497749	9497943	.	0	.	1.70007	7.57461	6.81843	9497856	ncRNA	F30A10.7_WBte_3p_+_-2231	NA	NA	NA	NA	F30A10.7_WBte_3p_+_-2231	NA	NA	NA	NA	NA	NA	NA	NA	NA	NA	NA	NA
I 9499713	I	9498774	9499965	.	0	.	2.28037	19.5228	18.6017	9499713	ncRNA	F30A10.7_WBte_3p_+_-374	NA	NA	NA	NA	F30A10.7_WBte_3p_+_-374	NA	NA	NA	NA	NA	NA	NA	NA	NA	NA	NA	NA
I 9501065	I	9500812	9501399	.	0	.	2.14136	16.347	15.4706	9501065	ncRNA	F30A10.16_WBsnoRNA_3p_-_-449	F30A10.8_WBcoding_3p_+_-4091	NA	NA	NA	NA	F30A10.16_WBsnoRNA_3p_-_-449	NA	NA	NA	NA	NA	NA	NA	NA	F30A10.8_AGmRNA_3p_+_-4091	NA	NA	NA	NA
I 9503900	I	9501802	9505821	.	0	.	3.5454	60.704	58.4894	9503900	CDS	F30A10.9_WBcoding_3p_-_+658	F30A10.9_WBcoding_3p_-_+658	F30A10.8_WBcoding_3p_+_-1256	NA	NA	NA	NA	NA	NA	NA	NA	NA	NA	NA	NA	F30A10.9_AGmRNA_3p_-_+925	F30A10.8_AGmRNA_3p_+_-1256	RIT1M.1703_AGncRNA_3p_-_-2100	NA	NA	NA	NA
I 9508582	I	9506445	9512122	.	0	.	3.78172	69.833	66.6065	9508582	AG1201	F30A10.10_AGmRNA_3p_+_-2553	F30A10.10_WBcoding_3p_+_-2595	C41G7.1_WBcoding_3p_-_+2600	NA	NA	NA	NA	NA	NA	NA	NA	NA	NA	NA	NA	F30A10.10_AGmRNA_3p_+_-2553	C41G7.1_AGmRNA_3p_-_+2587	RIT1P.88_AGncRNA_3p_+_-3508	NA	NA	NA	NA
I 9513120	I	9512519	9515926	.	0	.	3.84181	72.5602	68.9679	9513120	AG1201	C41G7.2_AGmRNA_3p_+_-1509	C41G7.2_WBcoding_3p_+_-1627	C41G7.9_WBcoding_3p_-_+1873	NA	NA	NA	NA	NA	NA	NA	NA	NA	NA	NA	NA	C41G7.2_AGmRNA_3p_+_-1509	C41G7.9_AGmRNA_3p_-_+1820	NA	NA	NA	NA
I 9580289	I	9578610	9581216	.	0	.	3.10212	48.0553	46.55	9580289	AG1201	F42H11.2_AGmRNA_3p_-_-1771	F42H11.2_WBcoding_3p_-_-1773	NA	NA	NA	NA	NA	NA	NA	NA	NA	NA	NA	NA	F42H11.2_AGmRNA_3p_-_-1771	NA	NA	NA	NA
I 9586733	I	9585636	9587899	.	0	.	2.85018	39.9409	38.6674	9586733	AG1201	K07A1.2_AGmRNA_3p_+_-393	K07A1.3_WBcoding_3p_-_+459	K07A1.2_WBcoding_3p_+_-465	NA	NA	NA	NA	NA	NA	NA	NA	NA	NA	NA	NA	K07A1.2_AGmRNA_3p_+_-393	K07A1.3_AGmRNA_3p_-_+404	NA	NA	NA	NA
I 9611028	I	9608280	9619867	.	0	.	3.74002	68.0882	65.0877	9611028	AG1201	K07A1.9_AGmRNA_3p_-_+779	K07A1.9_WBcoding_3p_-_+781	K07A1.8_WBcoding_3p_-_-1534	K07A1.16_WBcoding_3p_+_+2099	K07A1.15_WBcoding_3p_-_-2110	K07A1.10_WBcoding_3p_-_+4160	K07A1.11_WBcoding_3p_-_+5472	K07A1.12_WBcoding_3p_-_+7165	NA	NA	NA	NA	NA	NA	NA	NA	NA	NA	NA	NA	K07A1.9_AGmRNA_3p_-_+779	RIT1P.840_AGncRNA_3p_+_-1617	K07A1.8_AGmRNA_3p_-_-1997	K07A1.16_AGmRNA_3p_+_+2110	K07A1.10_AGmRNA_3p_-_+4151	K07A1.11_AGmRNA_3p_-_+5472	K07A1.12_AGmRNA_3p_-_+7148	NA	NA	NA	NA
I 9625588	I	9620092	9625987	.	0	.	3.48762	64.7668	62.1937	9625588	CDS	T05F1.3_WBcoding_3p_-_-540	T05F1.3_WBcoding_3p_-_-540	T05F1.2_WBcoding_3p_+_+871	T05F1.1_WBcoding_3p_+_+3224	NA	NA	NA	NA	NA	NA	NA	NA	NA	NA	NA	NA	T05F1.2_AGmRNA_3p_+_+572	T05F1.3_AGmRNA_3p_-_-872	T05F1.1_AGmRNA_3p_+_+3228	NA	NA	NA	NA
I 9627821	I	9626173	9630879	.	0	.	3.4651	66.4094	63.6511	9627821	CDS	T05F1.6_WBcoding_3p_+_-3018	T05F1.6_WBcoding_3p_+_-3018	NA	NA	NA	NA	NA	NA	NA	NA	NA	NA	NA	NA	T05F1.6_AGmRNA_3p_+_-3022	NA	NA	NA	NA
I 9631996	I	9631259	9632329	.	0	.	3.29424	51.4799	49.8426	9631996	AG1201	T05F1.4_AGmRNA_3p_+_-410	T05F1.4_WBcoding_3p_+_-729	NA	NA	NA	NA	NA	NA	NA	NA	NA	NA	NA	NA	T05F1.4_AGmRNA_3p_+_-410	NA	NA	NA	NA
I 9651616	I	9650809	9652505	.	0	.	3.12836	45.3303	43.9125	9651616	CDS	T05F1.13_WBcoding_3p_+_-1189	T05F1.13_WBcoding_3p_+_-1189	NA	NA	NA	NA	NA	NA	NA	NA	NA	NA	NA	NA	T05F1.13_AGmRNA_3p_+_-1189	NA	NA	NA	NA
I 9653743	I	9653388	9653783	.	0	.	1.66778	6.97118	6.2253	9653743	CDS	T05F1.11_WBcoding_3p_+_-2548	T05F1.11_WBcoding_3p_+_-2548	NA	NA	NA	NA	NA	NA	NA	NA	NA	NA	NA	NA	T05F1.11_AGmRNA_3p_+_-2548	NA	NA	NA	NA
I 9655544	I	9655093	9656109	.	0	.	2.08575	15.0096	14.1504	9655544	CDS	T05F1.11_WBcoding_3p_+_-747	T05F1.11_WBcoding_3p_+_-747	NA	NA	NA	NA	T05F1.12_WBte_3p_+_-1347	NA	NA	NA	NA	NA	NA	NA	NA	T05F1.11_AGmRNA_3p_+_-747	NA	NA	NA	NA
I 9661034	I	9659847	9665067	.	0	.	3.80974	73.4718	69.6941	9661034	AG1201	C03D6.5_AGmRNA_3p_+_+866	C03D6.4_WBcoding_3p_-_-868	C03D6.5_WBcoding_3p_+_+970	NA	NA	NA	NA	NA	NA	NA	NA	NA	NA	NA	NA	C03D6.5_AGmRNA_3p_+_+866	C03D6.4_AGmRNA_3p_-_-963	NA	NA	NA	NA
I 9666564	I	9665231	9668122	.	0	.	3.28548	55.0805	53.2489	9666564	AG1201	C03D6.1_AGmRNA_3p_-_+823	C03D6.3_WBcoding_3p_+_-2091	NA	NA	NA	NA	NA	NA	NA	NA	NA	NA	NA	NA	C03D6.1_AGmRNA_3p_-_+823	C03D6.3_AGmRNA_3p_+_-2075	NA	NA	NA	NA
I 9668383	I	9668229	9668912	.	0	.	2.62791	29.0395	27.9788	9668383	CDS	C03D6.1_WBcoding_3p_-_+238	C03D6.1_WBcoding_3p_-_+238	C03D6.3_WBcoding_3p_+_-272	NA	NA	NA	NA	NA	NA	NA	NA	NA	NA	NA	NA	C03D6.3_AGmRNA_3p_+_-256	C03D6.1_AGmRNA_3p_-_-996	NA	NA	NA	NA
I 9669635	I	9669319	9670741	.	0	.	3.7505	68.8599	65.7707	9669635	CDS	C03D6.8_WBcoding_3p_+_-497	C03D6.8_WBcoding_3p_+_-497	C03D6.1_WBcoding_3p_-_-1014	NA	NA	NA	NA	NA	NA	NA	NA	NA	NA	NA	NA	C03D6.8_AGmRNA_3p_+_-1108	C03D6.1_AGmRNA_3p_-_-2248	NA	NA	NA	NA
I 9688020	I	9687817	9688481	.	0	.	1.98861	14.0808	13.2339	9688020	AG1201	C04F12.3_AGmRNA_3p_+_-618	C04F12.3_WBcoding_3p_+_-619	NA	NA	NA	NA	NA	NA	NA	NA	NA	NA	NA	NA	C04F12.3_AGmRNA_3p_+_-618	NA	NA	NA	NA
I 9689785	I	9689086	9690900	.	0	.	3.40589	62.0554	59.7365	9689785	AG1201	C04F12.5_AGmRNA_3p_-_+285	C04F12.5_WBcoding_3p_-_+304	C04F12.4_WBcoding_3p_+_-333	NA	NA	NA	NA	NA	NA	NA	NA	NA	NA	NA	NA	C04F12.5_AGmRNA_3p_-_+285	C04F12.4_AGmRNA_3p_+_-306	NA	NA	NA	NA
I 9698212	I	9698149	9698332	.	0	.	1.5992	5.69021	4.9625	9698212	CDS	C04F12.8_WBcoding_3p_-_-627	C04F12.8_WBcoding_3p_-_-627	NA	NA	NA	NA	NA	NA	NA	NA	NA	NA	NA	NA	C04F12.8_AGmRNA_3p_-_-1002	NA	NA	NA	NA
I 9711410	I	9711104	9720909	.	0	.	3.5176	59.5941	57.464	9711410	AG1201	C04F12.10_AGmRNA_3p_-_-350	C04F12.10_WBcoding_3p_-_-352	C16C2.4_WBcoding_3p_-_+1404	C16C2.3_WBcoding_3p_-_+3903	NA	NA	NA	NA	NA	NA	NA	NA	NA	NA	NA	NA	C04F12.10_AGmRNA_3p_-_-350	C16C2.4_AGmRNA_3p_-_+1406	C16C2.3_AGmRNA_3p_-_+4197	RIT1P.1929_AGncRNA_3p_+_-7060	NA	NA	NA	NA
I 9724674	I	9722803	9725201	.	0	.	2.96076	44.8274	43.4261	9724674	CDS	C16C2.2_WBcoding_3p_+_-928	C16C2.2_WBcoding_3p_+_-928	C16C2.3_WBcoding_3p_-_-9361	NA	NA	NA	NA	NA	NA	NA	NA	NA	NA	NA	NA	C16C2.2_AGmRNA_3p_+_-1487	C16C2.3_AGmRNA_3p_-_-9067	NA	NA	NA	NA
I 9742473	I	9740527	9743842	.	0	.	3.5176	59.5941	57.464	9742473	AG1201	RIT1M.818_AGncRNA_3p_-_-1138	K02A11.1_WBcoding_3p_+_-1640	NA	NA	NA	NA	NA	NA	NA	NA	NA	NA	NA	NA	RIT1M.818_AGncRNA_3p_-_-1138	K02A11.1_AGmRNA_3p_+_-1758	NA	NA	NA	NA
I 9746949	I	9746243	9747442	.	0	.	2.28037	19.5228	18.6017	9746949	AG1201	K02A11.3_AGmRNA_3p_-_-967	K02A11.3_WBcoding_3p_-_-991	NA	NA	NA	NA	NA	NA	NA	NA	NA	NA	NA	NA	K02A11.3_AGmRNA_3p_-_-967	NA	NA	NA	NA
I 9756360	I	9753892	9757205	.	0	.	3.29518	51.5001	49.8502	9756360	AG1201	F26E4.1_AGmRNA_3p_+_-1496	F26E4.1_WBcoding_3p_+_-1529	NA	NA	NA	NA	NA	NA	NA	NA	NA	NA	NA	NA	F26E4.1_AGmRNA_3p_+_-1496	NA	NA	NA	NA
I 9772349	I	9770488	9774238	.	0	.	3.71264	67.7388	64.7909	9772349	CDS	F26E4.4_WBcoding_3p_-_-1295	F26E4.4_WBcoding_3p_-_-1295	F26E4.6_WBcoding_3p_+_-1658	F26E4.5_WBcoding_3p_-_-3474	F26E4.7_WBcoding_3p_+_-7183	NA	NA	NA	NA	frag435_LUncRNA_3p_-_+1713	NA	NA	NA	NA	NA	NA	NA	NA	F26E4.4_AGmRNA_3p_-_-1297	F26E4.6_AGmRNA_3p_+_-1654	F26E4.5_AGmRNA_3p_-_-3527	NA	NA	NA	NA
I 9775599	I	9775154	9776057	.	0	.	1.83553	9.86931	9.08019	9775599	CDS	F26E4.7_WBcoding_3p_+_-3933	F26E4.7_WBcoding_3p_+_-3933	NA	NA	NA	NA	NA	NA	NA	NA	NA	NA	NA	NA	F26E4.7_AGmRNA_3p_+_-4104	NA	NA	NA	NA
I 9776259	I	9776162	9776418	.	0	.	1.79382	9.05863	8.28081	9776259	CDS	F26E4.7_WBcoding_3p_+_-3273	F26E4.7_WBcoding_3p_+_-3273	NA	NA	NA	NA	NA	NA	NA	NA	NA	NA	NA	NA	F26E4.7_AGmRNA_3p_+_-3444	NA	NA	NA	NA
I 9777700	I	9777578	9778002	.	0	.	1.96064	12.1755	11.3527	9777700	CDS	F26E4.7_WBcoding_3p_+_-1832	F26E4.7_WBcoding_3p_+_-1832	NA	NA	NA	NA	NA	NA	NA	NA	21ur-14261_WB21uRNA_3p_-_+117	NA	NA	NA	NA	F26E4.7_AGmRNA_3p_+_-2003	NA	NA	NA	NA
I 9778436	I	9778325	9779127	.	0	.	2.01625	13.4046	12.5659	9778436	CDS	F26E4.7_WBcoding_3p_+_-1096	F26E4.7_WBcoding_3p_+_-1096	NA	NA	NA	NA	NA	NA	NA	NA	NA	NA	NA	NA	F26E4.7_AGmRNA_3p_+_-1267	NA	NA	NA	NA
I 9786956	I	9780894	9787499	.	0	.	3.51261	65.8675	63.174	9786956	AG1201	F26E4.8_AGmRNA_3p_-_-1139	F26E4.8_WBcoding_3p_-_-1187	F26E4.12_WBcoding_3p_+_+5549	F26E4.10_WBcoding_3p_-_-5607	NA	NA	NA	NA	frag436_LUncRNA_3p_+_+2856	NA	NA	NA	NA	NA	NA	NA	NA	F26E4.8_AGmRNA_3p_-_-1139	F26E4.9_AGmRNA_3p_+_-2969	F26E4.10_AGmRNA_3p_-_-5563	F26E4.12_AGmRNA_3p_+_+5589	NA	NA	NA	NA
I 9789090	I	9788886	9790002	.	0	.	3.74243	68.678	65.6022	9789090	ncRNA	frag437_LUncRNA_3p_+_-388	F26E4.9_WBcoding_3p_+_-866	NA	NA	NA	NA	frag437_LUncRNA_3p_+_-388	NA	NA	NA	NA	NA	NA	NA	NA	F26E4.9_AGmRNA_3p_+_-835	NA	NA	NA	NA
I 9795278	I	9793426	9796652	.	0	.	3.57902	63.7251	61.2519	9795278	CDS	F26E4.11_WBcoding_3p_+_-1390	F26E4.11_WBcoding_3p_+_-1390	NA	NA	NA	NA	NA	NA	NA	NA	NA	NA	NA	NA	F26E4.11_AGmRNA_3p_+_-1890	NA	NA	NA	NA
I 9844058	I	9843429	9844655	.	0	.	2.15465	16.6783	15.8008	9844058	CDS	Y67A6A.2_WBcoding_3p_+_-743	Y67A6A.2_WBcoding_3p_+_-743	NA	NA	NA	NA	NA	NA	NA	NA	NA	NA	NA	NA	Y67A6A.2_AGmRNA_3p_+_-762	NA	NA	NA	NA
I 9851266	I	9850783	9851767	.	0	.	3.24551	49.762	48.1944	9851266	CDS	K10C3.2_WBcoding_3p_-_-1255	K10C3.2_WBcoding_3p_-_-1255	NA	NA	NA	NA	NA	NA	NA	NA	NA	NA	NA	NA	K10C3.2_AGmRNA_3p_-_-1270	NA	NA	NA	NA
I 9861049	I	9860311	9862428	.	0	.	3.18682	50.3886	48.7972	9861049	AG1201	RIT1M.1506_AGncRNA_3p_-_+900	K10C3.4_WBcoding_3p_+_-1345	NA	NA	NA	NA	NA	NA	NA	NA	NA	NA	NA	NA	RIT1M.1506_AGncRNA_3p_-_+900	gK10C3.4b_AGmRNA_3p_+_-1330	K10C3.4_AGmRNA_3p_+_-2433	NA	NA	NA	NA
I 9864554	I	9863576	9867969	.	0	.	2.67745	37.965	36.7483	9864554	CDS	K10C3.5_WBcoding_3p_+_-4537	K10C3.5_WBcoding_3p_+_-4537	NA	NA	NA	NA	NA	NA	NA	NA	NA	NA	NA	NA	K10C3.5_AGmRNA_3p_+_-6125	NA	NA	NA	NA
I 9868779	I	9868301	9868920	.	0	.	2.15971	18.6502	17.7426	9868779	CDS	K10C3.5_WBcoding_3p_+_-312	K10C3.5_WBcoding_3p_+_-312	NA	NA	NA	NA	NA	NA	NA	NA	NA	NA	NA	NA	K10C3.5_AGmRNA_3p_+_-1900	K10C3.6_AGmRNA_3p_+_-5941	NA	NA	NA	NA
I 9873001	I	9871713	9874465	.	0	.	3.40901	57.6662	55.679	9873001	CDS	K10C3.6_WBcoding_3p_+_-1666	K10C3.6_WBcoding_3p_+_-1666	NA	NA	NA	NA	NA	NA	NA	NA	NA	NA	NA	NA	K10C3.6_AGmRNA_3p_+_-1719	NA	NA	NA	NA
I 9880346	I	9879249	9881222	.	0	.	2.43403	23.9994	23.0206	9880346	CDS	T23H4.2_WBcoding_3p_-_-1166	T23H4.2_WBcoding_3p_-_-1166	NA	NA	NA	NA	NA	NA	NA	NA	NA	NA	NA	NA	T23H4.2_AGmRNA_3p_-_-1205	NA	NA	NA	NA
I 9894467	I	9894324	9894591	.	0	.	2.19696	17.7304	16.8361	9894467	ncRNA	frag448_LUncRNA_3p_+_-343	F52F12.2_WBcoding_3p_-_-778	NA	NA	NA	NA	frag448_LUncRNA_3p_+_-343	NA	NA	NA	NA	NA	NA	NA	NA	F52F12.2_AGmRNA_3p_-_-827	NA	NA	NA	NA
I 9894879	I	9894806	9895077	.	0	.	1.82163	9.59574	8.81043	9894879	ncRNA	frag448_LUncRNA_3p_+_+69	F52F12.2_WBcoding_3p_-_-1190	NA	NA	NA	NA	frag448_LUncRNA_3p_+_+69	frag449_LUncRNA_3p_+_-225	NA	NA	NA	NA	NA	NA	NA	NA	F52F12.2_AGmRNA_3p_-_-1239	NA	NA	NA	NA
I 9895502	I	9895421	9895677	.	0	.	1.6782	7.45472	6.7017	9895502	AG1201	F52F12.3_AGmRNA_3p_-_+114	F52F12.2_WBcoding_3p_-_-1813	NA	NA	NA	NA	NA	NA	NA	NA	NA	NA	NA	NA	F52F12.3_AGmRNA_3p_-_+114	F52F12.2_AGmRNA_3p_-_-1862	NA	NA	NA	NA
I 9896052	I	9895794	9896198	.	0	.	2.12746	16.0083	15.1362	9896052	CDS	F52F12.3_WBcoding_3p_-_-369	F52F12.3_WBcoding_3p_-_-369	NA	NA	NA	NA	NA	NA	NA	NA	NA	NA	NA	NA	F52F12.3_AGmRNA_3p_-_-436	NA	NA	NA	NA
I 9896898	I	9896510	9897152	.	0	.	2.51557	27.9379	26.9005	9896898	CDS	F52F12.3_WBcoding_3p_-_-1215	F52F12.3_WBcoding_3p_-_-1215	NA	NA	NA	NA	NA	NA	NA	NA	NA	NA	NA	NA	F52F12.3_AGmRNA_3p_-_-1282	NA	NA	NA	NA
I 9897850	I	9897290	9900467	.	0	.	3.35555	55.5223	53.6645	9897850	AG1201	RIT1P.1318_AGmRNA_3p_+_-950	F52F12.3_WBcoding_3p_-_-2167	NA	NA	NA	NA	NA	NA	NA	NA	NA	NA	NA	NA	RIT1P.1318_AGmRNA_3p_+_-950	F52F12.3_AGmRNA_3p_-_-2234	NA	NA	NA	NA
I 9933139	I	9929820	9934412	.	0	.	3.10296	48.4934	46.9695	9933139	ncRNA	Y106G6A.2b_WBnc_3p_-_-1153	Y106G6A.4_WBcoding_3p_+_+1268	Y106G6A.2_WBcoding_3p_-_-1282	F52F12.7_WBcoding_3p_+_+2255	NA	NA	NA	NA	Y106G6A.2b_WBnc_3p_-_-1153	NA	NA	NA	NA	NA	NA	NA	NA	Y106G6A.2_AGmRNA_3p_-_-1153	Y106G6A.4_AGmRNA_3p_+_+1310	RIT1P.1753_AGncRNA_3p_+_-1409	F52F12.7_AGmRNA_3p_+_+2250	NA	NA	NA	NA
I 9936638	I	9934645	9938349	.	0	.	3.46199	57.3956	55.4154	9936638	CDS	Y106G6A.1_WBcoding_3p_-_-522	Y106G6A.1_WBcoding_3p_-_-522	Y106G6A.5_WBcoding_3p_-_-2015	NA	NA	NA	NA	NA	NA	NA	NA	NA	NA	NA	NA	RIT1P.1503_AGncRNA_3p_+_+522	Y106G6A.1_AGmRNA_3p_-_-523	Y106G6A.5_AGmRNA_3p_-_-2019	NA	NA	NA	NA
I 9948100	I	9947822	9948501	.	0	.	2.28127	20.6628	19.7269	9948100	AG1201	T24D1.1_AGmRNA_3p_+_-4630	T24D1.1_WBcoding_3p_+_-5241	NA	NA	NA	NA	NA	NA	NA	NA	NA	NA	NA	NA	T24D1.1_AGmRNA_3p_+_-4630	NA	NA	NA	NA
I 9954666	I	9948738	9955934	.	0	.	3.85123	72.7739	69.1124	9954666	AG1201	T24D1.2_AGmRNA_3p_-_-1267	T24D1.2_WBcoding_3p_-_-1269	T24D1.1_WBcoding_3p_+_+1325	NA	NA	NA	NA	NA	NA	NA	NA	NA	NA	NA	NA	T24D1.2_AGmRNA_3p_-_-1267	T24D1.1_AGmRNA_3p_+_+1936	NA	NA	NA	NA
I 9959314	I	9959269	9959424	.	0	.	1.48799	4.2778	3.57405	9959314	AG1201	T24D1.3_AGmRNA_3p_-_-540	T24D1.3_WBcoding_3p_-_-543	NA	NA	NA	NA	NA	NA	NA	NA	NA	NA	NA	NA	T24D1.3_AGmRNA_3p_-_-540	NA	NA	NA	NA
I 9959719	I	9959540	9960093	.	0	.	1.86333	10.1462	9.35041	9959719	AG1201	T24D1.3_AGmRNA_3p_-_-945	T24D1.3_WBcoding_3p_-_-948	NA	NA	NA	NA	NA	NA	NA	NA	NA	NA	NA	NA	T24D1.3_AGmRNA_3p_-_-945	NA	NA	NA	NA
I 9961606	I	9960451	9962020	.	0	.	3.43419	56.3071	54.3941	9961606	AG1201	T24D1.4_AGmRNA_3p_-_-1186	T24D1.4_WBcoding_3p_-_-1246	NA	NA	NA	NA	NA	NA	NA	NA	NA	NA	NA	NA	T24D1.4_AGmRNA_3p_-_-1186	NA	NA	NA	NA
I 9965981	I	9965674	9966165	.	0	.	2.22477	18.4391	17.532	9965981	CDS	T23D8.1_WBcoding_3p_+_-3422	T23D8.1_WBcoding_3p_+_-3422	NA	NA	NA	NA	NA	NA	NA	NA	NA	NA	NA	NA	T23D8.1_AGmRNA_3p_+_-4045	NA	NA	NA	NA
I 9966855	I	9966607	9967228	.	0	.	2.32208	20.631	19.6953	9966855	CDS	T23D8.1_WBcoding_3p_+_-2548	T23D8.1_WBcoding_3p_+_-2548	NA	NA	NA	NA	NA	NA	NA	NA	NA	NA	NA	NA	T23D8.1_AGmRNA_3p_+_-3171	NA	NA	NA	NA
I 9967771	I	9967628	9968180	.	0	.	2.65571	29.8969	28.8224	9967771	CDS	T23D8.1_WBcoding_3p_+_-1632	T23D8.1_WBcoding_3p_+_-1632	NA	NA	NA	NA	NA	NA	NA	NA	NA	NA	NA	NA	T23D8.1_AGmRNA_3p_+_-2255	NA	NA	NA	NA
I 9968609	I	9968259	9969609	.	0	.	2.75302	32.9709	31.8454	9968609	CDS	T23D8.1_WBcoding_3p_+_-794	T23D8.1_WBcoding_3p_+_-794	T23D8.2_WBcoding_3p_-_+997	NA	NA	NA	NA	NA	NA	NA	NA	NA	NA	NA	NA	T23D8.1_AGmRNA_3p_+_-1417	NA	NA	NA	NA
I 9976873	I	9972736	9979789	.	0	.	3.86403	73.342	69.598	9976873	AG1201	RIT1P.1777_AGmRNA_3p_+_-236	T23D8.4_WBcoding_3p_-_-453	T23D8.3_WBcoding_3p_-_-3765	T23D8.2_WBcoding_3p_-_-7267	NA	NA	NA	NA	NA	NA	NA	NA	NA	NA	NA	NA	RIT1P.1777_AGmRNA_3p_+_-236	T23D8.4_AGmRNA_3p_-_-492	T23D8.3_AGmRNA_3p_-_-3305	T23D8.2_AGmRNA_3p_-_-6770	NA	NA	NA	NA
I 9981262	I	9980408	9983239	.	0	.	2.39315	23.5194	22.5465	9981262	CDS	T23D8.9_WBcoding_3p_-_-1106	T23D8.9_WBcoding_3p_-_-1106	NA	NA	NA	NA	NA	NA	NA	NA	NA	NA	NA	NA	T23D8.9_AGmRNA_3p_-_-1218	NA	NA	NA	NA
I 10028414	I	10026252	10030517	.	0	.	3.5176	59.5941	57.464	10028414	AG1201	F10G8.4_AGmRNA_3p_+_-1482	F10G8.3_WBcoding_3p_+_-1635	F10G8.7_WBcoding_3p_+_-18335	NA	NA	NA	NA	NA	NA	NA	NA	NA	NA	NA	NA	F10G8.4_AGmRNA_3p_+_-1482	RIT1M.1670_AGncRNA_3p_-_-3467	F10G8.7_AGmRNA_3p_+_-17838	NA	NA	NA	NA
I 10031497	I	10031440	10031666	.	0	.	1.61311	5.90725	5.17602	10031497	AG1201	F10G8.7_AGmRNA_3p_+_-14755	F10G8.7_WBcoding_3p_+_-15252	NA	NA	NA	NA	NA	NA	NA	NA	NA	NA	NA	NA	F10G8.7_AGmRNA_3p_+_-14755	NA	NA	NA	NA
I 10034458	I	10033777	10034831	.	0	.	2.92672	41.049	39.7516	10034458	CDS	F10G8.5_WBcoding_3p_-_-926	F10G8.5_WBcoding_3p_-_-926	F10G8.7_WBcoding_3p_+_-12291	NA	NA	NA	NA	NA	NA	NA	NA	NA	NA	NA	NA	F10G8.5_AGmRNA_3p_-_-1186	F10G8.7_AGmRNA_3p_+_-11794	NA	NA	NA	NA
I 10042996	I	10042746	10043094	.	0	.	2.00234	13.0927	12.258	10042996	AG1201	F10G8.7_AGmRNA_3p_+_-3256	F10G8.7_WBcoding_3p_+_-3753	NA	NA	NA	NA	NA	NA	NA	NA	NA	NA	NA	NA	F10G8.7_AGmRNA_3p_+_-3256	NA	NA	NA	NA
I 10046820	I	10046419	10048644	.	0	.	3.78172	69.833	66.6065	10046820	CDS	F10G8.7_WBcoding_3p_+_+71	F10G8.7_WBcoding_3p_+_+71	F10G8.6_WBcoding_3p_+_-1197	F10G8.9_WBcoding_3p_+_-3886	NA	NA	NA	NA	NA	NA	NA	NA	NA	NA	NA	NA	F10G8.9_AGmRNA_3p_+_-3885	NA	NA	NA	NA
I 10049229	I	10048855	10049620	.	0	.	3.19787	47.867	46.3636	10049229	AG1201	F10G8.9_AGmRNA_3p_+_-1476	F10G8.9_WBcoding_3p_+_-1477	NA	NA	NA	NA	NA	NA	NA	NA	NA	NA	NA	NA	F10G8.9_AGmRNA_3p_+_-1476	NA	NA	NA	NA
I 10050095	I	10049868	10051833	.	0	.	3.33688	53.0857	51.3473	10050095	AG1201	F10G8.8_AGmRNA_3p_-_+547	F10G8.8_WBcoding_3p_-_+587	F10G8.9_WBcoding_3p_+_-611	NA	NA	NA	NA	NA	NA	NA	NA	NA	NA	NA	NA	F10G8.8_AGmRNA_3p_-_+547	F10G8.9_AGmRNA_3p_+_-610	NA	NA	NA	NA
I 10054591	I	10052184	10056077	.	0	.	3.04591	44.8218	43.4261	10054591	CDS	F10G8.8_WBcoding_3p_-_-3909	F10G8.8_WBcoding_3p_-_-3909	NA	NA	NA	NA	NA	NA	NA	NA	NA	NA	NA	NA	F10G8.8_AGmRNA_3p_-_-3949	NA	NA	NA	NA
I 10056498	I	10056186	10056932	.	0	.	2.96154	39.9268	38.6535	10056498	CDS	F10G8.8_WBcoding_3p_-_-5816	F10G8.8_WBcoding_3p_-_-5816	NA	NA	NA	NA	NA	NA	NA	NA	NA	NA	NA	NA	F10G8.8_AGmRNA_3p_-_-5856	NA	NA	NA	NA
I 10082327	I	10082263	10082422	.	0	.	1.69489	7.44526	6.6923	10082327	AG1201	B0379.3_AGmRNA_3p_+_-3408	B0379.3_WBcoding_3p_+_-3953	NA	NA	NA	NA	NA	NA	NA	NA	NA	NA	NA	NA	B0379.3_AGmRNA_3p_+_-3408	NA	NA	NA	NA
I 10087954	I	10086282	10090450	.	0	.	2.93374	38.9713	37.7272	10087954	CDS	B0379.4_WBcoding_3p_-_-1573	B0379.4_WBcoding_3p_-_-1573	NA	NA	NA	NA	NA	NA	NA	NA	NA	NA	NA	NA	B0379.4_AGmRNA_3p_-_-2357	RIT1P.1657_AGncRNA_3p_+_-3012	NA	NA	NA	NA
I 10090998	I	10090910	10091081	.	0	.	1.96064	12.1755	11.3527	10090998	AG1201	RIT1P.1657_AGncRNA_3p_+_+32	B0379.4_WBcoding_3p_-_-4617	NA	NA	NA	NA	NA	NA	NA	NA	NA	NA	NA	NA	RIT1P.1657_AGncRNA_3p_+_+32	B0379.4_AGmRNA_3p_-_-5401	NA	NA	NA	NA
I 10091404	I	10091192	10092121	.	0	.	2.33598	21.0058	20.0651	10091404	CDS	B0379.4_WBcoding_3p_-_-5023	B0379.4_WBcoding_3p_-_-5023	NA	NA	NA	NA	NA	NA	NA	NA	NA	NA	NA	NA	B0379.4_AGmRNA_3p_-_-5807	NA	NA	NA	NA
I 10094015	I	10093384	10094502	.	0	.	2.59365	29.1789	28.1174	10094015	CDS	B0379.4_WBcoding_3p_-_-7634	B0379.4_WBcoding_3p_-_-7634	NA	NA	NA	NA	NA	NA	NA	NA	NA	NA	NA	NA	B0379.4_AGmRNA_3p_-_-8418	NA	NA	NA	NA
I 10121161	I	10119204	10123240	.	0	.	3.5593	61.2616	59.0028	10121161	AG1201	RIT1P.1436_AGncRNA_3p_+_+223	Y106G6D.6_WBcoding_3p_-_-3091	Y106G6D.7_WBcoding_3p_+_-9045	NA	NA	NA	NA	Y106G6D.5a_WBps_3p_-_-1608	Y106G6D.5b_WBps_3p_-_-1608	NA	NA	NA	NA	NA	NA	NA	NA	RIT1P.1436_AGncRNA_3p_+_+223	Y106G6D.6_AGmRNA_3p_-_-3037	Y106G6D.7_AGmRNA_3p_+_-9041	NA	NA	NA	NA
I 10126854	I	10124854	10129621	.	0	.	3.36219	61.2219	58.9885	10126854	AG1201	Y106G6D.7_AGmRNA_3p_+_-3348	Y106G6D.7_WBcoding_3p_+_-3352	NA	NA	NA	NA	NA	NA	NA	NA	NA	NA	NA	NA	Y106G6D.7_AGmRNA_3p_+_-3348	NA	NA	NA	NA
I 10160318	I	10159695	10161932	.	0	.	3.11562	48.9921	47.4491	10160318	CDS	F16C3.4_WBcoding_3p_+_-49	F16C3.4_WBcoding_3p_+_-49	C25A1.3_WBcoding_3p_-_-346	NA	NA	NA	NA	NA	NA	NA	NA	NA	NA	NA	NA	F16C3.4_AGmRNA_3p_+_+287	C25A1.3_AGmRNA_3p_-_-346	NA	NA	NA	NA
I 10163047	I	10162157	10163650	.	0	.	3.24699	53.5185	51.7696	10163047	CDS	C25A1.2_WBcoding_3p_-_+418	C25A1.2_WBcoding_3p_-_+418	C25A1.1_WBcoding_3p_+_-495	NA	NA	NA	NA	NA	NA	NA	NA	NA	NA	NA	NA	C25A1.1_AGmRNA_3p_+_-525	NA	NA	NA	NA
I 10170776	I	10169458	10172764	.	0	.	3.5454	60.704	58.4894	10170776	AG1201	C25A1.4_AGmRNA_3p_-_-1147	C25A1.4_WBcoding_3p_-_-1150	NA	NA	NA	NA	frag477_LUncRNA_3p_+_+1209	NA	NA	NA	NA	NA	NA	NA	NA	C25A1.4_AGmRNA_3p_-_-1147	NA	NA	NA	NA
I 10177827	I	10176938	10178303	.	0	.	2.63654	38.6046	37.37	10177827	CDS	C25A1.5_WBcoding_3p_+_-1084	C25A1.5_WBcoding_3p_+_-1084	NA	NA	NA	NA	NA	NA	NA	NA	NA	NA	NA	NA	C25A1.5_AGmRNA_3p_+_-1095	NA	NA	NA	NA
I 10180889	I	10178581	10185490	.	0	.	3.56897	63.4967	61.0519	10180889	AG1201	C25A1.16_AGmRNA_3p_+_+1144	C25A1.16_WBcoding_3p_+_+1150	C25A1.6_WBcoding_3p_+_+1663	C25A1.5_WBcoding_3p_+_+1978	C25A1.7_WBcoding_3p_+_-3098	C25A1.8_WBcoding_3p_-_+3345	NA	NA	NA	NA	NA	NA	NA	NA	NA	NA	NA	NA	C25A1.16_AGmRNA_3p_+_+1144	C25A1.6_AGmRNA_3p_+_+1663	C25A1.5_AGmRNA_3p_+_+1967	C25A1.7_AGmRNA_3p_+_-3096	C25A1.8_AGmRNA_3p_-_+3579	NA	NA	NA	NA
I 10189526	I	10186308	10190998	.	0	.	3.5303	67.7928	64.8439	10189526	AG1201	RIT1P.446_AGmRNA_3p_+_-1458	C25A1.9_WBcoding_3p_+_+1986	C25A1.10_WBcoding_3p_-_-2021	NA	NA	NA	NA	NA	NA	NA	NA	NA	NA	NA	NA	RIT1P.446_AGmRNA_3p_+_-1458	C25A1.9_AGmRNA_3p_+_+1986	C25A1.10_AGmRNA_3p_-_-1990	NA	NA	NA	NA
I 10192281	I	10191342	10192863	.	0	.	3.48921	60.9347	58.7133	10192281	CDS	C25A1.12_WBcoding_3p_-_-990	C25A1.12_WBcoding_3p_-_-990	NA	NA	NA	NA	NA	NA	NA	NA	NA	NA	NA	NA	C25A1.12_AGmRNA_3p_-_-1079	NA	NA	NA	NA
I 10195265	I	10193049	10196970	.	0	.	3.5037	59.0417	56.9512	10195265	CDS	C25A1.13_WBcoding_3p_+_+1006	C25A1.13_WBcoding_3p_+_+1006	C25A1.11_WBcoding_3p_-_-1349	NA	NA	NA	NA	NA	NA	NA	NA	NA	NA	NA	NA	C25A1.13_AGmRNA_3p_+_+1276	C25A1.11_AGmRNA_3p_-_-1350	NA	NA	NA	NA
I 10223887	I	10221842	10226580	.	0	.	3.61039	63.9222	61.4426	10223887	AG1201	Y106G6E.5_AGmRNA_3p_-_-1016	Y106G6E.5_WBcoding_3p_-_-1017	Y106G6E.4_WBcoding_3p_-_-2262	NA	NA	NA	NA	NA	NA	NA	NA	NA	NA	NA	NA	Y106G6E.5_AGmRNA_3p_-_-1016	Y106G6E.4_AGmRNA_3p_-_-2261	NA	NA	NA	NA
I 10229204	I	10227687	10231286	.	0	.	3.46199	57.3956	55.4154	10229204	CDS	Y106G6E.6_WBcoding_3p_-_-1457	Y106G6E.6_WBcoding_3p_-_-1457	NA	NA	NA	NA	NA	NA	NA	NA	NA	NA	NA	NA	Y106G6E.6_AGmRNA_3p_-_-2134	NA	NA	NA	NA
I 10265041	I	10264960	10265143	.	0	.	1.44306	5.06413	4.34673	10265041	CDS	ZC247.1_WBcoding_3p_-_-740	ZC247.1_WBcoding_3p_-_-740	NA	NA	NA	NA	NA	NA	NA	NA	NA	NA	NA	NA	ZC247.1_AGmRNA_3p_-_-740	NA	NA	NA	NA
I 10266797	I	10266070	10266797	.	0	.	1.25353	3.78672	3.09551	10266797	CDS	ZC247.1_WBcoding_3p_-_-2496	ZC247.1_WBcoding_3p_-_-2496	NA	NA	NA	NA	NA	NA	NA	NA	NA	NA	NA	NA	ZC247.1_AGmRNA_3p_-_-2496	NA	NA	NA	NA
I 10267201	I	10266971	10267535	.	0	.	1.34211	5.97221	5.24073	10267201	CDS	ZC247.1_WBcoding_3p_-_-2900	ZC247.1_WBcoding_3p_-_-2900	NA	NA	NA	NA	NA	NA	NA	NA	NA	NA	NA	NA	ZC247.1_AGmRNA_3p_-_-2900	NA	NA	NA	NA
I 10267907	I	10267712	10268004	.	0	.	1.52215	9.99836	9.20889	10267907	CDS	ZC247.1_WBcoding_3p_-_-3606	ZC247.1_WBcoding_3p_-_-3606	NA	NA	NA	NA	NA	NA	NA	NA	NA	NA	NA	NA	ZC247.1_AGmRNA_3p_-_-3606	NA	NA	NA	NA
I 10268683	I	10268521	10268940	.	0	.	1.31343	5.33836	4.61729	10268683	CDS	ZC247.1_WBcoding_3p_-_-4382	ZC247.1_WBcoding_3p_-_-4382	NA	NA	NA	NA	NA	NA	NA	NA	NA	NA	NA	NA	ZC247.1_AGmRNA_3p_-_-4382	NA	NA	NA	NA
I 10269743	I	10269019	10270036	.	0	.	1.28909	4.76666	4.05574	10269743	CDS	ZC247.1_WBcoding_3p_-_-5442	ZC247.1_WBcoding_3p_-_-5442	NA	NA	NA	NA	NA	NA	NA	NA	NA	NA	NA	NA	ZC247.1_AGmRNA_3p_-_-5442	NA	NA	NA	NA
I 10270341	I	10270177	10270342	.	0	.	1.2577	3.97359	3.27894	10270341	CDS	ZC247.1_WBcoding_3p_-_-6040	ZC247.1_WBcoding_3p_-_-6040	NA	NA	NA	NA	NA	NA	NA	NA	NA	NA	NA	NA	ZC247.1_AGmRNA_3p_-_-6040	NA	NA	NA	NA
I 10271215	I	10271053	10271591	.	0	.	1.32181	5.49957	4.77523	10271215	CDS	ZC247.1_WBcoding_3p_-_-6914	ZC247.1_WBcoding_3p_-_-6914	NA	NA	NA	NA	NA	NA	NA	NA	NA	NA	NA	NA	ZC247.1_AGmRNA_3p_-_-6914	NA	NA	NA	NA
I 10271829	I	10271774	10271992	.	0	.	1.32462	5.51057	4.78616	10271829	CDS	ZC247.1_WBcoding_3p_-_-7528	ZC247.1_WBcoding_3p_-_-7528	NA	NA	NA	NA	NA	NA	NA	NA	NA	NA	NA	NA	ZC247.1_AGmRNA_3p_-_-7528	NA	NA	NA	NA
I 10272180	I	10272129	10272298	.	0	.	1.40081	6.54998	5.81105	10272180	CDS	ZC247.1_WBcoding_3p_-_-7879	ZC247.1_WBcoding_3p_-_-7879	NA	NA	NA	NA	NA	NA	NA	NA	NA	NA	NA	NA	ZC247.1_AGmRNA_3p_-_-7879	NA	NA	NA	NA
I 10275978	I	10272388	10276275	.	0	.	1.31294	5.24864	4.53056	10275978	CDS	ZC247.1_WBcoding_3p_-_-11677	ZC247.1_WBcoding_3p_-_-11677	NA	NA	NA	NA	NA	NA	NA	NA	NA	NA	NA	NA	ZC247.1_AGmRNA_3p_-_-11677	NA	NA	NA	NA
I 10276724	I	10276502	10277064	.	0	.	1.62081	13.7206	12.8779	10276724	CDS	ZC247.1_WBcoding_3p_-_-12423	ZC247.1_WBcoding_3p_-_-12423	NA	NA	NA	NA	NA	NA	NA	NA	NA	NA	NA	NA	ZC247.1_AGmRNA_3p_-_-12423	NA	NA	NA	NA
I 10277504	I	10277149	10277560	.	0	.	1.55174	7.2781	6.5285	10277504	CDS	ZC247.1_WBcoding_3p_-_-13203	ZC247.1_WBcoding_3p_-_-13203	NA	NA	NA	NA	NA	NA	NA	NA	NA	NA	NA	NA	ZC247.1_AGmRNA_3p_-_-13203	NA	NA	NA	NA
I 10294472	I	10292083	10296709	.	0	.	3.2173	50.8502	49.2383	10294472	AG1201	RIT1P.909_AGncRNA_3p_+_+731	T20F10.1_WBcoding_3p_-_-2587	NA	NA	NA	NA	NA	NA	NA	NA	NA	NA	NA	NA	RIT1P.909_AGncRNA_3p_+_+731	T20F10.1_AGmRNA_3p_-_-2611	NA	NA	NA	NA
I 10300140	I	10299072	10300542	.	0	.	2.96267	44.1743	42.7973	10300140	AG1201	T20F10.2_AGmRNA_3p_+_-432	T20F10.2_WBcoding_3p_+_-438	NA	NA	NA	NA	NA	NA	NA	NA	NA	NA	NA	NA	T20F10.2_AGmRNA_3p_+_-432	NA	NA	NA	NA
I 10300722	I	10300620	10300925	.	0	.	2.05795	14.3587	13.5078	10300722	CDS	T20F10.5_WBcoding_3p_-_-123	T20F10.5_WBcoding_3p_-_-123	NA	NA	NA	NA	NA	NA	NA	NA	NA	NA	NA	NA	Y106G6G.2_AGmRNA_3p_-_-156	NA	NA	NA	NA
I 10324384	I	10324179	10324447	.	0	.	1.61311	5.90725	5.17602	10324384	CDS	Y106G6G.2_WBcoding_3p_-_-601	Y106G6G.2_WBcoding_3p_-_-601	NA	NA	NA	NA	NA	NA	NA	NA	NA	NA	NA	NA	Y106G6G.2_AGmRNA_3p_-_-23818	NA	NA	NA	NA
I 10324700	I	10324559	10324752	.	0	.	1.71042	7.52953	6.77352	10324700	CDS	Y106G6G.2_WBcoding_3p_-_-917	Y106G6G.2_WBcoding_3p_-_-917	NA	NA	NA	NA	NA	NA	NA	NA	NA	NA	NA	NA	Y106G6G.2_AGmRNA_3p_-_-24134	NA	NA	NA	NA
I 10325061	I	10324925	10325148	.	0	.	1.73822	8.02533	7.26208	10325061	CDS	Y106G6G.2_WBcoding_3p_-_-1278	Y106G6G.2_WBcoding_3p_-_-1278	NA	NA	NA	NA	NA	NA	NA	NA	NA	NA	NA	NA	Y106G6G.2_AGmRNA_3p_-_-24495	NA	NA	NA	NA
I 10326203	I	10326115	10326327	.	0	.	1.71042	7.52953	6.77352	10326203	CDS	Y106G6G.2_WBcoding_3p_-_-2420	Y106G6G.2_WBcoding_3p_-_-2420	NA	NA	NA	NA	NA	NA	NA	NA	NA	NA	NA	NA	Y106G6G.2_AGmRNA_3p_-_-25637	NA	NA	NA	NA
I 10326855	I	10326651	10326927	.	0	.	1.68261	7.0479	6.29902	10326855	CDS	Y106G6G.2_WBcoding_3p_-_-3072	Y106G6G.2_WBcoding_3p_-_-3072	NA	NA	NA	NA	NA	NA	NA	NA	NA	NA	NA	NA	Y106G6G.2_AGmRNA_3p_-_-26289	NA	NA	NA	NA
I 10329621	I	10329261	10330341	.	0	.	2.66582	32.0819	30.9718	10329621	CDS	Y106G6G.1_WBcoding_3p_+_-740	Y106G6G.1_WBcoding_3p_+_-740	NA	NA	NA	NA	NA	NA	NA	NA	NA	NA	NA	NA	Y106G6G.1_AGmRNA_3p_+_-838	NA	NA	NA	NA
I 10331423	I	10330710	10333049	.	0	.	3.78172	69.833	66.6065	10331423	AG1201	ZC434.2_AGmRNA_3p_+_-312	ZC434.2_WBcoding_3p_+_-315	ZC434.4_WBcoding_3p_-_+530	NA	NA	NA	NA	NA	NA	NA	NA	NA	NA	NA	NA	ZC434.2_AGmRNA_3p_+_-312	ZC434.4_AGmRNA_3p_-_+418	NA	NA	NA	NA
I 10333927	I	10333672	10334054	.	0	.	1.8868	11.538	10.7262	10333927	CDS	ZC434.3_WBcoding_3p_-_-386	ZC434.3_WBcoding_3p_-_-386	NA	NA	NA	NA	NA	NA	NA	NA	NA	NA	NA	NA	ZC434.3_AGmRNA_3p_-_-460	NA	NA	NA	NA
I 10335069	I	10334755	10335857	.	0	.	2.34553	21.8341	20.8828	10335069	CDS	ZC434.3_WBcoding_3p_-_-1528	ZC434.3_WBcoding_3p_-_-1528	NA	NA	NA	NA	NA	NA	NA	NA	NA	NA	NA	NA	ZC434.3_AGmRNA_3p_-_-1602	NA	NA	NA	NA
I 10339903	I	10336207	10348876	.	0	.	3.85282	75.0283	70.9992	10339903	AG1201	ZC434.5_AGmRNA_3p_+_-982	ZC434.5_WBcoding_3p_+_-1266	ZC434.6_WBcoding_3p_+_-5739	ZC434.7_WBcoding_3p_+_-8099	ZC434.8_WBcoding_3p_-_+8137	NA	NA	NA	NA	NA	NA	NA	NA	NA	NA	NA	NA	ZC434.5_AGmRNA_3p_+_-982	ZC434.6_AGmRNA_3p_+_-5828	ZC434.7_AGmRNA_3p_+_-8042	ZC434.8_AGmRNA_3p_-_+8097	NA	NA	NA	NA
I 10373623	I	10373204	10373957	.	0	.	3.5176	59.5941	57.464	10373623	CDS	F45H11.2_WBcoding_3p_-_-262	F45H11.2_WBcoding_3p_-_-262	NA	NA	NA	NA	NA	NA	NA	NA	NA	NA	NA	NA	F45H11.2_AGmRNA_3p_-_-263	NA	NA	NA	NA
I 10375636	I	10374628	10379254	.	0	.	3.62881	64.076	61.5618	10375636	CDS	F45H11.3_WBcoding_3p_+_-3981	F45H11.3_WBcoding_3p_+_-3981	NA	NA	NA	NA	NA	NA	NA	NA	cloned_WB21uRNA_3p_+_+370103	NA	NA	NA	NA	F45H11.3_AGmRNA_3p_+_-3995	NA	NA	NA	NA
I 10380141	I	10379405	10381534	.	0	.	3.08665	43.8321	42.4592	10380141	AG1201	F45H11.3_AGmRNA_3p_+_+510	F45H11.3_WBcoding_3p_+_+524	F45H11.5_WBcoding_3p_+_-1825	NA	NA	NA	NA	F45H11.8_WBps_3p_+_-598	NA	NA	NA	NA	cloned_WB21uRNA_3p_+_+374608	NA	NA	NA	NA	F45H11.3_AGmRNA_3p_+_+510	F45H11.8_AGmRNA_3p_+_-845	F45H11.5_AGmRNA_3p_+_-1818	NA	NA	NA	NA
I 10381812	I	10381620	10382201	.	0	.	2.03015	13.7196	12.8769	10381812	AG1201	F45H11.5_AGmRNA_3p_+_-147	F45H11.5_WBcoding_3p_+_-154	NA	NA	NA	NA	NA	NA	NA	NA	cloned_WB21uRNA_3p_+_+376279	NA	NA	NA	NA	F45H11.5_AGmRNA_3p_+_-147	NA	NA	NA	NA
I 10386350	I	10386194	10386475	.	0	.	1.66871	6.81247	6.06717	10386350	CDS	F45H11.4_WBcoding_3p_-_-2140	F45H11.4_WBcoding_3p_-_-2140	NA	NA	NA	NA	NA	NA	NA	NA	cloned_WB21uRNA_3p_+_+380817	NA	NA	NA	NA	F45H11.4_AGmRNA_3p_-_-2286	NA	NA	NA	NA
I 10386794	I	10386616	10386923	.	0	.	1.89113	10.7098	9.90644	10386794	CDS	F45H11.4_WBcoding_3p_-_-2584	F45H11.4_WBcoding_3p_-_-2584	NA	NA	NA	NA	NA	NA	NA	NA	cloned_WB21uRNA_3p_+_+381261	NA	NA	NA	NA	F45H11.4_AGmRNA_3p_-_-2730	NA	NA	NA	NA
I 10387629	I	10387329	10387760	.	0	.	1.80773	9.32549	8.54395	10387629	CDS	F45H11.4_WBcoding_3p_-_-3419	F45H11.4_WBcoding_3p_-_-3419	NA	NA	NA	NA	NA	NA	NA	NA	cloned_WB21uRNA_3p_+_+382096	NA	NA	NA	NA	F45H11.4_AGmRNA_3p_-_-3565	NA	NA	NA	NA
I 10388262	I	10388051	10388302	.	0	.	1.5575	5.06176	4.34444	10388262	CDS	F45H11.4_WBcoding_3p_-_-4052	F45H11.4_WBcoding_3p_-_-4052	NA	NA	NA	NA	NA	NA	NA	NA	cloned_WB21uRNA_3p_+_+382729	NA	NA	NA	NA	F45H11.4_AGmRNA_3p_-_-4198	NA	NA	NA	NA
I 10389240	I	10388450	10389539	.	0	.	1.85848	10.466	9.66625	10389240	CDS	F45H11.4_WBcoding_3p_-_-5030	F45H11.4_WBcoding_3p_-_-5030	NA	NA	NA	NA	NA	NA	NA	NA	cloned_WB21uRNA_3p_+_+383707	NA	NA	NA	NA	F45H11.4_AGmRNA_3p_-_-5176	NA	NA	NA	NA
I 10390419	I	10390357	10390761	.	0	.	1.73822	8.02533	7.26208	10390419	CDS	F45H11.4_WBcoding_3p_-_-6209	F45H11.4_WBcoding_3p_-_-6209	NA	NA	NA	NA	NA	NA	NA	NA	cloned_WB21uRNA_3p_+_+384886	NA	NA	NA	NA	F45H11.4_AGmRNA_3p_-_-6355	NA	NA	NA	NA
I 10399444	I	10398738	10400246	.	0	.	3.21265	53.6076	51.8525	10399444	ncRNA	frag489_LUncRNA_3p_+_+400	F25D7.1_WBcoding_3p_-_-469	NA	NA	NA	NA	frag489_LUncRNA_3p_+_+400	frag488_LUncRNA_3p_+_+697	NA	NA	NA	NA	cloned_WB21uRNA_3p_+_+393911	NA	NA	NA	NA	F25D7.1_AGmRNA_3p_-_-454	NA	NA	NA	NA
I 10401904	I	10400869	10402988	.	0	.	3.71222	66.9334	64.0732	10401904	CDS	F25D7.2_WBcoding_3p_+_-861	F25D7.2_WBcoding_3p_+_-861	NA	NA	NA	NA	NA	NA	NA	NA	cloned_WB21uRNA_3p_+_+396371	NA	NA	NA	NA	F25D7.2_AGmRNA_3p_+_-1094	NA	NA	NA	NA
I 10410886	I	10410204	10411129	.	0	.	2.21087	18.0834	17.1844	10410886	CDS	F25D7.3_WBcoding_3p_+_-2951	F25D7.3_WBcoding_3p_+_-2951	NA	NA	NA	NA	NA	NA	NA	NA	cloned_WB21uRNA_3p_+_+405353	NA	NA	NA	NA	F25D7.3_AGmRNA_3p_+_-3895	NA	NA	NA	NA
I 10411704	I	10411592	10411890	.	0	.	1.90504	10.9966	10.1893	10411704	AG1201	RIT1M.1367_AGncRNA_3p_-_-445	F25D7.3_WBcoding_3p_+_-2133	NA	NA	NA	NA	NA	NA	NA	NA	cloned_WB21uRNA_3p_+_+406171	NA	NA	NA	NA	RIT1M.1367_AGncRNA_3p_-_-445	F25D7.3_AGmRNA_3p_+_-3077	NA	NA	NA	NA
I 10412755	I	10412224	10413056	.	0	.	2.22525	20.2292	19.3022	10412755	CDS	F25D7.3_WBcoding_3p_+_-1082	F25D7.3_WBcoding_3p_+_-1082	NA	NA	NA	NA	NA	NA	NA	NA	cloned_WB21uRNA_3p_+_+407222	NA	NA	NA	NA	RIT1M.1367_AGncRNA_3p_-_-1496	F25D7.3_AGmRNA_3p_+_-2026	NA	NA	NA	NA
I 10413565	I	10413283	10413966	.	0	.	2.48227	25.1779	24.1823	10413565	CDS	F25D7.3_WBcoding_3p_+_-272	F25D7.3_WBcoding_3p_+_-272	NA	NA	NA	NA	NA	NA	NA	NA	cloned_WB21uRNA_3p_+_+408032	NA	NA	NA	NA	F25D7.3_AGmRNA_3p_+_-1216	RIT1M.1367_AGncRNA_3p_-_-2306	NA	NA	NA	NA
I 10419497	I	10419349	10420150	.	0	.	2.31735	23.7826	22.8046	10419497	CDS	F25D7.4_WBcoding_3p_-_-1272	F25D7.4_WBcoding_3p_-_-1272	NA	NA	NA	NA	NA	NA	NA	NA	cloned_WB21uRNA_3p_+_+413964	NA	NA	NA	NA	F25D7.4_AGmRNA_3p_-_-1289	NA	NA	NA	NA
I 10420738	I	10420615	10421008	.	0	.	1.96229	13.8116	12.9686	10420738	CDS	F25D7.4_WBcoding_3p_-_-2513	F25D7.4_WBcoding_3p_-_-2513	NA	NA	NA	NA	NA	NA	NA	NA	cloned_WB21uRNA_3p_+_+415205	NA	NA	NA	NA	F25D7.4_AGmRNA_3p_-_-2530	NA	NA	NA	NA
I 10421214	I	10421138	10421326	.	0	.	1.9006	12.3349	11.5117	10421214	CDS	F25D7.4_WBcoding_3p_-_-2989	F25D7.4_WBcoding_3p_-_-2989	NA	NA	NA	NA	NA	NA	NA	NA	cloned_WB21uRNA_3p_+_+415681	NA	NA	NA	NA	F25D7.4_AGmRNA_3p_-_-3006	NA	NA	NA	NA
I 10430420	I	10430306	10431018	.	0	.	1.94674	11.876	11.0572	10430420	AG1201	Y106G6H.1_AGmRNA_3p_+_-1904	Y106G6H.1_WBcoding_3p_+_-1907	NA	NA	NA	NA	NA	NA	NA	NA	cloned_WB21uRNA_3p_+_+424887	NA	NA	NA	NA	Y106G6H.1_AGmRNA_3p_+_-1904	NA	NA	NA	NA
I 10431927	I	10431659	10432257	.	0	.	1.70031	7.94024	7.18003	10431927	AG1201	Y106G6H.1_AGmRNA_3p_+_-397	Y106G6H.1_WBcoding_3p_+_-400	NA	NA	NA	NA	NA	NA	NA	NA	cloned_WB21uRNA_3p_+_+426394	NA	NA	NA	NA	Y106G6H.1_AGmRNA_3p_+_-397	NA	NA	NA	NA
I 10433403	I	10432456	10435662	.	0	.	3.85289	73.3661	69.598	10433403	CDS	Y106G6H.2_WBcoding_3p_-_-597	Y106G6H.2_WBcoding_3p_-_-597	NA	NA	NA	NA	frag494_LUncRNA_3p_+_+654	NA	NA	NA	NA	cloned_WB21uRNA_3p_+_+427870	NA	NA	NA	NA	Y106G6H.2_AGmRNA_3p_-_-603	Y106G6H.3_AGmRNA_3p_+_-3432	NA	NA	NA	NA
I 10436788	I	10435986	10437689	.	0	.	3.51881	64.2809	61.7554	10436788	ncRNA	Y106G6H.3b_WBnc_3p_+_-47	Y106G6H.3_WBcoding_3p_+_-87	Y106G6H.4_WBcoding_3p_-_+102	NA	NA	NA	NA	Y106G6H.3b_WBnc_3p_+_-47	NA	NA	NA	NA	cloned_WB21uRNA_3p_+_+431255	NA	NA	NA	NA	Y106G6H.3_AGmRNA_3p_+_-47	Y106G6H.4_AGmRNA_3p_-_+82	Y106G6H.2_AGmRNA_3p_-_-3988	NA	NA	NA	NA
I 10441016	I	10438278	10446254	.	0	.	3.39421	59.8756	57.7329	10441016	CDS	Y106G6H.6_WBcoding_3p_-_+2369	Y106G6H.6_WBcoding_3p_-_+2369	Y106G6H.5_WBcoding_3p_-_-2950	NA	NA	NA	NA	NA	NA	NA	NA	cloned_WB21uRNA_3p_+_+435483	NA	NA	NA	NA	Y106G6H.6_AGmRNA_3p_-_+2643	Y106G6H.5_AGmRNA_3p_-_-2974	NA	NA	NA	NA
I 10450154	I	10446477	10453135	.	0	.	3.74002	68.0882	65.0877	10450154	CDS	Y106G6H.7_WBcoding_3p_+_-1908	Y106G6H.7_WBcoding_3p_+_-1908	Y106G6H.8_WBcoding_3p_+_-2730	NA	NA	NA	NA	NA	NA	NA	NA	cloned_WB21uRNA_3p_+_+444621	NA	NA	NA	NA	Y106G6H.7_AGmRNA_3p_+_-1966	Y106G6H.8_AGmRNA_3p_+_-2730	NA	NA	NA	NA
I 10472734	I	10464364	10474628	.	0	.	3.63795	65.0556	62.4628	10472734	CDS	Y106G6H.14_WBcoding_3p_-_-547	Y106G6H.14_WBcoding_3p_-_-547	Y106G6H.15_WBcoding_3p_-_+767	Y106G6H.13_WBcoding_3p_+_+784	Y106G6H.12_WBcoding_3p_-_-8415	NA	NA	NA	NA	NA	NA	NA	NA	cloned_WB21uRNA_3p_+_+467201	NA	NA	NA	NA	Y106G6H.14_AGmRNA_3p_-_-547	Y106G6H.13_AGmRNA_3p_+_+579	Y106G6H.15_AGmRNA_3p_-_+743	RIT1M.1813_AGncRNA_3p_-_-1262	Y106G6H.12_AGmRNA_3p_-_-8175	NA	NA	NA	NA
I 10476440	I	10474926	10478251	.	0	.	3.62881	64.076	61.5618	10476440	AG1201	F37D6.2_AGmRNA_3p_-_-922	Y106G6H.16_WBcoding_3p_+_+924	F37D6.2_WBcoding_3p_-_-927	NA	NA	NA	NA	NA	NA	NA	NA	cloned_WB21uRNA_3p_+_+470907	NA	NA	NA	NA	F37D6.2_AGmRNA_3p_-_-922	Y106G6H.16_AGmRNA_3p_+_-1186	NA	NA	NA	NA
I 10481413	I	10479432	10484830	.	0	.	3.11446	44.8289	43.4261	10481413	CDS	F37D6.1_WBcoding_3p_-_-2121	F37D6.1_WBcoding_3p_-_-2121	NA	NA	NA	NA	NA	NA	NA	NA	cloned_WB21uRNA_3p_+_+475880	NA	NA	NA	NA	F37D6.1_AGmRNA_3p_-_-2170	NA	NA	NA	NA
I 10520050	I	10518175	10521974	.	0	.	3.42664	60.4005	58.216	10520050	CDS	F59C6.5_WBcoding_3p_+_-705	F59C6.5_WBcoding_3p_+_-705	F59C6.4_WBcoding_3p_+_+799	F59C6.12_WBcoding_3p_+_-1918	NA	NA	NA	NA	NA	NA	NA	NA	cloned_WB21uRNA_3p_+_+514517	NA	NA	NA	NA	F59C6.5_AGmRNA_3p_+_-709	F59C6.4_AGmRNA_3p_+_+774	F59C6.12_AGmRNA_3p_+_-1979	NA	NA	NA	NA
I 10536963	I	10536112	10537834	.	0	.	3.18396	47.3557	45.8713	10536963	AG1201	F25H2.1_AGmRNA_3p_-_-904	F25H2.1_WBcoding_3p_-_-908	NA	NA	NA	NA	NA	NA	NA	NA	cloned_WB21uRNA_3p_+_+531430	NA	NA	NA	NA	F25H2.1_AGmRNA_3p_-_-904	NA	NA	NA	NA
I 10545244	I	10543161	10546254	.	0	.	2.66053	38.2184	36.9938	10545244	AG1201	F25H2.2_AGmRNA_3p_+_-985	F25H2.2_WBcoding_3p_+_-1170	NA	NA	NA	NA	NA	NA	NA	NA	cloned_WB21uRNA_3p_+_+539711	NA	NA	NA	NA	F25H2.2_AGmRNA_3p_+_-985	NA	NA	NA	NA
I 10553318	I	10551807	10553876	.	0	.	4.08755	82.4544	74.4531	10553318	CDS	F25H2.5_WBcoding_3p_-_-217	F25H2.5_WBcoding_3p_-_-217	F25H2.4_WBcoding_3p_+_+293	NA	NA	NA	NA	NA	NA	NA	NA	cloned_WB21uRNA_3p_+_+547785	NA	NA	NA	NA	F25H2.5_AGmRNA_3p_-_-217	F25H2.4_AGmRNA_3p_+_+335	F25H2.6_AGmRNA_3p_+_-4467	NA	NA	NA	NA
I 10557071	I	10554343	10558104	.	0	.	3.6128	66.4907	63.726	10557071	AG1201	F25H2.6_AGmRNA_3p_+_-714	F25H2.6_WBcoding_3p_+_-968	NA	NA	NA	NA	NA	NA	NA	NA	cloned_WB21uRNA_3p_+_+551538	NA	NA	NA	NA	F25H2.6_AGmRNA_3p_+_-714	RIT1M.685_AGncRNA_3p_-_-1681	NA	NA	NA	NA
I 10558826	I	10558249	10559890	.	0	.	3.28127	50.9753	49.3488	10558826	AG1201	RIT1M.1099_AGncRNA_3p_-_+121	F25H2.7_WBcoding_3p_+_-1169	NA	NA	NA	NA	NA	NA	NA	NA	cloned_WB21uRNA_3p_+_+553293	NA	NA	NA	NA	RIT1M.1099_AGncRNA_3p_-_+121	RIT1M.1866_AGncRNA_3p_-_+121	F25H2.7_AGmRNA_3p_+_-1214	NA	NA	NA	NA
I 10563381	I	10562958	10564645	.	0	.	3.37858	54.1521	52.3594	10563381	CDS	F25H2.8_WBcoding_3p_+_-1522	F25H2.8_WBcoding_3p_+_-1522	NA	NA	NA	NA	NA	NA	NA	NA	cloned_WB21uRNA_3p_+_+557848	NA	NA	NA	NA	F25H2.8_AGmRNA_3p_+_-1638	NA	NA	NA	NA
I 10566853	I	10566173	10567385	.	0	.	3.67051	65.7854	63.0953	10566853	CDS	F25H2.9_WBcoding_3p_+_-530	F25H2.9_WBcoding_3p_+_-530	NA	NA	NA	NA	NA	NA	NA	NA	cloned_WB21uRNA_3p_+_+561320	NA	NA	NA	NA	F25H2.9_AGmRNA_3p_+_-530	NA	NA	NA	NA
I 10568332	I	10567702	10576959	.	0	.	3.72963	73.7239	69.9272	10568332	CDS	F25H2.10_WBcoding_3p_+_-676	F25H2.10_WBcoding_3p_+_-676	F25H2.11_WBcoding_3p_+_-1687	F25H2.12_WBcoding_3p_+_-3561	F25H2.13_WBcoding_3p_+_-8795	NA	NA	NA	NA	frag502_LUncRNA_3p_-_+740	F25H2.14_WBsnoRNA_3p_+_-1069	NA	NA	NA	NA	cloned_WB21uRNA_3p_+_+562799	NA	NA	NA	NA	RIT1M.971_AGmRNA_3p_-_+791	RIT1P.1548_AGmRNA_3p_+_-1642	RIT1P.1472_AGmRNA_3p_+_-1683	RIT1P.1890_AGmRNA_3p_+_-1704	RIT1P.1845_AGmRNA_3p_+_-1727	F25H2.11_AGmRNA_3p_+_-1776	RIT1P.1446_AGmRNA_3p_+_-1776	F25H2.12_AGmRNA_3p_+_-3582	F25H2.13_AGmRNA_3p_+_-8810	NA	NA	NA	NA
I 10589223	I	10588693	10591151	.	0	.	2.78769	37.6573	36.443	10589223	AG1201	RIT1M.1131_AGncRNA_3p_-_+1125	T22A3.3_WBcoding_3p_+_-1232	T22A3.4_WBcoding_3p_+_-4728	NA	NA	NA	NA	NA	NA	NA	NA	cloned_WB21uRNA_3p_+_+583690	NA	NA	NA	NA	RIT1M.1131_AGncRNA_3p_-_+1125	T22A3.3_AGmRNA_3p_+_-1230	T22A3.4_AGmRNA_3p_+_-4736	NA	NA	NA	NA
I 10599605	I	10598654	10601296	.	0	.	3.25347	49.9315	48.3494	10599605	ncRNA	T22A3.9_WBmiRNA_3p_+_-909	T22A3.5_WBcoding_3p_+_-7124	NA	NA	NA	NA	T22A3.9_WBmiRNA_3p_+_-909	T22A3.9a_WBmiRNA_3p_+_-909	T22A3.t4_WBtRNA_3p_-_+1517	NA	NA	NA	NA	cloned_WB21uRNA_3p_+_+594072	NA	NA	NA	NA	T22A3.5_AGmRNA_3p_+_-7003	NA	NA	NA	NA
I 10601867	I	10601782	10602416	.	0	.	2.29427	19.8895	18.9636	10601867	ncRNA	T22A3.t2_WBtRNA_3p_+_-55	T22A3.5_WBcoding_3p_+_-4862	NA	NA	NA	NA	T22A3.t2_WBtRNA_3p_+_-55	NA	NA	NA	NA	cloned_WB21uRNA_3p_+_+596334	NA	NA	NA	NA	RIT1M.1672_AGmRNA_3p_-_+377	T22A3.5_AGmRNA_3p_+_-4741	NA	NA	NA	NA
I 10605252	I	10602557	10606407	.	0	.	3.28127	50.9753	49.3488	10605252	ncRNA	T22A3.t3_WBtRNA_3p_-_-1129	T22A3.5_WBcoding_3p_+_-1477	NA	NA	NA	NA	T22A3.t3_WBtRNA_3p_-_-1129	NA	NA	NA	NA	cloned_WB21uRNA_3p_+_+599719	NA	NA	NA	NA	T22A3.5_AGmRNA_3p_+_-1356	RIT1M.1672_AGmRNA_3p_-_-3008	NA	NA	NA	NA
I 10610838	I	10610761	10610984	.	0	.	1.5575	5.06176	4.34444	10610838	AG1201	T22A3.8_AGmRNA_3p_+_-10533	T22A3.8_WBcoding_3p_+_-10579	NA	NA	NA	NA	NA	NA	NA	NA	cloned_WB21uRNA_3p_+_+605305	NA	NA	NA	NA	T22A3.8_AGmRNA_3p_+_-10533	NA	NA	NA	NA
I 10611354	I	10611259	10611638	.	0	.	1.60452	6.00349	5.27185	10611354	AG1201	T22A3.8_AGmRNA_3p_+_-10017	T22A3.8_WBcoding_3p_+_-10063	NA	NA	NA	NA	NA	NA	NA	NA	cloned_WB21uRNA_3p_+_+605821	NA	NA	NA	NA	T22A3.8_AGmRNA_3p_+_-10017	NA	NA	NA	NA
I 10612704	I	10612605	10612807	.	0	.	1.66871	6.81247	6.06717	10612704	AG1201	T22A3.8_AGmRNA_3p_+_-8667	T22A3.8_WBcoding_3p_+_-8713	NA	NA	NA	NA	NA	NA	NA	NA	cloned_WB21uRNA_3p_+_+607171	NA	NA	NA	NA	T22A3.8_AGmRNA_3p_+_-8667	NA	NA	NA	NA
I 10613474	I	10613217	10613577	.	0	.	1.77992	8.79515	8.02096	10613474	AG1201	T22A3.8_AGmRNA_3p_+_-7897	T22A3.8_WBcoding_3p_+_-7943	NA	NA	NA	NA	NA	NA	NA	NA	cloned_WB21uRNA_3p_+_+607941	NA	NA	NA	NA	T22A3.8_AGmRNA_3p_+_-7897	NA	NA	NA	NA
I 10614623	I	10613938	10615487	.	0	.	1.94674	11.876	11.0572	10614623	AG1201	T22A3.8_AGmRNA_3p_+_-6748	T22A3.8_WBcoding_3p_+_-6794	NA	NA	NA	NA	NA	NA	NA	NA	cloned_WB21uRNA_3p_+_+609090	NA	NA	NA	NA	T22A3.8_AGmRNA_3p_+_-6748	NA	NA	NA	NA
I 10615750	I	10615640	10615948	.	0	.	1.83553	9.86931	9.08019	10615750	AG1201	T22A3.8_AGmRNA_3p_+_-5621	T22A3.8_WBcoding_3p_+_-5667	NA	NA	NA	NA	NA	NA	NA	NA	cloned_WB21uRNA_3p_+_+610217	NA	NA	NA	NA	T22A3.8_AGmRNA_3p_+_-5621	NA	NA	NA	NA
[truncated: 8,900 more rows]
[truncated: 3 more columns]

## Sheet: overlapped WBcoding targets 
peak	chrom	chromStart	chromEnd	name	score	strand	fold_enrichment	pValue(-log10)	qValue(-log10)	peak	WB-ID	target	coding	end	strand	distance
[truncated: 13,327 more rows]

[truncated: 1 more sheets: unique target with highest FE ]
