# Supplementary material for: Isolated C. elegans germ nuclei exhibit distinct genomic profiles of histone modification and gene expression
Source: BMC Genomics. 2019 Jun 17;20:500. doi: 10.1186/s12864-019-5893-9 (PMC6580472; doi:10.1186/s12864-019-5893-9)
Supplement: Supplementary file 16 — SOM-CHIP for IGN-enriched expression (XLSX 838 kb) [file 12864_2019_5893_MOESM16_ESM.xlsx]

## Sheet: SOM-CHIP vs IGN FP neither-1504
SOM-K4 FE	SOM-K27 FE	IGN-K4 FE	IGN-K27 FE	Gene	Locus	WB ID	Sample_1	Sample_2	status	SOM FPKM	IGN FPKM	log2(IGN/SOM)	p_value	q_value	significant	CodingStatus	SOM Rep 1 FPKM	SOM Rep 2 FPKM	IGN Rep 1 FPKM	IGN Rep 2 FPKM
#N/A	#N/A	#N/A	#N/A	cdc-25.4	chrII:10188250-10189346	WBGene00000389	SOM	IGN	OK	0	3.4209	inf	5e-05	0.0001367	yes	Coding	0	0	4.51855	2.32325
#N/A	#N/A	#N/A	#N/A	ceh-40	chrX:12318171-12320632	WBGene00000461	SOM	IGN	OK	0	6.29667	inf	5e-05	0.0001367	yes	Coding	0	0	5.32502	7.26833
#N/A	#N/A	#N/A	#N/A	col-2	chrIV:10084463-10085416	WBGene00000593	SOM	IGN	OK	0	1.18135	inf	5e-05	0.0001367	yes	Coding	0	0	2.27841	0.0842856
#N/A	#N/A	#N/A	#N/A	cya-2	chrII:2022882-2023307	WBGene00000864	SOM	IGN	OK	0	6.59037	inf	5e-05	0.0001367	yes	Coding	0	0	5.09388	8.08686
#N/A	#N/A	#N/A	#N/A	dsl-1	chrIV:858931-1921342	WBGene00001103	SOM	IGN	OK	0	6.82636	inf	0.00075	0.00180368	yes	Coding	0	0	5.44797	8.20475
#N/A	#N/A	#N/A	#N/A	elo-8	chrIII:10732173-12052193	WBGene00001246	SOM	IGN	OK	0	7.73994	inf	0.00035	0.000878786	yes	Coding	0	0	8.89378	6.5861
#N/A	#N/A	#N/A	#N/A	end-1	chrV:13985121-13986985	WBGene00001310	SOM	IGN	OK	0	1.08815	inf	5e-05	0.0001367	yes	Coding	0	0	0.8057	1.3706
#N/A	#N/A	#N/A	#N/A	end-3	chrV:14014685-14015835	WBGene00001311	SOM	IGN	OK	0	1.4362	inf	5e-05	0.0001367	yes	Coding	0	0	1.43328	1.43911
#N/A	#N/A	#N/A	#N/A	fis-1	chrII:6755139-6755844	WBGene00001424	SOM	IGN	OK	0	5.31328	inf	5e-05	0.0001367	yes	Coding	0	0	5.72978	4.89679
#N/A	#N/A	#N/A	#N/A	fkh-3	chrX:13421863-13423359	WBGene00001435	SOM	IGN	OK	0	3.65386	inf	5e-05	0.0001367	yes	Coding	0	0	3.08953	4.21819
#N/A	#N/A	#N/A	#N/A	fkh-4	chrX:13427254-13428774	WBGene00001436	SOM	IGN	OK	0	2.20398	inf	5e-05	0.0001367	yes	Coding	0	0	1.9679	2.44006
#N/A	#N/A	#N/A	#N/A	grl-27	chrV:3575115-3575849	WBGene00001736	SOM	IGN	OK	0	2.6446	inf	5e-05	0.0001367	yes	Coding	0	0	2.6049	2.68431
#N/A	#N/A	#N/A	#N/A	hch-1	chrX:14696448-14699895	WBGene00001828	SOM	IGN	OK	0	1.07515	inf	5e-05	0.0001367	yes	Coding	0	0	0.902751	1.24756
#N/A	#N/A	#N/A	#N/A	her-1	chrV:9697104-9701527	WBGene00001842	SOM	IGN	OK	0	1.43314	inf	0.00795	0.0161377	yes	Coding	0	0	0.368973	2.4973
#N/A	#N/A	#N/A	#N/A	his-8	chrV:7731614-8569933	WBGene00001882	SOM	IGN	OK	0	4.96773	inf	0.0023	0.00513226	yes	Coding	0	0	5.11697	4.81849
#N/A	#N/A	1.84847	#N/A	his-45	chrIV:11337830-11338241	WBGene00001919	SOM	IGN	OK	0	2.99201	inf	5e-05	0.0001367	yes	Coding	0	0	2.69711	3.28691
#N/A	#N/A	#N/A	#N/A	his-46	chrIV:11338499-11338811	WBGene00001920	SOM	IGN	OK	0	9.32867	inf	5e-05	0.0001367	yes	Coding	0	0	7.01401	11.6433
#N/A	#N/A	#N/A	#N/A	his-56	chrIV:11325995-11326307	WBGene00001930	SOM	IGN	OK	0	1.68588	inf	0.0014	0.00322514	yes	Coding	0	0	0.876752	2.495
#N/A	#N/A	#N/A	#N/A	his-65	chrIV:11324033-11324417	WBGene00001939	SOM	IGN	OK	0	4.36109	inf	5e-05	0.0001367	yes	Coding	0	0	3.61997	5.10221
#N/A	#N/A	#N/A	#N/A	ins-34	chrIV:14106560-14107634	WBGene00002117	SOM	IGN	OK	0	2.18161	inf	5e-05	0.0001367	yes	Coding	0	0	2.63494	1.72828
#N/A	#N/A	#N/A	#N/A	kin-24	chrIV:9839088-9840956	WBGene00002206	SOM	IGN	OK	0	3.61744	inf	5e-05	0.0001367	yes	Coding	0	0	4.89053	2.34434
#N/A	#N/A	#N/A	#N/A	msp-10	chrIV:9837628-9838012	WBGene00003425	SOM	IGN	OK	0	1.61363	inf	0.0003	0.000758483	yes	Coding	0	0	1.80998	1.41728
#N/A	#N/A	#N/A	#N/A	msp-63	chrII:5797044-5797428	WBGene00003456	SOM	IGN	OK	0	4.08674	inf	5e-05	0.0001367	yes	Coding	0	0	3.92163	4.25184
#N/A	#N/A	#N/A	#N/A	msp-79	chrIV:9766750-9767134	WBGene00003466	SOM	IGN	OK	0	3.76687	inf	5e-05	0.0001367	yes	Coding	0	0	2.71498	4.81876
#N/A	#N/A	#N/A	#N/A	msp-113	chrIV:5297953-5298337	WBGene00003468	SOM	IGN	OK	0	3.34168	inf	5e-05	0.0001367	yes	Coding	0	0	2.71498	3.96839
#N/A	#N/A	#N/A	#N/A	nas-1	chrIII:12784715-13607695	WBGene00003520	SOM	IGN	OK	0	0.96119	inf	0.00645	0.0133091	yes	Coding	0	0	1.1486	0.773781
#N/A	#N/A	#N/A	#N/A	nhr-2	chrI:5818874-5821111	WBGene00003601	SOM	IGN	OK	0	6.69805	inf	5e-05	0.0001367	yes	Coding	0	0	5.67304	7.72307
#N/A	#N/A	4.0295	2.16345	nos-1	chrII:10951818-10953105	WBGene00003783	SOM	IGN	OK	0	70.1315	inf	5e-05	0.0001367	yes	Coding	0	0	64.9244	75.3386
#N/A	#N/A	#N/A	#N/A	pes-1	chrIV:5002743-5005339	WBGene00003976	SOM	IGN	OK	0	4.74132	inf	5e-05	0.0001367	yes	Coding	0	0	3.23819	6.24444
#N/A	#N/A	#N/A	#N/A	pes-10	chrII:12846331-12847745	WBGene00003983	SOM	IGN	OK	0	1.75026	inf	5e-05	0.0001367	yes	Coding	0	0	1.02276	2.47776
#N/A	#N/A	#N/A	#N/A	rgs-9	chrX:1915307-1916919	WBGene00004352	SOM	IGN	OK	0	21.8569	inf	5e-05	0.0001367	yes	Coding	0	0	20.8335	22.8803
#N/A	#N/A	#N/A	#N/A	sea-1	chrII:2443296-4279128	WBGene00004750	SOM	IGN	OK	0	8.86705	inf	0.00205	0.00461723	yes	Coding	0	0	6.93413	10.8
#N/A	#N/A	#N/A	#N/A	skr-7	chrV:4422412-4422997	WBGene00004813	SOM	IGN	OK	0	12.6399	inf	5e-05	0.0001367	yes	Coding	0	0	10.8674	14.4124
#N/A	#N/A	#N/A	#N/A	skr-8	chrIV:17165213-17165798	WBGene00004814	SOM	IGN	OK	0	3.22131	inf	5e-05	0.0001367	yes	Coding	0	0	2.87667	3.56595
#N/A	#N/A	#N/A	#N/A	skr-9	chrIV:17163536-17164121	WBGene00004815	SOM	IGN	OK	0	1.99896	inf	5e-05	0.0001367	yes	Coding	0	0	1.91778	2.08014
#N/A	#N/A	#N/A	#N/A	skr-13	chrIV:17162060-17162579	WBGene00004819	SOM	IGN	OK	0	3.53253	inf	5e-05	0.0001367	yes	Coding	0	0	2.8364	4.22867
#N/A	#N/A	#N/A	#N/A	skr-15	chrII:2443296-4279128	WBGene00004821	SOM	IGN	OK	0	7.66293	inf	0.0237	0.0435832	yes	Coding	0	0	4.12679	11.1991
#N/A	#N/A	#N/A	#N/A	snf-7	chrIII:12784715-13607695	WBGene00004906	SOM	IGN	OK	0	1.76768	inf	0.00085	0.00203193	yes	Coding	0	0	2.19043	1.34494
#N/A	#N/A	#N/A	#N/A	spe-8	chrI:118108-120870	WBGene00004962	SOM	IGN	OK	0	3.44198	inf	5e-05	0.0001367	yes	Coding	0	0	4.29176	2.59219
#N/A	#N/A	#N/A	#N/A	spe-17	chrIV:12013470-12013991	WBGene00004971	SOM	IGN	OK	0	2.50205	inf	5e-05	0.0001367	yes	Coding	0	0	2.83308	2.17102
#N/A	#N/A	#N/A	#N/A	jmjd-1.1	chrII:11806505-11808646	WBGene00005013	SOM	IGN	OK	0	2.40457	inf	5e-05	0.0001367	yes	Coding	0	0	2.94383	1.86531
#N/A	#N/A	#N/A	#N/A	srg-66	chrV:5480733-5482399	WBGene00005223	SOM	IGN	OK	0	2.56993	inf	5e-05	0.0001367	yes	Coding	0	0	2.12234	3.01751
#N/A	#N/A	#N/A	#N/A	srx-98	chrII:2443296-4279128	WBGene00005989	SOM	IGN	OK	0	0.897869	inf	0.00615	0.0127286	yes	Coding	0	0	0.630703	1.16503
#N/A	#N/A	#N/A	#N/A	tbx-33	chrIII:10732173-12052193	WBGene00006552	SOM	IGN	OK	0	4.87347	inf	0.00065	0.00157546	yes	Coding	0	0	3.82611	5.92083
#N/A	#N/A	#N/A	#N/A	tbx-34	chrIII:10732173-12052193	WBGene00006553	SOM	IGN	OK	0	6.32167	inf	0.00075	0.00180368	yes	Coding	0	0	7.26609	5.37726
#N/A	#N/A	#N/A	#N/A	tsp-19	chrI:6554901-6936826	WBGene00006645	SOM	IGN	OK	0	1.96879	inf	0.025	0.0457067	yes	Coding	0	0	2.8381	1.09947
#N/A	#N/A	#N/A	#N/A	vet-6	chrI:13143189-14566044	WBGene00006902	SOM	IGN	OK	0	3.68747	inf	0.0011	0.00258166	yes	Coding	0	0	2.38306	4.99187
#N/A	#N/A	#N/A	#N/A	B0250.8	chrV:20469862-20470454	WBGene00007125	SOM	IGN	OK	0	13.2078	inf	5e-05	0.0001367	yes	Coding	0	0	9.15536	17.2602
#N/A	#N/A	3.49439	3.05428	B0393.6	chrIII:4780403-4781946	WBGene00007171	SOM	IGN	OK	0	23.1058	inf	5e-05	0.0001367	yes	Coding	0	0	20.6996	25.512
#N/A	#N/A	#N/A	#N/A	B0457.4	chrII:8910953-8911968	WBGene00007179	SOM	IGN	OK	0	2.30539	inf	5e-05	0.0001367	yes	Coding	0	0	3.60039	1.0104
#N/A	#N/A	#N/A	#N/A	fbxb-119	chrV:18318587-18319716	WBGene00007182	SOM	IGN	OK	0	1.26126	inf	5e-05	0.0001367	yes	Coding	0	0	0.971291	1.55124
#N/A	#N/A	#N/A	#N/A	C01G10.14	chrV:15105372-15105889	WBGene00007239	SOM	IGN	OK	0	2.57076	inf	5e-05	0.0001367	yes	Coding	0	0	2.54562	2.5959
#N/A	#N/A	#N/A	#N/A	C03C11.1	chrI:10014729-10015427	WBGene00007274	SOM	IGN	OK	0	6.98308	inf	5e-05	0.0001367	yes	Coding	0	0	6.79274	7.17343
#N/A	#N/A	#N/A	#N/A	C05D12.5	chrII:10968325-11503888	WBGene00007342	SOM	IGN	OK	0	1.56811	inf	0.0164	0.031262	yes	Coding	0	0	0.867131	2.26909
#N/A	#N/A	#N/A	#N/A	C08F11.7	chrIV:13637677-13638501	WBGene00007454	SOM	IGN	OK	0	10.3892	inf	5e-05	0.0001367	yes	Coding	0	0	11.6826	9.09581
#N/A	#N/A	#N/A	#N/A	C10C6.3	chrIV:11463586-11465167	WBGene00007512	SOM	IGN	OK	0	3.03019	inf	5e-05	0.0001367	yes	Coding	0	0	3.15344	2.90695
#N/A	#N/A	#N/A	#N/A	C12D8.9	chrV:10242829-10243153	WBGene00007538	SOM	IGN	OK	0	13.1185	inf	5e-05	0.0001367	yes	Coding	0	0	16.266	9.97113
#N/A	#N/A	#N/A	#N/A	C13G3.1	chrV:11011886-11012347	WBGene00007553	SOM	IGN	OK	0	2.69699	inf	5e-05	0.0001367	yes	Coding	0	0	1.34855	4.04542
#N/A	#N/A	#N/A	#N/A	C14A4.8	chrII:10597114-10598013	WBGene00007559	SOM	IGN	OK	0	2.51808	inf	5e-05	0.0001367	yes	Coding	0	0	3.48143	1.55473
#N/A	#N/A	#N/A	#N/A	C14A6.7	chrV:18167605-18168338	WBGene00007571	SOM	IGN	OK	0	1.06474	inf	0.01025	0.020404	yes	Coding	0	0	1.72147	0.408021
#N/A	#N/A	#N/A	#N/A	C14A6.8	chrV:18169058-18171590	WBGene00007572	SOM	IGN	OK	0	1.01089	inf	0.00225	0.00502755	yes	Coding	0	0	1.46969	0.552084
#N/A	#N/A	#N/A	#N/A	C17D12.5	chrI:11586241-11587285	WBGene00007639	SOM	IGN	OK	0	2.30325	inf	5e-05	0.0001367	yes	Coding	0	0	3.38637	1.22014
#N/A	#N/A	#N/A	#N/A	C25D7.1	chrV:15036283-15036800	WBGene00007714	SOM	IGN	OK	0	8.74612	inf	5e-05	0.0001367	yes	Coding	0	0	9.48821	8.00403
#N/A	#N/A	#N/A	#N/A	C25G4.8	chrIV:12459795-12463389	WBGene00007735	SOM	IGN	OK	0	3.70807	inf	5e-05	0.0001367	yes	Coding	0	0	4.84371	2.57243
#N/A	#N/A	#N/A	#N/A	C26C6.6	chrI:7505967-7506642	WBGene00007740	SOM	IGN	OK	0	2.23349	inf	5e-05	0.0001367	yes	Coding	0	0	2.69711	1.76987
#N/A	#N/A	#N/A	#N/A	C27C7.7	chrI:11422180-11423591	WBGene00007769	SOM	IGN	OK	0	1.60776	inf	5e-05	0.0001367	yes	Coding	0	0	1.30329	1.91222
#N/A	#N/A	#N/A	#N/A	C27C12.3	chrX:14864334-14865775	WBGene00007773	SOM	IGN	OK	0	8.05782	inf	5e-05	0.0001367	yes	Coding	0	0	6.84685	9.2688
#N/A	#N/A	#N/A	#N/A	C28D4.4	chrIV:9743768-9744964	WBGene00007792	SOM	IGN	OK	0	3.54143	inf	5e-05	0.0001367	yes	Coding	0	0	4.29727	2.78559
#N/A	#N/A	#N/A	#N/A	C31G12.1	chrV:18179972-18181261	WBGene00007850	SOM	IGN	OK	0	14.1369	inf	5e-05	0.0001367	yes	Coding	0	0	14.3574	13.9165
#N/A	#N/A	#N/A	#N/A	C32C4.3	chrV:10645118-10646907	WBGene00007863	SOM	IGN	OK	0	2.93742	inf	5e-05	0.0001367	yes	Coding	0	0	3.73164	2.14321
#N/A	#N/A	#N/A	#N/A	gadr-2	chrIV:9482052-9485066	WBGene00007887	SOM	IGN	OK	0	2.20868	inf	5e-05	0.0001367	yes	Coding	0	0	2.2358	2.18155
#N/A	#N/A	#N/A	#N/A	ttr-9	chrIV:9505597-9506309	WBGene00007888	SOM	IGN	OK	0	5.32144	inf	5e-05	0.0001367	yes	Coding	0	0	6.72199	3.9209
#N/A	#N/A	#N/A	#N/A	C35A5.4	chrV:10497061-10499301	WBGene00007948	SOM	IGN	OK	0	2.28061	inf	5e-05	0.0001367	yes	Coding	0	0	3.38872	1.1725
#N/A	#N/A	#N/A	#N/A	C36H8.1	chrIV:12743070-12744715	WBGene00007987	SOM	IGN	OK	0	8.69327	inf	5e-05	0.0001367	yes	Coding	0	0	10.2922	7.09439
#N/A	#N/A	#N/A	#N/A	C38C6.5	chrII:14630658-14632561	WBGene00007998	SOM	IGN	OK	0	1.64033	inf	5e-05	0.0001367	yes	Coding	0	0	2.26342	1.01723
#N/A	#N/A	2.79243	#N/A	C38D4.7	chrIII:4810085-4811114	WBGene00008007	SOM	IGN	OK	0	25.2338	inf	5e-05	0.0001367	yes	Coding	0	0	24.1927	26.275
#N/A	#N/A	3.78358	#N/A	C44B9.3	chrIII:10732173-12052193	WBGene00008080	SOM	IGN	OK	0	43.5878	inf	0.00145	0.00333282	yes	Coding	0	0	43.7491	43.4264
#N/A	#N/A	#N/A	#N/A	gmeb-3	chrIII:3768529-3770231	WBGene00008092	SOM	IGN	OK	0	1.60295	inf	5e-05	0.0001367	yes	Coding	0	0	2.1712	1.03471
#N/A	#N/A	#N/A	#N/A	C45B11.5	chrV:11041805-11042283	WBGene00008106	SOM	IGN	OK	0	3.09692	inf	5e-05	0.0001367	yes	Coding	0	0	4.79953	1.39431
#N/A	#N/A	#N/A	#N/A	C46C2.3	chrIV:9225698-9227765	WBGene00008111	SOM	IGN	OK	0	8.17033	inf	5e-05	0.0001367	yes	Coding	0	0	7.68783	8.65283
#N/A	#N/A	#N/A	#N/A	C47A4.5	chrIV:13745684-13745912	WBGene00008125	SOM	IGN	OK	0	14.7029	inf	5e-05	0.0001367	yes	Coding	0	0	16.6386	12.7672
#N/A	#N/A	#N/A	#N/A	C47E8.1	chrV:14666087-14667090	WBGene00008141	SOM	IGN	OK	0	3.0505	inf	5e-05	0.0001367	yes	Coding	0	0	3.89512	2.20589
#N/A	#N/A	#N/A	#N/A	best-10	chrI:13143189-14566044	WBGene00008185	SOM	IGN	OK	0	1.1224	inf	0.0034	0.00737756	yes	Coding	0	0	1.69999	0.544816
#N/A	#N/A	#N/A	#N/A	C54G4.2	chrI:7741935-8394405	WBGene00008312	SOM	IGN	OK	0	5.70201	inf	0.02565	0.0467436	yes	Coding	0	0	8.01427	3.38975
#N/A	#N/A	3.03288	2.00437	D1081.9	chrI:8485994-8487037	WBGene00008387	SOM	IGN	OK	0	51.845	inf	5e-05	0.0001367	yes	Coding	0	0	50.0949	53.5952
#N/A	#N/A	#N/A	#N/A	E02H4.6	chrX:14250651-14252067	WBGene00008464	SOM	IGN	OK	0	9.12782	inf	5e-05	0.0001367	yes	Coding	0	0	7.05199	11.2037
#N/A	#N/A	#N/A	#N/A	F02D10.6	chrX:13449587-13451603	WBGene00008526	SOM	IGN	OK	0	6.39911	inf	5e-05	0.0001367	yes	Coding	0	0	4.47703	8.32118
#N/A	#N/A	#N/A	#N/A	F10D11.4	chrI:8441595-8442327	WBGene00008650	SOM	IGN	OK	0	3.65684	inf	5e-05	0.0001367	yes	Coding	0	0	5.67251	1.64116
#N/A	#N/A	#N/A	#N/A	sdz-14	chrI:12216494-12217717	WBGene00008782	SOM	IGN	OK	0	5.42434	inf	5e-05	0.0001367	yes	Coding	0	0	4.53871	6.30996
#N/A	#N/A	#N/A	#N/A	F14D7.2	chrV:14292025-14293691	WBGene00008789	SOM	IGN	OK	0	52.7028	inf	5e-05	0.0001367	yes	Coding	0	0	44.9922	60.4135
#N/A	#N/A	#N/A	#N/A	F15A4.10	chrII:12484586-12485063	WBGene00008844	SOM	IGN	OK	0	10.6093	inf	5e-05	0.0001367	yes	Coding	0	0	10.0288	11.1898
#N/A	#N/A	#N/A	#N/A	fbxb-102	chrII:12482866-12484163	WBGene00008847	SOM	IGN	OK	0	0.960425	inf	5e-05	0.0001367	yes	Coding	0	0	0.726814	1.19404
#N/A	#N/A	#N/A	#N/A	F15D3.4	chrI:11565231-11570794	WBGene00008854	SOM	IGN	OK	0	3.57448	inf	5e-05	0.0001367	yes	Coding	0	0	3.70836	3.44059
#N/A	#N/A	#N/A	#N/A	F15D4.6	chrII:13249137-13249438	WBGene00008863	SOM	IGN	OK	0	6.70927	inf	0.0002	0.00051659	yes	Coding	0	0	3.69572	9.72282
#N/A	#N/A	#N/A	#N/A	F15H9.1	chrI:12157141-12158703	WBGene00008870	SOM	IGN	OK	0	1.22037	inf	5e-05	0.0001367	yes	Coding	0	0	1.88091	0.559833
#N/A	#N/A	#N/A	#N/A	F18C12.4	chrI:7741935-8394405	WBGene00008935	SOM	IGN	OK	0	1.27686	inf	0.0085	0.017188	yes	Coding	0	0	1.16107	1.39265
#N/A	#N/A	#N/A	#N/A	F23B12.1	chrV:14429181-14430485	WBGene00009079	SOM	IGN	OK	0	4.5739	inf	5e-05	0.0001367	yes	Coding	0	0	5.80509	3.34271
#N/A	#N/A	#N/A	#N/A	F23D12.4	chrX:14444931-14446054	WBGene00009088	SOM	IGN	OK	0	1.21038	inf	5e-05	0.0001367	yes	Coding	0	0	0.934453	1.48632
#N/A	#N/A	#N/A	#N/A	F27E5.3	chrII:10141397-10144133	WBGene00009193	SOM	IGN	OK	0	3.16399	inf	5e-05	0.0001367	yes	Coding	0	0	4.05583	2.27215
#N/A	#N/A	#N/A	#N/A	F30A10.12	chrI:9481753-9482227	WBGene00009269	SOM	IGN	OK	0	12.402	inf	5e-05	0.0001367	yes	Coding	0	0	15.0261	9.77779
#N/A	#N/A	#N/A	#N/A	F31F6.1	chrX:14867031-14868231	WBGene00009300	SOM	IGN	OK	0	9.65629	inf	5e-05	0.0001367	yes	Coding	0	0	8.26502	11.0476
#N/A	#N/A	#N/A	#N/A	F31F6.2	chrX:14869536-14870606	WBGene00009301	SOM	IGN	OK	0	7.83144	inf	5e-05	0.0001367	yes	Coding	0	0	7.47208	8.1908
#N/A	#N/A	#N/A	#N/A	F31F6.3	chrX:14871766-14872792	WBGene00009302	SOM	IGN	OK	0	6.55704	inf	5e-05	0.0001367	yes	Coding	0	0	5.45413	7.65996
#N/A	#N/A	#N/A	#N/A	F35E2.5	chrI:11741605-11743942	WBGene00009412	SOM	IGN	OK	0	2.19655	inf	5e-05	0.0001367	yes	Coding	0	0	2.99377	1.39932
#N/A	#N/A	#N/A	#N/A	fbxa-181	chrV:13725891-13726895	WBGene00009427	SOM	IGN	OK	0	4.75474	inf	5e-05	0.0001367	yes	Coding	0	0	5.20823	4.30126
#N/A	#N/A	#N/A	#N/A	F36A2.11	chrI:8822281-8823600	WBGene00009458	SOM	IGN	OK	0	6.20939	inf	5e-05	0.0001367	yes	Coding	0	0	8.03729	4.38149
#N/A	#N/A	#N/A	#N/A	F36A2.12	chrI:8826199-8826570	WBGene00009459	SOM	IGN	OK	0	17.959	inf	5e-05	0.0001367	yes	Coding	0	0	23.0991	12.8189
#N/A	#N/A	#N/A	#N/A	F36D1.4	chrI:11271699-11272338	WBGene00009463	SOM	IGN	OK	0	17.4428	inf	5e-05	0.0001367	yes	Coding	0	0	20.2059	14.6796
#N/A	#N/A	#N/A	#N/A	F36D1.6	chrI:11270173-11271218	WBGene00009465	SOM	IGN	OK	0	1.37855	inf	5e-05	0.0001367	yes	Coding	0	0	2.22102	0.536067
#N/A	#N/A	#N/A	#N/A	F37A8.2	chrIII:3929530-3931405	WBGene00009502	SOM	IGN	OK	0	3.90202	inf	5e-05	0.0001367	yes	Coding	0	0	4.31289	3.49116
#N/A	#N/A	#N/A	#N/A	fbxb-3	chrIV:11838956-11840221	WBGene00009546	SOM	IGN	OK	0	1.87878	inf	5e-05	0.0001367	yes	Coding	0	0	2.12972	1.62784
#N/A	#N/A	#N/A	#N/A	F40G12.7	chrV:14275653-14276328	WBGene00009602	SOM	IGN	OK	0	1.85991	inf	5e-05	0.0001367	yes	Coding	0	0	1.45888	2.26094
#N/A	#N/A	#N/A	#N/A	oac-27	chrI:12254496-12257171	WBGene00009609	SOM	IGN	OK	0	1.29299	inf	5e-05	0.0001367	yes	Coding	0	0	1.43433	1.15166
#N/A	#N/A	#N/A	#N/A	F42E8.1	chrV:13062413-13063602	WBGene00009630	SOM	IGN	OK	0	1.09381	inf	5e-05	0.0001367	yes	Coding	0	0	1.69669	0.49092
#N/A	#N/A	#N/A	#N/A	F42G4.7	chrII:13046477-13047184	WBGene00009644	SOM	IGN	OK	0	8.06935	inf	5e-05	0.0001367	yes	Coding	0	0	8.16465	7.97406
#N/A	#N/A	#N/A	#N/A	F44F4.9	chrII:10915262-10915709	WBGene00009704	SOM	IGN	OK	0	1.84136	inf	0.0002	0.00051659	yes	Coding	0	0	2.39372	1.289
#N/A	#N/A	#N/A	#N/A	F45D3.1	chrV:12527065-12528004	WBGene00009721	SOM	IGN	OK	0	3.86871	inf	5e-05	0.0001367	yes	Coding	0	0	2.54562	5.1918
#N/A	#N/A	#N/A	#N/A	F46A8.6	chrI:11243827-11244995	WBGene00009749	SOM	IGN	OK	0	1.92241	inf	5e-05	0.0001367	yes	Coding	0	0	2.76401	1.0808
#N/A	#N/A	#N/A	#N/A	scrm-6	chrI:11253341-11255875	WBGene00009753	SOM	IGN	OK	0	6.95001	inf	5e-05	0.0001367	yes	Coding	0	0	6.90246	6.99756
#N/A	#N/A	#N/A	#N/A	F46A9.1	chrI:9457889-9458798	WBGene00009754	SOM	IGN	OK	0	5.30244	inf	5e-05	0.0001367	yes	Coding	0	0	6.06027	4.54461
#N/A	#N/A	#N/A	#N/A	ttr-11	chrV:20603334-20604347	WBGene00009758	SOM	IGN	OK	0	1.23416	inf	0.00255	0.00563784	yes	Coding	0	0	2.10187	0.366455
#N/A	#N/A	#N/A	#N/A	F46B6.10	chrV:9801438-9802004	WBGene00009775	SOM	IGN	OK	0	0.895888	inf	0.00515	0.0108079	yes	Coding	0	0	1.50832	0.283456
#N/A	#N/A	#N/A	#N/A	lsy-27	chrV:17348804-17350036	WBGene00009834	SOM	IGN	OK	0	18.4249	inf	5e-05	0.0001367	yes	Coding	0	0	13.6407	23.2092
#N/A	#N/A	#N/A	#N/A	srsx-35	chrV:20681388-20682983	WBGene00009999	SOM	IGN	OK	0	2.43039	inf	5e-05	0.0001367	yes	Coding	0	0	1.56503	3.29576
#N/A	#N/A	#N/A	#N/A	fbxb-60	chrV:19297791-19298720	WBGene00010104	SOM	IGN	OK	0	1.08423	inf	5e-05	0.0001367	yes	Coding	0	0	1.41832	0.750131
#N/A	#N/A	#N/A	#N/A	dot-1.4	chrX:11929830-11931578	WBGene00010120	SOM	IGN	OK	0	0.946717	inf	5e-05	0.0001367	yes	Coding	0	0	0.754131	1.1393
#N/A	#N/A	4.56341	#N/A	pot-2	chrII:14524119-14524971	WBGene00010195	SOM	IGN	OK	0	44.1706	inf	5e-05	0.0001367	yes	Coding	0	0	43.3342	45.007
#N/A	#N/A	#N/A	#N/A	F57G9.3	chrII:12409327-12410125	WBGene00010219	SOM	IGN	OK	0	1.56096	inf	5e-05	0.0001367	yes	Coding	0	0	1.39652	1.72539
#N/A	#N/A	#N/A	#N/A	F58D5.6	chrI:12034062-12037221	WBGene00010245	SOM	IGN	OK	0	2.42962	inf	5e-05	0.0001367	yes	Coding	0	0	3.21079	1.64844
#N/A	#N/A	#N/A	#N/A	F59C6.3	chrI:10524447-10525475	WBGene00010324	SOM	IGN	OK	0	6.36479	inf	5e-05	0.0001367	yes	Coding	0	0	8.00109	4.7285
#N/A	#N/A	#N/A	#N/A	K01D12.15	chrV:12386434-12386689	WBGene00010474	SOM	IGN	OK	0	17.8135	inf	5e-05	0.0001367	yes	Coding	0	0	22.7536	12.8733
#N/A	#N/A	#N/A	#N/A	K01G12.3	chrIV:14193500-14195935	WBGene00010483	SOM	IGN	OK	0	11.9445	inf	5e-05	0.0001367	yes	Coding	0	0	10.5356	13.3534
#N/A	#N/A	1.93511	#N/A	ant-1.3	chrIV:9708199-9709241	WBGene00010485	SOM	IGN	OK	0	12.316	inf	5e-05	0.0001367	yes	Coding	0	0	16.4328	8.1992
#N/A	#N/A	#N/A	#N/A	K05C4.8	chrI:14732414-14733538	WBGene00010584	SOM	IGN	OK	0	2.49388	inf	5e-05	0.0001367	yes	Coding	0	0	2.57553	2.41224
#N/A	#N/A	#N/A	#N/A	K06A4.6	chrV:9480447-9480642	WBGene00010596	SOM	IGN	OK	0	4.70216	inf	0.00225	0.00502755	yes	Coding	0	0	6.73531	2.66901
#N/A	#N/A	#N/A	#N/A	K08E7.4	chrIV:12570682-12571030	WBGene00010672	SOM	IGN	OK	0	3.38696	inf	0.00035	0.000878786	yes	Coding	0	0	4.12579	2.64812
#N/A	#N/A	#N/A	#N/A	K08F4.5	chrIV:10135045-10135842	WBGene00010679	SOM	IGN	OK	0	1.23805	inf	5e-05	0.0001367	yes	Coding	0	0	2.0884	0.387708
#N/A	#N/A	#N/A	#N/A	K08H2.2	chrX:13234208-13234888	WBGene00010689	SOM	IGN	OK	0	1.5341	inf	5e-05	0.0001367	yes	Coding	0	0	1.07336	1.99483
#N/A	#N/A	#N/A	#N/A	K08H2.3	chrX:13237352-13238295	WBGene00010690	SOM	IGN	OK	0	25.5145	inf	5e-05	0.0001367	yes	Coding	0	0	21.3211	29.708
#N/A	#N/A	#N/A	#N/A	K09B11.5	chrIV:13431263-13433980	WBGene00010712	SOM	IGN	OK	0	4.01505	inf	5e-05	0.0001367	yes	Coding	0	0	4.27003	3.76006
#N/A	#N/A	#N/A	#N/A	K10D6.3	chrV:11200646-11201374	WBGene00010743	SOM	IGN	OK	0	1.89108	inf	5e-05	0.0001367	yes	Coding	0	0	2.62646	1.1557
#N/A	#N/A	#N/A	#N/A	K10H10.7	chrII:14507109-14507556	WBGene00010763	SOM	IGN	OK	0	0.840433	inf	0.00515	0.0108079	yes	Coding	0	0	1.41526	0.265606
#N/A	#N/A	#N/A	#N/A	sepa-1	chrI:13143189-14566044	WBGene00010808	SOM	IGN	OK	0	5.08318	inf	0.0124	0.0243637	yes	Coding	0	0	3.70295	6.46342
#N/A	#N/A	#N/A	#N/A	M117.4	chrIV:11830798-11833445	WBGene00010920	SOM	IGN	OK	0	4.94604	inf	5e-05	0.0001367	yes	Coding	0	0	5.95195	3.94014
#N/A	#N/A	#N/A	#N/A	M162.7	chrV:19792653-19794952	WBGene00010933	SOM	IGN	OK	0	7.42847	inf	5e-05	0.0001367	yes	Coding	0	0	8.27672	6.58023
#N/A	#N/A	#N/A	#N/A	R03G8.4	chrX:13101236-13104136	WBGene00010999	SOM	IGN	OK	0	2.81319	inf	5e-05	0.0001367	yes	Coding	0	0	2.0404	3.58598
#N/A	#N/A	#N/A	#N/A	R04B5.1	chrV:10077893-10078252	WBGene00011001	SOM	IGN	OK	0	4.99106	inf	5e-05	0.0001367	yes	Coding	0	0	5.715	4.26711
#N/A	#N/A	#N/A	#N/A	R04D3.4	chrX:13287836-13288736	WBGene00011012	SOM	IGN	OK	0	18.4776	inf	5e-05	0.0001367	yes	Coding	0	0	17.4768	19.4783
#N/A	#N/A	#N/A	#N/A	R05D7.2	chrI:12165719-12168013	WBGene00011027	SOM	IGN	OK	0	2.493	inf	5e-05	0.0001367	yes	Coding	0	0	3.46456	1.52143
#N/A	#N/A	#N/A	#N/A	sdz-26	chrII:14381695-14383233	WBGene00011049	SOM	IGN	OK	0	4.50367	inf	5e-05	0.0001367	yes	Coding	0	0	3.896	5.11134
#N/A	#N/A	#N/A	#N/A	ssp-33	chrV:14711361-14711685	WBGene00011134	SOM	IGN	OK	0	8.96092	inf	5e-05	0.0001367	yes	Coding	0	0	10.1983	7.72348
#N/A	#N/A	#N/A	#N/A	R09A8.1	chrX:12612658-12617812	WBGene00011152	SOM	IGN	OK	0	6.02203	inf	5e-05	0.0001367	yes	Coding	0	0	4.95775	7.0863
#N/A	#N/A	#N/A	#N/A	R09E10.4	chrIV:10304824-10307858	WBGene00011174	SOM	IGN	OK	0	1.81952	inf	5e-05	0.0001367	yes	Coding	0	0	2.76186	0.877176
#N/A	#N/A	#N/A	#N/A	R11.4	chrX:16210348-16210546	WBGene00011229	SOM	IGN	OK	0	6.38481	inf	0.0003	0.000758483	yes	Coding	0	0	3.86178	8.90784
#N/A	#N/A	#N/A	#N/A	R102.3	chrIV:10690473-10691649	WBGene00011290	SOM	IGN	OK	0	1.78008	inf	5e-05	0.0001367	yes	Coding	0	0	2.66972	0.89044
#N/A	#N/A	#N/A	#N/A	T01G5.7	chrV:15111949-15113411	WBGene00011342	SOM	IGN	OK	0	18.8301	inf	5e-05	0.0001367	yes	Coding	0	0	18.7656	18.8945
#N/A	#N/A	#N/A	#N/A	sdz-30	chrI:13143189-14566044	WBGene00011432	SOM	IGN	OK	0	2.96445	inf	0.0011	0.00258166	yes	Coding	0	0	1.64723	4.28168
#N/A	#N/A	#N/A	3.16295	T04D3.8	chrI:13143189-14566044	WBGene00011435	SOM	IGN	OK	0	28.7251	inf	0.00025	0.000638083	yes	Coding	0	0	22.436	35.0142
#N/A	#N/A	#N/A	#N/A	T05C12.9	chrII:8191721-8193167	WBGene00011472	SOM	IGN	OK	0	0.975601	inf	5e-05	0.0001367	yes	Coding	0	0	1.18955	0.761651
#N/A	#N/A	#N/A	#N/A	T08D2.4	chrX:177395-177854	WBGene00011609	SOM	IGN	OK	0	2.75604	inf	0.00025	0.000638083	yes	Coding	0	0	2.57115	2.94092
#N/A	#N/A	#N/A	#N/A	T08G3.7	chrV:16462416-16466336	WBGene00011619	SOM	IGN	OK	0	2.37144	inf	5e-05	0.0001367	yes	Coding	0	0	2.90593	1.83694
#N/A	#N/A	#N/A	#N/A	T08G5.3	chrV:14026435-14027397	WBGene00011624	SOM	IGN	OK	0	1.58233	inf	5e-05	0.0001367	yes	Coding	0	0	1.22193	1.94273
#N/A	#N/A	#N/A	#N/A	ssp-36	chrIV:9765685-9766317	WBGene00011749	SOM	IGN	OK	0	3.3804	inf	5e-05	0.0001367	yes	Coding	0	0	3.67141	3.08939
#N/A	#N/A	#N/A	#N/A	T15H9.4	chrII:9611813-9613344	WBGene00011789	SOM	IGN	OK	0	1.61643	inf	5e-05	0.0001367	yes	Coding	0	0	2.51471	0.718137
#N/A	#N/A	#N/A	#N/A	T15H9.5	chrII:9610661-9611282	WBGene00011790	SOM	IGN	OK	0	3.58641	inf	5e-05	0.0001367	yes	Coding	0	0	5.2509	1.92191
#N/A	#N/A	#N/A	#N/A	T21C12.4	chrIII:10552951-10557886	WBGene00011900	SOM	IGN	OK	0	6.85413	inf	5e-05	0.0001367	yes	Coding	0	0	7.78467	5.92359
#N/A	#N/A	1.964	#N/A	T23G11.10	chrI:7698296-7699033	WBGene00011973	SOM	IGN	OK	0	2.34524	inf	5e-05	0.0001367	yes	Coding	0	0	2.28463	2.40585
#N/A	#N/A	#N/A	#N/A	T24D5.4	chrX:12597098-12597368	WBGene00011992	SOM	IGN	OK	0	13.2414	inf	5e-05	0.0001367	yes	Coding	0	0	12.376	14.1068
#N/A	#N/A	#N/A	#N/A	T24D5.5	chrX:12597961-12599228	WBGene00011993	SOM	IGN	OK	0	11.3676	inf	5e-05	0.0001367	yes	Coding	0	0	10.8824	11.8527
#N/A	#N/A	#N/A	#N/A	T25B9.2	chrIV:10750491-10751688	WBGene00012008	SOM	IGN	OK	0	1.79103	inf	5e-05	0.0001367	yes	Coding	0	0	2.5734	1.00866
#N/A	#N/A	#N/A	#N/A	T25B9.4	chrIV:10755739-10757652	WBGene00012010	SOM	IGN	OK	0	3.01244	inf	5e-05	0.0001367	yes	Coding	0	0	3.95043	2.07446
#N/A	#N/A	#N/A	#N/A	T25E12.6	chrV:16742534-16744786	WBGene00012021	SOM	IGN	OK	0	5.03783	inf	5e-05	0.0001367	yes	Coding	0	0	3.92432	6.15135
#N/A	#N/A	2.68605	2.44978	T27A8.3	chrX:16062612-16063218	WBGene00012075	SOM	IGN	OK	0	1.34209	inf	5e-05	0.0001367	yes	Coding	0	0	1.22193	1.46226
#N/A	#N/A	3.79776	#N/A	T27E9.6	chrIII:12784715-13607695	WBGene00012096	SOM	IGN	OK	0	4.38513	inf	0.00135	0.00312227	yes	Coding	0	0	3.81287	4.95739
#N/A	#N/A	#N/A	#N/A	fbxb-86	chrIII:12784715-13607695	WBGene00012098	SOM	IGN	OK	0	1.33289	inf	0.00265	0.00583685	yes	Coding	0	0	1.30215	1.36364
#N/A	#N/A	#N/A	#N/A	T27F6.1	chrI:12470792-12473309	WBGene00012102	SOM	IGN	OK	0	1.81097	inf	5e-05	0.0001367	yes	Coding	0	0	1.83091	1.79102
#N/A	#N/A	3.70041	3.40425	sygl-1	chrI:12484206-12486147	WBGene00012104	SOM	IGN	OK	0	22.1231	inf	5e-05	0.0001367	yes	Coding	0	0	23.5782	20.668
#N/A	#N/A	3.99572	#N/A	T28A8.5	chrIII:12784715-13607695	WBGene00012111	SOM	IGN	OK	0	44.0577	inf	0.00165	0.0037624	yes	Coding	0	0	43.0224	45.0929
#N/A	#N/A	#N/A	#N/A	W01B6.5	chrIV:10076303-10078628	WBGene00012172	SOM	IGN	OK	0	3.215	inf	5e-05	0.0001367	yes	Coding	0	0	3.75075	2.67926
#N/A	#N/A	#N/A	#N/A	W01B6.8	chrIV:10083469-10084352	WBGene00012174	SOM	IGN	OK	0	1.90921	inf	5e-05	0.0001367	yes	Coding	0	0	2.78453	1.03389
#N/A	#N/A	#N/A	#N/A	W02A2.8	chrIV:13356167-13358557	WBGene00012191	SOM	IGN	OK	0	13.762	inf	5e-05	0.0001367	yes	Coding	0	0	15.5138	12.0102
#N/A	#N/A	2.59941	#N/A	W02D9.4	chrI:12538042-12538945	WBGene00012210	SOM	IGN	OK	0	26.2916	inf	5e-05	0.0001367	yes	Coding	0	0	25.267	27.3163
#N/A	#N/A	#N/A	#N/A	W04A4.4	chrI:13143189-14566044	WBGene00012233	SOM	IGN	OK	0	0.893581	inf	0.0133	0.0259637	yes	Coding	0	0	1.25611	0.531057
#N/A	#N/A	#N/A	#N/A	W04A8.5	chrI:13143189-14566044	WBGene00012240	SOM	IGN	OK	0	4.09288	inf	0.00105	0.00247211	yes	Coding	0	0	3.15321	5.03256
#N/A	#N/A	#N/A	#N/A	W04E12.3	chrV:19741920-19742282	WBGene00012248	SOM	IGN	OK	0	1.72686	inf	0.02405	0.0441078	yes	Coding	0	0	1.75143	1.70229
#N/A	#N/A	#N/A	#N/A	W04E12.4	chrV:19743634-19745691	WBGene00012249	SOM	IGN	OK	0	2.62462	inf	5e-05	0.0001367	yes	Coding	0	0	2.72325	2.52599
#N/A	#N/A	#N/A	#N/A	W04E12.5	chrV:19746121-19748469	WBGene00012250	SOM	IGN	OK	0	5.1589	inf	5e-05	0.0001367	yes	Coding	0	0	6.82503	3.49278
#N/A	#N/A	#N/A	#N/A	W09D6.4	chrIII:10732173-12052193	WBGene00012357	SOM	IGN	OK	0	15.9047	inf	0.00075	0.00180368	yes	Coding	0	0	20.0898	11.7195
#N/A	#N/A	#N/A	#N/A	Y1A5A.1	chrIII:3985653-3986789	WBGene00012379	SOM	IGN	OK	0	3.93308	inf	5e-05	0.0001367	yes	Coding	0	0	4.70083	3.16532
#N/A	#N/A	#N/A	#N/A	Y6B3B.3	chrI:13143189-14566044	WBGene00012388	SOM	IGN	OK	0	0.789757	inf	0.0129	0.0252491	yes	Coding	0	0	1.16297	0.416544
#N/A	#N/A	#N/A	#N/A	Y18D10A.21	chrI:12929386-12931058	WBGene00012486	SOM	IGN	OK	0	6.41469	inf	5e-05	0.0001367	yes	Coding	0	0	7.17644	5.65294
#N/A	#N/A	#N/A	#N/A	Y26D4A.12	chrI:13082668-13082897	WBGene00012509	SOM	IGN	OK	0	2.11583	inf	0.01045	0.0207667	yes	Coding	0	0	0.866077	3.36559
#N/A	#N/A	#N/A	#N/A	Y37A1B.4	chrIV:14059664-14060197	WBGene00012537	SOM	IGN	OK	0	2.74542	inf	5e-05	0.0001367	yes	Coding	0	0	2.52368	2.96715
#N/A	#N/A	#N/A	#N/A	Y37D8A.8	chrIII:12784715-13607695	WBGene00012549	SOM	IGN	OK	0	23.4425	inf	0.001	0.00236323	yes	Coding	0	0	17.7694	29.1155
#N/A	#N/A	3.38519	#N/A	fbxa-211	chrV:18127658-18128818	WBGene00012566	SOM	IGN	OK	0	55.5439	inf	5e-05	0.0001367	yes	Coding	0	0	52.4225	58.6653
#N/A	#N/A	3.17705	#N/A	Y37H2A.7	chrV:18133271-18134450	WBGene00012567	SOM	IGN	OK	0	20.8977	inf	5e-05	0.0001367	yes	Coding	0	0	20.2945	21.5009
#N/A	#N/A	#N/A	#N/A	Y38F1A.7	chrII:12996974-12997735	WBGene00012609	SOM	IGN	OK	0	1.80951	inf	5e-05	0.0001367	yes	Coding	0	0	1.87036	1.74867
#N/A	#N/A	#N/A	#N/A	dct-10	chrV:20506471-20509477	WBGene00012618	SOM	IGN	OK	0	1.47043	inf	5e-05	0.0001367	yes	Coding	0	0	1.02342	1.91744
#N/A	#N/A	#N/A	#N/A	Y39E4A.1	chrIII:12784715-13607695	WBGene00012711	SOM	IGN	OK	0	2.30732	inf	0.0077	0.015673	yes	Coding	0	0	2.24625	2.3684
#N/A	#N/A	#N/A	#N/A	Y41C4A.7	chrIII:10732173-12052193	WBGene00012754	SOM	IGN	OK	0	1.67451	inf	0.01605	0.0306484	yes	Coding	0	0	1.6265	1.72252
#N/A	#N/A	#N/A	#N/A	Y41C4A.18	chrIII:10732173-12052193	WBGene00012761	SOM	IGN	OK	0	12.5459	inf	0.00155	0.00354722	yes	Coding	0	0	15.8048	9.28706
#N/A	#N/A	3.20594	1.97255	Y43E12A.3	chrIV:10987886-10989034	WBGene00012795	SOM	IGN	OK	0	33.146	inf	5e-05	0.0001367	yes	Coding	0	0	31.217	35.075
#N/A	#N/A	#N/A	#N/A	srxa-14	chrV:20639562-20641018	WBGene00012846	SOM	IGN	OK	0	0.935639	inf	5e-05	0.0001367	yes	Coding	0	0	0.849919	1.02136
#N/A	#N/A	#N/A	#N/A	Y44A6B.3	chrV:20636832-20638413	WBGene00012848	SOM	IGN	OK	0	7.3816	inf	5e-05	0.0001367	yes	Coding	0	0	6.19977	8.56343
#N/A	#N/A	#N/A	#N/A	Y45F10B.3	chrIV:13593626-13593854	WBGene00012871	SOM	IGN	OK	0	13.4139	inf	5e-05	0.0001367	yes	Coding	0	0	15.7628	11.0649
#N/A	#N/A	#N/A	#N/A	Y45F10C.1	chrIV:13656388-13659523	WBGene00012877	SOM	IGN	OK	0	0.984354	inf	5e-05	0.0001367	yes	Coding	0	0	1.72198	0.24673
#N/A	#N/A	#N/A	#N/A	Y46G5A.14	chrII:12774978-12775432	WBGene00012905	SOM	IGN	OK	0	4.30576	inf	5e-05	0.0001367	yes	Coding	0	0	4.64194	3.96957
#N/A	#N/A	#N/A	#N/A	Y46G5A.28	chrII:12850382-12851751	WBGene00012916	SOM	IGN	OK	0	1.25002	inf	5e-05	0.0001367	yes	Coding	0	0	1.11173	1.38831
#N/A	#N/A	#N/A	#N/A	Y47D3A.13	chrIII:10732173-12052193	WBGene00012926	SOM	IGN	OK	0	23.4187	inf	0.0003	0.000758483	yes	Coding	0	0	24.8263	22.0112
#N/A	#N/A	#N/A	#N/A	Y47H10A.2	chrI:12085017-12087821	WBGene00012958	SOM	IGN	OK	0	4.1999	inf	5e-05	0.0001367	yes	Coding	0	0	4.06947	4.33034
#N/A	#N/A	#N/A	#N/A	Y50E8A.2	chrV:14728425-14728839	WBGene00013047	SOM	IGN	OK	0	1.84087	inf	5e-05	0.0001367	yes	Coding	0	0	2.93223	0.7495
#N/A	#N/A	#N/A	#N/A	Y50E8A.6	chrV:14739125-14741311	WBGene00013049	SOM	IGN	OK	0	0.840912	inf	5e-05	0.0001367	yes	Coding	0	0	1.26747	0.414349
#N/A	#N/A	#N/A	#N/A	Y50E8A.10	chrV:14780065-14781063	WBGene00013053	SOM	IGN	OK	0	4.53783	inf	5e-05	0.0001367	yes	Coding	0	0	6.79374	2.28191
#N/A	#N/A	#N/A	#N/A	Y51A2B.4	chrV:18386223-18389094	WBGene00013068	SOM	IGN	OK	0	1.35871	inf	5e-05	0.0001367	yes	Coding	0	0	1.85878	0.858631
#N/A	#N/A	#N/A	#N/A	Y51A2B.5	chrV:18389251-18391249	WBGene00013069	SOM	IGN	OK	0	7.77654	inf	5e-05	0.0001367	yes	Coding	0	0	9.34436	6.20871
#N/A	#N/A	#N/A	#N/A	mpz-6	chrII:9405540-9406917	WBGene00013085	SOM	IGN	OK	0	2.75578	inf	5e-05	0.0001367	yes	Coding	0	0	2.95193	2.55963
#N/A	#N/A	#N/A	#N/A	Y51B9A.7	chrII:9399999-9400438	WBGene00013089	SOM	IGN	OK	0	2.28778	inf	0.0002	0.00051659	yes	Coding	0	0	4.57555	0
#N/A	#N/A	2.25282	#N/A	hsf-2	chrI:11968942-11969838	WBGene00013134	SOM	IGN	OK	0	5.98873	inf	5e-05	0.0001367	yes	Coding	0	0	6.01197	5.96549
#N/A	#N/A	#N/A	#N/A	Y53C10A.10	chrI:12020769-12028289	WBGene00013138	SOM	IGN	OK	0	3.49141	inf	5e-05	0.0001367	yes	Coding	0	0	3.95482	3.02801
#N/A	#N/A	#N/A	#N/A	Y53F4B.5	chrII:14982515-14983933	WBGene00013152	SOM	IGN	OK	0	2.86227	inf	5e-05	0.0001367	yes	Coding	0	0	2.95716	2.76739
#N/A	#N/A	#N/A	#N/A	Y53F4B.10	chrII:15002018-15003434	WBGene00013157	SOM	IGN	OK	0	1.0973	inf	5e-05	0.0001367	yes	Coding	0	0	1.24563	0.948967
#N/A	#N/A	#N/A	#N/A	Y53F4B.24	chrII:15131522-15134291	WBGene00013170	SOM	IGN	OK	0	1.61156	inf	5e-05	0.0001367	yes	Coding	0	0	1.71125	1.51187
#N/A	#N/A	#N/A	#N/A	Y53F4B.36	chrII:15175910-15177195	WBGene00013175	SOM	IGN	OK	0	1.78644	inf	5e-05	0.0001367	yes	Coding	0	0	1.94511	1.62776
#N/A	#N/A	#N/A	#N/A	Y53H1C.3	chrI:11417873-11421227	WBGene00013186	SOM	IGN	OK	0	1.77084	inf	5e-05	0.0001367	yes	Coding	0	0	2.47726	1.06443
#N/A	#N/A	#N/A	#N/A	fbxb-22	chrIII:10732173-12052193	WBGene00013230	SOM	IGN	OK	0	2.1467	inf	0.00155	0.00354722	yes	Coding	0	0	1.83445	2.45895
#N/A	#N/A	#N/A	#N/A	Y57A10C.10	chrII:12440067-12441200	WBGene00013288	SOM	IGN	OK	0	1.03558	inf	5e-05	0.0001367	yes	Coding	0	0	1.68103	0.390127
#N/A	#N/A	#N/A	#N/A	clec-260	chrV:19982962-19986282	WBGene00013357	SOM	IGN	OK	0	2.61312	inf	5e-05	0.0001367	yes	Coding	0	0	3.34431	1.88192
#N/A	#N/A	#N/A	#N/A	Y60A9.3	chrX:14383180-14383792	WBGene00013370	SOM	IGN	OK	0	2.5341	inf	5e-05	0.0001367	yes	Coding	0	0	2.55495	2.51325
#N/A	#N/A	#N/A	#N/A	fbxb-101	chrI:13143189-14566044	WBGene00013404	SOM	IGN	OK	0	1.38994	inf	0.0037	0.00798616	yes	Coding	0	0	0.67828	2.1016
#N/A	#N/A	#N/A	#N/A	Y66A7A.4	chrIII:10732173-12052193	WBGene00013424	SOM	IGN	OK	0	2.34826	inf	0.0011	0.00258166	yes	Coding	0	0	2.97856	1.71796
#N/A	#N/A	#N/A	#N/A	Y66D12A.3	chrIII:10732173-12052193	WBGene00013429	SOM	IGN	OK	0	5.84449	inf	0.01465	0.028252	yes	Coding	0	0	5.65564	6.03333
#N/A	#N/A	4.82335	3.91329	Y66D12A.6	chrIII:10732173-12052193	WBGene00013432	SOM	IGN	OK	0	47.3379	inf	0.0007	0.00169089	yes	Coding	0	0	45.8637	48.8121
#N/A	#N/A	#N/A	#N/A	Y66D12A.11	chrIII:10732173-12052193	WBGene00013437	SOM	IGN	OK	0	2.62645	inf	0.0122	0.0239909	yes	Coding	0	0	2.91915	2.33376
#N/A	#N/A	3.2637	#N/A	Y66D12A.16	chrIII:10732173-12052193	WBGene00013442	SOM	IGN	OK	0	44.4592	inf	0.02255	0.0417121	yes	Coding	0	0	41.8025	47.1158
#N/A	#N/A	#N/A	#N/A	Y69E1A.4	chrIV:10955275-10956568	WBGene00013476	SOM	IGN	OK	0	1.88626	inf	5e-05	0.0001367	yes	Coding	0	0	2.66971	1.1028
#N/A	#N/A	#N/A	#N/A	Y73F8A.12	chrIV:15311201-15311644	WBGene00013521	SOM	IGN	OK	0	1.14891	inf	0.00105	0.00247211	yes	Coding	0	0	1.46969	0.828126
#N/A	#N/A	#N/A	#N/A	Y73F8A.14	chrIV:15318561-15319004	WBGene00013523	SOM	IGN	OK	0	4.46657	inf	5e-05	0.0001367	yes	Coding	0	0	6.17272	2.76042
#N/A	#N/A	#N/A	#N/A	Y75B8A.10	chrIII:12180858-12182912	WBGene00013547	SOM	IGN	OK	0	1.71115	inf	5e-05	0.0001367	yes	Coding	0	0	2.39844	1.02385
#N/A	#N/A	#N/A	#N/A	Y102A5C.4	chrV:16922227-16924234	WBGene00013613	SOM	IGN	OK	0	2.80773	inf	5e-05	0.0001367	yes	Coding	0	0	2.42112	3.19435
#N/A	#N/A	#N/A	#N/A	Y106G6D.2	chrI:10110993-10111840	WBGene00013699	SOM	IGN	OK	0	3.37148	inf	5e-05	0.0001367	yes	Coding	0	0	4.16819	2.57476
#N/A	#N/A	#N/A	#N/A	spe-19	chrV:20040957-20047367	WBGene00013747	SOM	IGN	OK	0	1.02823	inf	5e-05	0.0001367	yes	Coding	0	0	1.46406	0.592395
#N/A	#N/A	#N/A	#N/A	fbxb-59	chrV:20204536-20206149	WBGene00013759	SOM	IGN	OK	0	1.72044	inf	5e-05	0.0001367	yes	Coding	0	0	1.17195	2.26892
#N/A	#N/A	#N/A	#N/A	Y113G7C.1	chrV:20317805-20323935	WBGene00013771	SOM	IGN	OK	0	11.905	inf	5e-05	0.0001367	yes	Coding	0	0	14.1152	9.69472
#N/A	#N/A	#N/A	#N/A	dct-13	chrIV:17024464-17025082	WBGene00013794	SOM	IGN	OK	0	0.858317	inf	5e-05	0.0001367	yes	Coding	0	0	0.88996	0.826674
#N/A	#N/A	#N/A	#N/A	Y116A8C.23	chrIV:17053637-17055438	WBGene00013800	SOM	IGN	OK	0	5.78241	inf	5e-05	0.0001367	yes	Coding	0	0	7.60011	3.96472
#N/A	#N/A	#N/A	#N/A	ZK507.1	chrIII:9099616-9101181	WBGene00013978	SOM	IGN	OK	0	4.43197	inf	5e-05	0.0001367	yes	Coding	0	0	4.88016	3.98378
#N/A	#N/A	#N/A	#N/A	ZK666.1	chrII:10470873-10471287	WBGene00014041	SOM	IGN	OK	0	1.92395	inf	5e-05	0.0001367	yes	Coding	0	0	1.5994	2.2485
#N/A	#N/A	#N/A	#N/A	ZK673.6	chrII:10462882-10464259	WBGene00014062	SOM	IGN	OK	0	3.84095	inf	5e-05	0.0001367	yes	Coding	0	0	4.69512	2.98678
#N/A	#N/A	#N/A	#N/A	sdz-37	chrII:10464809-10465238	WBGene00014064	SOM	IGN	OK	0	3.98714	inf	5e-05	0.0001367	yes	Coding	0	0	3.02244	4.95185
#N/A	#N/A	#N/A	#N/A	ZK678.3	chrX:15746936-15752070	WBGene00014069	SOM	IGN	OK	0	2.17977	inf	5e-05	0.0001367	yes	Coding	0	0	2.45278	1.90677
#N/A	#N/A	#N/A	#N/A	ZK892.3	chrII:10001860-10003912	WBGene00014127	SOM	IGN	OK	0	3.88179	inf	5e-05	0.0001367	yes	Coding	0	0	5.19735	2.56622
#N/A	#N/A	#N/A	#N/A	ZK930.5	chrII:11882550-11883449	WBGene00014155	SOM	IGN	OK	0	3.32144	inf	5e-05	0.0001367	yes	Coding	0	0	2.94727	3.69561
#N/A	#N/A	#N/A	#N/A	ZK930.6	chrII:11885524-11886273	WBGene00014156	SOM	IGN	OK	0	5.57411	inf	5e-05	0.0001367	yes	Coding	0	0	6.63136	4.51685
#N/A	#N/A	#N/A	#N/A	ZK970.8	chrII:10309576-10310008	WBGene00014174	SOM	IGN	OK	0	6.29383	inf	5e-05	0.0001367	yes	Coding	0	0	7.2245	5.36315
#N/A	#N/A	#N/A	#N/A	ZK1053.4	chrI:13143189-14566044	WBGene00014199	SOM	IGN	OK	0	10.2161	inf	0.0007	0.00169089	yes	Coding	0	0	8.23067	12.2016
#N/A	#N/A	#N/A	#N/A	ZK1225.5	chrI:13143189-14566044	WBGene00014239	SOM	IGN	OK	0	2.92403	inf	0.0008	0.0019166	yes	Coding	0	0	3.61245	2.23562
#N/A	#N/A	#N/A	#N/A	sdz-36	chrIV:9690926-9691343	WBGene00014242	SOM	IGN	OK	0	0.905631	inf	0.00225	0.00502755	yes	Coding	0	0	1.31747	0.493794
#N/A	#N/A	#N/A	#N/A	AC7.3	chrIV:5111830-5112867	WBGene00014997	SOM	IGN	OK	0	2.51362	inf	5e-05	0.0001367	yes	Coding	0	0	3.08338	1.94387
#N/A	#N/A	#N/A	#N/A	B0041.1	chrI:4573661-5262993	WBGene00015006	SOM	IGN	OK	0	4.16072	inf	0.0048	0.0101568	yes	Coding	0	0	4.96767	3.35378
#N/A	#N/A	#N/A	#N/A	math-1	chrII:2046057-2046661	WBGene00015015	SOM	IGN	OK	0	2.59765	inf	5e-05	0.0001367	yes	Coding	0	0	2.20159	2.9937
#N/A	#N/A	#N/A	#N/A	B0207.9	chrI:5957484-5958347	WBGene00015032	SOM	IGN	OK	0	8.78199	inf	5e-05	0.0001367	yes	Coding	0	0	9.93253	7.63145
#N/A	#N/A	4.53452	7.19028	snpc-3.1	chrIV:5484180-5486201	WBGene00015098	SOM	IGN	OK	0	36.0524	inf	5e-05	0.0001367	yes	Coding	0	0	35.2248	36.8801
#N/A	#N/A	#N/A	#N/A	B0281.4	chrII:2297942-2298518	WBGene00015111	SOM	IGN	OK	0	23.9357	inf	5e-05	0.0001367	yes	Coding	0	0	22.1983	25.6731
#N/A	#N/A	#N/A	#N/A	B0281.5	chrII:2299946-2300823	WBGene00015112	SOM	IGN	OK	0	9.30355	inf	5e-05	0.0001367	yes	Coding	0	0	7.32064	11.2864
#N/A	#N/A	2.91061	3.11791	B0304.2	chrII:4523640-4524450	WBGene00015134	SOM	IGN	OK	0	58.7605	inf	5e-05	0.0001367	yes	Coding	0	0	62.2032	55.3178
#N/A	#N/A	2.83047	#N/A	B0304.4	chrII:4522608-4523131	WBGene00015136	SOM	IGN	OK	0	21.2169	inf	5e-05	0.0001367	yes	Coding	0	0	21.7359	20.6979
#N/A	#N/A	2.5079	#N/A	B0336.12	chrIII:5710016-5710464	WBGene00015149	SOM	IGN	OK	0	1.03773	inf	0.02305	0.0424929	yes	Coding	0	0	0.537188	1.53826
#N/A	#N/A	#N/A	#N/A	fbxa-125	chrI:10647193-10647766	WBGene00015229	SOM	IGN	OK	0	4.37905	inf	5e-05	0.0001367	yes	Coding	0	0	5.43843	3.31967
#N/A	#N/A	#N/A	#N/A	C01G5.3	chrIV:6536223-6537514	WBGene00015305	SOM	IGN	OK	0	5.14094	inf	5e-05	0.0001367	yes	Coding	0	0	7.87941	2.40248
#N/A	#N/A	#N/A	#N/A	C04G6.6	chrII:5099428-5099740	WBGene00015456	SOM	IGN	OK	0	105.14	inf	5e-05	0.0001367	yes	Coding	0	0	102.58	107.701
#N/A	#N/A	#N/A	#N/A	C08A9.9	chrX:17106715-17107667	WBGene00015589	SOM	IGN	OK	0	6.25896	inf	5e-05	0.0001367	yes	Coding	0	0	4.65815	7.85977
#N/A	#N/A	#N/A	#N/A	C08F1.6	chrII:1787288-1788111	WBGene00015610	SOM	IGN	OK	0	3.17684	inf	5e-05	0.0001367	yes	Coding	0	0	2.48386	3.86982
#N/A	#N/A	#N/A	#N/A	C08F1.10	chrII:1785335-1786271	WBGene00015613	SOM	IGN	OK	0	3.32629	inf	5e-05	0.0001367	yes	Coding	0	0	2.11545	4.53712
#N/A	#N/A	#N/A	#N/A	fbxc-48	chrII:740020-740854	WBGene00015615	SOM	IGN	OK	0	1.45241	inf	5e-05	0.0001367	yes	Coding	0	0	1.79127	1.11356
#N/A	#N/A	#N/A	#N/A	C08G5.3	chrII:743105-745014	WBGene00015616	SOM	IGN	OK	0	1.99741	inf	5e-05	0.0001367	yes	Coding	0	0	2.62087	1.37394
#N/A	#N/A	#N/A	#N/A	best-6	chrIV:5026726-5028954	WBGene00015628	SOM	IGN	OK	0	0.938962	inf	5e-05	0.0001367	yes	Coding	0	0	1.30654	0.571387
#N/A	#N/A	#N/A	#N/A	C09B9.4	chrIV:5031628-5033300	WBGene00015629	SOM	IGN	OK	0	7.84294	inf	5e-05	0.0001367	yes	Coding	0	0	8.72223	6.96364
#N/A	#N/A	#N/A	#N/A	C09H5.7	chrV:7731614-8569933	WBGene00015661	SOM	IGN	OK	0	2.38348	inf	0.01325	0.0258908	yes	Coding	0	0	2.67084	2.09611
#N/A	#N/A	#N/A	#N/A	C10F3.7	chrV:5985521-5986831	WBGene00015679	SOM	IGN	OK	0	1.06132	inf	0.0001	0.000266846	yes	Coding	0	0	1.50177	0.620871
#N/A	#N/A	#N/A	#N/A	C10G11.1	chrI:6307354-6308600	WBGene00015685	SOM	IGN	OK	0	3.06651	inf	5e-05	0.0001367	yes	Coding	0	0	4.60459	1.52842
#N/A	#N/A	#N/A	#N/A	C10G11.10	chrI:6305033-6306357	WBGene00015690	SOM	IGN	OK	0	2.3333	inf	5e-05	0.0001367	yes	Coding	0	0	2.98261	1.68399
#N/A	#N/A	#N/A	#N/A	C10H11.7	chrI:4573661-5262993	WBGene00015696	SOM	IGN	OK	0	7.0473	inf	0.0006	0.00146185	yes	Coding	0	0	7.82386	6.27073
#N/A	#N/A	2.31058	#N/A	C16C8.11	chrII:2443296-4279128	WBGene00015849	SOM	IGN	OK	0	25.9527	inf	0.0034	0.00737756	yes	Coding	0	0	25.6364	26.2689
#N/A	#N/A	2.4565	#N/A	C16C8.14	chrII:2443296-4279128	WBGene00015852	SOM	IGN	OK	0	32.535	inf	0.00495	0.010435	yes	Coding	0	0	31.4708	33.5992
#N/A	#N/A	#N/A	#N/A	C16C8.18	chrII:2443296-4279128	WBGene00015855	SOM	IGN	OK	0	6.86256	inf	0.0253	0.0461881	yes	Coding	0	0	8.32825	5.39686
#N/A	#N/A	#N/A	#N/A	C17C3.6	chrII:5550028-5550513	WBGene00015891	SOM	IGN	OK	0	1.76242	inf	5e-05	0.0001367	yes	Coding	0	0	2.17095	1.3539
#N/A	#N/A	#N/A	#N/A	C17C3.11	chrII:5537817-5538393	WBGene00015893	SOM	IGN	OK	0	1.32507	inf	0.0001	0.000266846	yes	Coding	0	0	1.87326	0.77689
#N/A	#N/A	#N/A	#N/A	C17E7.4	chrV:3892843-3894479	WBGene00015899	SOM	IGN	OK	0	26.6186	inf	5e-05	0.0001367	yes	Coding	0	0	25.0927	28.1445
#N/A	#N/A	#N/A	#N/A	C17E7.12	chrV:3891059-3891991	WBGene00015905	SOM	IGN	OK	0	48.9805	inf	5e-05	0.0001367	yes	Coding	0	0	43.335	54.626
#N/A	#N/A	#N/A	#N/A	C17F3.3	chrI:6554901-6936826	WBGene00015908	SOM	IGN	OK	0	1.32853	inf	0.0032	0.00697039	yes	Coding	0	0	1.76158	0.895475
#N/A	#N/A	#N/A	#N/A	C18H2.5	chrIII:7689290-7694179	WBGene00015992	SOM	IGN	OK	0	3.03243	inf	5e-05	0.0001367	yes	Coding	0	0	3.67272	2.39215
#N/A	#N/A	#N/A	#N/A	C24D10.2	chrIV:5163733-5164252	WBGene00016054	SOM	IGN	OK	0	9.43326	inf	5e-05	0.0001367	yes	Coding	0	0	11.3146	7.55193
#N/A	#N/A	#N/A	#N/A	C24H10.4	chrX:5058351-5058702	WBGene00016070	SOM	IGN	OK	0	10.5253	inf	5e-05	0.0001367	yes	Coding	0	0	8.26391	12.7867
#N/A	#N/A	#N/A	#N/A	C24H12.2	chrII:203458-732072	WBGene00016072	SOM	IGN	OK	0	7.15721	inf	0.01335	0.0259962	yes	Coding	0	0	6.29695	8.01748
#N/A	#N/A	#N/A	#N/A	C25A11.1	chrX:9119990-9120363	WBGene00016086	SOM	IGN	OK	0	27.4997	inf	5e-05	0.0001367	yes	Coding	0	0	22.7803	32.219
#N/A	#N/A	#N/A	#N/A	clec-266	chrX:6617516-6618792	WBGene00016088	SOM	IGN	OK	0	10.1049	inf	5e-05	0.0001367	yes	Coding	0	0	4.64087	15.5689
#N/A	#N/A	#N/A	#N/A	C26E6.1	chrIII:4956852-4957501	WBGene00016137	SOM	IGN	OK	0	4.80328	inf	5e-05	0.0001367	yes	Coding	0	0	5.35827	4.2483
#N/A	#N/A	#N/A	#N/A	C28F5.1	chrII:7505305-7506550	WBGene00016183	SOM	IGN	OK	0	3.34548	inf	5e-05	0.0001367	yes	Coding	0	0	4.09193	2.59903
#N/A	#N/A	#N/A	#N/A	C30A5.4	chrIII:8222154-8223721	WBGene00016239	SOM	IGN	OK	0	0.821961	inf	5e-05	0.0001367	yes	Coding	0	0	1.32257	0.321353
#N/A	#N/A	#N/A	#N/A	C30E1.2	chrX:16926890-16927950	WBGene00016251	SOM	IGN	OK	0	0.830786	inf	5e-05	0.0001367	yes	Coding	0	0	0.515755	1.14582
#N/A	#N/A	#N/A	#N/A	C30E1.3	chrX:16925919-16926748	WBGene00016252	SOM	IGN	OK	0	0.920563	inf	5e-05	0.0001367	yes	Coding	0	0	0.955518	0.885608
#N/A	#N/A	#N/A	#N/A	C30G12.1	chrII:7299529-7301449	WBGene00016273	SOM	IGN	OK	0	3.45798	inf	5e-05	0.0001367	yes	Coding	0	0	3.10181	3.81415
#N/A	#N/A	#N/A	#N/A	C31H1.1	chrIV:5797509-5800146	WBGene00016286	SOM	IGN	OK	0	4.23377	inf	5e-05	0.0001367	yes	Coding	0	0	5.93921	2.52833
#N/A	#N/A	#N/A	#N/A	C32B5.6	chrII:968412-970526	WBGene00016299	SOM	IGN	OK	0	21.9912	inf	5e-05	0.0001367	yes	Coding	0	0	22.865	21.1175
#N/A	#N/A	#N/A	#N/A	fbxc-32	chrII:946566-948188	WBGene00016303	SOM	IGN	OK	0	22.2654	inf	5e-05	0.0001367	yes	Coding	0	0	19.9034	24.6275
#N/A	#N/A	#N/A	#N/A	fbxc-18	chrII:965676-966966	WBGene00016307	SOM	IGN	OK	0	1.75587	inf	5e-05	0.0001367	yes	Coding	0	0	1.60182	1.90993
#N/A	#N/A	#N/A	#N/A	C32B5.15	chrII:970651-972957	WBGene00016308	SOM	IGN	OK	0	1.4372	inf	5e-05	0.0001367	yes	Coding	0	0	1.10516	1.76925
#N/A	#N/A	#N/A	#N/A	C33E10.1	chrX:17305355-17305625	WBGene00016345	SOM	IGN	OK	0	2.70533	inf	0.00515	0.0108079	yes	Coding	0	0	4.52902	0.88163
#N/A	#N/A	#N/A	#N/A	C34F11.2	chrII:5212281-5212726	WBGene00016414	SOM	IGN	OK	0	17.6419	inf	5e-05	0.0001367	yes	Coding	0	0	20.0252	15.2586
#N/A	#N/A	4.99664	#N/A	C35D10.13	chrIII:4877680-4878274	WBGene00016449	SOM	IGN	OK	0	69.9651	inf	5e-05	0.0001367	yes	Coding	0	0	60.7007	79.2295
#N/A	#N/A	3.04446	3.27698	C35E7.8	chrI:10808595-10810373	WBGene00016460	SOM	IGN	OK	0	37.8074	inf	5e-05	0.0001367	yes	Coding	0	0	36.8153	38.7996
#N/A	#N/A	#N/A	#N/A	C35E7.9	chrI:10807052-10808213	WBGene00016461	SOM	IGN	OK	0	1.43867	inf	5e-05	0.0001367	yes	Coding	0	0	1.27591	1.60143
#N/A	#N/A	#N/A	#N/A	C40A11.2	chrII:2146967-2148669	WBGene00016545	SOM	IGN	OK	0	1.21307	inf	5e-05	0.0001367	yes	Coding	0	0	0.986694	1.43945
#N/A	#N/A	#N/A	#N/A	C40A11.6	chrII:2144466-2145587	WBGene00016549	SOM	IGN	OK	0	1.03959	inf	5e-05	0.0001367	yes	Coding	0	0	0.683552	1.39563
#N/A	#N/A	#N/A	#N/A	C40A11.8	chrII:2150556-2150940	WBGene00016551	SOM	IGN	OK	0	8.89122	inf	5e-05	0.0001367	yes	Coding	0	0	8.14493	9.63751
#N/A	#N/A	#N/A	#N/A	C44B12.6	chrIV:858931-1921342	WBGene00016639	SOM	IGN	OK	0	1.65346	inf	0.0189	0.0356414	yes	Coding	0	0	1.91107	1.39585
#N/A	#N/A	#N/A	#N/A	C46E10.8	chrII:2443296-4279128	WBGene00016712	SOM	IGN	OK	0	12.5021	inf	0.0232	0.0427502	yes	Coding	0	0	12.6701	12.3341
#N/A	#N/A	#N/A	#N/A	C48E7.7	chrI:6234786-6235290	WBGene00016752	SOM	IGN	OK	0	1.08202	inf	0.0003	0.000758483	yes	Coding	0	0	0.680432	1.4836
#N/A	#N/A	#N/A	#N/A	C50E3.11	chrV:7602588-7603453	WBGene00016822	SOM	IGN	OK	0	31.0962	inf	5e-05	0.0001367	yes	Coding	0	0	27.6002	34.5923
#N/A	#N/A	#N/A	#N/A	C50E3.13	chrV:7622506-7624133	WBGene00016824	SOM	IGN	OK	0	22.3894	inf	5e-05	0.0001367	yes	Coding	0	0	20.2318	24.547
#N/A	#N/A	#N/A	#N/A	C50F7.3	chrIV:7732359-7734165	WBGene00016843	SOM	IGN	OK	0	4.33664	inf	5e-05	0.0001367	yes	Coding	0	0	5.21675	3.45653
#N/A	#N/A	#N/A	#N/A	C52A10.3	chrV:5237596-5239424	WBGene00016864	SOM	IGN	OK	0	9.72444	inf	5e-05	0.0001367	yes	Coding	0	0	8.90467	10.5442
#N/A	#N/A	#N/A	#N/A	fbxb-95	chrII:1854398-1855332	WBGene00016880	SOM	IGN	OK	0	1.26008	inf	5e-05	0.0001367	yes	Coding	0	0	1.21905	1.30112
#N/A	#N/A	#N/A	#N/A	fbxb-97	chrII:1847103-1848159	WBGene00016885	SOM	IGN	OK	0	14.3395	inf	5e-05	0.0001367	yes	Coding	0	0	13.9379	14.741
#N/A	#N/A	#N/A	#N/A	C55B6.5	chrX:7204698-7205050	WBGene00016941	SOM	IGN	OK	0	0.899303	inf	0.02405	0.0441078	yes	Coding	0	0	0.922368	0.876238
#N/A	#N/A	#N/A	#N/A	C55C2.4	chrI:2558301-2560112	WBGene00016950	SOM	IGN	OK	0	1.49592	inf	5e-05	0.0001367	yes	Coding	0	0	1.61212	1.37971
#N/A	#N/A	#N/A	#N/A	C56C10.6	chrII:6579669-6581229	WBGene00016963	SOM	IGN	OK	0	3.47898	inf	5e-05	0.0001367	yes	Coding	0	0	5.09044	1.86752
#N/A	#N/A	#N/A	#N/A	D1065.3	chrV:4059816-4062078	WBGene00017035	SOM	IGN	OK	0	4.02422	inf	5e-05	0.0001367	yes	Coding	0	0	5.61896	2.42949
#N/A	#N/A	3.10721	2.4816	EEED8.3	chrII:5414593-5415252	WBGene00017134	SOM	IGN	OK	0	182.923	inf	5e-05	0.0001367	yes	Coding	0	0	182.349	183.498
#N/A	#N/A	3.19972	#N/A	EEED8.13	chrII:5411617-5412151	WBGene00017141	SOM	IGN	OK	0	20.2072	inf	5e-05	0.0001367	yes	Coding	0	0	18.0654	22.3491
#N/A	#N/A	#N/A	#N/A	F02C9.1	chrV:3138745-3139088	WBGene00017172	SOM	IGN	OK	0	1.25858	inf	0.0116	0.0229212	yes	Coding	0	0	2.51715	0
#N/A	#N/A	#N/A	#N/A	F02E11.4	chrII:2443296-4279128	WBGene00017182	SOM	IGN	OK	0	1.67214	inf	0.0259	0.0471467	yes	Coding	0	0	2.10912	1.23515
#N/A	#N/A	#N/A	#N/A	fbxb-6	chrII:2064466-2065875	WBGene00017207	SOM	IGN	OK	0	0.939957	inf	5e-05	0.0001367	yes	Coding	0	0	1.26739	0.612525
#N/A	#N/A	#N/A	#N/A	fbxb-36	chrII:2060134-2063849	WBGene00017211	SOM	IGN	OK	0	1.08363	inf	5e-05	0.0001367	yes	Coding	0	0	1.19958	0.967688
#N/A	#N/A	#N/A	#N/A	F07E5.7	chrII:2070705-2071482	WBGene00017212	SOM	IGN	OK	0	0.787727	inf	0.0002	0.00051659	yes	Coding	0	0	0.816318	0.759136
#N/A	#N/A	#N/A	#N/A	fbxb-105	chrII:2443296-4279128	WBGene00017251	SOM	IGN	OK	0	1.3853	inf	0.0026	0.00573289	yes	Coding	0	0	0.972906	1.79769
#N/A	#N/A	#N/A	#N/A	sdz-9	chrII:2443296-4279128	WBGene00017253	SOM	IGN	OK	0	1.56397	inf	0.0035	0.00758048	yes	Coding	0	0	0.829634	2.2983
#N/A	#N/A	#N/A	#N/A	F08F1.9	chrX:8409914-8410441	WBGene00017259	SOM	IGN	OK	0	5.05539	inf	5e-05	0.0001367	yes	Coding	0	0	4.93374	5.17703
#N/A	#N/A	#N/A	#N/A	F10E7.1	chrII:7126714-7128884	WBGene00017343	SOM	IGN	OK	0	1.23435	inf	5e-05	0.0001367	yes	Coding	0	0	0.956891	1.51181
#N/A	#N/A	#N/A	#N/A	nep-5	chrII:5488133-5490589	WBGene00017393	SOM	IGN	OK	0	2.28216	inf	5e-05	0.0001367	yes	Coding	0	0	2.93526	1.62907
#N/A	#N/A	#N/A	#N/A	bath-31	chrII:2443296-4279128	WBGene00017405	SOM	IGN	OK	0	1.60269	inf	0.0273	0.0494476	yes	Coding	0	0	1.96593	1.23945
#N/A	#N/A	#N/A	#N/A	F12E12.6	chrII:2443296-4279128	WBGene00017407	SOM	IGN	OK	0	22.832	inf	0.0206	0.0384792	yes	Coding	0	0	23.1015	22.5626
#N/A	#N/A	#N/A	#N/A	F13A2.4	chrV:4398717-4399489	WBGene00017413	SOM	IGN	OK	0	26.1744	inf	5e-05	0.0001367	yes	Coding	0	0	25.5727	26.7761
#N/A	#N/A	3.2637	#N/A	bath-27	chrII:2443296-4279128	WBGene00017450	SOM	IGN	OK	0	33.6265	inf	0.01005	0.0200375	yes	Coding	0	0	34.4533	32.7998
#N/A	#N/A	3.22931	#N/A	F14D2.5	chrII:2443296-4279128	WBGene00017453	SOM	IGN	OK	0	7.94537	inf	0.0235	0.0432543	yes	Coding	0	0	5.04518	10.8456
#N/A	#N/A	3.22931	#N/A	F14D2.11	chrII:2443296-4279128	WBGene00017459	SOM	IGN	OK	0	13.3047	inf	0.0263	0.0478004	yes	Coding	0	0	13.3313	13.2781
#N/A	#N/A	4.47676	#N/A	bath-28	chrII:2443296-4279128	WBGene00017461	SOM	IGN	OK	0	42.8481	inf	0.0186	0.0351324	yes	Coding	0	0	36.0631	49.6331
#N/A	#N/A	3.37523	#N/A	F14D2.14	chrII:2443296-4279128	WBGene00017462	SOM	IGN	OK	0	17.3371	inf	0.01265	0.0247984	yes	Coding	0	0	14.5383	20.1359
#N/A	#N/A	#N/A	#N/A	ceh-49	chrV:6118495-6120184	WBGene00017538	SOM	IGN	OK	0	14.3125	inf	5e-05	0.0001367	yes	Coding	0	0	11.8246	16.8003
#N/A	#N/A	#N/A	#N/A	nep-6	chrII:2443296-4279128	WBGene00017550	SOM	IGN	OK	0	4.42818	inf	0.01385	0.0268803	yes	Coding	0	0	5.35324	3.50311
#N/A	#N/A	#N/A	#N/A	nep-7	chrII:2443296-4279128	WBGene00017552	SOM	IGN	OK	0	0.768902	inf	0.01705	0.0324067	yes	Coding	0	0	0.952353	0.585451
#N/A	#N/A	#N/A	#N/A	nep-8	chrII:2443296-4279128	WBGene00017553	SOM	IGN	OK	0	6.02234	inf	0.02575	0.0469102	yes	Coding	0	0	7.0047	5.03997
#N/A	#N/A	#N/A	#N/A	nep-10	chrII:2443296-4279128	WBGene00017555	SOM	IGN	OK	0	3.20252	inf	0.0133	0.0259637	yes	Coding	0	0	3.20248	3.20257
#N/A	#N/A	#N/A	#N/A	F19C7.3	chrIV:4597235-4598976	WBGene00017593	SOM	IGN	OK	0	2.73344	inf	5e-05	0.0001367	yes	Coding	0	0	2.32001	3.14688
#N/A	#N/A	#N/A	#N/A	F19F10.1	chrV:7562694-7564226	WBGene00017598	SOM	IGN	OK	0	1.87463	inf	5e-05	0.0001367	yes	Coding	0	0	1.31384	2.43542
#N/A	#N/A	#N/A	#N/A	ets-7	chrV:7557737-7558764	WBGene00017601	SOM	IGN	OK	0	1.43005	inf	5e-05	0.0001367	yes	Coding	0	0	0.956972	1.90314
#N/A	#N/A	#N/A	#N/A	F20B6.1	chrX:4200326-4201526	WBGene00017627	SOM	IGN	OK	0	0.98843	inf	0.00015	0.000393467	yes	Coding	0	0	1.79127	0.185593
#N/A	#N/A	#N/A	#N/A	F20B6.5	chrX:4198806-4199867	WBGene00017629	SOM	IGN	OK	0	1.04092	inf	5e-05	0.0001367	yes	Coding	0	0	1.03151	1.05033
#N/A	#N/A	#N/A	#N/A	F21F8.5	chrV:7731614-8569933	WBGene00017679	SOM	IGN	OK	0	3.72407	inf	0.02605	0.0473934	yes	Coding	0	0	5.39314	2.05501
#N/A	#N/A	#N/A	#N/A	F22E5.20	chrII:2443296-4279128	WBGene00017713	SOM	IGN	OK	0	1.85129	inf	0.0043	0.0091819	yes	Coding	0	0	1.34439	2.3582
#N/A	#N/A	#N/A	#N/A	F22H10.5	chrX:16685955-16687972	WBGene00017729	SOM	IGN	OK	0	14.8637	inf	5e-05	0.0001367	yes	Coding	0	0	13.2374	16.4901
#N/A	#N/A	#N/A	#N/A	F26B1.1	chrI:6326876-6327955	WBGene00017815	SOM	IGN	OK	0	2.54493	inf	5e-05	0.0001367	yes	Coding	0	0	2.72306	2.3668
#N/A	#N/A	#N/A	#N/A	F26G1.3	chrII:4758809-4759285	WBGene00017839	SOM	IGN	OK	0	0.811515	inf	0.00445	0.0094787	yes	Coding	0	0	1.10489	0.518137
#N/A	#N/A	#N/A	#N/A	F28A10.1	chrII:825868-827507	WBGene00017869	SOM	IGN	OK	0	1.99874	inf	5e-05	0.0001367	yes	Coding	0	0	3.0139	0.983582
#N/A	#N/A	#N/A	#N/A	F28H1.5	chrI:3978495-3979527	WBGene00017910	SOM	IGN	OK	0	3.88981	inf	5e-05	0.0001367	yes	Coding	0	0	2.79597	4.98365
#N/A	#N/A	#N/A	#N/A	F29G9.1	chrV:6039480-6040301	WBGene00017930	SOM	IGN	OK	0	10.2495	inf	5e-05	0.0001367	yes	Coding	0	0	7.55146	12.9475
#N/A	#N/A	#N/A	#N/A	F33D11.1	chrI:5852047-5852877	WBGene00018000	SOM	IGN	OK	0	1.25448	inf	0.0005	0.00123345	yes	Coding	0	0	1.43296	1.07599
#N/A	#N/A	#N/A	#N/A	F33D11.7	chrI:5850082-5851831	WBGene00018004	SOM	IGN	OK	0	6.45472	inf	5e-05	0.0001367	yes	Coding	0	0	8.07705	4.83239
#N/A	#N/A	#N/A	#N/A	F36D4.1	chrV:9417031-9419232	WBGene00018087	SOM	IGN	OK	0	2.9801	inf	5e-05	0.0001367	yes	Coding	0	0	4.49147	1.46872
#N/A	#N/A	#N/A	#N/A	F36D4.6	chrV:9426827-9427499	WBGene00018091	SOM	IGN	OK	0	1.06201	inf	0.0013	0.00301515	yes	Coding	0	0	0.828669	1.29534
#N/A	#N/A	#N/A	#N/A	F36F12.7	chrV:1743375-2713617	WBGene00018098	SOM	IGN	OK	0	4.46044	inf	0.00505	0.0106212	yes	Coding	0	0	4.93322	3.98767
#N/A	#N/A	#N/A	#N/A	F36H5.4	chrII:1761889-1762843	WBGene00018103	SOM	IGN	OK	0	1.16183	inf	5e-05	0.0001367	yes	Coding	0	0	0.637955	1.68571
#N/A	#N/A	#N/A	#N/A	F36H5.8	chrII:1750146-1751603	WBGene00018106	SOM	IGN	OK	0	1.00131	inf	5e-05	0.0001367	yes	Coding	0	0	0.681455	1.32116
#N/A	#N/A	#N/A	#N/A	F36H12.5	chrIV:5266857-5267560	WBGene00018121	SOM	IGN	OK	0	9.09805	inf	5e-05	0.0001367	yes	Coding	0	0	10.4861	7.70996
#N/A	#N/A	#N/A	#N/A	ttbk-2	chrIV:5258747-5259912	WBGene00018122	SOM	IGN	OK	0	4.28431	inf	5e-05	0.0001367	yes	Coding	0	0	2.97899	5.58964
#N/A	#N/A	#N/A	#N/A	F36H12.10	chrIV:5253432-5254732	WBGene00018124	SOM	IGN	OK	0	0.824839	inf	5e-05	0.0001367	yes	Coding	0	0	0.983775	0.665904
#N/A	#N/A	#N/A	#N/A	F38A5.8	chrIV:6599870-6600480	WBGene00018165	SOM	IGN	OK	0	2.67724	inf	5e-05	0.0001367	yes	Coding	0	0	2.9022	2.45228
#N/A	#N/A	#N/A	#N/A	nspb-1	chrIV:6590784-6591082	WBGene00018170	SOM	IGN	OK	0	2.44883	inf	0.00225	0.00502755	yes	Coding	0	0	3.53492	1.36274
#N/A	#N/A	#N/A	#N/A	F38E1.3	chrV:7731614-8569933	WBGene00018178	SOM	IGN	OK	0	3.8355	inf	0.0009	0.00214362	yes	Coding	0	0	4.49218	3.17883
#N/A	#N/A	#N/A	#N/A	F39F10.2	chrX:16894810-16895843	WBGene00018202	SOM	IGN	OK	0	4.62954	inf	5e-05	0.0001367	yes	Coding	0	0	6.27286	2.98623
#N/A	#N/A	#N/A	#N/A	F41E6.1	chrV:8622768-8623470	WBGene00018284	SOM	IGN	OK	0	2.29186	inf	0.0004	0.000997592	yes	Coding	0	0	1.57642	3.0073
#N/A	#N/A	#N/A	#N/A	F41F3.1	chrV:4654575-4655772	WBGene00018296	SOM	IGN	OK	0	3.04724	inf	5e-05	0.0001367	yes	Coding	0	0	4.07675	2.01773
#N/A	#N/A	#N/A	#N/A	F42A9.7	chrIV:8616045-8617066	WBGene00018336	SOM	IGN	OK	0	16.2678	inf	5e-05	0.0001367	yes	Coding	0	0	18.3657	14.1699
#N/A	#N/A	#N/A	#N/A	ceh-86	chrII:2426491-2429930	WBGene00018355	SOM	IGN	OK	0	5.00071	inf	5e-05	0.0001367	yes	Coding	0	0	3.86526	6.13616
#N/A	#N/A	#N/A	#N/A	F42G8.8	chrIV:8119186-8121323	WBGene00018359	SOM	IGN	OK	0	8.82341	inf	5e-05	0.0001367	yes	Coding	0	0	10.5578	7.08899
#N/A	#N/A	#N/A	#N/A	btb-8	chrII:1722788-1724085	WBGene00018437	SOM	IGN	OK	0	1.0796	inf	5e-05	0.0001367	yes	Coding	0	0	0.630353	1.52885
#N/A	#N/A	#N/A	#N/A	btb-6	chrII:1715334-1716439	WBGene00018438	SOM	IGN	OK	0	11.2941	inf	5e-05	0.0001367	yes	Coding	0	0	8.83915	13.7491
#N/A	#N/A	#N/A	#N/A	fbxa-184	chrII:1710284-1711423	WBGene00018439	SOM	IGN	OK	0	17.3849	inf	5e-05	0.0001367	yes	Coding	0	0	13.5232	21.2466
#N/A	#N/A	#N/A	#N/A	btb-7	chrII:1713263-1714233	WBGene00018443	SOM	IGN	OK	0	12.0649	inf	5e-05	0.0001367	yes	Coding	0	0	9.90249	14.2272
#N/A	#N/A	#N/A	#N/A	fbxb-48	chrII:1718180-1719089	WBGene00018444	SOM	IGN	OK	0	0.866764	inf	5e-05	0.0001367	yes	Coding	0	0	0.726174	1.00735
#N/A	#N/A	#N/A	#N/A	fbxc-42	chrII:991706-993102	WBGene00018455	SOM	IGN	OK	0	12.5589	inf	5e-05	0.0001367	yes	Coding	0	0	12.3858	12.732
#N/A	#N/A	#N/A	#N/A	fbxc-39	chrII:988901-990984	WBGene00018456	SOM	IGN	OK	0	3.1765	inf	5e-05	0.0001367	yes	Coding	0	0	2.73151	3.62149
#N/A	#N/A	#N/A	#N/A	fbxb-30	chrII:1000480-1001451	WBGene00018458	SOM	IGN	OK	0	0.849707	inf	5e-05	0.0001367	yes	Coding	0	0	0.797797	0.901616
#N/A	#N/A	#N/A	#N/A	F46E10.2	chrV:6520417-6520931	WBGene00018489	SOM	IGN	OK	0	2.27856	inf	5e-05	0.0001367	yes	Coding	0	0	2.6049	1.95223
#N/A	#N/A	#N/A	#N/A	F46F5.4	chrII:805036-806125	WBGene00018495	SOM	IGN	OK	0	0.895507	inf	5e-05	0.0001367	yes	Coding	0	0	1.3462	0.444815
#N/A	#N/A	#N/A	#N/A	F46F5.5	chrII:812147-813715	WBGene00018496	SOM	IGN	OK	0	1.05446	inf	5e-05	0.0001367	yes	Coding	0	0	1.17666	0.932249
#N/A	#N/A	#N/A	#N/A	F46F5.7	chrII:818663-820526	WBGene00018498	SOM	IGN	OK	0	1.97317	inf	5e-05	0.0001367	yes	Coding	0	0	2.52746	1.41888
#N/A	#N/A	#N/A	#N/A	F46F5.9	chrII:822522-822837	WBGene00018500	SOM	IGN	OK	0	3.36472	inf	5e-05	0.0001367	yes	Coding	0	0	3.8733	2.85614
#N/A	#N/A	#N/A	#N/A	F46F5.11	chrII:808763-811894	WBGene00018502	SOM	IGN	OK	0	1.10733	inf	5e-05	0.0001367	yes	Coding	0	0	1.79465	0.420019
#N/A	#N/A	#N/A	#N/A	F46F5.14	chrII:800089-801461	WBGene00018505	SOM	IGN	OK	0	1.25576	inf	5e-05	0.0001367	yes	Coding	0	0	1.88477	0.626758
#N/A	#N/A	#N/A	#N/A	F47B3.4	chrI:3961039-3962202	WBGene00018528	SOM	IGN	OK	0	3.28426	inf	5e-05	0.0001367	yes	Coding	0	0	4.45935	2.10918
#N/A	#N/A	#N/A	#N/A	F48E3.6	chrX:7501650-7502463	WBGene00018606	SOM	IGN	OK	0	3.46269	inf	5e-05	0.0001367	yes	Coding	0	0	2.1234	4.80199
#N/A	#N/A	#N/A	#N/A	F49D11.7	chrI:10923573-10923892	WBGene00018631	SOM	IGN	OK	0	4.67692	inf	0.0013	0.00301515	yes	Coding	0	0	3.54167	5.81216
#N/A	#N/A	3.2637	#N/A	F52C6.2	chrII:1926474-1927267	WBGene00018659	SOM	IGN	OK	0	39.6537	inf	5e-05	0.0001367	yes	Coding	0	0	38.1668	41.1407
#N/A	#N/A	2.7727	#N/A	F52C6.3	chrII:1924771-1925464	WBGene00018660	SOM	IGN	OK	0	17.3603	inf	5e-05	0.0001367	yes	Coding	0	0	13.7728	20.9478
#N/A	#N/A	2.85935	#N/A	F52C6.4	chrII:1923151-1923508	WBGene00018661	SOM	IGN	OK	0	21.39	inf	5e-05	0.0001367	yes	Coding	0	0	17.6394	25.1406
#N/A	#N/A	#N/A	#N/A	math-31	chrII:1912474-1912840	WBGene00018663	SOM	IGN	OK	0	5.95097	inf	5e-05	0.0001367	yes	Coding	0	0	5.49422	6.40772
#N/A	#N/A	2.2817	#N/A	bath-7	chrII:1920020-1921109	WBGene00018667	SOM	IGN	OK	0	62.9361	inf	5e-05	0.0001367	yes	Coding	0	0	59.8766	65.9956
#N/A	#N/A	3.52364	#N/A	F52C6.12	chrII:1929596-1929924	WBGene00018669	SOM	IGN	OK	0	18.7592	inf	5e-05	0.0001367	yes	Coding	0	0	17.4976	20.0207
#N/A	#N/A	3.52364	#N/A	F52C6.13	chrII:1930194-1930752	WBGene00018670	SOM	IGN	OK	0	2.67819	inf	5e-05	0.0001367	yes	Coding	0	0	4.25192	1.10445
#N/A	#N/A	#N/A	#N/A	F52C6.14	chrII:1931149-1934512	WBGene00018671	SOM	IGN	OK	0	5.22683	inf	5e-05	0.0001367	yes	Coding	0	0	4.99404	5.45962
#N/A	#N/A	#N/A	#N/A	fbxb-103	chrII:2443296-4279128	WBGene00018746	SOM	IGN	OK	0	1.63163	inf	0.00215	0.0048285	yes	Coding	0	0	1.33524	1.92802
#N/A	#N/A	#N/A	#N/A	F53G2.8	chrII:2443296-4279128	WBGene00018770	SOM	IGN	OK	0	1.58749	inf	0.02605	0.0473934	yes	Coding	0	0	1.63879	1.53619
#N/A	#N/A	4.39011	#N/A	F54D10.4	chrII:2443296-4279128	WBGene00018805	SOM	IGN	OK	0	28.6076	inf	0.00775	0.015761	yes	Coding	0	0	28.0338	29.1813
#N/A	#N/A	#N/A	#N/A	sdz-21	chrIII:5655177-5656950	WBGene00018828	SOM	IGN	OK	0	0.804845	inf	5e-05	0.0001367	yes	Coding	0	0	0.448477	1.16121
#N/A	#N/A	#N/A	#N/A	F55F8.7	chrI:5659499-5661215	WBGene00018895	SOM	IGN	OK	0	5.01559	inf	5e-05	0.0001367	yes	Coding	0	0	5.78933	4.24184
#N/A	#N/A	2.48388	#N/A	F56B3.3	chrIV:770753-771507	WBGene00018929	SOM	IGN	OK	0	2.75907	inf	5e-05	0.0001367	yes	Coding	0	0	2.36725	3.15089
#N/A	#N/A	2.48388	#N/A	F56B3.9	chrIV:771602-772797	WBGene00018933	SOM	IGN	OK	0	2.23508	inf	5e-05	0.0001367	yes	Coding	0	0	1.93935	2.53081
#N/A	#N/A	#N/A	#N/A	ttr-58	chrI:6148193-6148776	WBGene00018978	SOM	IGN	OK	0	0.844523	inf	0.00275	0.00604247	yes	Coding	0	0	0.5056	1.18345
#N/A	#N/A	#N/A	#N/A	F56F4.3	chrI:6141597-6144321	WBGene00018980	SOM	IGN	OK	0	2.90892	inf	5e-05	0.0001367	yes	Coding	0	0	3.30132	2.51652
#N/A	#N/A	#N/A	#N/A	nhr-266	chrI:5736237-5741351	WBGene00018993	SOM	IGN	OK	0	1.23353	inf	5e-05	0.0001367	yes	Coding	0	0	1.87534	0.591729
#N/A	#N/A	#N/A	#N/A	F56H1.3	chrI:5729795-5735845	WBGene00018994	SOM	IGN	OK	0	2.3568	inf	5e-05	0.0001367	yes	Coding	0	0	3.33698	1.37662
#N/A	#N/A	#N/A	#N/A	F58A6.5	chrII:5146987-5148406	WBGene00019024	SOM	IGN	OK	0	6.51243	inf	5e-05	0.0001367	yes	Coding	0	0	7.56433	5.46053
#N/A	#N/A	#N/A	#N/A	fbxb-26	chrII:1682544-1683530	WBGene00019035	SOM	IGN	OK	0	3.07248	inf	5e-05	0.0001367	yes	Coding	0	0	3.06661	3.07835
#N/A	#N/A	#N/A	#N/A	fbxb-17	chrII:1676421-1677297	WBGene00019037	SOM	IGN	OK	0	2.47024	inf	5e-05	0.0001367	yes	Coding	0	0	2.12748	2.81299
#N/A	#N/A	#N/A	#N/A	fbxb-18	chrII:1686839-1687796	WBGene00019039	SOM	IGN	OK	0	1.26159	inf	5e-05	0.0001367	yes	Coding	0	0	1.18003	1.34314
#N/A	#N/A	#N/A	#N/A	F58E1.13	chrII:1694859-1695267	WBGene00019044	SOM	IGN	OK	0	17.4924	inf	5e-05	0.0001367	yes	Coding	0	0	14.3985	20.5864
#N/A	#N/A	#N/A	#N/A	F58F12.2	chrII:6387492-6388210	WBGene00019062	SOM	IGN	OK	0	1.51193	inf	0.00035	0.000878786	yes	Coding	0	0	1.85878	1.16508
#N/A	#N/A	#N/A	#N/A	cysl-4	chrV:1743375-2713617	WBGene00019096	SOM	IGN	OK	0	1.50728	inf	0.01195	0.0235503	yes	Coding	0	0	1.91097	1.1036
#N/A	#N/A	#N/A	#N/A	F59D6.1	chrV:3051585-3051985	WBGene00019103	SOM	IGN	OK	0	0.825333	inf	0.0118	0.0232799	yes	Coding	0	0	0.683919	0.966747
#N/A	#N/A	#N/A	#N/A	F59E12.3	chrII:5638367-5638886	WBGene00019119	SOM	IGN	OK	0	3.3572	inf	5e-05	0.0001367	yes	Coding	0	0	4.32956	2.38483
#N/A	#N/A	#N/A	#N/A	F59H6.2	chrII:2019658-2022446	WBGene00019133	SOM	IGN	OK	0	3.44102	inf	5e-05	0.0001367	yes	Coding	0	0	3.1323	3.74974
#N/A	#N/A	#N/A	#N/A	bath-1	chrII:2027700-2028803	WBGene00019139	SOM	IGN	OK	0	40.4991	inf	5e-05	0.0001367	yes	Coding	0	0	38.9411	42.057
#N/A	#N/A	3.17216	#N/A	bath-3	chrII:2029329-2030468	WBGene00019140	SOM	IGN	OK	0	25.2811	inf	5e-05	0.0001367	yes	Coding	0	0	26.3559	24.2062
#N/A	#N/A	3.23482	#N/A	bath-5	chrII:2030843-2031943	WBGene00019141	SOM	IGN	OK	0	38.1899	inf	5e-05	0.0001367	yes	Coding	0	0	37.3133	39.0665
#N/A	#N/A	#N/A	#N/A	H04M03.11	chrIV:5882740-5884069	WBGene00019155	SOM	IGN	OK	0	0.784497	inf	5e-05	0.0001367	yes	Coding	0	0	0.753665	0.81533
#N/A	#N/A	#N/A	#N/A	H12I13.1	chrII:6062230-6064312	WBGene00019190	SOM	IGN	OK	0	2.2711	inf	5e-05	0.0001367	yes	Coding	0	0	3.10963	1.43256
#N/A	#N/A	#N/A	#N/A	dhhc-13	chrIV:5917360-5921384	WBGene00019257	SOM	IGN	OK	0	2.8791	inf	5e-05	0.0001367	yes	Coding	0	0	3.43944	2.31876
#N/A	#N/A	#N/A	#N/A	H39E20.1	chrX:1396347-1396546	WBGene00019267	SOM	IGN	OK	0	38.9082	inf	5e-05	0.0001367	yes	Coding	0	0	24.0962	53.7201
#N/A	#N/A	#N/A	#N/A	K03B4.6	chrV:4675623-4676131	WBGene00019356	SOM	IGN	OK	0	1.84779	inf	5e-05	0.0001367	yes	Coding	0	0	1.10489	2.59068
#N/A	#N/A	#N/A	#N/A	K05F1.1	chrII:5801629-5803660	WBGene00019405	SOM	IGN	OK	0	2.67258	inf	5e-05	0.0001367	yes	Coding	0	0	3.14993	2.19522
#N/A	#N/A	#N/A	#N/A	K05F1.8	chrII:5799329-5799615	WBGene00019409	SOM	IGN	OK	0	3.1434	inf	0.00105	0.00247211	yes	Coding	0	0	3.97673	2.31008
#N/A	#N/A	#N/A	#N/A	fbxb-44	chrII:1538897-1539889	WBGene00019416	SOM	IGN	OK	0	0.765769	inf	5e-05	0.0001367	yes	Coding	0	0	1.04736	0.484174
#N/A	#N/A	#N/A	#N/A	fbxb-54	chrII:1555263-1556314	WBGene00019418	SOM	IGN	OK	0	2.5425	inf	5e-05	0.0001367	yes	Coding	0	0	2.33365	2.75136
#N/A	#N/A	#N/A	#N/A	fbxb-46	chrII:1568673-1573307	WBGene00019420	SOM	IGN	OK	0	1.7841	inf	5e-05	0.0001367	yes	Coding	0	0	1.62091	1.94728
#N/A	#N/A	#N/A	#N/A	K06A1.2	chrII:6444610-6446102	WBGene00019425	SOM	IGN	OK	0	3.4861	inf	5e-05	0.0001367	yes	Coding	0	0	4.63686	2.33535
#N/A	#N/A	#N/A	#N/A	K07E12.2	chrIII:6737416-6737692	WBGene00019501	SOM	IGN	OK	0	3.3233	inf	5e-05	0.0001367	yes	Coding	0	0	4.4971	2.14949
#N/A	#N/A	#N/A	#N/A	K09D9.12	chrV:4002311-4003883	WBGene00019569	SOM	IGN	OK	0	12.7024	inf	5e-05	0.0001367	yes	Coding	0	0	9.52685	15.8779
#N/A	#N/A	#N/A	#N/A	K09H9.1	chrI:3152836-3155570	WBGene00019594	SOM	IGN	OK	0	2.95233	inf	5e-05	0.0001367	yes	Coding	0	0	2.32563	3.57903
#N/A	#N/A	#N/A	#N/A	K12H4.6	chrIII:8042510-8042809	WBGene00019681	SOM	IGN	OK	0	2.83261	inf	0.0014	0.00322514	yes	Coding	0	0	1.45471	4.21052
#N/A	#N/A	#N/A	#N/A	K12H6.7	chrII:2443296-4279128	WBGene00019687	SOM	IGN	OK	0	1.38179	inf	0.0271	0.0491126	yes	Coding	0	0	1.38779	1.3758
#N/A	#N/A	#N/A	#N/A	fbxb-41	chrII:1041370-1042309	WBGene00019703	SOM	IGN	OK	0	2.99279	inf	5e-05	0.0001367	yes	Coding	0	0	2.13036	3.85522
#N/A	#N/A	#N/A	#N/A	fbxb-40	chrII:1048919-1049828	WBGene00019704	SOM	IGN	OK	0	1.16511	inf	5e-05	0.0001367	yes	Coding	0	0	1.16375	1.16648
#N/A	#N/A	#N/A	#N/A	fbxb-45	chrII:1042975-1044032	WBGene00019705	SOM	IGN	OK	0	6.12513	inf	5e-05	0.0001367	yes	Coding	0	0	6.17435	6.07592
#N/A	#N/A	#N/A	#N/A	M151.2	chrII:2443296-4279128	WBGene00019794	SOM	IGN	OK	0	2.41762	inf	0.01475	0.0284046	yes	Coding	0	0	1.70104	3.13421
#N/A	#N/A	#N/A	#N/A	M151.4	chrII:2443296-4279128	WBGene00019796	SOM	IGN	OK	0	4.37711	inf	0.00135	0.00312227	yes	Coding	0	0	3.15023	5.604
#N/A	#N/A	#N/A	#N/A	R01H2.4	chrIII:7061050-7064009	WBGene00019812	SOM	IGN	OK	0	2.36383	inf	5e-05	0.0001367	yes	Coding	0	0	3.21912	1.50855
#N/A	#N/A	#N/A	#N/A	R02C2.1	chrV:237081-238189	WBGene00019814	SOM	IGN	OK	0	1.45497	inf	5e-05	0.0001367	yes	Coding	0	0	1.13464	1.7753
#N/A	#N/A	#N/A	#N/A	R02C2.6	chrV:238963-240345	WBGene00019817	SOM	IGN	OK	0	1.86584	inf	5e-05	0.0001367	yes	Coding	0	0	1.4183	2.31338
#N/A	#N/A	#N/A	#N/A	R05G9.1	chrII:6503135-6504544	WBGene00019903	SOM	IGN	OK	0	3.59617	inf	5e-05	0.0001367	yes	Coding	0	0	2.97368	4.21866
#N/A	#N/A	#N/A	#N/A	fbxc-34	chrII:931190-932301	WBGene00019921	SOM	IGN	OK	0	0.769166	inf	5e-05	0.0001367	yes	Coding	0	0	0.363087	1.17525
#N/A	#N/A	#N/A	#N/A	fbxc-24	chrII:907541-908788	WBGene00019927	SOM	IGN	OK	0	0.769621	inf	5e-05	0.0001367	yes	Coding	0	0	0.392376	1.14687
#N/A	#N/A	#N/A	#N/A	R09H3.3	chrX:1667330-1668075	WBGene00019991	SOM	IGN	OK	0	1.93721	inf	5e-05	0.0001367	yes	Coding	0	0	2.09748	1.77695
#N/A	#N/A	#N/A	#N/A	R13H9.6	chrIV:5257061-5258300	WBGene00020072	SOM	IGN	OK	0	1.50357	inf	5e-05	0.0001367	yes	Coding	0	0	1.72961	1.27753
#N/A	#N/A	#N/A	#N/A	R155.4	chrIII:1545026-2217085	WBGene00020118	SOM	IGN	OK	0	0.797278	inf	0.01475	0.0284046	yes	Coding	0	0	0.856813	0.737743
#N/A	#N/A	#N/A	#N/A	vet-1	chrI:6201026-6202348	WBGene00020261	SOM	IGN	OK	0	3.65605	inf	5e-05	0.0001367	yes	Coding	0	0	3.17281	4.13929
#N/A	#N/A	#N/A	#N/A	ferl-1	chrI:5455732-5459526	WBGene00020262	SOM	IGN	OK	0	1.47543	inf	5e-05	0.0001367	yes	Coding	0	0	1.71662	1.23423
#N/A	#N/A	#N/A	#N/A	fbxa-196	chrV:6448690-6450163	WBGene00020265	SOM	IGN	OK	0	3.61703	inf	5e-05	0.0001367	yes	Coding	0	0	4.56419	2.66986
#N/A	#N/A	#N/A	#N/A	mps-3	chrI:760951-761839	WBGene00020282	SOM	IGN	OK	0	3.62197	inf	5e-05	0.0001367	yes	Coding	0	0	3.74874	3.49521
#N/A	#N/A	#N/A	#N/A	T06A10.2	chrIV:16895705-16895928	WBGene00020285	SOM	IGN	OK	0	6.50064	inf	0.02305	0.0424929	yes	Coding	0	0	3.16589	9.83539
#N/A	#N/A	#N/A	#N/A	fbxa-200	chrII:904751-906046	WBGene00020304	SOM	IGN	OK	0	11.5631	inf	5e-05	0.0001367	yes	Coding	0	0	9.05647	14.0697
#N/A	#N/A	#N/A	#N/A	T07D3.3	chrII:893869-897386	WBGene00020306	SOM	IGN	OK	0	1.48832	inf	5e-05	0.0001367	yes	Coding	0	0	1.07597	1.90068
#N/A	#N/A	#N/A	#N/A	T08B6.5	chrIV:4889920-4890506	WBGene00020354	SOM	IGN	OK	0	1.29913	inf	5e-05	0.0001367	yes	Coding	0	0	0.907688	1.69057
#N/A	#N/A	#N/A	#N/A	fbxb-10	chrII:1817286-1818406	WBGene00020362	SOM	IGN	OK	0	0.962806	inf	5e-05	0.0001367	yes	Coding	0	0	0.67627	1.24934
#N/A	#N/A	#N/A	#N/A	T11F8.4	chrIV:5474168-5476506	WBGene00020435	SOM	IGN	OK	0	3.83569	inf	5e-05	0.0001367	yes	Coding	0	0	4.51021	3.16116
#N/A	#N/A	#N/A	#N/A	T12A2.3	chrIII:6240775-6241396	WBGene00020438	SOM	IGN	OK	0	3.86343	inf	5e-05	0.0001367	yes	Coding	0	0	4.71563	3.01123
#N/A	#N/A	#N/A	#N/A	lips-12	chrII:1112236-1114233	WBGene00020473	SOM	IGN	OK	0	2.60674	inf	5e-05	0.0001367	yes	Coding	0	0	2.31975	2.89374
#N/A	#N/A	#N/A	#N/A	T16A1.2	chrII:2095308-2098675	WBGene00020533	SOM	IGN	OK	0	2.32333	inf	5e-05	0.0001367	yes	Coding	0	0	2.93827	1.70839
#N/A	#N/A	#N/A	#N/A	fbxc-49	chrII:2084133-2084896	WBGene00020534	SOM	IGN	OK	0	1.2649	inf	5e-05	0.0001367	yes	Coding	0	0	1.2454	1.2844
#N/A	#N/A	#N/A	#N/A	fbxb-37	chrII:2091747-2093854	WBGene00020537	SOM	IGN	OK	0	1.6328	inf	5e-05	0.0001367	yes	Coding	0	0	1.07718	2.18842
#N/A	#N/A	#N/A	#N/A	T16D1.1	chrII:5241219-5241647	WBGene00020539	SOM	IGN	OK	0	1.91059	inf	0.00235	0.00522602	yes	Coding	0	0	3.29639	0.524796
#N/A	#N/A	#N/A	#N/A	fbxb-82	chrIII:56859-463717	WBGene00020542	SOM	IGN	OK	0	1.83618	inf	0.02595	0.0472325	yes	Coding	0	0	1.52355	2.14881
#N/A	#N/A	#N/A	#N/A	T20B6.1	chrIII:2897702-2898794	WBGene00020597	SOM	IGN	OK	0	1.06196	inf	5e-05	0.0001367	yes	Coding	0	0	1.45235	0.671569
#N/A	#N/A	#N/A	#N/A	T20B6.2	chrIII:2893424-2897175	WBGene00020598	SOM	IGN	OK	0	1.29416	inf	5e-05	0.0001367	yes	Coding	0	0	1.64284	0.945479
#N/A	#N/A	#N/A	#N/A	T22B2.1	chrX:3926085-3929472	WBGene00020665	SOM	IGN	OK	0	2.51574	inf	5e-05	0.0001367	yes	Coding	0	0	1.90981	3.12166
#N/A	#N/A	#N/A	#N/A	T24A6.1	chrV:3559259-3559523	WBGene00020744	SOM	IGN	OK	0	22.1728	inf	5e-05	0.0001367	yes	Coding	0	0	6.56847	37.777
#N/A	#N/A	#N/A	#N/A	T24E12.1	chrII:2443296-4279128	WBGene00020771	SOM	IGN	OK	0	8.49069	inf	0.00095	0.00225549	yes	Coding	0	0	7.30283	9.67855
#N/A	#N/A	#N/A	#N/A	T25D1.3	chrX:16505174-16507338	WBGene00020795	SOM	IGN	OK	0	1.33911	inf	5e-05	0.0001367	yes	Coding	0	0	0.858678	1.81954
#N/A	#N/A	#N/A	#N/A	T25E4.1	chrII:5578344-5579653	WBGene00020803	SOM	IGN	OK	0	4.43807	inf	5e-05	0.0001367	yes	Coding	0	0	6.62963	2.24652
#N/A	#N/A	#N/A	#N/A	T26C11.3	chrX:1837449-1839018	WBGene00020829	SOM	IGN	OK	0	2.56975	inf	0.0025	0.00553253	yes	Coding	0	0	2.24644	2.89305
#N/A	#N/A	#N/A	#N/A	fbxa-202	chrV:6327228-6328810	WBGene00020890	SOM	IGN	OK	0	3.72133	inf	5e-05	0.0001367	yes	Coding	0	0	4.56247	2.88018
#N/A	#N/A	#N/A	2.03618	W02B3.3	chrIII:668093-668429	WBGene00020923	SOM	IGN	OK	0	1.31354	inf	0.00225	0.00502755	yes	Coding	0	0	1.90648	0.720608
#N/A	#N/A	#N/A	#N/A	W03D8.3	chrI:2571529-2967292	WBGene00020986	SOM	IGN	OK	0	2.088	inf	0.01095	0.0217129	yes	Coding	0	0	1.45112	2.72488
#N/A	#N/A	#N/A	#N/A	W03D8.5	chrI:2571529-2967292	WBGene00020987	SOM	IGN	OK	0	6.74137	inf	0.02635	0.04787	yes	Coding	0	0	9.18286	4.29988
#N/A	#N/A	#N/A	#N/A	W03D8.7	chrI:2571529-2967292	WBGene00020988	SOM	IGN	OK	0	26.1105	inf	0.00215	0.0048285	yes	Coding	0	0	25.803	26.418
#N/A	#N/A	#N/A	#N/A	W03F9.3	chrV:132707-132998	WBGene00021001	SOM	IGN	OK	0	3.31856	inf	0.0005	0.00123345	yes	Coding	0	0	3.74406	2.89305
#N/A	#N/A	#N/A	#N/A	dct-9	chrI:2233779-2234848	WBGene00021006	SOM	IGN	OK	0	4.38985	inf	5e-05	0.0001367	yes	Coding	0	0	5.71656	3.06313
#N/A	#N/A	#N/A	#N/A	W03G9.5	chrI:4573661-5262993	WBGene00021016	SOM	IGN	OK	0	1.81962	inf	0.0008	0.0019166	yes	Coding	0	0	2.24307	1.39616
#N/A	#N/A	#N/A	#N/A	W05H7.2	chrX:1435092-1435911	WBGene00021045	SOM	IGN	OK	0	0.766994	inf	0.02405	0.0441078	yes	Coding	0	0	0.788367	0.745621
#N/A	#N/A	#N/A	#N/A	gadr-4	chrII:2443296-4279128	WBGene00021053	SOM	IGN	OK	0	0.912574	inf	0.01225	0.0240806	yes	Coding	0	0	0.852977	0.972172
#N/A	#N/A	#N/A	#N/A	W09C3.2	chrI:4573661-5262993	WBGene00021110	SOM	IGN	OK	0	3.29843	inf	0.00065	0.00157546	yes	Coding	0	0	4.23242	2.36445
#N/A	#N/A	#N/A	#N/A	Y4C6A.4	chrIV:5453222-5453631	WBGene00021154	SOM	IGN	OK	0	7.82943	inf	5e-05	0.0001367	yes	Coding	0	0	10.1443	5.51455
#N/A	#N/A	#N/A	#N/A	Y5H2B.3	chrV:1743375-2713617	WBGene00021165	SOM	IGN	OK	0	1.83556	inf	0.01865	0.0352024	yes	Coding	0	0	1.39649	2.27463
#N/A	#N/A	#N/A	#N/A	fbxb-99	chrII:2443296-4279128	WBGene00021174	SOM	IGN	OK	0	0.763893	inf	0.01	0.0199573	yes	Coding	0	0	0.88843	0.639356
#N/A	#N/A	#N/A	#N/A	Y13C8A.1	chrX:16883599-16884468	WBGene00021188	SOM	IGN	OK	0	1.56646	inf	0.0014	0.00322514	yes	Coding	0	0	0.815868	2.31704
#N/A	#N/A	#N/A	#N/A	Y18H1A.8	chrI:758758-760432	WBGene00021212	SOM	IGN	OK	0	2.55413	inf	0.00405	0.00869459	yes	Coding	0	0	3.88394	1.22432
#N/A	#N/A	#N/A	#N/A	Y25C1A.6	chrII:2443296-4279128	WBGene00021293	SOM	IGN	OK	0	1.74744	inf	0.0053	0.01109	yes	Coding	0	0	1.49155	2.00334
#N/A	#N/A	#N/A	#N/A	Y27F2A.6	chrII:2443296-4279128	WBGene00021298	SOM	IGN	OK	0	2.92384	inf	0.01405	0.0272523	yes	Coding	0	0	2.81719	3.0305
#N/A	#N/A	#N/A	#N/A	Y27F2A.8	chrII:2443296-4279128	WBGene00021299	SOM	IGN	OK	0	1.17993	inf	0.02325	0.0428375	yes	Coding	0	0	1.11289	1.24696
#N/A	#N/A	#N/A	#N/A	Y34F4.3	chrIII:1015672-1016086	WBGene00021338	SOM	IGN	OK	0	2.26311	inf	5e-05	0.0001367	yes	Coding	0	0	3.60155	0.92467
#N/A	#N/A	#N/A	#N/A	Y39F10A.3	chrII:781890-783008	WBGene00021454	SOM	IGN	OK	0	1.7702	inf	5e-05	0.0001367	yes	Coding	0	0	2.56068	0.979728
#N/A	#N/A	#N/A	#N/A	Y40A1A.1	chrX:2000939-2002483	WBGene00021483	SOM	IGN	OK	0	3.83251	inf	5e-05	0.0001367	yes	Coding	0	0	2.90937	4.75564
#N/A	#N/A	#N/A	#N/A	Y46H3C.5	chrV:1691028-1691735	WBGene00021605	SOM	IGN	OK	0	7.3981	inf	5e-05	0.0001367	yes	Coding	0	0	5.10551	9.69069
#N/A	#N/A	#N/A	#N/A	Y46H3C.6	chrV:1698004-1699717	WBGene00021606	SOM	IGN	OK	0	6.17834	inf	5e-05	0.0001367	yes	Coding	0	0	5.4853	6.87138
#N/A	#N/A	#N/A	#N/A	Y46H3C.7	chrV:1692560-1693248	WBGene00021607	SOM	IGN	OK	0	12.5926	inf	5e-05	0.0001367	yes	Coding	0	0	7.24637	17.9388
#N/A	#N/A	#N/A	#N/A	Y47D9A.3	chrI:4275931-4276390	WBGene00021630	SOM	IGN	OK	0	2.4592	inf	0.0116	0.0229212	yes	Coding	0	0	4.91839	0
#N/A	#N/A	#N/A	#N/A	Y48D7A.1	chrX:3009488-3010165	WBGene00021656	SOM	IGN	OK	0	11.5115	inf	5e-05	0.0001367	yes	Coding	0	0	9.96483	13.0581
#N/A	#N/A	#N/A	#N/A	Y49F6A.5	chrII:2443296-4279128	WBGene00021713	SOM	IGN	OK	0	1.10781	inf	0.01525	0.0292436	yes	Coding	0	0	1.12243	1.0932
#N/A	#N/A	#N/A	#N/A	fbxb-104	chrII:2443296-4279128	WBGene00021719	SOM	IGN	OK	0	1.17828	inf	0.0259	0.0471467	yes	Coding	0	0	1.22479	1.13177
#N/A	#N/A	#N/A	#N/A	bath-23	chrII:2443296-4279128	WBGene00021727	SOM	IGN	OK	0	7.46814	inf	0.027	0.0489584	yes	Coding	0	0	5.46599	9.47028
#N/A	#N/A	#N/A	#N/A	Y49F6C.8	chrII:2443296-4279128	WBGene00021730	SOM	IGN	OK	0	35.7207	inf	0.01475	0.0284046	yes	Coding	0	0	35.975	35.4664
#N/A	#N/A	#N/A	#N/A	fbxb-42	chrII:1537627-1538634	WBGene00021773	SOM	IGN	OK	0	1.58344	inf	5e-05	0.0001367	yes	Coding	0	0	1.35987	1.80702
#N/A	#N/A	#N/A	#N/A	fbxb-43	chrII:1536265-1537282	WBGene00021774	SOM	IGN	OK	0	0.922026	inf	5e-05	0.0001367	yes	Coding	0	0	0.756427	1.08762
#N/A	#N/A	#N/A	#N/A	Y51H7C.12	chrII:1440072-1446753	WBGene00021790	SOM	IGN	OK	0	1.32481	inf	5e-05	0.0001367	yes	Coding	0	0	1.37749	1.27213
#N/A	#N/A	#N/A	#N/A	Y52D5A.2	chrIV:5462491-5464439	WBGene00021793	SOM	IGN	OK	0	1.2607	inf	5e-05	0.0001367	yes	Coding	0	0	1.79876	0.722647
#N/A	#N/A	#N/A	#N/A	Y53G8AR.1	chrIII:3200941-3648757	WBGene00021809	SOM	IGN	OK	0	0.798376	inf	0.02305	0.0424929	yes	Coding	0	0	0.928359	0.668394
#N/A	#N/A	#N/A	#N/A	Y59E9AR.1	chrIV:5249419-5249812	WBGene00021997	SOM	IGN	OK	0	3.45918	inf	5e-05	0.0001367	yes	Coding	0	0	1.74132	5.17703
#N/A	#N/A	#N/A	#N/A	Y59H11AM.4	chrIV:8569179-8569968	WBGene00022008	SOM	IGN	OK	0	4.15294	inf	5e-05	0.0001367	yes	Coding	0	0	5.28939	3.01649
#N/A	#N/A	#N/A	#N/A	Y73B3B.1	chrX:209107-211241	WBGene00022223	SOM	IGN	OK	0	2.54872	inf	5e-05	0.0001367	yes	Coding	0	0	2.38131	2.71612
#N/A	#N/A	#N/A	#N/A	set-28	chrX:214696-215575	WBGene00022224	SOM	IGN	OK	0	3.36829	inf	5e-05	0.0001367	yes	Coding	0	0	3.3799	3.35669
#N/A	#N/A	#N/A	#N/A	Y75D11A.3	chrX:1745520-1746196	WBGene00022292	SOM	IGN	OK	0	7.23474	inf	5e-05	0.0001367	yes	Coding	0	0	6.38231	8.08717
#N/A	#N/A	#N/A	#N/A	Y82E9BL.5	chrIII:1346306-1347120	WBGene00022322	SOM	IGN	OK	0	0.932089	inf	5e-05	0.0001367	yes	Coding	0	0	0.802294	1.06189
#N/A	#N/A	#N/A	#N/A	math-43	chrX:269126-270029	WBGene00022432	SOM	IGN	OK	0	1.29847	inf	5e-05	0.0001367	yes	Coding	0	0	1.34812	1.24881
#N/A	#N/A	#N/A	#N/A	Y110A2AL.1	chrII:2443296-4279128	WBGene00022438	SOM	IGN	OK	0	6.44245	inf	0.00175	0.00398043	yes	Coding	0	0	6.04601	6.8389
#N/A	#N/A	#N/A	#N/A	Y110A2AL.10	chrII:2443296-4279128	WBGene00022446	SOM	IGN	OK	0	2.78758	inf	0.02745	0.0496918	yes	Coding	0	0	3.05206	2.5231
#N/A	#N/A	#N/A	#N/A	dot-1.5	chrX:1917462-1919682	WBGene00022512	SOM	IGN	OK	0	7.94245	inf	5e-05	0.0001367	yes	Coding	0	0	6.38917	9.49572
#N/A	#N/A	#N/A	#N/A	fbxb-20	chrII:1649205-1650175	WBGene00022559	SOM	IGN	OK	0	1.96742	inf	5e-05	0.0001367	yes	Coding	0	0	1.78684	2.14799
#N/A	#N/A	#N/A	#N/A	ZC204.13	chrII:1660479-1660994	WBGene00022563	SOM	IGN	OK	0	2.60381	inf	5e-05	0.0001367	yes	Coding	0	0	1.74494	3.46268
#N/A	#N/A	#N/A	#N/A	scl-27	chrV:400257-401603	WBGene00022638	SOM	IGN	OK	0	3.90612	inf	5e-05	0.0001367	yes	Coding	0	0	3.6801	4.13215
#N/A	#N/A	#N/A	#N/A	ZK177.1	chrII:5528131-5529252	WBGene00022669	SOM	IGN	OK	0	13.9261	inf	5e-05	0.0001367	yes	Coding	0	0	13.4204	14.4318
#N/A	#N/A	#N/A	#N/A	math-48	chrII:1945522-1946522	WBGene00022689	SOM	IGN	OK	0	8.02618	inf	5e-05	0.0001367	yes	Coding	0	0	7.43225	8.62011
#N/A	#N/A	#N/A	#N/A	ZK353.3	chrIII:8395984-8396626	WBGene00022699	SOM	IGN	OK	0	3.76721	inf	5e-05	0.0001367	yes	Coding	0	0	5.267	2.26742
#N/A	#N/A	#N/A	#N/A	ZK354.3	chrIV:5310225-5311395	WBGene00022706	SOM	IGN	OK	0	3.85028	inf	5e-05	0.0001367	yes	Coding	0	0	3.66577	4.03478
#N/A	#N/A	#N/A	#N/A	nhr-249	chrIV:6972078-6972516	WBGene00022726	SOM	IGN	OK	0	5.54277	inf	5e-05	0.0001367	yes	Coding	0	0	5.00938	6.07616
#N/A	#N/A	#N/A	#N/A	ZK546.7	chrII:4930972-4932108	WBGene00022763	SOM	IGN	OK	0	1.34232	inf	5e-05	0.0001367	yes	Coding	0	0	1.54372	1.14092
#N/A	#N/A	#N/A	#N/A	ZK783.3	chrIII:7647086-7648006	WBGene00022818	SOM	IGN	OK	0	1.87582	inf	5e-05	0.0001367	yes	Coding	0	0	2.4264	1.32523
#N/A	#N/A	#N/A	#N/A	ZK973.4	chrI:4363415-4364037	WBGene00022833	SOM	IGN	OK	0	2.52076	inf	5e-05	0.0001367	yes	Coding	0	0	4.00284	1.03867
#N/A	#N/A	#N/A	#N/A	ZK1290.7	chrII:7524435-7525511	WBGene00022889	SOM	IGN	OK	0	1.0671	inf	5e-05	0.0001367	yes	Coding	0	0	1.37256	0.761651
#N/A	#N/A	#N/A	#N/A	T21C12.8	chrIII:10551078-10552856	WBGene00043998	SOM	IGN	OK	0	5.43965	inf	5e-05	0.0001367	yes	Coding	0	0	5.58408	5.29521
#N/A	#N/A	#N/A	#N/A	T04B2.8	chrIV:10050559-10051094	WBGene00044018	SOM	IGN	OK	0	1.31354	inf	0.00225	0.00502755	yes	Coding	0	0	1.90648	0.720608
#N/A	#N/A	#N/A	#N/A	snb-6	chrII:8859087-8859559	WBGene00044062	SOM	IGN	OK	0	5.88228	inf	5e-05	0.0001367	yes	Coding	0	0	6.25342	5.51114
#N/A	#N/A	#N/A	#N/A	T28B8.6	chrI:7741935-8394405	WBGene00044122	SOM	IGN	OK	0	8.80604	inf	0.0114	0.0225587	yes	Coding	0	0	11.523	6.08907
#N/A	#N/A	#N/A	#N/A	BE10.5	chrIII:12784715-13607695	WBGene00044127	SOM	IGN	OK	0	3.3892	inf	0.0097	0.0193846	yes	Coding	0	0	4.31826	2.46014
#N/A	#N/A	#N/A	#N/A	K10G4.10	chrV:17273498-17274992	WBGene00044202	SOM	IGN	OK	0	1.62686	inf	5e-05	0.0001367	yes	Coding	0	0	1.73228	1.52143
#N/A	#N/A	#N/A	#N/A	F55B11.6	chrIV:14416721-14417174	WBGene00044249	SOM	IGN	OK	0	2.23402	inf	0.00105	0.00247211	yes	Coding	0	0	2.28376	2.18429
#N/A	#N/A	#N/A	#N/A	R04A9.7	chrX:391636-394783	WBGene00044281	SOM	IGN	OK	0	3.88483	inf	5e-05	0.0001367	yes	Coding	0	0	2.2044	5.56525
#N/A	#N/A	#N/A	#N/A	T23B7.2	chrII:4841426-4842063	WBGene00044298	SOM	IGN	OK	0	3.79943	inf	5e-05	0.0001367	yes	Coding	0	0	4.49889	3.09998
#N/A	#N/A	#N/A	#N/A	Y71G12B.33	chrI:1657633-1663323	WBGene00044358	SOM	IGN	OK	0	1.59937	inf	5e-05	0.0001367	yes	Coding	0	0	2.12756	1.07118
#N/A	#N/A	#N/A	#N/A	ZK1248.20	chrII:5816626-5817232	WBGene00044393	SOM	IGN	OK	0	2.03488	inf	5e-05	0.0001367	yes	Coding	0	0	2.8364	1.23336
#N/A	#N/A	#N/A	#N/A	ZK783.6	chrIII:7648722-7649940	WBGene00044448	SOM	IGN	OK	0	2.19846	inf	5e-05	0.0001367	yes	Coding	0	0	2.86485	1.53208
#N/A	#N/A	#N/A	#N/A	T11F8.5	chrIV:5483013-5483601	WBGene00044499	SOM	IGN	OK	0	1.80235	inf	0.0004	0.000997592	yes	Coding	0	0	1.24548	2.35923
#N/A	#N/A	#N/A	1.75799	C55C3.8	chrIV:5691054-5694635	WBGene00044501	SOM	IGN	OK	0	2.38223	inf	5e-05	0.0001367	yes	Coding	0	0	2.69086	2.07359
#N/A	#N/A	#N/A	#N/A	C46G7.5	chrIV:6010569-6011615	WBGene00044502	SOM	IGN	OK	0	46.2678	inf	5e-05	0.0001367	yes	Coding	0	0	29.2359	63.2997
#N/A	#N/A	#N/A	#N/A	T28A11.22	chrV:3257582-3258238	WBGene00044526	SOM	IGN	OK	0	3.98397	inf	5e-05	0.0001367	yes	Coding	0	0	3.84587	4.12207
#N/A	#N/A	#N/A	#N/A	B0238.15	chrV:5240186-5240435	WBGene00044537	SOM	IGN	OK	0	9.33937	inf	5e-05	0.0001367	yes	Coding	0	0	7.77683	10.9019
#N/A	#N/A	#N/A	#N/A	K09H11.11	chrV:5754653-5755542	WBGene00044541	SOM	IGN	OK	0	3.61173	inf	5e-05	0.0001367	yes	Coding	0	0	2.2919	4.93157
#N/A	#N/A	#N/A	#N/A	fbxa-194	chrV:19777216-19778678	WBGene00044655	SOM	IGN	OK	0	0.822247	inf	5e-05	0.0001367	yes	Coding	0	0	0.436391	1.2081
#N/A	#N/A	#N/A	#N/A	fbxb-92	chrII:2443296-4279128	WBGene00044693	SOM	IGN	OK	0	1.43881	inf	0.0039	0.00838908	yes	Coding	0	0	0.69863	2.179
#N/A	#N/A	#N/A	#N/A	fbxb-90	chrII:2443296-4279128	WBGene00044694	SOM	IGN	OK	0	1.34162	inf	0.0254	0.0463293	yes	Coding	0	0	1.19026	1.49297
#N/A	#N/A	#N/A	#N/A	Y53F4B.43	chrII:14988454-14991234	WBGene00044726	SOM	IGN	OK	0	1.5795	inf	0.0002	0.00051659	yes	Coding	0	0	1.30966	1.84934
#N/A	#N/A	#N/A	#N/A	F10G7.12	chrII:4689909-4690408	WBGene00044744	SOM	IGN	OK	0	2.4414	inf	5e-05	0.0001367	yes	Coding	0	0	3.20383	1.67897
#N/A	#N/A	3.38519	#N/A	Y37H2A.12	chrV:18129261-18131081	WBGene00044758	SOM	IGN	OK	0	33.1743	inf	5e-05	0.0001367	yes	Coding	0	0	31.8689	34.4796
#N/A	#N/A	#N/A	#N/A	T02B11.9	chrV:876292-877167	WBGene00044777	SOM	IGN	OK	0	6.85486	inf	5e-05	0.0001367	yes	Coding	0	0	8.61255	5.09717
#N/A	#N/A	#N/A	#N/A	H38K22.6	chrIII:4320427-4321294	WBGene00044911	SOM	IGN	OK	0	8.15889	inf	5e-05	0.0001367	yes	Coding	0	0	8.81969	7.49808
#N/A	#N/A	#N/A	#N/A	H38K22.7	chrIII:4321720-4322840	WBGene00044912	SOM	IGN	OK	0	3.65959	inf	5e-05	0.0001367	yes	Coding	0	0	4.56675	2.75243
#N/A	#N/A	#N/A	#N/A	K07F5.17	chrIV:9842407-9842972	WBGene00045180	SOM	IGN	OK	0	3.34243	inf	5e-05	0.0001367	yes	Coding	0	0	4.2159	2.46897
#N/A	#N/A	#N/A	#N/A	fbxc-43	chrII:2443296-4279128	WBGene00045297	SOM	IGN	OK	0	23.8429	inf	0.01665	0.0316906	yes	Coding	0	0	25.1035	22.5823
#N/A	#N/A	#N/A	#N/A	ZC250.5	chrV:5805792-5807490	WBGene00045306	SOM	IGN	OK	0	4.6557	inf	5e-05	0.0001367	yes	Coding	0	0	6.1214	3.19
#N/A	#N/A	#N/A	#N/A	T05E12.8	chrV:17069222-17069509	WBGene00045382	SOM	IGN	OK	0	3.45002	inf	0.0047	0.00998132	yes	Coding	0	0	0	6.90003
#N/A	#N/A	#N/A	#N/A	K05F6.12	chrII:1545931-1546998	WBGene00045486	SOM	IGN	OK	0	0.900736	inf	5e-05	0.0001367	yes	Coding	0	0	0.632549	1.16892
#N/A	#N/A	#N/A	#N/A	F56F4.8	chrI:6149299-6150432	WBGene00045498	SOM	IGN	OK	0	1.35538	inf	5e-05	0.0001367	yes	Coding	0	0	1.18191	1.52885
#N/A	#N/A	#N/A	#N/A	D1081.10	chrI:8470331-8471846	WBGene00045508	SOM	IGN	OK	0	1.12149	inf	5e-05	0.0001367	yes	Coding	0	0	1.50175	0.741237
#N/A	#N/A	#N/A	#N/A	D1081.11	chrI:8472549-8473475	WBGene00050879	SOM	IGN	OK	0	1.56392	inf	5e-05	0.0001367	yes	Coding	0	0	0.986677	2.14117
#N/A	#N/A	#N/A	#N/A	ttr-56	chrI:6146677-6147070	WBGene00050896	SOM	IGN	OK	0	2.2907	inf	5e-05	0.0001367	yes	Coding	0	0	2.18051	2.4009
#N/A	#N/A	#N/A	#N/A	K06B4.15	chrV:15670479-15671765	WBGene00077450	SOM	IGN	OK	0	4.43682	inf	5e-05	0.0001367	yes	Coding	0	0	5.124	3.74964
#N/A	#N/A	#N/A	#N/A	AC3.12	chrV:10378958-10379341	WBGene00077503	SOM	IGN	OK	0	1.54004	inf	0.00505	0.0106212	yes	Coding	0	0	1.57642	1.50365
#N/A	#N/A	#N/A	#N/A	F15D3.9	chrI:11558025-11558636	WBGene00077557	SOM	IGN	OK	0	1.42911	inf	0.02405	0.0441078	yes	Coding	0	0	1.45471	1.40351
#N/A	#N/A	#N/A	#N/A	T06D10.3	chrI:9085415-9085651	WBGene00077558	SOM	IGN	OK	0	17.8869	inf	5e-05	0.0001367	yes	Coding	0	0	9.40897	26.3649
#N/A	#N/A	#N/A	#N/A	C15H11.13	chrV:14395054-14395734	WBGene00077576	SOM	IGN	OK	0	2.8848	inf	5e-05	0.0001367	yes	Coding	0	0	4.20124	1.56836
#N/A	#N/A	#N/A	#N/A	F58B4.7	chrV:10922966-10923308	WBGene00077682	SOM	IGN	OK	0	6.92856	inf	5e-05	0.0001367	yes	Coding	0	0	9.06175	4.79536
#N/A	#N/A	#N/A	#N/A	Y11D7A.19	chrIV:9265792-9266330	WBGene00077756	SOM	IGN	OK	0	3.46848	inf	5e-05	0.0001367	yes	Coding	0	0	2.0814	4.85556
#N/A	#N/A	#N/A	#N/A	Y57G11C.499	chrIV:14754056-14754902	WBGene00077762	SOM	IGN	OK	0	8.78103	inf	5e-05	0.0001367	yes	Coding	0	0	8.89024	8.67183
#N/A	#N/A	#N/A	#N/A	T26H10.2	chrV:11423560-11424457	WBGene00077782	SOM	IGN	OK	0	1.57803	inf	0.0206	0.0384792	yes	Coding	0	0	2.38604	0.770027
#N/A	#N/A	5.02552	#N/A	D2005.7	chrI:7741935-8394405	WBGene00086551	SOM	IGN	OK	0	104.229	inf	0.00165	0.0037624	yes	Coding	0	0	103.954	104.503
#N/A	#N/A	#N/A	#N/A	F46C3.7	chrX:11439974-11440587	WBGene00164974	SOM	IGN	OK	0	6.28176	inf	5e-05	0.0001367	yes	Coding	0	0	2.01372	10.5498
#N/A	#N/A	#N/A	#N/A	F58D2.4	chrIV:13188268-13189022	WBGene00185077	SOM	IGN	OK	0	10.8598	inf	5e-05	0.0001367	yes	Coding	0	0	10.2735	11.4462
#N/A	#N/A	#N/A	#N/A	C49C3.20	chrIV:17316150-17316430	WBGene00185097	SOM	IGN	OK	0	3.67281	inf	0.0206	0.0384792	yes	Coding	0	0	5.50124	1.84438
#N/A	#N/A	#N/A	#N/A	Y51H4A.935	chrIV:15896213-16675918	WBGene00194647	SOM	IGN	OK	0	13.1396	inf	0.02495	0.0456255	yes	Coding	0	0	13.1391	13.1401
#N/A	#N/A	#N/A	#N/A	F36H2.6	chrI:9250651-9251801	WBGene00194653	SOM	IGN	OK	0	3.48504	inf	5e-05	0.0001367	yes	Coding	0	0	3.50628	3.4638
#N/A	#N/A	3.19972	#N/A	EEED8.18	chrII:5412200-5412590	WBGene00194696	SOM	IGN	OK	0	20.4422	inf	5e-05	0.0001367	yes	Coding	0	0	12.9861	27.8984
#N/A	#N/A	#N/A	#N/A	D2062.13	chrII:2443296-4279128	WBGene00194711	SOM	IGN	OK	0	0.805293	inf	0.0232	0.0427502	yes	Coding	0	0	1.09881	0.511772
#N/A	#N/A	3.99572	#N/A	T28A8.8	chrIII:12784715-13607695	WBGene00194852	SOM	IGN	OK	0	26.1923	inf	0.001	0.00236323	yes	Coding	0	0	28.1986	24.186
#N/A	#N/A	#N/A	#N/A	C05B5.12	chrIII:9987312-9987639	WBGene00194886	SOM	IGN	OK	0	2.1121	inf	0.00105	0.00247211	yes	Coding	0	0	2.68594	1.53826
#N/A	#N/A	#N/A	#N/A	M02G9.4	chrII:10317251-10317527	WBGene00194935	SOM	IGN	OK	0	40.785	inf	5e-05	0.0001367	yes	Coding	0	0	48.5373	33.0327
#N/A	#N/A	2.22394	#N/A	C16C8.20	chrII:2443296-4279128	WBGene00195070	SOM	IGN	OK	0	19.7972	inf	0.00185	0.00419506	yes	Coding	0	0	19.7486	19.8458
#N/A	#N/A	2.07953	#N/A	C16C8.21	chrII:2443296-4279128	WBGene00195071	SOM	IGN	OK	0	25.162	inf	0.0018	0.00408905	yes	Coding	0	0	23.5207	26.8032
#N/A	#N/A	#N/A	#N/A	C16C8.22	chrII:2443296-4279128	WBGene00195072	SOM	IGN	OK	0	1.92896	inf	0.0076	0.0154868	yes	Coding	0	0	1.78003	2.0779
#N/A	#N/A	#N/A	#N/A	Y81G3A.6	chrII:13081724-13082228	WBGene00195150	SOM	IGN	OK	0	2.70082	inf	5e-05	0.0001367	yes	Coding	0	0	2.51637	2.88527
#N/A	#N/A	#N/A	#N/A	W04A8.9	chrI:13143189-14566044	WBGene00195155	SOM	IGN	OK	0	5.34316	inf	0.0007	0.00169089	yes	Coding	0	0	4.79663	5.88968
#N/A	#N/A	#N/A	#N/A	Y50D4A.6	chrV:998446-1689685	WBGene00195169	SOM	IGN	OK	0	15.0339	inf	0.00285	0.00624626	yes	Coding	0	0	13.2863	16.7815
#N/A	#N/A	#N/A	#N/A	ZC581.10	chrI:6554901-6936826	WBGene00195178	SOM	IGN	OK	0	9.06453	inf	0.01295	0.0253409	yes	Coding	0	0	11.8546	6.27448
#N/A	#N/A	#N/A	#N/A	ZC404.16	chrV:6772551-6773148	WBGene00195226	SOM	IGN	OK	0	28.8109	inf	0.0002	0.00051659	yes	Coding	0	0	39.5047	18.1172
#N/A	#N/A	#N/A	#N/A	C05E4.15	chrV:760190-760984	WBGene00206359	SOM	IGN	OK	0	1.48567	inf	5e-05	0.0001367	yes	Coding	0	0	1.16361	1.80772
#N/A	#N/A	#N/A	#N/A	F59H6.14	chrII:2033641-2034527	WBGene00206415	SOM	IGN	OK	0	21.9273	inf	5e-05	0.0001367	yes	Coding	0	0	24.7584	19.0961
#N/A	#N/A	#N/A	#N/A	B0391.14	chrV:15599151-15599712	WBGene00206462	SOM	IGN	OK	0	0.783824	inf	0.00505	0.0106212	yes	Coding	0	0	0.809132	0.758517
#N/A	#N/A	#N/A	#N/A	T22A3.12	chrI:10594515-10595476	WBGene00206474	SOM	IGN	OK	0	6.14135	inf	5e-05	0.0001367	yes	Coding	0	0	8.27292	4.00977
#N/A	#N/A	#N/A	#N/A	F55C9.15	chrV:19306611-19306977	WBGene00206500	SOM	IGN	OK	0	1.90691	inf	5e-05	0.0001367	yes	Coding	0	0	1.96448	1.84934
#N/A	#N/A	#N/A	#N/A	ZK262.19	chrV:18425156-18425580	WBGene00206508	SOM	IGN	OK	0	2.23645	inf	0.02025	0.0379076	yes	Coding	0	0	1.13283	3.34008
#N/A	#N/A	#N/A	#N/A	F36H5.13	chrII:1748387-1749406	WBGene00206519	SOM	IGN	OK	0	1.50227	inf	5e-05	0.0001367	yes	Coding	0	0	0.837373	2.16717
#N/A	#N/A	#N/A	#N/A	Y52B11A.19	chrI:11063464-11065366	WBGene00206530	SOM	IGN	OK	0	3.83	inf	5e-05	0.0001367	yes	Coding	0	0	3.24936	4.41064
#N/A	#N/A	3.17705	#N/A	Y37H2A.18	chrV:18131638-18133204	WBGene00219210	SOM	IGN	OK	0	20.8977	inf	5e-05	0.0001367	yes	Coding	0	0	18.9909	22.8044
#N/A	#N/A	#N/A	#N/A	C08F8.15	chrIV:11159669-11160770	WBGene00219217	SOM	IGN	OK	0	2.20647	inf	5e-05	0.0001367	yes	Coding	0	0	1.59915	2.8138
#N/A	#N/A	#N/A	#N/A	Y13C8A.4	chrX:16887254-16887756	WBGene00219303	SOM	IGN	OK	0	3.65433	inf	0.0064	0.0132143	yes	Coding	0	0	1.23191	6.07676
#N/A	#N/A	#N/A	#N/A	F07E5.12	chrII:2068361-2068976	WBGene00219315	SOM	IGN	OK	0	12.4725	inf	5e-05	0.0001367	yes	Coding	0	0	12.9099	12.0352
#N/A	#N/A	#N/A	#N/A	H25P06.5	chrI:11306244-11307442	WBGene00219319	SOM	IGN	OK	0	6.44328	inf	5e-05	0.0001367	yes	Coding	0	0	5.40861	7.47795
#N/A	#N/A	#N/A	#N/A	F21D9.11	chrV:19252151-19253025	WBGene00219452	SOM	IGN	OK	0	0.985503	inf	5e-05	0.0001367	yes	Coding	0	0	0.761278	1.20973
#N/A	#N/A	#N/A	#N/A	Y53F4B.62	chrII:15129330-15130502	WBGene00219491	SOM	IGN	OK	0	0.973508	inf	5e-05	0.0001367	yes	Coding	0	0	0.894696	1.05232
#N/A	#N/A	#N/A	#N/A	Y77E11A.23	chrIV:858931-1921342	WBGene00235267	SOM	IGN	OK	0	3.22027	inf	0.00195	0.00440838	yes	Coding	0	0	2.56761	3.87292
#N/A	#N/A	#N/A	#N/A	Y59H11AR.10	chrIV:8603241-8603661	WBGene00235290	SOM	IGN	OK	0	2.73307	inf	0.0025	0.00553253	yes	Coding	0	0	2.38604	3.08011
#N/A	#N/A	#N/A	#N/A	T06A10.107	chrIV:16867489-16867774	WBGene00235300	SOM	IGN	OK	0	13.8725	inf	5e-05	0.0001367	yes	Coding	0	0	14.7133	13.0316
#N/A	#N/A	#N/A	#N/A	C25E10.17	chrV:9046953-9047478	WBGene00235313	SOM	IGN	OK	0	5.7801	inf	5e-05	0.0001367	yes	Coding	0	0	4.86538	6.69482
#N/A	#N/A	#N/A	#N/A	ZK250.14	chrII:1944062-1945173	WBGene00235354	SOM	IGN	OK	0	6.46035	inf	5e-05	0.0001367	yes	Coding	0	0	5.52528	7.39543
#N/A	#N/A	#N/A	#N/A	C29G2.1	chrV:1743375-2713617	WBGene00016229	SOM	IGN	OK	0	42.1325	inf	0.0197	0.0369881	yes	Coding	0	0	37.4898	46.7752
#N/A	#N/A	#N/A	#N/A	H12I13.2	chrII:6065976-6067111	WBGene00019191	SOM	IGN	OK	0	2.13513	inf	5e-05	0.0001367	yes	Coding	0	0	2.81589	1.45438
#N/A	#N/A	#N/A	#N/A	K09H11.10	chrV:5716909-5717056	WBGene00044540	SOM	IGN	OK	0	9.57003	inf	0.00925	0.0185761	yes	Coding	0	0	11.2787	7.86139
#N/A	#N/A	#N/A	#N/A	Y47H9C.15	chrI:11889409-11890738	WBGene00012957	SOM	IGN	OK	0	1.12811	inf	5e-05	0.0001367	yes	Coding	0	0	1.64446	0.611763
#N/A	#N/A	3.98576	2.92702	Y55F3BR.7	chrIV:841382-842118	WBGene00021944	SOM	IGN	OK	0	20.7117	inf	5e-05	0.0001367	yes	Coding	0	0	17.8661	23.5572
#N/A	#N/A	#N/A	#N/A	rpa-3	chrI:5510456-5511672	WBGene00019078	SOM	IGN	OK	0	17.1141	inf	5e-05	0.0001367	yes	Coding	0	0	34.2283	0
#N/A	#N/A	3.993	4.04055	gfat-2	chrIV:11410490-11412823	WBGene00009035	SOM	IGN	OK	0.141872	253.098	10.8009	0.00205	0.00461723	yes	Coding	0	0.283743	242.367	263.83
#N/A	#N/A	4.08826	3.93963	egg-2	chrIII:7058581-7060520	WBGene00019811	SOM	IGN	OK	0.125456	194.139	10.5957	0.01565	0.029951	yes	Coding	0	0.250913	183.274	205.004
#N/A	#N/A	4.76483	6.93575	egg-4	chrI:3932214-3934718	WBGene00020652	SOM	IGN	OK	0.0887816	119.635	10.3961	0.01565	0.029951	yes	Coding	0	0.177563	116.987	122.283
#N/A	#N/A	4.33779	7.09483	rga-3	chrV:5717888-5721567	WBGene00019600	SOM	IGN	OK	0.149257	151.767	9.98984	0.00015	0.000393467	yes	Coding	0.0273674	0.271147	136.369	167.165
#N/A	#N/A	4.27906	5.18077	egg-1	chrIII:5728136-5729977	WBGene00015083	SOM	IGN	OK	0.28058	284.568	9.98614	0.0003	0.000758483	yes	Coding	0	0.561161	269.393	299.742
#N/A	#N/A	3.46588	2.8952	mex-6	chrII:9524121-9525816	WBGene00003231	SOM	IGN	OK	0.146509	129.435	9.78702	0.01335	0.0259962	yes	Coding	0.0681265	0.224891	123.467	135.402
#N/A	#N/A	3.39126	5.72677	trcs-1	chrIV:9587251-9588757	WBGene00009186	SOM	IGN	OK	0.409899	342.224	9.70546	0.00015	0.000393467	yes	Coding	0.0751937	0.744605	343.161	341.288
#N/A	#N/A	3.63917	6.36308	fbxa-215	chrIV:13665465-13666845	WBGene00012879	SOM	IGN	OK	0.182974	151.919	9.69744	0.01565	0.029951	yes	Coding	0	0.365949	153.508	150.33
#N/A	#N/A	3.35785	3.88148	cyb-2.2	chrI:4114879-4116075	WBGene00000867	SOM	IGN	OK	0.270917	217.787	9.65086	0.0049	0.0103376	yes	Coding	0	0.541834	219.178	216.397
#N/A	#N/A	4.10129	7.73114	puf-11	chrIV:6421596-6423298	WBGene00022257	SOM	IGN	OK	0.271582	212.653	9.6129	0.0005	0.00123345	yes	Coding	0.0624111	0.480753	200.121	225.186
#N/A	#N/A	4.7367	3.59514	wago-2	chrI:5368480-5372474	WBGene00018862	SOM	IGN	OK	0.313207	236.746	9.562	5e-05	0.0001367	yes	Coding	0.0336557	0.592759	206.656	266.836
#N/A	#N/A	3.63486	4.19963	gln-6	chrIV:9739544-9740835	WBGene00001607	SOM	IGN	OK	0.389241	290.077	9.54155	0.0005	0.00123345	yes	Coding	0.0894732	0.689009	274.106	306.047
#N/A	#N/A	4.30346	1.87711	gld-3	chrII:7132600-7136826	WBGene00001597	SOM	IGN	OK	0.256099	190.04	9.53538	5e-05	0.0001367	yes	Coding	0.0616638	0.450534	190.812	189.267
#N/A	#N/A	#N/A	#N/A	K03H4.2	chrV:13152905-13154010	WBGene00010549	SOM	IGN	OK	0.293314	211.743	9.49565	0.01565	0.029951	yes	Coding	0	0.586627	186.792	236.694
#N/A	#N/A	4.36123	7.82658	pgl-3	chrV:4755995-4758405	WBGene00003994	SOM	IGN	OK	0.292191	206.894	9.46777	5e-05	0.0001367	yes	Coding	0.147244	0.437139	198.414	215.375
#N/A	#N/A	3.88408	6.32297	rme-2	chrIV:5470019-5473079	WBGene00004374	SOM	IGN	OK	0.80298	563.254	9.45421	5e-05	0.0001367	yes	Coding	0.0356027	1.57036	524.115	602.392
#N/A	#N/A	4.69129	7.19139	cpg-2	chrIII:7102173-7103924	WBGene00015102	SOM	IGN	OK	1.39914	979.381	9.45119	5e-05	0.0001367	yes	Coding	0.359391	2.43889	979.411	979.351
#N/A	#N/A	4.65005	6.04492	ani-2	chrII:6361563-6365247	WBGene00019608	SOM	IGN	OK	0.195116	135.558	9.44036	5e-05	0.0001367	yes	Coding	0	0.390233	121.828	149.289
#N/A	#N/A	4.62797	8.33563	cbd-1	chrIV:11372971-11377347	WBGene00010351	SOM	IGN	OK	1.89914	1211.81	9.31761	5e-05	0.0001367	yes	Coding	0.334692	3.46358	1128.37	1295.25
#N/A	#N/A	4.51679	8.71741	htp-1	chrIV:5390350-5391549	WBGene00002032	SOM	IGN	OK	0.249758	152.998	9.25877	0.0058	0.0120469	yes	Coding	0.188492	0.311025	149.62	156.376
#N/A	#N/A	4.07671	6.07674	deps-1	chrI:506479-508879	WBGene00022034	SOM	IGN	OK	0.218789	133.256	9.25045	0.0001	0.000266846	yes	Coding	0.108316	0.329261	124.385	142.128
#N/A	#N/A	4.41738	2.30599	C30G12.6	chrII:7292233-7295974	WBGene00016277	SOM	IGN	OK	0.116305	70.1123	9.23561	0.00035	0.000878786	yes	Coding	0.0540291	0.178581	67.4425	72.7821
#N/A	#N/A	4.94065	6.33126	D1081.7	chrI:8487636-8490642	WBGene00008385	SOM	IGN	OK	0.3663	217.711	9.21517	5e-05	0.0001367	yes	Coding	0.035163	0.697436	206.231	229.191
#N/A	#N/A	3.72573	6.99938	hpo-40	chrV:10212922-10215970	WBGene00014113	SOM	IGN	OK	0.125934	72.5049	9.16927	0.0022	0.00492929	yes	Coding	0.0387275	0.21314	66.0856	78.9242
#N/A	#N/A	5.40918	6.96757	glh-2	chrI:6514021-6517308	WBGene00001599	SOM	IGN	OK	0.10126	55.6409	9.10193	0.00205	0.00461723	yes	Coding	0	0.202521	46.2199	65.062
#N/A	#N/A	3.77973	7.8584	plk-3	chrIV:7471051-7473198	WBGene00004044	SOM	IGN	OK	0.354182	194.12	9.09824	5e-05	0.0001367	yes	Coding	0.100432	0.607933	191.369	196.87
#N/A	#N/A	#N/A	#N/A	meg-1	chrX:13927400-13929545	WBGene00010492	SOM	IGN	OK	0.104125	56.2301	9.07688	0.01335	0.0259962	yes	Coding	0.0484102	0.159841	53.5823	58.8779
#N/A	#N/A	4.50564	6.96757	cpb-3	chrI:5789172-5791726	WBGene00000772	SOM	IGN	OK	0.197956	106.709	9.07428	5e-05	0.0001367	yes	Coding	0.0815907	0.314321	105.698	107.719
#N/A	#N/A	3.43382	3.14972	C14B1.9	chrIII:3725136-3726480	WBGene00007580	SOM	IGN	OK	0.2213	119.023	9.07102	0.0057	0.0118663	yes	Coding	0.0819512	0.360649	111.883	126.162
#N/A	#N/A	3.66805	2.92702	hil-5	chrI:5774623-5775460	WBGene00001856	SOM	IGN	OK	0.530897	280.817	9.04698	0.0022	0.00492929	yes	Coding	0.163451	0.898342	276.392	285.241
#N/A	#N/A	5.04667	7.63569	cpg-1	chrIII:4489331-4491231	WBGene00000465	SOM	IGN	OK	1.98824	1035.73	9.02494	5e-05	0.0001367	yes	Coding	0.525838	3.45064	966.284	1105.17
#N/A	#N/A	4.67893	#N/A	hil-4	chrV:4754338-4755286	WBGene00001855	SOM	IGN	OK	0.527358	272.039	9.01082	0.0008	0.0019166	yes	Coding	0.281353	0.773362	255.724	288.354
#N/A	#N/A	4.61959	7.12665	egg-5	chrI:4169085-4171589	WBGene00020035	SOM	IGN	OK	0.302613	149.705	8.95043	5e-05	0.0001367	yes	Coding	0.161319	0.443908	151.526	147.884
#N/A	#N/A	4.09499	3.91329	oma-1	chrIV:8889072-8890519	WBGene00003864	SOM	IGN	OK	0.167267	80.2959	8.90703	0.01465	0.028252	yes	Coding	0.159285	0.175249	76.6427	83.949
#N/A	#N/A	4.50564	3.46788	Y54G11A.3	chrII:14276637-14283776	WBGene00013214	SOM	IGN	OK	0.172077	82.1963	8.89987	0.0049	0.0103376	yes	Coding	0	0.344154	75.155	89.2376
#N/A	#N/A	6.7007	3.97759	F32D1.7	chrV:4375123-4376153	WBGene00017986	SOM	IGN	OK	0.300884	140.349	8.8656	0.0058	0.0120469	yes	Coding	0.227106	0.374662	137.16	143.538
#N/A	#N/A	4.69559	#N/A	K11H3.8	chrIII:9835107-9838224	WBGene00185002	SOM	IGN	OK	0.163341	74.1067	8.82557	0.0185	0.0349475	yes	Coding	0.186626	0.140056	69.2904	78.923
#N/A	#N/A	5.70568	8.20837	cey-3	chrI:5571958-5572920	WBGene00000474	SOM	IGN	OK	0.769781	348.659	8.82315	5e-05	0.0001367	yes	Coding	0.663747	0.875815	353.823	343.495
#N/A	#N/A	#N/A	#N/A	R11A8.1	chrIV:10355101-10357141	WBGene00011236	SOM	IGN	OK	0.282272	125.629	8.79787	5e-05	0.0001367	yes	Coding	0.21297	0.351573	123.246	128.012
#N/A	#N/A	3.82945	2.83157	cin-4	chrII:7038429-7041056	WBGene00022854	SOM	IGN	OK	0.193352	84.7082	8.77513	5e-05	0.0001367	yes	Coding	0.071572	0.315132	77.0941	92.3224
#N/A	#N/A	4.25314	6.77668	xnd-1	chrIII:5604418-5607307	WBGene00001514	SOM	IGN	OK	0.160986	70.2744	8.76992	0.0009	0.00214362	yes	Coding	0.130483	0.191489	68.6338	71.915
#N/A	#N/A	5.25658	#N/A	F54D5.9	chrII:11542746-11544707	WBGene00010053	SOM	IGN	OK	0.118531	51.5558	8.76473	0.01335	0.0259962	yes	Coding	0.0551108	0.181951	48.0822	55.0295
#N/A	#N/A	5.01721	5.66314	C05C10.5	chrII:9939167-9939955	WBGene00007332	SOM	IGN	OK	0.28261	121.266	8.74514	0.0123	0.0241702	yes	Coding	0.176736	0.388485	111.768	130.764
#N/A	#N/A	2.91711	#N/A	inx-21	chrI:3611944-3618110	WBGene00002143	SOM	IGN	OK	0.210941	89.6077	8.73064	0.00165	0.0037624	yes	Coding	0.131806	0.290076	85.3203	93.8951
#N/A	#N/A	4.44788	6.99938	CD4.8	chrV:5599259-5601313	WBGene00016993	SOM	IGN	OK	0.191494	73.8623	8.5914	0.0006	0.00146185	yes	Coding	0.209809	0.173179	71.6963	76.0282
#N/A	#N/A	4.53452	7.09483	daz-1	chrII:5456316-5458127	WBGene00000935	SOM	IGN	OK	0.27266	104.404	8.58086	0.0002	0.00051659	yes	Coding	0.126781	0.418538	96.3651	112.444
#N/A	#N/A	3.89861	7.55434	rec-8	chrIV:13349216-13353169	WBGene00004333	SOM	IGN	OK	0.283029	106.521	8.55598	5e-05	0.0001367	yes	Coding	0.158532	0.407525	95.8404	117.202
#N/A	#N/A	#N/A	#N/A	C35E7.5	chrI:10823369-10828234	WBGene00016457	SOM	IGN	OK	0.0619462	22.6615	8.51501	0.0028	0.00614408	yes	Coding	0.0467283	0.077164	17.0411	28.2819
#N/A	#N/A	3.30618	4.61323	T22D1.5	chrIV:6903966-6905388	WBGene00020684	SOM	IGN	OK	0.454607	165.635	8.50917	0.00015	0.000393467	yes	Coding	0.0834018	0.825812	167.148	164.123
#N/A	#N/A	2.88823	#N/A	zim-2	chrIV:10555628-10558004	WBGene00011600	SOM	IGN	OK	0.162099	58.9413	8.50626	0.00245	0.0054329	yes	Coding	0.265712	0.0584855	59.7156	58.167
#N/A	#N/A	4.41738	6.47225	puf-8	chrII:7296262-7298188	WBGene00004244	SOM	IGN	OK	0.286929	103.912	8.50046	0.00025	0.000638083	yes	Coding	0.0585342	0.515325	103.03	104.795
#N/A	#N/A	3.46588	#N/A	zim-3	chrIV:10558700-10560965	WBGene00011601	SOM	IGN	OK	0.146061	52.4475	8.48815	0.0042	0.00898713	yes	Coding	0.0540489	0.238074	50.4892	54.4057
#N/A	#N/A	4.04352	2.95883	perm-1	chrII:7880769-7882472	WBGene00011350	SOM	IGN	OK	0.231273	82.5606	8.47971	0.00105	0.00247211	yes	Coding	0.390862	0.0716839	69.2267	95.8946
#N/A	#N/A	4.36123	#N/A	H04D03.2	chrIII:10439394-10442308	WBGene00010363	SOM	IGN	OK	0.102392	35.8089	8.45008	0.007	0.0143553	yes	Coding	0.0974881	0.107295	33.9204	37.6974
#N/A	#N/A	5.11217	8.84468	cey-2	chrI:5619604-5620498	WBGene00000473	SOM	IGN	OK	1.62375	567.491	8.44912	5e-05	0.0001367	yes	Coding	0.789085	2.45842	540.627	594.355
#N/A	#N/A	4.93888	2.79975	sun-1	chrV:13191911-13193513	WBGene00006311	SOM	IGN	OK	0.332532	115.906	8.44525	0.0003	0.000758483	yes	Coding	0	0.665065	98.0991	133.713
#N/A	#N/A	3.19972	2.22708	EEED8.14	chrII:5412789-5413997	WBGene00017142	SOM	IGN	OK	0.206662	70.3398	8.41093	0.01565	0.029951	yes	Coding	0	0.413323	73.129	67.5506
#N/A	#N/A	5.14105	8.94012	wago-4	chrII:12919507-12922863	WBGene00010263	SOM	IGN	OK	0.484884	150.611	8.27897	5e-05	0.0001367	yes	Coding	0.185788	0.783981	137.293	163.93
#N/A	#N/A	3.694	#N/A	brd-1	chrIII:6885220-6889441	WBGene00000265	SOM	IGN	OK	0.230606	70.7098	8.26034	5e-05	0.0001367	yes	Coding	0.173977	0.287234	68.6688	72.7509
#N/A	#N/A	3.52364	5.47225	cyk-7	chrIII:7793591-7795273	WBGene00015591	SOM	IGN	OK	0.223566	66.6462	8.21968	0.02065	0.0385638	yes	Coding	0.288532	0.158601	58.0709	75.2215
#N/A	#N/A	4.06786	6.99938	rnp-8	chrI:364521-367943	WBGene00020091	SOM	IGN	OK	0.311569	92.336	8.2112	5e-05	0.0001367	yes	Coding	0.21297	0.410169	82.6482	102.024
#N/A	#N/A	3.7547	3.65877	T21B10.4	chrII:8940837-8942376	WBGene00011886	SOM	IGN	OK	0.409475	117.057	8.15922	5e-05	0.0001367	yes	Coding	0.308994	0.509957	111.85	122.264
#N/A	#N/A	3.84135	#N/A	cyp-31A5	chrIV:13401281-13403723	WBGene00013381	SOM	IGN	OK	0.369231	102.981	8.12364	0.0006	0.00146185	yes	Coding	0.230791	0.50767	98.187	107.775
#N/A	#N/A	3.00934	#N/A	C42C1.8	chrIV:12291029-12293110	WBGene00016586	SOM	IGN	OK	0.459848	123.209	8.06573	5e-05	0.0001367	yes	Coding	0.287317	0.632379	116.596	129.821
#N/A	#N/A	#N/A	#N/A	taf-11.2	chrI:7132496-7134173	WBGene00006394	SOM	IGN	OK	0.267314	70.328	8.03942	0.00475	0.0100601	yes	Coding	0.308445	0.226182	69.7287	70.9273
#N/A	#N/A	3.90404	#N/A	set-32	chrI:9519249-9521182	WBGene00008062	SOM	IGN	OK	0.167269	43.1313	8.01042	0.0049	0.0103376	yes	Coding	0	0.334538	40.6017	45.661
#N/A	#N/A	4.48953	#N/A	ZC308.4	chrI:6368307-6369498	WBGene00022586	SOM	IGN	OK	0.352029	87.772	7.96192	0.0013	0.00301515	yes	Coding	0.108316	0.595741	85.7086	89.8353
#N/A	#N/A	4.47676	#N/A	coh-4	chrV:4170105-4175611	WBGene00021560	SOM	IGN	OK	0.294478	73.0198	7.95399	5e-05	0.0001367	yes	Coding	0.253785	0.33517	66.2831	79.7565
#N/A	#N/A	4.26536	4.48597	cpg-4	chrV:5996417-5999249	WBGene00015677	SOM	IGN	OK	0.511397	126.451	7.94992	5e-05	0.0001367	yes	Coding	0.426002	0.596791	125.302	127.601
#N/A	#N/A	5.70568	#N/A	M01E11.3	chrI:5573245-5576640	WBGene00019712	SOM	IGN	OK	0.344656	83.7194	7.92426	5e-05	0.0001367	yes	Coding	0.226425	0.462887	81.2119	86.227
#N/A	#N/A	3.38969	2.65307	T23G4.3	chrIV:13685176-13686988	WBGene00011959	SOM	IGN	OK	0.233552	56.6485	7.92215	0.0009	0.00214362	yes	Coding	0.189323	0.27778	51.5131	61.784
#N/A	#N/A	3.04375	5.15409	C29A12.1	chrV:10812423-10813369	WBGene00007797	SOM	IGN	OK	0.601703	144.575	7.90855	0.0002	0.00051659	yes	Coding	0.27996	0.923446	150.428	138.722
#N/A	#N/A	4.01464	6.10855	T08D2.7	chrX:182690-190559	WBGene00011612	SOM	IGN	OK	0.213606	50.9944	7.89924	0.00235	0.00522602	yes	Coding	0.203399	0.223813	48.5406	53.4483
#N/A	#N/A	4.59229	#N/A	zhp-3	chrI:8529470-8531314	WBGene00006976	SOM	IGN	OK	0.312157	74.5113	7.89904	0.00065	0.00157546	yes	Coding	0.253046	0.371268	76.2142	72.8083
#N/A	#N/A	4.07241	#N/A	Y111B2A.1	chrIII:12492822-12495537	WBGene00013727	SOM	IGN	OK	0.271723	64.2657	7.88577	0.00165	0.0037624	yes	Coding	0.16981	0.373635	64.7383	63.7932
#N/A	#N/A	2.74349	#N/A	parn-1	chrV:12692523-12695237	WBGene00010734	SOM	IGN	OK	0.78678	182.881	7.86073	5e-05	0.0001367	yes	Coding	0.60504	0.968521	176.017	189.746
#N/A	#N/A	4.67893	#N/A	F55G1.6	chrIV:7473570-7474815	WBGene00018902	SOM	IGN	OK	0.38426	89.2413	7.85949	0.00055	0.00134846	yes	Coding	0.664149	0.10437	86.0493	92.4333
#N/A	#N/A	4.71438	3.46788	F59G1.8	chrII:5906568-5907408	WBGene00019129	SOM	IGN	OK	0.294005	67.433	7.84147	0.02275	0.0420583	yes	Coding	0.379573	0.208438	66.0306	68.8354
#N/A	#N/A	3.23482	#N/A	F56F11.4	chrIII:2856220-2865378	WBGene00018991	SOM	IGN	OK	0.299312	65.361	7.77064	0.00065	0.00157546	yes	Coding	0.0787432	0.519881	60.5474	70.1746
#N/A	#N/A	4.04352	#N/A	set-5	chrV:14698954-14707450	WBGene00008145	SOM	IGN	OK	0.288807	60.8732	7.71956	5e-05	0.0001367	yes	Coding	0.309705	0.267909	55.0201	66.7263
#N/A	#N/A	3.40811	#N/A	pif-1	chrI:720080-730940	WBGene00004028	SOM	IGN	OK	0.263773	55.1999	7.70922	5e-05	0.0001367	yes	Coding	0.164634	0.362912	50.2124	60.1875
#N/A	#N/A	3.35035	#N/A	btb-19	chrII:14521006-14522046	WBGene00010194	SOM	IGN	OK	0.24037	50.2714	7.70834	0.01465	0.028252	yes	Coding	0.228945	0.251795	47.7747	52.7682
#N/A	#N/A	4.9616	#N/A	har-2	chrI:9956235-9958335	WBGene00011988	SOM	IGN	OK	0.416762	83.5031	7.64646	5e-05	0.0001367	yes	Coding	0.233661	0.599863	81.4549	85.5512
#N/A	#N/A	2.40195	2.51342	lab-1	chrI:9657166-9657795	WBGene00007278	SOM	IGN	OK	0.569669	113.529	7.63873	0.01565	0.029951	yes	Coding	0	1.13934	125.092	101.967
#N/A	#N/A	4.04687	#N/A	mct-5	chrII:7094234-7099242	WBGene00020168	SOM	IGN	OK	0.438077	87.0955	7.63527	0.00025	0.000638083	yes	Coding	0.47207	0.404084	79.7374	94.4535
#N/A	#N/A	#N/A	#N/A	C33F10.1	chrII:4835074-4835668	WBGene00016351	SOM	IGN	OK	0.780638	153.565	7.61998	0.00235	0.00522602	yes	Coding	0.744101	0.817175	175.544	131.586
#N/A	#N/A	#N/A	#N/A	R09F10.8	chrX:8325176-8326396	WBGene00019989	SOM	IGN	OK	0.326933	63.2301	7.59547	0.0009	0.00214362	yes	Coding	0.265064	0.388802	53.1856	73.2747
#N/A	#N/A	2.16617	#N/A	bath-34	chrI:12750025-12752057	WBGene00012195	SOM	IGN	OK	0.221431	42.4413	7.58247	0.00475	0.0100601	yes	Coding	0.255482	0.18738	42.0358	42.8469
#N/A	#N/A	3.82836	#N/A	C46A5.6	chrIV:7760117-7763830	WBGene00016702	SOM	IGN	OK	0.862091	164.701	7.5778	5e-05	0.0001367	yes	Coding	0.4284	1.29578	162.288	167.115
#N/A	#N/A	#N/A	#N/A	T10E9.4	chrI:6525708-6528639	WBGene00020414	SOM	IGN	OK	0.234542	44.7103	7.57461	0.0003	0.000758483	yes	Coding	0	0.469084	49.2987	40.1219
#N/A	#N/A	#N/A	#N/A	his-64	chrIV:11407093-11407405	WBGene00001938	SOM	IGN	OK	2.37292	434.896	7.51786	0.0005	0.00123345	yes	Coding	0.547889	4.19796	409.881	459.911
#N/A	#N/A	5.57288	#N/A	iff-1	chrIII:9745822-9747068	WBGene00002064	SOM	IGN	OK	5.62304	1022.48	7.50651	5e-05	0.0001367	yes	Coding	4.39088	6.85519	952.425	1092.54
#N/A	#N/A	#N/A	#N/A	W03F11.4	chrI:2235642-2241073	WBGene00021007	SOM	IGN	OK	0.0686255	12.0579	7.45702	0.00165	0.0037624	yes	Coding	0.0428662	0.0943847	15.4143	8.70147
#N/A	#N/A	4.70782	3.59514	Y54E10A.12	chrI:3193660-3198833	WBGene00021832	SOM	IGN	OK	0.47414	82.8702	7.4494	5e-05	0.0001367	yes	Coding	0.571151	0.377129	79.1698	86.5705
#N/A	#N/A	#N/A	8.39926	his-62	chrIV:7486533-7486905	WBGene00001936	SOM	IGN	OK	3.15069	549.165	7.44543	5e-05	0.0001367	yes	Coding	2.38271	3.91868	521.168	577.162
#N/A	#N/A	4.07241	4.58142	C48B4.11	chrIII:9564642-9565959	WBGene00008174	SOM	IGN	OK	0.460129	77.5408	7.39677	0.0001	0.000266846	yes	Coding	0.554403	0.365855	78.2238	76.8577
#N/A	#N/A	#N/A	#N/A	Y57G11A.2	chrIV:14517063-14519431	WBGene00013290	SOM	IGN	OK	0.257334	42.1689	7.35639	5e-05	0.0001367	yes	Coding	0.144242	0.370425	48.0079	36.3299
#N/A	#N/A	#N/A	#N/A	sss-1	chrIV:9892747-9893676	WBGene00006056	SOM	IGN	OK	0.98822	161.525	7.35271	5e-05	0.0001367	yes	Coding	0.875782	1.10066	194.9	128.151
#N/A	#N/A	#N/A	#N/A	M28.9	chrII:10639723-10643477	WBGene00010900	SOM	IGN	OK	0.110118	17.78	7.33506	0.00235	0.00522602	yes	Coding	0.104836	0.1154	20.8965	14.6635
#N/A	#N/A	4.19234	4.51778	F18A1.7	chrII:7662758-7663704	WBGene00017548	SOM	IGN	OK	1.05018	168.923	7.32958	5e-05	0.0001367	yes	Coding	0.792773	1.30759	168.185	169.662
#N/A	#N/A	4.18793	2.4816	R02F2.4	chrIII:5484253-5485848	WBGene00019833	SOM	IGN	OK	0.462553	74.0754	7.32323	0.0001	0.000266846	yes	Coding	0.596787	0.328318	71.3101	76.8407
#N/A	#N/A	6.38299	#N/A	psf-3	chrI:534460-535197	WBGene00022043	SOM	IGN	OK	0.42092	65.1897	7.27495	0.01465	0.028252	yes	Coding	0.401111	0.440729	60.1947	70.1848
#N/A	#N/A	#N/A	#N/A	C04G2.9	chrIV:10112907-10114119	WBGene00007308	SOM	IGN	OK	0.593852	91.6123	7.26929	5e-05	0.0001367	yes	Coding	0.797684	0.39002	97.1724	86.0522
#N/A	#N/A	#N/A	#N/A	his-48	chrIV:11324722-11325094	WBGene00001922	SOM	IGN	OK	1.9019	291.407	7.25945	0.0001	0.000266846	yes	Coding	1.19135	2.61245	262.335	320.479
#N/A	#N/A	4.13017	2.69553	cyp-31A2	chrIV:11403949-11405937	WBGene00010354	SOM	IGN	OK	0.743675	113.553	7.25448	5e-05	0.0001367	yes	Coding	0.57438	0.91297	110.592	116.514
#N/A	#N/A	#N/A	#N/A	swah-1	chrI:9548231-9558024	WBGene00007985	SOM	IGN	OK	0.241347	36.5963	7.24445	0.0125	0.0245278	yes	Coding	0.229876	0.252817	35.0542	38.1384
#N/A	#N/A	3.48651	#N/A	fog-2	chrV:20199262-20200474	WBGene00001482	SOM	IGN	OK	0.333628	50.3883	7.23871	0.00085	0.00203193	yes	Coding	0.308446	0.35881	52.4235	48.3531
#N/A	#N/A	3.44618	3.62695	T12C9.7	chrII:4458428-4460351	WBGene00020461	SOM	IGN	OK	0.413489	62.3667	7.23678	0.0001	0.000266846	yes	Coding	0.335432	0.491547	61.4595	63.2739
#N/A	#N/A	#N/A	#N/A	C14C10.1	chrV:12588408-12589602	WBGene00007584	SOM	IGN	OK	0.315823	47.0132	7.21781	0.00235	0.00522602	yes	Coding	0.300788	0.330859	54.3177	39.7088
#N/A	#N/A	#N/A	#N/A	his-61	chrIV:7485822-7486206	WBGene00001935	SOM	IGN	OK	1.61395	239.843	7.21535	0.0002	0.00051659	yes	Coding	0.752419	2.47548	222.025	257.662
#N/A	#N/A	#N/A	#N/A	alg-4	chrIII:9887212-9891243	WBGene00006449	SOM	IGN	OK	0.106114	15.6876	7.20786	0.0005	0.00123345	yes	Coding	0.0859732	0.126255	16.452	14.9232
#N/A	#N/A	3.14817	3.11791	R148.4	chrIII:3171704-3174641	WBGene00020103	SOM	IGN	OK	0.436278	62.6623	7.16621	0.00485	0.010252	yes	Coding	0.729931	0.142625	54.6338	70.6908
#N/A	#N/A	#N/A	#N/A	his-60	chrIV:7487669-7487981	WBGene00001934	SOM	IGN	OK	4.66812	668.308	7.16153	5e-05	0.0001367	yes	Coding	2.73944	6.59679	641.344	695.273
#N/A	#N/A	#N/A	#N/A	F54D5.5	chrII:11564486-11566954	WBGene00010051	SOM	IGN	OK	0.256848	36.6571	7.15703	0.00035	0.000878786	yes	Coding	0.301573	0.212123	31.7098	41.6045
#N/A	#N/A	2.85935	#N/A	trt-1	chrI:8768514-8771175	WBGene00006618	SOM	IGN	OK	0.433923	61.465	7.14618	5e-05	0.0001367	yes	Coding	0.501074	0.366772	61.8791	61.0509
#N/A	#N/A	5.51459	#N/A	ztf-15	chrI:7255524-7258619	WBGene00011066	SOM	IGN	OK	0.463788	65.4555	7.1409	5e-05	0.0001367	yes	Coding	0.375852	0.551724	64.8047	66.1062
#N/A	#N/A	3.47137	#N/A	Y52E8A.2	chrII:4320856-4321537	WBGene00021795	SOM	IGN	OK	0.433897	60.2249	7.11686	0.01335	0.0259962	yes	Coding	0.201988	0.665806	62.5697	57.8801
#N/A	#N/A	3.89281	7.38117	coh-3	chrV:14457459-14459882	WBGene00000592	SOM	IGN	OK	0.504421	69.1792	7.09957	5e-05	0.0001367	yes	Coding	0.560339	0.448503	66.5629	71.7955
#N/A	#N/A	#N/A	#N/A	D2096.1	chrIV:8396634-8397851	WBGene00017069	SOM	IGN	OK	1.37425	188.231	7.09771	0.0197	0.0369881	yes	Coding	1.77877	0.969739	198.927	177.535
#N/A	#N/A	#N/A	#N/A	his-59	chrIV:7488237-7488648	WBGene00001933	SOM	IGN	OK	3.86216	528.986	7.09768	5e-05	0.0001367	yes	Coding	4.03507	3.68925	462.284	595.689
#N/A	#N/A	#N/A	#N/A	F08B4.8	chrIV:8677589-8677961	WBGene00255375	SOM	IGN	OK	1.05023	139.494	7.05335	0.0058	0.0120469	yes	Coding	0.794236	1.30623	154.09	124.897
#N/A	#N/A	#N/A	#N/A	smz-1	chrIV:12455168-12456094	WBGene00007733	SOM	IGN	OK	0.267425	35.1933	7.04002	0.01465	0.028252	yes	Coding	0.254733	0.280117	40.582	29.8046
#N/A	#N/A	3.25149	#N/A	Y57G11C.51	chrIV:14773722-14774261	WBGene00044258	SOM	IGN	OK	0.705817	92.0185	7.02649	0.0057	0.0118663	yes	Coding	0.261794	1.14984	102.09	81.9468
#N/A	#N/A	#N/A	#N/A	C18H2.1	chrIII:7662362-7672088	WBGene00015988	SOM	IGN	OK	0.0337412	4.35532	7.01212	0.01485	0.0285234	yes	Coding	0.0493655	0.0181169	5.32281	3.38783
#N/A	#N/A	4.44788	6.87212	fbf-2	chrII:6089113-6091344	WBGene00001402	SOM	IGN	OK	0.43639	56.0188	7.00415	5e-05	0.0001367	yes	Coding	0.389952	0.482827	51.9956	60.042
#N/A	#N/A	#N/A	#N/A	ZK938.1	chrII:9829432-9830637	WBGene00014158	SOM	IGN	OK	0.534627	68.5003	7.00143	0.0001	0.000266846	yes	Coding	0.616891	0.452364	80.8688	56.1317
#N/A	#N/A	#N/A	#N/A	F37A4.4	chrIII:6713649-6717930	WBGene00018134	SOM	IGN	OK	0.0929111	11.3761	6.93593	0.0006	0.00146185	yes	Coding	0.101784	0.0840384	13.6026	9.1495
#N/A	#N/A	3.29258	2.71339	dgtr-1	chrV:6497092-6498374	WBGene00020910	SOM	IGN	OK	0.488132	59.0517	6.91856	5e-05	0.0001367	yes	Coding	0.368386	0.607878	58.025	60.0785
#N/A	#N/A	#N/A	#N/A	F07A5.2	chrI:7352504-7353642	WBGene00008541	SOM	IGN	OK	0.394513	47.408	6.90891	0.00115	0.00269051	yes	Coding	0.547955	0.24107	54.8851	39.9308
#N/A	#N/A	#N/A	#N/A	cav-1	chrIV:9771133-9773344	WBGene00000301	SOM	IGN	OK	0.399648	48.0038	6.90827	0.02405	0.0441078	yes	Coding	0.381232	0.418064	30.3842	65.6233
#N/A	#N/A	3.76575	#N/A	Y49E10.4	chrIII:12283106-12484433	WBGene00013030	SOM	IGN	OK	0.861662	103.396	6.90685	0.01295	0.0253409	yes	Coding	0.589164	1.13416	96.5013	110.292
#N/A	#N/A	#N/A	#N/A	C10G11.8	chrI:6272014-6273653	WBGene00015688	SOM	IGN	OK	0.662992	79.4335	6.90461	5e-05	0.0001367	yes	Coding	0.439473	0.886512	93.297	65.5701
#N/A	#N/A	#N/A	7.73114	his-63	chrIV:11406428-11406839	WBGene00001937	SOM	IGN	OK	1.05777	125.057	6.88542	0.00235	0.00522602	yes	Coding	1.00877	1.10677	101.951	148.164
#N/A	#N/A	4.31436	#N/A	nhr-23	chrI:7216959-7220950	WBGene00003622	SOM	IGN	OK	0.332968	38.5265	6.85432	5e-05	0.0001367	yes	Coding	0.169125	0.496812	37.7798	39.2733
#N/A	#N/A	#N/A	#N/A	ZK829.9	chrIV:11970713-11972404	WBGene00014097	SOM	IGN	OK	0.205669	23.5764	6.84087	0.00165	0.0037624	yes	Coding	0.12851	0.282828	21.7122	25.4405
#N/A	#N/A	#N/A	#N/A	R10F2.6	chrIII:2937094-2944000	WBGene00019997	SOM	IGN	OK	0.104539	11.96	6.83803	0.0003	0.000758483	yes	Coding	0.152951	0.0561266	13.3612	10.5588
#N/A	#N/A	3.32147	1.84475	H31G24.3	chrI:4116852-4117992	WBGene00019254	SOM	IGN	OK	0.232004	26.2822	6.82379	0.01335	0.0259962	yes	Coding	0.107918	0.35609	24.8582	27.7061
#N/A	#N/A	#N/A	#N/A	T27E7.1	chrIV:14519838-14520940	WBGene00012087	SOM	IGN	OK	0.503661	55.245	6.77725	0.0023	0.00513226	yes	Coding	0.650047	0.357275	67.2988	43.1911
#N/A	#N/A	3.94582	5.98129	hpo-32	chrI:5298974-5300309	WBGene00015313	SOM	IGN	OK	0.614866	67.1336	6.77062	5e-05	0.0001367	yes	Coding	0.484142	0.745589	58.5191	75.7481
#N/A	#N/A	#N/A	#N/A	C04F12.7	chrI:9695734-9696701	WBGene00007301	SOM	IGN	OK	1.87486	202.654	6.75609	5e-05	0.0001367	yes	Coding	1.88521	1.86452	226.788	178.519
#N/A	#N/A	#N/A	#N/A	msp-81	chrIV:9836013-9836397	WBGene00003467	SOM	IGN	OK	1.57758	163.966	6.69954	0.0004	0.000997592	yes	Coding	1.50484	1.65032	168.63	159.302
#N/A	#N/A	3.43382	#N/A	C14B1.12	chrIII:3724258-3724956	WBGene00184990	SOM	IGN	OK	0.816345	84.7181	6.69735	0.00235	0.00522602	yes	Coding	0.778187	0.854503	88.2513	81.185
#N/A	#N/A	#N/A	#N/A	Y39B6A.10	chrV:19131582-19133545	WBGene00012672	SOM	IGN	OK	0.353415	36.1364	6.67595	0.0065	0.0133903	yes	Coding	0.554429	0.152401	29.9241	42.3488
#N/A	#N/A	#N/A	#N/A	F08F3.6	chrV:5418225-5419945	WBGene00017263	SOM	IGN	OK	0.246688	24.809	6.65203	0.00475	0.0100601	yes	Coding	0.284635	0.20874	21.5504	28.0677
#N/A	#N/A	#N/A	#N/A	F27C1.1	chrI:5434093-5443029	WBGene00017851	SOM	IGN	OK	1.64799	161.994	6.61909	5e-05	0.0001367	yes	Coding	1.43332	1.86266	197.546	126.441
#N/A	#N/A	3.29258	#N/A	fbxa-114	chrV:20201618-20202728	WBGene00013758	SOM	IGN	OK	0.577315	56.0191	6.60042	5e-05	0.0001367	yes	Coding	0.323753	0.830877	56.3857	55.6525
#N/A	#N/A	#N/A	#N/A	C34F11.5	chrII:5195893-5199221	WBGene00016416	SOM	IGN	OK	0.0705353	6.83209	6.59784	0.01465	0.028252	yes	Coding	0.0671516	0.073919	8.38134	5.28285
#N/A	#N/A	#N/A	#N/A	D1086.17	chrV:14068690-14071160	WBGene00045355	SOM	IGN	OK	0.513691	49.6708	6.59536	0.00235	0.00522602	yes	Coding	0.489411	0.53797	58.6548	40.6869
#N/A	#N/A	2.68605	#N/A	T28D9.4	chrII:6474383-6482011	WBGene00020896	SOM	IGN	OK	0.387436	37.0508	6.5794	0.005	0.0105364	yes	Coding	0.475739	0.299134	35.2759	38.8257
#N/A	#N/A	2.77347	2.22708	tofu-2	chrV:7038543-7095917	WBGene00017620	SOM	IGN	OK	0.765736	73.1676	6.57821	0.0095	0.0190151	yes	Coding	1.04072	0.490756	68.5542	77.7811
#N/A	#N/A	4.74395	5.59951	plk-2	chrI:2571529-2967292	WBGene00004043	SOM	IGN	OK	1.31924	125.539	6.57228	0.00335	0.00727582	yes	Coding	0.97517	1.66331	115.533	135.545
#N/A	#N/A	#N/A	#N/A	Y59E9AL.6	chrIV:5224950-5225700	WBGene00021996	SOM	IGN	OK	0.732803	67.8226	6.5322	0.0004	0.000997592	yes	Coding	0.698213	0.767394	72.7047	62.9405
#N/A	#N/A	#N/A	#N/A	Y38C1AA.7	chrIV:159027-159782	WBGene00021398	SOM	IGN	OK	0.950724	87.4691	6.5236	0.00115	0.00269051	yes	Coding	1.32118	0.580268	83.1119	91.8263
#N/A	#N/A	4.37926	#N/A	F13D12.5	chrII:11726753-11728263	WBGene00008740	SOM	IGN	OK	1.88892	173.784	6.52359	5e-05	0.0001367	yes	Coding	1.83889	1.93895	158.662	188.906
#N/A	#N/A	#N/A	#N/A	F26B1.8	chrI:6329603-6330128	WBGene00194703	SOM	IGN	OK	1.39887	128.263	6.51869	5e-05	0.0001367	yes	Coding	1.05694	1.7408	143.326	113.2
#N/A	#N/A	3.32147	#N/A	C56A3.8	chrV:13560533-13561946	WBGene00008346	SOM	IGN	OK	0.327934	29.3346	6.48305	0.0001	0.000266846	yes	Coding	0.174878	0.48099	27.721	30.9482
#N/A	#N/A	#N/A	#N/A	Y106G6G.4	chrI:10321775-10323243	WBGene00013713	SOM	IGN	OK	0.392383	34.7899	6.47026	0.0006	0.00146185	yes	Coding	0.430029	0.354738	38.3104	31.2694
#N/A	#N/A	#N/A	#N/A	T16A9.5	chrV:14213612-14214989	WBGene00011795	SOM	IGN	OK	0.335086	29.6388	6.46681	0.0014	0.00322514	yes	Coding	0.209439	0.460733	31.854	27.4237
#N/A	#N/A	#N/A	#N/A	bath-45	chrII:13122967-13124719	WBGene00009247	SOM	IGN	OK	0.180138	15.9314	6.46663	0.0058	0.0120469	yes	Coding	0.135925	0.224351	15.7645	16.0984
#N/A	#N/A	4.30346	2.13163	Y54E2A.8	chrII:14778307-14782461	WBGene00013193	SOM	IGN	OK	0.407961	35.0085	6.42313	0.00075	0.00180368	yes	Coding	0.257049	0.558872	33.0286	36.9884
#N/A	#N/A	#N/A	#N/A	F53B6.4	chrI:8947401-8948704	WBGene00009959	SOM	IGN	OK	0.606223	51.9777	6.4219	5e-05	0.0001367	yes	Coding	0.5855	0.626946	57.9013	46.0541
#N/A	#N/A	#N/A	#N/A	K09F6.3	chrII:2256310-2261104	WBGene00019586	SOM	IGN	OK	0.126508	10.575	6.38529	5e-05	0.0001367	yes	Coding	0.0864533	0.166562	11.8488	9.30123
#N/A	#N/A	#N/A	#N/A	wht-6	chrIII:6471717-6475153	WBGene00007060	SOM	IGN	OK	0.13359	11.1107	6.37799	0.0058	0.0120469	yes	Coding	0.10079	0.166391	12.4583	9.76317
#N/A	#N/A	#N/A	#N/A	C56G2.5	chrIII:6321211-6324182	WBGene00016980	SOM	IGN	OK	0.13477	10.981	6.34837	0.00235	0.00522602	yes	Coding	0.128311	0.141228	11.878	10.0841
#N/A	#N/A	#N/A	#N/A	C01G5.4	chrIV:6531831-6535604	WBGene00015306	SOM	IGN	OK	0.0743598	5.75647	6.27452	0.00355	0.00768165	yes	Coding	0.0275165	0.121203	7.06229	4.45064
#N/A	#N/A	#N/A	#N/A	abt-5	chrI:12011266-12018630	WBGene00000023	SOM	IGN	OK	0.0570353	4.38916	6.26595	0.00245	0.0054329	yes	Coding	0.0934858	0.0205848	5.85292	2.9254
#N/A	#N/A	#N/A	#N/A	F47D12.7	chrIII:6293343-6295798	WBGene00018563	SOM	IGN	OK	0.112687	8.59734	6.2535	0.01465	0.028252	yes	Coding	0.107293	0.11808	10.291	6.90364
#N/A	#N/A	#N/A	#N/A	gipc-1	chrIII:4870803-4871978	WBGene00016440	SOM	IGN	OK	1.49715	113.747	6.24746	5e-05	0.0001367	yes	Coding	1.66861	1.3257	132.659	94.8353
#N/A	#N/A	#N/A	#N/A	alg-3	chrIV:11704341-11708146	WBGene00011910	SOM	IGN	OK	0.170182	12.7006	6.22168	5e-05	0.0001367	yes	Coding	0.0864112	0.253952	14.7329	10.6683
#N/A	#N/A	#N/A	#N/A	C15C6.2	chrI:12203894-12205770	WBGene00007601	SOM	IGN	OK	1.17504	87.1342	6.21245	5e-05	0.0001367	yes	Coding	1.43166	0.918426	99.0597	75.2086
#N/A	#N/A	4.21682	2.79975	chaf-1	chrI:9077879-9080004	WBGene00011532	SOM	IGN	OK	1.88077	137.736	6.19443	5e-05	0.0001367	yes	Coding	1.7215	2.04003	134.187	141.284
#N/A	#N/A	#N/A	#N/A	ZK354.2	chrIV:5313473-5315508	WBGene00022705	SOM	IGN	OK	0.225876	16.5333	6.1937	0.0021	0.00472464	yes	Coding	0.0836435	0.368109	19.3596	13.7069
#N/A	#N/A	#N/A	#N/A	C05B5.2	chrIII:9999769-10000375	WBGene00007320	SOM	IGN	OK	0.902899	65.974	6.19119	0.0004	0.000997592	yes	Coding	0.637856	1.16794	75.5872	56.3608
#N/A	#N/A	3.82836	#N/A	del-7	chrIV:7760117-7763830	WBGene00016699	SOM	IGN	OK	0.130978	9.53917	6.18646	0.01655	0.0315223	yes	Coding	0.151095	0.110861	10.0658	9.01252
#N/A	#N/A	#N/A	#N/A	F17E9.5	chrIV:8345869-8346491	WBGene00017542	SOM	IGN	OK	1.47676	105.563	6.15952	0.0001	0.000266846	yes	Coding	1.54225	1.41128	112.407	98.7184
#N/A	#N/A	#N/A	#N/A	Y69E1A.2	chrIV:10949856-10951055	WBGene00013474	SOM	IGN	OK	0.837428	59.5223	6.15132	5e-05	0.0001367	yes	Coding	1.08052	0.594338	69.523	49.5215
#N/A	#N/A	#N/A	#N/A	hdl-1	chrIV:11946082-11949741	WBGene00001839	SOM	IGN	OK	0.0712959	5.04707	6.14548	0.01335	0.0259962	yes	Coding	0.0331428	0.109449	5.93227	4.16187
#N/A	#N/A	#N/A	#N/A	msp-55	chrIV:5055622-5056006	WBGene00003448	SOM	IGN	OK	0.976894	69.0676	6.14366	0.00475	0.0100601	yes	Coding	1.12863	0.82516	67.2711	70.8641
#N/A	#N/A	#N/A	#N/A	R06B10.1	chrIII:966642-972014	WBGene00019912	SOM	IGN	OK	0.0991215	7.00114	6.14225	0.0001	0.000266846	yes	Coding	0.119385	0.0788581	9.08424	4.91805
#N/A	#N/A	#N/A	#N/A	F25F2.1	chrIII:4508944-4512095	WBGene00009115	SOM	IGN	OK	0.109586	7.72332	6.13909	0.0125	0.0245278	yes	Coding	0.160445	0.0587264	9.78002	5.66661
#N/A	#N/A	2.946	3.3088	F22D6.9	chrI:7100016-7101723	WBGene00009054	SOM	IGN	OK	0.939515	64.649	6.10457	5e-05	0.0001367	yes	Coding	0.894732	0.984299	68.2213	61.0768
#N/A	#N/A	5.15139	#N/A	C48B4.7	chrIII:9558719-9559342	WBGene00008170	SOM	IGN	OK	1.27971	88.0274	6.10407	5e-05	0.0001367	yes	Coding	0.528472	2.03094	85.0201	91.0347
#N/A	#N/A	#N/A	#N/A	C28D4.7	chrIV:9741877-9743093	WBGene00007794	SOM	IGN	OK	0.206882	14.1223	6.09302	0.01465	0.028252	yes	Coding	0.197031	0.216733	16.9207	11.3239
#N/A	#N/A	#N/A	#N/A	C30G7.3	chrV:14942157-14945588	WBGene00044177	SOM	IGN	OK	0.351993	23.9786	6.09006	0.0023	0.00513226	yes	Coding	0.454212	0.249775	30.2573	17.7
#N/A	#N/A	3.14817	4.89957	orc-3	chrIII:1208131-1213591	WBGene00022488	SOM	IGN	OK	0.484831	32.9958	6.08866	5e-05	0.0001367	yes	Coding	0.30291	0.666751	30.2288	35.7629
#N/A	#N/A	#N/A	#N/A	Y4C6A.3	chrIV:5451136-5452384	WBGene00021153	SOM	IGN	OK	0.279679	18.582	6.05399	0.0049	0.0103376	yes	Coding	0	0.559359	17.5502	19.6138
#N/A	#N/A	4.65274	#N/A	K07A1.17	chrI:9581872-9582571	WBGene00044987	SOM	IGN	OK	1.67852	109.964	6.0337	5e-05	0.0001367	yes	Coding	1.48833	1.86871	98.7922	121.136
#N/A	#N/A	#N/A	#N/A	F53F8.3	chrV:20688804-20689487	WBGene00010000	SOM	IGN	OK	1.32322	85.2804	6.0101	5e-05	0.0001367	yes	Coding	1.2608	1.38563	76.4657	94.0952
#N/A	#N/A	3.99572	6.204	tdc-1	chrII:8270556-8273491	WBGene00006562	SOM	IGN	OK	3.15115	201.345	5.99765	5e-05	0.0001367	yes	Coding	3.56517	2.73713	202.825	199.866
#N/A	#N/A	3.02378	#N/A	Y51H7C.3	chrII:1438516-1439610	WBGene00021781	SOM	IGN	OK	1.31629	84.0555	5.99679	0.0001	0.000266846	yes	Coding	1.5874	1.04519	78.4415	89.6695
#N/A	#N/A	2.88823	2.29071	C01B12.8	chrII:24770-25381	WBGene00015291	SOM	IGN	OK	1.74784	107.131	5.93766	5e-05	0.0001367	yes	Coding	1.95928	1.53639	109.143	105.119
#N/A	#N/A	#N/A	#N/A	gsp-4	chrI:3838391-3839434	WBGene00020187	SOM	IGN	OK	0.424623	25.8385	5.92719	0.0005	0.00123345	yes	Coding	0.111757	0.737489	25.3838	26.2932
#N/A	#N/A	#N/A	#N/A	msp-64	chrII:5809926-5810310	WBGene00003457	SOM	IGN	OK	1.18318	71.0545	5.90818	0.00235	0.00522602	yes	Coding	1.12863	1.23774	81.4493	60.6596
#N/A	#N/A	5.16993	#N/A	kbp-1	chrIII:6869585-6870177	WBGene00020064	SOM	IGN	OK	0.785443	47.0426	5.90432	0.0057	0.0118663	yes	Coding	0.291404	1.27948	45.1223	48.9628
#N/A	#N/A	#N/A	#N/A	Y48G1C.5	chrI:55336-63972	WBGene00021678	SOM	IGN	OK	0.12	7.18681	5.90424	0.00025	0.000638083	yes	Coding	0.127613	0.112388	8.64501	5.72861
#N/A	#N/A	#N/A	#N/A	W02B12.12	chrII:10968325-11503888	WBGene00012207	SOM	IGN	OK	0.485752	28.7941	5.88941	0.0255	0.0464962	yes	Coding	0.462689	0.508814	32.83	24.7582
#N/A	#N/A	#N/A	#N/A	T27A3.4	chrI:6099009-6099674	WBGene00020840	SOM	IGN	OK	0.608133	36.0456	5.88929	0.0022	0.00492929	yes	Coding	0.187272	1.02899	39.9775	32.1137
#N/A	#N/A	#N/A	#N/A	msp-78	chrIV:9770025-9770409	WBGene00003465	SOM	IGN	OK	1.72931	102.241	5.88563	0.0001	0.000266846	yes	Coding	2.63347	0.82516	100.454	104.028
#N/A	#N/A	#N/A	#N/A	K04H4.5	chrIII:9360285-9361182	WBGene00010574	SOM	IGN	OK	0.298316	17.5281	5.87668	0.01465	0.028252	yes	Coding	0.284181	0.31245	19.8425	15.2136
#N/A	#N/A	3.60083	#N/A	bath-15	chrIII:7774814-7775949	WBGene00015590	SOM	IGN	OK	1.32084	77.3906	5.87262	5e-05	0.0001367	yes	Coding	1.20085	1.44084	79.1184	75.6627
#N/A	#N/A	4.41899	#N/A	F32A11.3	chrII:13151474-13153246	WBGene00009308	SOM	IGN	OK	0.239531	13.8619	5.85477	0.0065	0.0133903	yes	Coding	0.375731	0.103331	14.7012	13.0226
#N/A	#N/A	#N/A	#N/A	inx-2	chrX:11295118-11296665	WBGene00002124	SOM	IGN	OK	0.315875	18.2722	5.85415	0.0003	0.000758483	yes	Coding	0.462228	0.169523	13.6649	22.8795
#N/A	#N/A	#N/A	#N/A	ZC53.1	chrX:1911394-1913250	WBGene00022508	SOM	IGN	OK	0.14101	8.12385	5.84829	0.0215	0.0399596	yes	Coding	0.282021	0	7.58294	8.66477
#N/A	#N/A	#N/A	#N/A	K09C6.7	chrV:835803-839074	WBGene00019561	SOM	IGN	OK	0.134768	7.72135	5.84031	0.00715	0.0146372	yes	Coding	0.211378	0.0581577	8.52538	6.91732
#N/A	#N/A	#N/A	#N/A	ZK484.5	chrI:6087431-6087731	WBGene00022751	SOM	IGN	OK	4.95998	283.229	5.83549	5e-05	0.0001367	yes	Coding	4.73726	5.18271	323.84	242.618
#N/A	#N/A	#N/A	#N/A	ZK354.8	chrIV:5304028-5306064	WBGene00022709	SOM	IGN	OK	0.134487	7.66893	5.83349	0.01485	0.0285234	yes	Coding	0.196791	0.0721826	8.05545	7.28241
#N/A	#N/A	#N/A	#N/A	msp-40	chrII:4825408-4825792	WBGene00003435	SOM	IGN	OK	2.33	132.677	5.83144	0.0001	0.000266846	yes	Coding	3.00968	1.65032	132.129	133.224
#N/A	#N/A	#N/A	#N/A	Y18H1A.1	chrI:688288-691259	WBGene00021207	SOM	IGN	OK	0.170578	9.70112	5.82964	0.00475	0.0100601	yes	Coding	0.196791	0.144365	10.372	9.03019
#N/A	#N/A	#N/A	#N/A	F59C12.4	chrX:16602399-16602549	WBGene00045272	SOM	IGN	OK	9.52593	541.639	5.82933	0.01335	0.0259962	yes	Coding	4.54955	14.5023	578.308	504.969
#N/A	#N/A	#N/A	#N/A	C15H7.3	chrIII:9650369-9651679	WBGene00007610	SOM	IGN	OK	0.171616	9.58782	5.80394	0.01465	0.028252	yes	Coding	0.163429	0.179804	11.6085	7.56709
#N/A	#N/A	#N/A	#N/A	F13H8.8	chrII:6265618-6267592	WBGene00017441	SOM	IGN	OK	0.12689	7.04526	5.79501	0.01465	0.028252	yes	Coding	0.120821	0.132958	8.14586	5.94467
#N/A	#N/A	#N/A	#N/A	msp-33	chrII:4891582-4893480	WBGene00003431	SOM	IGN	OK	1.55939	85.9945	5.78519	0.0044	0.00938686	yes	Coding	1.88105	1.23774	88.0859	83.9031
#N/A	#N/A	2.5086	#N/A	F26H11.4	chrII:14408674-14410733	WBGene00009182	SOM	IGN	OK	0.298659	16.4537	5.78377	5e-05	0.0001367	yes	Coding	0.317666	0.279652	16.8279	16.0795
#N/A	#N/A	3.00376	#N/A	apx-1	chrV:3210226-3222447	WBGene00000168	SOM	IGN	OK	0.537436	29.458	5.77642	5e-05	0.0001367	yes	Coding	0.671692	0.403179	28.3283	30.5877
#N/A	#N/A	#N/A	#N/A	C24D10.1	chrIV:5166368-5168357	WBGene00016053	SOM	IGN	OK	0.1348	7.30842	5.76067	0.01485	0.0285234	yes	Coding	0.197249	0.0723503	9.60458	5.01226
#N/A	#N/A	2.13285	3.04947	F32E10.9	chrIV:7562501-7563126	WBGene00043068	SOM	IGN	OK	0.551905	29.8052	5.755	0.01335	0.0259962	yes	Coding	0.257041	0.846769	30.9378	28.6726
#N/A	#N/A	3.36825	#N/A	skr-2	chrI:9469695-9470446	WBGene00004808	SOM	IGN	OK	1.9797	106.287	5.74654	5e-05	0.0001367	yes	Coding	1.15891	2.80048	103.414	109.159
#N/A	#N/A	#N/A	#N/A	gipc-2	chrIV:10026421-10027593	WBGene00009681	SOM	IGN	OK	2.86453	150.49	5.71522	5e-05	0.0001367	yes	Coding	2.87372	2.85535	169.86	131.12
#N/A	#N/A	#N/A	#N/A	msp-77	chrIV:9894609-9894993	WBGene00003464	SOM	IGN	OK	1.95379	101.738	5.70244	0.0001	0.000266846	yes	Coding	2.25726	1.65032	102.566	100.91
#N/A	#N/A	2.68605	#N/A	clp-3	chrI:12073165-12083602	WBGene00000544	SOM	IGN	OK	0.0935557	4.85947	5.69883	0.01335	0.0259962	yes	Coding	0.0434943	0.143617	5.41111	4.30783
#N/A	#N/A	#N/A	#N/A	C48D1.5	chrIV:13221953-13232950	WBGene00008178	SOM	IGN	OK	0.401557	20.3845	5.66572	0.00015	0.000393467	yes	Coding	0.444149	0.358964	17.6024	23.1666
#N/A	#N/A	#N/A	#N/A	C39H7.1	chrIV:5631969-5633310	WBGene00016541	SOM	IGN	OK	0.877984	44.3566	5.65881	5e-05	0.0001367	yes	Coding	0.662684	1.09328	48.2224	40.4908
#N/A	#N/A	#N/A	#N/A	W01B6.2	chrIV:10073413-10075070	WBGene00012169	SOM	IGN	OK	0.288156	14.3618	5.63925	0.00165	0.0037624	yes	Coding	0.180086	0.396225	17.7782	10.9454
#N/A	#N/A	#N/A	#N/A	vet-2	chrI:10846788-10850001	WBGene00016453	SOM	IGN	OK	0.283833	14.0747	5.63192	5e-05	0.0001367	yes	Coding	0.153996	0.413671	11.3717	16.7778
#N/A	#N/A	3.29258	#N/A	lin-3	chrIV:11057792-11063150	WBGene00002992	SOM	IGN	OK	1.26205	62.1437	5.62177	5e-05	0.0001367	yes	Coding	1.31019	1.21391	58.8795	65.408
#N/A	#N/A	#N/A	#N/A	flh-3	chrIV:9270079-9271601	WBGene00012436	SOM	IGN	OK	0.411102	20.1103	5.61229	5e-05	0.0001367	yes	Coding	0.230486	0.591718	17.5742	22.6464
#N/A	#N/A	#N/A	#N/A	T09B9.1	chrX:9757258-9758978	WBGene00011642	SOM	IGN	OK	0.339433	16.5389	5.60659	0.0003	0.000758483	yes	Coding	0.596787	0.0820794	13.4118	19.6659
#N/A	#N/A	#N/A	#N/A	F53G12.8	chrI:113806-114681	WBGene00018773	SOM	IGN	OK	0.496994	24.1814	5.60452	0.01565	0.029951	yes	Coding	0	0.993989	27.2306	21.1321
#N/A	#N/A	#N/A	#N/A	T27A3.5	chrI:6100381-6101683	WBGene00020841	SOM	IGN	OK	0.242618	11.7866	5.60232	0.00475	0.0100601	yes	Coding	0.279938	0.205299	16.102	7.47117
#N/A	#N/A	#N/A	#N/A	msp-53	chrIV:5064669-5065053	WBGene00003446	SOM	IGN	OK	0.976894	47.2712	5.59662	0.00475	0.0100601	yes	Coding	1.12863	0.82516	49.4729	45.0695
#N/A	#N/A	#N/A	#N/A	F23D12.10	chrX:14413640-14415586	WBGene00045291	SOM	IGN	OK	0.147042	7.01199	5.57552	0.00475	0.0100601	yes	Coding	0.169632	0.124453	5.49146	8.53253
#N/A	#N/A	3.35035	2.76794	syx-4	chrIV:8457267-8458824	WBGene00006374	SOM	IGN	OK	0.863197	40.9441	5.56782	5e-05	0.0001367	yes	Coding	0.579401	1.14699	35.4346	46.4536
#N/A	#N/A	#N/A	#N/A	msp-76	chrIV:9688997-9689381	WBGene00003463	SOM	IGN	OK	3.36145	157.348	5.54873	5e-05	0.0001367	yes	Coding	3.00968	3.71322	155.96	158.736
#N/A	#N/A	#N/A	#N/A	F23A7.8	chrX:16213300-16213504	WBGene00044638	SOM	IGN	OK	37.5401	1737.25	5.53223	5e-05	0.0001367	yes	Coding	37.598	37.4821	1589.03	1885.46
#N/A	#N/A	#N/A	#N/A	F53G12.4	chrI:134353-137282	WBGene00018772	SOM	IGN	OK	0.251434	11.6322	5.5318	0.0058	0.0120469	yes	Coding	0.189757	0.31311	10.8133	12.4511
#N/A	#N/A	#N/A	#N/A	R148.7	chrIII:3195578-3198297	WBGene00020105	SOM	IGN	OK	0.329302	15.2215	5.53056	0.01485	0.0285234	yes	Coding	0.481993	0.17661	17.4071	13.0358
#N/A	#N/A	2.74	#N/A	C46A5.5	chrIV:7757652-7759615	WBGene00016701	SOM	IGN	OK	1.08691	50.1071	5.52671	5e-05	0.0001367	yes	Coding	0.964978	1.20884	49.3171	50.8971
#N/A	#N/A	2.68605	#N/A	fbxa-108	chrV:17555827-17726691	WBGene00010293	SOM	IGN	OK	0.614169	28.2777	5.52489	0.0235	0.0432543	yes	Coding	0.529481	0.698857	26.8574	29.698
#N/A	#N/A	2.62829	#N/A	C14C11.1	chrV:5663637-5665209	WBGene00015765	SOM	IGN	OK	0.413536	18.8285	5.50876	0.0002	0.00051659	yes	Coding	0.192339	0.634733	20.6858	16.9713
#N/A	#N/A	#N/A	#N/A	T28H11.7	chrIV:5015311-5016200	WBGene00020905	SOM	IGN	OK	0.427796	19.4333	5.50547	0.01335	0.0259962	yes	Coding	0.199143	0.656448	22.3741	16.4925
#N/A	#N/A	#N/A	#N/A	msp-36	chrIV:10095411-10095795	WBGene00003432	SOM	IGN	OK	2.93068	132.6	5.4997	5e-05	0.0001367	yes	Coding	3.38589	2.47548	124.889	140.311
#N/A	#N/A	#N/A	#N/A	pck-3	chrIV:5896675-5899041	WBGene00019151	SOM	IGN	OK	0.155735	7.04267	5.49896	0.00235	0.00522602	yes	Coding	0.148278	0.163192	7.61685	6.4685
#N/A	#N/A	#N/A	#N/A	ZK945.7	chrII:10107462-10108345	WBGene00014169	SOM	IGN	OK	0.581272	25.9011	5.47766	0.00055	0.00134846	yes	Coding	1.00474	0.157809	28.1076	23.6946
#N/A	#N/A	1.93511	2.32252	F42A9.6	chrIV:8609239-8611421	WBGene00018335	SOM	IGN	OK	4.07887	181.086	5.47236	5e-05	0.0001367	yes	Coding	3.7271	4.43063	168.009	194.162
#N/A	#N/A	3.82836	5.24954	C46A5.1	chrIV:7763967-7767013	WBGene00016698	SOM	IGN	OK	0.165213	7.32195	5.46983	0.00475	0.0100601	yes	Coding	0.1906	0.139826	8.71989	5.92401
#N/A	#N/A	#N/A	#N/A	Y106G6D.1	chrI:10107793-10108989	WBGene00013698	SOM	IGN	OK	0.285415	12.6411	5.46891	0.01465	0.028252	yes	Coding	0.271882	0.298947	11.2376	14.0446
#N/A	#N/A	#N/A	#N/A	meg-2	chrX:13923003-13926040	WBGene00010493	SOM	IGN	OK	0.193579	8.57162	5.46858	5e-05	0.0001367	yes	Coding	0.184296	0.202861	7.36665	9.7766
#N/A	#N/A	#N/A	#N/A	C04G2.8	chrIV:10110846-10111489	WBGene00007307	SOM	IGN	OK	0.92579	40.1052	5.43696	0.0001	0.000266846	yes	Coding	0.78009	1.07149	46.1703	34.0402
#N/A	#N/A	#N/A	#N/A	R07E5.15	chrIII:4401495-4402412	WBGene00011120	SOM	IGN	OK	0.288351	12.271	5.41128	0.01485	0.0285234	yes	Coding	0.42203	0.154672	15.1289	9.41308
#N/A	#N/A	#N/A	#N/A	msp-45	chrII:5155425-5157615	WBGene00003438	SOM	IGN	OK	1.40766	59.4807	5.40105	0.00075	0.00180368	yes	Coding	0.752419	2.0629	64.2544	54.7071
#N/A	#N/A	3.40811	#N/A	ztf-1	chrIII:8787184-8792257	WBGene00018833	SOM	IGN	OK	1.95149	82.0495	5.39384	5e-05	0.0001367	yes	Coding	1.90387	1.99911	83.0672	81.0318
#N/A	#N/A	#N/A	#N/A	F29G9.7	chrV:6035379-6036544	WBGene00017933	SOM	IGN	OK	0.327583	13.6388	5.37972	0.0057	0.0118663	yes	Coding	0.121352	0.533815	11.6874	15.5903
#N/A	#N/A	#N/A	#N/A	ssq-4	chrIV:5016500-5017716	WBGene00006053	SOM	IGN	OK	0.629783	26.128	5.3746	5e-05	0.0001367	yes	Coding	0.968872	0.290694	27.7117	24.5442
#N/A	#N/A	#N/A	#N/A	ssq-2	chrIV:4996168-4997488	WBGene00006051	SOM	IGN	OK	0.496616	20.4383	5.363	0.0001	0.000266846	yes	Coding	0.640749	0.352482	19.221	21.6556
#N/A	#N/A	2.29151	#N/A	ZK858.2	chrI:9123192-9124434	WBGene00014116	SOM	IGN	OK	1.00968	41.5514	5.36292	5e-05	0.0001367	yes	Coding	1.25361	0.765753	48.5169	34.5858
#N/A	#N/A	#N/A	#N/A	snf-2	chrI:8871943-8875227	WBGene00004901	SOM	IGN	OK	0.0855749	3.49088	5.35026	0.01465	0.028252	yes	Coding	0.0814731	0.0896767	4.90455	2.07722
#N/A	#N/A	#N/A	#N/A	C25G4.7	chrIV:12456936-12458538	WBGene00007734	SOM	IGN	OK	0.103508	4.11611	5.31346	0.0013	0.00301515	yes	Coding	0.102067	0.10495	5.81387	2.41835
#N/A	#N/A	#N/A	#N/A	Y106G6D.3	chrI:10112170-10114188	WBGene00013700	SOM	IGN	OK	0.417627	16.2676	5.28364	5e-05	0.0001367	yes	Coding	0.596528	0.238726	17.4542	15.0809
#N/A	#N/A	#N/A	#N/A	R06B10.2	chrIII:973299-978526	WBGene00019913	SOM	IGN	OK	0.121994	4.7267	5.27595	0.0001	0.000266846	yes	Coding	0.146937	0.0970512	5.59032	3.86307
#N/A	#N/A	#N/A	#N/A	msp-31	chrII:4914602-4925238	WBGene00003429	SOM	IGN	OK	2.59084	100.316	5.27498	0.0191	0.0359647	yes	Coding	1.88105	3.30064	107.091	93.5406
#N/A	#N/A	#N/A	#N/A	Y46G5A.7	chrII:12755148-12756087	WBGene00012899	SOM	IGN	OK	0.322398	12.294	5.25296	0.00475	0.0100601	yes	Coding	0.372042	0.272754	11.048	13.54
#N/A	#N/A	#N/A	#N/A	clec-12	chrI:12476674-12478578	WBGene00012103	SOM	IGN	OK	0.45598	17.0004	5.22045	5e-05	0.0001367	yes	Coding	0.153241	0.75872	14.8207	19.18
#N/A	#N/A	2.13729	#N/A	ZK858.8	chrI:9124720-9126079	WBGene00014121	SOM	IGN	OK	0.400565	14.9248	5.21953	0.0058	0.0120469	yes	Coding	0.302422	0.498708	17.4753	12.3743
#N/A	#N/A	#N/A	#N/A	Y82E9BR.1	chrIII:1458527-1466443	WBGene00022334	SOM	IGN	OK	0.126152	4.69597	5.21819	0.01335	0.0259962	yes	Coding	0.0586557	0.193647	3.01305	6.37888
#N/A	#N/A	#N/A	#N/A	spe-46	chrI:9056411-9057760	WBGene00012296	SOM	IGN	OK	0.510761	18.8408	5.20507	0.0002	0.00051659	yes	Coding	0.237604	0.783918	22.5977	15.0839
#N/A	#N/A	#N/A	#N/A	msd-2	chrIV:10029061-10029391	WBGene00009682	SOM	IGN	OK	1.54708	56.4014	5.18812	0.00235	0.00522602	yes	Coding	1.47674	1.61741	65.8287	46.9741
#N/A	#N/A	4.44788	2.32252	Y75B8A.18	chrIII:12225612-12226092	WBGene00013553	SOM	IGN	OK	2.83517	103.157	5.18526	5e-05	0.0001367	yes	Coding	0.657987	5.01236	108.202	98.1114
#N/A	#N/A	#N/A	#N/A	nhr-15	chrV:320357-323629	WBGene00003614	SOM	IGN	OK	0.323521	11.7042	5.17702	0.0006	0.00146185	yes	Coding	0.354526	0.292515	11.453	11.9553
#N/A	#N/A	#N/A	#N/A	F09C12.8	chrII:5112769-5114117	WBGene00017279	SOM	IGN	OK	0.233749	8.4072	5.16859	0.01465	0.028252	yes	Coding	0.222634	0.244863	10.453	6.36135
#N/A	#N/A	#N/A	#N/A	H20J04.1	chrII:4355674-4358819	WBGene00019216	SOM	IGN	OK	0.110823	3.95604	5.15773	0.0023	0.00513226	yes	Coding	0.142963	0.0786833	5.19239	2.71969
#N/A	#N/A	#N/A	#N/A	msp-142	chrII:5797906-5798290	WBGene00003469	SOM	IGN	OK	1.95379	68.2536	5.12656	0.0001	0.000266846	yes	Coding	2.25726	1.65032	68.4777	68.0295
#N/A	#N/A	3.4622	#N/A	Y39B6A.16	chrV:19099132-19101079	WBGene00012678	SOM	IGN	OK	0.899538	31.4159	5.12617	5e-05	0.0001367	yes	Coding	0.856821	0.942255	33.1064	29.7254
#N/A	#N/A	#N/A	#N/A	acs-10	chrV:14146633-14148769	WBGene00007082	SOM	IGN	OK	0.368581	12.864	5.12522	5e-05	0.0001367	yes	Coding	0.495032	0.24213	15.7608	9.96734
#N/A	#N/A	#N/A	#N/A	kin-5	chrIV:9967083-9969044	WBGene00002193	SOM	IGN	OK	0.21458	7.45903	5.1194	0.0006	0.00146185	yes	Coding	0.23511	0.19405	9.48253	5.43554
#N/A	#N/A	#N/A	#N/A	inx-3	chrX:5996133-5997851	WBGene00002125	SOM	IGN	OK	0.726119	25.1863	5.11629	5e-05	0.0001367	yes	Coding	0.691457	0.76078	17.8825	32.4901
#N/A	#N/A	3.7547	3.78603	lsl-1	chrI:9901269-9902817	WBGene00009937	SOM	IGN	OK	1.33925	46.2722	5.11065	5e-05	0.0001367	yes	Coding	1.27553	1.40296	46.4094	46.1351
#N/A	#N/A	#N/A	#N/A	H04J21.1	chrIII:2366873-2372645	WBGene00019150	SOM	IGN	OK	0.0764821	2.64153	5.11011	0.0058	0.0120469	yes	Coding	0.0576951	0.0952691	3.19533	2.08773
#N/A	#N/A	#N/A	#N/A	F02E9.3	chrI:8404540-8405949	WBGene00008529	SOM	IGN	OK	0.280611	9.67168	5.10713	0.0058	0.0120469	yes	Coding	0.211793	0.349428	11.6439	7.69948
#N/A	#N/A	#N/A	#N/A	comp-1	chrI:6429609-6431527	WBGene00018158	SOM	IGN	OK	0.200318	6.77927	5.08076	0.00475	0.0100601	yes	Coding	0.231114	0.169523	8.59464	4.96389
#N/A	#N/A	4.51367	4.16782	glp-1	chrIII:9092235-9099255	WBGene00001609	SOM	IGN	OK	5.55202	186.55	5.07041	5e-05	0.0001367	yes	Coding	4.84439	6.25965	168.99	204.11
#N/A	#N/A	3.72582	4.74049	Y48G10A.2	chrI:13143189-14566044	WBGene00013019	SOM	IGN	OK	2.08105	68.6959	5.04484	0.00415	0.00888712	yes	Coding	2.51814	1.64396	70.6754	66.7165
#N/A	#N/A	#N/A	#N/A	ssq-3	chrIV:7111620-7112831	WBGene00006052	SOM	IGN	OK	0.323859	10.6038	5.03308	0.0006	0.00146185	yes	Coding	0.354897	0.292821	12.4619	8.74578
#N/A	#N/A	#N/A	#N/A	T04F3.3	chrV:11758820-11760530	WBGene00011438	SOM	IGN	OK	0.240157	7.83694	5.02824	0.00525	0.0109995	yes	Coding	0.181241	0.299072	9.96436	5.70951
#N/A	#N/A	3.98576	#N/A	C14C11.2	chrV:5661248-5663357	WBGene00015766	SOM	IGN	OK	1.26762	40.4788	4.99698	5e-05	0.0001367	yes	Coding	1.46234	1.0729	39.2979	41.6597
#N/A	#N/A	#N/A	#N/A	F49C12.15	chrIV:9324453-9327433	WBGene00009884	SOM	IGN	OK	1.55942	49.7731	4.99628	5e-05	0.0001367	yes	Coding	1.55715	1.56169	56.243	43.3032
#N/A	#N/A	#N/A	#N/A	ZK616.61	chrIV:5405688-5407325	WBGene00194816	SOM	IGN	OK	0.206164	6.54816	4.98922	0.01465	0.028252	yes	Coding	0.196347	0.215982	8.50976	4.58655
#N/A	#N/A	#N/A	#N/A	msp-57	chrIV:5062569-5062953	WBGene00003450	SOM	IGN	OK	2.59084	82.2288	4.98815	5e-05	0.0001367	yes	Coding	1.88105	3.30064	76.0193	88.4384
#N/A	#N/A	#N/A	#N/A	C49F5.6	chrX:11988307-11990944	WBGene00008210	SOM	IGN	OK	0.739923	23.4789	4.98785	5e-05	0.0001367	yes	Coding	0.502082	0.977765	20.6457	26.3121
#N/A	#N/A	#N/A	#N/A	Y55F3BR.10	chrIV:832435-832828	WBGene00044742	SOM	IGN	OK	0.758837	24.0597	4.98668	0.01465	0.028252	yes	Coding	0.723788	0.793886	24.9589	23.1604
#N/A	#N/A	#N/A	#N/A	R01H2.2	chrIII:7056517-7058436	WBGene00019810	SOM	IGN	OK	0.160562	5.08387	4.98472	0.01485	0.0285234	yes	Coding	0.234956	0.0861691	6.22311	3.94462
#N/A	#N/A	#N/A	#N/A	kel-10	chrIII:10098535-10101360	WBGene00002186	SOM	IGN	OK	0.31663	9.99844	4.98083	5e-05	0.0001367	yes	Coding	0.16094	0.472321	13.1329	6.86397
#N/A	#N/A	#N/A	#N/A	C34D4.3	chrIV:7153654-7154095	WBGene00016399	SOM	IGN	OK	1.7948	56.1056	4.96625	0.0001	0.000266846	yes	Coding	2.16556	1.42405	62.4763	49.7348
#N/A	#N/A	#N/A	#N/A	R08A2.2	chrV:14714230-14715664	WBGene00011133	SOM	IGN	OK	0.1817	5.62602	4.95248	0.01485	0.0285234	yes	Coding	0.265895	0.097505	7.11365	4.13839
#N/A	#N/A	#N/A	#N/A	his-32	chrIV:8334291-8334702	WBGene00001906	SOM	IGN	OK	1.2259	37.8758	4.94937	0.0006	0.00146185	yes	Coding	1.34502	1.10677	18.61	57.1416
#N/A	#N/A	#N/A	#N/A	C07G3.8	chrV:3493675-3501760	WBGene00015576	SOM	IGN	OK	0.110671	3.41855	4.94903	0.01655	0.0315223	yes	Coding	0.142788	0.0785548	2.98128	3.85582
#N/A	#N/A	4.02571	5.7904	B0261.7	chrI:5269651-5270937	WBGene00015095	SOM	IGN	OK	4.22693	130.543	4.94877	5e-05	0.0001367	yes	Coding	4.07521	4.37865	124.138	136.948
#N/A	#N/A	#N/A	#N/A	C17H12.12	chrIV:6795915-6798681	WBGene00015937	SOM	IGN	OK	0.619108	19.067	4.94474	5e-05	0.0001367	yes	Coding	0.509399	0.728817	21.7106	16.4233
#N/A	#N/A	#N/A	#N/A	ced-8	chrX:8414046-8416756	WBGene00000422	SOM	IGN	OK	0.247223	7.59136	4.94047	0.00105	0.00247211	yes	Coding	0.417821	0.0766245	6.31581	8.86691
#N/A	#N/A	1.87739	2.51342	R03D7.5	chrII:10947549-10949124	WBGene00010991	SOM	IGN	OK	0.245478	7.51476	4.93606	0.0057	0.0118663	yes	Coding	0.0909119	0.400044	7.07775	7.95178
#N/A	#N/A	#N/A	#N/A	msp-152	chrII:4933020-4933404	WBGene00003470	SOM	IGN	OK	2.36637	72.239	4.93203	5e-05	0.0001367	yes	Coding	2.25726	2.47548	78.4326	66.0453
#N/A	#N/A	#N/A	#N/A	F14B4.1	chrI:9266081-9270907	WBGene00008779	SOM	IGN	OK	0.221599	6.76026	4.93105	5e-05	0.0001367	yes	Coding	0.210979	0.232219	6.90913	6.6114
#N/A	#N/A	#N/A	#N/A	B0218.7	chrIV:8164647-8165881	WBGene00015051	SOM	IGN	OK	0.639191	19.401	4.92374	0.0001	0.000266846	yes	Coding	0.737612	0.54077	22.0025	16.7995
#N/A	#N/A	#N/A	#N/A	T08G11.2	chrI:8919382-8920459	WBGene00044684	SOM	IGN	OK	0.251999	7.60459	4.91538	0.01485	0.0285234	yes	Coding	0.368806	0.135192	9.27458	5.9346
#N/A	#N/A	#N/A	#N/A	msp-50	chrII:5199785-5200169	WBGene00003443	SOM	IGN	OK	2.74258	81.7699	4.89797	5e-05	0.0001367	yes	Coding	3.00968	2.47548	88.9909	74.549
#N/A	#N/A	#N/A	#N/A	F52F12.5	chrI:9921296-9921823	WBGene00009938	SOM	IGN	OK	0.617609	18.1126	4.87415	0.01465	0.028252	yes	Coding	0.588858	0.646361	17.0077	19.2174
#N/A	#N/A	#N/A	#N/A	gadr-5	chrI:13143189-14566044	WBGene00045058	SOM	IGN	OK	0.26832	7.80918	4.86314	0.02075	0.0387373	yes	Coding	0.360347	0.176294	7.0223	8.59607
#N/A	#N/A	#N/A	#N/A	spe-11	chrI:5330645-5332160	WBGene00004965	SOM	IGN	OK	0.784059	22.8055	4.86228	5e-05	0.0001367	yes	Coding	0.686835	0.881282	28.0217	17.5894
#N/A	#N/A	#N/A	#N/A	C49C8.3	chrIV:8644727-8645257	WBGene00016767	SOM	IGN	OK	0.53642	15.5862	4.86076	0.01485	0.0285234	yes	Coding	0.785381	0.28746	17.6452	13.5271
#N/A	#N/A	#N/A	#N/A	cht-1	chrX:3397784-3400002	WBGene00000503	SOM	IGN	OK	0.583134	16.8808	4.85541	5e-05	0.0001367	yes	Coding	0.450344	0.715924	9.15707	24.6046
#N/A	#N/A	#N/A	#N/A	sams-5	chrIV:6277469-6279131	WBGene00006416	SOM	IGN	OK	0.626554	17.9433	4.83987	5e-05	0.0001367	yes	Coding	0.72289	0.530219	18.3768	17.5099
#N/A	#N/A	2.16617	#N/A	Y47G6A.3	chrI:3601331-3602861	WBGene00021633	SOM	IGN	OK	0.462144	13.2181	4.83803	0.0065	0.0133903	yes	Coding	0.725074	0.199215	14.5474	11.8888
#N/A	#N/A	#N/A	#N/A	F38H4.4	chrIV:11848271-11850177	WBGene00009548	SOM	IGN	OK	0.22987	6.56287	4.83544	0.0006	0.00146185	yes	Coding	0.251868	0.207872	7.58088	5.54487
#N/A	#N/A	#N/A	#N/A	B0361.11	chrIII:7277539-7281111	WBGene00015165	SOM	IGN	OK	0.112901	3.2083	4.82868	0.0115	0.0227484	yes	Coding	0.107497	0.118305	3.75323	2.66337
#N/A	#N/A	#N/A	#N/A	C09D4.3	chrI:5488398-5490412	WBGene00015634	SOM	IGN	OK	0.283538	7.91618	4.80319	0.00105	0.00247211	yes	Coding	0.479204	0.0878717	9.67952	6.15283
#N/A	#N/A	#N/A	#N/A	math-49	chrII:1953684-1955673	WBGene00022690	SOM	IGN	OK	0.156235	4.29711	4.78158	0.01485	0.0285234	yes	Coding	0.228622	0.0838481	3.85341	4.7408
#N/A	#N/A	#N/A	#N/A	C17H12.3	chrIV:6793948-6795168	WBGene00015929	SOM	IGN	OK	0.452216	12.3751	4.77429	5e-05	0.0001367	yes	Coding	0.61464	0.289792	14.729	10.0213
#N/A	#N/A	#N/A	#N/A	C18E9.8	chrII:8985957-8987959	WBGene00007688	SOM	IGN	OK	0.166815	4.54198	4.767	0.00235	0.00522602	yes	Coding	0.15883	0.1748	5.48176	3.6022
#N/A	#N/A	#N/A	#N/A	ssp-34	chrIV:10738258-10738582	WBGene00013858	SOM	IGN	OK	1.64971	44.674	4.75915	0.0022	0.00492929	yes	Coding	0.509542	2.78988	46.0965	43.2515
#N/A	#N/A	#N/A	#N/A	T09A12.1	chrIV:8244495-8246457	WBGene00020372	SOM	IGN	OK	0.25614	6.87273	4.74588	0.00475	0.0100601	yes	Coding	0.295547	0.216733	7.8278	5.91767
#N/A	#N/A	#N/A	#N/A	F22B5.5	chrII:8453234-8454540	WBGene00009043	SOM	IGN	OK	0.474594	12.6779	4.73948	0.00025	0.000638083	yes	Coding	0.504894	0.444293	13.3725	11.9833
#N/A	#N/A	#N/A	#N/A	R10E9.2	chrIII:3962772-3963591	WBGene00011214	SOM	IGN	OK	1.88158	50.0544	4.73348	5e-05	0.0001367	yes	Coding	1.93734	1.82583	57.4183	42.6906
#N/A	#N/A	#N/A	#N/A	msp-49	chrII:5194354-5194738	WBGene00003442	SOM	IGN	OK	2.38455	62.9875	4.72328	5e-05	0.0001367	yes	Coding	1.88105	2.88806	63.0478	62.9273
#N/A	#N/A	#N/A	#N/A	ZC434.10	chrI:10333540-10334396	WBGene00220261	SOM	IGN	OK	0.576034	15.1936	4.72116	0.0008	0.0019166	yes	Coding	0.307355	0.844713	15.2935	15.0936
#N/A	#N/A	#N/A	#N/A	C47E12.10	chrIV:9972826-9973963	WBGene00008153	SOM	IGN	OK	0.181463	4.76372	4.71434	0.0201	0.037657	yes	Coding	0.231761	0.131165	5.31221	4.21524
#N/A	#N/A	3.84135	#N/A	spe-6	chrIII:10732173-12052193	WBGene00004960	SOM	IGN	OK	0.741227	19.4367	4.71272	0.02405	0.0441078	yes	Coding	0.52314	0.959314	18.879	19.9944
#N/A	#N/A	#N/A	#N/A	pup-3	chrI:5530763-5533713	WBGene00019082	SOM	IGN	OK	0.5524	14.3709	4.70129	5e-05	0.0001367	yes	Coding	0.525998	0.578803	14.143	14.5988
#N/A	#N/A	#N/A	#N/A	fbxc-51	chrII:868837-871606	WBGene00021576	SOM	IGN	OK	0.201569	5.18798	4.68583	0.0022	0.00492929	yes	Coding	0.0620004	0.341137	3.03556	7.3404
#N/A	#N/A	#N/A	#N/A	fbxa-83	chrIV:14323358-14325618	WBGene00013453	SOM	IGN	OK	0.230919	5.94146	4.68536	0.01485	0.0285234	yes	Coding	0.337944	0.123893	5.69584	6.18709
#N/A	#N/A	#N/A	#N/A	C49C8.1	chrIV:8654590-8656793	WBGene00016765	SOM	IGN	OK	0.160223	4.10796	4.68027	0.0065	0.0133903	yes	Coding	0.251309	0.0691366	5.19397	3.02195
#N/A	#N/A	3.09041	#N/A	T15H9.2	chrII:9615943-9617064	WBGene00011788	SOM	IGN	OK	1.93639	49.6337	4.67987	5e-05	0.0001367	yes	Coding	1.69656	2.17623	50.4929	48.7744
#N/A	#N/A	#N/A	#N/A	K04H4.2	chrIII:9348101-9355261	WBGene00010573	SOM	IGN	OK	0.2198	5.57006	4.66343	5e-05	0.0001367	yes	Coding	0.19697	0.24263	7.42538	3.71475
#N/A	#N/A	#N/A	#N/A	F13E9.5	chrIV:10882950-10884259	WBGene00008754	SOM	IGN	OK	0.217899	5.48944	4.65493	0.01485	0.0285234	yes	Coding	0.318883	0.116914	6.48367	4.49521
#N/A	#N/A	#N/A	#N/A	C52E4.7	chrV:11994301-11995713	WBGene00008259	SOM	IGN	OK	0.389932	9.80603	4.65237	0.00165	0.0037624	yes	Coding	0.243751	0.536113	11.7378	7.87424
#N/A	#N/A	#N/A	#N/A	C39B5.2	chrIII:2233877-2236903	WBGene00016520	SOM	IGN	OK	0.407638	10.2341	4.64995	0.00015	0.000393467	yes	Coding	0.433632	0.381644	7.93541	12.5328
#N/A	#N/A	#N/A	#N/A	dig-1	chrIII:6746422-6794600	WBGene00000998	SOM	IGN	OK	2.41192	60.0477	4.63786	5e-05	0.0001367	yes	Coding	2.89617	1.92766	41.1672	78.9281
#N/A	#N/A	#N/A	#N/A	cyp-13B2	chrX:14225528-14228491	WBGene00010606	SOM	IGN	OK	0.169454	4.15747	4.61674	0.0049	0.0103376	yes	Coding	0	0.338909	3.75729	4.55765
#N/A	#N/A	#N/A	#N/A	F41G3.5	chrII:6746717-6748545	WBGene00018301	SOM	IGN	OK	0.319218	7.74319	4.60031	0.0014	0.00322514	yes	Coding	0.304022	0.334413	8.94696	6.53941
#N/A	#N/A	#N/A	#N/A	pqn-73	chrII:8540668-8545021	WBGene00004155	SOM	IGN	OK	0.0814067	1.96721	4.59486	0.00675	0.0138704	yes	Coding	0.0378461	0.124967	3.20738	0.727048
#N/A	#N/A	#N/A	#N/A	elo-7	chrIV:9529969-9531210	WBGene00001245	SOM	IGN	OK	0.183971	4.4376	4.59223	0.01945	0.0365522	yes	Coding	0.246938	0.121004	6.18094	2.69426
#N/A	#N/A	#N/A	#N/A	ZC116.3	chrV:12611328-12628677	WBGene00013855	SOM	IGN	OK	1.66572	40.0591	4.58791	5e-05	0.0001367	yes	Coding	1.96012	1.37132	30.9099	49.2083
#N/A	#N/A	#N/A	#N/A	oac-50	chrV:9069880-9073606	WBGene00020864	SOM	IGN	OK	0.0833057	1.99358	4.5808	0.0139	0.0269741	yes	Coding	0.0387275	0.127884	2.64218	1.34497
#N/A	#N/A	#N/A	#N/A	ZK418.2	chrIII:7091242-7093268	WBGene00022732	SOM	IGN	OK	0.167906	4.01558	4.57989	0.02245	0.041546	yes	Coding	0.216661	0.11915	5.36163	2.66953
#N/A	#N/A	#N/A	#N/A	F35E2.9	chrI:11723421-11726253	WBGene00009416	SOM	IGN	OK	0.351701	8.31944	4.56406	5e-05	0.0001367	yes	Coding	0.334857	0.368546	10.5204	6.11846
#N/A	#N/A	#N/A	#N/A	msp-59	chrIV:5312719-5313103	WBGene00003452	SOM	IGN	OK	3.15516	73.8174	4.54818	5e-05	0.0001367	yes	Coding	3.00968	3.30064	69.6844	77.9505
#N/A	#N/A	#N/A	#N/A	F29B9.7	chrIV:4649755-4650595	WBGene00017922	SOM	IGN	OK	0.471112	11.0045	4.54588	0.01485	0.0285234	yes	Coding	0.689697	0.252526	12.7296	9.27945
#N/A	#N/A	#N/A	#N/A	F30H5.3	chrIII:505500-511915	WBGene00017937	SOM	IGN	OK	0.275122	6.39299	4.53835	5e-05	0.0001367	yes	Coding	0.328934	0.22131	8.21406	4.57193
#N/A	#N/A	#N/A	#N/A	K09E3.7	chrX:17131410-17134418	WBGene00019578	SOM	IGN	OK	0.318952	7.34856	4.52605	5e-05	0.0001367	yes	Coding	0.17516	0.462743	6.46725	8.22988
#N/A	#N/A	#N/A	#N/A	C28C12.1	chrIV:8501668-8502925	WBGene00016177	SOM	IGN	OK	0.572585	13.1853	4.5253	0.0217	0.0402719	yes	Coding	0.934208	0.210961	15.3797	10.9909
#N/A	#N/A	#N/A	#N/A	Y37F4.5	chrI:10861251-10863446	WBGene00021386	SOM	IGN	OK	0.188992	4.35166	4.52517	0.00475	0.0100601	yes	Coding	0.218041	0.159942	5.36681	3.33652
#N/A	#N/A	4.46845	8.36744	Y111B2A.2	chrIII:12495986-12496292	WBGene00013728	SOM	IGN	OK	12.108	278.609	4.52421	5e-05	0.0001367	yes	Coding	11.1624	13.0537	229.87	327.348
#N/A	#N/A	#N/A	#N/A	Y38E10A.17	chrII:12632569-12634602	WBGene00012595	SOM	IGN	OK	0.434193	9.96613	4.52062	5e-05	0.0001367	yes	Coding	0.63532	0.233066	10.4961	9.43619
#N/A	#N/A	#N/A	#N/A	R07E5.6	chrIII:4398825-4400870	WBGene00011114	SOM	IGN	OK	0.227806	5.20172	4.51311	0.00235	0.00522602	yes	Coding	0.216926	0.238686	5.74561	4.65784
#N/A	#N/A	#N/A	#N/A	Y71G12A.4	chrI:1885206-1894865	WBGene00022140	SOM	IGN	OK	0.178877	4.04998	4.50087	0.00475	0.0100601	yes	Coding	0.206369	0.151386	3.97527	4.12468
#N/A	#N/A	#N/A	#N/A	H37A05.4	chrV:13646871-13648385	WBGene00044200	SOM	IGN	OK	0.336936	7.57807	4.49128	0.003	0.00656182	yes	Coding	0.132317	0.541555	5.82975	9.32638
#N/A	#N/A	2.61236	4.58142	fbxa-145	chrI:5319733-5321070	WBGene00018595	SOM	IGN	OK	0.715987	16.072	4.48847	5e-05	0.0001367	yes	Coding	0.729641	0.702334	16.324	15.8199
#N/A	#N/A	#N/A	#N/A	H34I24.1	chrIII:2847052-2848545	WBGene00019260	SOM	IGN	OK	0.439107	9.78705	4.47823	0.00165	0.0037624	yes	Coding	0.274523	0.603692	12.228	7.34612
#N/A	#N/A	#N/A	#N/A	frk-1	chrIV:10043161-10045577	WBGene00001487	SOM	IGN	OK	0.29727	6.54978	4.4616	0.0001	0.000266846	yes	Coding	0.167287	0.427254	7.23163	5.86793
#N/A	#N/A	#N/A	#N/A	F08H9.2	chrV:14460649-14461042	WBGene00008590	SOM	IGN	OK	1.73367	37.9344	4.45161	0.0001	0.000266846	yes	Coding	1.08568	2.38166	42.0819	33.787
#N/A	#N/A	#N/A	#N/A	fbxa-120	chrX:17302677-17303755	WBGene00016346	SOM	IGN	OK	1.0616	23.1819	4.44868	5e-05	0.0001367	yes	Coding	0.894058	1.22915	24.2177	22.146
#N/A	#N/A	#N/A	#N/A	Y44A6D.5	chrV:20801192-20802911	WBGene00012855	SOM	IGN	OK	0.37726	8.0778	4.42033	0.0003	0.000758483	yes	Coding	0.663301	0.0912191	10.3813	5.77432
#N/A	#N/A	#N/A	#N/A	F53B2.5	chrIV:12528540-12531118	WBGene00009956	SOM	IGN	OK	0.316794	6.75518	4.41438	0.0001	0.000266846	yes	Coding	0.266721	0.366868	8.0814	5.42897
#N/A	#N/A	#N/A	#N/A	gska-3	chrI:8749661-8751291	WBGene00007977	SOM	IGN	OK	0.640289	13.6341	4.41235	5e-05	0.0001367	yes	Coding	0.429686	0.850893	16.7607	10.5074
#N/A	#N/A	#N/A	#N/A	rnh-1.1	chrII:7525717-7528128	WBGene00022888	SOM	IGN	OK	0.357353	7.60147	4.41085	0.0001	0.000266846	yes	Coding	0.37282	0.341887	8.62798	6.57495
#N/A	#N/A	#N/A	#N/A	Y39B6A.18	chrV:19068591-19074057	WBGene00012679	SOM	IGN	OK	0.0805015	1.70825	4.40736	0.0009	0.00214362	yes	Coding	0.065239	0.0957639	2.16441	1.25209
#N/A	#N/A	#N/A	#N/A	T16G12.7	chrIII:10038451-10039998	WBGene00011808	SOM	IGN	OK	0.227662	4.82744	4.40629	0.01335	0.0259962	yes	Coding	0.105896	0.349428	6.11941	3.53547
#N/A	#N/A	#N/A	#N/A	F57F4.1	chrV:6390483-6392454	WBGene00019015	SOM	IGN	OK	0.421693	8.88921	4.39779	5e-05	0.0001367	yes	Coding	0.69126	0.152126	10.819	6.9594
#N/A	#N/A	#N/A	#N/A	dhhc-12	chrI:10522140-10523894	WBGene00010323	SOM	IGN	OK	0.235598	4.94147	4.39054	0.01335	0.0259962	yes	Coding	0.109591	0.361605	7.03655	2.84639
#N/A	#N/A	#N/A	#N/A	C43G2.3	chrIV:6578276-6579349	WBGene00016612	SOM	IGN	OK	0.543818	11.3077	4.37803	0.00765	0.015577	yes	Coding	0.539235	0.548401	10.9624	11.653
#N/A	#N/A	5.37211	#N/A	nos-2	chrII:7065075-7069924	WBGene00003784	SOM	IGN	OK	3.65321	75.8614	4.37613	5e-05	0.0001367	yes	Coding	3.55155	3.75487	66.4356	85.2872
#N/A	#N/A	#N/A	#N/A	F54D1.1	chrIV:11261874-11262987	WBGene00010046	SOM	IGN	OK	0.462832	9.59663	4.37397	0.0009	0.00214362	yes	Coding	0.375335	0.55033	10.6437	8.54957
#N/A	#N/A	#N/A	#N/A	B0416.4	chrX:9278902-9279784	WBGene00015180	SOM	IGN	OK	0.536368	11.1139	4.373	0.00235	0.00522602	yes	Coding	0.511038	0.561699	9.15959	13.0682
#N/A	#N/A	3.47443	#N/A	C03B8.3	chrIII:7712302-7717235	WBGene00015386	SOM	IGN	OK	0.391354	8.06207	4.36461	0.0048	0.0101568	yes	Coding	0.145006	0.637701	11.0558	5.06834
#N/A	#N/A	#N/A	#N/A	R13G10.4	chrIII:3826359-3829187	WBGene00011260	SOM	IGN	OK	0.13296	2.70695	4.34761	0.00235	0.00522602	yes	Coding	0.126588	0.139332	3.38683	2.02708
#N/A	#N/A	#N/A	#N/A	irld-3	chrV:3137493-3138208	WBGene00017175	SOM	IGN	OK	0.395689	8.0315	4.34323	0.01465	0.028252	yes	Coding	0.377042	0.414337	8.47241	7.59058
#N/A	#N/A	#N/A	#N/A	C29F7.10	chrX:13430276-13430978	WBGene00206389	SOM	IGN	OK	0.570058	11.5576	4.34159	0.0006	0.00146185	yes	Coding	0.6249	0.515216	10.908	12.2072
#N/A	#N/A	#N/A	#N/A	basl-1	chrIII:5614929-5617172	WBGene00015467	SOM	IGN	OK	0.352683	7.08399	4.32812	5e-05	0.0001367	yes	Coding	0.433053	0.272313	9.08676	5.08121
#N/A	#N/A	#N/A	#N/A	K11C4.1	chrV:6897006-6898438	WBGene00019642	SOM	IGN	OK	0.524584	10.3853	4.30723	0.00015	0.000393467	yes	Coding	0.44179	0.607379	12.4102	8.36044
#N/A	#N/A	#N/A	#N/A	F40F12.3	chrIII:9918555-9920775	WBGene00009592	SOM	IGN	OK	0.435797	8.48575	4.28331	0.00035	0.000878786	yes	Coding	0.637767	0.233827	11.6877	5.28385
#N/A	#N/A	#N/A	#N/A	R09E10.2	chrIV:10317587-10318230	WBGene00011172	SOM	IGN	OK	0.396947	7.67949	4.27399	0.01485	0.0285234	yes	Coding	0.58106	0.212833	10.8806	4.47835
#N/A	#N/A	#N/A	#N/A	ent-5	chrX:4647566-4649167	WBGene00017532	SOM	IGN	OK	1.66921	32.034	4.26237	5e-05	0.0001367	yes	Coding	1.62827	1.71014	26.91	37.1581
#N/A	#N/A	#N/A	#N/A	C33H5.16	chrIV:7801903-7803269	WBGene00016382	SOM	IGN	OK	0.205451	3.93933	4.26109	0.01465	0.028252	yes	Coding	0.195667	0.215235	5.33946	2.53921
#N/A	#N/A	#N/A	#N/A	Y71G12B.27	chrI:1797440-1798647	WBGene00022162	SOM	IGN	OK	1.34151	25.6706	4.25818	0.00235	0.00522602	yes	Coding	1.28003	1.403	29.7505	21.5907
#N/A	#N/A	#N/A	#N/A	F58E6.5	chrV:9753455-9754484	WBGene00010254	SOM	IGN	OK	1.26781	24.1708	4.25285	5e-05	0.0001367	yes	Coding	1.79521	0.740412	30.4373	17.9042
#N/A	#N/A	#N/A	#N/A	T22B3.3	chrIV:11703204-11703762	WBGene00011911	SOM	IGN	OK	0.435722	8.30589	4.25265	0.01485	0.0285234	yes	Coding	0.637856	0.233589	10.5788	6.03299
#N/A	#N/A	1.75606	#N/A	C28A5.6	chrIII:4423766-4429471	WBGene00007791	SOM	IGN	OK	0.556126	10.4995	4.23877	5e-05	0.0001367	yes	Coding	0.558707	0.553545	12.1081	8.8909
#N/A	#N/A	#N/A	#N/A	F14B6.3	chrI:12230571-12232243	WBGene00008784	SOM	IGN	OK	0.198113	3.68692	4.21802	0.01565	0.029951	yes	Coding	0	0.396225	2.16808	5.20576
#N/A	#N/A	#N/A	#N/A	C33F10.8	chrII:4823375-4825100	WBGene00016356	SOM	IGN	OK	0.258022	4.79749	4.21671	0.0008	0.0019166	yes	Coding	0.137579	0.378464	5.52121	4.07376
#N/A	#N/A	#N/A	#N/A	K08F11.1	chrIV:4724853-4725305	WBGene00019541	SOM	IGN	OK	1.77473	32.8848	4.21175	0.01	0.0199573	yes	Coding	0.688789	2.86068	42.1853	23.5843
#N/A	#N/A	#N/A	#N/A	Y54G11A.19	chrII:14256534-14256804	WBGene00235256	SOM	IGN	OK	3.46226	63.9123	4.20631	0.0003	0.000758483	yes	Coding	3.69553	3.22899	60.112	67.7126
#N/A	#N/A	#N/A	#N/A	oac-19	chrI:11707869-11712188	WBGene00009413	SOM	IGN	OK	0.113814	2.09776	4.2041	0.00475	0.0100601	yes	Coding	0.131291	0.0963373	2.73987	1.45564
#N/A	#N/A	#N/A	#N/A	K09E3.5	chrX:17109345-17110551	WBGene00019576	SOM	IGN	OK	0.336075	6.18709	4.20241	0.00235	0.00522602	yes	Coding	0.320087	0.352063	5.56617	6.80802
#N/A	#N/A	#N/A	#N/A	msp-19	chrIV:5260580-5260964	WBGene00003426	SOM	IGN	OK	1.71113	31.2727	4.19188	0.0003	0.000758483	yes	Coding	3.00968	0.41258	26.5464	35.9989
#N/A	#N/A	#N/A	#N/A	ceh-83	chrII:1733859-1736429	WBGene00018446	SOM	IGN	OK	1.17489	21.3779	4.18552	5e-05	0.0001367	yes	Coding	1.20919	1.1406	18.9023	23.8535
#N/A	#N/A	2.98958	#N/A	Y57G11C.1130	chrIV:14782799-14783285	WBGene00194649	SOM	IGN	OK	1.94638	35.4006	4.18491	5e-05	0.0001367	yes	Coding	1.85658	2.03617	37.5168	33.2844
#N/A	#N/A	#N/A	#N/A	pot-3	chrIII:13780126-13780870	WBGene00007065	SOM	IGN	OK	1.85737	33.1588	4.15806	5e-05	0.0001367	yes	Coding	1.58791	2.12682	28.5635	37.754
#N/A	#N/A	#N/A	#N/A	C17H12.5	chrIV:6815927-6817566	WBGene00015931	SOM	IGN	OK	0.38693	6.88434	4.15317	0.00015	0.000393467	yes	Coding	0.216926	0.556934	7.71885	6.04983
#N/A	#N/A	3.52364	3.78603	Y39B6A.42	chrV:18968038-18969490	WBGene00012700	SOM	IGN	OK	1.63422	28.8201	4.1404	0.00235	0.00522602	yes	Coding	2.11219	1.15624	30.0069	27.6333
#N/A	#N/A	#N/A	#N/A	C27D8.2	chrIV:12712809-12714723	WBGene00007778	SOM	IGN	OK	0.965761	16.9277	4.13158	5e-05	0.0001367	yes	Coding	0.8204	1.11112	17.9308	15.9247
#N/A	#N/A	#N/A	#N/A	Y67A10A.3	chrIV:14328967-14334375	WBGene00013452	SOM	IGN	OK	0.230391	4.02374	4.12638	5e-05	0.0001367	yes	Coding	0.190769	0.270013	4.88583	3.16164
#N/A	#N/A	#N/A	#N/A	Y119C1B.1	chrI:4554150-4555201	WBGene00022467	SOM	IGN	OK	0.543643	9.46105	4.12127	0.00045	0.0011165	yes	Coding	0.383829	0.703457	11.6033	7.3188
#N/A	#N/A	#N/A	#N/A	hlh-2	chrI:7191237-7193905	WBGene00001949	SOM	IGN	OK	0.717068	12.4776	4.12108	5e-05	0.0001367	yes	Coding	0.896278	0.537858	10.5288	14.4264
#N/A	#N/A	#N/A	#N/A	Y48A6B.10	chrIII:10732173-12052193	WBGene00012971	SOM	IGN	OK	6.4988	111.658	4.10277	0.00885	0.0178516	yes	Coding	6.84176	6.15585	110.693	112.624
#N/A	#N/A	#N/A	#N/A	T05C12.1	chrII:8173652-8174775	WBGene00011466	SOM	IGN	OK	0.595502	10.1601	4.09266	0.0001	0.000266846	yes	Coding	0.621411	0.569593	10.6398	9.68036
#N/A	#N/A	#N/A	#N/A	R102.10	chrIV:10705509-10707234	WBGene00011297	SOM	IGN	OK	0.276471	4.65643	4.07403	0.0058	0.0120469	yes	Coding	0.208666	0.344276	5.44292	3.86995
#N/A	#N/A	4.56341	5.59951	rpn-6.2	chrIII:9000019-9001896	WBGene00010309	SOM	IGN	OK	3.20713	53.9984	4.07356	5e-05	0.0001367	yes	Coding	2.96822	3.44604	50.8707	57.126
#N/A	#N/A	#N/A	#N/A	tag-344	chrI:10644272-10645561	WBGene00015230	SOM	IGN	OK	0.233378	3.87694	4.05418	0.00485	0.010252	yes	Coding	0.269272	0.197484	4.82667	2.92721
#N/A	#N/A	#N/A	#N/A	C44C10.5	chrX:11691040-11692388	WBGene00008086	SOM	IGN	OK	0.664874	10.9298	4.03904	5e-05	0.0001367	yes	Coding	0.223515	1.10623	9.41801	12.4416
#N/A	#N/A	#N/A	#N/A	T08D2.5	chrX:178241-179376	WBGene00011610	SOM	IGN	OK	0.429799	7.05491	4.03689	0.00025	0.000638083	yes	Coding	0.517842	0.341756	5.73554	8.37428
#N/A	#N/A	#N/A	#N/A	F38A5.6	chrIV:6596150-6597335	WBGene00018163	SOM	IGN	OK	0.274687	4.50531	4.03576	0.01485	0.0285234	yes	Coding	0.402024	0.147351	6.02287	2.98775
#N/A	#N/A	#N/A	#N/A	Y38H8A.3	chrIV:13472547-13473911	WBGene00012637	SOM	IGN	OK	0.800703	13.0055	4.02171	5e-05	0.0001367	yes	Coding	0.994026	0.607379	15.6014	10.4096
#N/A	#N/A	#N/A	#N/A	F54F7.6	chrX:11865473-11866668	WBGene00010066	SOM	IGN	OK	0.562193	9.13068	4.02159	0.00015	0.000393467	yes	Coding	0.764175	0.360211	7.97317	10.2882
#N/A	#N/A	#N/A	#N/A	mpz-4	chrIV:4825511-4827257	WBGene00019165	SOM	IGN	OK	0.383749	6.18149	4.00972	0.00015	0.000393467	yes	Coding	0.323121	0.444376	6.67805	5.68493
#N/A	#N/A	#N/A	#N/A	F36H1.3	chrIV:11050194-11052409	WBGene00009492	SOM	IGN	OK	0.217986	3.5	4.00505	0.00095	0.00225549	yes	Coding	0.1767	0.259272	4.25475	2.74524
#N/A	#N/A	#N/A	#N/A	K08E5.1	chrIII:10141496-10146710	WBGene00014801	SOM	IGN	OK	0.816096	12.9199	3.98471	5e-05	0.0001367	yes	Coding	1.39455	0.237643	11.8184	14.0214
#N/A	#N/A	#N/A	#N/A	F08A8.3	chrI:12946935-12950980	WBGene00008566	SOM	IGN	OK	0.65815	10.3278	3.97198	5e-05	0.0001367	yes	Coding	0.650987	0.665313	9.96499	10.6907
#N/A	#N/A	#N/A	#N/A	W06D11.1	chrX:12293698-12295243	WBGene00012299	SOM	IGN	OK	0.64524	10.0353	3.9591	0.00055	0.00134846	yes	Coding	0.614709	0.67577	10.2368	9.8337
#N/A	#N/A	#N/A	#N/A	kin-33	chrV:228931-234669	WBGene00017083	SOM	IGN	OK	0.256871	3.9942	3.95879	0.0021	0.00472464	yes	Coding	0.396828	0.116914	2.42195	5.56646
#N/A	#N/A	#N/A	#N/A	nspd-1	chrI:6097580-6097793	WBGene00022754	SOM	IGN	OK	6.92915	107.712	3.95836	5e-05	0.0001367	yes	Coding	6.64542	7.21289	104.691	110.734
#N/A	#N/A	4.22412	6.36308	gla-3	chrI:7741935-8394405	WBGene00011376	SOM	IGN	OK	3.62435	56.0674	3.95137	0.01305	0.0255244	yes	Coding	3.38482	3.86389	53.6069	58.5279
#N/A	#N/A	#N/A	#N/A	F43G6.5	chrII:11814847-11816512	WBGene00009658	SOM	IGN	OK	0.121127	1.86931	3.9479	0.0134	0.0260905	yes	Coding	0.0563186	0.185936	1.98894	1.74967
#N/A	#N/A	#N/A	#N/A	F35C11.2	chrII:8244215-8246286	WBGene00009401	SOM	IGN	OK	0.172113	2.65121	3.94522	0.01465	0.028252	yes	Coding	0.163902	0.180325	3.42031	1.8821
#N/A	#N/A	#N/A	#N/A	Y43C5B.2	chrIV:10351423-10352261	WBGene00012785	SOM	IGN	OK	0.373556	5.72402	3.93763	0.0065	0.0133903	yes	Coding	0.586037	0.161075	7.52531	3.92273
#N/A	#N/A	#N/A	#N/A	oac-55	chrV:3761124-3766292	WBGene00021479	SOM	IGN	OK	0.0842524	1.27303	3.91741	0.01385	0.0268803	yes	Coding	0.123276	0.0452293	1.08841	1.45766
#N/A	#N/A	#N/A	#N/A	kri-1	chrI:7741935-8394405	WBGene00013955	SOM	IGN	OK	1.33216	19.965	3.90563	0.0138	0.0268023	yes	Coding	1.42267	1.24165	25.2486	14.6814
#N/A	#N/A	#N/A	#N/A	C27D8.1	chrIV:12717910-12719328	WBGene00007777	SOM	IGN	OK	1.3674	20.484	3.90499	5e-05	0.0001367	yes	Coding	0.925336	1.80946	25.3334	15.6345
#N/A	#N/A	3.7547	#N/A	fbxb-77	chrIV:4754190-4756128	WBGene00021204	SOM	IGN	OK	0.264417	3.9458	3.89943	0.0029	0.00635159	yes	Coding	0.305116	0.223718	3.59166	4.29995
#N/A	#N/A	#N/A	#N/A	cdh-5	chrIV:8669128-8676235	WBGene00000397	SOM	IGN	OK	0.147022	2.18037	3.89047	0.0001	0.000266846	yes	Coding	0.24934	0.044703	2.42968	1.93105
#N/A	#N/A	3.32147	#N/A	F35C11.5	chrII:8253703-8254935	WBGene00009404	SOM	IGN	OK	7.42573	109.334	3.88006	5e-05	0.0001367	yes	Coding	7.5995	7.25197	108.352	110.315
#N/A	#N/A	#N/A	#N/A	zip-8	chrIII:6478926-6480893	WBGene00017755	SOM	IGN	OK	0.353294	5.14197	3.86338	0.02	0.0374997	yes	Coding	0.456092	0.250495	3.84325	6.44069
#N/A	#N/A	#N/A	#N/A	nspd-5	chrII:4860140-4860356	WBGene00017386	SOM	IGN	OK	4.0554	58.8525	3.85919	0.0018	0.00408905	yes	Coding	2.55712	5.55368	62.5047	55.2003
#N/A	#N/A	#N/A	#N/A	irld-14	chrV:14996573-14998097	WBGene00011322	SOM	IGN	OK	0.310803	4.48154	3.84992	0.01475	0.0284046	yes	Coding	0.296087	0.325519	5.10902	3.85406
#N/A	#N/A	#N/A	#N/A	F15H10.7	chrV:10403242-10406339	WBGene00008874	SOM	IGN	OK	0.200395	2.88603	3.84817	0.00075	0.00180368	yes	Coding	0.0460447	0.354746	3.69573	2.07633
#N/A	#N/A	#N/A	#N/A	fbxb-15	chrII:1652520-1653480	WBGene00022557	SOM	IGN	OK	0.350586	5.0361	3.84447	0.0026	0.00573289	yes	Coding	0.452395	0.248777	4.44782	5.62439
#N/A	#N/A	#N/A	#N/A	F49E10.2	chrX:5890421-5894385	WBGene00018640	SOM	IGN	OK	0.0613152	0.874078	3.83345	0.01625	0.0309978	yes	Coding	0.0383029	0.0843276	1.29527	0.452884
#N/A	#N/A	#N/A	#N/A	jmjd-3.2	chrX:14448159-14453318	WBGene00009089	SOM	IGN	OK	0.128399	1.79969	3.80904	0.0012	0.00280228	yes	Coding	0.104065	0.152734	1.1137	2.48568
#N/A	#N/A	#N/A	#N/A	ZK945.6	chrII:10106051-10106843	WBGene00014168	SOM	IGN	OK	0.354482	4.96008	3.80658	0.0107	0.0212403	yes	Coding	0.517272	0.191691	5.68165	4.23851
#N/A	#N/A	2.65717	#N/A	him-5	chrV:14090865-14092311	WBGene00001864	SOM	IGN	OK	2.8957	40.2895	3.79842	5e-05	0.0001367	yes	Coding	3.92606	1.86534	39.3731	41.206
#N/A	#N/A	#N/A	#N/A	M05B5.1	chrI:7177950-7179428	WBGene00010869	SOM	IGN	OK	0.604392	8.40354	3.79744	0.0001	0.000266846	yes	Coding	0.575525	0.633259	9.98921	6.81788
#N/A	#N/A	#N/A	#N/A	C14A4.13	chrII:10618411-10620404	WBGene00007563	SOM	IGN	OK	0.239552	3.30634	3.78682	0.0014	0.00322514	yes	Coding	0.404856	0.0742486	3.46611	3.14658
#N/A	#N/A	#N/A	#N/A	irld-4	chrIV:14633147-14634341	WBGene00008772	SOM	IGN	OK	0.455767	6.28222	3.78491	0.0059	0.0122468	yes	Coding	0.344148	0.567386	7.18104	5.3834
#N/A	#N/A	#N/A	#N/A	K05F1.9	chrII:5800095-5801119	WBGene00019410	SOM	IGN	OK	0.519481	7.04404	3.76126	0.0027	0.00594058	yes	Coding	0.851729	0.187233	8.88617	5.20191
#N/A	#N/A	#N/A	#N/A	pqn-26	chrI:8771427-8777505	WBGene00004115	SOM	IGN	OK	0.0993629	1.33529	3.7483	0.01355	0.0263668	yes	Coding	0.0461951	0.152531	1.81683	0.853745
#N/A	#N/A	2.98958	1.82755	Y57G11C.8	chrIV:14781902-14782683	WBGene00013306	SOM	IGN	OK	4.93689	65.0446	3.71975	5e-05	0.0001367	yes	Coding	3.57947	6.29431	62.3366	67.7525
#N/A	#N/A	5.28546	#N/A	acl-13	chrIV:12410479-12412160	WBGene00008581	SOM	IGN	OK	0.717576	9.43794	3.71727	0.02265	0.0418829	yes	Coding	0.694254	0.740898	10.1422	8.73368
#N/A	#N/A	2.2916	#N/A	R74.2	chrIII:4188228-4189128	WBGene00011278	SOM	IGN	OK	1.69516	22.2381	3.71354	5e-05	0.0001367	yes	Coding	2.44806	0.942255	21.0231	23.4531
#N/A	#N/A	2.10841	#N/A	Y39A1A.2	chrIII:10601840-10603450	WBGene00012642	SOM	IGN	OK	0.594935	7.79717	3.71215	0.0021	0.00472464	yes	Coding	0.37208	0.81779	8.65955	6.93479
#N/A	#N/A	#N/A	#N/A	tsp-18	chrII:5904569-5906285	WBGene00006644	SOM	IGN	OK	0.141052	1.84428	3.70877	0.01475	0.0284046	yes	Coding	0.134311	0.147792	2.04822	1.64034
#N/A	#N/A	#N/A	#N/A	msp-51	chrIV:5294948-5295332	WBGene00003444	SOM	IGN	OK	1.42584	18.2987	3.68185	0.0011	0.00258166	yes	Coding	0.37621	2.47548	19.3065	17.2908
#N/A	#N/A	#N/A	#N/A	gei-12	chrX:1986646-1989599	WBGene00001569	SOM	IGN	OK	2.68327	34.2915	3.67579	5e-05	0.0001367	yes	Coding	2.40826	2.95827	30.0874	38.4956
#N/A	#N/A	#N/A	#N/A	Y55B1AR.4	chrIII:604042-605477	WBGene00021908	SOM	IGN	OK	0.46627	5.87642	3.6557	0.00045	0.0011165	yes	Coding	0.496035	0.436506	6.52913	5.22372
#N/A	#N/A	#N/A	#N/A	F54H12.8	chrIII:7966576-7969110	WBGene00045247	SOM	IGN	OK	0.234775	2.95471	3.65367	0.00065	0.00157546	yes	Coding	0.109158	0.360392	3.28551	2.62391
#N/A	#N/A	#N/A	#N/A	Y17G9B.1	chrIV:4764739-4767797	WBGene00021198	SOM	IGN	OK	0.241146	3.00396	3.63889	0.00125	0.00290991	yes	Coding	0.264228	0.218065	2.43888	3.56905
#N/A	#N/A	#N/A	#N/A	ZK856.18	chrV:10184724-10185963	WBGene00194912	SOM	IGN	OK	0.596747	7.32162	3.61697	0.00015	0.000393467	yes	Coding	0.811162	0.382331	8.27736	6.36587
#N/A	#N/A	#N/A	#N/A	fbxb-38	chrII:2165494-2170217	WBGene00016337	SOM	IGN	OK	0.331998	4.04389	3.6065	0.0213	0.0396284	yes	Coding	0.4284	0.235597	2.92256	5.16521
#N/A	#N/A	#N/A	#N/A	nspd-2	chrIV:9844039-9844252	WBGene00010633	SOM	IGN	OK	9.81431	119.525	3.60628	5e-05	0.0001367	yes	Coding	6.64542	12.9832	106.785	132.265
#N/A	#N/A	#N/A	#N/A	E01G6.1	chrX:12260815-12266249	WBGene00008449	SOM	IGN	OK	0.280807	3.36938	3.58483	5e-05	0.0001367	yes	Coding	0.319663	0.241952	4.76278	1.97599
#N/A	#N/A	#N/A	#N/A	C08A9.8	chrX:17102770-17104797	WBGene00015588	SOM	IGN	OK	0.296568	3.53359	3.5747	0.0015	0.0034405	yes	Coding	0.324978	0.268157	2.67353	4.39365
#N/A	#N/A	#N/A	#N/A	F28E10.4	chrIV:4566010-4567317	WBGene00017902	SOM	IGN	OK	0.270261	3.17544	3.55453	0.0057	0.0118663	yes	Coding	0.311848	0.228674	3.4206	2.93028
#N/A	#N/A	#N/A	#N/A	Y69E1A.8	chrIV:10966648-10968090	WBGene00013478	SOM	IGN	OK	0.339847	3.84991	3.50187	0.0019	0.00430069	yes	Coding	0.181241	0.498454	4.94582	2.754
#N/A	#N/A	#N/A	#N/A	T19C3.5	chrIII:624686-627738	WBGene00020563	SOM	IGN	OK	4.91459	55.6175	3.5004	5e-05	0.0001367	yes	Coding	4.91693	4.91226	44.9688	66.2661
#N/A	#N/A	#N/A	#N/A	R09E10.1	chrIV:10319460-10321031	WBGene00011171	SOM	IGN	OK	0.613335	6.92282	3.49661	0.00025	0.000638083	yes	Coding	0.584191	0.642479	8.81464	5.031
#N/A	#N/A	#N/A	#N/A	math-44	chrII:1987289-1990329	WBGene00021193	SOM	IGN	OK	0.999112	11.098	3.47351	5e-05	0.0001367	yes	Coding	0.649118	1.34911	12.1566	10.0394
#N/A	#N/A	#N/A	#N/A	Y61A9LA.12	chrV:4553857-4554484	WBGene00044586	SOM	IGN	OK	1.75425	19.4658	3.47202	5e-05	0.0001367	yes	Coding	2.40667	1.10182	17.3824	21.5493
#N/A	#N/A	#N/A	#N/A	pqn-13	chrV:5669998-5676066	WBGene00004104	SOM	IGN	OK	0.15268	1.69147	3.46969	0.0022	0.00492929	yes	Coding	0.185695	0.119666	2.42198	0.960969
#N/A	#N/A	#N/A	#N/A	glb-14	chrV:15538238-15546411	WBGene00008996	SOM	IGN	OK	0.883388	9.77061	3.46733	0.00035	0.000878786	yes	Coding	0.922064	0.844713	9.25013	10.2911
#N/A	#N/A	#N/A	#N/A	aman-1	chrX:4733069-4738463	WBGene00018877	SOM	IGN	OK	21.9466	242.331	3.46491	5e-05	0.0001367	yes	Coding	22.3536	21.5397	218.975	265.688
#N/A	#N/A	#N/A	#N/A	aptf-4	chrII:8591121-8592742	WBGene00009202	SOM	IGN	OK	0.273655	3.00647	3.45764	0.00115	0.00269051	yes	Coding	0.260575	0.286736	2.30058	3.71236
#N/A	#N/A	#N/A	#N/A	T16G12.10	chrIII:10055512-10056042	WBGene00044222	SOM	IGN	OK	0.562087	6.16159	3.45444	0.01445	0.0279718	yes	Coding	0.261794	0.86238	5.46162	6.86157
#N/A	#N/A	#N/A	#N/A	F38B2.3	chrX:11281651-11286255	WBGene00009530	SOM	IGN	OK	0.216117	2.35945	3.44857	0.0003	0.000758483	yes	Coding	0.205758	0.226475	1.98181	2.73709
#N/A	#N/A	#N/A	#N/A	Y73B3A.3	chrX:84099-93664	WBGene00022205	SOM	IGN	OK	0.649599	7.07328	3.44476	5e-05	0.0001367	yes	Coding	0.421962	0.877236	6.2092	7.93736
#N/A	#N/A	#N/A	#N/A	F36A2.14	chrI:8824424-8825468	WBGene00023490	SOM	IGN	OK	1.44579	15.6796	3.43896	5e-05	0.0001367	yes	Coding	1.7136	1.17798	19.5984	11.7608
#N/A	#N/A	#N/A	#N/A	T02G5.14	chrII:7089631-7093060	WBGene00020170	SOM	IGN	OK	0.612119	6.53897	3.41718	0.0001	0.000266846	yes	Coding	0.582967	0.641271	5.22477	7.85316
#N/A	#N/A	#N/A	#N/A	T06C10.3	chrIV:7870852-7873022	WBGene00020289	SOM	IGN	OK	0.476006	5.0763	3.41473	5e-05	0.0001367	yes	Coding	0.335904	0.616108	6.42565	3.72695
#N/A	#N/A	#N/A	#N/A	cyd-1	chrII:12988153-12992485	WBGene00000870	SOM	IGN	OK	0.248308	2.62805	3.40379	0.004	0.00859288	yes	Coding	0.320375	0.176241	2.76423	2.49187
#N/A	#N/A	#N/A	#N/A	lgc-25	chrX:14158800-14161568	WBGene00010994	SOM	IGN	OK	1.93227	20.2352	3.3885	5e-05	0.0001367	yes	Coding	2.13612	1.72842	18.7588	21.7116
#N/A	#N/A	#N/A	#N/A	C16D2.1	chrII:9132152-9134444	WBGene00007633	SOM	IGN	OK	0.418015	4.34636	3.37818	0.007	0.0143553	yes	Coding	0.398286	0.437743	3.94981	4.74291
#N/A	#N/A	#N/A	#N/A	ssp-35	chrV:12263480-12263804	WBGene00010091	SOM	IGN	OK	2.89935	30.0564	3.37387	0.00025	0.000638083	yes	Coding	3.5668	2.2319	26.5157	33.5972
#N/A	#N/A	2.45589	#N/A	bath-36	chrV:15188456-15189528	WBGene00013569	SOM	IGN	OK	1.92006	19.8129	3.36722	5e-05	0.0001367	yes	Coding	2.21552	1.62459	17.8664	21.7593
#N/A	#N/A	#N/A	#N/A	F13H6.4	chrV:6366415-6367995	WBGene00017432	SOM	IGN	OK	0.160187	1.64898	3.36374	0.0228	0.0421412	yes	Coding	0.320375	0	1.2214	2.07656
#N/A	#N/A	#N/A	#N/A	ZK688.10	chrIII:7895756-7896914	WBGene00044447	SOM	IGN	OK	0.873827	8.98286	3.36176	5e-05	0.0001367	yes	Coding	0.899672	0.847981	11.7592	6.20651
#N/A	#N/A	#N/A	#N/A	F54H5.2	chrII:6627450-6629224	WBGene00018839	SOM	IGN	OK	0.243248	2.45609	3.33586	0.00305	0.00666406	yes	Coding	0.152005	0.334491	3.11104	1.80114
#N/A	#N/A	#N/A	#N/A	R05G9R.1	chrII:6509674-6513951	WBGene00019906	SOM	IGN	OK	0.158991	1.59193	3.32376	0.00075	0.00180368	yes	Coding	0.169084	0.148899	1.71001	1.47385
#N/A	#N/A	#N/A	#N/A	K03H9.3	chrII:6423079-6424779	WBGene00019372	SOM	IGN	OK	0.223436	2.2211	3.31334	0.00385	0.00828806	yes	Coding	0.139618	0.307254	2.63342	1.80879
#N/A	#N/A	#N/A	#N/A	D1054.9	chrV:10785931-10789974	WBGene00008376	SOM	IGN	OK	0.312159	3.10296	3.31329	0.0007	0.00169089	yes	Coding	0.278936	0.345383	4.3609	1.84501
#N/A	#N/A	#N/A	#N/A	C41D11.6	chrI:4457391-4469194	WBGene00016565	SOM	IGN	OK	1.96361	19.3475	3.30057	5e-05	0.0001367	yes	Coding	2.33235	1.59487	15.799	22.8959
#N/A	#N/A	#N/A	#N/A	C10C6.7	chrIV:11465463-11467210	WBGene00007515	SOM	IGN	OK	0.429812	4.21178	3.29265	0.0052	0.0108989	yes	Coding	0.496091	0.363533	4.11409	4.30948
#N/A	#N/A	#N/A	#N/A	Y73B6A.1	chrIV:6661224-6667987	WBGene00022228	SOM	IGN	OK	0.20699	1.9997	3.27216	0.01415	0.0274332	yes	Coding	0.234312	0.179667	2.31948	1.67993
#N/A	#N/A	#N/A	#N/A	R02F11.1	chrV:4801133-4802396	WBGene00019839	SOM	IGN	OK	0.831835	7.98648	3.26319	0.0025	0.00553253	yes	Coding	0.912184	0.751486	11.712	4.26095
#N/A	#N/A	#N/A	#N/A	Y37B11A.2	chrIII:5774699-5781974	WBGene00021344	SOM	IGN	OK	1.89023	18.0929	3.25879	5e-05	0.0001367	yes	Coding	1.90911	1.87135	16.625	19.5607
#N/A	#N/A	#N/A	#N/A	fbxc-25	chrII:2294697-2296108	WBGene00019591	SOM	IGN	OK	0.164201	1.55751	3.24571	0.01695	0.0322278	yes	Coding	0.240281	0.0881205	1.15712	1.9579
#N/A	#N/A	#N/A	#N/A	wago-10	chrV:343486-347455	WBGene00020707	SOM	IGN	OK	0.232122	2.19573	3.24175	5e-05	0.0001367	yes	Coding	0.331532	0.132712	2.58848	1.80298
#N/A	#N/A	#N/A	#N/A	Y40A1A.3	chrX:1997707-1997968	WBGene00021485	SOM	IGN	OK	1.66756	15.7478	3.23934	0.0163	0.0310823	yes	Coding	1.59462	1.74049	10.16	21.3356
#N/A	#N/A	#N/A	#N/A	Y75B8A.23	chrIII:12250576-12250889	WBGene00013556	SOM	IGN	OK	2.97292	28.0668	3.23891	0.00245	0.0054329	yes	Coding	1.59462	4.35122	31.75	24.3835
#N/A	#N/A	#N/A	#N/A	xol-1	chrX:8041277-8044360	WBGene00006962	SOM	IGN	OK	0.584423	5.50603	3.23593	0.00305	0.00666406	yes	Coding	0.736335	0.432511	5.10567	5.90639
#N/A	#N/A	#N/A	#N/A	F59B2.12	chrIII:9017454-9020776	WBGene00010314	SOM	IGN	OK	0.999356	9.37393	3.22958	5e-05	0.0001367	yes	Coding	0.848776	1.14994	6.49828	12.2496
#N/A	#N/A	#N/A	#N/A	lgx-1	chrX:5525139-5538426	WBGene00002983	SOM	IGN	OK	0.200423	1.86557	3.2185	5e-05	0.0001367	yes	Coding	0.216042	0.184804	2.52612	1.20503
#N/A	#N/A	#N/A	#N/A	R09E10.5	chrIV:10296064-10302271	WBGene00011175	SOM	IGN	OK	0.265447	2.46831	3.21703	5e-05	0.0001367	yes	Coding	0.306175	0.22472	3.3095	1.62713
#N/A	#N/A	#N/A	#N/A	C10A4.1	chrX:7415793-7418582	WBGene00015662	SOM	IGN	OK	0.204446	1.89983	3.21608	0.00195	0.00440838	yes	Coding	0.246268	0.162624	1.54178	2.25788
#N/A	#N/A	#N/A	#N/A	C29F5.3	chrII:6290620-6292493	WBGene00016212	SOM	IGN	OK	0.236379	2.17806	3.20387	0.0073	0.0149182	yes	Coding	0.272736	0.200022	3.21052	1.14559
#N/A	#N/A	#N/A	#N/A	fbxc-37	chrX:1779382-1780522	WBGene00017942	SOM	IGN	OK	0.358689	3.25823	3.18328	0.00915	0.0184159	yes	Coding	0.562706	0.154672	3.27417	3.24228
#N/A	#N/A	#N/A	#N/A	Y111B2A.9	chrIII:12559861-12575265	WBGene00013733	SOM	IGN	OK	7.45536	67.6884	3.18256	5e-05	0.0001367	yes	Coding	7.22872	7.682	62.8988	72.478
#N/A	#N/A	#N/A	#N/A	cyn-17	chrV:5799953-5805411	WBGene00000893	SOM	IGN	OK	0.377232	3.40833	3.17554	0.00015	0.000393467	yes	Coding	0.512715	0.241749	4.87942	1.93724
#N/A	#N/A	#N/A	#N/A	T22F7.3	chrIII:518410-523977	WBGene00020702	SOM	IGN	OK	0.159115	1.42808	3.16594	0.00035	0.000878786	yes	Coding	0.165972	0.152258	1.4876	1.36857
#N/A	#N/A	#N/A	#N/A	C47A10.12	chrV:17777897-17779461	WBGene00008129	SOM	IGN	OK	0.437013	3.91576	3.16354	0.0178	0.0337108	yes	Coding	0.203441	0.670585	3.42853	4.40299
#N/A	#N/A	#N/A	#N/A	bed-3	chrIV:9916525-9921516	WBGene00009133	SOM	IGN	OK	0.29986	2.61979	3.12709	0.0003	0.000758483	yes	Coding	0.258425	0.341295	3.44319	1.79638
#N/A	#N/A	#N/A	#N/A	F13H10.5	chrIV:10991017-10994116	WBGene00008776	SOM	IGN	OK	0.523902	4.5064	3.10461	5e-05	0.0001367	yes	Coding	0.574064	0.47374	4.54997	4.46283
#N/A	#N/A	#N/A	#N/A	unc-122	chrI:14872150-14875367	WBGene00006845	SOM	IGN	OK	1.91888	16.4416	3.09901	5e-05	0.0001367	yes	Coding	2.07119	1.76658	14.0058	18.8775
#N/A	#N/A	#N/A	#N/A	Y105E8A.29	chrI:14585399-14590800	WBGene00013686	SOM	IGN	OK	7.08096	60.3457	3.09123	5e-05	0.0001367	yes	Coding	7.28852	6.8734	56.3774	64.314
#N/A	#N/A	#N/A	#N/A	B0218.5	chrIV:8155239-8156433	WBGene00015049	SOM	IGN	OK	0.507142	4.28162	3.07769	0.00055	0.00134846	yes	Coding	0.718058	0.296226	4.97075	3.59248
#N/A	#N/A	#N/A	#N/A	math-50	chrII:1956054-1958260	WBGene00022691	SOM	IGN	OK	0.181701	1.52963	3.07354	0.01585	0.0303089	yes	Coding	0.363402	0	1.28337	1.77589
#N/A	#N/A	#N/A	#N/A	K12B6.8	chrV:6308793-6311984	WBGene00019672	SOM	IGN	OK	1.32861	11.1462	3.06857	5e-05	0.0001367	yes	Coding	1.15306	1.50416	8.87789	13.4146
#N/A	#N/A	#N/A	#N/A	Y6D1A.2	chrII:11818264-11819684	WBGene00012396	SOM	IGN	OK	0.82806	6.9342	3.06592	0.00055	0.00134846	yes	Coding	0.714043	0.942077	6.64758	7.22082
#N/A	#N/A	#N/A	#N/A	cut-2	chrV:13415086-13415923	WBGene00009983	SOM	IGN	OK	0.988534	8.10915	3.03619	0.0008	0.0019166	yes	Coding	1.21437	0.762693	11.695	4.52326
#N/A	#N/A	#N/A	#N/A	iglr-3	chrI:2085675-2093799	WBGene00021353	SOM	IGN	OK	0.517948	4.23856	3.03269	0.0001	0.000266846	yes	Coding	0.518758	0.517138	4.06192	4.4152
#N/A	#N/A	#N/A	#N/A	W03A5.1	chrIII:5408091-5413015	WBGene00020966	SOM	IGN	OK	0.314428	2.57131	3.03171	5e-05	0.0001367	yes	Coding	0.3388	0.290055	3.11217	2.03045
#N/A	#N/A	5.08329	#N/A	C27B7.6	chrIV:8903233-8906141	WBGene00007763	SOM	IGN	OK	0.548643	4.47322	3.02737	5e-05	0.0001367	yes	Coding	0.632969	0.464318	5.24969	3.69676
#N/A	#N/A	#N/A	#N/A	mks-1	chrIII:3186690-3192147	WBGene00020100	SOM	IGN	OK	0.350771	2.85372	3.02424	0.00095	0.00225549	yes	Coding	0.144613	0.556929	2.49514	3.21229
#N/A	#N/A	#N/A	#N/A	C50C3.2	chrIII:8181866-8189246	WBGene00016800	SOM	IGN	OK	0.571199	4.63363	3.02008	5e-05	0.0001367	yes	Coding	0.543733	0.598665	5.46585	3.8014
#N/A	#N/A	#N/A	#N/A	fbxb-72	chrV:722742-723828	WBGene00019243	SOM	IGN	OK	0.201958	1.62461	3.00797	0.01825	0.0345031	yes	Coding	0.192339	0.211578	1.46653	1.78269
#N/A	#N/A	#N/A	#N/A	mlt-11	chrV:20667202-20678129	WBGene00012186	SOM	IGN	OK	0.524791	4.19202	2.99783	5e-05	0.0001367	yes	Coding	0.682956	0.366627	4.61247	3.77157
#N/A	#N/A	#N/A	#N/A	F41G4.7	chrX:16833608-16836305	WBGene00018310	SOM	IGN	OK	0.272267	2.17333	2.99682	0.0009	0.00214362	yes	Coding	0.334291	0.210242	1.83988	2.50679
#N/A	#N/A	#N/A	#N/A	scl-23	chrIV:86889-90017	WBGene00015246	SOM	IGN	OK	0.310199	2.46858	2.99241	0.0072	0.0147304	yes	Coding	0.508527	0.111872	3.4284	1.50875
#N/A	#N/A	#N/A	#N/A	K09F6.11	chrII:2280143-2280585	WBGene00044361	SOM	IGN	OK	2.07804	16.5139	2.99039	0.0006	0.00146185	yes	Coding	2.17136	1.98471	9.86747	23.1604
#N/A	#N/A	#N/A	#N/A	lgc-26	chrV:268342-271268	WBGene00021981	SOM	IGN	OK	5.41764	42.7	2.9785	5e-05	0.0001367	yes	Coding	5.60235	5.23293	37.3322	48.0678
#N/A	#N/A	#N/A	#N/A	T24H10.5	chrII:9102647-9105389	WBGene00012003	SOM	IGN	OK	1.34874	10.5447	2.96683	5e-05	0.0001367	yes	Coding	0.842824	1.85465	10.024	11.0654
#N/A	#N/A	#N/A	#N/A	Y54F10BM.3	chrIII:2277267-2289865	WBGene00021858	SOM	IGN	OK	0.638205	4.97978	2.96399	5e-05	0.0001367	yes	Coding	0.465367	0.811042	5.97641	3.98316
#N/A	#N/A	#N/A	#N/A	F56F3.4	chrIII:4469118-4470697	WBGene00010155	SOM	IGN	OK	1.43816	11.1694	2.95725	5e-05	0.0001367	yes	Coding	1.36967	1.50664	13.2701	9.06862
#N/A	#N/A	#N/A	#N/A	M04G7.2	chrIV:458062-460447	WBGene00019773	SOM	IGN	OK	0.275865	2.13432	2.95174	0.0013	0.00301515	yes	Coding	0.172347	0.379383	2.3983	1.87034
#N/A	#N/A	2.68605	2.25889	K11D2.5	chrI:12513508-12518446	WBGene00010771	SOM	IGN	OK	0.998194	7.71717	2.95068	5e-05	0.0001367	yes	Coding	1.05072	0.945672	6.43981	8.99453
#N/A	#N/A	#N/A	#N/A	T22B11.1	chrIV:4692784-4696818	WBGene00020675	SOM	IGN	OK	0.176728	1.34645	2.92957	0.0132	0.0258024	yes	Coding	0.203888	0.149567	1.63646	1.05645
#N/A	#N/A	#N/A	#N/A	fbxa-153	chrV:15605710-15610361	WBGene00007162	SOM	IGN	OK	0.728565	5.51329	2.91979	0.0001	0.000266846	yes	Coding	0.693825	0.763304	4.6638	6.36279
#N/A	#N/A	#N/A	#N/A	F11C3.1	chrI:14867912-14871354	WBGene00008695	SOM	IGN	OK	1.25716	9.40472	2.90321	5e-05	0.0001367	yes	Coding	1.11898	1.39535	8.92124	9.8882
#N/A	#N/A	#N/A	#N/A	C46A5.8	chrIV:7768382-7770013	WBGene00016703	SOM	IGN	OK	1.01806	7.49141	2.87941	0.001	0.00236323	yes	Coding	1.38425	0.651867	7.4588	7.52402
#N/A	#N/A	#N/A	#N/A	his-18	chrV:8898205-8898517	WBGene00001892	SOM	IGN	OK	6.62649	48.1928	2.8625	5e-05	0.0001367	yes	Coding	12.0536	1.19942	14.4664	81.9191
#N/A	#N/A	#N/A	#N/A	cdh-3	chrIII:7741329-7754383	WBGene00000395	SOM	IGN	OK	0.749389	5.38667	2.84561	5e-05	0.0001367	yes	Coding	0.798868	0.69991	4.64028	6.13307
#N/A	#N/A	#N/A	#N/A	W03H9.1	chrII:14147266-14150056	WBGene00012227	SOM	IGN	OK	0.350488	2.51107	2.84087	5e-05	0.0001367	yes	Coding	0.476284	0.224691	2.1572	2.86495
#N/A	#N/A	#N/A	#N/A	Y69F12A.1	chrIII:7456883-7458456	WBGene00022102	SOM	IGN	OK	0.364159	2.57357	2.82113	0.00305	0.00666406	yes	Coding	0.25703	0.471287	3.36949	1.77765
#N/A	#N/A	#N/A	#N/A	C28C12.11	chrIV:8474113-8475215	WBGene00016181	SOM	IGN	OK	1.47066	10.3822	2.81958	5e-05	0.0001367	yes	Coding	1.99932	0.941995	12.4817	8.2827
#N/A	#N/A	#N/A	#N/A	fbxb-98	chrII:1862638-1863787	WBGene00015830	SOM	IGN	OK	0.229614	1.6154	2.8146	0.0142	0.0275139	yes	Coding	0.360173	0.0990563	1.22858	2.00222
#N/A	#N/A	#N/A	#N/A	T24C2.2	chrX:14545784-14546650	WBGene00011981	SOM	IGN	OK	0.536368	3.74873	2.8051	0.0095	0.0190151	yes	Coding	0.511038	0.561699	3.69118	3.80627
#N/A	#N/A	#N/A	#N/A	T28F12.1	chrV:4511962-4516933	WBGene00020904	SOM	IGN	OK	0.399176	2.78825	2.80426	0.00115	0.00269051	yes	Coding	0.223795	0.574556	3.53257	2.04393
#N/A	#N/A	#N/A	#N/A	ZC190.8	chrV:8686987-8688413	WBGene00022542	SOM	IGN	OK	0.589593	4.10653	2.80013	0.0051	0.0107167	yes	Coding	0.646331	0.532854	5.44651	2.76656
#N/A	#N/A	#N/A	#N/A	F57H12.5	chrIV:7967445-7969514	WBGene00019020	SOM	IGN	OK	0.272452	1.8901	2.79439	0.00095	0.00225549	yes	Coding	0.345484	0.199421	2.53173	1.24848
#N/A	#N/A	#N/A	#N/A	F53B3.3	chrX:2866063-2871052	WBGene00018742	SOM	IGN	OK	0.117655	0.804742	2.77396	0.01595	0.0304859	yes	Coding	0.088764	0.146547	0.854949	0.754535
#N/A	#N/A	#N/A	#N/A	Y54E5A.2	chrI:14694158-14700289	WBGene00013198	SOM	IGN	OK	1.50308	10.2693	2.77234	5e-05	0.0001367	yes	Coding	1.0471	1.95906	11.5561	8.98254
#N/A	#N/A	#N/A	#N/A	Y55F3BR.2	chrIV:858931-1921342	WBGene00021939	SOM	IGN	OK	2.49215	17.0218	2.77192	0.0266	0.0482866	yes	Coding	2.28065	2.70365	14.8345	19.2091
#N/A	#N/A	#N/A	#N/A	F16B12.1	chrX:14085500-14089512	WBGene00008879	SOM	IGN	OK	0.365787	2.49508	2.77001	5e-05	0.0001367	yes	Coding	0.421962	0.309613	2.18263	2.80754
#N/A	#N/A	6.06529	#N/A	Y54F10BM.12	chrIII:2327026-2329630	WBGene00021866	SOM	IGN	OK	1.42627	9.70764	2.76688	5e-05	0.0001367	yes	Coding	1.02354	1.82899	8.00937	11.4059
#N/A	#N/A	#N/A	#N/A	ifa-3	chrX:16265869-16271754	WBGene00002051	SOM	IGN	OK	0.141669	0.961329	2.7625	0.01935	0.0363685	yes	Coding	0.106888	0.176451	1.32977	0.592884
#N/A	#N/A	5.00789	#N/A	C07H6.9	chrIII:7498766-7499381	WBGene00015582	SOM	IGN	OK	1.18395	8.01606	2.75928	0.00305	0.00666406	yes	Coding	1.29893	1.06898	8.47198	7.56015
#N/A	#N/A	#N/A	#N/A	T19C3.6	chrIII:628171-630984	WBGene00020564	SOM	IGN	OK	0.388958	2.6121	2.74752	0.02715	0.0491868	yes	Coding	0.569359	0.208556	1.8277	3.3965
#N/A	#N/A	#N/A	#N/A	K08F8.5	chrII:8767144-8769252	WBGene00010682	SOM	IGN	OK	0.57732	3.8593	2.7409	0.0004	0.000997592	yes	Coding	0.454562	0.700077	5.76435	1.95425
#N/A	#N/A	#N/A	#N/A	F25H5.7	chrI:9155554-9157404	WBGene00009129	SOM	IGN	OK	0.652098	4.32833	2.73065	0.00015	0.000393467	yes	Coding	0.451841	0.852356	5.64713	3.00953
#N/A	#N/A	#N/A	#N/A	C43E11.5	chrI:4237034-4238560	WBGene00016605	SOM	IGN	OK	0.662139	4.39242	2.72981	0.00025	0.000638083	yes	Coding	0.536839	0.787439	4.73958	4.04526
#N/A	#N/A	#N/A	#N/A	fbxb-7	chrV:17377417-17379152	WBGene00012492	SOM	IGN	OK	3.82158	25.2082	2.72165	5e-05	0.0001367	yes	Coding	4.45345	3.18972	21.5291	28.8874
#N/A	#N/A	#N/A	#N/A	T15B7.14	chrV:6832272-6835325	WBGene00020526	SOM	IGN	OK	0.295552	1.94276	2.71663	0.00045	0.0011165	yes	Coding	0.330937	0.260167	2.73213	1.1534
#N/A	#N/A	#N/A	#N/A	C17E4.2	chrI:9412306-9413031	WBGene00007642	SOM	IGN	OK	0.34312	2.25209	2.71448	0.0261	0.0474685	yes	Coding	0.326903	0.359337	1.70532	2.79887
#N/A	#N/A	#N/A	#N/A	Y43F8B.3	chrV:19503081-19519696	WBGene00012814	SOM	IGN	OK	0.291473	1.91273	2.7142	5e-05	0.0001367	yes	Coding	0.332957	0.249989	2.65463	1.17083
#N/A	#N/A	#N/A	#N/A	C29A12.6	chrV:10847172-10852429	WBGene00007800	SOM	IGN	OK	0.153135	1.00488	2.71415	0.00615	0.0127286	yes	Coding	0.0956727	0.210598	1.26706	0.742703
#N/A	#N/A	#N/A	#N/A	ztf-11	chrI:9904386-9910518	WBGene00009939	SOM	IGN	OK	0.908584	5.95658	2.71279	5e-05	0.0001367	yes	Coding	1.01491	0.802253	4.05388	7.85927
#N/A	#N/A	#N/A	#N/A	acdh-2	chrII:5545014-5547472	WBGene00015894	SOM	IGN	OK	24.6706	161.217	2.70814	5e-05	0.0001367	yes	Coding	31.6461	17.6952	155.987	166.448
#N/A	#N/A	#N/A	#N/A	F55B11.7	chrIV:14419683-14421916	WBGene00045060	SOM	IGN	OK	0.628176	4.09974	2.70629	0.001	0.00236323	yes	Coding	0.64019	0.616162	4.79547	3.40401
#N/A	#N/A	#N/A	#N/A	btb-4	chrII:2032748-2033142	WBGene00019142	SOM	IGN	OK	3.26844	21.2893	2.70346	0.0007	0.00169089	yes	Coding	4.22439	2.31248	25.3579	17.2207
#N/A	#N/A	#N/A	#N/A	T28C6.3	chrIV:8820342-8821151	WBGene00012119	SOM	IGN	OK	0.487119	3.16114	2.6981	0.01835	0.0346762	yes	Coding	0.764275	0.209963	2.76007	3.5622
#N/A	#N/A	#N/A	#N/A	C49F5.3	chrX:11982722-11983831	WBGene00008207	SOM	IGN	OK	2.25051	14.568	2.69448	5e-05	0.0001367	yes	Coding	1.7844	2.71661	13.2194	15.9166
#N/A	#N/A	#N/A	#N/A	F44F4.10	chrII:10915874-10917157	WBGene00009705	SOM	IGN	OK	0.576607	3.72061	2.68988	0.0032	0.00697039	yes	Coding	0.744084	0.409131	4.67797	2.76326
#N/A	#N/A	#N/A	#N/A	M02G9.2	chrII:10321431-10324633	WBGene00010831	SOM	IGN	OK	0.20838	1.34195	2.68704	0.01835	0.0346762	yes	Coding	0.326857	0.0899019	1.83638	0.847514
#N/A	#N/A	#N/A	#N/A	Y47G6A.29	chrI:3233392-3600680	WBGene00021652	SOM	IGN	OK	18.7001	120.341	2.68602	0.00075	0.00180368	yes	Coding	21.0614	16.3387	101.677	139.006
#N/A	#N/A	#N/A	#N/A	gpa-1	chrV:11174548-11177541	WBGene00001663	SOM	IGN	OK	1.59916	10.2787	2.68427	5e-05	0.0001367	yes	Coding	1.66866	1.52966	9.85666	10.7008
#N/A	#N/A	#N/A	#N/A	K07H8.5	chrIV:8271056-8272459	WBGene00019506	SOM	IGN	OK	0.76682	4.79722	2.64524	0.00015	0.000393467	yes	Coding	0.730331	0.80331	7.11767	2.47677
#N/A	#N/A	#N/A	#N/A	C25A8.2	chrIV:7010184-7010733	WBGene00016083	SOM	IGN	OK	1.8881	11.7014	2.63168	0.0007	0.00169089	yes	Coding	1.1818	2.59439	15.6444	7.75842
#N/A	#N/A	#N/A	#N/A	C53B4.2	chrIV:8966118-8967819	WBGene00008272	SOM	IGN	OK	0.455765	2.81062	2.62453	0.0006	0.00146185	yes	Coding	0.612155	0.299374	3.65768	1.96357
#N/A	#N/A	#N/A	#N/A	C06C3.8	chrII:9386528-9390841	WBGene00007378	SOM	IGN	OK	0.633175	3.89841	2.62221	0.00045	0.0011165	yes	Coding	0.821359	0.44499	4.61139	3.18544
#N/A	#N/A	#N/A	#N/A	ZK250.13	chrII:1937139-1939749	WBGene00235352	SOM	IGN	OK	4.57748	28.0811	2.61698	5e-05	0.0001367	yes	Coding	4.53924	4.61572	26.6124	29.5498
#N/A	#N/A	#N/A	#N/A	lron-2	chrV:9284477-9287532	WBGene00022789	SOM	IGN	OK	0.535279	3.28204	2.61623	0.00015	0.000393467	yes	Coding	0.594627	0.475931	4.16525	2.39883
#N/A	#N/A	#N/A	#N/A	T27A8.2	chrX:16057758-16058862	WBGene00012074	SOM	IGN	OK	2.39239	14.5623	2.60571	0.00055	0.00134846	yes	Coding	0.952438	3.83235	11.7153	17.4092
#N/A	#N/A	#N/A	#N/A	col-99	chrIV:138759-147919	WBGene00000674	SOM	IGN	OK	0.136642	0.831353	2.60506	0.0038	0.00818904	yes	Coding	0.223999	0.0492859	0.882753	0.779952
#N/A	#N/A	#N/A	#N/A	ZK666.8	chrII:10491658-10493025	WBGene00014048	SOM	IGN	OK	0.221037	1.33623	2.59581	0.01755	0.0332681	yes	Coding	0.166804	0.275271	1.80736	0.865105
#N/A	#N/A	#N/A	#N/A	F08A8.5	chrI:12955404-12957891	WBGene00008568	SOM	IGN	OK	0.367325	2.20179	2.58355	0.00255	0.00563784	yes	Coding	0.170825	0.563824	2.00992	2.39366
#N/A	#N/A	#N/A	#N/A	Y9C9A.13	chrIV:4966088-4969511	WBGene00021180	SOM	IGN	OK	0.140066	0.838866	2.58233	0.01325	0.0258908	yes	Coding	0.133355	0.146777	0.856293	0.82144
#N/A	#N/A	#N/A	#N/A	nas-14	chrIV:13170559-13173670	WBGene00003533	SOM	IGN	OK	0.263343	1.57437	2.57976	0.0043	0.0091819	yes	Coding	0.250751	0.275934	1.71071	1.43803
#N/A	#N/A	#N/A	#N/A	B0252.5	chrII:6917006-6918878	WBGene00015089	SOM	IGN	OK	1.89052	11.1088	2.55485	5e-05	0.0001367	yes	Coding	2.15751	1.62353	14.1261	8.09142
#N/A	#N/A	#N/A	#N/A	F41H10.1	chrIV:5382953-5383837	WBGene00018314	SOM	IGN	OK	16.7225	97.9434	2.55016	5e-05	0.0001367	yes	Coding	15.8357	17.6093	110.141	85.7455
#N/A	#N/A	#N/A	#N/A	Y43C5B.3	chrIV:10353228-10355040	WBGene00012786	SOM	IGN	OK	2.25018	13.091	2.54047	5e-05	0.0001367	yes	Coding	2.34801	2.15235	15.1546	11.0274
#N/A	#N/A	#N/A	#N/A	M7.7	chrIV:11086169-11092527	WBGene00010883	SOM	IGN	OK	1.07367	6.2443	2.53998	0.0073	0.0149182	yes	Coding	1.06917	1.07818	7.86611	4.62249
#N/A	#N/A	#N/A	#N/A	Y15E3A.3	chrX:15322179-15325740	WBGene00012442	SOM	IGN	OK	0.460597	2.65424	2.52672	0.00065	0.00157546	yes	Coding	0.639645	0.281549	2.51564	2.79285
#N/A	#N/A	#N/A	#N/A	Y71G12B.3	chrI:1812956-1813539	WBGene00022143	SOM	IGN	OK	1.69909	9.76697	2.52315	0.0023	0.00513226	yes	Coding	1.28427	2.11391	11.3323	8.20162
#N/A	#N/A	#N/A	#N/A	Y18D10A.4	chrI:12815893-12816418	WBGene00012477	SOM	IGN	OK	1.1061	6.21458	2.49018	0.0069	0.0141591	yes	Coding	1.33362	0.878574	3.63825	8.79091
#N/A	#N/A	#N/A	#N/A	fbxc-29	chrII:916086-917415	WBGene00019923	SOM	IGN	OK	0.246909	1.3668	2.46875	0.01325	0.0258908	yes	Coding	0.31857	0.175249	1.02276	1.71084
#N/A	#N/A	#N/A	#N/A	H04M03.3	chrIV:5891582-5893201	WBGene00019153	SOM	IGN	OK	4.92528	27.1908	2.46484	5e-05	0.0001367	yes	Coding	6.64088	3.20968	25.277	29.1047
#N/A	#N/A	#N/A	#N/A	C04F12.12	chrI:9694612-9695026	WBGene00077685	SOM	IGN	OK	0.846969	4.6727	2.46387	0.02345	0.0431768	yes	Coding	1.32931	0.36463	5.5979	3.7475
#N/A	#N/A	#N/A	#N/A	M05D6.3	chrII:8475802-8477872	WBGene00010876	SOM	IGN	OK	0.471259	2.59302	2.46004	0.0018	0.00408905	yes	Coding	0.491707	0.450812	3.48608	1.69997
#N/A	#N/A	#N/A	#N/A	K09F6.10	chrII:2287337-2288537	WBGene00019593	SOM	IGN	OK	7.40194	40.6271	2.45647	5e-05	0.0001367	yes	Coding	7.94386	6.86002	31.9477	49.3065
#N/A	#N/A	2.02019	#N/A	C26B2.8	chrIV:8014279-8015624	WBGene00016130	SOM	IGN	OK	1.22764	6.70389	2.44911	5e-05	0.0001367	yes	Coding	1.16924	1.28605	8.36052	5.04726
#N/A	#N/A	#N/A	#N/A	ZK512.1	chrIII:9115061-9117110	WBGene00013982	SOM	IGN	OK	0.691776	3.77314	2.44739	0.00355	0.00768165	yes	Coding	1.05285	0.330706	3.74203	3.80425
#N/A	#N/A	#N/A	#N/A	C06A6.7	chrIV:7837360-7838481	WBGene00015511	SOM	IGN	OK	0.633219	3.45286	2.44702	0.0013	0.00301515	yes	Coding	0.29452	0.971917	4.64885	2.25687
#N/A	#N/A	#N/A	#N/A	grd-6	chrV:9221893-9224257	WBGene00001695	SOM	IGN	OK	0.145013	0.789834	2.44537	0.02115	0.0393807	yes	Coding	0.167289	0.122736	1.20845	0.37122
#N/A	#N/A	#N/A	#N/A	pho-12	chrII:5058925-5060704	WBGene00016152	SOM	IGN	OK	0.708888	3.8523	2.44209	0.00015	0.000393467	yes	Coding	0.716781	0.700995	5.04985	2.65475
#N/A	#N/A	#N/A	#N/A	K09F6.5	chrII:2272066-2273389	WBGene00019588	SOM	IGN	OK	1.37433	7.4662	2.44165	5e-05	0.0001367	yes	Coding	1.18462	1.56403	3.99335	10.9391
#N/A	#N/A	#N/A	#N/A	K09F6.9	chrII:2280874-2282704	WBGene00019592	SOM	IGN	OK	4.86617	26.3542	2.43717	5e-05	0.0001367	yes	Coding	5.431	4.30135	17.8031	34.9052
#N/A	#N/A	#N/A	#N/A	F29D10.1	chrI:8840626-8841121	WBGene00009250	SOM	IGN	OK	1.10238	5.95773	2.43414	0.0087	0.0175642	yes	Coding	0.588858	1.6159	6.6141	5.30136
#N/A	#N/A	4.88111	#N/A	F59A3.13	chrI:5516104-5517340	WBGene00194697	SOM	IGN	OK	0.522404	2.80878	2.4267	0.02525	0.0461225	yes	Coding	0.819663	0.225145	3.78226	1.83529
#N/A	#N/A	#N/A	#N/A	C17E4.1	chrI:9408348-9410087	WBGene00007641	SOM	IGN	OK	0.403649	2.13837	2.40534	0.00325	0.00707084	yes	Coding	0.640499	0.166798	2.71671	1.56003
#N/A	#N/A	#N/A	#N/A	K09F6.6	chrII:2274922-2279151	WBGene00019589	SOM	IGN	OK	1.32844	6.99452	2.39649	5e-05	0.0001367	yes	Coding	1.35746	1.29942	4.87939	9.10966
#N/A	#N/A	#N/A	#N/A	fut-2	chrV:6573965-6575780	WBGene00001506	SOM	IGN	OK	0.349936	1.8266	2.384	0.0095	0.0190151	yes	Coding	0.186625	0.513247	2.54637	1.10684
#N/A	#N/A	#N/A	#N/A	Y57G11C.52	chrIV:14853984-14854377	WBGene00044741	SOM	IGN	OK	2.00811	10.4167	2.37499	0.01265	0.0247984	yes	Coding	1.26014	2.75608	14.5995	6.23397
#N/A	#N/A	#N/A	#N/A	Y55F3C.9	chrIV:719815-727481	WBGene00044459	SOM	IGN	OK	1.59029	8.23188	2.37193	5e-05	0.0001367	yes	Coding	1.36269	1.81789	8.47526	7.9885
#N/A	#N/A	#N/A	#N/A	T25B9.5	chrIV:10752409-10754683	WBGene00012011	SOM	IGN	OK	0.268833	1.39118	2.37152	0.0045	0.00957523	yes	Coding	0.346844	0.190823	1.46993	1.31242
#N/A	#N/A	#N/A	#N/A	R07C3.13	chrII:926537-927866	WBGene00019929	SOM	IGN	OK	0.712514	3.67259	2.36581	0.0015	0.0034405	yes	Coding	0.798076	0.626952	5.39873	1.94644
#N/A	#N/A	#N/A	#N/A	K11H12.9	chrIV:649665-651792	WBGene00019665	SOM	IGN	OK	1.98173	10.1842	2.3615	5e-05	0.0001367	yes	Coding	1.85143	2.11203	9.65797	10.7104
#N/A	#N/A	#N/A	#N/A	F59A6.2	chrII:5014752-5015276	WBGene00019084	SOM	IGN	OK	1.12818	5.76748	2.35395	0.02395	0.0440034	yes	Coding	0.853356	1.403	4.44547	7.08948
#N/A	#N/A	#N/A	#N/A	ser-7	chrX:2673692-2682174	WBGene00004780	SOM	IGN	OK	1.12363	5.73435	2.35147	5e-05	0.0001367	yes	Coding	0.947679	1.29958	4.88746	6.58124
#N/A	#N/A	#N/A	#N/A	ZK662.2	chrX:15696693-15697907	WBGene00014039	SOM	IGN	OK	1.21385	6.19161	2.35073	0.00055	0.00134846	yes	Coding	1.33069	1.09701	8.54357	3.83965
#N/A	#N/A	#N/A	#N/A	Y51A2D.8	chrV:18550024-18553819	WBGene00013076	SOM	IGN	OK	0.567186	2.89038	2.34936	0.00135	0.00312227	yes	Coding	0.761855	0.372518	1.76648	4.01428
#N/A	#N/A	#N/A	#N/A	nspd-7	chrIV:10268952-10269165	WBGene00012781	SOM	IGN	OK	15.9087	81.0002	2.34811	5e-05	0.0001367	yes	Coding	15.949	15.8684	99.4564	62.544
#N/A	#N/A	#N/A	#N/A	K02A11.2	chrI:9744964-9745959	WBGene00010487	SOM	IGN	OK	0.566082	2.87894	2.34645	0.01605	0.0306484	yes	Coding	0.928163	0.204001	3.12849	2.62939
#N/A	#N/A	#N/A	#N/A	ifta-1	chrX:5545651-5552661	WBGene00016935	SOM	IGN	OK	0.537617	2.73285	2.34576	5e-05	0.0001367	yes	Coding	0.71031	0.364923	2.54661	2.91909
#N/A	#N/A	#N/A	#N/A	ttn-1	chrV:6121559-6202516	WBGene00006436	SOM	IGN	OK	2.59718	13.1503	2.34008	5e-05	0.0001367	yes	Coding	2.65768	2.53667	12.137	14.1636
#N/A	#N/A	#N/A	#N/A	Y65B4BL.1	chrI:530990-532855	WBGene00022033	SOM	IGN	OK	0.66024	3.32853	2.33382	0.01915	0.0360381	yes	Coding	1.04653	0.273951	4.99385	1.66321
#N/A	#N/A	#N/A	#N/A	C16D6.1	chrX:12525316-12525652	WBGene00007634	SOM	IGN	OK	1.21284	6.10245	2.331	0.0253	0.0461881	yes	Coding	1.90419	0.52149	5.71944	6.48547
#N/A	#N/A	4.74395	#N/A	K10D3.4	chrI:7135087-7139670	WBGene00010738	SOM	IGN	OK	1.1459	5.69531	2.31329	5e-05	0.0001367	yes	Coding	1.03984	1.25196	7.69427	3.69635
#N/A	#N/A	#N/A	#N/A	B0496.6	chrIV:7419140-7419960	WBGene00015215	SOM	IGN	OK	0.501386	2.47759	2.30494	0.0204	0.0381753	yes	Coding	0	1.00277	2.8062	2.14898
#N/A	#N/A	#N/A	#N/A	B0273.1	chrIV:5494224-5495195	WBGene00015097	SOM	IGN	OK	2.76374	13.6297	2.30207	0.00155	0.00354722	yes	Coding	1.48827	4.03921	14.0044	13.2551
#N/A	#N/A	#N/A	#N/A	F33E2.5	chrI:12591175-12592338	WBGene00009361	SOM	IGN	OK	3.18201	15.6037	2.29388	5e-05	0.0001367	yes	Coding	2.72102	3.643	12.0586	19.1487
#N/A	#N/A	#N/A	#N/A	hil-3	chrX:8159146-8159828	WBGene00001854	SOM	IGN	OK	4.06776	19.9158	2.29161	5e-05	0.0001367	yes	Coding	4.35044	3.78508	16.7295	23.1021
#N/A	#N/A	#N/A	#N/A	ZK662.6	chrX:15718633-15720251	WBGene00045494	SOM	IGN	OK	0.730768	3.57311	2.28969	0.01245	0.0244385	yes	Coding	0.390045	1.07149	4.38226	2.76395
#N/A	#N/A	#N/A	#N/A	fbxb-88	chrII:4826516-4827783	WBGene00016359	SOM	IGN	OK	0.427302	2.07463	2.27953	0.0066	0.0135861	yes	Coding	0.454559	0.400044	1.38636	2.76291
#N/A	#N/A	#N/A	1.84529	K11D2.1	chrI:12504117-12504905	WBGene00010768	SOM	IGN	OK	1.33315	6.45632	2.27587	0.0007	0.00169089	yes	Coding	1.60664	1.05966	4.89979	8.01286
#N/A	#N/A	#N/A	#N/A	C08B6.4	chrV:10114855-10117386	WBGene00007425	SOM	IGN	OK	0.526163	2.50222	2.24963	0.0013	0.00301515	yes	Coding	0.501028	0.551298	3.33775	1.6667
#N/A	#N/A	#N/A	#N/A	K07F5.8	chrIV:9848517-9849555	WBGene00010636	SOM	IGN	OK	0.493578	2.33436	2.24168	0.01205	0.0237302	yes	Coding	0.853127	0.134028	3.13008	1.53864
#N/A	#N/A	#N/A	#N/A	T09F5.12	chrV:15165597-15166296	WBGene00014836	SOM	IGN	OK	4.73063	22.2933	2.2365	0.0003	0.000758483	yes	Coding	4.64761	4.81366	20.9585	23.628
#N/A	#N/A	#N/A	#N/A	clec-197	chrIV:17345560-17346643	WBGene00008202	SOM	IGN	OK	1.27889	6.0259	2.23629	0.001	0.00236323	yes	Coding	0.473913	2.08386	4.05698	7.99482
#N/A	#N/A	#N/A	#N/A	mes-1	chrX:11857432-11861826	WBGene00003219	SOM	IGN	OK	1.71897	8.03077	2.224	5e-05	0.0001367	yes	Coding	1.36095	2.07698	6.60388	9.45766
#N/A	#N/A	#N/A	#N/A	ZK1055.2	chrV:6590565-6593617	WBGene00022843	SOM	IGN	OK	0.296568	1.38437	2.22279	0.01215	0.0239127	yes	Coding	0.324978	0.268157	1.56499	1.20374
#N/A	#N/A	#N/A	#N/A	F44F4.3	chrII:10884668-10885818	WBGene00009702	SOM	IGN	OK	1.36735	6.37427	2.22088	0.00045	0.0011165	yes	Coding	1.71768	1.01702	7.74116	5.00738
#N/A	#N/A	#N/A	#N/A	skr-21	chrX:13226064-13226595	WBGene00004827	SOM	IGN	OK	3.69186	17.1543	2.21615	5e-05	0.0001367	yes	Coding	3.87678	3.50693	18.117	16.1916
#N/A	#N/A	#N/A	#N/A	C39D10.7	chrX:7907973-7913882	WBGene00016534	SOM	IGN	OK	159.391	737.32	2.20972	5e-05	0.0001367	yes	Coding	164.646	154.137	522.37	952.27
#N/A	#N/A	#N/A	#N/A	btb-12	chrII:1655222-1656154	WBGene00022555	SOM	IGN	OK	0.649214	2.9661	2.1918	0.00685	0.0140636	yes	Coding	0.405872	0.892556	2.71451	3.21768
#N/A	#N/A	3.58141	#N/A	F12F6.2	chrIV:11583472-11583766	WBGene00008721	SOM	IGN	OK	12.8302	58.3881	2.18614	5e-05	0.0001367	yes	Coding	14.1895	11.4708	56.7006	60.0757
#N/A	#N/A	#N/A	#N/A	K05C4.9	chrI:14726866-14730708	WBGene00010585	SOM	IGN	OK	0.904795	4.11444	2.18503	5e-05	0.0001367	yes	Coding	0.883476	0.926114	3.0053	5.22359
#N/A	#N/A	#N/A	#N/A	C50B6.9	chrV:13336360-13337894	WBGene00008222	SOM	IGN	OK	0.864603	3.92774	2.18359	0.0038	0.00818904	yes	Coding	0.90244	0.826765	3.3799	4.47559
#N/A	#N/A	#N/A	#N/A	Y48G1BM.6	chrI:231691-238252	WBGene00021671	SOM	IGN	OK	1.74911	7.77212	2.15168	5e-05	0.0001367	yes	Coding	1.87376	1.62447	6.67395	8.8703
#N/A	#N/A	#N/A	#N/A	M05B5.3	chrI:7186624-7188157	WBGene00010871	SOM	IGN	OK	1.02311	4.54025	2.14981	0.0001	0.000266846	yes	Coding	0.805501	1.24071	5.55996	3.52053
#N/A	#N/A	#N/A	#N/A	F13H10.9	chrIV:11002097-11003780	WBGene00045056	SOM	IGN	OK	1.0523	4.64199	2.1412	0.006	0.0124386	yes	Coding	1.00278	1.10182	4.34561	4.93837
#N/A	#N/A	#N/A	#N/A	T10E10.4	chrX:6314596-6322877	WBGene00020421	SOM	IGN	OK	0.19338	0.845148	2.12777	0.0035	0.00758048	yes	Coding	0.216515	0.170244	1.14203	0.54827
#N/A	#N/A	#N/A	#N/A	bus-8	chrX:5493727-5495515	WBGene00044623	SOM	IGN	OK	0.348874	1.51629	2.11977	0.00745	0.0151981	yes	Coding	0.293743	0.404006	1.94505	1.08753
#N/A	#N/A	#N/A	#N/A	chil-27	chrII:9477809-9479475	WBGene00011848	SOM	IGN	OK	0.453997	1.97152	2.11856	0.00475	0.0100601	yes	Coding	0.557497	0.350498	1.40629	2.53676
#N/A	#N/A	#N/A	2.00437	F42G4.6	chrII:13079345-13080626	WBGene00009643	SOM	IGN	OK	0.909173	3.93327	2.1131	0.0018	0.00408905	yes	Coding	0.996483	0.821862	4.99849	2.86804
#N/A	#N/A	#N/A	#N/A	abu-11	chrII:192591-194534	WBGene00000034	SOM	IGN	OK	0.305019	1.31044	2.10309	0.0165	0.0314343	yes	Coding	0.247287	0.362751	1.52165	1.09924
#N/A	#N/A	#N/A	#N/A	hpo-2	chrI:13066955-13068999	WBGene00012500	SOM	IGN	OK	0.279889	1.19916	2.09909	0.0092	0.0185052	yes	Coding	0.174878	0.3849	0.888965	1.50935
#N/A	#N/A	#N/A	#N/A	F56D2.3	chrIII:5584645-5586744	WBGene00018965	SOM	IGN	OK	0.365221	1.55874	2.09354	0.01125	0.0222781	yes	Coding	0.471216	0.259225	1.95406	1.16342
#N/A	#N/A	#N/A	#N/A	nhr-25	chrX:13008822-13013144	WBGene00003623	SOM	IGN	OK	0.321616	1.36982	2.09057	0.0045	0.00957523	yes	Coding	0.217481	0.425751	0.932085	1.80755
#N/A	#N/A	#N/A	#N/A	ZC101.1	chrII:14675187-14684221	WBGene00013851	SOM	IGN	OK	1.62285	6.90738	2.08961	5e-05	0.0001367	yes	Coding	1.82285	1.42284	7.76781	6.04696
#N/A	#N/A	#N/A	#N/A	F48E3.9	chrX:7481425-7484993	WBGene00018608	SOM	IGN	OK	0.341456	1.44876	2.08504	0.0027	0.00594058	yes	Coding	0.404603	0.27831	1.17722	1.7203
#N/A	#N/A	#N/A	#N/A	K09F6.7	chrII:2290921-2292132	WBGene00019590	SOM	IGN	OK	15.4579	65.3429	2.07968	5e-05	0.0001367	yes	Coding	13.1643	17.7515	52.0009	78.685
#N/A	#N/A	#N/A	#N/A	ZK688.12	chrIII:7912711-7913494	WBGene00044763	SOM	IGN	OK	1.44816	6.09654	2.07377	0.00375	0.00808875	yes	Coding	1.86958	1.02675	7.12622	5.06686
#N/A	#N/A	#N/A	2.13163	R193.2	chrX:1133103-1148474	WBGene00020128	SOM	IGN	OK	14.1216	58.8534	2.05922	5e-05	0.0001367	yes	Coding	15.5063	12.7368	58.3947	59.312
#N/A	#N/A	#N/A	#N/A	T05F1.8	chrI:9642482-9643756	WBGene00011493	SOM	IGN	OK	1.845	7.68877	2.05913	5e-05	0.0001367	yes	Coding	1.40951	2.28048	9.05035	6.32718
#N/A	#N/A	#N/A	#N/A	M7.9	chrIV:11100679-11101457	WBGene00010885	SOM	IGN	OK	0.897611	3.73938	2.05864	0.01755	0.0332681	yes	Coding	0.479268	1.31595	1.92294	5.55583
#N/A	#N/A	#N/A	#N/A	C23H3.9	chrII:71938-77295	WBGene00016022	SOM	IGN	OK	1.22937	5.08761	2.04907	5e-05	0.0001367	yes	Coding	1.48515	0.973591	4.9913	5.18392
#N/A	#N/A	#N/A	#N/A	cof-2	chrI:6250572-6252802	WBGene00000583	SOM	IGN	OK	3.72352	15.3695	2.04533	5e-05	0.0001367	yes	Coding	4.36462	3.08241	14.5878	16.1512
#N/A	#N/A	#N/A	#N/A	Y57G11C.18	chrIV:14837803-14853572	WBGene00013313	SOM	IGN	OK	0.615358	2.51841	2.03301	0.02215	0.0410651	yes	Coding	0.633279	0.597437	1.96057	3.07625
#N/A	#N/A	#N/A	#N/A	F31D4.5	chrV:20854111-20858545	WBGene00009292	SOM	IGN	OK	0.585861	2.39578	2.03186	0.0005	0.00123345	yes	Coding	0.705378	0.466344	2.86688	1.92468
#N/A	#N/A	#N/A	#N/A	cutl-18	chrV:11313438-11316862	WBGene00009830	SOM	IGN	OK	1.04587	4.26604	2.0282	5e-05	0.0001367	yes	Coding	1.09461	0.997127	5.2412	3.29089
#N/A	#N/A	#N/A	#N/A	pes-5	chrII:11827979-11829957	WBGene00003979	SOM	IGN	OK	1.95531	7.94596	2.02283	5e-05	0.0001367	yes	Coding	1.51225	2.39836	5.88518	10.0067
#N/A	#N/A	4.55799	#N/A	tpk-1	chrIII:8912070-8913358	WBGene00014027	SOM	IGN	OK	6.23031	24.7934	1.99258	5e-05	0.0001367	yes	Coding	5.78749	6.67314	26.8689	22.7178
#N/A	#N/A	#N/A	#N/A	skpo-1	chrII:8400358-8404793	WBGene00009897	SOM	IGN	OK	155.962	620.402	1.99201	5e-05	0.0001367	yes	Coding	151.906	160.018	451.955	788.849
#N/A	#N/A	#N/A	#N/A	K01D12.9	chrV:12404127-12404611	WBGene00010468	SOM	IGN	OK	2.30889	9.09233	1.97745	0.0126	0.0247122	yes	Coding	2.46123	2.15655	12.2197	5.96496
#N/A	#N/A	#N/A	#N/A	E01G4.5	chrII:13472465-13473853	WBGene00008447	SOM	IGN	OK	3.85075	15.0849	1.9699	5e-05	0.0001367	yes	Coding	3.31129	4.39022	13.561	16.6089
#N/A	#N/A	3.37923	#N/A	C48B4.8	chrIII:9559890-9561151	WBGene00008171	SOM	IGN	OK	13.3273	52.0064	1.9643	5e-05	0.0001367	yes	Coding	14.1392	12.5155	52.0067	52.0062
#N/A	#N/A	#N/A	#N/A	nspd-10	chrI:10876201-10879565	WBGene00020860	SOM	IGN	OK	9.3676	36.4859	1.96159	0.00935	0.0187516	yes	Coding	7.12265	11.6126	30.0093	42.9625
#N/A	#N/A	#N/A	#N/A	C40C9.3	chrX:13647547-13648264	WBGene00008036	SOM	IGN	OK	2.2315	8.65056	1.95478	0.00055	0.00134846	yes	Coding	2.41852	2.04448	9.25676	8.04435
#N/A	#N/A	#N/A	#N/A	F48G7.5	chrV:622270-622909	WBGene00018616	SOM	IGN	OK	1.75248	6.76409	1.9485	0.0052	0.0108989	yes	Coding	1.00983	2.49513	7.29276	6.23541
#N/A	#N/A	2.946	6.26763	W01A8.2	chrI:7055611-7056319	WBGene00012164	SOM	IGN	OK	13.5066	52.1121	1.94795	5e-05	0.0001367	yes	Coding	15.0484	11.9648	54.9028	49.3214
#N/A	#N/A	#N/A	#N/A	F59E12.15	chrII:5626414-5629426	WBGene00235269	SOM	IGN	OK	6.80369	26.1804	1.9441	0.0031	0.00676337	yes	Coding	7.32546	6.28193	24.5748	27.786
#N/A	#N/A	#N/A	#N/A	F35D2.3	chrII:7570558-7571990	WBGene00018041	SOM	IGN	OK	0.734417	2.82076	1.94141	0.00825	0.0167052	yes	Coding	0.554429	0.914405	2.44733	3.19419
#N/A	#N/A	#N/A	#N/A	F48G7.4	chrV:619460-621504	WBGene00018615	SOM	IGN	OK	2.92977	11.2427	1.94013	5e-05	0.0001367	yes	Coding	2.25374	3.60581	10.9353	11.5502
#N/A	#N/A	#N/A	#N/A	F52D2.6	chrX:1976156-1976559	WBGene00018688	SOM	IGN	OK	2.35782	8.949	1.92427	0.0053	0.01109	yes	Coding	2.43036	2.28528	6.40465	11.4933
#N/A	#N/A	#N/A	#N/A	lgc-23	chrX:12065235-12067316	WBGene00007594	SOM	IGN	OK	0.825681	3.12535	1.92036	0.0017	0.00387101	yes	Coding	1.20825	0.443111	2.13347	4.11723
#N/A	#N/A	#N/A	#N/A	F59F5.7	chrX:10559565-10566463	WBGene00010345	SOM	IGN	OK	0.256484	0.95841	1.90178	0.00405	0.00869459	yes	Coding	0.207874	0.305094	1.25138	0.665446
#N/A	#N/A	#N/A	#N/A	clec-137	chrII:4617215-4618087	WBGene00018048	SOM	IGN	OK	0.710585	2.6482	1.89793	0.01715	0.0325778	yes	Coding	0.917078	0.504092	2.45337	2.84304
#N/A	#N/A	#N/A	#N/A	C30H6.5	chrIV:17371731-17375370	WBGene00007823	SOM	IGN	OK	0.462616	1.71557	1.8908	0.00245	0.0054329	yes	Coding	0.532319	0.392912	2.28623	1.14491
#N/A	#N/A	#N/A	#N/A	K11G9.3	chrV:6669805-6671981	WBGene00019654	SOM	IGN	OK	1.91264	7.06781	1.88569	5e-05	0.0001367	yes	Coding	2.508	1.31729	4.43775	9.69786
#N/A	#N/A	#N/A	#N/A	W04C9.6	chrI:484128-487993	WBGene00021028	SOM	IGN	OK	0.448162	1.65479	1.88455	0.00705	0.0144452	yes	Coding	0.208397	0.687927	1.56113	1.74844
#N/A	#N/A	#N/A	#N/A	lgc-24	chrX:12068481-12070483	WBGene00045385	SOM	IGN	OK	0.692185	2.54854	1.88044	0.00355	0.00768165	yes	Coding	0.922866	0.461505	2.42412	2.67296
#N/A	#N/A	#N/A	#N/A	ZC123.1	chrI:838104-841659	WBGene00022517	SOM	IGN	OK	0.917638	3.36936	1.87648	5e-05	0.0001367	yes	Coding	0.917355	0.917922	4.15011	2.58862
#N/A	#N/A	#N/A	#N/A	ssp-10	chrIV:9850681-9851011	WBGene00006039	SOM	IGN	OK	18.8814	69.3168	1.87624	5e-05	0.0001367	yes	Coding	16.7363	21.0264	67.7996	70.834
#N/A	#N/A	#N/A	#N/A	syg-2	chrX:14654920-14662506	WBGene00007750	SOM	IGN	OK	1.15392	4.22983	1.87406	5e-05	0.0001367	yes	Coding	1.43905	0.868783	3.7819	4.67776
#N/A	#N/A	#N/A	#N/A	ssq-1	chrIV:9852568-9853538	WBGene00006050	SOM	IGN	OK	4.46649	16.3189	1.86933	5e-05	0.0001367	yes	Coding	4.75209	4.1809	16.4954	16.1424
#N/A	#N/A	#N/A	#N/A	K09F6.4	chrII:2262201-2265440	WBGene00019587	SOM	IGN	OK	1.50787	5.46782	1.85846	5e-05	0.0001367	yes	Coding	2.06067	0.955063	4.84591	6.08973
#N/A	#N/A	#N/A	#N/A	R07B7.4	chrV:12066111-12067938	WBGene00011088	SOM	IGN	OK	1.31307	4.75896	1.8577	5e-05	0.0001367	yes	Coding	1.20041	1.42574	5.78937	3.72855
#N/A	#N/A	#N/A	#N/A	dpy-10	chrII:6710329-6711832	WBGene00001072	SOM	IGN	OK	1.54597	5.56071	1.84676	0.00025	0.000638083	yes	Coding	1.99296	1.09897	5.74566	5.37576
#N/A	#N/A	#N/A	#N/A	ZC21.3	chrIII:8525044-8528481	WBGene00022505	SOM	IGN	OK	1.1352	4.03829	1.8308	0.00045	0.0011165	yes	Coding	1.43419	0.836216	4.18527	3.89131
#N/A	#N/A	#N/A	#N/A	C25F6.7	chrX:5445130-5447557	WBGene00016106	SOM	IGN	OK	2.87452	10.2234	1.83047	5e-05	0.0001367	yes	Coding	2.44662	3.30243	14.1803	6.26643
#N/A	#N/A	#N/A	#N/A	C36E6.8	chrX:17438678-17439595	WBGene00044683	SOM	IGN	OK	7.33958	26.1018	1.83038	0.0002	0.00051659	yes	Coding	10.3251	4.35409	31.8368	20.3669
#N/A	#N/A	#N/A	#N/A	F52G3.3	chrX:16944803-16947953	WBGene00018711	SOM	IGN	OK	0.275317	0.978884	1.83004	0.00505	0.0106212	yes	Coding	0.262115	0.288518	0.961766	0.996002
#N/A	#N/A	#N/A	#N/A	col-45	chrI:115738-117401	WBGene00000622	SOM	IGN	OK	0.724464	2.56914	1.8263	0.0108	0.0214258	yes	Coding	0.694315	0.754612	2.66616	2.47212
#N/A	#N/A	#N/A	#N/A	R07B1.9	chrX:9872851-9882148	WBGene00011081	SOM	IGN	OK	0.720782	2.54237	1.81854	0.019	0.035797	yes	Coding	0.748121	0.693442	2.84436	2.24038
#N/A	#N/A	#N/A	#N/A	F14H12.8	chrX:4363581-4364868	WBGene00017475	SOM	IGN	OK	1.7424	6.04024	1.79353	0.0026	0.00573289	yes	Coding	2.31202	1.17277	5.85191	6.22858
#N/A	#N/A	#N/A	#N/A	F39G3.2	chrV:4737830-4741123	WBGene00018207	SOM	IGN	OK	4.68791	16.1862	1.78775	5e-05	0.0001367	yes	Coding	4.42822	4.94761	15.5291	16.8433
#N/A	#N/A	4.27458	#N/A	twk-48	chrIII:9860779-9863162	WBGene00010784	SOM	IGN	OK	2.30617	7.95203	1.78582	5e-05	0.0001367	yes	Coding	2.47393	2.13841	7.58781	8.31625
#N/A	#N/A	#N/A	#N/A	F53B3.5	chrX:2873368-2879611	WBGene00018743	SOM	IGN	OK	3.01215	10.3124	1.77552	5e-05	0.0001367	yes	Coding	3.15369	2.87061	8.11707	12.5078
#N/A	#N/A	#N/A	#N/A	C03E10.3	chrV:11286987-11288208	WBGene00007281	SOM	IGN	OK	0.68679	2.34744	1.77315	0.00655	0.0134883	yes	Coding	0.601575	0.772004	2.09224	2.60264
#N/A	#N/A	#N/A	#N/A	Y46E12BR.1	chrII:15196137-15197554	WBGene00021598	SOM	IGN	OK	1.33862	4.53433	1.76014	0.0093	0.018665	yes	Coding	1.27571	1.40153	2.55938	6.50928
#N/A	#N/A	4.76558	#N/A	D2013.3	chrII:9317628-9319413	WBGene00008403	SOM	IGN	OK	1.57897	5.34309	1.75869	0.00025	0.000638083	yes	Coding	1.74415	1.41378	5.37844	5.30775
#N/A	#N/A	5.37211	#N/A	bbs-4	chrIII:9609483-9612107	WBGene00043992	SOM	IGN	OK	0.758583	2.54333	1.74534	0.004	0.00859288	yes	Coding	0.985862	0.531303	2.62668	2.45997
#N/A	#N/A	#N/A	#N/A	ent-7	chrI:9246245-9249213	WBGene00009686	SOM	IGN	OK	25.2647	84.6453	1.7443	5e-05	0.0001367	yes	Coding	25.6573	24.8722	84.5855	84.7051
#N/A	#N/A	#N/A	#N/A	Y116A8C.3	chrIV:16916083-16917442	WBGene00013784	SOM	IGN	OK	12.1751	40.6819	1.74045	5e-05	0.0001367	yes	Coding	13.2683	11.082	33.5559	47.8078
#N/A	#N/A	#N/A	#N/A	K09E3.6	chrX:17113890-17115103	WBGene00019577	SOM	IGN	OK	1.16782	3.87921	1.73194	0.0016	0.00365756	yes	Coding	1.4342	0.901453	4.11101	3.64742
#N/A	#N/A	#N/A	#N/A	dmsr-3	chrII:13340695-13347814	WBGene00012993	SOM	IGN	OK	1.53154	5.08132	1.73022	0.0006	0.00146185	yes	Coding	2.00706	1.05602	4.34239	5.82025
#N/A	#N/A	#N/A	#N/A	clec-104	chrI:12859488-12861187	WBGene00012480	SOM	IGN	OK	0.785225	2.60362	1.72934	0.0161	0.0307331	yes	Coding	0.748053	0.822397	1.20072	4.00652
#N/A	#N/A	#N/A	#N/A	D1022.9	chrII:7488196-7489616	WBGene00044300	SOM	IGN	OK	1.82236	6.00946	1.72143	0.0001	0.000266846	yes	Coding	1.89462	1.7501	7.33733	4.6816
#N/A	#N/A	#N/A	#N/A	R02D5.7	chrV:14479268-14482180	WBGene00010980	SOM	IGN	OK	5.149	16.9766	1.72118	0.002	0.00451331	yes	Coding	4.13631	6.16168	21.0963	12.8568
#N/A	#N/A	#N/A	#N/A	R10E4.3	chrIII:4285833-4287445	WBGene00011200	SOM	IGN	OK	1.04487	3.43494	1.71697	0.0032	0.00697039	yes	Coding	1.22933	0.860404	4.21568	2.6542
#N/A	#N/A	#N/A	#N/A	H04D03.4	chrIII:10445707-10451015	WBGene00010365	SOM	IGN	OK	1.1004	3.59908	1.7096	0.00025	0.000638083	yes	Coding	1.46691	0.733886	3.35382	3.84434
#N/A	#N/A	#N/A	2.60886	Y71G12B.30	chrI:1818591-1823045	WBGene00044347	SOM	IGN	OK	2.12415	6.92754	1.70546	0.00115	0.00269051	yes	Coding	2.24119	2.0071	8.51513	5.33995
#N/A	#N/A	#N/A	#N/A	ttr-14	chrX:10787482-10789486	WBGene00011460	SOM	IGN	OK	67.7817	219.954	1.69823	5e-05	0.0001367	yes	Coding	72.9988	62.5647	265.321	174.587
#N/A	#N/A	4.68391	#N/A	mam-2	chrIV:9983268-9989429	WBGene00008150	SOM	IGN	OK	0.350577	1.13169	1.69067	0.0038	0.00818904	yes	Coding	0.313253	0.387901	1.54002	0.723358
#N/A	#N/A	#N/A	#N/A	B0284.3	chrIII:4379459-4381013	WBGene00007133	SOM	IGN	OK	5.06481	16.1082	1.66921	0.00015	0.000393467	yes	Coding	5.09458	5.03503	11.2419	20.9745
#N/A	#N/A	#N/A	#N/A	ncr-2	chrIII:8258273-8265617	WBGene00003562	SOM	IGN	OK	1.81795	5.75857	1.66339	0.00015	0.000393467	yes	Coding	1.82762	1.80829	6.03495	5.48219
#N/A	#N/A	#N/A	3.88509	ztf-16	chrX:4806663-4811495	WBGene00019960	SOM	IGN	OK	0.978252	3.09699	1.66259	0.00115	0.00269051	yes	Coding	0.931535	1.02497	3.75744	2.43655
#N/A	#N/A	#N/A	#N/A	str-180	chrV:6667382-6668824	WBGene00006224	SOM	IGN	OK	0.532893	1.68021	1.65672	0.0182	0.0344126	yes	Coding	0.44879	0.616997	2.43137	0.929048
#N/A	#N/A	#N/A	#N/A	F59B1.10	chrV:3644798-3647941	WBGene00019101	SOM	IGN	OK	0.597884	1.88442	1.65618	0.0078	0.0158588	yes	Coding	0.451162	0.744605	1.93126	1.83758
#N/A	#N/A	#N/A	#N/A	T13C2.2	chrII:6792226-6799199	WBGene00020478	SOM	IGN	OK	0.77417	2.438	1.65498	0.001	0.00236323	yes	Coding	0.95635	0.59199	2.97443	1.90157
#N/A	#N/A	#N/A	#N/A	C38D9.8	chrV:17551479-17552790	WBGene00008016	SOM	IGN	OK	0.750424	2.32715	1.63279	0.0103	0.020496	yes	Coding	0.968283	0.532564	0.777146	3.87715
#N/A	#N/A	#N/A	#N/A	egl-6	chrX:5931125-5934332	WBGene00001175	SOM	IGN	OK	3.67148	11.3442	1.62752	5e-05	0.0001367	yes	Coding	3.91736	3.4256	8.82947	13.859
#N/A	#N/A	#N/A	#N/A	F55B11.5	chrIV:14427667-14428404	WBGene00010087	SOM	IGN	OK	0.889042	2.7382	1.62291	0.0253	0.0461881	yes	Coding	0.749088	1.02899	2.40466	3.07175
#N/A	#N/A	#N/A	#N/A	ZK84.2	chrII:6014480-6015791	WBGene00022650	SOM	IGN	OK	4.58228	14.0669	1.61817	0.00025	0.000638083	yes	Coding	3.33841	5.82615	14.6564	13.4774
#N/A	#N/A	#N/A	#N/A	npr-11	chrX:1251992-1255610	WBGene00016110	SOM	IGN	OK	0.513014	1.5709	1.61452	0.0146	0.0282321	yes	Coding	0.403901	0.622127	1.16704	1.97477
#N/A	#N/A	#N/A	#N/A	C34E11.2	chrX:11805909-11814585	WBGene00007935	SOM	IGN	OK	0.345069	1.05583	1.61342	0.0046	0.00978165	yes	Coding	0.382046	0.308092	1.66842	0.44324
#N/A	#N/A	#N/A	#N/A	T04B2.7	chrIV:10054014-10055690	WBGene00011425	SOM	IGN	OK	1.29703	3.95468	1.60835	0.00145	0.00333282	yes	Coding	1.70539	0.888679	4.25035	3.65901
#N/A	#N/A	#N/A	#N/A	clec-92	chrI:11015478-11017490	WBGene00013125	SOM	IGN	OK	0.795541	2.41616	1.60271	0.0264	0.0479555	yes	Coding	0.846628	0.744454	2.31016	2.52216
#N/A	#N/A	#N/A	#N/A	pes-8	chrX:9251910-9255658	WBGene00003981	SOM	IGN	OK	7.7408	23.3341	1.59189	5e-05	0.0001367	yes	Coding	7.81039	7.6712	29.3754	17.2929
#N/A	#N/A	2.2817	#N/A	rnh-1.2	chrII:9839709-9841962	WBGene00014163	SOM	IGN	OK	4.141	12.2653	1.56653	5e-05	0.0001367	yes	Coding	3.7751	4.5069	12.5711	11.9594
#N/A	#N/A	#N/A	#N/A	T20F5.4	chrI:3912827-3915201	WBGene00020626	SOM	IGN	OK	0.618805	1.81144	1.54958	0.0214	0.0397918	yes	Coding	0.905575	0.332035	2.50347	1.11941
#N/A	#N/A	#N/A	#N/A	F13B12.3	chrIV:10439188-10443694	WBGene00008731	SOM	IGN	OK	1.20341	3.48674	1.53475	5e-05	0.0001367	yes	Coding	1.19037	1.21645	4.08998	2.88351
#N/A	#N/A	#N/A	#N/A	C18E9.7	chrII:8978854-8982616	WBGene00007687	SOM	IGN	OK	0.827622	2.39439	1.53261	0.00065	0.00157546	yes	Coding	0.880165	0.775079	3.30625	1.48253
#N/A	#N/A	#N/A	#N/A	phg-1	chrII:10137608-10138993	WBGene00004017	SOM	IGN	OK	1.27674	3.67856	1.52668	0.01265	0.0247984	yes	Coding	0.963987	1.58949	5.80238	1.55473
#N/A	#N/A	#N/A	#N/A	gad-2	chrX:7394127-7395722	WBGene00015666	SOM	IGN	OK	0.787392	2.26537	1.52459	0.00735	0.0150129	yes	Coding	0.984205	0.590579	2.01073	2.52
#N/A	#N/A	#N/A	#N/A	kin-14	chrI:7075941-7079437	WBGene00002198	SOM	IGN	OK	4.34586	12.3841	1.51078	5e-05	0.0001367	yes	Coding	3.16719	5.52453	14.0122	10.756
#N/A	#N/A	#N/A	#N/A	fbxc-28	chrII:923894-925155	WBGene00019922	SOM	IGN	OK	1.51478	4.29147	1.50236	0.00155	0.00354722	yes	Coding	1.17805	1.85151	2.97163	5.6113
#N/A	#N/A	#N/A	#N/A	Y37F4.1	chrI:10859540-10860762	WBGene00021382	SOM	IGN	OK	1.116	3.16108	1.50209	0.0145	0.0280553	yes	Coding	1.4882	0.743797	3.9089	2.41326
#N/A	#N/A	#N/A	#N/A	clec-223	chrV:11273129-11278050	WBGene00007282	SOM	IGN	OK	8.46013	23.8471	1.49506	5e-05	0.0001367	yes	Coding	7.88813	9.03214	17.6541	30.0402
#N/A	#N/A	#N/A	#N/A	C06E1.7	chrIII:8591309-8593012	WBGene00015522	SOM	IGN	OK	0.600713	1.6901	1.49236	0.02255	0.0417121	yes	Coding	0.903309	0.298118	2.17501	1.20519
#N/A	#N/A	2.13729	#N/A	acs-6	chrII:7062577-7064679	WBGene00022849	SOM	IGN	OK	3.53058	9.87823	1.48435	5e-05	0.0001367	yes	Coding	3.96798	3.09317	10.218	9.53845
#N/A	#N/A	#N/A	#N/A	Y47D7A.15	chrV:4431806-4433161	WBGene00021627	SOM	IGN	OK	6.56718	18.2637	1.47563	5e-05	0.0001367	yes	Coding	5.90554	7.22883	24.8845	11.643
#N/A	#N/A	#N/A	#N/A	Y73F4A.1	chrIV:9044067-9045279	WBGene00013514	SOM	IGN	OK	90.8598	252.55	1.47485	5e-05	0.0001367	yes	Coding	81.3541	100.365	220.121	284.978
#N/A	#N/A	#N/A	#N/A	fbxc-36	chrII:941174-943115	WBGene00019918	SOM	IGN	OK	1.66522	4.60642	1.46793	0.0036	0.00778058	yes	Coding	2.27638	1.05407	4.23091	4.98193
#N/A	#N/A	#N/A	#N/A	cutl-23	chrIII:5770139-5774538	WBGene00021343	SOM	IGN	OK	0.681091	1.87981	1.46467	0.0017	0.00387101	yes	Coding	0.728833	0.633348	2.37077	1.38886
#N/A	#N/A	#N/A	#N/A	tag-329	chrV:9534919-9536334	WBGene00008231	SOM	IGN	OK	0.548813	1.51005	1.46021	0.02415	0.0442764	yes	Coding	0.61464	0.482986	1.19805	1.82205
#N/A	#N/A	#N/A	#N/A	nep-15	chrX:8372171-8374421	WBGene00018227	SOM	IGN	OK	0.777891	2.1318	1.45443	0.02005	0.0375762	yes	Coding	0.922008	0.633774	2.96012	1.30348
#N/A	#N/A	#N/A	#N/A	col-157	chrV:11484035-11484980	WBGene00000730	SOM	IGN	OK	3.86877	10.5466	1.44683	5e-05	0.0001367	yes	Coding	3.20523	4.53231	11.5762	9.51697
#N/A	#N/A	#N/A	#N/A	ZK112.3	chrIII:7726106-7727793	WBGene00022659	SOM	IGN	OK	6.86567	18.6459	1.44138	0.00035	0.000878786	yes	Coding	6.54484	7.1865	18.2754	19.0164
#N/A	#N/A	#N/A	#N/A	sulp-3	chrX:8403674-8408229	WBGene00018283	SOM	IGN	OK	0.306058	0.821505	1.42446	0.01605	0.0306484	yes	Coding	0.271092	0.341024	0.870366	0.772645
#N/A	#N/A	#N/A	#N/A	mnp-1	chrIII:4356655-4364565	WBGene00007139	SOM	IGN	OK	1.75336	4.70382	1.42371	5e-05	0.0001367	yes	Coding	2.05537	1.45134	4.07765	5.32998
#N/A	#N/A	#N/A	#N/A	K02E7.11	chrII:1074769-1075512	WBGene00019315	SOM	IGN	OK	5.7769	15.4404	1.41834	0.0015	0.0034405	yes	Coding	6.38886	5.16495	12.6764	18.2044
#N/A	#N/A	#N/A	#N/A	Y38F1A.1	chrII:12952484-12954644	WBGene00012605	SOM	IGN	OK	4.32517	11.555	1.41768	0.00035	0.000878786	yes	Coding	3.77875	4.87158	12.6538	10.4561
#N/A	#N/A	#N/A	#N/A	F47E1.5	chrX:9082926-9084080	WBGene00044785	SOM	IGN	OK	4.16	11.1135	1.41766	0.01365	0.0265488	yes	Coding	5.71256	2.60745	11.0576	11.1694
#N/A	#N/A	#N/A	#N/A	F52G3.4	chrX:16948281-16952040	WBGene00018712	SOM	IGN	OK	0.351634	0.934284	1.40979	0.0074	0.0151074	yes	Coding	0.443113	0.260155	0.450511	1.41806
#N/A	#N/A	#N/A	#N/A	F11D5.7	chrX:3304418-3306822	WBGene00043980	SOM	IGN	OK	0.50042	1.32787	1.4079	0.0165	0.0314343	yes	Coding	0.602817	0.398024	1.45152	1.20423
#N/A	#N/A	#N/A	#N/A	F58D12.3	chrV:14058199-14064514	WBGene00010250	SOM	IGN	OK	0.304032	0.806356	1.4072	0.02005	0.0375762	yes	Coding	0.333092	0.274971	0.935741	0.676971
#N/A	#N/A	#N/A	#N/A	mom-1	chrX:6293090-6297957	WBGene00003394	SOM	IGN	OK	1.73292	4.58611	1.40406	0.0008	0.0019166	yes	Coding	1.2324	2.23345	4.07297	5.09924
#N/A	#N/A	#N/A	#N/A	Y105E8A.24	chrI:14567355-14580849	WBGene00013681	SOM	IGN	OK	22.8172	60.0311	1.39559	5e-05	0.0001367	yes	Coding	22.8347	22.7998	54.1075	65.9547
#N/A	#N/A	#N/A	#N/A	col-60	chrI:7105317-7106724	WBGene00000636	SOM	IGN	OK	11.6423	30.5269	1.3907	5e-05	0.0001367	yes	Coding	8.4824	14.8022	42.7535	18.3003
#N/A	#N/A	2.19506	#N/A	C33C12.9	chrII:2187220-2189462	WBGene00016341	SOM	IGN	OK	6.21369	16.289	1.39038	5e-05	0.0001367	yes	Coding	6.3582	6.06917	12.8912	19.6868
#N/A	#N/A	#N/A	#N/A	ZK856.5	chrV:10186117-10190092	WBGene00014106	SOM	IGN	OK	6.85031	17.8573	1.38227	5e-05	0.0001367	yes	Coding	7.43283	6.26778	16.2246	19.4899
#N/A	#N/A	#N/A	#N/A	exc-6	chrIII:1103213-1111832	WBGene00019030	SOM	IGN	OK	1.4087	3.66199	1.37827	0.00025	0.000638083	yes	Coding	1.32241	1.49498	3.44247	3.8815
#N/A	#N/A	#N/A	#N/A	osta-1	chrII:6663-9233	WBGene00015287	SOM	IGN	OK	0.800563	2.07433	1.37356	0.01625	0.0309978	yes	Coding	0.851606	0.74952	2.25558	1.89309
#N/A	#N/A	#N/A	#N/A	ifp-1	chrX:9676033-9680108	WBGene00002067	SOM	IGN	OK	3.17738	8.20985	1.36952	5e-05	0.0001367	yes	Coding	3.90485	2.44992	10.5623	5.8574
#N/A	#N/A	#N/A	#N/A	ZK1307.7	chrII:9636568-9639993	WBGene00014248	SOM	IGN	OK	0.463903	1.1975	1.36813	0.02705	0.0490274	yes	Coding	0.44174	0.486067	1.35917	1.03583
#N/A	#N/A	#N/A	#N/A	cup-4	chrIII:7866502-7868627	WBGene00000845	SOM	IGN	OK	38.7113	99.6619	1.36429	5e-05	0.0001367	yes	Coding	38.8843	38.5383	92.5559	106.768
#N/A	#N/A	#N/A	#N/A	degt-1	chrV:10540356-10545718	WBGene00009109	SOM	IGN	OK	0.401187	1.02642	1.35528	0.0108	0.0214258	yes	Coding	0.530079	0.272295	1.19131	0.861533
#N/A	#N/A	#N/A	#N/A	F23A7.4	chrX:16212533-16212740	WBGene00009069	SOM	IGN	OK	354.787	906.143	1.35279	5e-05	0.0001367	yes	Coding	351.695	357.878	891.539	920.748
#N/A	#N/A	#N/A	#N/A	frpr-15	chrV:12690495-12692347	WBGene00010735	SOM	IGN	OK	0.816382	2.07252	1.34407	0.0107	0.0212403	yes	Coding	0.816275	0.816489	1.72723	2.4178
#N/A	#N/A	#N/A	#N/A	Y53F4B.27	chrII:15145919-15151767	WBGene00013173	SOM	IGN	OK	0.498557	1.26488	1.34317	0.01725	0.0327412	yes	Coding	0.341453	0.655661	1.60844	0.921328
#N/A	#N/A	#N/A	#N/A	hum-7	chrI:585862-607574	WBGene00002040	SOM	IGN	OK	4.07678	10.3397	1.34269	5e-05	0.0001367	yes	Coding	4.44012	3.71344	8.72645	11.9529
#N/A	#N/A	#N/A	2.22708	rrf-2	chrI:12098706-12105968	WBGene00004509	SOM	IGN	OK	4.74056	11.9019	1.32806	5e-05	0.0001367	yes	Coding	4.81351	4.66761	11.0559	12.7479
#N/A	#N/A	#N/A	#N/A	npr-4	chrX:12537398-12551452	WBGene00007635	SOM	IGN	OK	1.25227	3.14363	1.32789	0.0031	0.00676337	yes	Coding	1.68191	0.822624	2.7008	3.58647
#N/A	#N/A	#N/A	#N/A	ketn-1	chrV:2782833-2807858	WBGene00004130	SOM	IGN	OK	15.7766	39.5647	1.32642	5e-05	0.0001367	yes	Coding	17.5289	14.0244	33.7848	45.3445
#N/A	#N/A	3.87023	#N/A	fbn-1	chrIII:7625320-7640491	WBGene00022816	SOM	IGN	OK	1.29364	3.24008	1.32459	5e-05	0.0001367	yes	Coding	1.26586	1.32143	2.46036	4.01979
#N/A	#N/A	#N/A	#N/A	C10A4.3	chrX:7407409-7408657	WBGene00015664	SOM	IGN	OK	1.52467	3.80079	1.31781	0.01975	0.0370777	yes	Coding	1.54241	1.50693	2.75078	4.85081
#N/A	#N/A	#N/A	#N/A	rhy-1	chrII:9161323-9163234	WBGene00012324	SOM	IGN	OK	3.10417	7.72593	1.3155	5e-05	0.0001367	yes	Coding	3.58115	2.62719	7.36232	8.08953
#N/A	#N/A	#N/A	#N/A	C34F6.1	chrX:11192766-11196769	WBGene00007938	SOM	IGN	OK	0.418081	1.01987	1.28653	0.00665	0.0136804	yes	Coding	0.42791	0.408252	1.53414	0.505595
#N/A	#N/A	#N/A	#N/A	C05C9.3	chrX:11142987-11152746	WBGene00007327	SOM	IGN	OK	2.38766	5.82373	1.28635	5e-05	0.0001367	yes	Coding	2.81885	1.95647	4.78748	6.85998
#N/A	#N/A	#N/A	#N/A	T19A5.3	chrV:8939916-8944000	WBGene00020554	SOM	IGN	OK	1.18801	2.86522	1.2701	0.00095	0.00225549	yes	Coding	1.19396	1.18206	4.2173	1.51314
#N/A	#N/A	#N/A	#N/A	C13C12.2	chrV:12523878-12525413	WBGene00007552	SOM	IGN	OK	0.72184	1.73513	1.26529	0.0252	0.0460569	yes	Coding	0.597925	0.845755	2.33095	1.1393
#N/A	#N/A	#N/A	#N/A	F15D4.5	chrII:13245359-13247574	WBGene00008862	SOM	IGN	OK	6.66028	15.9832	1.2629	5e-05	0.0001367	yes	Coding	7.08418	6.23638	15.7139	16.2524
#N/A	#N/A	#N/A	#N/A	lact-7	chrX:11759194-11764177	WBGene00008047	SOM	IGN	OK	0.50686	1.21105	1.2566	0.01025	0.020404	yes	Coding	0.560933	0.452787	1.62083	0.801271
#N/A	#N/A	#N/A	#N/A	fat-7	chrV:7151427-7153112	WBGene00001399	SOM	IGN	OK	9.86125	23.4458	1.24949	5e-05	0.0001367	yes	Coding	9.3917	10.3308	23.7242	23.1674
#N/A	#N/A	#N/A	#N/A	T28F4.3	chrI:7484171-7486036	WBGene00012138	SOM	IGN	OK	1.74956	4.14902	1.24578	0.00165	0.0037624	yes	Coding	1.93646	1.56265	5.33627	2.96176
#N/A	#N/A	#N/A	#N/A	F07F6.1	chrII:5437885-5440034	WBGene00017215	SOM	IGN	OK	2.3576	5.58373	1.24391	0.00115	0.00269051	yes	Coding	2.48139	2.23381	6.15589	5.01157
#N/A	#N/A	#N/A	#N/A	col-135	chrIV:15129726-15131754	WBGene00000708	SOM	IGN	OK	8.31312	19.6339	1.23988	5e-05	0.0001367	yes	Coding	9.90807	6.71817	18.3194	20.9483
#N/A	#N/A	#N/A	#N/A	T16G12.4	chrIII:10056980-10063151	WBGene00011805	SOM	IGN	OK	27.8271	65.7183	1.2398	5e-05	0.0001367	yes	Coding	28.6289	27.0253	62.8665	68.5701
#N/A	#N/A	#N/A	#N/A	lpr-3	chrX:11057305-11059478	WBGene00012261	SOM	IGN	OK	1.37289	3.21607	1.22808	0.00275	0.00604247	yes	Coding	1.42179	1.32399	4.65251	1.77963
#N/A	#N/A	#N/A	#N/A	math-18	chrII:2154016-2155056	WBGene00016544	SOM	IGN	OK	5.9803	13.9929	1.2264	0.00045	0.0011165	yes	Coding	5.62949	6.33112	10.7818	17.2039
#N/A	#N/A	#N/A	#N/A	T02G6.1	chrI:11797022-11797923	WBGene00011384	SOM	IGN	OK	10.3765	24.2551	1.22497	0.0004	0.000997592	yes	Coding	10.5516	10.2014	22.3546	26.1555
#N/A	#N/A	#N/A	#N/A	snf-9	chrIV:17312386-17315392	WBGene00004908	SOM	IGN	OK	4.35971	10.1305	1.2164	5e-05	0.0001367	yes	Coding	4.10596	4.61345	9.95553	10.3054
#N/A	#N/A	#N/A	#N/A	K09F6.13	chrII:2289801-2290248	WBGene00235164	SOM	IGN	OK	8.47558	19.6797	1.21533	0.00345	0.00747812	yes	Coding	9.40924	7.54191	15.3816	23.9778
#N/A	#N/A	#N/A	#N/A	ham-1	chrIV:12542192-12545307	WBGene00001820	SOM	IGN	OK	0.917842	2.12849	1.21351	0.01895	0.0357193	yes	Coding	0.546715	1.28897	1.19103	3.06595
#N/A	#N/A	#N/A	#N/A	abts-4	chrX:6747591-6761657	WBGene00019844	SOM	IGN	OK	7.17467	16.5469	1.20558	5e-05	0.0001367	yes	Coding	7.06771	7.28163	14.1247	18.9692
#N/A	#N/A	#N/A	#N/A	epi-1	chrIV:10666812-10679182	WBGene00001328	SOM	IGN	OK	19.0864	43.9103	1.20201	5e-05	0.0001367	yes	Coding	23.3364	14.8364	39.0828	48.7377
#N/A	#N/A	#N/A	#N/A	fbxa-50	chrIII:1287290-1288515	WBGene00013844	SOM	IGN	OK	1.876	4.31103	1.20037	0.00935	0.0187516	yes	Coding	2.13691	1.6151	5.16965	3.45242
#N/A	#N/A	#N/A	#N/A	C23G10.5	chrIII:6191057-6192029	WBGene00016012	SOM	IGN	OK	2.11731	4.80106	1.18112	0.0094	0.0188403	yes	Coding	2.46945	1.76517	4.55844	5.04368
#N/A	#N/A	#N/A	#N/A	gadr-3	chrIII:6282392-6285893	WBGene00018561	SOM	IGN	OK	0.758526	1.7177	1.1792	0.00845	0.0170933	yes	Coding	0.902275	0.614777	1.27598	2.15941
#N/A	#N/A	#N/A	#N/A	myo-2	chrX:12468080-12474878	WBGene00003514	SOM	IGN	OK	18.0963	40.4883	1.16181	5e-05	0.0001367	yes	Coding	21.87	14.3225	34.5578	46.4188
#N/A	#N/A	4.23711	#N/A	K04F10.2	chrI:6360845-6364062	WBGene00019395	SOM	IGN	OK	0.756336	1.68313	1.15404	0.01795	0.0339792	yes	Coding	0.547904	0.964769	1.58316	1.78309
#N/A	#N/A	#N/A	#N/A	col-115	chrIV:7988675-7991301	WBGene00000689	SOM	IGN	OK	1.11109	2.44432	1.13746	0.02015	0.037742	yes	Coding	1.49243	0.729753	3.66007	1.22858
#N/A	#N/A	#N/A	#N/A	Y38H6C.21	chrV:20554084-20555236	WBGene00012633	SOM	IGN	OK	1.80748	3.95918	1.13122	0.0216	0.0401227	yes	Coding	1.00089	2.61407	1.50618	6.41218
#N/A	#N/A	#N/A	#N/A	Y113G7B.12	chrV:20208841-20212420	WBGene00013762	SOM	IGN	OK	4.74371	10.3772	1.12933	5e-05	0.0001367	yes	Coding	4.83259	4.65483	10.4488	10.3057
#N/A	#N/A	#N/A	#N/A	phf-31	chrX:10680564-10682693	WBGene00008747	SOM	IGN	OK	1.70529	3.72974	1.12906	0.0229	0.0423022	yes	Coding	1.55645	1.85413	3.12292	4.33655
#N/A	#N/A	#N/A	#N/A	D1086.11	chrV:14074650-14076631	WBGene00044081	SOM	IGN	OK	407.267	887.751	1.12418	5e-05	0.0001367	yes	Coding	386.472	428.062	881.964	893.539
#N/A	#N/A	#N/A	#N/A	H40L08.3	chrX:15069672-15076410	WBGene00010434	SOM	IGN	OK	0.757825	1.65183	1.12413	0.00555	0.0115835	yes	Coding	0.812707	0.702943	1.37454	1.92913
#N/A	#N/A	#N/A	#N/A	lpr-4	chrX:11065121-11066494	WBGene00012257	SOM	IGN	OK	1.45964	3.17988	1.12335	0.0166	0.0316138	yes	Coding	1.10157	1.81772	4.8627	1.49706
#N/A	#N/A	#N/A	#N/A	grl-16	chrI:572439-575069	WBGene00001725	SOM	IGN	OK	9.85332	21.3799	1.11757	5e-05	0.0001367	yes	Coding	11.3475	8.35916	27.1842	15.5757
#N/A	#N/A	#N/A	#N/A	F58B4.6	chrV:10925314-10926466	WBGene00010239	SOM	IGN	OK	4.59984	9.9127	1.10769	0.02305	0.0424929	yes	Coding	4.94103	4.25865	7.07629	12.7491
#N/A	#N/A	#N/A	#N/A	C03A7.13	chrV:5191113-5192515	WBGene00015371	SOM	IGN	OK	17.4867	37.6202	1.10525	5e-05	0.0001367	yes	Coding	18.7784	16.1949	33.9964	41.2439
#N/A	#N/A	#N/A	#N/A	oac-8	chrIV:10584516-10587380	WBGene00008077	SOM	IGN	OK	1.16809	2.48039	1.08642	0.0067	0.0137746	yes	Coding	1.44288	0.893299	2.46099	2.49979
#N/A	#N/A	#N/A	#N/A	nas-4	chrIII:6411762-6414900	WBGene00003523	SOM	IGN	OK	1.69151	3.55888	1.07311	0.01515	0.0290757	yes	Coding	1.84539	1.53764	4.15126	2.9665
#N/A	#N/A	#N/A	#N/A	ptr-4	chrX:6060939-6065930	WBGene00004219	SOM	IGN	OK	1.40158	2.90959	1.05376	0.0022	0.00492929	yes	Coding	1.43222	1.37095	4.04849	1.77068
#N/A	#N/A	#N/A	#N/A	T16A9.3	chrV:14207582-14208971	WBGene00011793	SOM	IGN	OK	3.32293	6.87718	1.04936	0.00515	0.0108079	yes	Coding	4.08077	2.56508	7.48624	6.26812
#N/A	#N/A	#N/A	#N/A	phat-4	chrV:4129922-4130782	WBGene00020237	SOM	IGN	OK	3.02879	6.21768	1.03763	0.0148	0.0284942	yes	Coding	2.88532	3.17226	7.17855	5.25681
#N/A	#N/A	#N/A	#N/A	C29E4.15	chrIII:7952656-7955688	WBGene00045246	SOM	IGN	OK	4.34862	8.85834	1.02648	0.0179	0.0338884	yes	Coding	4.60341	4.09382	7.56426	10.1524
#N/A	#N/A	#N/A	#N/A	lpr-5	chrX:11062189-11064134	WBGene00012256	SOM	IGN	OK	1.49659	3.02694	1.01618	0.01065	0.0211488	yes	Coding	1.59821	1.39496	4.42338	1.6305
#N/A	#N/A	#N/A	#N/A	C36B7.5	chrX:7089184-7096294	WBGene00016468	SOM	IGN	OK	0.64395	1.29395	1.00676	0.0138	0.0268023	yes	Coding	0.851213	0.436688	1.63564	0.952255
#N/A	#N/A	#N/A	#N/A	decr-1.3	chrII:8172223-8173487	WBGene00011467	SOM	IGN	OK	3.9163	7.78899	0.991945	0.007	0.0143553	yes	Coding	2.75044	5.08216	9.53631	6.04166
#N/A	#N/A	#N/A	#N/A	lgc-21	chrX:14064364-14067915	WBGene00007903	SOM	IGN	OK	2.17598	4.26247	0.970023	0.01105	0.0218979	yes	Coding	1.99976	2.3522	5.25795	3.26699
#N/A	#N/A	#N/A	#N/A	chhy-1	chrII:8614578-8617174	WBGene00011923	SOM	IGN	OK	8.6258	16.7667	0.958868	0.00035	0.000878786	yes	Coding	9.05279	8.19882	14.9232	18.6102
#N/A	#N/A	3.20594	#N/A	ZC155.4	chrIII:5212145-5214965	WBGene00022532	SOM	IGN	OK	59.728	115.136	0.946866	5e-05	0.0001367	yes	Coding	57.2471	62.2088	114.868	115.405
#N/A	#N/A	#N/A	#N/A	T22F7.4	chrIII:525381-526913	WBGene00020703	SOM	IGN	OK	7.35295	14.1562	0.94504	0.00845	0.0170933	yes	Coding	8.40703	6.29888	13.4937	14.8188
#N/A	#N/A	#N/A	#N/A	his-38	chrX:7309518-7309830	WBGene00001912	SOM	IGN	OK	23.2777	44.6707	0.940379	0.0064	0.0132143	yes	Coding	21.3677	25.1878	31.1247	58.2166
#N/A	#N/A	#N/A	#N/A	Y64G10A.7	chrIV:14291943-14319262	WBGene00013416	SOM	IGN	OK	1.85436	3.5516	0.937545	0.0009	0.00214362	yes	Coding	2.04327	1.66546	3.65442	3.44879
#N/A	#N/A	#N/A	#N/A	tag-275	chrX:6142931-6150450	WBGene00016423	SOM	IGN	OK	1.97267	3.7697	0.934304	0.01755	0.0332681	yes	Coding	2.01946	1.92587	3.40382	4.13558
#N/A	#N/A	#N/A	#N/A	ZK353.4	chrIII:8388434-8389567	WBGene00022700	SOM	IGN	OK	2.81526	5.34105	0.923856	0.02285	0.0422193	yes	Coding	2.49485	3.13567	6.00698	4.67513
#N/A	#N/A	#N/A	#N/A	T21C9.9	chrV:10590815-10592553	WBGene00011895	SOM	IGN	OK	2.2937	4.3434	0.921148	0.01895	0.0357193	yes	Coding	2.75226	1.83514	6.09148	2.59531
#N/A	#N/A	#N/A	#N/A	AH10.3	chrV:14144014-14145352	WBGene00007084	SOM	IGN	OK	7.1697	13.5092	0.913957	0.0167	0.0317747	yes	Coding	6.83365	7.50575	13.8038	13.2146
#N/A	#N/A	#N/A	#N/A	myo-1	chrI:7259461-7266933	WBGene00002348	SOM	IGN	OK	29.4225	55.2499	0.909051	5e-05	0.0001367	yes	Coding	36.0044	22.8406	45.3224	65.1773
#N/A	#N/A	#N/A	#N/A	R03G8.6	chrX:13094566-13100349	WBGene00011000	SOM	IGN	OK	38.6159	71.2731	0.884163	5e-05	0.0001367	yes	Coding	37.383	39.8488	60.9901	81.5561
#N/A	#N/A	#N/A	#N/A	nas-36	chrI:7527302-7531384	WBGene00003552	SOM	IGN	OK	3.38837	6.23526	0.879858	0.006	0.0124386	yes	Coding	3.80291	2.97384	7.06862	5.40191
#N/A	#N/A	#N/A	#N/A	pqn-62	chrX:5197752-5203760	WBGene00004145	SOM	IGN	OK	1.27547	2.33896	0.87484	0.00735	0.0150129	yes	Coding	1.36186	1.18908	2.56315	2.11477
#N/A	#N/A	#N/A	#N/A	pitr-3	chrV:9139058-9141373	WBGene00015055	SOM	IGN	OK	4.23529	7.67106	0.856965	0.00615	0.0127286	yes	Coding	3.9658	4.50478	7.95764	7.38447
#N/A	#N/A	#N/A	#N/A	cng-1	chrV:15025767-15031456	WBGene00000562	SOM	IGN	OK	1.40899	2.54592	0.85352	0.024	0.0440853	yes	Coding	1.85749	0.9605	1.86337	3.22847
#N/A	#N/A	#N/A	#N/A	ZK84.1	chrII:6020627-6023195	WBGene00022649	SOM	IGN	OK	1.7652	3.16896	0.844178	0.01305	0.0255244	yes	Coding	1.66078	1.86961	4.30202	2.03589
#N/A	#N/A	#N/A	#N/A	H29C22.1	chrX:9310636-9311253	WBGene00045261	SOM	IGN	OK	62.9414	112.019	0.831666	0.0007	0.00169089	yes	Coding	63.5127	62.3701	96.2994	127.739
#N/A	#N/A	#N/A	#N/A	tag-241	chrX:11826024-11835814	WBGene00044079	SOM	IGN	OK	5.0372	8.89388	0.82019	0.00105	0.00247211	yes	Coding	6.46083	3.61357	8.31487	9.47289
#N/A	#N/A	#N/A	#N/A	ttr-1	chrIII:9929014-9930289	WBGene00010541	SOM	IGN	OK	58.5816	103.026	0.814493	0.00125	0.00290991	yes	Coding	59.2617	57.9016	91.1733	114.879
#N/A	#N/A	2.18108	#N/A	trxr-2	chrIII:8913701-8916275	WBGene00014028	SOM	IGN	OK	7.99444	14.0189	0.810302	0.0026	0.00573289	yes	Coding	7.02104	8.96785	12.7297	15.3081
#N/A	#N/A	#N/A	#N/A	pept-1	chrX:6456995-6461604	WBGene00003877	SOM	IGN	OK	19.0982	33.4445	0.808337	0.00025	0.000638083	yes	Coding	22.4579	15.7384	34.0519	32.8371
#N/A	#N/A	#N/A	#N/A	K08H2.10	chrX:13259182-13260829	WBGene00164968	SOM	IGN	OK	5.69622	9.87464	0.793722	0.01665	0.0316906	yes	Coding	4.98957	6.40288	8.25951	11.4898
#N/A	#N/A	2.455	#N/A	C27A7.6	chrV:12125132-12130769	WBGene00007757	SOM	IGN	OK	30.0743	51.9406	0.788329	0.00025	0.000638083	yes	Coding	31.4037	28.745	51.9339	51.9472
#N/A	#N/A	#N/A	#N/A	C06G1.6	chrX:16652031-16654410	WBGene00077591	SOM	IGN	OK	2.78409	4.79371	0.783936	0.0094	0.0188403	yes	Coding	2.7507	2.81749	4.84498	4.74245
#N/A	#N/A	#N/A	#N/A	adt-1	chrX:12679079-12689111	WBGene00000082	SOM	IGN	OK	1.96196	3.34949	0.771646	0.00805	0.0163305	yes	Coding	2.26723	1.65669	4.29992	2.39906
#N/A	#N/A	#N/A	#N/A	T01E8.8	chrII:10231248-10235448	WBGene00011335	SOM	IGN	OK	18.0116	30.6394	0.766455	0.0155	0.0297021	yes	Coding	17.7431	18.2802	34.4118	26.8669
#N/A	#N/A	#N/A	#N/A	C09B8.4	chrX:6018445-6019898	WBGene00015623	SOM	IGN	OK	21.2155	35.4218	0.739521	0.0029	0.00635159	yes	Coding	19.2079	23.2231	30.4489	40.3947
#N/A	#N/A	#N/A	#N/A	best-15	chrIV:10829759-10832224	WBGene00011258	SOM	IGN	OK	12.1985	19.9823	0.712013	0.0027	0.00594058	yes	Coding	14.4648	9.93228	17.3668	22.5977
#N/A	#N/A	#N/A	#N/A	col-88	chrIII:41061-41970	WBGene00000663	SOM	IGN	OK	17.3588	28.3982	0.71013	0.0055	0.0114835	yes	Coding	12.3278	22.3899	37.4888	19.3076
#N/A	#N/A	#N/A	#N/A	C08B6.3	chrV:10110010-10112262	WBGene00007424	SOM	IGN	OK	12.8122	20.9246	0.70768	0.01225	0.0240806	yes	Coding	10.3605	15.264	23.7492	18.1001
#N/A	#N/A	#N/A	#N/A	unc-89	chrI:4035894-4090429	WBGene00006820	SOM	IGN	OK	20.7174	33.7609	0.70451	0.0082	0.0166122	yes	Coding	23.0283	18.4065	30.8719	36.6499
#N/A	#N/A	#N/A	#N/A	frm-3	chrX:11576188-11580770	WBGene00001490	SOM	IGN	OK	1.83721	2.96401	0.690033	0.0254	0.0463293	yes	Coding	2.17675	1.49768	2.77365	3.15438
#N/A	#N/A	#N/A	#N/A	col-49	chrI:3137210-3138413	WBGene00000626	SOM	IGN	OK	14.3194	22.5887	0.657633	0.01815	0.034326	yes	Coding	15.178	13.4608	31.6328	13.5446
#N/A	#N/A	#N/A	#N/A	noah-2	chrIV:14091243-14096276	WBGene00009926	SOM	IGN	OK	5.81395	8.97088	0.625732	0.01555	0.0297945	yes	Coding	6.07276	5.55513	9.05693	8.88483
#N/A	#N/A	#N/A	#N/A	T22B11.4	chrIV:4679034-4682316	WBGene00020678	SOM	IGN	OK	9.92547	15.2527	0.619857	0.0111	0.0219917	yes	Coding	10.7219	9.12906	15.4782	15.0272
#N/A	#N/A	#N/A	#N/A	cpd-2	chrX:16049813-16054452	WBGene00012073	SOM	IGN	OK	12.0759	18.0843	0.582606	0.01755	0.0332681	yes	Coding	11.5659	12.5858	15.0077	21.1608
#N/A	#N/A	#N/A	#N/A	inx-8	chrIV:11673849-11675435	WBGene00002130	SOM	IGN	OK	144.398	213.086	0.561388	0.006	0.0124386	yes	Coding	130.914	157.881	159.397	266.774
#N/A	#N/A	#N/A	#N/A	F35A5.1	chrX:3807448-3816198	WBGene00018024	SOM	IGN	OK	2.91716	4.30299	0.560777	0.0164	0.031262	yes	Coding	3.50504	2.32928	4.21002	4.39597
#N/A	#N/A	#N/A	#N/A	col-133	chrIV:14098342-14099327	WBGene00000707	SOM	IGN	OK	64.0108	94.361	0.559875	0.0112	0.0221844	yes	Coding	57.559	70.4626	126.432	62.2899
#N/A	#N/A	1.84203	#N/A	col-38	chrII:8568026-8569018	WBGene00000615	SOM	IGN	OK	47.8326	70.2722	0.554958	0.0116	0.0229212	yes	Coding	43.7962	51.8691	90.8689	49.6755

## Sheet: K4 only-2423
SOM-K4 FE	SOM-K27 FE	IGN-K4 FE	IGN-K27 FE	Gene	Locus	WB ID	Sample_1	Sample_2	status	SOM FPKM	IGN FPKM	log2(IGN/SOM)	p_value	q_value	significant	CodingStatus	SOM Rep 1 FPKM	SOM Rep 2 FPKM	IGN Rep 1 FPKM	IGN Rep 2 FPKM
2.04405	#N/A	#N/A	#N/A	col-121	chrIV:9394963-9396193	WBGene00000695	SOM	IGN	OK	0	1.32512	inf	5e-05	0.0001367	yes	Coding	0	0	1.62618	1.02406
3.80974	#N/A	5.92087	2.51342	asfl-1	chrI:9658264-9659817	WBGene00007277	SOM	IGN	OK	0	97.7568	inf	5e-05	0.0001367	yes	Coding	0	0	97.056	98.4577
3.69832	#N/A	3.88093	3.08609	C17E4.4	chrI:9419480-9419950	WBGene00007644	SOM	IGN	OK	0	57.885	inf	5e-05	0.0001367	yes	Coding	0	0	60.7201	55.0499
1.72432	#N/A	4.70554	#N/A	F19B6.3	chrIV:12327337-12328489	WBGene00008949	SOM	IGN	OK	0	4.2422	inf	5e-05	0.0001367	yes	Coding	0	0	5.17819	3.30621
3.75392	#N/A	5.45876	#N/A	F54B3.2	chrII:10268113-10269984	WBGene00010014	SOM	IGN	OK	0	2.33065	inf	5e-05	0.0001367	yes	Coding	0	0	2.66547	1.99582
2.90128	#N/A	4.90999	3.49969	H04D03.3	chrIII:10452799-10460453	WBGene00010364	SOM	IGN	OK	0	4.59084	inf	5e-05	0.0001367	yes	Coding	0	0	4.958	4.22368
2.62791	#N/A	3.84135	2.19526	K03H1.7	chrIII:9947343-9947661	WBGene00010542	SOM	IGN	OK	0	67.8833	inf	5e-05	0.0001367	yes	Coding	0	0	59.4361	76.3306
3.60951	#N/A	5.23375	#N/A	dylt-3	chrII:8181333-8182257	WBGene00011469	SOM	IGN	OK	0	3.05015	inf	5e-05	0.0001367	yes	Coding	0	0	3.91208	2.18822
3.72612	#N/A	4.70782	#N/A	W09H1.4	chrII:13185025-13185661	WBGene00012374	SOM	IGN	OK	0	6.97748	inf	5e-05	0.0001367	yes	Coding	0	0	4.5619	9.39305
3.36468	#N/A	5.0544	#N/A	Y47H9C.12	chrI:11896691-11896956	WBGene00012955	SOM	IGN	OK	0	50.513	inf	5e-05	0.0001367	yes	Coding	0	0	59.2821	41.7438
2.41939	#N/A	4.13017	#N/A	Y53C12A.6	chrII:9717418-9717716	WBGene00013141	SOM	IGN	OK	0	19.9383	inf	5e-05	0.0001367	yes	Coding	0	0	10.3749	29.5018
3.61491	#N/A	4.93888	#N/A	Y53C12A.7	chrII:9700531-9701349	WBGene00013142	SOM	IGN	OK	0	7.78746	inf	5e-05	0.0001367	yes	Coding	0	0	8.83914	6.73578
3.92074	#N/A	6.06529	2.22708	C23G10.1	chrIII:6209231-6212775	WBGene00016010	SOM	IGN	OK	0	4.10553	inf	5e-05	0.0001367	yes	Coding	0	0	5.43144	2.77962
3.5037	#N/A	4.78211	#N/A	F07F6.7	chrII:5422825-5423814	WBGene00017219	SOM	IGN	OK	0	8.31809	inf	5e-05	0.0001367	yes	Coding	0	0	8.84292	7.79325
3.12836	#N/A	4.36123	#N/A	F55A12.10	chrI:5367012-5367819	WBGene00018867	SOM	IGN	OK	0	49.7389	inf	5e-05	0.0001367	yes	Coding	0	0	54.9786	44.4991
3.60101	#N/A	4.70169	4.99502	R144.10	chrIII:5001435-5002275	WBGene00020098	SOM	IGN	OK	0	88.2836	inf	5e-05	0.0001367	yes	Coding	0	0	86.9423	89.625
1.97454	#N/A	3.65847	#N/A	mis-12	chrI:3604681-3605697	WBGene00021648	SOM	IGN	OK	0	53.1093	inf	5e-05	0.0001367	yes	Coding	0	0	52.9476	53.2709
1.94674	#N/A	3.47137	#N/A	Y52E8A.1	chrII:4321664-4322559	WBGene00021794	SOM	IGN	OK	0	0.836536	inf	5e-05	0.0001367	yes	Coding	0	0	0.727372	0.9457
3.38925	#N/A	4.70782	#N/A	ZC262.4	chrIII:8333590-8334137	WBGene00022581	SOM	IGN	OK	0	2.37118	inf	5e-05	0.0001367	yes	Coding	0	0	2.33794	2.40442
3.49164	#N/A	5.31435	#N/A	ZC404.2	chrV:6787957-6788393	WBGene00043952	SOM	IGN	OK	0	50.7416	inf	5e-05	0.0001367	yes	Coding	0	0	58.7727	42.7105
2.61085	#N/A	4.22245	#N/A	C56E6.7	chrII:6516543-6516825	WBGene00043984	SOM	IGN	OK	0	2.60042	inf	0.0003	0.000758483	yes	Coding	0	0	1.61156	3.58928
3.76782	#N/A	4.42445	#N/A	C25H3.16	chrII:5666291-5666744	WBGene00044392	SOM	IGN	OK	0	2.31974	inf	5e-05	0.0001367	yes	Coding	0	0	3.36974	1.26975
2.14136	#N/A	2.65717	#N/A	H04D03.6	chrIII:10438093-10438783	WBGene00194861	SOM	IGN	OK	0	8.79429	inf	5e-05	0.0001367	yes	Coding	0	0	6.04323	11.5453
2.07185	#N/A	2.91711	#N/A	Y32G9A.10	chrV:1743375-2713617	WBGene00021307	SOM	IGN	OK	0	14.5751	inf	0.02525	0.0461225	yes	Coding	0	0	10.331	18.8192
2.07185	#N/A	2.91711	#N/A	Y32G9A.11	chrV:1743375-2713617	WBGene00021308	SOM	IGN	OK	0	3.67604	inf	0.00645	0.0133091	yes	Coding	0	0	4.65157	2.70052
3.32881	#N/A	5.37211	8.39926	gld-1	chrI:7695691-7697406	WBGene00001595	SOM	IGN	OK	0.189232	226.267	10.2237	0.0049	0.0103376	yes	Coding	0	0.378464	225.321	227.214
3.21177	#N/A	5.7187	8.62197	klp-18	chrIV:7040200-7043286	WBGene00002228	SOM	IGN	OK	0.242691	226.916	9.86883	5e-05	0.0001367	yes	Coding	0.0963776	0.389004	214.977	238.856
2.0967	#N/A	4.44788	7.19028	F56C9.6	chrIII:7309079-7310652	WBGene00018950	SOM	IGN	OK	0.219382	199.763	9.83063	0.00345	0.00747812	yes	Coding	0.101999	0.336765	193.905	205.621
3.48402	#N/A	4.99664	3.02246	cpg-3	chrI:7244990-7246015	WBGene00011063	SOM	IGN	OK	0.371066	330.537	9.79892	0.00235	0.00522602	yes	Coding	0.353436	0.388696	262.388	398.686
2.01625	#N/A	3.437	#N/A	zim-1	chrIV:10547067-10555292	WBGene00011597	SOM	IGN	OK	0.120028	101.758	9.72756	0.0018	0.00408905	yes	Coding	0.0515777	0.188477	96.7458	106.771
3.11446	#N/A	4.66336	4.61355	hmg-3	chrI:5815761-5818128	WBGene00001973	SOM	IGN	OK	0.144313	117.541	9.66975	0.0022	0.00492929	yes	Coding	0.044382	0.244245	114.029	121.054
1.69556	#N/A	4.47676	6.96757	spn-4	chrV:6783635-6784885	WBGene00004984	SOM	IGN	OK	0.567387	421.115	9.53567	5e-05	0.0001367	yes	Coding	0.0945611	1.04021	412.186	430.045
2.40308	#N/A	4.36123	7.69932	spdl-1	chrII:7781534-7783161	WBGene00015515	SOM	IGN	OK	0.142393	101.151	9.47241	0.01335	0.0259962	yes	Coding	0.0662117	0.218575	93.8509	108.45
3.53351	#N/A	3.98605	8.10935	F01G4.4	chrIV:11143328-11145577	WBGene00008503	SOM	IGN	OK	0.307864	215.552	9.45152	5e-05	0.0001367	yes	Coding	0.0946083	0.52112	191.038	240.066
2.87534	#N/A	4.47676	7.47661	Y45G5AM.2	chrV:4175909-4181135	WBGene00021555	SOM	IGN	OK	0.151394	87.9945	9.18296	5e-05	0.0001367	yes	Coding	0.0560368	0.246751	79.6564	96.3326
2.7096	#N/A	4.913	7.06301	scc-1	chrII:4698717-4700794	WBGene00004737	SOM	IGN	OK	0.279002	160.268	9.166	5e-05	0.0001367	yes	Coding	0.190702	0.367303	146.521	174.015
1.69651	#N/A	4.10129	#N/A	cyp-31A3	chrIV:4761051-4762779	WBGene00021200	SOM	IGN	OK	0.169163	94.504	9.12582	0.0058	0.0120469	yes	Coding	0.12764	0.210685	86.5681	102.44
1.5992	#N/A	4.79446	5.19031	puf-5	chrII:8575525-8577365	WBGene00004241	SOM	IGN	OK	0.462933	248.048	9.0656	5e-05	0.0001367	yes	Coding	0.056431	0.869434	234.121	261.975
2.48889	#N/A	5.30131	5.85403	mcm-2	chrII:11948521-12404254	WBGene00003154	SOM	IGN	OK	0.237134	127.05	9.06548	0.0206	0.0384792	yes	Coding	0.136417	0.337852	113.102	140.999
2.85066	#N/A	4.32361	7.13466	C06A5.6	chrI:5983347-5985861	WBGene00015504	SOM	IGN	OK	0.402784	214.76	9.0585	5e-05	0.0001367	yes	Coding	0.221215	0.584353	191.868	237.652
3.42512	#N/A	4.24982	6.42671	skpt-1	chrIII:5446596-5448204	WBGene00018613	SOM	IGN	OK	0.166072	84.9216	8.99818	0.0095	0.0190151	yes	Coding	0.0771685	0.254975	80.2645	89.5788
2.21764	#N/A	4.22339	4.58142	F59A6.5	chrII:4999517-5003635	WBGene00019087	SOM	IGN	OK	0.467644	232.083	8.95501	5e-05	0.0001367	yes	Coding	0.229095	0.706193	212.681	251.484
2.5306	#N/A	5.19882	6.29945	Y73B3A.1	chrX:42967-46872	WBGene00022203	SOM	IGN	OK	0.108393	53.5196	8.94765	0.01335	0.0259962	yes	Coding	0.0503951	0.166391	52.7455	54.2937
3.33688	#N/A	4.47676	4.93138	T01C3.3	chrV:14991867-14992571	WBGene00011320	SOM	IGN	OK	0.405013	199.43	8.9437	0.01335	0.0259962	yes	Coding	0.188521	0.621505	193.353	205.508
1.68261	#N/A	4.19382	7.31754	T13F2.6	chrIV:9778364-9780531	WBGene00011746	SOM	IGN	OK	0.292504	143.131	8.93467	0.00015	0.000393467	yes	Coding	0.0536467	0.531361	143.429	142.834
2.82253	#N/A	5.19882	5.18591	hcp-1	chrV:6594208-6598985	WBGene00001829	SOM	IGN	OK	0.435341	209.781	8.91252	5e-05	0.0001367	yes	Coding	0.258266	0.612415	178.836	240.725
1.93284	#N/A	3.85755	7.89021	C38D4.4	chrIII:4793070-4795245	WBGene00008005	SOM	IGN	OK	0.269341	127.248	8.88399	0.0001	0.000266846	yes	Coding	0.168285	0.370398	118.773	135.724
2.84822	#N/A	5.25666	8.62197	plk-1	chrIII:8101281-8103661	WBGene00004042	SOM	IGN	OK	0.462326	217.269	8.87636	5e-05	0.0001367	yes	Coding	0.142187	0.782464	203.159	231.38
1.66944	#N/A	4.25173	#N/A	M01A10.1	chrI:5563917-5566202	WBGene00019692	SOM	IGN	OK	0.140343	63.6978	8.82614	0.0058	0.0120469	yes	Coding	0.105887	0.1748	59.6194	67.7761
1.41436	#N/A	3.92461	3.49969	egg-3	chrII:10882472-10884380	WBGene00009701	SOM	IGN	OK	0.264228	119.6	8.82222	0.00025	0.000638083	yes	Coding	0.281033	0.247423	118.422	120.778
2.34535	#N/A	5.39459	6.01311	aspm-1	chrI:9221999-9226376	WBGene00008107	SOM	IGN	OK	0.309327	138.519	8.80673	5e-05	0.0001367	yes	Coding	0.124649	0.494006	121.361	155.677
2.5445	#N/A	4.30346	4.07237	C01G8.1	chrI:5273014-5274211	WBGene00015312	SOM	IGN	OK	0.462245	205.34	8.79514	0.0001	0.000266846	yes	Coding	0.215014	0.709475	187.324	223.357
2.51222	#N/A	4.78227	7.4448	ima-2	chrI:6315248-6317071	WBGene00002073	SOM	IGN	OK	0.817706	360.892	8.78577	5e-05	0.0001367	yes	Coding	0.531208	1.1042	359.614	362.17
2.88764	#N/A	4.50564	4.99502	prom-1	chrI:9287438-9289393	WBGene00009173	SOM	IGN	OK	0.161228	70.5523	8.77345	0.00475	0.0100601	yes	Coding	0.186001	0.136455	67.3795	73.7251
3.32074	#N/A	5.80534	3.14972	W02F12.3	chrV:6703069-6704384	WBGene00020948	SOM	IGN	OK	0.412375	175.192	8.73076	0.00025	0.000638083	yes	Coding	0.0841466	0.740604	167.019	183.365
2.31735	#N/A	5.08717	8.30381	F25D7.4	chrI:10418478-10421849	WBGene00009113	SOM	IGN	OK	0.225418	95.3463	8.72443	5e-05	0.0001367	yes	Coding	0.0343928	0.416443	79.6139	111.079
3.45362	#N/A	5.09708	#N/A	Y75B12B.1	chrV:15184691-15185451	WBGene00013567	SOM	IGN	OK	0.544723	229.743	8.72029	0.00125	0.00290991	yes	Coding	0.41886	0.670586	219.487	240
3.62288	#N/A	5.28546	8.59015	hrde-1	chrIII:4172742-4176127	WBGene00007624	SOM	IGN	OK	0.943844	393.837	8.70483	5e-05	0.0001367	yes	Coding	0.490408	1.39728	361.629	426.045
3.56897	#N/A	4.99979	5.02683	clec-87	chrI:10184635-10185436	WBGene00007709	SOM	IGN	OK	1.58498	650.304	8.68051	5e-05	0.0001367	yes	Coding	0.93735	2.2326	618.748	681.859
2.75213	#N/A	5.51459	7.54025	bub-1	chrI:7251944-7255129	WBGene00000275	SOM	IGN	OK	0.505238	202.974	8.65011	5e-05	0.0001367	yes	Coding	0.211652	0.798824	188.158	217.79
3.07485	#N/A	3.98576	#N/A	MARC-3	chrI:9416892-9418866	WBGene00007643	SOM	IGN	OK	0.276057	101.243	8.51864	0.0009	0.00214362	yes	Coding	0.223795	0.328318	100.289	102.196
3.43575	#N/A	6.2097	1.97255	tpxl-1	chrI:2256153-2485384	WBGene00021470	SOM	IGN	OK	0.443968	161.915	8.51057	0.0173	0.0328285	yes	Coding	0.526005	0.36193	147.64	176.191
2.73371	#N/A	4.04352	2.70431	inx-14	chrI:7350471-7352071	WBGene00002136	SOM	IGN	OK	0.322128	116.61	8.49984	0.00015	0.000393467	yes	Coding	0.0742089	0.570047	109.797	123.422
2.84952	#N/A	4.39528	8.17655	C14B1.7	chrIII:3720279-3723579	WBGene00007578	SOM	IGN	OK	0.34241	119.33	8.44502	5e-05	0.0001367	yes	Coding	0.245557	0.439263	109.134	129.526
3.75392	#N/A	4.75166	#N/A	R09B3.2	chrI:11909440-11909965	WBGene00011155	SOM	IGN	OK	2.75053	923.017	8.39051	0.00165	0.0037624	yes	Coding	1.72919	3.77187	825.846	1020.19
2.51272	#N/A	4.91433	6.01311	mcm-3	chrV:15056942-15059577	WBGene00003155	SOM	IGN	OK	0.60843	201.925	8.37451	5e-05	0.0001367	yes	Coding	0.520782	0.696079	183.564	220.286
1.66871	#N/A	3.74713	3.53151	szy-4	chrII:6198760-6201378	WBGene00077732	SOM	IGN	OK	0.329354	108.652	8.36586	5e-05	0.0001367	yes	Coding	0.205758	0.452951	99.8832	117.421
2.78082	#N/A	4.85223	4.58142	mcm-5	chrIII:4288356-4291221	WBGene00003157	SOM	IGN	OK	0.470063	154.523	8.36076	5e-05	0.0001367	yes	Coding	0.279912	0.660213	145.105	163.942
3.78172	#N/A	6.64293	7.28572	F58G11.3	chrV:13669599-13671930	WBGene00010281	SOM	IGN	OK	0.43293	141.635	8.35383	5e-05	0.0001367	yes	Coding	0.460447	0.405413	143.169	140.101
3.12291	#N/A	5.10559	4.5496	wdr-5.3	chrV:10737097-10739091	WBGene00013862	SOM	IGN	OK	0.199365	64.5336	8.33849	0.00125	0.00290991	yes	Coding	0.189886	0.208845	59.3033	69.7639
2.40549	#N/A	4.2535	5.22158	egg-6	chrI:8677068-8681231	WBGene00010621	SOM	IGN	OK	0.686164	191.702	8.1261	5e-05	0.0001367	yes	Coding	0.311009	1.06132	191.118	192.286
3.39152	#N/A	5.13547	6.37845	hcp-6	chrI:4573661-5262993	WBGene00001833	SOM	IGN	OK	0.33084	89.6322	8.08174	0.00335	0.00727582	yes	Coding	0.270556	0.391125	81.7508	97.5136
3.10296	#N/A	6.2097	#N/A	icp-1	chrI:2256153-2485384	WBGene00002047	SOM	IGN	OK	0.697241	188.013	8.07496	0.0164	0.031262	yes	Coding	0.248002	1.14648	175.178	200.848
3.62215	#N/A	6.18081	#N/A	dna-2	chrII:11778087-11782089	WBGene00001016	SOM	IGN	OK	0.400496	106.335	8.05261	5e-05	0.0001367	yes	Coding	0.250175	0.550817	97.8374	114.832
3.48762	#N/A	5.48985	#N/A	T05F1.2	chrI:9622613-9624598	WBGene00011489	SOM	IGN	OK	0.684211	181.504	8.05134	5e-05	0.0001367	yes	Coding	0.48282	0.885601	159.231	203.777
2.37903	#N/A	4.71617	#N/A	F54E12.2	chrIV:11333219-11336841	WBGene00010061	SOM	IGN	OK	0.95828	243.626	7.99001	5e-05	0.0001367	yes	Coding	0.598606	1.31796	227.81	259.443
1.5853	#N/A	4.62117	2.64068	T07C12.12	chrV:9927899-9930718	WBGene00011576	SOM	IGN	OK	0.241124	60.6477	7.97453	0.0001	0.000266846	yes	Coding	0.150648	0.3316	57.8381	63.4572
2.49815	#N/A	4.2387	#N/A	F17C11.10	chrV:10961873-10965520	WBGene00008921	SOM	IGN	OK	0.670018	164.617	7.94069	5e-05	0.0001367	yes	Coding	0.538999	0.801037	158.235	170.998
2.32208	#N/A	4.36123	#N/A	msh-6	chrI:3233392-3600680	WBGene00003422	SOM	IGN	OK	0.748358	183.114	7.9348	0.01475	0.0284046	yes	Coding	0.398877	1.09784	168.605	197.623
2.24187	#N/A	5.57288	#N/A	cdk-1	chrIII:9747388-9748583	WBGene00000405	SOM	IGN	OK	0.807814	196.278	7.92466	5e-05	0.0001367	yes	Coding	0.504894	1.11073	189.89	202.667
1.86279	#N/A	4.47676	#N/A	cdt-2	chrV:14987729-14990895	WBGene00011318	SOM	IGN	OK	0.258104	56.8468	7.78298	0.0001	0.000266846	yes	Coding	0.269251	0.246957	52.2271	61.4666
2.08575	#N/A	4.02422	4.48597	B0001.7	chrIV:12151351-12154220	WBGene00007092	SOM	IGN	OK	0.455117	97.4793	7.74272	5e-05	0.0001367	yes	Coding	0.360291	0.549942	92.5706	102.388
2.55355	#N/A	4.65274	3.94511	gpr-1	chrIII:8628876-8630607	WBGene00001688	SOM	IGN	OK	0.385653	80.4868	7.70531	5e-05	0.0001367	yes	Coding	0.179316	0.59199	71.2904	89.6832
3.5593	#N/A	4.03332	4.83594	gln-5	chrIV:17272344-17273596	WBGene00001606	SOM	IGN	OK	0.602063	123.772	7.68356	5e-05	0.0001367	yes	Coding	0.713527	0.490598	119.762	127.782
2.82253	#N/A	4.85125	4.136	F33H2.5	chrI:15005688-15013863	WBGene00009368	SOM	IGN	OK	0.70174	140.975	7.65028	5e-05	0.0001367	yes	Coding	0.540533	0.862948	124.162	157.787
3.65661	#N/A	4.68521	6.01311	chs-1	chrI:7554996-7559452	WBGene00000496	SOM	IGN	OK	1.5244	305.921	7.64877	5e-05	0.0001367	yes	Coding	1.35786	1.69094	286.323	325.52
1.77992	#N/A	5.19882	7.22209	T19H12.2	chrV:4890443-4891224	WBGene00020588	SOM	IGN	OK	1.73992	346.823	7.63903	5e-05	0.0001367	yes	Coding	1.14416	2.33569	351.82	341.827
2.36023	#N/A	3.64585	#N/A	air-2	chrI:5937485-5938691	WBGene00000099	SOM	IGN	OK	0.547538	108.326	7.6282	0.00025	0.000638083	yes	Coding	0.111757	0.983319	99.2031	117.448
1.81201	#N/A	3.95688	6.71305	bir-2	chrV:13568840-13569904	WBGene00000250	SOM	IGN	OK	0.281633	55.4583	7.62145	0.0065	0.0133903	yes	Coding	0.44179	0.121476	53.5411	57.3756
2.34988	#N/A	4.12229	3.53151	F26F4.8	chrIII:4904015-4905271	WBGene00005011	SOM	IGN	OK	0.344941	67.0865	7.60353	0.00245	0.0054329	yes	Coding	0.565493	0.124388	63.9941	70.179
1.78414	#N/A	3.92042	3.56332	hke-4.1	chrIV:17286039-17287415	WBGene00044067	SOM	IGN	OK	0.480939	93.2816	7.5996	5e-05	0.0001367	yes	Coding	0.414563	0.547315	78.3255	108.238
3.68441	#N/A	4.67893	#N/A	F55G1.5	chrIV:7475037-7476068	WBGene00018901	SOM	IGN	OK	0.231021	44.2012	7.57992	0.01465	0.028252	yes	Coding	0.220035	0.242007	43.09	45.3124
2.85018	#N/A	5.02552	3.90042	dut-1	chrI:9585412-9587126	WBGene00010609	SOM	IGN	OK	1.22389	224.519	7.51921	5e-05	0.0001367	yes	Coding	1.03043	1.41736	211.828	237.21
3.05885	#N/A	4.81125	#N/A	spd-1	chrI:942259-1655335	WBGene00004952	SOM	IGN	OK	0.978498	179.267	7.51733	0.0062	0.0128272	yes	Coding	0.652116	1.30488	173.354	185.18
2.5723	#N/A	4.70782	4.39052	ect-2	chrII:10778882-10783206	WBGene00002297	SOM	IGN	OK	0.543749	97.3486	7.48408	5e-05	0.0001367	yes	Coding	0.486309	0.601189	93.231	101.466
3.67318	#N/A	5.51555	3.40425	cpar-1	chrIII:9433989-9434922	WBGene00010036	SOM	IGN	OK	0.446278	77.912	7.44776	0.00205	0.00461723	yes	Coding	0	0.892556	82.5212	73.3028
3.36468	#N/A	3.43866	5.98129	sip-1	chrIII:10506073-10506727	WBGene00004798	SOM	IGN	OK	1.53099	267.038	7.44644	5e-05	0.0001367	yes	Coding	1.32118	1.7408	210.112	323.965
2.57973	#N/A	4.88665	5.05865	rod-1	chrIV:7478441-7485316	WBGene00018900	SOM	IGN	OK	1.38881	241.893	7.44438	5e-05	0.0001367	yes	Coding	1.04756	1.73006	219.981	263.805
2.19853	#N/A	5.45876	#N/A	bmk-1	chrV:14453386-14456713	WBGene00000257	SOM	IGN	OK	0.780415	133.917	7.42288	5e-05	0.0001367	yes	Coding	0.530406	1.03042	123.836	143.998
1.5853	#N/A	5.40099	6.12066	T07C4.3	chrIII:10352127-10354659	WBGene00011560	SOM	IGN	OK	0.902841	153.965	7.41392	5e-05	0.0001367	yes	Coding	0.711152	1.09453	142.577	165.354
1.5436	#N/A	#N/A	#N/A	R09E10.6	chrIV:10293014-10294063	WBGene00011176	SOM	IGN	OK	1.45936	248.867	7.4139	5e-05	0.0001367	yes	Coding	1.03025	1.88846	298.132	199.601
3.01335	#N/A	5.12963	5.02683	knl-1	chrIII:8250564-8253872	WBGene00002231	SOM	IGN	OK	0.726215	122.604	7.3994	5e-05	0.0001367	yes	Coding	0.737751	0.71468	110.307	134.901
3.43947	#N/A	4.79215	2.03618	glh-3	chrI:5792583-5795044	WBGene00001600	SOM	IGN	OK	0.364142	61.3288	7.39592	5e-05	0.0001367	yes	Coding	0.169289	0.558995	60.5679	62.0897
3.12829	#N/A	4.76554	2.41797	K06A5.2	chrI:6468183-6469358	WBGene00019430	SOM	IGN	OK	0.419057	70.1769	7.3877	0.0001	0.000266846	yes	Coding	0.504894	0.33322	77.9658	62.388
2.07185	#N/A	4.41899	3.24517	hpr-17	chrII:13153477-13156964	WBGene00001998	SOM	IGN	OK	0.394831	65.8043	7.3808	5e-05	0.0001367	yes	Coding	0.183585	0.606077	60.6104	70.9981
1.55934	#N/A	4.67893	7.06301	wago-1	chrI:7235405-7238597	WBGene00011061	SOM	IGN	OK	1.83387	301.065	7.35904	5e-05	0.0001367	yes	Coding	1.29798	2.36975	272.197	329.932
3.52052	#N/A	5.35079	7.22209	Y53F4B.9	chrII:15004947-15010335	WBGene00013156	SOM	IGN	OK	0.958057	156.21	7.34916	5e-05	0.0001367	yes	Coding	0.633298	1.28282	138.873	173.547
3.48979	#N/A	4.69559	4.61323	K11H3.4	chrIII:9832871-9834386	WBGene00010781	SOM	IGN	OK	0.385157	62.6553	7.34584	0.0004	0.000997592	yes	Coding	0.271861	0.498454	61.0954	64.2152
3.03683	#N/A	4.41899	4.10418	F11E6.7	chrIV:17457938-17461233	WBGene00008710	SOM	IGN	OK	1.06471	171.924	7.33516	5e-05	0.0001367	yes	Coding	0.766461	1.36297	159.385	184.463
3.28968	#N/A	5.70568	7.98566	klp-15	chrI:5577195-5579184	WBGene00002225	SOM	IGN	OK	1.63861	256.845	7.29228	5e-05	0.0001367	yes	Coding	1.53249	1.74473	231.839	281.851
3.43419	#N/A	5.07389	3.7224	Y4C6B.1	chrIV:5354483-5356316	WBGene00021155	SOM	IGN	OK	0.496663	76.8305	7.27327	5e-05	0.0001367	yes	Coding	0.434965	0.558361	71.1606	82.5004
1.9478	#N/A	4.28131	3.97944	csc-1	chrII:13507760-13903274	WBGene00000804	SOM	IGN	OK	0.753466	116.18	7.2686	0.02085	0.0388929	yes	Coding	0.71767	0.789261	106.095	126.264
2.8636	#N/A	5.40124	#N/A	mcm-4	chrI:2256153-2485384	WBGene00003156	SOM	IGN	OK	0.935491	143.514	7.26126	0.0133	0.0259637	yes	Coding	0.660027	1.21096	126.025	161.003
3.71222	#N/A	5.80534	#N/A	immt-2	chrV:16789356-16792663	WBGene00012315	SOM	IGN	OK	0.50979	78.0987	7.25925	5e-05	0.0001367	yes	Coding	0.140888	0.878692	77.3859	78.8115
2.8045	#N/A	4.06791	6.04492	hcp-2	chrV:9645857-9650080	WBGene00001830	SOM	IGN	OK	0.736138	112.211	7.25202	5e-05	0.0001367	yes	Coding	0.545846	0.926429	99.2726	125.149
2.14136	#N/A	3.63917	#N/A	T21C9.13	chrV:10597524-10598407	WBGene00011898	SOM	IGN	OK	0.473492	72.0551	7.24962	0.0022	0.00492929	yes	Coding	0.145754	0.80123	68.6654	75.4449
2.1808	#N/A	4.77981	4.51778	gpr-2	chrIII:9391324-9393057	WBGene00001689	SOM	IGN	OK	0.597857	87.1699	7.18789	5e-05	0.0001367	yes	Coding	0.537947	0.657767	76.5197	97.8202
2.5167	#N/A	4.52374	5.12228	mes-4	chrV:13433427-13437499	WBGene00003222	SOM	IGN	OK	0.621843	90.6631	7.18782	5e-05	0.0001367	yes	Coding	0.434421	0.809265	85.4019	95.9243
2.60011	#N/A	4.96776	#N/A	fzy-1	chrII:5501634-5503615	WBGene00001511	SOM	IGN	OK	0.867063	126.356	7.18714	5e-05	0.0001367	yes	Coding	0.434957	1.29917	126.776	125.936
3.89294	#N/A	5.44738	7.73114	klp-19	chrIII:12784715-13607695	WBGene00002229	SOM	IGN	OK	2.18043	313.969	7.16987	0.00135	0.00312227	yes	Coding	1.70235	2.65851	293.647	334.291
2.25948	#N/A	4.60124	3.97692	msh-2	chrI:3694373-3697538	WBGene00003418	SOM	IGN	OK	0.622809	88.4282	7.14957	5e-05	0.0001367	yes	Coding	0.42566	0.819957	85.5562	91.3001
3.17894	#N/A	5.42982	7.25391	C39E9.12	chrIV:12849497-13146871	WBGene00008035	SOM	IGN	OK	1.21592	172.09	7.14498	0.01005	0.0200375	yes	Coding	0.950509	1.48132	158.338	185.842
3.72981	#N/A	6.7007	#N/A	neg-1	chrV:4373911-4374832	WBGene00017985	SOM	IGN	OK	0.391053	54.2576	7.11632	0.01585	0.0303089	yes	Coding	0.504891	0.277214	47.3971	61.118
3.11623	#N/A	5.37211	#N/A	him-14	chrII:7065075-7069924	WBGene00001872	SOM	IGN	OK	0.390175	53.4173	7.09704	5e-05	0.0001367	yes	Coding	0.465218	0.315132	50.812	56.0227
2.66961	#N/A	3.81197	3.91329	capg-2	chrV:12271864-12275489	WBGene00010093	SOM	IGN	OK	0.884301	120.892	7.09496	5e-05	0.0001367	yes	Coding	0.501671	1.26693	111.894	129.889
2.0356	#N/A	5.33562	5.69495	C24H12.5	chrII:203458-732072	WBGene00016074	SOM	IGN	OK	0.579044	78.9218	7.09061	0.00945	0.0189336	yes	Coding	0.469331	0.688756	76.4311	81.4124
1.77992	#N/A	5.37211	7.82658	chk-2	chrV:19909105-19915942	WBGene00000499	SOM	IGN	OK	0.847016	114.242	7.07549	5e-05	0.0001367	yes	Coding	0.666802	1.02723	116.351	112.133
3.43587	#N/A	6.26746	3.36149	ptr-2	chrI:3789416-3792798	WBGene00004217	SOM	IGN	OK	1.08185	145.387	7.07026	5e-05	0.0001367	yes	Coding	0.962682	1.20101	137.54	153.233
3.61491	#N/A	5.08329	4.31285	C27B7.5	chrIV:8901647-8902947	WBGene00007762	SOM	IGN	OK	0.630709	84.0256	7.05771	5e-05	0.0001367	yes	Coding	0.423253	0.838165	81.0542	86.9969
3.33688	#N/A	5.34323	3.49969	lin-41	chrI:9335956-9341889	WBGene00003026	SOM	IGN	OK	0.800944	104.357	7.02562	5e-05	0.0001367	yes	Coding	0.803219	0.798669	95.5103	113.204
2.33598	#N/A	5.28546	#N/A	mbtr-1	chrI:343543-348367	WBGene00021661	SOM	IGN	OK	0.383875	50.006	7.02532	5e-05	0.0001367	yes	Coding	0.331311	0.436439	42.9526	57.0595
1.98844	#N/A	3.64434	#N/A	ced-3	chrIV:13199205-13204042	WBGene00000417	SOM	IGN	OK	0.570623	73.3771	7.00665	5e-05	0.0001367	yes	Coding	0.313446	0.827801	71.0952	75.6589
3.11446	#N/A	4.52114	4.83594	him-10	chrIII:5803219-5804949	WBGene00001869	SOM	IGN	OK	0.777955	99.1852	6.99429	5e-05	0.0001367	yes	Coding	0.774584	0.781326	93.5143	104.856
2.47499	#N/A	4.67893	3.45037	pig-1	chrIV:497495-555646	WBGene00021012	SOM	IGN	OK	0.903602	112.987	6.96625	0.00545	0.0113835	yes	Coding	0.567918	1.23929	103.486	122.488
2.82897	#N/A	5.77275	5.63132	mcm-7	chrV:4347183-4349530	WBGene00003159	SOM	IGN	OK	1.4225	176.263	6.95316	5e-05	0.0001367	yes	Coding	0.917355	1.92764	153.788	198.738
2.15526	#N/A	3.66805	#N/A	fncm-1	chrI:4573661-5262993	WBGene00018908	SOM	IGN	OK	0.348477	43.1299	6.95148	0.0138	0.0268023	yes	Coding	0.270789	0.426166	42.9341	43.3257
2.39315	#N/A	4.36123	2.8952	sys-1	chrI:9980483-9984776	WBGene00006379	SOM	IGN	OK	0.350735	42.6911	6.92741	5e-05	0.0001367	yes	Coding	0.223486	0.477984	36.9925	48.3898
1.73544	#N/A	3.49476	4.99502	cdc-7	chrI:5872187-5874135	WBGene00016421	SOM	IGN	OK	0.58286	70.9157	6.92681	5e-05	0.0001367	yes	Coding	0.472529	0.69319	71.364	70.4673
3.68659	#N/A	5.37685	2.00437	cyn-9	chrIII:3697877-3699615	WBGene00000885	SOM	IGN	OK	0.643548	77.6075	6.914	5e-05	0.0001367	yes	Coding	0.44007	0.847026	79.2044	76.0106
3.28003	#N/A	5.52902	4.77231	Y47D3A.29	chrIII:10732173-12052193	WBGene00012936	SOM	IGN	OK	0.943834	112.732	6.90015	0.0241	0.0441896	yes	Coding	1.04884	0.838826	103.915	121.549
2.82804	#N/A	4.32945	4.04055	cyb-1	chrIV:10735435-10736732	WBGene00000865	SOM	IGN	OK	2.16407	252.69	6.86748	5e-05	0.0001367	yes	Coding	2.01301	2.31513	251.234	254.146
3.52929	#N/A	5.02638	#N/A	tofu-7	chrIII:7083804-7084931	WBGene00022737	SOM	IGN	OK	0.591563	68.2684	6.85054	0.0001	0.000266846	yes	Coding	0.498242	0.684885	64.2806	72.2562
1.73822	#N/A	3.87023	#N/A	Y42H9B.3	chrIV:8011279-8012414	WBGene00021541	SOM	IGN	OK	0.796958	90.9851	6.83498	5e-05	0.0001367	yes	Coding	0.698144	0.895773	90.4919	91.4783
2.71863	#N/A	3.94803	3.45909	san-1	chrI:6407535-6409053	WBGene00004721	SOM	IGN	OK	0.698517	79.7076	6.83428	5e-05	0.0001367	yes	Coding	0.752838	0.644197	79.9607	79.4545
1.90504	#N/A	4.2457	#N/A	T26A5.2	chrIII:6467329-6471239	WBGene00020819	SOM	IGN	OK	0.643668	73.0779	6.82697	5e-05	0.0001367	yes	Coding	0.574676	0.71266	65.8519	80.3039
3.65661	#N/A	5.37211	6.84031	hcp-3	chrIII:9615351-9616369	WBGene00001831	SOM	IGN	OK	2.00657	226.264	6.81713	5e-05	0.0001367	yes	Coding	2.03676	1.97639	202.988	249.541
3.75392	#N/A	4.75166	#N/A	exo-3	chrI:11907634-11909197	WBGene00001372	SOM	IGN	OK	1.26985	139.789	6.78245	5e-05	0.0001367	yes	Coding	0.958559	1.58114	142.751	136.827
2.67379	#N/A	4.54994	#N/A	DY3.8	chrI:8758311-8758989	WBGene00008440	SOM	IGN	OK	0.948493	104.149	6.77879	0.0001	0.000266846	yes	Coding	0.593251	1.30373	102.519	105.779
2.85033	#N/A	4.47676	#N/A	sgo-1	chrIV:7794976-7796254	WBGene00016381	SOM	IGN	OK	0.579704	62.8439	6.76031	5e-05	0.0001367	yes	Coding	0.554389	0.605019	61.8256	63.8623
3.72612	#N/A	4.83091	3.3088	ucr-2.3	chrIII:879853-881385	WBGene00020757	SOM	IGN	OK	1.08586	116.937	6.75075	5e-05	0.0001367	yes	Coding	0.678548	1.49318	100.209	133.665
3.07776	#N/A	4.88111	#N/A	R05F9.11	chrII:4911862-4914210	WBGene00019894	SOM	IGN	OK	0.436417	46.8828	6.74721	5e-05	0.0001367	yes	Coding	0.478175	0.39466	44.2807	49.485
1.65383	#N/A	5.36204	6.5407	C14B1.2	chrIII:3702308-3703052	WBGene00007573	SOM	IGN	OK	1.3547	144.883	6.74078	5e-05	0.0001367	yes	Coding	0.58106	2.12833	142.847	146.919
3.1627	#N/A	4.36123	6.68123	F20C5.3	chrIV:8753373-8754799	WBGene00008968	SOM	IGN	OK	1.49828	157.411	6.71508	5e-05	0.0001367	yes	Coding	0.999281	1.99728	157.884	156.937
2.5028	#N/A	4.53452	3.43606	chk-1	chrV:3757303-3759449	WBGene00000498	SOM	IGN	OK	0.916843	96.1449	6.71239	5e-05	0.0001367	yes	Coding	0.791064	1.04262	91.674	100.616
3.09105	#N/A	3.37923	2.1912	hop-1	chrI:4208593-4210342	WBGene00001985	SOM	IGN	OK	0.582124	60.8493	6.70777	5e-05	0.0001367	yes	Coding	0.554385	0.609863	58.0663	63.6322
2.36378	#N/A	4.27458	#N/A	mre-11	chrV:10734120-10736647	WBGene00003405	SOM	IGN	OK	0.918389	95.3944	6.69866	5e-05	0.0001367	yes	Coding	0.501856	1.33492	90.8005	99.9884
2.04405	#N/A	3.87023	3.81785	duo-1	chrV:11554618-11557920	WBGene00001110	SOM	IGN	OK	0.958164	98.184	6.67907	5e-05	0.0001367	yes	Coding	0.822425	1.0939	89.6937	106.674
2.02157	#N/A	3.89911	5.3768	sas-5	chrV:11610760-11612457	WBGene00009385	SOM	IGN	OK	1.06634	108.992	6.67542	5e-05	0.0001367	yes	Coding	1.08089	1.05179	107.994	109.991
2.05715	#N/A	4.9243	#N/A	polk-1	chrIII:8626324-8628416	WBGene00017696	SOM	IGN	OK	1.29495	132.107	6.67266	5e-05	0.0001367	yes	Coding	1.37912	1.21078	136.503	127.711
1.7741	#N/A	4.2457	2.76794	gyg-2	chrV:16745215-16746227	WBGene00012020	SOM	IGN	OK	1.93797	195.962	6.65989	5e-05	0.0001367	yes	Coding	1.36813	2.50781	187.125	204.8
1.7503	#N/A	3.74362	#N/A	flh-1	chrIV:9262084-9264214	WBGene00012435	SOM	IGN	OK	0.725754	73.0819	6.65389	5e-05	0.0001367	yes	Coding	0.625537	0.82597	67.5652	78.5986
3.30908	#N/A	5.19882	#N/A	T16H12.1	chrIII:10083369-10084965	WBGene00011811	SOM	IGN	OK	0.215987	21.6726	6.64878	0.0053	0.01109	yes	Coding	0.117807	0.314168	21.3937	21.9514
2.70246	#N/A	5.0544	4.64505	rnr-1	chrIII:9225441-9228169	WBGene00004391	SOM	IGN	OK	1.4468	145.07	6.64774	5e-05	0.0001367	yes	Coding	1.07553	1.81806	132.389	157.751
3.85282	#N/A	5.367	3.05428	ZC434.8	chrI:10348089-10349310	WBGene00013894	SOM	IGN	OK	1.24849	123.401	6.62702	5e-05	0.0001367	yes	Coding	1.28516	1.21181	116.557	130.244
3.12836	#N/A	4.85223	3.45662	wee-1.3	chrII:9714042-9716403	WBGene00006940	SOM	IGN	OK	1.39146	136.879	6.62016	5e-05	0.0001367	yes	Coding	1.04039	1.74253	122.754	151.004
1.5992	#N/A	3.98576	#N/A	mex-3	chrI:127296-133582	WBGene00003229	SOM	IGN	OK	2.2795	223.516	6.61552	5e-05	0.0001367	yes	Coding	1.6631	2.8959	211.962	235.071
3.33688	#N/A	4.38009	#N/A	B0393.3	chrIII:4757269-4759509	WBGene00007168	SOM	IGN	OK	1.27494	124.509	6.60968	5e-05	0.0001367	yes	Coding	0.745297	1.80458	116.171	132.846
3.26737	#N/A	4.33235	2.83157	T12G3.6	chrIV:12030233-12031249	WBGene00011741	SOM	IGN	OK	1.14912	112.079	6.60784	5e-05	0.0001367	yes	Coding	0.475238	1.823	108.767	115.39
3.65661	#N/A	4.59603	2.22005	pch-2	chrII:8158304-8159779	WBGene00008641	SOM	IGN	OK	0.63088	61.307	6.60254	5e-05	0.0001367	yes	Coding	0.760023	0.501737	58.5608	64.0531
2.61401	#N/A	3.11929	2.54523	T24C4.5	chrIII:878414-879563	WBGene00020761	SOM	IGN	OK	0.791847	75.2771	6.57085	5e-05	0.0001367	yes	Coding	0.531472	1.05222	74.1356	76.4186
2.45714	#N/A	3.92532	#N/A	dsb-2	chrII:14411025-14412055	WBGene00194892	SOM	IGN	OK	0.787354	74.8091	6.57006	5e-05	0.0001367	yes	Coding	0.62007	0.954638	62.2071	87.4111
2.69741	#N/A	4.27245	5.63132	cyb-3	chrV:15395695-15397050	WBGene00000868	SOM	IGN	OK	2.27736	213.677	6.55193	5e-05	0.0001367	yes	Coding	1.19199	3.36272	194.995	232.358
3.5303	#N/A	6.36577	#N/A	rsa-1	chrI:10185867-10187462	WBGene00007710	SOM	IGN	OK	0.943368	88.0096	6.5437	5e-05	0.0001367	yes	Coding	0.731138	1.1556	82.8367	93.1826
2.88044	#N/A	5.45876	8.65378	knl-3	chrV:1743375-2713617	WBGene00020392	SOM	IGN	OK	1.73438	154.831	6.48013	0.00355	0.00768165	yes	Coding	1.65179	1.81698	144.89	164.772
3.04495	#N/A	4.56962	#N/A	C18E3.5	chrI:4193249-4203173	WBGene00015974	SOM	IGN	OK	0.380019	31.4818	6.3723	0.0006	0.00146185	yes	Coding	0.202682	0.557356	27.4102	35.5533
2.96154	#N/A	5.08329	#N/A	dog-1	chrI:15017461-15022969	WBGene00001049	SOM	IGN	OK	0.416187	34.0102	6.35259	5e-05	0.0001367	yes	Coding	0.364391	0.467982	31.1734	36.847
2.03376	#N/A	4.13017	3.11468	msh-5	chrIV:13155208-13163924	WBGene00003421	SOM	IGN	OK	1.02877	83.6931	6.34612	5e-05	0.0001367	yes	Coding	1.04132	1.01621	77.292	90.0942
2.91984	#N/A	4.41738	3.08609	gpd-4	chrII:10171220-10172346	WBGene00001686	SOM	IGN	OK	0.714187	57.5995	6.33361	5e-05	0.0001367	yes	Coding	0.782669	0.645705	41.8519	73.347
1.73282	#N/A	3.99572	3.65877	gei-14	chrII:8273613-8275969	WBGene00001571	SOM	IGN	OK	1.54775	124.646	6.33151	5e-05	0.0001367	yes	Coding	1.81282	1.28269	119.833	129.458
2.79284	#N/A	4.50564	#N/A	orc-5	chrIV:10732882-10734558	WBGene00013857	SOM	IGN	OK	1.3357	104.705	6.29259	5e-05	0.0001367	yes	Coding	1.31503	1.35636	103.765	105.645
1.69556	#N/A	3.32147	#N/A	T12F5.2	chrI:3731373-3732837	WBGene00020467	SOM	IGN	OK	0.546072	42.8022	6.29245	5e-05	0.0001367	yes	Coding	0.306218	0.785926	42.6001	43.0043
3.79563	#N/A	5.50078	2.99065	toca-2	chrIII:13755897-13759247	WBGene00010663	SOM	IGN	OK	0.910314	70.6337	6.27785	5e-05	0.0001367	yes	Coding	0.81344	1.00719	67.3253	73.942
2.15526	#N/A	4.21682	3.24517	F54D5.2	chrII:11573205-11574853	WBGene00010048	SOM	IGN	OK	0.714473	53.358	6.22268	5e-05	0.0001367	yes	Coding	0.680363	0.748584	49.3891	57.3269
3.00325	#N/A	4.70782	2.64068	C42C1.9	chrIV:12289444-12290940	WBGene00016587	SOM	IGN	OK	0.64977	48.3937	6.21875	0.00395	0.00849328	yes	Coding	0.42414	0.875399	45.865	50.9223
3.26737	#N/A	5.53824	5.3768	tim-1	chrIII:12240373-12250053	WBGene00006571	SOM	IGN	OK	1.66092	122.712	6.20715	5e-05	0.0001367	yes	Coding	1.45589	1.86596	111.94	133.485
2.44719	#N/A	4.93888	3.40425	Y53F4B.3	chrII:14968624-14969269	WBGene00013150	SOM	IGN	OK	1.15717	85.3639	6.20495	0.0001	0.000266846	yes	Coding	1.33597	0.978379	89.8766	80.8513
1.95283	#N/A	3.437	#N/A	C15F1.8	chrII:6976767-6977325	WBGene00015797	SOM	IGN	OK	0.656621	48.2945	6.20065	0.0058	0.0120469	yes	Coding	0.496068	0.817175	45.1797	51.4094
3.30908	#N/A	3.58141	#N/A	F52H3.4	chrII:10041108-10042296	WBGene00009946	SOM	IGN	OK	0.4046	29.7039	6.19801	0.0004	0.000997592	yes	Coding	0.285594	0.523606	30.2569	29.1509
3.28127	#N/A	4.76558	#N/A	psf-1	chrII:9968621-9969517	WBGene00011275	SOM	IGN	OK	1.40358	102.428	6.18935	5e-05	0.0001367	yes	Coding	1.13872	1.66845	102.96	101.895
2.22477	#N/A	3.81246	#N/A	F53B6.7	chrI:8948811-8954345	WBGene00009962	SOM	IGN	OK	0.171348	12.5016	6.18904	0.02645	0.0480357	yes	Coding	0.1071	0.235597	14.3549	10.6483
3.5871	#N/A	4.41205	4.16782	pie-1	chrIII:12283106-12484433	WBGene00004027	SOM	IGN	OK	0.934235	67.0609	6.16554	0.01155	0.022839	yes	Coding	1.09919	0.769279	63.5076	70.6143
3.56446	#N/A	5.57931	2.92923	cyk-4	chrIII:13768699-13771122	WBGene00000875	SOM	IGN	OK	2.61002	187.293	6.16509	5e-05	0.0001367	yes	Coding	2.20238	3.01767	172.515	202.07
2.60011	#N/A	3.87023	2.60886	cye-1	chrI:6554901-6936826	WBGene00000871	SOM	IGN	OK	1.60212	113.299	6.14401	0.00965	0.0192941	yes	Coding	1.68809	1.51615	110.094	116.504
3.61491	#N/A	5.34562	8.90831	glh-1	chrI:6554901-6936826	WBGene00001598	SOM	IGN	OK	2.77257	195.131	6.13708	0.00335	0.00727582	yes	Coding	2.30636	3.23879	181.79	208.473
1.77992	#N/A	4.36123	5.28135	unc-61	chrV:14731460-14734217	WBGene00006795	SOM	IGN	OK	1.20962	85.06	6.13586	5e-05	0.0001367	yes	Coding	0.898431	1.5208	78.4573	91.6627
3.08665	#N/A	4.00746	3.56332	C06G4.1	chrIII:7987063-7990385	WBGene00015557	SOM	IGN	OK	1.1817	81.7256	6.11186	5e-05	0.0001367	yes	Coding	1.35592	1.00748	76.21	87.2411
3.53797	#N/A	5.4235	2.51342	cdl-1	chrII:10785454-10786779	WBGene00000411	SOM	IGN	OK	2.43706	168.251	6.10933	5e-05	0.0001367	yes	Coding	1.61563	3.25849	163.53	172.971
2.09965	#N/A	3.7547	3.34062	F13A7.14	chrV:15699960-16443388	WBGene00045357	SOM	IGN	OK	0.732604	49.874	6.08911	0.0212	0.0394693	yes	Coding	0.457941	1.00727	45.1104	54.6376
2.16916	#N/A	3.99572	3.81785	syp-3	chrI:8663227-8664108	WBGene00006377	SOM	IGN	OK	0.870938	58.7054	6.07478	5e-05	0.0001367	yes	Coding	0.657608	1.08427	57.922	59.4887
3.04495	#N/A	4.27458	6.58578	atm-1	chrI:183375-207952	WBGene00000227	SOM	IGN	OK	1.24976	82.9883	6.05319	5e-05	0.0001367	yes	Coding	1.20148	1.29803	70.5028	95.4738
3.09396	#N/A	5.66093	4.29508	mcm-6	chrIII:9794281-9798407	WBGene00003158	SOM	IGN	OK	3.2163	213.536	6.05293	5e-05	0.0001367	yes	Coding	2.57354	3.85905	194.436	232.636
2.22477	#N/A	4.13017	#N/A	Y32B12B.4	chrV:16503518-16718341	WBGene00012524	SOM	IGN	OK	1.02141	67.3795	6.04367	0.00055	0.00134846	yes	Coding	1.09442	0.948411	59.6571	75.1019
2.62791	#N/A	4.01464	4.26326	zwl-1	chrI:2256153-2485384	WBGene00021460	SOM	IGN	OK	1.15175	75.8	6.04029	0.0017	0.00387101	yes	Coding	1.21156	1.09195	68.3479	83.2521
1.81689	#N/A	3.81246	2.79975	gna-2	chrI:7699681-7700870	WBGene00001647	SOM	IGN	OK	1.56706	102.88	6.03675	5e-05	0.0001367	yes	Coding	1.34181	1.79232	97.3861	108.374
2.68351	#N/A	4.3159	2.41797	B0035.6	chrIV:11320783-11323318	WBGene00007109	SOM	IGN	OK	1.87913	122.116	6.02204	5e-05	0.0001367	yes	Coding	1.59157	2.1667	119.207	125.024
2.57151	#N/A	5.19882	3.37243	chaf-2	chrI:1823455-1825907	WBGene00022141	SOM	IGN	OK	1.56664	97.5654	5.96063	5e-05	0.0001367	yes	Coding	1.55985	1.57342	97.1188	98.0119
1.93779	#N/A	3.73677	#N/A	fbxa-140	chrI:12960360-12961595	WBGene00008130	SOM	IGN	OK	0.343004	21.1853	5.9487	0.0009	0.00214362	yes	Coding	0.278102	0.407907	21.2046	21.1661
3.60613	#N/A	5.34323	2.19526	daf-18	chrIV:420425-425148	WBGene00000913	SOM	IGN	OK	5.19447	313.686	5.9162	5e-05	0.0001367	yes	Coding	5.84054	4.5484	296.112	331.26
3.44809	#N/A	3.66805	2.44978	brc-1	chrIII:3853219-3862940	WBGene00000264	SOM	IGN	OK	1.70238	102.06	5.90572	5e-05	0.0001367	yes	Coding	2.51552	0.88923	90.9701	113.15
1.844	#N/A	4.46845	#N/A	Y111B2A.3	chrIII:12496442-12498921	WBGene00013729	SOM	IGN	OK	3.13797	186.655	5.8944	5e-05	0.0001367	yes	Coding	3.0988	3.17715	166.747	206.564
3.35078	#N/A	3.84135	#N/A	Y71H2B.11	chrIII:2418503-2779010	WBGene00022198	SOM	IGN	OK	2.26155	134.13	5.89018	0.00775	0.015761	yes	Coding	2.74691	1.77618	133.18	135.08
1.70536	#N/A	3.87023	3.97692	him-19	chrI:889934-895102	WBGene00022390	SOM	IGN	OK	0.508228	29.9569	5.88127	5e-05	0.0001367	yes	Coding	0.408301	0.608154	28.8773	31.0365
3.26737	#N/A	5.08329	3.05428	him-6	chrIV:12490774-12495117	WBGene00001865	SOM	IGN	OK	1.77375	102.157	5.84784	5e-05	0.0001367	yes	Coding	1.41957	2.12792	95.5905	108.723
1.68472	#N/A	5.02143	4.19699	kbp-5	chrI:10687358-10687911	WBGene00016387	SOM	IGN	OK	1.4272	82.1163	5.84641	0.0004	0.000997592	yes	Coding	1.36111	1.49328	81.0598	83.1729
2.6025	#N/A	4.70782	#N/A	lig-1	chrV:10814092-10816603	WBGene00002985	SOM	IGN	OK	2.93345	167.953	5.83932	5e-05	0.0001367	yes	Coding	2.54871	3.31818	160.921	174.985
2.08575	#N/A	4.11368	#N/A	W09D6.1	chrIII:10732173-12052193	WBGene00012356	SOM	IGN	OK	0.461951	26.3013	5.83125	0.00515	0.0108079	yes	Coding	0.474573	0.449328	24.8664	27.7361
3.74014	#N/A	5.42987	2.4816	try-1	chrII:4948254-4949456	WBGene00006619	SOM	IGN	OK	1.16724	66.0245	5.82182	5e-05	0.0001367	yes	Coding	1.17323	1.16126	61.5819	70.467
3.80953	#N/A	5.64948	4.80412	smc-4	chrIII:4587473-4592788	WBGene00004874	SOM	IGN	OK	2.61954	145.349	5.79407	5e-05	0.0001367	yes	Coding	2.47387	2.7652	130.236	160.462
3.0234	#N/A	4.87561	#N/A	ify-1	chrII:5054252-5055147	WBGene00002068	SOM	IGN	OK	3.04018	162.571	5.74077	5e-05	0.0001367	yes	Coding	2.35636	3.724	158.973	166.168
2.89203	#N/A	3.57999	3.56332	rad-54	chrI:9065079-9070050	WBGene00004298	SOM	IGN	OK	0.871311	46.3934	5.73459	5e-05	0.0001367	yes	Coding	0.848868	0.893755	42.7764	50.0104
1.77622	#N/A	4.76113	#N/A	D2030.7	chrI:7588717-7590449	WBGene00008417	SOM	IGN	OK	1.50408	79.8505	5.73035	5e-05	0.0001367	yes	Coding	1.35349	1.65468	79.1816	80.5193
2.94764	#N/A	3.94756	3.62695	ndc-80	chrIV:10086125-10088289	WBGene00003576	SOM	IGN	OK	2.6834	142.026	5.72595	5e-05	0.0001367	yes	Coding	2.41729	2.94951	142.942	141.109
2.14455	#N/A	3.23482	#N/A	fem-3	chrIV:9105186-9107329	WBGene00001413	SOM	IGN	OK	1.09523	56.4384	5.68737	5e-05	0.0001367	yes	Coding	1.17212	1.01833	59.5739	53.3029
3.10276	#N/A	4.96955	6.52215	set-31	chrV:14418080-14420009	WBGene00007615	SOM	IGN	OK	1.77127	91.0697	5.68412	5e-05	0.0001367	yes	Coding	1.81795	1.72459	92.3784	89.7609
3.20406	#N/A	4.4171	4.83594	npp-22	chrV:11731297-11733452	WBGene00007118	SOM	IGN	OK	1.99696	101.351	5.66541	5e-05	0.0001367	yes	Coding	1.8461	2.14782	95.0012	107.7
2.41939	#N/A	4.13017	2.70431	Y53C12A.11	chrII:9717804-9718520	WBGene00194906	SOM	IGN	OK	0.857091	43.0811	5.65146	0.00025	0.000638083	yes	Coding	0.912191	0.80199	41.2884	44.8738
3.01715	#N/A	4.36216	#N/A	mut-2	chrI:6356713-6358397	WBGene00003499	SOM	IGN	OK	1.27586	63.1822	5.62998	5e-05	0.0001367	yes	Coding	1.01753	1.53419	62.3603	64.0041
3.75392	#N/A	5.58487	8.57645	rpl-11.1	chrV:3585365-3586055	WBGene00004422	SOM	IGN	OK	53.3034	2616.53	5.61728	5e-05	0.0001367	yes	Coding	45.7558	60.8509	2381.28	2851.78
2.67501	#N/A	4.67893	4.34456	mut-7	chrIII:9539171-9542271	WBGene00003504	SOM	IGN	OK	1.99257	96.2435	5.59399	5e-05	0.0001367	yes	Coding	1.84518	2.13996	91.1895	101.297
3.83733	#N/A	6.4404	#N/A	unc-85	chrII:4702065-4703059	WBGene00006817	SOM	IGN	OK	5.24849	253.455	5.59368	5e-05	0.0001367	yes	Coding	5.1986	5.29838	247.793	259.117
2.2163	#N/A	4.01084	#N/A	Y80D4G.1	chrIII:7600493-7601866	WBGene00206459	SOM	IGN	OK	0.779187	37.2254	5.57817	0.00165	0.0037624	yes	Coding	0.487524	1.07085	33.0571	41.3938
3.74002	#N/A	6.21442	5.15409	zyg-1	chrII:5649755-5654209	WBGene00006988	SOM	IGN	OK	1.67763	80.0764	5.57688	5e-05	0.0001367	yes	Coding	2.11819	1.23707	76.0902	84.0626
2.88639	#N/A	4.29186	5.75858	zen-4	chrIV:6118212-6121425	WBGene00006974	SOM	IGN	OK	3.7599	178.137	5.56615	5e-05	0.0001367	yes	Coding	3.39408	4.12573	167.892	188.382
3.61616	#N/A	4.86159	7.89021	top-2	chrII:11875093-11880240	WBGene00010785	SOM	IGN	OK	9.05199	428.683	5.56553	5e-05	0.0001367	yes	Coding	9.2629	8.84108	398.011	459.355
2.28037	#N/A	3.11929	2.51342	spsb-2	chrII:15230388-15232549	WBGene00021596	SOM	IGN	OK	0.939767	43.9372	5.54699	5e-05	0.0001367	yes	Coding	0.740218	1.13932	40.6345	47.2398
3.20411	#N/A	5.77646	#N/A	ska-3	chrIII:5678016-5678943	WBGene00018830	SOM	IGN	OK	2.25488	104.461	5.53376	5e-05	0.0001367	yes	Coding	2.28898	2.22078	111.954	96.9676
3.79563	#N/A	5.08453	#N/A	lin-54	chrIV:13241043-13243135	WBGene00003037	SOM	IGN	OK	1.60739	73.0267	5.50563	5e-05	0.0001367	yes	Coding	1.41772	1.79707	67.7498	78.3036
2.5862	#N/A	5.37211	#N/A	par-2	chrIII:1081398-1094791	WBGene00003917	SOM	IGN	OK	1.20287	53.984	5.48797	5e-05	0.0001367	yes	Coding	1.50524	0.900514	47.2386	60.7295
3.61491	#N/A	5.05628	2.00437	mans-4	chrIV:9076578-9078468	WBGene00013881	SOM	IGN	OK	1.29196	57.729	5.48166	5e-05	0.0001367	yes	Coding	1.23711	1.34682	58.8102	56.6478
2.48889	#N/A	4.96955	2.06362	nxf-2	chrV:14416274-14417780	WBGene00003835	SOM	IGN	OK	1.17349	52.066	5.47147	5e-05	0.0001367	yes	Coding	1.20141	1.14557	47.8276	56.3045
2.48889	#N/A	4.23828	#N/A	zif-1	chrIII:9002711-9004458	WBGene00006977	SOM	IGN	OK	1.91855	82.933	5.43386	5e-05	0.0001367	yes	Coding	2.19968	1.63742	81.2139	84.6521
3.40495	#N/A	5.94422	#N/A	Y105E8A.14	chrI:13143189-14566044	WBGene00013674	SOM	IGN	OK	3.10612	134.086	5.4319	0.0237	0.0435832	yes	Coding	2.95924	3.25301	129.971	138.201
3.12829	#N/A	4.76554	6.17218	cdc-25.1	chrI:6469813-6471904	WBGene00000386	SOM	IGN	OK	3.88576	165.799	5.4151	5e-05	0.0001367	yes	Coding	3.99491	3.77662	153.252	178.346
3.21177	#N/A	4.59229	#N/A	F07H5.10	chrII:8807269-8808526	WBGene00008561	SOM	IGN	OK	1.05776	44.8279	5.40532	5e-05	0.0001367	yes	Coding	0.902363	1.21315	44.7417	44.9141
3.5732	#N/A	5.11217	#N/A	C27F2.7	chrIII:4980607-4984439	WBGene00016169	SOM	IGN	OK	0.961073	40.7125	5.40468	5e-05	0.0001367	yes	Coding	0.873605	1.04854	37.4807	43.9444
1.90504	#N/A	3.52364	#N/A	F01D4.5	chrIV:10482738-10483628	WBGene00008488	SOM	IGN	OK	1.78001	75.3092	5.40287	5e-05	0.0001367	yes	Coding	1.98436	1.57565	78.4758	72.1427
2.12225	#N/A	5.37211	#N/A	pri-1	chrIII:9612262-9614195	WBGene00004180	SOM	IGN	OK	1.87863	78.251	5.38036	5e-05	0.0001367	yes	Coding	2.4039	1.35335	72.324	84.1781
2.67241	#N/A	4.51958	#N/A	C13G5.2	chrIII:8616787-8618358	WBGene00015747	SOM	IGN	OK	2.0331	84.3324	5.37433	5e-05	0.0001367	yes	Coding	1.98578	2.08043	85.3061	83.3588
3.38714	#N/A	6.06058	4.35871	T07C4.10	chrIII:10320964-10325433	WBGene00011562	SOM	IGN	OK	2.03947	84.3589	5.37028	5e-05	0.0001367	yes	Coding	1.94158	2.13735	75.0166	93.7012
2.96681	#N/A	2.42611	#N/A	Y73B3A.9	chrX:150364-154445	WBGene00022211	SOM	IGN	OK	0.886904	36.6327	5.36821	5e-05	0.0001367	yes	Coding	1.18258	0.591229	36.4121	36.8533
2.82519	#N/A	4.49582	2.09849	F12F6.7	chrIV:11558874-11561809	WBGene00008722	SOM	IGN	OK	1.87799	76.8115	5.35406	5e-05	0.0001367	yes	Coding	2.19662	1.55936	75.982	77.6411
2.5862	#N/A	3.76979	2.35434	K09H9.2	chrI:3148018-3150306	WBGene00019595	SOM	IGN	OK	1.573	63.9952	5.34638	5e-05	0.0001367	yes	Coding	1.15694	1.98905	60.532	67.4583
2.44719	#N/A	4.65005	4.26326	Y18H1A.7	chrI:718127-719687	WBGene00004332	SOM	IGN	OK	1.90877	77.6452	5.34618	5e-05	0.0001367	yes	Coding	2.05139	1.76615	73.5181	81.7724
3.6943	#N/A	5.42982	2.32252	rfc-3	chrIV:12849497-13146871	WBGene00004339	SOM	IGN	OK	3.29571	130.942	5.31219	0.01525	0.0292436	yes	Coding	2.05986	4.53157	126.538	135.345
3.87903	#N/A	5.60317	#N/A	F56E10.1	chrV:104829-105964	WBGene00018975	SOM	IGN	OK	3.71912	146.969	5.30441	5e-05	0.0001367	yes	Coding	3.8807	3.55753	138.454	155.484
3.15616	#N/A	4.7367	#N/A	ZK686.6	chrIII:7771525-7772494	WBGene00044799	SOM	IGN	OK	0.578814	22.7449	5.2963	0.0001	0.000266846	yes	Coding	0.667903	0.489726	21.5315	23.9583
3.48979	#N/A	4.41899	#N/A	C01F6.2	chrIV:9099355-9101545	WBGene00007222	SOM	IGN	OK	0.240529	9.41019	5.28994	0.0009	0.00214362	yes	Coding	0.194982	0.286077	11.8938	6.92657
3.5871	#N/A	5.60317	#N/A	T14G10.8	chrIV:10146271-10146910	WBGene00011777	SOM	IGN	OK	0.71411	27.8889	5.2874	0.0015	0.0034405	yes	Coding	0.705782	0.722439	29.9052	25.8725
3.72963	#N/A	7.05615	#N/A	rtel-1	chrI:10572018-10577003	WBGene00009124	SOM	IGN	OK	1.99195	76.3172	5.25975	5e-05	0.0001367	yes	Coding	2.10079	1.88311	74.2172	78.4173
3.49267	#N/A	4.55542	2.57705	rnh-2	chrII:8517101-8518150	WBGene00004383	SOM	IGN	OK	3.12151	118.945	5.25191	5e-05	0.0001367	yes	Coding	3.57762	2.66541	112.724	125.166
3.30557	#N/A	5.19882	2.8952	fcd-2	chrIV:15025688-15036909	WBGene00012767	SOM	IGN	OK	2.12625	80.5613	5.2437	5e-05	0.0001367	yes	Coding	1.84074	2.41176	74.5153	86.6073
1.5992	#N/A	5.37211	#N/A	kbp-4	chrIII:1080909-1081248	WBGene00022357	SOM	IGN	OK	2.36164	88.7864	5.23248	0.00035	0.000878786	yes	Coding	0	4.72328	91.2139	86.3589
2.21087	#N/A	3.32147	#N/A	ZK643.2	chrIII:8956495-8957497	WBGene00014034	SOM	IGN	OK	1.87086	69.7013	5.21941	5e-05	0.0001367	yes	Coding	1.17014	2.57158	72.7769	66.6257
3.5037	#N/A	4.90999	2.19526	ung-1	chrIII:10732173-12052193	WBGene00013241	SOM	IGN	OK	0.94483	35.1398	5.21691	0.01885	0.0355635	yes	Coding	0.668911	1.22075	34.804	35.4755
3.19093	#N/A	3.69694	3.3088	Y51F10.2	chrI:1978054-1983282	WBGene00021763	SOM	IGN	OK	3.26545	121.292	5.21506	5e-05	0.0001367	yes	Coding	2.31583	4.21507	107.634	134.95
3.5593	#N/A	5.19882	#N/A	hal-2	chrIII:10087313-10088493	WBGene00011819	SOM	IGN	OK	2.41306	89.2976	5.20969	5e-05	0.0001367	yes	Coding	1.54626	3.27985	88.0236	90.5715
3.79513	#N/A	5.17714	#N/A	C50F2.2	chrI:3881835-3888218	WBGene00016836	SOM	IGN	OK	1.83951	67.8777	5.20555	5e-05	0.0001367	yes	Coding	2.05447	1.62455	64.9391	70.8164
3.17006	#N/A	4.90999	3.78603	smc-5	chrII:5062128-5066962	WBGene00016151	SOM	IGN	OK	2.91265	106.838	5.19695	5e-05	0.0001367	yes	Coding	2.20864	3.61667	98.9207	114.755
1.94964	#N/A	3.73677	#N/A	fbxa-101	chrI:12958720-12959908	WBGene00008569	SOM	IGN	OK	1.57457	57.6263	5.1937	5e-05	0.0001367	yes	Coding	1.75493	1.39421	54.3059	60.9466
2.90594	#N/A	4.913	3.81041	sas-6	chrIV:13786977-13788684	WBGene00012888	SOM	IGN	OK	2.28791	82.7742	5.17708	5e-05	0.0001367	yes	Coding	2.31319	2.26262	76.4827	89.0656
3.47589	#N/A	#N/A	#N/A	C06A8.6	chrII:7772562-7773813	WBGene00015516	SOM	IGN	OK	0.4046	14.3679	5.15021	0.0004	0.000997592	yes	Coding	0.285594	0.523606	19.56	9.17582
2.334	#N/A	3.7547	#N/A	syp-2	chrV:5536752-5537533	WBGene00006376	SOM	IGN	OK	2.75637	97.1634	5.13957	5e-05	0.0001367	yes	Coding	2.8102	2.70253	96.837	97.4899
2.91301	#N/A	4.07627	7.41298	mes-6	chrIV:8511423-8513313	WBGene00003224	SOM	IGN	OK	3.38351	118.868	5.1347	5e-05	0.0001367	yes	Coding	3.40382	3.3632	113.238	124.499
3.46513	#N/A	5.80534	#N/A	K07H8.9	chrIV:8285312-8286303	WBGene00019509	SOM	IGN	OK	0.664729	22.8255	5.10173	0.0001	0.000266846	yes	Coding	0.55992	0.769539	22.1317	23.5192
2.61401	#N/A	2.61131	#N/A	F34D10.9	chrIII:3726762-3729552	WBGene00045484	SOM	IGN	OK	0.266501	9.14462	5.10071	0.0003	0.000758483	yes	Coding	0.389963	0.143038	10.0158	8.2734
3.38925	#N/A	5.11217	2.068	gon-4	chrIV:10197797-10202901	WBGene00001653	SOM	IGN	OK	3.2473	110.866	5.09343	5e-05	0.0001367	yes	Coding	3.03369	3.46091	109.487	112.245
2.96905	#N/A	4.47676	3.24517	fan-1	chrIV:6548902-6552424	WBGene00015310	SOM	IGN	OK	2.09366	71.1951	5.08768	5e-05	0.0001367	yes	Coding	2.03042	2.1569	70.3077	72.0825
3.84181	#N/A	5.53983	8.71741	klp-16	chrI:9512517-9514506	WBGene00002226	SOM	IGN	OK	8.3966	285.187	5.08596	5e-05	0.0001367	yes	Coding	7.66244	9.13075	261.869	308.505
3.00801	#N/A	4.67067	3.05428	C01H6.9	chrI:7229574-7233118	WBGene00007258	SOM	IGN	OK	1.64587	55.4458	5.07416	5e-05	0.0001367	yes	Coding	1.41826	1.87347	50.0884	60.8031
2.96681	#N/A	4.21682	#N/A	Y73B3A.10	chrX:154997-157246	WBGene00022212	SOM	IGN	OK	3.80125	127.471	5.06755	5e-05	0.0001367	yes	Coding	4.63664	2.96585	113.385	141.557
3.10296	#N/A	4.86285	6.04492	hcp-4	chrI:3862937-3865940	WBGene00001832	SOM	IGN	OK	6.43634	215.541	5.06558	5e-05	0.0001367	yes	Coding	5.80004	7.07263	202.58	228.502
2.97544	#N/A	3.92799	#N/A	H21P03.2	chrIV:11480830-11482322	WBGene00010409	SOM	IGN	OK	2.76195	92.1541	5.06029	5e-05	0.0001367	yes	Coding	3.36	2.1639	89.7173	94.591
3.36263	#N/A	5.25658	3.24517	T10E9.2	chrI:6542168-6544878	WBGene00020412	SOM	IGN	OK	2.59941	84.517	5.02299	5e-05	0.0001367	yes	Coding	2.49701	2.70181	85.7055	83.3284
3.76782	#N/A	4.53452	3.75422	Y17G7B.18	chrII:11948521-12404254	WBGene00012469	SOM	IGN	OK	1.08852	35.1443	5.01286	0.02005	0.0375762	yes	Coding	1.12748	1.04955	32.4777	37.811
2.5445	#N/A	#N/A	#N/A	C25A11.10	chrX:9121827-9123008	WBGene00219374	SOM	IGN	OK	0.467912	15.0183	5.00434	0.00025	0.000638083	yes	Coding	0.497782	0.438042	13.4239	16.6127
3.60101	#N/A	4.90999	#N/A	Y41D4B.4	chrIV:858931-1921342	WBGene00021512	SOM	IGN	OK	1.94532	62.3907	5.00325	0.0144	0.0278816	yes	Coding	1.92594	1.96471	58.0387	66.7427
3.57511	#N/A	6.33883	#N/A	snrp-200	chrII:12727236-12736805	WBGene00012896	SOM	IGN	OK	6.35043	203.29	5.00054	5e-05	0.0001367	yes	Coding	6.46978	6.23108	179.34	227.24
3.5037	#N/A	6.26746	#N/A	got-2.1	chrI:4573661-5262993	WBGene00016652	SOM	IGN	OK	2.44673	77.9576	4.99376	0.01775	0.0336356	yes	Coding	2.7735	2.11997	77.1723	78.7428
3.10056	#N/A	4.7367	#N/A	fog-1	chrI:3211059-3217023	WBGene00001481	SOM	IGN	OK	0.797398	25.3994	4.99335	5e-05	0.0001367	yes	Coding	0.801711	0.793084	23.3309	27.4679
3.53351	#N/A	5.089	#N/A	ztf-8	chrIII:5268959-5273430	WBGene00022598	SOM	IGN	OK	3.87679	122.734	4.98453	5e-05	0.0001367	yes	Coding	3.78435	3.96922	121.07	124.398
3.69832	#N/A	5.40099	5.69495	spd-2	chrI:8967087-8970064	WBGene00004953	SOM	IGN	OK	5.15616	161.298	4.96729	5e-05	0.0001367	yes	Coding	4.87052	5.4418	153.874	168.722
3.71457	#N/A	5.48764	#N/A	chl-1	chrIII:10399199-10405142	WBGene00010839	SOM	IGN	OK	2.11926	66.1423	4.96394	5e-05	0.0001367	yes	Coding	1.99859	2.23993	65.9457	66.3388
3.80953	#N/A	5.02552	#N/A	sas-4	chrIII:8314503-8318509	WBGene00004726	SOM	IGN	OK	1.50941	47.0968	4.96357	5e-05	0.0001367	yes	Coding	1.49582	1.52301	45.2332	48.9604
3.83733	#N/A	4.2457	#N/A	F20G4.2	chrI:7741935-8394405	WBGene00008991	SOM	IGN	OK	1.03759	32.242	4.95764	0.0187	0.0352887	yes	Coding	0.841907	1.23326	30.1376	34.3465
3.85555	#N/A	5.81488	2.99065	F56D2.2	chrIII:5587221-5589020	WBGene00018964	SOM	IGN	OK	2.63634	81.5521	4.95111	5e-05	0.0001367	yes	Coding	2.62177	2.65091	80.5318	82.5723
3.64271	#N/A	4.96776	3.94511	dnj-28	chrI:2996511-3001268	WBGene00001046	SOM	IGN	OK	1.13878	34.8061	4.93378	5e-05	0.0001367	yes	Coding	1.15136	1.1262	31.3172	38.2951
1.62701	#N/A	2.68605	#N/A	Y18D10A.2	chrI:12807577-12809286	WBGene00012475	SOM	IGN	OK	0.53896	16.4009	4.92746	0.00245	0.0054329	yes	Coding	0.883678	0.194243	13.049	19.7529
3.12836	#N/A	3.37923	#N/A	R10E4.7	chrIII:4295302-4296480	WBGene00011203	SOM	IGN	OK	1.78412	53.9908	4.91943	5e-05	0.0001367	yes	Coding	2.92534	0.642894	60.4126	47.569
2.70536	#N/A	5.74924	#N/A	K08F4.3	chrIV:10129371-10130112	WBGene00010678	SOM	IGN	OK	4.44541	133.514	4.90853	5e-05	0.0001367	yes	Coding	4.35049	4.54034	123.24	143.789
3.63795	#N/A	5.11217	#N/A	Y106G6H.13	chrI:10471501-10471918	WBGene00013723	SOM	IGN	OK	1.37784	41.1445	4.90022	0.0004	0.000997592	yes	Coding	1.31395	1.44173	44.2669	38.0222
3.57902	#N/A	5.10264	7.76295	ruvb-1	chrV:9979011-9980672	WBGene00007784	SOM	IGN	OK	5.17208	154.395	4.89974	5e-05	0.0001367	yes	Coding	4.4009	5.94326	144.984	163.807
3.5871	#N/A	5.42661	#N/A	H06I04.3	chrIII:3070543-3085040	WBGene00019168	SOM	IGN	OK	3.38741	100.615	4.89252	5e-05	0.0001367	yes	Coding	3.49304	3.28177	95.3163	105.914
3.65661	#N/A	5.25658	4.5496	F53H1.4	chrIV:858931-1921342	WBGene00018778	SOM	IGN	OK	3.75717	111.374	4.88962	0.00235	0.00522602	yes	Coding	3.69527	3.81908	106.921	115.827
3.64271	#N/A	4.71731	2.38615	C50B6.3	chrV:13313584-13315474	WBGene00008219	SOM	IGN	OK	2.91343	85.1247	4.86879	5e-05	0.0001367	yes	Coding	2.56499	3.26186	86.1999	84.0496
2.92043	#N/A	5.51652	4.99502	npp-15	chrIII:7928984-7932758	WBGene00003801	SOM	IGN	OK	3.82207	111.437	4.86573	5e-05	0.0001367	yes	Coding	3.85864	3.7855	102.185	120.689
3.62881	#N/A	4.13272	#N/A	Y106G6H.16	chrI:10474903-10475488	WBGene00013726	SOM	IGN	OK	1.02928	29.8018	4.85568	0.0023	0.00513226	yes	Coding	1.32931	0.72926	34.1205	25.483
3.51646	#N/A	5.20237	2.94145	set-2	chrIII:4922965-4930095	WBGene00004782	SOM	IGN	OK	2.38447	67.953	4.8328	5e-05	0.0001367	yes	Coding	2.1823	2.58664	61.9963	73.9097
3.25347	#N/A	3.95688	#N/A	abt-1	chrIV:10206208-10214889	WBGene00000019	SOM	IGN	OK	0.226233	6.43097	4.82916	5e-05	0.0001367	yes	Coding	0.277739	0.174727	7.29259	5.56936
3.66359	#N/A	6.21442	#N/A	F59E12.1	chrII:5654496-5657194	WBGene00019118	SOM	IGN	OK	2.94178	83.4009	4.8253	5e-05	0.0001367	yes	Coding	2.64459	3.23898	81.0203	85.7816
3.52052	#N/A	4.70169	#N/A	F32B6.10	chrIV:9887168-9889908	WBGene00009324	SOM	IGN	OK	0.146128	4.13354	4.82208	0.00385	0.00828806	yes	Coding	0.168583	0.123672	5.02783	3.23925
3.86513	#N/A	5.22997	#N/A	mat-2	chrII:10968325-11503888	WBGene00003133	SOM	IGN	OK	4.11278	116.216	4.82054	0.0137	0.0266365	yes	Coding	4.45556	3.77001	102.558	129.873
2.55812	#N/A	4.91433	#N/A	K10D2.8	chrIII:5188697-5190088	WBGene00189952	SOM	IGN	OK	0.254765	7.1706	4.81486	0.0065	0.0133903	yes	Coding	0.399633	0.109897	8.33938	6.00183
2.65571	#N/A	4.67893	3.21335	Y105E8A.8	chrI:13143189-14566044	WBGene00013669	SOM	IGN	OK	1.79139	50.3995	4.81426	0.02705	0.0490274	yes	Coding	1.78039	1.80238	48.0178	52.7811
3.28127	#N/A	4.10129	4.5326	pash-1	chrI:10598698-10606337	WBGene00011908	SOM	IGN	OK	2.45177	68.8699	4.81198	5e-05	0.0001367	yes	Coding	2.54396	2.35957	69.6415	68.0983
2.97224	#N/A	2.10841	#N/A	W02B8.2	chrII:13908850-13915045	WBGene00012198	SOM	IGN	OK	1.08526	30.379	4.80697	5e-05	0.0001367	yes	Coding	1.03314	1.13738	25.7257	35.0324
3.31952	#N/A	5.07204	#N/A	C02F5.10	chrIII:8248661-8249401	WBGene00015351	SOM	IGN	OK	0.652239	18.1682	4.79987	0.01335	0.0259962	yes	Coding	0.303889	1.00059	18.7723	17.5641
2.49067	#N/A	4.58639	#N/A	pgl-2	chrIII:8670574-8674966	WBGene00003993	SOM	IGN	OK	1.8793	52.1879	4.79545	5e-05	0.0001367	yes	Coding	1.9437	1.8149	54.1772	50.1987
3.50363	#N/A	5.29162	#N/A	sfxn-1.4	chrII:11679136-11680971	WBGene00008137	SOM	IGN	OK	0.282685	7.76573	4.77985	0.0216	0.0401227	yes	Coding	0.271843	0.293528	9.03211	6.49935
3.76991	#N/A	5.50824	4.51778	npp-21	chrII:7599610-7607789	WBGene00019940	SOM	IGN	OK	8.54091	234.389	4.77837	5e-05	0.0001367	yes	Coding	8.60606	8.47576	214.116	254.663
3.39248	#N/A	4.44788	#N/A	F22D6.8	chrI:7099005-7099403	WBGene00043279	SOM	IGN	OK	2.08629	57.0891	4.7742	0.00115	0.00269051	yes	Coding	2.90233	1.27026	60.8094	53.3687
1.8003	#N/A	4.2457	7.60388	nduf-2.2	chrIII:6465171-6467091	WBGene00006463	SOM	IGN	OK	3.7056	100.84	4.76622	5e-05	0.0001367	yes	Coding	3.28282	4.12838	91.7903	109.889
3.62881	#N/A	4.96776	3.10846	C56E6.9	chrII:6536352-6540126	WBGene00195085	SOM	IGN	OK	5.96415	161.542	4.75945	5e-05	0.0001367	yes	Coding	5.87939	6.04891	145.653	177.432
3.2762	#N/A	4.82335	#N/A	B0513.2	chrIV:13882708-13884019	WBGene00007195	SOM	IGN	OK	6.91446	186.444	4.75298	5e-05	0.0001367	yes	Coding	7.33791	6.49101	197.639	175.249
3.37858	#N/A	4.33235	2.54523	dvc-1	chrV:11237527-11239042	WBGene00011834	SOM	IGN	OK	4.17412	111.851	4.74395	5e-05	0.0001367	yes	Coding	4.11577	4.23248	114.612	109.089
3.18396	#N/A	5.2277	7.63569	Y34D9A.3	chrI:942259-1655335	WBGene00021329	SOM	IGN	OK	1.90322	50.7483	4.73685	0.02545	0.0464102	yes	Coding	1.96982	1.83661	44.2866	57.21
2.96506	#N/A	5.40099	7.12665	F10C5.2	chrIII:472331-475081	WBGene00017328	SOM	IGN	OK	4.62121	123.028	4.73457	5e-05	0.0001367	yes	Coding	3.90342	5.33901	119.099	126.957
3.12529	#N/A	5.0544	6.45852	ruvb-2	chrIV:6917269-6919387	WBGene00020687	SOM	IGN	OK	4.55233	120.989	4.73213	5e-05	0.0001367	yes	Coding	3.2128	5.89186	123.203	118.775
3.79563	#N/A	4.5432	5.31317	D1044.6	chrIII:5536162-5540721	WBGene00017031	SOM	IGN	OK	3.19889	84.9836	4.73154	5e-05	0.0001367	yes	Coding	2.82706	3.57072	76.1241	93.8431
2.82253	#N/A	3.66805	#N/A	Y73B3A.4	chrX:96341-104762	WBGene00022206	SOM	IGN	OK	1.04204	27.096	4.7006	5e-05	0.0001367	yes	Coding	0.820266	1.26381	26.2033	27.9887
3.5315	#N/A	5.34323	4.16782	Y23H5B.6	chrI:2489985-2497263	WBGene00021277	SOM	IGN	OK	5.08979	132.055	4.69739	5e-05	0.0001367	yes	Coding	5.40756	4.77203	136.751	127.36
2.36378	#N/A	2.74382	#N/A	C10B5.1	chrV:8581496-8583507	WBGene00015670	SOM	IGN	OK	1.09161	28.2293	4.69267	5e-05	0.0001367	yes	Coding	0.98251	1.2007	27.8623	28.5963
3.48979	#N/A	4.99664	#N/A	ZK1307.4	chrII:9650971-9651678	WBGene00014247	SOM	IGN	OK	1.20198	30.4886	4.66478	0.0057	0.0118663	yes	Coding	0.446562	1.9574	33.6344	27.3427
3.87903	#N/A	6.06529	#N/A	Y38C9A.1	chrV:107401-118091	WBGene00021411	SOM	IGN	OK	2.01933	51.0276	4.65933	5e-05	0.0001367	yes	Coding	2.2121	1.82655	45.0709	56.9842
3.02698	#N/A	4.41899	3.27698	Y59E9AL.36	chrIV:5207263-5209463	WBGene00195093	SOM	IGN	OK	2.94605	74.2815	4.65615	5e-05	0.0001367	yes	Coding	2.30447	3.58763	74.3918	74.1712
3.75392	#N/A	5.2277	#N/A	ZK1128.3	chrIII:10116874-10118785	WBGene00014229	SOM	IGN	OK	0.330478	8.29631	4.64984	0.00115	0.00269051	yes	Coding	0.458987	0.201969	9.65172	6.9409
3.72612	#N/A	4.59289	#N/A	F26F4.2	chrIII:4910542-4912402	WBGene00005012	SOM	IGN	OK	1.13926	28.4834	4.64395	0.0097	0.0193846	yes	Coding	1.31527	0.963251	32.8957	24.0711
3.05196	#N/A	4.62117	#N/A	C36B1.11	chrI:8756015-8757395	WBGene00007978	SOM	IGN	OK	3.3311	83.049	4.63989	5e-05	0.0001367	yes	Coding	2.36475	4.29746	84.4171	81.6808
2.18287	#N/A	3.63917	#N/A	hmg-20	chrI:12535316-12537341	WBGene00012209	SOM	IGN	OK	1.01164	25.2104	4.63926	5e-05	0.0001367	yes	Coding	1.18511	0.838165	26.8369	23.5839
3.61993	#N/A	5.19882	2.70431	Y45G5AM.7	chrV:4166838-4169736	WBGene00021559	SOM	IGN	OK	4.31941	107.117	4.63221	5e-05	0.0001367	yes	Coding	4.22979	4.40904	103.455	110.779
3.15433	#N/A	5.51652	5.34498	T23H2.3	chrI:6441868-6446466	WBGene00020742	SOM	IGN	OK	3.28851	81.4743	4.63084	5e-05	0.0001367	yes	Coding	3.39605	3.18096	76.1565	86.792
3.87762	#N/A	4.99664	#N/A	K09E4.1	chrII:14133508-14142051	WBGene00010719	SOM	IGN	OK	0.807898	19.9625	4.62698	0.00215	0.0048285	yes	Coding	0.628339	0.987457	18.3702	21.5549
3.80953	#N/A	5.64948	#N/A	F35G12.11	chrIII:4593200-4593633	WBGene00009444	SOM	IGN	OK	1.90951	47.1359	4.62555	0.00015	0.000393467	yes	Coding	2.30424	1.51478	40.2422	54.0296
3.5176	#N/A	4.53452	5.34498	Y39B6A.43	chrV:18961071-18967758	WBGene00012701	SOM	IGN	OK	2.57773	63.5628	4.62401	5e-05	0.0001367	yes	Coding	2.24051	2.91494	60.3396	66.786
3.36887	#N/A	5.39397	4.23145	lin-36	chrIII:8017056-8020805	WBGene00003021	SOM	IGN	OK	3.60994	88.4379	4.61462	5e-05	0.0001367	yes	Coding	3.01347	4.20641	84.1083	92.7674
3.78172	#N/A	5.86311	#N/A	npp-12	chrI:6447333-6453599	WBGene00003798	SOM	IGN	OK	8.76066	213.971	4.61023	5e-05	0.0001367	yes	Coding	8.50461	9.01671	188.053	239.889
2.65574	#N/A	3.841	#N/A	K06A5.1	chrI:6474210-6476673	WBGene00019429	SOM	IGN	OK	4.35208	105.918	4.6051	5e-05	0.0001367	yes	Coding	4.60577	4.0984	94.8575	116.979
3.11183	#N/A	4.33189	#N/A	cya-1	chrIII:9107176-9109125	WBGene00000863	SOM	IGN	OK	3.66039	89.0834	4.60509	5e-05	0.0001367	yes	Coding	3.65647	3.66432	86.7856	91.3811
3.10296	#N/A	3.68319	#N/A	Y106G6A.4	chrI:9931004-9931829	WBGene00013696	SOM	IGN	OK	1.09811	26.5917	4.59788	0.0001	0.000266846	yes	Coding	1.14641	1.04981	26.6807	26.5028
3.30387	#N/A	4.50273	2.73612	vrk-1	chrII:5921948-5924435	WBGene00017895	SOM	IGN	OK	4.08713	98.9455	4.59748	5e-05	0.0001367	yes	Coding	4.66127	3.51298	93.2888	104.602
3.82343	#N/A	5.45876	6.93575	npp-8	chrIV:858931-1921342	WBGene00003794	SOM	IGN	OK	11.3019	272.059	4.58929	0.0002	0.00051659	yes	Coding	12.5714	10.0323	255.676	288.442
1.83303	#N/A	3.33785	#N/A	skr-17	chrII:7783825-7784417	WBGene00004823	SOM	IGN	OK	2.66032	63.9941	4.58826	5e-05	0.0001367	yes	Coding	2.65107	2.66958	58.5045	69.4837
3.50363	#N/A	5.53649	3.62695	trr-1	chrII:11661735-11675792	WBGene00007028	SOM	IGN	OK	5.32681	127.638	4.58265	5e-05	0.0001367	yes	Coding	5.07451	5.5791	110.253	145.024
3.69832	#N/A	6.26746	8.08111	hmg-12	chrII:11916450-11917448	WBGene00001977	SOM	IGN	OK	14.8782	356.034	4.58074	5e-05	0.0001367	yes	Coding	14.621	15.1355	341.86	370.208
3.5871	#N/A	5.02552	#N/A	wrn-1	chrII:6554944-6559115	WBGene00006944	SOM	IGN	OK	2.3661	56.3109	4.57283	5e-05	0.0001367	yes	Coding	2.56237	2.16982	53.3612	59.2606
3.5871	#N/A	5.83423	#N/A	xrn-2	chrII:14155711-14165841	WBGene00006964	SOM	IGN	OK	3.23612	75.6575	4.54715	5e-05	0.0001367	yes	Coding	3.74116	2.73107	69.8305	81.4845
3.35078	#N/A	5.7187	#N/A	Y82E9BR.19	chrIII:1484962-1495322	WBGene00022351	SOM	IGN	OK	2.81215	65.7181	4.54655	5e-05	0.0001367	yes	Coding	2.55618	3.06812	63.1655	68.2707
3.61491	#N/A	5.12166	2.13163	gld-4	chrI:9118107-9121754	WBGene00014115	SOM	IGN	OK	6.24113	145.525	4.54331	5e-05	0.0001367	yes	Coding	5.81105	6.67122	137.552	153.498
3.39491	#N/A	4.34071	#N/A	K07C5.6	chrV:10353651-10355792	WBGene00010629	SOM	IGN	OK	6.49219	149.672	4.52696	5e-05	0.0001367	yes	Coding	7.12727	5.85711	146.677	152.668
3.64271	#N/A	5.34323	#N/A	F54A3.2	chrII:2243659-2253965	WBGene00018781	SOM	IGN	OK	2.36086	53.9373	4.5139	5e-05	0.0001367	yes	Coding	1.94974	2.77199	51.741	56.1335
3.5871	#N/A	5.5454	4.32689	uba-2	chrI:12741594-12748577	WBGene00006700	SOM	IGN	OK	6.07732	138.661	4.51199	5e-05	0.0001367	yes	Coding	5.81438	6.34025	137.864	139.459
3.46199	#N/A	4.2387	2.60886	smg-8	chrII:14441363-14447066	WBGene00010551	SOM	IGN	OK	2.28606	52.0671	4.50943	5e-05	0.0001367	yes	Coding	2.2092	2.36292	48.5779	55.5563
1.69651	#N/A	3.84135	#N/A	Y54G11A.1	chrII:14257784-14269077	WBGene00013212	SOM	IGN	OK	2.95243	67.1374	4.50714	5e-05	0.0001367	yes	Coding	3.28612	2.61875	60.3452	73.9297
3.66181	#N/A	4.96776	4.86775	F19F10.11	chrV:7581593-7587579	WBGene00017607	SOM	IGN	OK	3.44052	77.7045	4.4973	5e-05	0.0001367	yes	Coding	3.67645	3.20458	75.9727	79.4363
3.16265	#N/A	4.96765	#N/A	dsh-2	chrII:5078677-5081149	WBGene00001102	SOM	IGN	OK	3.44529	77.6512	4.49431	5e-05	0.0001367	yes	Coding	3.62793	3.26264	75.2131	80.0894
3.72612	#N/A	5.25658	#N/A	B0464.6	chrIII:9463036-9465386	WBGene00007186	SOM	IGN	OK	5.88806	132.273	4.48958	5e-05	0.0001367	yes	Coding	5.40555	6.37058	126.015	138.532
1.86333	#N/A	2.22394	#N/A	ZK973.8	chrI:4364951-4366950	WBGene00022834	SOM	IGN	OK	0.465692	10.4325	4.48557	0.00015	0.000393467	yes	Coding	0.748409	0.182974	11.7467	9.11835
3.61202	#N/A	4.67893	#N/A	B0280.17	chrIII:7133869-7136346	WBGene00044674	SOM	IGN	OK	1.69219	37.7668	4.48016	0.00365	0.0078824	yes	Coding	2.03912	1.34526	41.7863	33.7474
3.34356	#N/A	4.83151	#N/A	rpoa-2	chrI:9281300-9286554	WBGene00008781	SOM	IGN	OK	5.36178	118.406	4.46489	5e-05	0.0001367	yes	Coding	5.04924	5.67433	118.481	118.331
2.4899	#N/A	4.76113	8.272	prg-1	chrI:7585509-7588357	WBGene00004178	SOM	IGN	OK	16.6521	363.508	4.44822	5e-05	0.0001367	yes	Coding	14.7214	18.5827	351.397	375.62
2.75302	#N/A	4.01464	3.10313	div-1	chrIII:10245107-10248455	WBGene00001002	SOM	IGN	OK	3.33036	72.3935	4.44211	5e-05	0.0001367	yes	Coding	3.36696	3.29375	70.9927	73.7943
3.4651	#N/A	5.86311	#N/A	hsr-9	chrI:9626266-9630350	WBGene00002027	SOM	IGN	OK	8.49725	184.659	4.44172	5e-05	0.0001367	yes	Coding	8.38207	8.61244	174.579	194.738
3.75392	#N/A	5.37211	#N/A	C35D10.8	chrIII:4855399-4856036	WBGene00016445	SOM	IGN	OK	1.54732	33.3817	4.43121	5e-05	0.0001367	yes	Coding	2.26538	0.829252	31.9123	34.851
2.9233	#N/A	5.31435	#N/A	Y54F10BM.1	chrIII:2331570-2341996	WBGene00021856	SOM	IGN	OK	4.08343	87.8089	4.42651	5e-05	0.0001367	yes	Coding	4.59307	3.57379	86.6988	88.919
3.63625	#N/A	5.80534	7.4108	F42G9.1	chrIII:783720-785621	WBGene00018362	SOM	IGN	OK	9.89866	211.912	4.42009	5e-05	0.0001367	yes	Coding	9.66241	10.1349	215.45	208.374
3.16628	#N/A	4.22412	2.38615	pme-1	chrI:2571529-2967292	WBGene00004049	SOM	IGN	OK	3.41414	73.0124	4.41855	0.0217	0.0402719	yes	Coding	3.48258	3.34569	64.7459	81.2788
3.5454	#N/A	5.08329	#N/A	R04F11.3	chrV:12315105-12317161	WBGene00011016	SOM	IGN	OK	6.30462	133.947	4.40911	5e-05	0.0001367	yes	Coding	6.53767	6.07158	133.702	134.192
3.30718	#N/A	5.80534	3.08609	rbd-1	chrIV:12724966-12729950	WBGene00004315	SOM	IGN	OK	5.61846	119.156	4.40654	5e-05	0.0001367	yes	Coding	6.37921	4.8577	115.45	122.862
3.60101	#N/A	5.11546	#N/A	C15F1.5	chrII:6967939-6970543	WBGene00015796	SOM	IGN	OK	0.462042	9.76953	4.40219	0.01035	0.020588	yes	Coding	0.545879	0.378204	9.61707	9.92198
3.67909	#N/A	5.89199	#N/A	cec-6	chrIV:5544850-5548137	WBGene00020463	SOM	IGN	OK	5.04276	105.979	4.39342	5e-05	0.0001367	yes	Coding	4.81851	5.26701	99.4752	112.482
3.67051	#N/A	4.97154	#N/A	ZK809.5	chrIV:11656733-11659176	WBGene00014087	SOM	IGN	OK	7.11334	149.367	4.39219	5e-05	0.0001367	yes	Coding	6.61392	7.61275	145.438	153.297
2.26719	#N/A	4.98307	#N/A	rde-4	chrIII:10217254-10218553	WBGene00004326	SOM	IGN	OK	13.3014	279.013	4.39068	5e-05	0.0001367	yes	Coding	11.3772	15.2256	278.443	279.583
3.5871	#N/A	4.28553	#N/A	Y50D4A.1	chrV:998446-1689685	WBGene00021735	SOM	IGN	OK	4.44575	92.769	4.38314	0.02575	0.0469102	yes	Coding	4.52102	4.37048	83.9798	101.558
3.0443	#N/A	5.42987	#N/A	ZK546.14	chrII:4944173-4945783	WBGene00022765	SOM	IGN	OK	4.59485	94.8561	4.36765	5e-05	0.0001367	yes	Coding	5.85645	3.33325	91.9033	97.8089
3.5315	#N/A	5.38505	2.19526	mes-2	chrII:14383899-14388223	WBGene00003220	SOM	IGN	OK	3.44575	71.0927	4.36681	5e-05	0.0001367	yes	Coding	3.5682	3.32331	68.3583	73.8271
2.86389	#N/A	4.7367	#N/A	C17E4.6	chrI:9422558-9430579	WBGene00007645	SOM	IGN	OK	5.71765	117.7	4.36355	5e-05	0.0001367	yes	Coding	5.83813	5.59717	120.959	114.441
3.64271	#N/A	4.90999	#N/A	T19B4.5	chrI:5674411-5676241	WBGene00020558	SOM	IGN	OK	2.7423	56.3549	4.36108	5e-05	0.0001367	yes	Coding	2.35609	3.1285	54.4487	58.2611
3.23957	#N/A	4.70782	3.18154	C45G9.2	chrIII:5069117-5070271	WBGene00016674	SOM	IGN	OK	3.87501	79.5089	4.35884	5e-05	0.0001367	yes	Coding	2.92501	4.82502	77.4695	81.5482
3.67909	#N/A	5.89199	7.60388	T12E12.3	chrIV:5541627-5544357	WBGene00020464	SOM	IGN	OK	5.00615	102.032	4.34918	5e-05	0.0001367	yes	Coding	5.46228	4.55003	92.0996	111.964
1.99407	#N/A	4.44788	4.35871	gmn-1	chrIII:12224531-12225230	WBGene00013552	SOM	IGN	OK	3.88465	79.1725	4.34914	5e-05	0.0001367	yes	Coding	2.43015	5.33916	67.9007	90.4443
3.68441	#N/A	5.48764	2.16345	Y67H2A.10	chrIV:13283265-13289422	WBGene00013465	SOM	IGN	OK	1.92031	39.0036	4.3442	5e-05	0.0001367	yes	Coding	1.53372	2.30689	39.8351	38.1721
3.5593	#N/A	4.68679	3.07608	F10E9.7	chrIII:8305767-8306215	WBGene00017358	SOM	IGN	OK	2.78406	56.4653	4.3421	5e-05	0.0001367	yes	Coding	3.21621	2.35192	56.172	56.7586
3.51261	#N/A	5.49795	#N/A	drsh-1	chrI:9781461-9785713	WBGene00009163	SOM	IGN	OK	4.38666	88.9666	4.34207	5e-05	0.0001367	yes	Coding	4.1459	4.62741	84.3031	93.63
3.23957	#N/A	4.7367	2.4816	eri-3	chrII:1123542-1127743	WBGene00021103	SOM	IGN	OK	3.67468	74.1511	4.33478	5e-05	0.0001367	yes	Coding	3.38617	3.9632	72.2173	76.0849
3.25014	#N/A	5.0544	#N/A	Y47H9C.9	chrI:11898779-11901467	WBGene00012952	SOM	IGN	OK	0.762908	15.3945	4.33477	5e-05	0.0001367	yes	Coding	0.744905	0.780912	12.8121	17.977
3.60101	#N/A	5.42987	#N/A	M01G5.1	chrIII:1496397-1508531	WBGene00019715	SOM	IGN	OK	4.53889	91.5121	4.33355	5e-05	0.0001367	yes	Coding	4.14459	4.93318	87.7913	95.2329
3.56141	#N/A	4.82335	6.01311	prmt-3	chrIV:12677774-12684355	WBGene00011939	SOM	IGN	OK	5.78236	115.953	4.32573	5e-05	0.0001367	yes	Coding	4.7269	6.83782	115.302	116.604
3.50733	#N/A	5.2277	#N/A	Y79H2A.3	chrIII:10732173-12052193	WBGene00013580	SOM	IGN	OK	4.46105	89.1968	4.32154	0.0057	0.0118663	yes	Coding	4.87017	4.05193	77.4671	100.927
3.72612	#N/A	5.34323	#N/A	lrr-1	chrII:5034286-5036418	WBGene00018016	SOM	IGN	OK	2.96523	59.2725	4.32115	5e-05	0.0001367	yes	Coding	2.7497	3.18075	59.2488	59.2962
2.80863	#N/A	4.2457	#N/A	him-8	chrIV:10561893-10563795	WBGene00001867	SOM	IGN	OK	3.17061	63.206	4.31723	5e-05	0.0001367	yes	Coding	3.01951	3.32171	61.9089	64.5031
3.63795	#N/A	5.11217	#N/A	duo-3	chrI:10464587-10471047	WBGene00001112	SOM	IGN	OK	5.29465	105.317	4.31407	5e-05	0.0001367	yes	Coding	5.41445	5.17485	106.848	103.787
2.67677	#N/A	3.69955	#N/A	C09E7.8	chrIII:6553646-6558522	WBGene00015642	SOM	IGN	OK	2.47463	48.9968	4.3074	5e-05	0.0001367	yes	Coding	2.72741	2.22184	44.5496	53.444
1.69489	#N/A	4.80734	3.7224	mut-16	chrI:10080150-10085508	WBGene00003508	SOM	IGN	OK	5.14365	101.352	4.30044	5e-05	0.0001367	yes	Coding	4.36238	5.92491	96.1007	106.603
3.80888	#N/A	4.84161	#N/A	hcf-1	chrIV:7771193-7774258	WBGene00001827	SOM	IGN	OK	9.17185	179.469	4.29038	5e-05	0.0001367	yes	Coding	8.75241	9.59129	175.907	183.031
3.53797	#N/A	5.40124	#N/A	mig-32	chrIV:12089452-12092191	WBGene00008684	SOM	IGN	OK	5.74968	110.967	4.27051	5e-05	0.0001367	yes	Coding	5.17655	6.3228	107.479	114.456
3.83733	#N/A	5.60317	#N/A	C18E3.1	chrI:4212662-4214263	WBGene00015970	SOM	IGN	OK	0.209805	4.0418	4.26788	0.01205	0.0237302	yes	Coding	0.199816	0.219794	4.97155	3.11206
3.40901	#N/A	4.80896	5.28057	K10D2.5	chrIII:5172750-5173197	WBGene00019631	SOM	IGN	OK	8.28292	159.469	4.26699	5e-05	0.0001367	yes	Coding	7.6802	8.88564	166.192	152.746
3.03076	#N/A	5.14105	#N/A	F28F8.9	chrV:15577633-15578467	WBGene00044188	SOM	IGN	OK	7.35867	141.59	4.26613	5e-05	0.0001367	yes	Coding	8.05141	6.66593	148.002	135.177
3.46758	#N/A	5.83495	4.136	let-716	chrIII:6383498-6389133	WBGene00002850	SOM	IGN	OK	8.04307	154.738	4.26593	5e-05	0.0001367	yes	Coding	8.3924	7.69375	145.259	164.216
3.60265	#N/A	5.51652	#N/A	kle-2	chrIII:7941657-7945242	WBGene00016202	SOM	IGN	OK	5.01083	96.2988	4.2644	5e-05	0.0001367	yes	Coding	4.55865	5.46302	88.7305	103.867
3.72612	#N/A	5.05628	#N/A	C17G10.1	chrII:5596552-5598301	WBGene00015915	SOM	IGN	OK	4.18225	80.359	4.26411	5e-05	0.0001367	yes	Coding	3.56708	4.79742	81.1721	79.5458
2.39158	#N/A	3.98576	3.7224	cec-2	chrIV:858931-1921342	WBGene00016796	SOM	IGN	OK	2.16628	41.4569	4.25832	0.0042	0.00898713	yes	Coding	2.11	2.22256	38.5613	44.3526
3.64271	#N/A	4.64886	4.35871	dpl-1	chrII:9167980-9172888	WBGene00001061	SOM	IGN	OK	3.96216	75.7296	4.2565	5e-05	0.0001367	yes	Coding	3.93525	3.98906	72.2733	79.1858
3.40406	#N/A	5.45876	#N/A	spe-5	chrI:4573661-5262993	WBGene00004959	SOM	IGN	OK	0.828628	15.8317	4.25595	0.0253	0.0461881	yes	Coding	0.755715	0.90154	16.3291	15.3342
2.78912	#N/A	4.42598	#N/A	vab-1	chrII:4572085-4590509	WBGene00006868	SOM	IGN	OK	4.63138	88.2769	4.25252	5e-05	0.0001367	yes	Coding	4.35339	4.90937	82.4749	94.079
3.10056	#N/A	4.3159	3.43606	B0035.18	chrIV:11320297-11320621	WBGene00044290	SOM	IGN	OK	1.83691	34.8548	4.24601	0.0065	0.0133903	yes	Coding	2.88572	0.7881	33.3754	36.3343
2.29427	#N/A	3.06152	#N/A	Y116A8C.13	chrIV:16950032-16962768	WBGene00013792	SOM	IGN	OK	1.8015	34.1133	4.24307	5e-05	0.0001367	yes	Coding	1.80995	1.79304	31.9891	36.2376
3.70624	#N/A	6.06529	#N/A	K07A12.5	chrI:8693486-8694978	WBGene00010623	SOM	IGN	OK	0.611709	11.5534	4.23932	5e-05	0.0001367	yes	Coding	0.724963	0.498454	11.419	11.6877
3.48921	#N/A	5.2277	2.93909	rcor-1	chrI:17910-26778	WBGene00022278	SOM	IGN	OK	5.4129	102.193	4.23875	5e-05	0.0001367	yes	Coding	5.38785	5.43794	104.747	99.6389
2.82668	#N/A	5.18035	#N/A	F56C9.11	chrIII:7325054-7329543	WBGene00018954	SOM	IGN	OK	4.19663	79.0024	4.23459	5e-05	0.0001367	yes	Coding	4.22686	4.16639	82.2347	75.7701
3.39421	#N/A	4.1545	#N/A	F32E10.5	chrIV:7574420-7578352	WBGene00017992	SOM	IGN	OK	3.19785	60.1674	4.23381	5e-05	0.0001367	yes	Coding	2.38918	4.00653	58.8987	61.4361
3.19515	#N/A	4.56962	#N/A	cas-2	chrI:4190159-4193025	WBGene00015975	SOM	IGN	OK	5.19141	96.6944	4.21924	5e-05	0.0001367	yes	Coding	5.73975	4.64306	90.443	102.946
2.98899	#N/A	5.08453	#N/A	JC8.7	chrIV:13247251-13250469	WBGene00010439	SOM	IGN	OK	2.6592	49.4232	4.21612	5e-05	0.0001367	yes	Coding	2.21364	3.10475	48.6965	50.1498
3.19948	#N/A	4.21682	3.77375	cyn-10	chrII:6912629-6913318	WBGene00000886	SOM	IGN	OK	4.25195	78.8766	4.2134	5e-05	0.0001367	yes	Coding	4.51619	3.98771	79.0931	78.6601
3.5176	#N/A	4.85223	#N/A	Y111B2A.27	chrIII:12530272-12532190	WBGene00013744	SOM	IGN	OK	0.733362	13.5943	4.21233	0.0001	0.000266846	yes	Coding	0.458539	1.00818	11.0401	16.1484
3.75392	#N/A	5.80534	7.0364	ZK1067.2	chrII:9213641-9222674	WBGene00014208	SOM	IGN	OK	10.1135	187.285	4.21089	5e-05	0.0001367	yes	Coding	10.0251	10.2019	163.365	211.205
3.33688	#N/A	4.76113	#N/A	D2030.8	chrI:7591294-7594698	WBGene00008418	SOM	IGN	OK	4.9287	91.2669	4.21081	5e-05	0.0001367	yes	Coding	4.43485	5.42254	88.6919	93.842
3.96244	#N/A	5.66093	#N/A	T05E8.3	chrI:5472639-5479441	WBGene00020263	SOM	IGN	OK	4.97209	90.9374	4.19295	5e-05	0.0001367	yes	Coding	4.64149	5.30269	91.839	90.0359
3.6103	#N/A	5.76781	#N/A	D1007.5	chrI:4573661-5262993	WBGene00017003	SOM	IGN	OK	3.24606	59.2764	4.19069	0.00655	0.0134883	yes	Coding	2.83127	3.66086	57.8521	60.7006
3.92074	#N/A	5.79501	#N/A	swp-1	chrIII:5702297-5705416	WBGene00006359	SOM	IGN	OK	9.80629	178.683	4.18755	5e-05	0.0001367	yes	Coding	7.73398	11.8786	153.556	203.809
2.90035	#N/A	4.90999	2.25889	F26F4.5	chrIII:4888160-4890914	WBGene00017827	SOM	IGN	OK	2.83113	51.53	4.18596	5e-05	0.0001367	yes	Coding	2.87517	2.78708	50.0547	53.0053
3.50818	#N/A	6.75846	5.21772	lpd-6	chrI:3144522-3147786	WBGene00003062	SOM	IGN	OK	4.28245	77.8058	4.18337	5e-05	0.0001367	yes	Coding	4.50396	4.06094	73.2153	82.3963
3.26737	#N/A	4.34357	#N/A	K10D2.1	chrIII:5191091-5195771	WBGene00019627	SOM	IGN	OK	4.97951	90.1659	4.17851	5e-05	0.0001367	yes	Coding	4.80293	5.15609	87.3215	93.0104
3.74002	#N/A	5.22885	#N/A	C28C12.12	chrIV:8494784-8496346	WBGene00016182	SOM	IGN	OK	4.04122	73.1655	4.1783	5e-05	0.0001367	yes	Coding	3.99831	4.08413	76.1006	70.2303
3.41823	#N/A	5.27024	#N/A	F39B2.1	chrI:14791046-14793851	WBGene00009553	SOM	IGN	OK	4.26484	77.1335	4.17679	5e-05	0.0001367	yes	Coding	4.39401	4.13566	71.4636	82.8034
2.84762	#N/A	4.80566	#N/A	T23G11.1	chrI:7701412-7701965	WBGene00011968	SOM	IGN	OK	3.41054	61.5752	4.17428	5e-05	0.0001367	yes	Coding	4.14395	2.67713	65.5273	57.6231
3.03683	#N/A	6.49852	#N/A	gpa-16	chrI:897292-905856	WBGene00001678	SOM	IGN	OK	5.3907	97.2345	4.17292	5e-05	0.0001367	yes	Coding	5.37663	5.40477	93.4489	101.02
3.85123	#N/A	5.14105	2.41797	F28C6.4	chrII:8596248-8599171	WBGene00009204	SOM	IGN	OK	2.21406	39.7489	4.16615	5e-05	0.0001367	yes	Coding	1.95818	2.46994	38.016	41.4819
2.47522	#N/A	4.2457	#N/A	sld-2	chrI:3741470-3742531	WBGene00020466	SOM	IGN	OK	3.65933	65.5213	4.16231	5e-05	0.0001367	yes	Coding	4.16248	3.15618	63.5878	67.4548
3.25982	#N/A	5.02973	3.56332	bath-41	chrIII:6720593-6722202	WBGene00018137	SOM	IGN	OK	8.17004	146.1	4.16047	5e-05	0.0001367	yes	Coding	7.41585	8.92424	146.88	145.321
3.5176	#N/A	4.44788	#N/A	Y111B2A.24	chrIII:12699397-12710459	WBGene00013742	SOM	IGN	OK	3.81055	67.5864	4.14866	5e-05	0.0001367	yes	Coding	3.65678	3.96431	63.5199	71.6528
3.42369	#N/A	5.77646	3.11791	hrpf-2	chrIV:6373585-6376511	WBGene00022253	SOM	IGN	OK	5.30475	94.0871	4.14864	5e-05	0.0001367	yes	Coding	5.62398	4.98551	91.2149	96.9594
3.5037	#N/A	5.38305	#N/A	Y71G12B.8	chrI:1767943-1790007	WBGene00022148	SOM	IGN	OK	5.08393	90.0078	4.14603	5e-05	0.0001367	yes	Coding	4.73244	5.43541	86.4069	93.6086
3.39421	#N/A	4.80479	4.26326	isw-1	chrIII:6704162-6709947	WBGene00002169	SOM	IGN	OK	9.95447	176.023	4.14427	5e-05	0.0001367	yes	Coding	10.2507	9.65825	166.215	185.831
3.66742	#N/A	5.35191	#N/A	him-18	chrIII:4712584-4715142	WBGene00011415	SOM	IGN	OK	3.8005	66.563	4.13046	5e-05	0.0001367	yes	Coding	3.39595	4.20505	67.0531	66.0728
1.72432	#N/A	3.88148	2.51342	rnf-1	chrI:6009876-6011472	WBGene00004380	SOM	IGN	OK	3.65265	63.4813	4.11932	5e-05	0.0001367	yes	Coding	2.57812	4.72718	62.8354	64.1272
3.32768	#N/A	4.99664	#N/A	F56G4.6	chrI:11333209-11416411	WBGene00010161	SOM	IGN	OK	2.29021	39.5956	4.11179	0.0019	0.00430069	yes	Coding	1.78704	2.79339	34.2239	44.9673
3.67051	#N/A	5.16993	2.38615	scc-3	chrV:12763927-12767654	WBGene00004738	SOM	IGN	OK	7.08531	122.47	4.11145	5e-05	0.0001367	yes	Coding	6.98639	7.18424	118.37	126.57
3.78172	#N/A	5.45876	2.73612	F44B9.8	chrIII:8028249-8029584	WBGene00018409	SOM	IGN	OK	7.23875	125.115	4.11137	5e-05	0.0001367	yes	Coding	6.79996	7.67753	120.716	129.515
3.5454	#N/A	4.99664	#N/A	T01C3.9	chrV:15005101-15006166	WBGene00011324	SOM	IGN	OK	4.15148	71.6491	4.10925	5e-05	0.0001367	yes	Coding	4.24678	4.05619	70.1418	73.1564
3.65661	#N/A	4.59603	4.136	emb-27	chrII:8159876-8162117	WBGene00001281	SOM	IGN	OK	5.7569	98.9843	4.10384	5e-05	0.0001367	yes	Coding	5.06355	6.45026	95.0949	102.874
3.5593	#N/A	4.75508	#N/A	secs-1	chrV:10802429-10804454	WBGene00008379	SOM	IGN	OK	1.97728	33.8073	4.09575	5e-05	0.0001367	yes	Coding	1.77937	2.17518	33.0653	34.5494
3.78524	#N/A	5.45876	3.08609	F33H1.4	chrII:10174614-10179603	WBGene00009365	SOM	IGN	OK	8.14845	139.155	4.09402	5e-05	0.0001367	yes	Coding	8.76249	7.5344	135.447	142.863
3.10771	#N/A	4.62117	6.58578	Y48G1C.1	chrI:93091-94714	WBGene00021676	SOM	IGN	OK	4.98707	85.0549	4.09213	5e-05	0.0001367	yes	Coding	5.48573	4.48841	78.576	91.5338
3.75392	#N/A	4.75166	#N/A	R09B3.3	chrI:11910411-11910947	WBGene00011156	SOM	IGN	OK	119.723	2035.27	4.08745	5e-05	0.0001367	yes	Coding	126.889	112.556	1685.95	2384.58
3.39565	#N/A	4.72107	#N/A	ZK973.1	chrI:4382565-4385098	WBGene00022830	SOM	IGN	OK	10.4798	177.589	4.08285	5e-05	0.0001367	yes	Coding	9.46452	11.4952	176.098	179.08
3.29087	#N/A	4.62117	#N/A	Y50D4C.6	chrV:946900-949850	WBGene00021750	SOM	IGN	OK	2.66543	45.0456	4.07895	5e-05	0.0001367	yes	Coding	2.45884	2.87202	42.1806	47.9107
2.65324	#N/A	4.39011	#N/A	C24A11.1	chrI:5401861-5402850	WBGene00016040	SOM	IGN	OK	0.791378	13.3386	4.0751	0.00055	0.00134846	yes	Coding	0.754083	0.828674	15.4319	11.2453
3.61491	#N/A	4.88111	#N/A	Y95D11A.3	chrI:10940677-10943915	WBGene00045434	SOM	IGN	OK	4.65862	77.8755	4.0632	5e-05	0.0001367	yes	Coding	4.64623	4.67101	82.3564	73.3946
3.87903	#N/A	5.38751	#N/A	npp-3	chrII:11865624-11874630	WBGene00003789	SOM	IGN	OK	7.52221	125.728	4.063	5e-05	0.0001367	yes	Coding	7.56619	7.47823	114.036	137.419
3.60613	#N/A	5.34323	#N/A	eri-1	chrIV:415776-419951	WBGene00001332	SOM	IGN	OK	5.84941	97.6432	4.06116	5e-05	0.0001367	yes	Coding	5.45288	6.24594	95.103	100.183
2.25948	#N/A	2.37197	#N/A	mrp-4	chrX:9884264-9889357	WBGene00003410	SOM	IGN	OK	8.74137	145.625	4.05826	5e-05	0.0001367	yes	Coding	8.64273	8.84001	127.644	163.606
2.54402	#N/A	3.09041	#N/A	H06I04.1	chrIII:3091863-3100305	WBGene00019167	SOM	IGN	OK	2.68677	44.6999	4.05633	5e-05	0.0001367	yes	Coding	2.29486	3.07868	45.1038	44.296
3.36263	#N/A	5.25658	#N/A	T10E9.1	chrI:6545110-6546496	WBGene00020411	SOM	IGN	OK	2.91987	48.4326	4.052	5e-05	0.0001367	yes	Coding	2.51691	3.32284	47.1357	49.7295
3.62881	#N/A	5.57429	#N/A	H20J04.4	chrII:4329034-4333739	WBGene00019219	SOM	IGN	OK	5.34891	88.4651	4.04779	5e-05	0.0001367	yes	Coding	5.07416	5.62367	86.4367	90.4935
3.43575	#N/A	4.03263	2.19526	aptf-2	chrIV:13413651-13415930	WBGene00013383	SOM	IGN	OK	1.89552	31.2652	4.0439	5e-05	0.0001367	yes	Coding	2.09091	1.70012	25.6069	36.9236
2.69741	#N/A	4.24207	#N/A	F55A11.4	chrV:11770513-11773477	WBGene00010077	SOM	IGN	OK	4.54079	74.7369	4.0408	5e-05	0.0001367	yes	Coding	4.57042	4.51116	71.3531	78.1207
3.33186	#N/A	4.80896	#N/A	D1043.1	chrII:11582783-11588323	WBGene00008361	SOM	IGN	OK	5.17695	84.5638	4.02986	5e-05	0.0001367	yes	Coding	4.15165	6.20225	75.6915	93.4361
3.22567	#N/A	4.79446	#N/A	efsc-1	chrI:12978827-12982410	WBGene00008133	SOM	IGN	OK	2.12746	34.7387	4.02934	5e-05	0.0001367	yes	Coding	1.89379	2.36114	31.0645	38.4129
3.47589	#N/A	4.51958	#N/A	rfs-1	chrIII:8226430-8227358	WBGene00004342	SOM	IGN	OK	2.78282	45.3606	4.02682	5e-05	0.0001367	yes	Coding	2.34415	3.2215	39.5079	51.2134
3.76782	#N/A	5.14105	#N/A	rrf-3	chrII:8162505-8168460	WBGene00004510	SOM	IGN	OK	5.05959	82.2607	4.02311	5e-05	0.0001367	yes	Coding	5.23152	4.88766	75.5714	88.95
3.76764	#N/A	4.88425	#N/A	age-1	chrII:11519643-11526990	WBGene00000090	SOM	IGN	OK	3.62033	58.8522	4.0229	5e-05	0.0001367	yes	Coding	3.57758	3.66307	53.9976	63.7068
3.76782	#N/A	5.60317	#N/A	Y51H7C.9	chrII:1409190-1411463	WBGene00021787	SOM	IGN	OK	0.589071	9.56687	4.02153	5e-05	0.0001367	yes	Coding	0.785351	0.392791	10.8877	8.24606
3.43419	#N/A	5.16993	5.47225	phf-14	chrV:17871387-17879785	WBGene00013339	SOM	IGN	OK	5.04073	81.6902	4.01846	5e-05	0.0001367	yes	Coding	4.39322	5.68824	80.4795	82.9009
2.32208	#N/A	3.35035	2.22708	eri-6	chrI:4457391-4469194	WBGene00016561	SOM	IGN	OK	9.80294	158.866	4.01845	5e-05	0.0001367	yes	Coding	9.98939	9.61649	145.138	172.594
3.57902	#N/A	5.19752	#N/A	zhit-3	chrV:10210549-10212097	WBGene00006489	SOM	IGN	OK	5.97459	96.8047	4.01817	5e-05	0.0001367	yes	Coding	6.31398	5.6352	91.5009	102.109
3.63521	#N/A	5.27324	2.19526	F23H11.2	chrIII:895774-900060	WBGene00017758	SOM	IGN	OK	4.51151	73.0236	4.01668	5e-05	0.0001367	yes	Coding	5.04216	3.98085	66.8747	79.1726
3.5732	#N/A	4.91504	3.97692	K04C2.2	chrIII:6889720-6894881	WBGene00019380	SOM	IGN	OK	6.11163	98.8931	4.01624	5e-05	0.0001367	yes	Coding	5.78674	6.43651	91.5886	106.198
3.15882	#N/A	5.02552	4.45415	W04C9.4	chrI:462002-462563	WBGene00021026	SOM	IGN	OK	5.40333	87.0109	4.00928	5e-05	0.0001367	yes	Coding	6.05725	4.74941	87.7081	86.3137
2.96154	#N/A	3.40263	#N/A	C13B9.2	chrIII:6620213-6622141	WBGene00015733	SOM	IGN	OK	1.53924	24.7327	4.00613	5e-05	0.0001367	yes	Coding	1.39274	1.68574	23.5865	25.879
3.15232	#N/A	4.09416	#N/A	M88.3	chrIII:4542849-4545750	WBGene00010906	SOM	IGN	OK	1.17498	18.7515	3.9963	0.0011	0.00258166	yes	Coding	1.21708	1.13288	17.583	19.9201
3.68441	#N/A	4.44788	#N/A	vps-33.2	chrII:6601291-6603347	WBGene00016960	SOM	IGN	OK	4.4821	71.5127	3.99595	5e-05	0.0001367	yes	Coding	4.50344	4.46076	70.2846	72.7408
2.12257	#N/A	#N/A	#N/A	Y20F4.8	chrI:2049142-2050180	WBGene00044435	SOM	IGN	OK	1.19175	18.9423	3.99046	5e-05	0.0001367	yes	Coding	1.64046	0.743047	9.83607	28.0486
2.66582	#N/A	3.40811	#N/A	Y106G6G.1	chrI:10329027-10330325	WBGene00013710	SOM	IGN	OK	0.469758	7.45614	3.98844	5e-05	0.0001367	yes	Coding	0.447366	0.492149	7.68387	7.22842
3.79563	#N/A	#N/A	#N/A	msd-4	chrIII:4868377-4868707	WBGene00016447	SOM	IGN	OK	9.70436	153.756	3.98587	5e-05	0.0001367	yes	Coding	11.3216	8.08707	163.98	143.532
3.10879	#N/A	5.02552	3.56332	T27A3.7	chrI:6108297-6109649	WBGene00020843	SOM	IGN	OK	3.41767	53.9976	3.98181	5e-05	0.0001367	yes	Coding	3.34701	3.48833	49.768	58.2272
3.21265	#N/A	5.11217	#N/A	C27H6.9	chrV:9982855-9983861	WBGene00077500	SOM	IGN	OK	4.43578	70.0547	3.98122	5e-05	0.0001367	yes	Coding	5.11876	3.75279	67.8837	72.2258
3.75392	#N/A	5.37211	4.58142	C35D10.7	chrIII:4856166-4859101	WBGene00016444	SOM	IGN	OK	5.71511	90.2019	3.9803	5e-05	0.0001367	yes	Coding	5.14334	6.28687	91.6106	88.7931
3.35078	#N/A	4.50564	3.7224	efl-1	chrV:16958927-16965649	WBGene00001161	SOM	IGN	OK	5.24045	82.6495	3.97925	5e-05	0.0001367	yes	Coding	4.58232	5.89857	82.0849	83.2142
3.80953	#N/A	5.94422	#N/A	ekl-4	chrI:13143189-14566044	WBGene00013676	SOM	IGN	OK	7.21123	113.61	3.9777	0.02105	0.0392213	yes	Coding	6.25379	8.16867	113.864	113.356
3.60101	#N/A	4.7367	#N/A	K07F5.14	chrIV:9862203-9863972	WBGene00010638	SOM	IGN	OK	5.22724	82.0734	3.97279	5e-05	0.0001367	yes	Coding	5.57816	4.87632	83.9003	80.2466
3.25347	#N/A	3.87023	1.97255	ZK688.9	chrIII:7881174-7882924	WBGene00022803	SOM	IGN	OK	3.05547	47.9189	3.97113	5e-05	0.0001367	yes	Coding	2.71639	3.39455	45.5844	50.2534
2.78299	#N/A	5.66093	#N/A	ZK632.2	chrIII:9799023-9802198	WBGene00014011	SOM	IGN	OK	7.64581	119.535	3.96661	5e-05	0.0001367	yes	Coding	7.81971	7.47191	124.08	114.989
3.85123	#N/A	5.14105	#N/A	cpf-1	chrII:8600476-8602359	WBGene00000773	SOM	IGN	OK	5.13539	80.0157	3.96174	5e-05	0.0001367	yes	Coding	5.08611	5.18468	79.6632	80.3682
3.53351	#N/A	5.464	#N/A	ulp-1	chrIII:5166239-5169700	WBGene00006736	SOM	IGN	OK	8.50838	132.074	3.95632	5e-05	0.0001367	yes	Coding	7.31986	9.69691	128.692	135.455
3.90684	#N/A	5.86411	6.14037	xpo-2	chrI:318825-323353	WBGene00002079	SOM	IGN	OK	8.2268	127.59	3.95504	5e-05	0.0001367	yes	Coding	7.57875	8.87485	121.525	133.654
2.96154	#N/A	4.2457	#N/A	ccch-3	chrV:12658720-12659464	WBGene00012277	SOM	IGN	OK	6.12045	94.9028	3.95474	5e-05	0.0001367	yes	Coding	5.73207	6.50884	104.883	84.9229
3.6919	#N/A	5.64072	#N/A	tag-261	chrIV:388091-388499	WBGene00020300	SOM	IGN	OK	4.18366	64.7736	3.95257	5e-05	0.0001367	yes	Coding	5.47672	2.8906	67.0719	62.4752
2.12685	#N/A	3.23482	#N/A	enu-3.1	chrIII:10436674-10437461	WBGene00010362	SOM	IGN	OK	1.67338	25.8778	3.95088	5e-05	0.0001367	yes	Coding	1.30228	2.04448	23.7391	28.0165
3.69832	#N/A	4.94065	2.60886	otub-3	chrIV:8728194-8730147	WBGene00009007	SOM	IGN	OK	8.19082	126.614	3.95029	5e-05	0.0001367	yes	Coding	8.03134	8.35029	127.816	125.412
3.65661	#N/A	5.37211	#N/A	Y48G1C.8	chrI:96825-108161	WBGene00021681	SOM	IGN	OK	5.86848	90.4234	3.94564	5e-05	0.0001367	yes	Coding	5.63589	6.10106	86.0626	94.7843
2.58377	#N/A	4.27458	#N/A	pms-2	chrV:11566870-11572949	WBGene00004064	SOM	IGN	OK	5.40616	83.2634	3.94501	5e-05	0.0001367	yes	Coding	5.89449	4.91784	79.5101	87.0167
3.64271	#N/A	3.93165	5.24954	F10C2.4	chrV:12041590-12045187	WBGene00008645	SOM	IGN	OK	6.80522	104.705	3.94354	5e-05	0.0001367	yes	Coding	6.59371	7.01673	96.8964	112.513
3.72981	#N/A	5.42987	#N/A	Y61A9LA.10	chrV:4607197-4615794	WBGene00022021	SOM	IGN	OK	5.78441	88.9761	3.94318	5e-05	0.0001367	yes	Coding	6.20092	5.3679	83.4359	94.5162
3.37858	#N/A	4.67893	#N/A	polq-1	chrIII:5791233-5802997	WBGene00020964	SOM	IGN	OK	3.80294	58.2971	3.93824	5e-05	0.0001367	yes	Coding	3.79511	3.81077	53.7597	62.8345
3.74464	#N/A	6.06058	3.37243	pqn-85	chrII:203458-732072	WBGene00004166	SOM	IGN	OK	7.68604	117.756	3.93742	0.0071	0.0145403	yes	Coding	7.83302	7.53906	105.745	129.767
3.7733	#N/A	5.63216	#N/A	cls-2	chrIII:9054973-9058548	WBGene00000549	SOM	IGN	OK	9.9599	152.247	3.93414	5e-05	0.0001367	yes	Coding	9.69612	10.2237	142.448	162.046
2.91301	#N/A	4.07627	1.90892	cks-1	chrIV:8513936-8514335	WBGene00001051	SOM	IGN	OK	10.8653	165.572	3.92966	5e-05	0.0001367	yes	Coding	13.8179	7.9126	170.254	160.891
3.70102	#N/A	4.70782	3.81785	mix-1	chrII:10824324-10841161	WBGene00003367	SOM	IGN	OK	7.74888	118.056	3.92934	5e-05	0.0001367	yes	Coding	8.13484	7.36292	107.194	128.918
3.42029	#N/A	4.59229	5.98129	C08H9.16	chrII:9892729-9894279	WBGene00086566	SOM	IGN	OK	5.58496	84.9606	3.92718	5e-05	0.0001367	yes	Coding	4.92659	6.24332	84.4965	85.4247
3.35013	#N/A	5.1352	#N/A	F56D1.1	chrII:5478560-5480280	WBGene00018959	SOM	IGN	OK	8.63603	131.351	3.92691	5e-05	0.0001367	yes	Coding	8.97108	8.30099	136.48	126.221
3.69832	#N/A	5.31435	2.22708	B0336.13	chrIII:5694002-5694536	WBGene00015150	SOM	IGN	OK	4.28036	64.9937	3.9245	5e-05	0.0001367	yes	Coding	3.57209	4.98862	68.2483	61.7391
3.6919	#N/A	5.64072	#N/A	T07A9.14	chrIV:386698-387606	WBGene00044789	SOM	IGN	OK	8.18281	124.102	3.92279	5e-05	0.0001367	yes	Coding	10.2322	6.13343	120.189	128.016
3.36468	#N/A	4.73109	#N/A	eri-9	chrIII:4932442-4934882	WBGene00016143	SOM	IGN	OK	5.61651	85.1495	3.92225	5e-05	0.0001367	yes	Coding	5.74181	5.49121	86.5706	83.7284
3.01999	#N/A	4.65005	3.69058	C04E6.11	chrV:5914209-5917793	WBGene00015425	SOM	IGN	OK	4.33388	65.4939	3.91763	5e-05	0.0001367	yes	Coding	3.71746	4.9503	62.3957	68.592
3.39421	#N/A	5.02552	2.1301	R05D3.8	chrIII:8356914-8358192	WBGene00019881	SOM	IGN	OK	5.38164	81.0426	3.91256	5e-05	0.0001367	yes	Coding	5.24006	5.52323	79.2937	82.7915
2.99459	#N/A	4.44232	#N/A	D2096.12	chrIV:8363451-8366087	WBGene00017079	SOM	IGN	OK	2.82411	42.5147	3.91209	5e-05	0.0001367	yes	Coding	2.58456	3.06367	39.1918	45.8376
3.15937	#N/A	6.23858	5.34498	toe-1	chrII:4425210-4432497	WBGene00022739	SOM	IGN	OK	9.96265	149.923	3.91155	5e-05	0.0001367	yes	Coding	9.83614	10.0892	136.233	163.613
2.89985	#N/A	4.66336	3.75422	T10B11.7	chrI:6946347-6950457	WBGene00020403	SOM	IGN	OK	11.0472	166.116	3.91044	5e-05	0.0001367	yes	Coding	10.2917	11.8027	168.481	163.75
3.80953	#N/A	5.59822	3.14972	R08D7.1	chrIII:8966052-8967638	WBGene00011142	SOM	IGN	OK	5.73552	86.0295	3.90684	5e-05	0.0001367	yes	Coding	5.57095	5.90008	82.0497	90.0094
3.5454	#N/A	4.99664	6.96757	T04A8.6	chrIII:4692193-4693254	WBGene00011408	SOM	IGN	OK	7.71115	115.008	3.89864	5e-05	0.0001367	yes	Coding	6.76372	8.65858	104.031	125.984
3.87903	#N/A	5.10759	#N/A	R07E5.1	chrIII:4408536-4412086	WBGene00011109	SOM	IGN	OK	2.95076	43.8095	3.89209	5e-05	0.0001367	yes	Coding	3.19909	2.70243	41.8303	45.7888
3.76782	#N/A	5.02552	3.21335	Y65B4A.1	chrI:654130-658647	WBGene00022025	SOM	IGN	OK	4.32112	64.0645	3.89005	5e-05	0.0001367	yes	Coding	5.29207	3.35017	56.847	71.282
3.60101	#N/A	4.31008	#N/A	dcr-1	chrIII:8072043-8080208	WBGene00000939	SOM	IGN	OK	7.0195	104.011	3.88922	5e-05	0.0001367	yes	Coding	7.45547	6.58352	97.7508	110.271
3.65661	#N/A	4.70782	#N/A	lpd-2	chrI:6253702-6254842	WBGene00003059	SOM	IGN	OK	1.88665	27.9407	3.88847	5e-05	0.0001367	yes	Coding	2.01959	1.7537	22.5222	33.3592
3.65661	#N/A	5.40099	#N/A	clec-142	chrII:8278635-8280985	WBGene00010460	SOM	IGN	OK	1.38845	20.5491	3.88753	5e-05	0.0001367	yes	Coding	1.47014	1.30676	20.0597	21.0385
3.74168	#N/A	5.56473	2.09982	sumv-1	chrIII:5249231-5254147	WBGene00016409	SOM	IGN	OK	3.75635	55.5709	3.88693	5e-05	0.0001367	yes	Coding	3.60654	3.90616	54.3943	56.7475
3.91115	#N/A	6.21442	#N/A	F59E12.9	chrII:5640417-5647019	WBGene00019124	SOM	IGN	OK	5.14191	76.0285	3.88616	5e-05	0.0001367	yes	Coding	5.02699	5.25682	73.1647	78.8923
3.75392	#N/A	5.11432	#N/A	W01G7.4	chrII:14060663-14062403	WBGene00012188	SOM	IGN	OK	6.53468	96.3137	3.88155	5e-05	0.0001367	yes	Coding	6.82036	6.249	93.7387	98.8886
3.34964	#N/A	6.80922	#N/A	mac-1	chrII:13311529-13320839	WBGene00003119	SOM	IGN	OK	2.87819	42.3055	3.87761	5e-05	0.0001367	yes	Coding	2.93483	2.82155	39.5688	45.0423
3.74002	#N/A	5.92087	2.76794	Y48C3A.20	chrII:13369536-13375220	WBGene00012998	SOM	IGN	OK	6.04547	88.554	3.87263	5e-05	0.0001367	yes	Coding	6.3694	5.72154	88.8905	88.2175
2.51054	#N/A	#N/A	#N/A	W03H9.2	chrII:14142873-14143747	WBGene00012228	SOM	IGN	OK	1.72708	25.2808	3.87164	5e-05	0.0001367	yes	Coding	1.77752	1.67664	23.8221	26.7396
3.65661	#N/A	5.83423	6.33126	lem-2	chrII:14063379-14065783	WBGene00002275	SOM	IGN	OK	10.8186	158.237	3.87049	5e-05	0.0001367	yes	Coding	11.3594	10.2779	156.059	160.414
3.40792	#N/A	5.14105	#N/A	T06E6.1	chrV:15393187-15394933	WBGene00011538	SOM	IGN	OK	6.11044	89.0762	3.86569	5e-05	0.0001367	yes	Coding	5.81868	6.4022	82.8059	95.3465
3.64271	#N/A	5.45876	#N/A	R02F11.4	chrV:4811088-4818648	WBGene00019842	SOM	IGN	OK	4.24427	61.8718	3.86569	5e-05	0.0001367	yes	Coding	4.45106	4.03748	58.5748	65.1688
3.45753	#N/A	4.24982	#N/A	W03A5.6	chrIII:5438786-5440593	WBGene00020970	SOM	IGN	OK	3.57631	52.1265	3.86547	5e-05	0.0001367	yes	Coding	4.22917	2.92345	46.6469	57.6061
3.72612	#N/A	5.05628	7.06633	C17G10.2	chrII:5594717-5596320	WBGene00015916	SOM	IGN	OK	5.31254	77.3907	3.86469	5e-05	0.0001367	yes	Coding	3.92893	6.69615	75.9297	78.8517
3.7277	#N/A	5.24563	2.60886	rbm-28	chrII:14857184-14866263	WBGene00011043	SOM	IGN	OK	5.41935	78.7668	3.8614	5e-05	0.0001367	yes	Coding	5.18653	5.65217	73.4221	84.1116
3.23957	#N/A	4.7367	#N/A	taf-6.1	chrII:1127998-1132310	WBGene00006387	SOM	IGN	OK	1.9821	28.7855	3.86024	5e-05	0.0001367	yes	Coding	2.02912	1.93508	26.9809	30.5901
3.46199	#N/A	4.33189	#N/A	B0361.6	chrIII:7275636-7277207	WBGene00015160	SOM	IGN	OK	6.04534	87.6697	3.85818	5e-05	0.0001367	yes	Coding	5.98424	6.10643	90.6308	84.7086
3.35589	#N/A	4.96776	#N/A	F25H5.5	chrI:9160078-9163254	WBGene00009127	SOM	IGN	OK	6.82731	98.6963	3.85361	5e-05	0.0001367	yes	Coding	6.65303	7.00158	90.2157	107.177
3.76782	#N/A	5.25039	#N/A	pme-2	chrII:9592986-9594834	WBGene00004050	SOM	IGN	OK	7.29653	105.234	3.85024	5e-05	0.0001367	yes	Coding	7.03892	7.55414	105.289	105.178
3.61491	#N/A	4.21464	#N/A	ZC376.6	chrV:14185769-14191924	WBGene00013877	SOM	IGN	OK	5.99261	86.3921	3.84964	5e-05	0.0001367	yes	Coding	6.5022	5.48302	83.8314	88.9527
3.51196	#N/A	5.51652	#N/A	cht-2	chrII:8520878-8523386	WBGene00011757	SOM	IGN	OK	0.128088	1.84569	3.84895	0.0049	0.0103376	yes	Coding	0.147761	0.108416	2.01618	1.6752
3.75392	#N/A	5.5454	#N/A	pro-3	chrV:19102416-19118375	WBGene00012676	SOM	IGN	OK	5.86761	84.5137	3.84834	5e-05	0.0001367	yes	Coding	5.58626	6.14895	83.1018	85.9256
2.08575	#N/A	2.74382	#N/A	ztf-20	chrV:18958442-18960143	WBGene00012702	SOM	IGN	OK	1.49288	21.496	3.8479	5e-05	0.0001367	yes	Coding	1.87546	1.11029	21.5356	21.4564
3.72612	#N/A	5.34323	#N/A	F33G12.3	chrII:5031983-5034020	WBGene00018015	SOM	IGN	OK	5.02682	72.1034	3.84235	5e-05	0.0001367	yes	Coding	4.91356	5.14009	73.3785	70.8283
3.46758	#N/A	5.83495	#N/A	C16A3.2	chrIII:6389779-6390596	WBGene00015807	SOM	IGN	OK	3.34503	47.9751	3.84219	5e-05	0.0001367	yes	Coding	3.01178	3.67829	50.2219	45.7283
3.44809	#N/A	4.85223	2.18814	K08F9.4	chrV:15144103-15146295	WBGene00010687	SOM	IGN	OK	5.49436	78.7011	3.84036	5e-05	0.0001367	yes	Coding	5.83683	5.15189	75.3474	82.0548
3.13765	#N/A	2.42956	#N/A	ceh-39	chrX:1854398-1855870	WBGene00000460	SOM	IGN	OK	1.07972	15.4655	3.84033	5e-05	0.0001367	yes	Coding	0.814788	1.34465	12.883	18.048
3.90684	#N/A	4.94399	#N/A	B0001.5	chrIV:12141329-12143303	WBGene00007090	SOM	IGN	OK	7.56062	108.116	3.83793	5e-05	0.0001367	yes	Coding	7.73104	7.39019	96.9731	119.258
3.43767	#N/A	4.04134	2.74631	sna-2	chrIV:9774779-9777606	WBGene00011747	SOM	IGN	OK	7.84724	112.154	3.83715	5e-05	0.0001367	yes	Coding	8.51382	7.18067	105.511	118.797
3.69832	#N/A	4.55259	#N/A	C16C10.13	chrIII:4176756-4177540	WBGene00007632	SOM	IGN	OK	0.323784	4.59663	3.82747	0.0149	0.028616	yes	Coding	0.473913	0.173655	3.54985	5.6434
3.58416	#N/A	6.09461	#N/A	arp-6	chrII:8035858-8037294	WBGene00007434	SOM	IGN	OK	6.85663	96.8601	3.82033	5e-05	0.0001367	yes	Coding	6.48887	7.22438	94.0554	99.6648
3.71765	#N/A	5.40463	#N/A	ddx-23	chrIII:5848899-5853219	WBGene00017162	SOM	IGN	OK	9.17596	129.525	3.81922	5e-05	0.0001367	yes	Coding	10.5496	7.80234	128.386	130.664
3.89078	#N/A	5.7187	#N/A	fsn-1	chrIII:4937324-4939101	WBGene00001499	SOM	IGN	OK	8.40131	118.583	3.81914	5e-05	0.0001367	yes	Coding	8.5832	8.21943	119.056	118.11
3.60628	#N/A	5.71971	#N/A	B0511.13	chrI:10633507-10635995	WBGene00015238	SOM	IGN	OK	4.72138	66.3869	3.81362	5e-05	0.0001367	yes	Coding	4.78754	4.65523	70.2639	62.5099
3.5732	#N/A	5.14105	2.35434	cpsf-2	chrV:7179188-7182775	WBGene00017313	SOM	IGN	OK	7.12743	100.165	3.81285	5e-05	0.0001367	yes	Coding	6.89796	7.35689	97.8523	102.477
3.36278	#N/A	5.07659	#N/A	F58B3.4	chrIV:11628798-11631815	WBGene00010231	SOM	IGN	OK	3.80659	53.4552	3.81176	5e-05	0.0001367	yes	Coding	3.75926	3.85392	50.5504	56.36
3.1627	#N/A	4.36123	#N/A	pme-3	chrIV:8746278-8752430	WBGene00004051	SOM	IGN	OK	8.39394	117.692	3.80952	5e-05	0.0001367	yes	Coding	8.30201	8.48588	108.277	127.106
3.14678	#N/A	4.94065	#N/A	lin-9	chrIII:8900514-8904045	WBGene00002998	SOM	IGN	OK	5.55509	77.8252	3.80835	5e-05	0.0001367	yes	Coding	5.94181	5.16838	75.038	80.6123
3.5871	#N/A	5.51652	4.40799	nol-6	chrII:1425888-1437504	WBGene00021789	SOM	IGN	OK	3.53388	49.4482	3.80659	5e-05	0.0001367	yes	Coding	3.23172	3.83604	45.3153	53.5811
3.48979	#N/A	4.12229	#N/A	kbp-2	chrIII:4903247-4903670	WBGene00017832	SOM	IGN	OK	3.32241	46.4703	3.80601	5e-05	0.0001367	yes	Coding	2.35008	4.29473	53.0702	39.8703
3.93464	#N/A	5.97864	#N/A	F28D9.4	chrI:11175019-11177714	WBGene00009220	SOM	IGN	OK	5.59777	78.2663	3.80547	5e-05	0.0001367	yes	Coding	6.02125	5.17428	71.8413	84.6914
3.87762	#N/A	4.99664	2.38615	cacn-1	chrII:14133508-14142051	WBGene00012230	SOM	IGN	OK	9.48151	132.376	3.80338	5e-05	0.0001367	yes	Coding	10.374	8.58906	132.025	132.726
3.61192	#N/A	5.41129	#N/A	C27F2.1	chrIII:4987232-4991360	WBGene00016165	SOM	IGN	OK	0.38024	5.30683	3.80287	5e-05	0.0001367	yes	Coding	0.40973	0.350749	4.42143	6.19224
3.68441	#N/A	4.72289	3.11791	R11A8.2	chrIV:10358124-10360119	WBGene00011237	SOM	IGN	OK	7.47605	104.272	3.80193	5e-05	0.0001367	yes	Coding	8.27489	6.67721	107.317	101.226
3.82343	#N/A	4.94194	3.08609	btf-1	chrII:13200100-13215363	WBGene00000274	SOM	IGN	OK	4.97006	69.2557	3.8006	5e-05	0.0001367	yes	Coding	5.3991	4.54101	63.0157	75.4957
3.43419	#N/A	4.27458	#N/A	C29E4.13	chrIII:7926986-7928555	WBGene00043051	SOM	IGN	OK	4.45266	61.8227	3.7954	5e-05	0.0001367	yes	Coding	5.30727	3.59806	63.1195	60.5259
3.80888	#N/A	4.84161	#N/A	swd-2.1	chrIV:7776012-7777860	WBGene00016373	SOM	IGN	OK	4.15722	57.691	3.79465	5e-05	0.0001367	yes	Coding	4.39822	3.91623	59.7577	55.6242
1.5297	#N/A	#N/A	#N/A	hil-2	chrIV:6294264-6295062	WBGene00001853	SOM	IGN	OK	5.59207	77.32	3.78939	5e-05	0.0001367	yes	Coding	6.71357	4.47057	63.9993	90.6408
2.91301	#N/A	4.07627	2.79975	C09G4.4	chrIV:8513409-8513753	WBGene00044001	SOM	IGN	OK	6.15143	84.9531	3.78767	0.0001	0.000266846	yes	Coding	9.0263	3.27655	88.2834	81.6228
3.86388	#N/A	5.45876	#N/A	taf-11.3	chrIII:10503974-10505148	WBGene00006395	SOM	IGN	OK	2.72212	37.3571	3.77858	5e-05	0.0001367	yes	Coding	2.08864	3.3556	35.8458	38.8684
3.67051	#N/A	4.71731	4.26326	npp-13	chrI:2097349-2123272	WBGene00003799	SOM	IGN	OK	11.0639	151.724	3.77751	5e-05	0.0001367	yes	Coding	11.247	10.8809	136.881	166.566
3.47148	#N/A	5.89199	2.03618	Y55D9A.2	chrIV:12601556-12605297	WBGene00013224	SOM	IGN	OK	5.37887	73.7533	3.77733	5e-05	0.0001367	yes	Coding	5.32082	5.43691	73.8213	73.6852
3.72963	#N/A	7.05615	#N/A	F25H2.12	chrI:10570071-10571893	WBGene00009123	SOM	IGN	OK	2.62262	35.894	3.77466	5e-05	0.0001367	yes	Coding	2.84043	2.4048	36.0337	35.7542
2.19842	#N/A	3.2637	#N/A	hus-1	chrI:3698114-3699225	WBGene00002042	SOM	IGN	OK	3.75063	51.2722	3.77297	5e-05	0.0001367	yes	Coding	3.77004	3.73122	45.7898	56.7546
3.69832	#N/A	5.40099	4.32689	snpc-4	chrI:8962342-8965916	WBGene00001568	SOM	IGN	OK	6.67493	91.1778	3.77186	5e-05	0.0001367	yes	Coding	6.68042	6.66945	86.0512	96.3043
3.5454	#N/A	4.76558	#N/A	H35B03.2	chrIV:5729790-5732280	WBGene00019264	SOM	IGN	OK	5.02133	68.5429	3.77087	5e-05	0.0001367	yes	Coding	4.93585	5.10682	71.1393	65.9466
3.64271	#N/A	4.8949	#N/A	F41H10.5	chrIV:5356603-5364213	WBGene00018318	SOM	IGN	OK	1.60196	21.8553	3.77007	0.00915	0.0184159	yes	Coding	1.13102	2.0729	20.3734	23.3371
3.71264	#N/A	4.99664	#N/A	F26E4.4	chrI:9771182-9772551	WBGene00009159	SOM	IGN	OK	8.72492	118.969	3.76931	5e-05	0.0001367	yes	Coding	9.84791	7.60192	124.872	113.067
3.5176	#N/A	4.59229	#N/A	K02B12.5	chrI:8517527-8526615	WBGene00010498	SOM	IGN	OK	3.36197	45.7683	3.76697	5e-05	0.0001367	yes	Coding	3.7792	2.94475	44.1222	47.4143
3.68441	#N/A	5.45876	2.19526	tgt-2	chrV:18998316-19000797	WBGene00006567	SOM	IGN	OK	4.32933	58.8221	3.76414	5e-05	0.0001367	yes	Coding	4.49204	4.16661	53.0199	64.6244
3.61969	#N/A	4.76558	#N/A	F28C1.1	chrV:12450790-12453195	WBGene00009200	SOM	IGN	OK	5.40005	73.1268	3.75935	5e-05	0.0001367	yes	Coding	6.88545	3.91465	66.0624	80.1911
2.28874	#N/A	5.02552	#N/A	csr-1	chrIV:7957567-7961651	WBGene00017641	SOM	IGN	OK	22.5738	305.035	3.75625	5e-05	0.0001367	yes	Coding	20.9865	24.1611	282.081	327.989
3.60628	#N/A	5.71971	#N/A	cdc-26	chrI:10639375-10640216	WBGene00015235	SOM	IGN	OK	8.18411	110.53	3.75547	5e-05	0.0001367	yes	Coding	6.89254	9.47568	112.896	108.165
2.30818	#N/A	3.78358	5.7904	Y59A8B.21	chrV:17986250-17994236	WBGene00013353	SOM	IGN	OK	2.81726	37.9909	3.75329	5e-05	0.0001367	yes	Coding	3.1183	2.51622	37.7647	38.217
3.67051	#N/A	4.61078	#N/A	brf-1	chrII:7305829-7308387	WBGene00000271	SOM	IGN	OK	6.42023	86.2847	3.74841	5e-05	0.0001367	yes	Coding	5.79818	7.04227	83.802	88.7674
3.77651	#N/A	5.60317	3.24517	Y53F4B.13	chrII:15026119-15036956	WBGene00013160	SOM	IGN	OK	7.92985	106.291	3.74458	5e-05	0.0001367	yes	Coding	7.8832	7.97649	99.0356	113.547
3.48979	#N/A	4.57959	#N/A	Y44F5A.1	chrIII:4245019-4247644	WBGene00012858	SOM	IGN	OK	2.9685	39.7851	3.74442	5e-05	0.0001367	yes	Coding	2.64795	3.28905	39.6947	39.8756
3.82301	#N/A	5.2623	#N/A	lex-1	chrIV:12079452-12083994	WBGene00008682	SOM	IGN	OK	14.2521	190.915	3.74368	5e-05	0.0001367	yes	Coding	14.0213	14.4828	183.641	198.188
3.90684	#N/A	4.913	#N/A	orc-2	chrII:10873873-10877254	WBGene00003882	SOM	IGN	OK	4.01335	53.6794	3.74149	5e-05	0.0001367	yes	Coding	3.66499	4.36171	53.9092	53.4496
3.39248	#N/A	4.79446	#N/A	par-4	chrV:18061496-18114562	WBGene00003919	SOM	IGN	OK	9.57029	127.828	3.7395	5e-05	0.0001367	yes	Coding	8.19361	10.947	121.787	133.869
3.30875	#N/A	4.8011	#N/A	tftc-5	chrIII:4022147-4025541	WBGene00011368	SOM	IGN	OK	5.58125	74.5315	3.73919	5e-05	0.0001367	yes	Coding	4.30399	6.85851	75.0453	74.0177
3.61969	#N/A	4.5432	#N/A	nol-10	chrIV:7580592-7583500	WBGene00017989	SOM	IGN	OK	7.89401	105.337	3.73812	5e-05	0.0001367	yes	Coding	7.4101	8.37791	105.054	105.621
3.23315	#N/A	5.48764	2.95883	R02F2.7	chrIII:5480357-5483734	WBGene00019836	SOM	IGN	OK	4.60168	61.1542	3.73222	5e-05	0.0001367	yes	Coding	4.05766	5.14569	55.1187	67.1898
3.66181	#N/A	4.96776	2.42237	ets-6	chrV:7575819-7581446	WBGene00017606	SOM	IGN	OK	5.20601	68.5573	3.71906	5e-05	0.0001367	yes	Coding	5.62721	4.78482	62.0435	75.0712
3.76782	#N/A	5.7187	2.51342	mdt-17	chrV:20251937-20267198	WBGene00007017	SOM	IGN	OK	4.6988	61.8717	3.71891	5e-05	0.0001367	yes	Coding	5.07817	4.31943	56.229	67.5143
3.08546	#N/A	5.40099	#N/A	mat-3	chrIII:475461-482236	WBGene00003134	SOM	IGN	OK	4.75887	62.6225	3.71799	5e-05	0.0001367	yes	Coding	4.50703	5.0107	56.0535	69.1915
3.90684	#N/A	5.82991	#N/A	Y48B6A.1	chrII:14151279-14154298	WBGene00012978	SOM	IGN	OK	6.0832	79.9825	3.71678	5e-05	0.0001367	yes	Coding	6.36334	5.80307	76.1014	83.8637
3.80953	#N/A	4.80206	#N/A	K07B1.7	chrV:9345106-9346913	WBGene00019467	SOM	IGN	OK	6.3048	82.8849	3.71659	5e-05	0.0001367	yes	Coding	8.88864	3.72096	82.5645	83.2052
3.67051	#N/A	4.51543	#N/A	symk-1	chrV:8570288-8581199	WBGene00017797	SOM	IGN	OK	8.9522	117.614	3.71567	5e-05	0.0001367	yes	Coding	9.43212	8.47228	102.372	132.856
2.96071	#N/A	2.71494	#N/A	C50F4.6	chrV:9546391-9546722	WBGene00001910	SOM	IGN	OK	3.56953	46.8423	3.71401	0.0006	0.00146185	yes	Coding	4.13008	3.00897	41.2049	52.4796
3.5871	#N/A	4.96776	#N/A	mtcu-2	chrII:10030964-10033149	WBGene00009944	SOM	IGN	OK	6.30741	82.6487	3.71187	5e-05	0.0001367	yes	Coding	6.03062	6.5842	78.7631	86.5342
3.74002	#N/A	5.25401	3.21335	zhit-1	chrV:5595729-5596460	WBGene00016992	SOM	IGN	OK	5.42363	70.9674	3.70983	5e-05	0.0001367	yes	Coding	5.37687	5.4704	70.3187	71.6161
3.1928	#N/A	5.31435	#N/A	Y23H5B.5	chrI:2498137-2505684	WBGene00021276	SOM	IGN	OK	4.90576	64.1118	3.70804	5e-05	0.0001367	yes	Coding	4.55461	5.25691	60.2296	67.9941
2.96171	#N/A	4.85223	2.99065	F25H8.1	chrIV:9930968-9932114	WBGene00009131	SOM	IGN	OK	5.943	77.6476	3.70768	5e-05	0.0001367	yes	Coding	6.80903	5.07696	80.4974	74.7978
3.72612	#N/A	5.45876	3.07608	B0495.2	chrII:7699259-7701877	WBGene00015203	SOM	IGN	OK	11.6619	152.158	3.7057	5e-05	0.0001367	yes	Coding	11.1474	12.1764	150.065	154.252
3.79563	#N/A	5.52904	5.47225	ulp-2	chrII:4955999-4959811	WBGene00006737	SOM	IGN	OK	6.33214	82.4858	3.70338	5e-05	0.0001367	yes	Coding	6.15168	6.5126	76.2232	88.7483
3.76782	#N/A	4.96776	2.38615	D1037.1	chrI:3684804-3690050	WBGene00017025	SOM	IGN	OK	3.90498	50.8121	3.70178	5e-05	0.0001367	yes	Coding	3.69758	4.11239	49.3714	52.2528
3.78172	#N/A	5.16993	2.32252	Y52B11A.10	chrI:11039054-11052391	WBGene00013129	SOM	IGN	OK	4.12587	53.6593	3.70106	5e-05	0.0001367	yes	Coding	4.27566	3.97608	53.0162	54.3023
3.36263	#N/A	5.25658	#N/A	acdh-4	chrI:6546728-6548384	WBGene00020419	SOM	IGN	OK	0.942438	12.1851	3.69257	5e-05	0.0001367	yes	Coding	0.953067	0.931809	12.6638	11.7063
3.61491	#N/A	4.85223	2.00437	dis-3	chrIV:10097186-10106350	WBGene00001001	SOM	IGN	OK	7.46854	96.5412	3.69225	5e-05	0.0001367	yes	Coding	7.37091	7.56617	92.5635	100.519
2.43329	#N/A	4.06769	#N/A	D2096.10	chrIV:8387763-8388431	WBGene00017077	SOM	IGN	OK	1.03109	13.3116	3.69045	0.0054	0.0112848	yes	Coding	1.19135	0.870817	9.55103	17.0723
3.46758	#N/A	5.83495	#N/A	C16A3.1	chrIII:6390895-6393622	WBGene00015806	SOM	IGN	OK	3.34998	43.2419	3.69021	5e-05	0.0001367	yes	Coding	3.46577	3.23418	39.9534	46.5304
3.61491	#N/A	4.36123	#N/A	atl-1	chrV:9634955-9645430	WBGene00000226	SOM	IGN	OK	10.588	136.646	3.68995	5e-05	0.0001367	yes	Coding	10.8861	10.2898	128.184	145.109
3.5732	#N/A	5.25638	4.83594	tat-3	chrIII:10722468-10730075	WBGene00012360	SOM	IGN	OK	13.1127	169.225	3.6899	5e-05	0.0001367	yes	Coding	13.8127	12.4128	164.851	173.599
3.72612	#N/A	5.80534	3.34062	tag-51	chrIII:854228-856422	WBGene00006430	SOM	IGN	OK	5.1201	65.8457	3.68484	5e-05	0.0001367	yes	Coding	4.65083	5.58938	63.4101	68.2813
3.5871	#N/A	5.02552	#N/A	tag-184	chrII:6546817-6554639	WBGene00007050	SOM	IGN	OK	6.39694	82.2537	3.68463	5e-05	0.0001367	yes	Coding	6.40895	6.38494	73.6601	90.8473
3.50369	#N/A	5.00789	#N/A	cgh-1	chrIII:7496195-7497728	WBGene00000479	SOM	IGN	OK	22.1498	284.35	3.6823	5e-05	0.0001367	yes	Coding	22.7379	21.5617	276.03	292.671
3.48402	#N/A	4.99664	#N/A	lin-61	chrI:7248973-7251280	WBGene00003041	SOM	IGN	OK	5.99748	76.8349	3.67933	5e-05	0.0001367	yes	Coding	6.18195	5.81301	74.4452	79.2247
3.57699	#N/A	5.37211	3.59514	gcn-2	chrII:13084098-13090991	WBGene00013591	SOM	IGN	OK	8.0168	102.664	3.67876	5e-05	0.0001367	yes	Coding	8.08206	7.95154	93.5214	111.806
3.44532	#N/A	5.42987	6.64942	dcaf-1	chrIV:9697238-9706701	WBGene00014243	SOM	IGN	OK	9.57985	122.619	3.67803	5e-05	0.0001367	yes	Coding	8.23038	10.9293	112.971	132.266
3.56941	#N/A	5.32846	#N/A	Y48G1A.4	chrI:323860-330729	WBGene00021660	SOM	IGN	OK	3.46337	44.2273	3.67469	5e-05	0.0001367	yes	Coding	3.90073	3.02601	42.3418	46.1128
2.97544	#N/A	4.2457	#N/A	nfya-2	chrI:11224938-11233241	WBGene00043056	SOM	IGN	OK	1.83866	23.4646	3.67376	5e-05	0.0001367	yes	Coding	1.98138	1.69594	21.2686	25.6605
3.60951	#N/A	5.23375	#N/A	mig-5	chrII:8182425-8184956	WBGene00003241	SOM	IGN	OK	7.4143	94.5328	3.67243	5e-05	0.0001367	yes	Coding	7.25025	7.57836	91.93	97.1356
3.35013	#N/A	5.48764	2.54523	C41D11.5	chrI:4449998-4450924	WBGene00016564	SOM	IGN	OK	6.70976	85.5455	3.67236	5e-05	0.0001367	yes	Coding	6.233	7.18653	87.8462	83.2447
3.83733	#N/A	5.60317	2.57705	C18E3.9	chrI:4214424-4215669	WBGene00015976	SOM	IGN	OK	4.12022	52.3675	3.66788	5e-05	0.0001367	yes	Coding	4.8274	3.41303	51.6398	53.0953
3.054	#N/A	4.88394	1.86508	F54C9.9	chrII:8578004-8581343	WBGene00010044	SOM	IGN	OK	5.64547	71.6339	3.66548	5e-05	0.0001367	yes	Coding	6.45142	4.83953	65.7994	77.4684
3.49415	#N/A	5.15834	2.29071	T24B8.7	chrII:9042714-9053603	WBGene00011980	SOM	IGN	OK	17.5414	222.548	3.66528	5e-05	0.0001367	yes	Coding	18.7069	16.376	196.67	248.426
3.70102	#N/A	6.23858	2.92702	phf-10	chrV:306014-311536	WBGene00018013	SOM	IGN	OK	7.9062	100.249	3.66446	5e-05	0.0001367	yes	Coding	8.73176	7.08063	86.6731	113.825
3.79563	#N/A	5.08453	#N/A	JC8.4	chrIV:13243650-13244181	WBGene00010436	SOM	IGN	OK	3.70308	46.8664	3.66175	5e-05	0.0001367	yes	Coding	3.64874	3.75743	42.09	51.6427
3.41954	#N/A	5.07998	2.86338	npp-5	chrII:11596858-11599739	WBGene00003791	SOM	IGN	OK	7.34716	92.9098	3.66057	5e-05	0.0001367	yes	Coding	6.76126	7.93306	90.0808	95.7389
3.75524	#N/A	5.47027	#N/A	cdc-6	chrI:4268267-4270288	WBGene00000382	SOM	IGN	OK	6.87825	86.9534	3.66013	5e-05	0.0001367	yes	Coding	7.28038	6.47612	85.0708	88.8359
3.48921	#N/A	4.67893	#N/A	prp-4	chrI:8733521-8735701	WBGene00007972	SOM	IGN	OK	4.22261	53.3311	3.65877	5e-05	0.0001367	yes	Coding	3.82058	4.62464	51.6705	54.9917
3.85123	#N/A	6.80922	#N/A	sam-10	chrII:13322466-13330455	WBGene00012990	SOM	IGN	OK	5.0272	63.4615	3.65806	5e-05	0.0001367	yes	Coding	5.26825	4.78615	58.7295	68.1936
2.16916	#N/A	2.59521	#N/A	ZK484.6	chrI:6090307-6090859	WBGene00022752	SOM	IGN	OK	0.587176	7.40679	3.65698	0.01475	0.0284046	yes	Coding	0.559795	0.614556	8.30923	6.50435
3.89294	#N/A	6.34319	#N/A	car-1	chrI:12904465-12905637	WBGene00012484	SOM	IGN	OK	13.8621	174.784	3.65636	5e-05	0.0001367	yes	Coding	11.0936	16.6306	156.643	192.926
3.29518	#N/A	4.24575	#N/A	F10E9.4	chrIII:8308478-8309603	WBGene00017356	SOM	IGN	OK	7.18869	90.4539	3.65338	5e-05	0.0001367	yes	Coding	7.27089	7.10649	94.4474	86.4603
3.29668	#N/A	5.15924	6.87212	morc-1	chrIII:5203946-5206855	WBGene00022531	SOM	IGN	OK	10.4312	131.17	3.65247	5e-05	0.0001367	yes	Coding	11.0517	9.81062	125.619	136.721
3.79563	#N/A	5.38305	#N/A	lin-65	chrI:1755331-1766031	WBGene00022149	SOM	IGN	OK	6.93406	87.1457	3.65166	5e-05	0.0001367	yes	Coding	6.69131	7.1768	85.5376	88.7538
3.07485	#N/A	4.73177	1.94074	C56G2.3	chrIII:6346923-6348004	WBGene00016978	SOM	IGN	OK	7.59444	95.4404	3.65158	5e-05	0.0001367	yes	Coding	8.29097	6.8979	87.0176	103.863
3.34218	#N/A	4.39011	#N/A	dox-1	chrI:11034084-11038812	WBGene00013128	SOM	IGN	OK	6.71968	84.2626	3.64843	5e-05	0.0001367	yes	Coding	5.22088	8.21847	87.5462	80.9791
3.49267	#N/A	4.65005	#N/A	F26A3.7	chrI:7674779-7676116	WBGene00009145	SOM	IGN	OK	6.48524	81.1906	3.64608	5e-05	0.0001367	yes	Coding	6.11658	6.8539	82.621	79.7602
3.59615	#N/A	4.67893	2.00437	B0024.11	chrV:10317548-10319509	WBGene00007101	SOM	IGN	OK	6.49334	81.0809	3.64233	5e-05	0.0001367	yes	Coding	6.40827	6.5784	75.3372	86.8245
3.76782	#N/A	5.08329	#N/A	cec-3	chrII:7856026-7857417	WBGene00011636	SOM	IGN	OK	8.68905	107.774	3.63266	5e-05	0.0001367	yes	Coding	8.2753	9.1028	108.957	106.591
3.56941	#N/A	4.69981	#N/A	pigv-1	chrI:6185464-6187817	WBGene00020375	SOM	IGN	OK	10.6711	132.071	3.62954	5e-05	0.0001367	yes	Coding	10.351	10.9911	123.817	140.326
3.55605	#N/A	5.34323	#N/A	C37C3.1	chrV:7731614-8569933	WBGene00016495	SOM	IGN	OK	7.34977	90.902	3.62854	0.0131	0.0256191	yes	Coding	7.38139	7.31815	92.4476	89.3564
3.5315	#N/A	5.2277	#N/A	F56B3.4	chrIV:786323-794273	WBGene00004824	SOM	IGN	OK	5.52285	68.2649	3.62766	5e-05	0.0001367	yes	Coding	4.5944	6.4513	62.1582	74.3716
3.47589	#N/A	4.31339	#N/A	C49C3.7	chrIV:17332541-17333422	WBGene00008197	SOM	IGN	OK	6.0688	74.8643	3.62479	5e-05	0.0001367	yes	Coding	5.78072	6.35689	70.1975	79.5311
3.5037	#N/A	4.53452	2.76794	nrde-4	chrIV:7646407-7654202	WBGene00001584	SOM	IGN	OK	6.51879	80.3976	3.62448	5e-05	0.0001367	yes	Coding	6.14584	6.89173	77.9718	82.8235
3.2825	#N/A	5.55694	#N/A	swsn-7	chrII:8023221-8027691	WBGene00007433	SOM	IGN	OK	10.4044	128.007	3.62096	5e-05	0.0001367	yes	Coding	9.58156	11.2272	119.549	136.465
3.33277	#N/A	5.71498	#N/A	F46B6.5	chrV:9779939-9783019	WBGene00009770	SOM	IGN	OK	7.29895	89.5513	3.61695	5e-05	0.0001367	yes	Coding	8.01148	6.58641	85.5203	93.5823
3.68441	#N/A	5.11217	#N/A	evl-14	chrIII:4303279-4313097	WBGene00001352	SOM	IGN	OK	8.01255	98.0999	3.61392	5e-05	0.0001367	yes	Coding	9.83308	6.19203	97.4322	98.7677
3.29518	#N/A	4.24575	2.78847	F10E9.5	chrIII:8307586-8308338	WBGene00017357	SOM	IGN	OK	7.27822	88.9251	3.61093	5e-05	0.0001367	yes	Coding	8.84897	5.70748	90.6213	87.2289
3.47892	#N/A	4.67893	2.25889	T09F3.4	chrII:10395677-10396678	WBGene00011663	SOM	IGN	OK	4.37193	53.3092	3.60804	5e-05	0.0001367	yes	Coding	3.47264	5.27123	54.4121	52.2062
3.25347	#N/A	4.02111	3.66239	pot-1	chrIII:7132072-7133603	WBGene00015105	SOM	IGN	OK	4.33763	52.7475	3.60413	5e-05	0.0001367	yes	Coding	3.47392	5.20133	52.9754	52.5196
3.67051	#N/A	4.62117	#N/A	W06D4.3	chrI:9058881-9060447	WBGene00012297	SOM	IGN	OK	0.334117	4.05879	3.60262	0.0054	0.0112848	yes	Coding	0.385574	0.28266	5.15755	2.96003
3.2537	#N/A	4.85223	#N/A	T23B5.3	chrIV:12688646-12703639	WBGene00011940	SOM	IGN	OK	5.60707	68.0574	3.60143	5e-05	0.0001367	yes	Coding	4.69735	6.51679	67.9281	68.1867
3.67051	#N/A	5.60317	3.21376	Y75B8A.7	chrIII:12152813-12159496	WBGene00013544	SOM	IGN	OK	4.57867	55.4614	3.59848	5e-05	0.0001367	yes	Coding	4.98072	4.17663	52.4273	58.4955
3.60101	#N/A	5.37211	#N/A	slr-2	chrV:18061496-18114562	WBGene00013350	SOM	IGN	OK	9.13886	110.672	3.59814	5e-05	0.0001367	yes	Coding	9.8047	8.47302	106.439	114.906
3.36263	#N/A	4.5539	#N/A	F27D4.8	chrI:7729197-7729799	WBGene00077543	SOM	IGN	OK	2.25556	27.3	3.59734	0.00605	0.0125375	yes	Coding	0.841039	3.67007	30.7843	23.8156
3.22959	#N/A	4.88111	#N/A	clk-2	chrIII:7515330-7518458	WBGene00000537	SOM	IGN	OK	5.47817	66.2453	3.59605	5e-05	0.0001367	yes	Coding	4.69468	6.26166	62.8764	69.6142
3.60101	#N/A	4.7367	6.90394	npp-1	chrIV:9858471-9861725	WBGene00003787	SOM	IGN	OK	10.388	125.581	3.59563	5e-05	0.0001367	yes	Coding	10.4438	10.3321	122.874	128.288
3.28127	#N/A	4.4004	#N/A	snpc-1.1	chrII:7779343-7781157	WBGene00015513	SOM	IGN	OK	7.79466	94.1595	3.59455	5e-05	0.0001367	yes	Coding	8.12581	7.4635	90.4452	97.8738
3.64271	#N/A	5.02319	2.41797	F13H8.2	chrII:6270340-6273494	WBGene00017435	SOM	IGN	OK	7.14361	86.2891	3.59445	5e-05	0.0001367	yes	Coding	6.7501	7.53712	80.829	91.7492
3.6714	#N/A	5.42987	#N/A	F31C3.3	chrI:15041873-15050668	WBGene00009285	SOM	IGN	OK	12.7328	153.537	3.59197	5e-05	0.0001367	yes	Coding	12.6263	12.8393	142.038	165.036
3.62771	#N/A	5.31435	#N/A	F23F1.10	chrII:41526-41978	WBGene00017750	SOM	IGN	OK	8.34748	100.658	3.59197	5e-05	0.0001367	yes	Coding	5.67065	11.0243	109.244	92.071
3.36468	#N/A	4.23711	3.21335	K04F10.3	chrI:6358676-6360160	WBGene00019396	SOM	IGN	OK	5.82641	70.243	3.59167	5e-05	0.0001367	yes	Coding	5.98141	5.67141	71.3029	69.183
3.55097	#N/A	5.63205	#N/A	sumv-2	chrV:4617932-4627566	WBGene00018812	SOM	IGN	OK	8.00945	96.499	3.59074	5e-05	0.0001367	yes	Coding	8.58718	7.43172	89.624	103.374
3.5593	#N/A	4.85223	4.16782	F25H8.2	chrIV:9932331-9933743	WBGene00009132	SOM	IGN	OK	5.04442	60.6168	3.58696	5e-05	0.0001367	yes	Coding	4.93527	5.15358	57.3353	63.8982
3.79563	#N/A	5.16657	#N/A	C50F4.12	chrV:9538135-9539711	WBGene00008236	SOM	IGN	OK	4.89909	58.8615	3.58674	5e-05	0.0001367	yes	Coding	4.89476	4.90341	54.6491	63.0739
2.71632	#N/A	4.06769	#N/A	D2096.11	chrIV:8389133-8392850	WBGene00017078	SOM	IGN	OK	0.385383	4.63001	3.58665	5e-05	0.0001367	yes	Coding	0.586366	0.1844	3.96685	5.29317
3.69832	#N/A	5.10054	#N/A	rha-1	chrII:8878558-8883599	WBGene00004355	SOM	IGN	OK	5.89062	70.7065	3.58535	5e-05	0.0001367	yes	Coding	6.22444	5.55679	65.0039	76.4092
3.79563	#N/A	5.19882	5.53588	puf-12	chrII:10100269-10102812	WBGene00014165	SOM	IGN	OK	14.2844	170.806	3.57984	5e-05	0.0001367	yes	Coding	14.9275	13.6414	160.145	181.466
3.27514	#N/A	5.11217	4.77231	tag-65	chrV:13676102-13678570	WBGene00006442	SOM	IGN	OK	6.67736	79.7466	3.57807	5e-05	0.0001367	yes	Coding	6.26236	7.09236	76.2342	83.259
3.68441	#N/A	4.99589	2.22708	C18A3.3	chrII:5716287-5717850	WBGene00015941	SOM	IGN	OK	7.66244	91.42	3.57664	5e-05	0.0001367	yes	Coding	7.65752	7.66735	92.3467	90.4934
3.29518	#N/A	4.31339	2.16345	rig-4	chrIV:7991842-8004032	WBGene00004371	SOM	IGN	OK	12.7215	151.689	3.57578	5e-05	0.0001367	yes	Coding	12.0641	13.3788	138.723	164.656
3.51394	#N/A	5.80534	#N/A	ZK1067.3	chrII:9223214-9225029	WBGene00014209	SOM	IGN	OK	7.34607	87.5094	3.57439	5e-05	0.0001367	yes	Coding	6.35534	8.3368	87.4344	87.5843
3.89294	#N/A	5.60759	2.09488	M03C11.3	chrIII:10408166-10414606	WBGene00010840	SOM	IGN	OK	8.60654	102.266	3.57075	5e-05	0.0001367	yes	Coding	8.84594	8.36713	98.6393	105.893
2.75302	#N/A	3.74009	#N/A	F52C12.3	chrIV:1948197-1953101	WBGene00018680	SOM	IGN	OK	1.73339	20.5339	3.56634	5e-05	0.0001367	yes	Coding	1.59853	1.86825	17.8014	23.2663
3.68103	#N/A	6.12305	2.16345	cfp-1	chrIV:14077424-14082999	WBGene00009924	SOM	IGN	OK	15.8352	187.332	3.56439	5e-05	0.0001367	yes	Coding	17.5341	14.1363	177.988	196.677
3.63521	#N/A	5.27324	2.4816	ztf-18	chrIII:889943-895593	WBGene00020763	SOM	IGN	OK	6.0833	71.6968	3.55898	5e-05	0.0001367	yes	Coding	6.02607	6.14054	66.4441	76.9495
3.63781	#N/A	4.52455	#N/A	ZK686.5	chrIII:7766415-7767123	WBGene00022795	SOM	IGN	OK	0.499273	5.8801	3.55794	0.00655	0.0134883	yes	Coding	0.377042	0.621505	7.26207	4.49812
2.32208	#N/A	3.40811	4.67686	snf-6	chrIII:1520215-1532760	WBGene00004905	SOM	IGN	OK	6.06379	71.336	3.55634	5e-05	0.0001367	yes	Coding	6.53399	5.59359	64.2362	78.4358
3.5593	#N/A	4.75508	4.23145	plrg-1	chrV:10806176-10807875	WBGene00006481	SOM	IGN	OK	12.0505	141.705	3.55572	5e-05	0.0001367	yes	Coding	11.6421	12.4588	140.311	143.098
3.00636	#N/A	4.56341	#N/A	F17A9.2	chrV:6107810-6114632	WBGene00017534	SOM	IGN	OK	9.14215	107.063	3.54978	5e-05	0.0001367	yes	Coding	7.93498	10.3493	107.893	106.232
3.85123	#N/A	4.9616	2.19072	T24D1.2	chrI:9953552-9955824	WBGene00011985	SOM	IGN	OK	10.8922	127.529	3.54946	5e-05	0.0001367	yes	Coding	10.911	10.8733	120.952	134.106
3.35078	#N/A	5.7187	#N/A	F09G2.8	chrV:7188514-7193639	WBGene00017316	SOM	IGN	OK	7.92632	92.5311	3.54522	5e-05	0.0001367	yes	Coding	7.18393	8.66871	97.5818	87.4804
3.5315	#N/A	3.82721	3.43606	F55F8.9	chrI:5670497-5673347	WBGene00018897	SOM	IGN	OK	9.07764	105.727	3.54188	5e-05	0.0001367	yes	Coding	9.53908	8.61619	104.594	106.86
3.5315	#N/A	5.19882	#N/A	pst-1	chrV:5943471-5950910	WBGene00004206	SOM	IGN	OK	3.45437	40.1305	3.5382	5e-05	0.0001367	yes	Coding	2.80457	4.10418	41.033	39.228
2.32208	#N/A	5.80534	#N/A	abu-14	chrII:9225351-9227097	WBGene00004174	SOM	IGN	OK	0.466852	5.41402	3.53566	0.0002	0.00051659	yes	Coding	0.352317	0.581388	7.56417	3.26386
3.49226	#N/A	5.40099	2.99065	T26G10.1	chrIII:9404518-9406556	WBGene00012059	SOM	IGN	OK	6.01157	69.6249	3.53379	5e-05	0.0001367	yes	Coding	5.04632	6.97683	67.7648	71.4851
3.48979	#N/A	4.59409	3.69058	K04G7.1	chrIII:7162691-7164777	WBGene00019400	SOM	IGN	OK	7.32939	84.839	3.53296	5e-05	0.0001367	yes	Coding	7.71052	6.94827	82.5163	87.1617
3.85123	#N/A	5.98845	2.32252	pis-1	chrIV:9792073-9796569	WBGene00004031	SOM	IGN	OK	3.82382	44.1561	3.52953	5e-05	0.0001367	yes	Coding	3.50623	4.14142	40.9667	47.3456
3.69889	#N/A	4.90999	#N/A	C56C10.9	chrII:6591097-6592317	WBGene00016965	SOM	IGN	OK	5.66516	65.3928	3.52894	5e-05	0.0001367	yes	Coding	5.06405	6.26627	64.0987	66.6869
3.93464	#N/A	5.97864	5.05865	rsr-1	chrI:11178056-11182054	WBGene00004706	SOM	IGN	OK	3.08276	35.5722	3.52846	5e-05	0.0001367	yes	Coding	3.50178	2.66374	33.0252	38.1192
1.5992	#N/A	#N/A	#N/A	Y57G11C.5	chrIV:14761842-14765373	WBGene00013303	SOM	IGN	OK	0.74784	8.62073	3.52701	5e-05	0.0001367	yes	Coding	0.813145	0.682535	9.61344	7.62802
3.48979	#N/A	5.0544	#N/A	set-3	chrIII:9691154-9694487	WBGene00007403	SOM	IGN	OK	6.0362	69.581	3.52698	5e-05	0.0001367	yes	Coding	5.3396	6.7328	68.8137	70.3483
3.65661	#N/A	4.70782	#N/A	C48E7.2	chrI:6255043-6257522	WBGene00016750	SOM	IGN	OK	5.67296	65.3582	3.52619	5e-05	0.0001367	yes	Coding	5.40156	5.94436	61.3422	69.3741
3.75524	#N/A	4.36694	#N/A	crn-3	chrII:10587983-10592499	WBGene00000796	SOM	IGN	OK	7.6419	87.9604	3.52485	5e-05	0.0001367	yes	Coding	7.88148	7.40232	84.2477	91.673
3.34356	#N/A	4.44699	5.3768	R05H5.3	chrII:10197567-10198122	WBGene00011038	SOM	IGN	OK	15.2534	175.43	3.52369	5e-05	0.0001367	yes	Coding	15.153	15.3538	171.839	179.02
3.28127	#N/A	4.15905	2.10023	Y40D12A.1	chrIII:6615377-6619802	WBGene00021502	SOM	IGN	OK	5.3467	61.4384	3.52242	5e-05	0.0001367	yes	Coding	4.74818	5.94522	62.5078	60.3691
3.29087	#N/A	4.39528	2.42756	R12C12.8	chrII:6057728-6060184	WBGene00020028	SOM	IGN	OK	3.25112	37.2987	3.52012	5e-05	0.0001367	yes	Coding	2.78924	3.71299	35.4471	39.1504
3.44809	#N/A	5.45876	#N/A	exos-2	chrIV:6415491-6417332	WBGene00022232	SOM	IGN	OK	3.7959	43.5415	3.51987	5e-05	0.0001367	yes	Coding	3.37944	4.21237	39.5092	47.5737
3.5593	#N/A	4.75508	#N/A	prp-38	chrV:10804821-10806014	WBGene00008380	SOM	IGN	OK	7.55882	86.5217	3.51683	5e-05	0.0001367	yes	Coding	6.64657	8.47106	79.5095	93.5339
2.66577	#N/A	3.52514	#N/A	Y43F8C.6	chrV:19633178-19640832	WBGene00012828	SOM	IGN	OK	3.76594	43.087	3.51617	5e-05	0.0001367	yes	Coding	3.88189	3.65	42.1774	43.9967
3.90434	#N/A	5.63205	#N/A	mrg-1	chrIII:12784715-13607695	WBGene00003406	SOM	IGN	OK	14.2294	162.425	3.51283	0.0112	0.0221844	yes	Coding	13.3609	15.0979	159.745	165.105
3.80953	#N/A	4.96776	#N/A	rnp-1	chrV:12192255-12194145	WBGene00004384	SOM	IGN	OK	6.58825	75.1413	3.51164	0.0004	0.000997592	yes	Coding	5.54269	7.6338	72.8667	77.416
2.43329	#N/A	3.61029	#N/A	aat-9	chrI:11333209-11416411	WBGene00000010	SOM	IGN	OK	4.28174	48.7842	3.51015	0.0091	0.0183221	yes	Coding	4.04711	4.51637	43.4857	54.0827
3.80953	#N/A	4.21464	2.86338	trm-1	chrV:14183210-14185454	WBGene00006613	SOM	IGN	OK	4.56986	52.0341	3.50924	5e-05	0.0001367	yes	Coding	4.41378	4.72593	48.1129	55.9554
3.58278	#N/A	4.31969	#N/A	mdt-8	chrII:11527200-11533750	WBGene00007013	SOM	IGN	OK	8.18405	93.1815	3.50916	5e-05	0.0001367	yes	Coding	9.63532	6.73278	86.244	100.119
3.68971	#N/A	5.60317	#N/A	athp-2	chrII:4340154-4350557	WBGene00019217	SOM	IGN	OK	8.32843	94.7617	3.50819	5e-05	0.0001367	yes	Coding	8.1007	8.55617	88.9997	100.524
3.67051	#N/A	4.99664	#N/A	F56G4.4	chrI:11333209-11416411	WBGene00010159	SOM	IGN	OK	7.30961	82.6459	3.49908	0.0002	0.00051659	yes	Coding	7.10194	7.51728	86.5885	78.7032
2.5306	#N/A	4.61959	#N/A	gfl-1	chrIV:11521278-11522106	WBGene00001585	SOM	IGN	OK	7.38608	83.4016	3.4972	5e-05	0.0001367	yes	Coding	6.75821	8.01395	90.205	76.5983
2.83643	#N/A	4.67893	3.49969	gpd-1	chrII:10394076-10395202	WBGene00001683	SOM	IGN	OK	6.87283	77.5519	3.49619	5e-05	0.0001367	yes	Coding	7.82669	5.91896	58.1058	96.998
2.83882	#N/A	3.42296	#N/A	T07F8.1	chrII:7149206-7151719	WBGene00020318	SOM	IGN	OK	2.18724	24.6147	3.49234	5e-05	0.0001367	yes	Coding	1.90921	2.46527	20.7466	28.4829
3.30908	#N/A	4.96776	2.76794	T07F10.3	chrV:12868278-12870016	WBGene00011589	SOM	IGN	OK	6.15138	69.1188	3.4901	5e-05	0.0001367	yes	Coding	5.67242	6.63034	70.7096	67.528
3.82343	#N/A	5.86311	5.69495	E01A2.2	chrI:4132502-4135064	WBGene00017085	SOM	IGN	OK	13.7913	154.947	3.48995	5e-05	0.0001367	yes	Coding	14.0503	13.5323	149.697	160.198
3.83733	#N/A	6.4404	#N/A	F10G7.9	chrII:4703480-4706359	WBGene00017372	SOM	IGN	OK	11.6347	130.681	3.48955	5e-05	0.0001367	yes	Coding	12.9419	10.3274	125.443	135.92
3.52052	#N/A	4.70169	#N/A	F32B6.3	chrIV:9882179-9884260	WBGene00009320	SOM	IGN	OK	6.37116	71.257	3.4834	5e-05	0.0001367	yes	Coding	6.31447	6.42784	71.1036	71.4105
3.53391	#N/A	5.11217	3.08609	Y77E11A.7	chrIV:858931-1921342	WBGene00022310	SOM	IGN	OK	6.3371	70.736	3.48055	0.01615	0.0308214	yes	Coding	5.87162	6.80259	67.2592	74.2127
3.78172	#N/A	5.40099	4.80412	C05C8.2	chrV:7231171-7232591	WBGene00015461	SOM	IGN	OK	10.732	119.64	3.4787	5e-05	0.0001367	yes	Coding	10.3136	11.1505	117.173	122.106
3.44809	#N/A	3.6294	#N/A	nol-9	chrIV:13422477-13429258	WBGene00010709	SOM	IGN	OK	4.72987	52.6489	3.47653	5e-05	0.0001367	yes	Coding	4.39908	5.06067	53.1046	52.1932
3.25982	#N/A	4.42259	#N/A	F46F11.10	chrI:5623146-5624478	WBGene00018513	SOM	IGN	OK	2.57238	28.6014	3.47491	5e-05	0.0001367	yes	Coding	2.84405	2.3007	29.809	27.3938
3.19222	#N/A	5.05628	4.67686	rtfo-1	chrV:9580513-9582603	WBGene00009103	SOM	IGN	OK	15.3722	170.663	3.47276	5e-05	0.0001367	yes	Coding	14.7154	16.029	176.358	164.968
3.12529	#N/A	5.40539	2.76794	F32A7.4	chrI:14839920-14842994	WBGene00009305	SOM	IGN	OK	7.06961	78.4447	3.47197	5e-05	0.0001367	yes	Coding	6.6383	7.50092	74.4508	82.4386
3.75392	#N/A	5.37211	#N/A	F26A1.1	chrIII:4850552-4851746	WBGene00017801	SOM	IGN	OK	6.58243	72.9503	3.47022	5e-05	0.0001367	yes	Coding	6.20369	6.96116	72.4488	73.4518
2.75302	#N/A	3.32147	#N/A	spd-3	chrIV:6762786-6765102	WBGene00004954	SOM	IGN	OK	2.44277	27.0672	3.46996	5e-05	0.0001367	yes	Coding	2.25648	2.62905	27.1667	26.9677
3.5176	#N/A	5.89199	#N/A	C04F5.9	chrV:5114771-5119141	WBGene00015451	SOM	IGN	OK	4.6728	51.7362	3.46881	5e-05	0.0001367	yes	Coding	5.27901	4.0666	46.8435	56.6289
3.76782	#N/A	5.07063	#N/A	F55F8.2	chrI:5646474-5649652	WBGene00018890	SOM	IGN	OK	7.03108	77.8106	3.46815	5e-05	0.0001367	yes	Coding	7.11222	6.94995	77.59	78.0312
3.42029	#N/A	3.70775	3.05428	F16A11.2	chrI:9390946-9393087	WBGene00008877	SOM	IGN	OK	5.25587	58.1113	3.46682	5e-05	0.0001367	yes	Coding	6.11628	4.39546	56.5549	59.6678
3.87793	#N/A	5.19882	#N/A	ZK686.2	chrIII:7763767-7765984	WBGene00022792	SOM	IGN	OK	6.39812	70.7339	3.46668	5e-05	0.0001367	yes	Coding	6.0097	6.78653	68.1177	73.3502
2.80863	#N/A	4.01464	2.86338	ksr-2	chrI:12047875-12059773	WBGene00002240	SOM	IGN	OK	4.29039	47.2436	3.46094	5e-05	0.0001367	yes	Coding	4.45683	4.12395	43.6791	50.8082
3.25347	#N/A	4.27458	2.38615	F25H9.6	chrV:13467166-13468254	WBGene00009138	SOM	IGN	OK	4.38549	48.2222	3.45889	5e-05	0.0001367	yes	Coding	4.73824	4.03274	48.454	47.9904
3.82343	#N/A	5.16993	#N/A	pole-2	chrIV:8682558-8686597	WBGene00017237	SOM	IGN	OK	7.31363	80.0578	3.45238	5e-05	0.0001367	yes	Coding	7.59549	7.03176	82.6881	77.4275
3.0704	#N/A	4.34385	2.73303	tofu-5	chrI:7069440-7070585	WBGene00012167	SOM	IGN	OK	8.21979	89.9087	3.45129	5e-05	0.0001367	yes	Coding	7.31424	9.12534	88.8439	90.9734
3.75392	#N/A	4.94194	#N/A	sin-3	chrI:8416825-8424859	WBGene00004117	SOM	IGN	OK	14.514	158.161	3.44588	5e-05	0.0001367	yes	Coding	16.071	12.957	152.244	164.078
3.90684	#N/A	4.94399	#N/A	B0001.3	chrIV:12143570-12145634	WBGene00007088	SOM	IGN	OK	11.4092	124.052	3.44268	5e-05	0.0001367	yes	Coding	11.6514	11.167	121.684	126.42
3.61491	#N/A	5.40099	#N/A	F32H2.10	chrI:8970307-8970956	WBGene00009346	SOM	IGN	OK	6.7332	72.5612	3.42983	5e-05	0.0001367	yes	Coding	9.02963	4.43677	72.2677	72.8548
3.72612	#N/A	5.92674	#N/A	gei-6	chrV:7226518-7230827	WBGene00001563	SOM	IGN	OK	8.72075	93.9224	3.42894	5e-05	0.0001367	yes	Coding	8.28803	9.15348	89.9478	97.897
3.79513	#N/A	5.15072	#N/A	F55H2.7	chrIII:9513493-9516163	WBGene00010132	SOM	IGN	OK	10.0995	108.761	3.4288	5e-05	0.0001367	yes	Coding	10.1162	10.0829	115.197	102.325
3.74002	#N/A	4.79446	#N/A	F10D11.2	chrI:8436063-8438580	WBGene00008648	SOM	IGN	OK	5.84923	62.9736	3.42843	5e-05	0.0001367	yes	Coding	7.27602	4.42245	65.5182	60.429
3.31688	#N/A	4.88676	#N/A	W04D2.4	chrV:12494813-12497735	WBGene00012243	SOM	IGN	OK	10.8	115.733	3.4217	5e-05	0.0001367	yes	Coding	10.7748	10.8251	113.023	118.443
3.6128	#N/A	5.11217	#N/A	dpy-17	chrIII:5107293-5108404	WBGene00001076	SOM	IGN	OK	3.21383	34.4323	3.4214	5e-05	0.0001367	yes	Coding	4.14682	2.28085	42.6621	26.2025
3.28764	#N/A	5.0544	#N/A	T19B10.8	chrV:11241884-11244355	WBGene00011835	SOM	IGN	OK	12.3945	132.774	3.42121	5e-05	0.0001367	yes	Coding	13.2017	11.5872	122.454	143.095
3.76782	#N/A	5.60317	#N/A	Y51H7C.7	chrII:1402577-1403084	WBGene00021785	SOM	IGN	OK	9.57116	102.21	3.4167	5e-05	0.0001367	yes	Coding	7.66944	11.4729	98.9772	105.444
3.72612	#N/A	5.80534	#N/A	exos-4.2	chrIII:860191-861154	WBGene00000202	SOM	IGN	OK	7.03683	75.0969	3.41576	5e-05	0.0001367	yes	Coding	5.68521	8.38845	70.8424	79.3513
3.76782	#N/A	4.22339	3.94511	K02C4.3	chrII:8081169-8086795	WBGene00010502	SOM	IGN	OK	12.3929	132.154	3.41464	5e-05	0.0001367	yes	Coding	12.657	12.1288	131.792	132.517
3.32298	#N/A	3.7547	2.60886	lip-1	chrIV:6842945-6845141	WBGene00003043	SOM	IGN	OK	4.17737	44.54	3.41444	5e-05	0.0001367	yes	Coding	3.87508	4.47966	44.2014	44.8786
3.38763	#N/A	4.7531	#N/A	tag-345	chrI:5656068-5657912	WBGene00018893	SOM	IGN	OK	7.17504	76.3892	3.41231	5e-05	0.0001367	yes	Coding	7.59784	6.75224	74.2336	78.5448
3.43947	#N/A	4.79215	#N/A	srz-4	chrI:5801874-5803269	WBGene00015175	SOM	IGN	OK	1.08856	11.5717	3.4101	5e-05	0.0001367	yes	Coding	1.0367	1.14042	11.195	11.9483
3.78172	#N/A	5.68307	2.35434	usp-48	chrI:9506547-9510827	WBGene00009267	SOM	IGN	OK	8.31749	88.3434	3.4089	5e-05	0.0001367	yes	Coding	8.2241	8.41088	80.7702	95.9167
3.5315	#N/A	4.56341	#N/A	ztf-23	chrI:3052129-3059073	WBGene00021846	SOM	IGN	OK	4.82695	51.2666	3.40884	5e-05	0.0001367	yes	Coding	5.16154	4.49235	51.0114	51.5218
3.00221	#N/A	5.25658	#N/A	F49D11.10	chrI:10927081-10933696	WBGene00045433	SOM	IGN	OK	5.26817	55.7898	3.40463	5e-05	0.0001367	yes	Coding	6.15684	4.3795	54.9644	56.6153
3.52052	#N/A	4.58639	#N/A	C05C10.2	chrII:9922188-9930448	WBGene00007329	SOM	IGN	OK	8.81243	93.3166	3.40452	5e-05	0.0001367	yes	Coding	8.22153	9.40333	84.4413	102.192
3.80888	#N/A	4.85965	#N/A	rha-2	chrIII:8609983-8614476	WBGene00015525	SOM	IGN	OK	5.5312	58.5001	3.40277	5e-05	0.0001367	yes	Coding	5.46837	5.59403	55.4657	61.5344
3.46274	#N/A	6.55628	#N/A	C34E10.10	chrIII:5226857-5227650	WBGene00016411	SOM	IGN	OK	6.14001	64.8961	3.40182	5e-05	0.0001367	yes	Coding	5.02698	7.25304	61.3991	68.3931
3.5454	#N/A	4.7367	#N/A	zyg-8	chrIII:12061638-12071897	WBGene00006993	SOM	IGN	OK	4.3307	45.7214	3.4002	5e-05	0.0001367	yes	Coding	4.22181	4.4396	42.8419	48.601
3.33681	#N/A	4.59229	#N/A	Y37E3.1	chrI:2061738-2063945	WBGene00021346	SOM	IGN	OK	6.49531	68.3798	3.3961	5e-05	0.0001367	yes	Coding	6.9471	6.04352	63.2145	73.5451
3.57902	#N/A	5.19752	#N/A	tftc-3	chrV:10206800-10210314	WBGene00014114	SOM	IGN	OK	8.55605	90.0695	3.39602	5e-05	0.0001367	yes	Coding	8.89734	8.21476	86.7115	93.4276
3.90512	#N/A	5.7717	#N/A	Y75B8A.13	chrIII:12203796-12215585	WBGene00013549	SOM	IGN	OK	4.87099	51.1723	3.39307	5e-05	0.0001367	yes	Coding	4.46372	5.27827	44.1221	58.2224
3.63917	#N/A	5.60317	2.35434	eor-1	chrIV:4793383-4799168	WBGene00001324	SOM	IGN	OK	7.13801	74.9618	3.39256	5e-05	0.0001367	yes	Coding	7.52184	6.75418	68.6837	81.2399
3.20044	#N/A	5.0583	#N/A	C32E8.5	chrI:3782139-3783183	WBGene00016323	SOM	IGN	OK	9.92394	104.189	3.39214	5e-05	0.0001367	yes	Coding	10.5315	9.31641	93.0687	115.308
3.71222	#N/A	5.02552	3.27698	wdr-46	chrIV:12372230-12374655	WBGene00009211	SOM	IGN	OK	10.0101	105.044	3.39146	5e-05	0.0001367	yes	Coding	9.53102	10.4892	94.3348	115.753
3.5871	#N/A	4.24015	3.88148	ZK863.4	chrV:12181725-12184156	WBGene00014124	SOM	IGN	OK	10.6259	111.476	3.39108	5e-05	0.0001367	yes	Coding	9.82548	11.4263	112.045	110.906
3.33277	#N/A	5.88063	#N/A	irld-8	chrIV:8115798-8118431	WBGene00018360	SOM	IGN	OK	0.480156	5.03172	3.38948	0.0004	0.000997592	yes	Coding	0.177821	0.782491	5.78017	4.28326
3.80974	#N/A	5.92087	#N/A	npp-14	chrI:9660331-9664904	WBGene00003800	SOM	IGN	OK	12.5613	131.359	3.38646	5e-05	0.0001367	yes	Coding	11.98	13.1426	124.226	138.492
3.5732	#N/A	5.40099	1.80587	xpf-1	chrII:11696106-11705218	WBGene00008140	SOM	IGN	OK	5.72844	59.8283	3.38461	5e-05	0.0001367	yes	Coding	5.21872	6.23816	55.0971	64.5596
3.73087	#N/A	5.4665	#N/A	pbrm-1	chrI:7495437-7503229	WBGene00007042	SOM	IGN	OK	14.7735	154.162	3.38337	5e-05	0.0001367	yes	Coding	15.2159	14.3311	139.519	168.805
2.38725	#N/A	3.49476	#N/A	T28B11.1	chrV:10713110-10715179	WBGene00012117	SOM	IGN	OK	5.66668	59.0848	3.38221	5e-05	0.0001367	yes	Coding	5.48076	5.8526	57.9276	60.242
3.68103	#N/A	6.12305	#N/A	lst-3	chrIV:14071524-14076580	WBGene00003085	SOM	IGN	OK	24.4921	255.259	3.38157	5e-05	0.0001367	yes	Coding	25.448	23.5363	245.476	265.042
3.25598	#N/A	5.47408	#N/A	F55A3.2	chrI:10793580-10797889	WBGene00018848	SOM	IGN	OK	6.41689	66.74	3.37861	5e-05	0.0001367	yes	Coding	6.70507	6.1287	63.4486	70.0315
2.72522	#N/A	4.02422	#N/A	B0001.2	chrIV:12146587-12150942	WBGene00007087	SOM	IGN	OK	12.1727	126.565	3.37816	5e-05	0.0001367	yes	Coding	13.165	11.1805	124.232	128.898
3.41017	#N/A	4.59229	3.43606	C50E3.5	chrV:7587978-7594604	WBGene00016816	SOM	IGN	OK	4.22505	43.9156	3.3777	5e-05	0.0001367	yes	Coding	4.67911	3.77098	40.5179	47.3134
3.61491	#N/A	4.913	#N/A	Y45F10D.7	chrIV:13789082-13796097	WBGene00012887	SOM	IGN	OK	9.71859	100.931	3.37647	5e-05	0.0001367	yes	Coding	8.98051	10.4567	96.8295	105.032
3.65661	#N/A	4.88111	#N/A	F59A3.12	chrI:5514671-5515830	WBGene00185086	SOM	IGN	OK	3.4931	36.2505	3.37542	5e-05	0.0001367	yes	Coding	3.38831	3.59788	34.5084	37.9927
3.80953	#N/A	5.34323	#N/A	C42C1.3	chrIV:12269571-12270383	WBGene00016581	SOM	IGN	OK	0.288106	2.98685	3.37396	0.02635	0.04787	yes	Coding	0.371954	0.204258	2.09023	3.88347
2.89203	#N/A	3.87023	2.19526	sid-1	chrV:5119961-5126586	WBGene00004795	SOM	IGN	OK	12.439	128.92	3.37354	5e-05	0.0001367	yes	Coding	12.4565	12.4215	118.128	139.712
3.78172	#N/A	5.16993	#N/A	C27A12.9	chrI:6061877-6068034	WBGene00016159	SOM	IGN	OK	4.44109	45.9289	3.37042	5e-05	0.0001367	yes	Coding	4.76284	4.11934	43.581	48.2768
3.42029	#N/A	4.27458	3.43606	Y53C10A.6	chrI:12002743-12004988	WBGene00013137	SOM	IGN	OK	5.3158	54.9642	3.37014	5e-05	0.0001367	yes	Coding	4.45385	6.17774	56.3194	53.6091
3.46199	#N/A	5.2277	3.65877	F07E5.5	chrII:2054014-2059068	WBGene00017210	SOM	IGN	OK	7.77573	80.1478	3.36561	5e-05	0.0001367	yes	Coding	7.49413	8.05734	78.2617	82.0338
3.11446	#N/A	4.30346	2.60886	ssup-72	chrII:6777033-6777790	WBGene00020480	SOM	IGN	OK	6.2566	64.4858	3.36553	5e-05	0.0001367	yes	Coding	5.65565	6.85754	63.0733	65.8983
3.24699	#N/A	4.56341	3.24517	C25A1.1	chrI:10162378-10163175	WBGene00007705	SOM	IGN	OK	7.15147	73.5621	3.36265	5e-05	0.0001367	yes	Coding	7.78898	6.51397	71.2072	75.9171
3.16265	#N/A	5.02552	3.18154	ZK512.2	chrIII:9141833-9144709	WBGene00013983	SOM	IGN	OK	4.43784	45.568	3.36009	5e-05	0.0001367	yes	Coding	5.2674	3.60828	42.3207	48.8154
3.61491	#N/A	4.7367	#N/A	supr-1	chrI:2986188-2995915	WBGene00022124	SOM	IGN	OK	4.59643	46.9525	3.35262	5e-05	0.0001367	yes	Coding	4.88839	4.30448	42.6369	51.2682
3.48595	#N/A	5.01279	4.45415	ent-1	chrIV:11653678-11655441	WBGene00001320	SOM	IGN	OK	18.3444	187.314	3.35204	5e-05	0.0001367	yes	Coding	17.7703	18.9186	175.417	199.21
3.43419	#N/A	4.56341	#N/A	R08D7.5	chrIII:8974108-8974849	WBGene00011145	SOM	IGN	OK	5.85291	59.74	3.35147	5e-05	0.0001367	yes	Coding	5.88858	5.81725	60.9442	58.5358
3.25982	#N/A	5.11217	#N/A	F46F11.7	chrI:5620790-5622924	WBGene00018510	SOM	IGN	OK	2.04137	20.8304	3.35108	5e-05	0.0001367	yes	Coding	2.11002	1.97271	17.8664	23.7944
2.09965	#N/A	3.40811	2.41797	mrp-7	chrV:19674863-19692738	WBGene00003413	SOM	IGN	OK	8.58935	87.3551	3.34627	5e-05	0.0001367	yes	Coding	8.57892	8.59978	75.3297	99.3806
3.75392	#N/A	5.60317	#N/A	hda-3	chrI:11913115-11917703	WBGene00001836	SOM	IGN	OK	7.61375	77.3769	3.34522	5e-05	0.0001367	yes	Coding	6.64027	8.58723	71.648	83.1059
3.47589	#N/A	4.64868	2.76794	pafo-1	chrV:11521747-11523287	WBGene00008338	SOM	IGN	OK	11.451	116.267	3.3439	5e-05	0.0001367	yes	Coding	9.47482	13.4272	110.724	121.811
2.73623	#N/A	5.07389	5.85403	aipl-1	chrV:15134297-15136783	WBGene00010685	SOM	IGN	OK	14.8257	150.163	3.34035	5e-05	0.0001367	yes	Coding	15.1161	14.5353	150.355	149.971
3.20849	#N/A	4.13272	#N/A	W03F8.3	chrIV:5187146-5188984	WBGene00020993	SOM	IGN	OK	6.96265	70.5148	3.34022	5e-05	0.0001367	yes	Coding	7.8307	6.09461	66.9326	74.0969
3.82343	#N/A	5.86311	#N/A	let-504	chrI:4129631-4132194	WBGene00002696	SOM	IGN	OK	8.90858	90.0921	3.33813	5e-05	0.0001367	yes	Coding	9.69512	8.12205	88.3084	91.8758
2.54956	#N/A	4.18793	#N/A	eme-1	chrI:614725-629447	WBGene00018923	SOM	IGN	OK	2.65129	26.7675	3.33571	5e-05	0.0001367	yes	Coding	2.98099	2.32159	24.9501	28.5848
3.56398	#N/A	5.66093	#N/A	C08H9.3	chrII:9882788-9886379	WBGene00007464	SOM	IGN	OK	4.40247	44.4383	3.33542	5e-05	0.0001367	yes	Coding	4.3159	4.48903	38.699	50.1777
3.82343	#N/A	5.47408	2.57705	hpo-10	chrIII:5879798-5882127	WBGene00017158	SOM	IGN	OK	33.2214	335.104	3.33442	5e-05	0.0001367	yes	Coding	33.76	32.6828	309.24	360.967
3.69832	#N/A	5.31435	#N/A	B0336.7	chrIII:5694737-5697302	WBGene00015147	SOM	IGN	OK	6.38768	64.3547	3.33268	5e-05	0.0001367	yes	Coding	6.67459	6.10077	62.2643	66.4452
3.31539	#N/A	5.19882	2.38615	dpy-26	chrIV:12446178-12451267	WBGene00001085	SOM	IGN	OK	11.8513	119.331	3.33185	5e-05	0.0001367	yes	Coding	11.3922	12.3103	113.682	124.98
3.34741	#N/A	4.88111	2.38615	psr-1	chrIV:4653284-4655706	WBGene00004205	SOM	IGN	OK	7.82736	78.7519	3.33072	5e-05	0.0001367	yes	Coding	8.1685	7.48622	80.5456	76.9581
3.52645	#N/A	5.94976	2.83157	F39G3.3	chrV:4731768-4733670	WBGene00018208	SOM	IGN	OK	7.5982	76.3501	3.3289	5e-05	0.0001367	yes	Coding	7.55131	7.64509	72.2461	80.4541
3.18682	#N/A	4.62117	1.8602	K10C3.4	chrI:9860493-9862379	WBGene00010731	SOM	IGN	OK	12.0616	121.095	3.32764	5e-05	0.0001367	yes	Coding	14.2443	9.87894	114.935	127.255
3.20849	#N/A	4.51958	#N/A	H32C10.1	chrIV:5934441-5937433	WBGene00019255	SOM	IGN	OK	0.737797	7.40063	3.32635	0.0006	0.00146185	yes	Coding	0.666257	0.809338	7.58034	7.22092
3.22567	#N/A	3.7547	#N/A	efl-2	chrII:13406089-13411210	WBGene00001162	SOM	IGN	OK	3.94481	39.5626	3.32611	5e-05	0.0001367	yes	Coding	4.08954	3.80008	40.0099	39.1153
3.62771	#N/A	5.31435	#N/A	rpoa-49	chrII:42362-47371	WBGene00017749	SOM	IGN	OK	8.44581	84.5941	3.32425	5e-05	0.0001367	yes	Coding	7.88662	9.00499	81.752	87.4362
3.74002	#N/A	5.01721	#N/A	tufm-2	chrI:4247761-4249261	WBGene00007001	SOM	IGN	OK	9.12591	91.3524	3.3234	5e-05	0.0001367	yes	Coding	9.57035	8.68146	87.6613	95.0435
3.61491	#N/A	5.02552	2.61028	swsn-9	chrI:7224831-7227540	WBGene00007256	SOM	IGN	OK	14.0049	139.923	3.32063	5e-05	0.0001367	yes	Coding	15.2528	12.7571	135.022	144.825
3.66181	#N/A	5.37211	#N/A	F19F10.12	chrV:7575819-7581446	WBGene00017608	SOM	IGN	OK	6.61985	66.1028	3.31984	5e-05	0.0001367	yes	Coding	6.90129	6.33842	65.6306	66.5751
3.5593	#N/A	5.16993	#N/A	C45G3.3	chrI:9226983-9228046	WBGene00001590	SOM	IGN	OK	6.38809	63.6839	3.31747	5e-05	0.0001367	yes	Coding	7.39682	5.37935	60.1318	67.2359
3.87903	#N/A	4.18479	#N/A	T14B4.1	chrII:6736866-6741356	WBGene00020498	SOM	IGN	OK	6.17119	61.4447	3.31567	5e-05	0.0001367	yes	Coding	6.00113	6.34126	57.1445	65.745
3.75392	#N/A	5.37211	#N/A	ced-4	chrIII:4852288-4854921	WBGene00000418	SOM	IGN	OK	4.92827	49.0511	3.31513	5e-05	0.0001367	yes	Coding	4.91099	4.94556	47.1263	50.976
3.63732	#N/A	4.88111	2.82445	Y32H12A.2	chrIII:5346263-5349321	WBGene00021311	SOM	IGN	OK	6.97902	69.4601	3.31509	5e-05	0.0001367	yes	Coding	6.53621	7.42184	66.5628	72.3575
3.31688	#N/A	4.99664	#N/A	rbbp-5	chrII:6097803-6099821	WBGene00017683	SOM	IGN	OK	8.33185	82.9114	3.31486	5e-05	0.0001367	yes	Coding	8.22859	8.43512	78.3502	87.4725
3.35013	#N/A	5.48764	#N/A	C41D11.9	chrI:4448728-4449775	WBGene00016567	SOM	IGN	OK	4.11132	40.8335	3.31208	5e-05	0.0001367	yes	Coding	4.74601	3.47663	36.8179	44.8491
3.62215	#N/A	5.14232	#N/A	mep-1	chrIV:11524620-11527496	WBGene00003218	SOM	IGN	OK	18.851	187.01	3.3104	5e-05	0.0001367	yes	Coding	18.4901	19.212	174.875	199.145
3.71222	#N/A	5.08329	#N/A	rcq-5	chrIII:4052909-4057951	WBGene00004322	SOM	IGN	OK	7.74627	76.7993	3.30952	5e-05	0.0001367	yes	Coding	7.80534	7.68721	68.9143	84.6843
3.60951	#N/A	4.64082	#N/A	T26A5.8	chrIII:6462284-6462795	WBGene00020823	SOM	IGN	OK	6.27261	62.167	3.30901	5e-05	0.0001367	yes	Coding	5.98189	6.56334	58.378	65.956
3.79563	#N/A	5.02973	#N/A	Y102E9.2	chrIII:6725739-6727736	WBGene00022420	SOM	IGN	OK	9.53878	94.4726	3.30802	5e-05	0.0001367	yes	Coding	9.17198	9.90558	91.4806	97.4646
3.44809	#N/A	4.75478	#N/A	F43E2.1	chrII:7375236-7377144	WBGene00018390	SOM	IGN	OK	11.1916	110.719	3.30642	5e-05	0.0001367	yes	Coding	11.5134	10.8697	103.837	117.601
3.28764	#N/A	4.57298	2.15742	F49C12.10	chrIV:9318213-9319269	WBGene00009879	SOM	IGN	OK	1.20434	11.9044	3.30518	5e-05	0.0001367	yes	Coding	1.01436	1.39431	13.6363	10.1725
3.87762	#N/A	5.56919	4.51778	tcer-1	chrII:7045998-7050029	WBGene00022855	SOM	IGN	OK	21.2151	209.278	3.30226	5e-05	0.0001367	yes	Coding	26.1034	16.3267	188.458	230.098
3.26737	#N/A	4.62797	3.65877	C30B5.4	chrII:6195824-6196906	WBGene00016245	SOM	IGN	OK	6.95506	68.5907	3.30188	5e-05	0.0001367	yes	Coding	7.69071	6.21941	63.8126	73.3689
3.90684	#N/A	4.94399	#N/A	B0001.8	chrIV:12138999-12141025	WBGene00007093	SOM	IGN	OK	6.89181	67.948	3.30148	5e-05	0.0001367	yes	Coding	7.0358	6.74781	66.1634	69.7327
3.37531	#N/A	5.90645	5.47225	lin-5	chrII:7860607-7863374	WBGene00002994	SOM	IGN	OK	20.2088	199.235	3.30142	5e-05	0.0001367	yes	Coding	18.5655	21.8521	174.628	223.841
2.94829	#N/A	5.10024	#N/A	F35G12.5	chrIII:4584899-4586442	WBGene00009442	SOM	IGN	OK	4.19201	41.3234	3.30125	5e-05	0.0001367	yes	Coding	3.63242	4.75159	40.4214	42.2254
3.69832	#N/A	5.31435	4.16782	B0336.5	chrIII:5692968-5693745	WBGene00015145	SOM	IGN	OK	6.83752	67.3651	3.30046	5e-05	0.0001367	yes	Coding	5.12423	8.5508	62.3278	72.4024
3.87903	#N/A	5.77646	3.40425	K05C4.7	chrI:14737691-14738611	WBGene00010583	SOM	IGN	OK	12.6866	124.74	3.29755	5e-05	0.0001367	yes	Coding	13.9585	11.4147	119.881	129.6
3.71827	#N/A	6.00584	#N/A	thoc-2	chrIII:6367992-6373719	WBGene00015813	SOM	IGN	OK	10.5368	103.471	3.29571	5e-05	0.0001367	yes	Coding	10.7365	10.3371	101.841	105.1
3.46199	#N/A	5.45876	#N/A	dph-2	chrII:10702589-10714236	WBGene00007488	SOM	IGN	OK	5.14359	50.4195	3.29314	0.01195	0.0235503	yes	Coding	4.22651	6.06067	50.8433	49.9958
3.40639	#N/A	5.34323	#N/A	B0285.3	chrIII:4342051-4343166	WBGene00007136	SOM	IGN	OK	1.67311	16.3922	3.29241	5e-05	0.0001367	yes	Coding	1.98427	1.36196	15.5243	17.2602
3.43419	#N/A	4.67893	#N/A	ZK1248.15	chrII:5836866-5838522	WBGene00022883	SOM	IGN	OK	5.25058	51.432	3.29212	5e-05	0.0001367	yes	Coding	4.85827	5.64289	54.9161	47.9478
3.62881	#N/A	5.14102	#N/A	rsp-7	chrII:10659150-10662063	WBGene00004704	SOM	IGN	OK	19.0043	186.128	3.2919	5e-05	0.0001367	yes	Coding	20.5973	17.4112	183.292	188.964
1.71002	#N/A	4.47676	#N/A	ntp-1	chrIV:7792411-7794741	WBGene00016380	SOM	IGN	OK	5.3003	51.8444	3.29004	5e-05	0.0001367	yes	Coding	5.63079	4.96982	58.0462	45.6425
3.5732	#N/A	4.83266	4.16782	mtr-4	chrIV:9825678-9830462	WBGene00012342	SOM	IGN	OK	9.11329	89.085	3.28914	5e-05	0.0001367	yes	Coding	8.41732	9.80925	87.4578	90.7121
3.55191	#N/A	5.63205	#N/A	magu-1	chrIII:464864-471694	WBGene00021914	SOM	IGN	OK	5.74366	56.0122	3.2857	5e-05	0.0001367	yes	Coding	5.32499	6.16234	49.1292	62.8952
2.74855	#N/A	5.63205	#N/A	pro-2	chrII:10339785-10345051	WBGene00007413	SOM	IGN	OK	9.53965	92.9925	3.28511	5e-05	0.0001367	yes	Coding	9.55168	9.52761	87.6867	98.2983
3.74002	#N/A	5.48764	2.068	rba-1	chrI:9616597-9618093	WBGene00004312	SOM	IGN	OK	10.2226	99.4331	3.28196	5e-05	0.0001367	yes	Coding	9.81701	10.6282	92.4714	106.395
2.34988	#N/A	3.35035	#N/A	eri-7	chrI:4451505-4456806	WBGene00016566	SOM	IGN	OK	5.51259	53.5833	3.28098	5e-05	0.0001367	yes	Coding	5.92075	5.10444	49.3439	57.8227
3.60101	#N/A	4.74556	#N/A	W02A11.1	chrI:12730079-12732687	WBGene00012192	SOM	IGN	OK	4.53448	44.0608	3.28049	5e-05	0.0001367	yes	Coding	3.80618	5.26279	40.6726	47.449
3.37513	#N/A	5.64072	2.92702	sur-2	chrI:14777265-14787785	WBGene00006349	SOM	IGN	OK	5.13692	49.8733	3.27929	5e-05	0.0001367	yes	Coding	5.08309	5.19075	46.1438	53.6027
3.5176	#N/A	5.34323	#N/A	ZK792.5	chrIV:11685053-11688094	WBGene00014078	SOM	IGN	OK	3.44789	33.4432	3.27793	5e-05	0.0001367	yes	Coding	3.43263	3.46315	29.7711	37.1153
3.5315	#N/A	5.19882	3.56332	M03F8.3	chrV:5940015-5943159	WBGene00019762	SOM	IGN	OK	11.9967	116.235	3.27633	5e-05	0.0001367	yes	Coding	11.3575	12.636	109.465	123.005
2.34148	#N/A	2.06062	#N/A	die-1	chrII:10062045-10067855	WBGene00000995	SOM	IGN	OK	1.94808	18.8301	3.27292	5e-05	0.0001367	yes	Coding	1.95469	1.94146	17.1815	20.4786
3.62881	#N/A	4.91365	#N/A	hpo-35	chrI:10374804-10379078	WBGene00009744	SOM	IGN	OK	5.05012	48.73	3.27042	5e-05	0.0001367	yes	Coding	4.65692	5.44333	45.7142	51.7458
2.97544	#N/A	3.92799	#N/A	T08D2.8	chrX:194447-197901	WBGene00011613	SOM	IGN	OK	2.73076	26.346	3.27021	5e-05	0.0001367	yes	Coding	2.77684	2.68469	23.638	29.0541
3.3248	#N/A	4.3159	2.09982	ZK1236.1	chrIII:8429266-8431449	WBGene00022862	SOM	IGN	OK	4.89762	47.2249	3.26939	5e-05	0.0001367	yes	Coding	4.86289	4.93236	44.9627	49.4871
2.67577	#N/A	4.44788	#N/A	thk-1	chrIV:10279642-10281545	WBGene00006568	SOM	IGN	OK	6.295	60.6674	3.26864	5e-05	0.0001367	yes	Coding	4.82147	7.76852	64.2104	57.1243
3.74002	#N/A	6.21442	#N/A	ddl-1	chrII:5647187-5647856	WBGene00019125	SOM	IGN	OK	9.79918	94.4047	3.26813	5e-05	0.0001367	yes	Coding	10.527	9.07137	91.4367	97.3728
3.80953	#N/A	4.99589	#N/A	T20H4.2	chrIII:7241327-7242838	WBGene00020635	SOM	IGN	OK	1.0504	10.1051	3.26607	5e-05	0.0001367	yes	Coding	1.08162	1.01919	12.2769	7.93336
3.70102	#N/A	5.62538	#N/A	mog-5	chrII:5399521-5405609	WBGene00003393	SOM	IGN	OK	9.54711	91.7953	3.26528	5e-05	0.0001367	yes	Coding	10.663	8.43126	84.7766	98.8139
3.33688	#N/A	4.99664	3.97692	T07F8.4	chrII:7130654-7131974	WBGene00020320	SOM	IGN	OK	3.68625	35.4308	3.26478	5e-05	0.0001367	yes	Coding	3.76341	3.60909	34.1552	36.7065
3.90684	#N/A	5.74259	6.10855	npp-10	chrIII:5993224-6056091	WBGene00003796	SOM	IGN	OK	25.9135	249.022	3.2645	5e-05	0.0001367	yes	Coding	27.253	24.574	234.255	263.789
2.4534	#N/A	3.61029	#N/A	F55A11.7	chrV:11784838-11787424	WBGene00010080	SOM	IGN	OK	3.73853	35.9189	3.2642	5e-05	0.0001367	yes	Coding	3.21473	4.26232	35.9903	35.8474
3.53351	#N/A	4.75019	#N/A	C08F8.2	chrIV:11150972-11154081	WBGene00007444	SOM	IGN	OK	6.7061	64.4264	3.26411	5e-05	0.0001367	yes	Coding	6.0521	7.3601	60.1943	68.6584
3.43419	#N/A	3.81246	#N/A	R02D3.3	chrIV:225480-231773	WBGene00019821	SOM	IGN	OK	8.75832	83.9736	3.26121	5e-05	0.0001367	yes	Coding	8.24601	9.27063	81.4939	86.4533
3.5315	#N/A	5.19882	7.45008	C23G10.7	chrIII:6196129-6198355	WBGene00016014	SOM	IGN	OK	11.3465	108.709	3.26014	5e-05	0.0001367	yes	Coding	11.5009	11.1922	108.002	109.415
3.69403	#N/A	5.63205	4.29508	T08A11.2	chrIII:4264054-4269239	WBGene00011605	SOM	IGN	OK	14.4469	137.527	3.25089	5e-05	0.0001367	yes	Coding	15.2927	13.6011	130.895	144.159
3.25014	#N/A	5.35691	#N/A	prpf-4	chrI:7091459-7094510	WBGene00004186	SOM	IGN	OK	9.21416	87.7104	3.25082	5e-05	0.0001367	yes	Coding	10.1988	8.22949	84.835	90.5857
3.62024	#N/A	6.2097	#N/A	T20F5.7	chrI:3925839-3927884	WBGene00020629	SOM	IGN	OK	5.60758	53.1755	3.24531	5e-05	0.0001367	yes	Coding	4.79037	6.42479	48.6681	57.683
3.65661	#N/A	4.99664	#N/A	chin-1	chrIII:1031705-1037200	WBGene00015267	SOM	IGN	OK	6.29893	59.5507	3.24094	5e-05	0.0001367	yes	Coding	6.35949	6.23837	57.192	61.9093
3.87903	#N/A	6.26746	#N/A	npp-4	chrI:14701298-14706509	WBGene00003790	SOM	IGN	OK	8.17789	77.2667	3.24005	5e-05	0.0001367	yes	Coding	8.60958	7.7462	72.465	82.0684
3.82343	#N/A	6.18081	#N/A	smg-9	chrII:14747832-14752413	WBGene00013188	SOM	IGN	OK	4.80171	45.1653	3.23359	5e-05	0.0001367	yes	Coding	4.83957	4.76385	45.7257	44.6049
2.93374	#N/A	3.23482	#N/A	Y52B11C.1	chrI:11163802-11168728	WBGene00013131	SOM	IGN	OK	1.58501	14.8926	3.23203	5e-05	0.0001367	yes	Coding	1.50987	1.66015	12.3381	17.447
3.28291	#N/A	4.31381	#N/A	Y6D1A.1	chrII:11821418-11823537	WBGene00012395	SOM	IGN	OK	6.99961	65.5946	3.22823	5e-05	0.0001367	yes	Coding	6.87855	7.12066	61.1983	69.9909
3.72612	#N/A	5.2277	2.38615	H24K24.4	chrV:904968-910994	WBGene00019241	SOM	IGN	OK	9.15624	85.805	3.22823	5e-05	0.0001367	yes	Coding	8.26087	10.0516	79.0304	92.5796
3.33503	#N/A	4.51278	#N/A	C01G5.5	chrIV:6524628-6526397	WBGene00015307	SOM	IGN	OK	3.98805	37.308	3.22573	5e-05	0.0001367	yes	Coding	3.60958	4.36653	36.0192	38.5968
1.67135	#N/A	#N/A	#N/A	chtl-1	chrX:5355864-5364252	WBGene00018037	SOM	IGN	OK	2.37771	22.1879	3.22213	5e-05	0.0001367	yes	Coding	2.37708	2.37834	19.8093	24.5666
3.76782	#N/A	5.07063	3.88148	F55F8.3	chrI:5649965-5653579	WBGene00018891	SOM	IGN	OK	6.69609	62.4388	3.22105	5e-05	0.0001367	yes	Coding	6.75468	6.6375	58.8712	66.0064
3.71222	#N/A	5.0544	2.60886	capg-1	chrI:7634833-7639759	WBGene00009254	SOM	IGN	OK	9.22187	85.8768	3.21914	5e-05	0.0001367	yes	Coding	8.83291	9.61084	79.1419	92.6117
3.75524	#N/A	5.47027	#N/A	C43E11.9	chrI:4267330-4267968	WBGene00016607	SOM	IGN	OK	7.81447	72.6226	3.2162	5e-05	0.0001367	yes	Coding	6.40675	9.22219	67.0142	78.231
3.2239	#N/A	5.92087	#N/A	jmjd-1.2	chrIV:4661000-4664933	WBGene00017920	SOM	IGN	OK	9.82596	91.2221	3.21471	5e-05	0.0001367	yes	Coding	9.92319	9.72874	82.9646	99.4796
3.22959	#N/A	4.92655	#N/A	acs-4	chrIII:7167775-7170291	WBGene00018152	SOM	IGN	OK	27.4618	254.812	3.21394	5e-05	0.0001367	yes	Coding	26.6474	28.2762	219.665	289.959
3.30908	#N/A	5.19882	#N/A	T16H12.13	chrIII:10085310-10085972	WBGene00194725	SOM	IGN	OK	0.871102	8.07283	3.21216	0.0028	0.00614408	yes	Coding	0.706929	1.03528	6.80735	9.33831
3.93464	#N/A	5.64948	#N/A	M03C11.6	chrIII:10421697-10423895	WBGene00010843	SOM	IGN	OK	2.36556	21.9215	3.21209	5e-05	0.0001367	yes	Coding	2.85027	1.88086	22.6015	21.2416
3.63795	#N/A	5.11217	4.39052	ska-1	chrI:10473590-10474425	WBGene00013725	SOM	IGN	OK	10.0271	92.5979	3.20708	5e-05	0.0001367	yes	Coding	9.4748	10.5794	91.4871	93.7088
3.5037	#N/A	4.85223	#N/A	Y108G3AL.2	chrV:163887-172204	WBGene00022434	SOM	IGN	OK	7.21741	66.6234	3.20648	5e-05	0.0001367	yes	Coding	6.06609	8.36873	63.5398	69.7071
3.79513	#N/A	5.17714	2.73612	C50F2.3	chrI:3877068-3880687	WBGene00016837	SOM	IGN	OK	9.10943	83.9432	3.20398	5e-05	0.0001367	yes	Coding	8.80165	9.41721	75.1112	92.7752
3.38668	#N/A	6.35411	#N/A	bcs-1	chrII:8571044-8572768	WBGene00010042	SOM	IGN	OK	8.82757	81.0998	3.19961	5e-05	0.0001367	yes	Coding	8.4819	9.17323	76.7464	85.4532
2.22477	#N/A	3.99572	#N/A	mrt-1	chrI:8660830-8663053	WBGene00045237	SOM	IGN	OK	6.50521	59.7104	3.19831	5e-05	0.0001367	yes	Coding	6.40689	6.60353	57.8317	61.5891
3.40187	#N/A	5.14105	1.97255	Y57G11C.14	chrIV:14799312-14800971	WBGene00013310	SOM	IGN	OK	1.17534	10.7875	3.19821	5e-05	0.0001367	yes	Coding	1.04176	1.30892	11.944	9.63099
3.54688	#N/A	4.62244	1.94074	T05G5.9	chrIII:9757708-9762057	WBGene00011503	SOM	IGN	OK	11.5183	105.631	3.19703	5e-05	0.0001367	yes	Coding	13.1592	9.87734	103.346	107.915
2.91984	#N/A	5.7187	#N/A	Y119D3B.14	chrIII:1185332-1193782	WBGene00022491	SOM	IGN	OK	5.56242	50.9814	3.19619	5e-05	0.0001367	yes	Coding	5.12129	6.00354	46.8205	55.1424
2.60121	#N/A	2.36835	#N/A	asna-2	chrX:2383112-2384268	WBGene00018577	SOM	IGN	OK	2.31163	21.1714	3.19513	5e-05	0.0001367	yes	Coding	2.62585	1.99742	17.0203	25.3226
3.86513	#N/A	5.57429	#N/A	R05D11.4	chrI:8598651-8600727	WBGene00011032	SOM	IGN	OK	6.62593	60.6622	3.1946	5e-05	0.0001367	yes	Coding	6.84081	6.41105	57.6092	63.7153
3.44104	#N/A	5.69657	#N/A	pfs-2	chrII:14358330-14361410	WBGene00011051	SOM	IGN	OK	4.06886	37.1682	3.19138	5e-05	0.0001367	yes	Coding	4.49096	3.64675	34.6284	39.7081
3.11867	#N/A	4.62117	2.19526	suds-3	chrV:9931002-9932145	WBGene00044204	SOM	IGN	OK	11.2794	103.004	3.19093	5e-05	0.0001367	yes	Coding	9.02106	13.5378	99.1294	106.878
2.98934	#N/A	4.44788	3.05428	Y75B8A.16	chrIII:12218958-12223733	WBGene00013551	SOM	IGN	OK	5.39186	49.1785	3.18917	5e-05	0.0001367	yes	Coding	5.13423	5.64949	41.7031	56.6539
3.34356	#N/A	4.44699	#N/A	R05H5.4	chrII:10198272-10199709	WBGene00011039	SOM	IGN	OK	3.02679	27.566	3.18703	5e-05	0.0001367	yes	Coding	3.04598	3.00759	27.7699	27.3621
3.76782	#N/A	5.08329	#N/A	W06E11.1	chrIII:642068-645526	WBGene00021061	SOM	IGN	OK	7.62702	69.4155	3.18607	5e-05	0.0001367	yes	Coding	7.67486	7.57917	62.0743	76.7566
3.17407	#N/A	5.95198	#N/A	T07A9.8	chrIV:396544-398920	WBGene00020296	SOM	IGN	OK	9.7939	89.0223	3.18421	5e-05	0.0001367	yes	Coding	9.32747	10.2603	90.1468	87.8978
3.42664	#N/A	5.34323	#N/A	exos-3	chrI:10518369-10519150	WBGene00010325	SOM	IGN	OK	14.7426	133.988	3.18404	5e-05	0.0001367	yes	Coding	14.301	15.1842	142.032	125.944
3.39421	#N/A	4.76558	3.62695	Y106G6H.6	chrI:10443840-10446034	WBGene00013719	SOM	IGN	OK	6.67242	60.5915	3.18283	5e-05	0.0001367	yes	Coding	7.52883	5.81601	59.0929	62.0901
2.78082	#N/A	4.51434	6.52215	F40F11.3	chrIV:11592327-11592834	WBGene00009588	SOM	IGN	OK	10.9623	99.4972	3.18211	5e-05	0.0001367	yes	Coding	9.61983	12.3048	98.0052	100.989
3.54688	#N/A	4.62244	2.305	rmd-1	chrIII:9757708-9762057	WBGene00011501	SOM	IGN	OK	13.977	126.638	3.17958	5e-05	0.0001367	yes	Coding	14.6841	13.2699	121.498	131.777
3.93464	#N/A	5.64948	#N/A	prp-3	chrIII:10424124-10427886	WBGene00010844	SOM	IGN	OK	11.128	100.576	3.17602	5e-05	0.0001367	yes	Coding	10.3348	11.9211	98.5042	102.647
2.72522	#N/A	3.49476	#N/A	ZK1127.6	chrII:7042841-7044329	WBGene00022853	SOM	IGN	OK	3.15059	28.4508	3.17478	5e-05	0.0001367	yes	Coding	3.87612	2.42506	26.9014	30.0003
3.04495	#N/A	3.76739	6.36308	F07C6.4	chrIV:12805947-12829585	WBGene00008555	SOM	IGN	OK	13.6697	123.394	3.17422	5e-05	0.0001367	yes	Coding	13.2265	14.1129	117.752	129.037
3.71264	#N/A	5.26889	2.16345	T20B12.1	chrIII:7386163-7390877	WBGene00020600	SOM	IGN	OK	6.87757	62.0757	3.17406	5e-05	0.0001367	yes	Coding	6.0946	7.66054	59.6485	64.5029
2.91084	#N/A	4.41205	#N/A	ZC477.5	chrIV:7101451-7103240	WBGene00022620	SOM	IGN	OK	8.63487	77.9039	3.17345	5e-05	0.0001367	yes	Coding	7.19163	10.0781	74.6408	81.167
3.53391	#N/A	3.69694	#N/A	B0019.2	chrI:12773650-12782148	WBGene00007094	SOM	IGN	OK	5.88287	53.0389	3.17246	5e-05	0.0001367	yes	Coding	5.85559	5.91015	51.5808	54.4971
3.79014	#N/A	5.16993	#N/A	fcp-1	chrI:9004994-9008701	WBGene00009479	SOM	IGN	OK	12.3203	111.053	3.17214	5e-05	0.0001367	yes	Coding	12.9015	11.739	111.889	110.217
3.40639	#N/A	4.72976	#N/A	F49E8.7	chrIV:7554634-7556352	WBGene00018638	SOM	IGN	OK	10.1601	91.497	3.17081	5e-05	0.0001367	yes	Coding	9.57478	10.7454	83.4519	99.5421
3.5454	#N/A	4.90999	2.03618	gon-14	chrV:6606785-6611141	WBGene00002148	SOM	IGN	OK	11.3977	102.544	3.16943	5e-05	0.0001367	yes	Coding	10.8878	11.9076	96.2487	108.84
3.01954	#N/A	3.69694	2.95883	memb-2	chrV:5618332-5619180	WBGene00019757	SOM	IGN	OK	10.9785	98.7667	3.16935	5e-05	0.0001367	yes	Coding	9.82816	12.1288	101.846	95.6875
3.19787	#N/A	4.39529	2.73612	C26E6.12	chrIII:4930656-4932123	WBGene00016145	SOM	IGN	OK	7.2237	64.9497	3.16851	5e-05	0.0001367	yes	Coding	6.44094	8.00645	68.4802	61.4192
3.6919	#N/A	4.9112	#N/A	F10B5.2	chrII:8144748-8147098	WBGene00008639	SOM	IGN	OK	8.23668	73.8047	3.16358	5e-05	0.0001367	yes	Coding	8.62115	7.85221	71.0539	76.5554
1.73822	#N/A	3.64391	#N/A	C01H6.6	chrI:7222370-7224133	WBGene00007255	SOM	IGN	OK	3.76454	33.716	3.16289	5e-05	0.0001367	yes	Coding	4.15572	3.37337	33.1907	34.2413
3.24225	#N/A	5.57429	#N/A	ced-9	chrIII:10335077-10336986	WBGene00000423	SOM	IGN	OK	11.8169	105.615	3.1599	5e-05	0.0001367	yes	Coding	11.9053	11.7284	101.621	109.609
3.67051	#N/A	4.76558	#N/A	C27A12.2	chrI:6041675-6045863	WBGene00016154	SOM	IGN	OK	9.76134	87.1054	3.15761	5e-05	0.0001367	yes	Coding	10.8264	8.69633	86.5257	87.685
2.97999	#N/A	4.10129	2.09982	R07G3.7	chrII:7611523-7614364	WBGene00019943	SOM	IGN	OK	9.29561	82.9349	3.15736	5e-05	0.0001367	yes	Coding	7.59598	10.9952	84.844	81.0259
2.80861	#N/A	2.05612	#N/A	F47G3.3	chrX:2375989-2378645	WBGene00018578	SOM	IGN	OK	2.27804	20.3037	3.15588	5e-05	0.0001367	yes	Coding	2.51604	2.04003	18.0155	22.5918
3.71222	#N/A	5.0544	#N/A	taf-8	chrII:9669265-9671307	WBGene00006390	SOM	IGN	OK	5.26941	46.9518	3.15547	5e-05	0.0001367	yes	Coding	4.85032	5.6885	44.2125	49.6911
3.43762	#N/A	4.91268	2.57705	F44E2.7	chrIII:8846018-8848389	WBGene00018420	SOM	IGN	OK	12.1645	108.277	3.15398	5e-05	0.0001367	yes	Coding	13.5668	10.7621	106.493	110.06
3.74002	#N/A	6.5274	#N/A	mcrs-1	chrI:12647485-12652064	WBGene00010420	SOM	IGN	OK	8.31049	73.9511	3.15357	5e-05	0.0001367	yes	Coding	9.02593	7.59504	71.2725	76.6296
3.79563	#N/A	5.02973	#N/A	F37A4.2	chrIII:6722500-6723169	WBGene00018132	SOM	IGN	OK	16.7507	149.015	3.15317	5e-05	0.0001367	yes	Coding	16.7193	16.782	157.364	140.667
3.28127	#N/A	2.34066	#N/A	cdh-4	chrIII:4520426-4536629	WBGene00000396	SOM	IGN	OK	4.68735	41.6472	3.15137	5e-05	0.0001367	yes	Coding	4.83436	4.54035	32.5899	50.7045
3.61491	#N/A	2.48204	#N/A	jmjc-1	chrI:3631287-3636478	WBGene00020902	SOM	IGN	OK	2.51888	22.3714	3.1508	5e-05	0.0001367	yes	Coding	2.95836	2.0794	21.4788	23.264
3.74014	#N/A	5.42987	2.38615	zyg-12	chrII:4949904-4952918	WBGene00006997	SOM	IGN	OK	10.0614	89.3248	3.15023	5e-05	0.0001367	yes	Coding	10.5511	9.57163	82.1194	96.5302
3.47589	#N/A	4.30346	3.24517	Y52B11A.2	chrI:10966482-10970159	WBGene00013122	SOM	IGN	OK	6.81228	60.4242	3.14892	5e-05	0.0001367	yes	Coding	8.27586	5.3487	58.6597	62.1886
3.5176	#N/A	4.41899	3.75422	rae-1	chrI:10026633-10029718	WBGene00003803	SOM	IGN	OK	12.0147	106.484	3.14777	5e-05	0.0001367	yes	Coding	11.6265	12.4029	106.959	106.01
3.5593	#N/A	4.88676	#N/A	tdp-1	chrII:8997771-8999469	WBGene00006514	SOM	IGN	OK	13.6168	120.643	3.14729	5e-05	0.0001367	yes	Coding	12.8361	14.3974	118.036	123.251
2.82253	#N/A	3.15011	2.13163	Y73B6BL.29	chrIV:6321991-6323475	WBGene00022250	SOM	IGN	OK	5.86804	51.9738	3.14683	5e-05	0.0001367	yes	Coding	7.15829	4.57778	49.4928	54.4547
3.62881	#N/A	4.65005	#N/A	K12H4.3	chrIII:8045978-8047430	WBGene00019678	SOM	IGN	OK	10.8197	95.7901	3.14622	5e-05	0.0001367	yes	Coding	10.6498	10.9895	98.7886	92.7917
3.5593	#N/A	4.96776	#N/A	hmr-1	chrI:11076364-11134552	WBGene00001980	SOM	IGN	OK	12.6034	111.564	3.14599	5e-05	0.0001367	yes	Coding	11.0754	14.1314	99.2592	123.869
3.71222	#N/A	4.93888	2.60886	Y53F4B.4	chrII:14969571-14976822	WBGene00013151	SOM	IGN	OK	3.46623	30.6418	3.14406	5e-05	0.0001367	yes	Coding	3.87767	3.05479	28.1241	33.1596
3.76782	#N/A	5.14105	#N/A	mec-15	chrII:10237012-10239628	WBGene00003177	SOM	IGN	OK	10.7033	94.3786	3.14041	5e-05	0.0001367	yes	Coding	10.862	10.5446	95.5772	93.1799
3.78419	#N/A	4.88111	#N/A	F32D8.13	chrV:10895785-10896518	WBGene00009335	SOM	IGN	OK	1.54891	13.6439	3.13893	5e-05	0.0001367	yes	Coding	1.25677	1.84106	10.0859	17.202
3.70102	#N/A	4.83582	#N/A	ZK688.5	chrIII:7885352-7891495	WBGene00022800	SOM	IGN	OK	14.8926	130.397	3.13024	5e-05	0.0001367	yes	Coding	15.4749	14.3102	116.425	144.368
3.47589	#N/A	5.45876	#N/A	Y54E10A.10	chrI:3173360-3176312	WBGene00021830	SOM	IGN	OK	10.2182	89.4523	3.12997	5e-05	0.0001367	yes	Coding	8.88636	11.5501	88.1785	90.7262
3.90684	#N/A	4.76359	3.08609	imb-2	chrII:14365662-14373295	WBGene00002076	SOM	IGN	OK	16.2519	142.203	3.12927	5e-05	0.0001367	yes	Coding	16.738	15.7658	131.835	152.571
3.85011	#N/A	4.91148	#N/A	tag-115	chrIV:13237271-13239388	WBGene00006466	SOM	IGN	OK	4.8711	42.5599	3.12718	5e-05	0.0001367	yes	Coding	5.48597	4.25622	42.8343	42.2856
3.86513	#N/A	4.55259	#N/A	C16C10.1	chrIII:4179035-4181406	WBGene00007622	SOM	IGN	OK	6.83916	59.7004	3.12585	5e-05	0.0001367	yes	Coding	6.60942	7.0689	62.0362	57.3645
3.5593	#N/A	3.96865	#N/A	R05G6.5	chrIV:7508571-7509464	WBGene00019899	SOM	IGN	OK	1.95344	17.047	3.12543	5e-05	0.0001367	yes	Coding	2.07929	1.82758	17.0201	17.0739
3.5732	#N/A	7.33611	#N/A	helq-1	chrIII:577843-587094	WBGene00021905	SOM	IGN	OK	5.23581	45.6733	3.12486	5e-05	0.0001367	yes	Coding	4.93359	5.53804	42.1266	49.22
3.36468	#N/A	5.0544	2.64068	Y47H9C.8	chrI:11893989-11896238	WBGene00012951	SOM	IGN	OK	6.65357	57.9664	3.12302	5e-05	0.0001367	yes	Coding	6.29227	7.01488	52.5899	63.3429
3.65661	#N/A	5.11217	#N/A	sqv-3	chrIII:9778958-9780222	WBGene00005021	SOM	IGN	OK	7.95063	69.2592	3.12286	5e-05	0.0001367	yes	Coding	7.63543	8.26584	68.2707	70.2478
3.53797	#N/A	5.4235	2.70431	npp-19	chrII:10796834-10798417	WBGene00003805	SOM	IGN	OK	9.6726	84.2377	3.12249	5e-05	0.0001367	yes	Coding	8.58609	10.7591	81.499	86.9763
3.32298	#N/A	4.65005	2.16345	C50D2.10	chrII:99862-100096	WBGene00044420	SOM	IGN	OK	5.78101	50.2537	3.11984	0.0058	0.0120469	yes	Coding	9.50846	2.05356	42.9816	57.5259
3.25347	#N/A	4.39529	3.43606	npp-23	chrIV:8868136-8869656	WBGene00007493	SOM	IGN	OK	9.55098	82.8702	3.11713	5e-05	0.0001367	yes	Coding	9.21769	9.88427	82.4472	83.2932
3.75392	#N/A	5.08329	#N/A	gls-1	chrI:8737065-8741941	WBGene00007975	SOM	IGN	OK	10.3419	89.5635	3.11441	5e-05	0.0001367	yes	Coding	11.4822	9.20151	85.5928	93.5343
3.62881	#N/A	5.05628	#N/A	lars-2	chrI:7457298-7460749	WBGene00003074	SOM	IGN	OK	5.55066	47.9991	3.11228	5e-05	0.0001367	yes	Coding	5.5351	5.56623	47.5765	48.4217
3.47589	#N/A	4.31339	2.70431	C49C3.6	chrIV:17331493-17332203	WBGene00008196	SOM	IGN	OK	10.903	94.2249	3.11138	5e-05	0.0001367	yes	Coding	11.4456	10.3604	87.6686	100.781
3.54688	#N/A	5.05628	#N/A	apn-1	chrII:8047511-8048965	WBGene00000151	SOM	IGN	OK	9.38686	81.0741	3.11053	5e-05	0.0001367	yes	Coding	9.3696	9.40412	80.6768	81.4714
3.80953	#N/A	5.64948	#N/A	apc-11	chrIII:4593889-4594390	WBGene00000145	SOM	IGN	OK	12.7787	110.282	3.10939	5e-05	0.0001367	yes	Coding	13.6111	11.9463	106.169	114.395
3.26532	#N/A	5.33921	4.83594	rrbs-1	chrV:14423880-14424989	WBGene00007617	SOM	IGN	OK	17.8798	154.174	3.10816	5e-05	0.0001367	yes	Coding	16.5016	19.2581	157.153	151.195
3.69403	#N/A	5.63205	#N/A	T08A11.1	chrIII:4248642-4263021	WBGene00011604	SOM	IGN	OK	8.14815	70.1481	3.10586	5e-05	0.0001367	yes	Coding	8.65185	7.64445	63.8473	76.4488
3.65557	#N/A	5.40099	3.14972	Y75B8A.25	chrIII:12273940-12281933	WBGene00013558	SOM	IGN	OK	6.83818	58.7546	3.10302	5e-05	0.0001367	yes	Coding	6.51023	7.16613	50.8108	66.6985
3.22959	#N/A	4.88111	2.57705	cux-7	chrIII:7518671-7520631	WBGene00000854	SOM	IGN	OK	12.3068	105.586	3.10089	5e-05	0.0001367	yes	Coding	12.2534	12.3602	108.543	102.629
3.62089	#N/A	4.936	#N/A	R11A8.7	chrIV:10374924-10386721	WBGene00011240	SOM	IGN	OK	14.115	120.989	3.09958	5e-05	0.0001367	yes	Coding	15.1149	13.115	108.135	133.844
3.70704	#N/A	5.7187	4.5496	acin-1	chrI:4270735-4273014	WBGene00016601	SOM	IGN	OK	10.8428	92.923	3.0993	5e-05	0.0001367	yes	Coding	11.1374	10.5482	92.7447	93.1013
3.6714	#N/A	5.42987	3.90059	F31C3.2	chrI:15036365-15040390	WBGene00009284	SOM	IGN	OK	11.4331	97.9164	3.09834	5e-05	0.0001367	yes	Coding	10.7298	12.1364	91.523	104.31
3.76782	#N/A	5.25039	#N/A	E02H1.2	chrII:9588297-9589701	WBGene00008456	SOM	IGN	OK	6.1429	52.5331	3.09624	5e-05	0.0001367	yes	Coding	6.28293	6.00287	52.0864	52.9798
3.41823	#N/A	5.27024	#N/A	K11B4.2	chrI:14797679-14798601	WBGene00010767	SOM	IGN	OK	5.63453	48.1542	3.09529	5e-05	0.0001367	yes	Coding	6.56732	4.70173	41.9239	54.3845
4.04585	#N/A	6.06529	3.21335	sop-3	chrI:2571529-2967292	WBGene00004946	SOM	IGN	OK	13.9652	119.225	3.09378	0.02495	0.0456255	yes	Coding	14.9003	13.0301	111.622	126.828
3.72981	#N/A	5.89199	#N/A	unc-34	chrV:985094-995405	WBGene00006770	SOM	IGN	OK	6.26197	53.4156	3.09257	5e-05	0.0001367	yes	Coding	6.67662	5.84733	44.9404	61.8908
3.79563	#N/A	5.16993	#N/A	R151.8	chrIII:7226906-7229723	WBGene00020111	SOM	IGN	OK	6.43287	54.8388	3.09166	5e-05	0.0001367	yes	Coding	6.0373	6.82845	52.5352	57.1425
3.07275	#N/A	3.84135	4.67686	Y51A2D.7	chrV:18533935-18548997	WBGene00013075	SOM	IGN	OK	3.6303	30.8403	3.08665	5e-05	0.0001367	yes	Coding	3.23494	4.02566	27.3688	34.3117
3.039	#N/A	5.94976	#N/A	F39B2.9	chrI:14758774-14759401	WBGene00043308	SOM	IGN	OK	1.41036	11.9765	3.08607	0.00265	0.00583685	yes	Coding	1.34502	1.4757	11.0581	12.8948
3.603	#N/A	5.16927	1.94074	bir-1	chrV:11644744-11645256	WBGene00000249	SOM	IGN	OK	11.9713	101.605	3.08531	5e-05	0.0001367	yes	Coding	13.9983	9.94436	102.627	100.583
3.25685	#N/A	5.92674	#N/A	C13F10.6	chrV:7219195-7220961	WBGene00015745	SOM	IGN	OK	7.55288	63.9383	3.08158	5e-05	0.0001367	yes	Coding	8.18413	6.92163	59.9877	67.889
3.74002	#N/A	5.26046	#N/A	met-2	chrIII:8375227-8380560	WBGene00019883	SOM	IGN	OK	12.9955	109.977	3.08112	5e-05	0.0001367	yes	Coding	13.4126	12.5785	101.024	118.931
3.75389	#N/A	5.40099	#N/A	rgr-1	chrIII:9394019-9404275	WBGene00004343	SOM	IGN	OK	12.3915	104.781	3.07996	5e-05	0.0001367	yes	Coding	12.6226	12.1605	99.9196	109.643
3.60101	#N/A	4.59229	2.19526	ZK795.3	chrIV:12559342-12560554	WBGene00014083	SOM	IGN	OK	8.31667	70.142	3.0762	5e-05	0.0001367	yes	Coding	8.60028	8.03306	68.6464	71.6375
3.35078	#N/A	5.14105	#N/A	gip-1	chrIII:2347584-2361903	WBGene00001589	SOM	IGN	OK	8.32697	70.1288	3.07414	5e-05	0.0001367	yes	Coding	8.59993	8.05402	62.5588	77.6987
3.86513	#N/A	5.166	#N/A	F27C1.6	chrI:5421510-5428443	WBGene00017855	SOM	IGN	OK	11.4637	96.4106	3.07211	5e-05	0.0001367	yes	Coding	11.7362	11.1913	92.1784	100.643
3.39565	#N/A	4.21682	2.76794	dic-1	chrIV:8692116-8696121	WBGene00000994	SOM	IGN	OK	5.78931	48.6589	3.07124	5e-05	0.0001367	yes	Coding	6.05557	5.52306	48.9715	48.3463
3.38763	#N/A	4.7531	#N/A	cir-1	chrI:5653918-5655823	WBGene00018892	SOM	IGN	OK	12.3996	104.207	3.07109	5e-05	0.0001367	yes	Coding	12.8559	11.9432	104.883	103.53
3.62881	#N/A	5.16993	#N/A	M01E11.1	chrI:5582104-5583266	WBGene00019710	SOM	IGN	OK	5.92999	49.7918	3.06981	5e-05	0.0001367	yes	Coding	5.27954	6.58045	43.3145	56.2691
3.18106	#N/A	5.52192	3.43936	C06G4.4	chrIII:7977184-7977628	WBGene00015558	SOM	IGN	OK	0.733091	6.14967	3.06844	0.02625	0.0477254	yes	Coding	1.46618	0	7.05453	5.2448
3.47512	#N/A	6.15193	#N/A	C05D11.9	chrIII:6427589-6430849	WBGene00015486	SOM	IGN	OK	6.21173	52.1003	3.06822	5e-05	0.0001367	yes	Coding	5.53307	6.8904	52.4178	51.7827
3.82343	#N/A	5.19882	#N/A	ZK1098.6	chrIII:9527090-9528605	WBGene00014223	SOM	IGN	OK	1.32224	11.0882	3.06798	5e-05	0.0001367	yes	Coding	0.781811	1.86266	11.8172	10.3593
3.3442	#N/A	5.25658	#N/A	ZK1127.4	chrII:7053907-7055055	WBGene00022851	SOM	IGN	OK	8.56797	71.8014	3.06699	5e-05	0.0001367	yes	Coding	7.71103	9.42491	74.5725	69.0304
3.5315	#N/A	2.16617	#N/A	fbxa-149	chrV:20516268-20518005	WBGene00012623	SOM	IGN	OK	2.42212	20.2717	3.06513	5e-05	0.0001367	yes	Coding	2.50894	2.33529	17.5036	23.0399
3.92074	#N/A	5.20705	#N/A	Y54E10A.6	chrI:3163693-3167435	WBGene00021828	SOM	IGN	OK	8.57051	71.7002	3.06452	5e-05	0.0001367	yes	Coding	7.70495	9.43607	64.6849	78.7155
3.14678	#N/A	5.31435	#N/A	ZK550.4	chrIV:17255265-17257200	WBGene00013998	SOM	IGN	OK	8.0153	66.9833	3.06297	5e-05	0.0001367	yes	Coding	8.68219	7.3484	68.1364	65.8301
3.75389	#N/A	5.01505	3.97692	him-17	chrV:13176696-13179942	WBGene00001874	SOM	IGN	OK	13.9792	116.775	3.06238	5e-05	0.0001367	yes	Coding	13.5712	14.3872	105.86	127.69
3.5871	#N/A	5.28693	5.89846	ife-3	chrV:6935-7818	WBGene00002061	SOM	IGN	OK	20.9636	175.106	3.06227	5e-05	0.0001367	yes	Coding	20.1973	21.73	160.605	189.608
3.14226	#N/A	3.63917	#N/A	R07H5.11	chrIV:11202947-11205768	WBGene00011131	SOM	IGN	OK	4.35697	36.3847	3.06193	5e-05	0.0001367	yes	Coding	4.20428	4.50966	36.0498	36.7195
3.52052	#N/A	5.19882	#N/A	ZK546.5	chrII:4935556-4937923	WBGene00022762	SOM	IGN	OK	7.89817	65.9565	3.06192	5e-05	0.0001367	yes	Coding	8.04357	7.75277	68.6103	63.3026
3.79563	#N/A	4.94065	#N/A	Y71G12B.13	chrI:1702124-1707892	WBGene00022153	SOM	IGN	OK	9.53425	79.5352	3.0604	5e-05	0.0001367	yes	Coding	10.5401	8.52843	77.1332	81.9372
3.79563	#N/A	4.82335	#N/A	ekl-6	chrIII:10063191-10068791	WBGene00011806	SOM	IGN	OK	6.61928	55.15	3.05862	5e-05	0.0001367	yes	Coding	5.75784	7.48072	54.2097	56.0904
3.74002	#N/A	5.0544	#N/A	F53F8.5	chrV:20700527-20704006	WBGene00010002	SOM	IGN	OK	10.0573	83.7405	3.05768	5e-05	0.0001367	yes	Coding	9.48415	10.6304	77.5568	89.9242
3.054	#N/A	4.10961	#N/A	tag-342	chrIII:9468072-9469739	WBGene00007187	SOM	IGN	OK	6.25184	52.0401	3.05727	5e-05	0.0001367	yes	Coding	7.35501	5.14866	52.5917	51.4884
3.74002	#N/A	5.48764	#N/A	lin-53	chrI:9618394-9619749	WBGene00003036	SOM	IGN	OK	18.5113	153.913	3.05564	5e-05	0.0001367	yes	Coding	17.506	19.5166	140.133	167.694
3.51261	#N/A	6.32523	#N/A	D2045.2	chrIII:10452799-10460453	WBGene00008422	SOM	IGN	OK	13.0455	108.42	3.055	5e-05	0.0001367	yes	Coding	13.5561	12.5349	97.7739	119.066
3.47294	#N/A	5.09116	4.58142	F33H2.2	chrI:15023208-15027671	WBGene00009366	SOM	IGN	OK	9.97769	82.9139	3.05484	5e-05	0.0001367	yes	Coding	10.1391	9.8163	78.203	87.6249
3.52496	#N/A	5.19752	#N/A	F08F8.6	chrIII:7343706-7345760	WBGene00017271	SOM	IGN	OK	0.442885	3.67833	3.05405	0.00315	0.00686605	yes	Coding	0.485409	0.400361	4.38279	2.97387
3.42029	#N/A	3.94803	5.49261	lir-2	chrII:7667955-7671744	WBGene00003045	SOM	IGN	OK	6.42345	53.0945	3.04714	5e-05	0.0001367	yes	Coding	6.04834	6.79856	48.9307	57.2583
3.3442	#N/A	5.25658	#N/A	ZK1127.5	chrII:7050632-7051866	WBGene00022852	SOM	IGN	OK	8.65129	71.4361	3.04567	5e-05	0.0001367	yes	Coding	6.74411	10.5585	67.5223	75.3498
3.58416	#N/A	6.09461	#N/A	sap-49	chrII:8034426-8035715	WBGene00004723	SOM	IGN	OK	9.26534	76.3311	3.04236	5e-05	0.0001367	yes	Coding	8.16222	10.3685	71.049	81.6133
3.67051	#N/A	4.93888	3.49969	ncbp-1	chrI:6422107-6425555	WBGene00018156	SOM	IGN	OK	11.6019	95.497	3.04109	5e-05	0.0001367	yes	Coding	12.3165	10.8874	97.2456	93.7483
3.48979	#N/A	4.31008	3.90059	apc-2	chrIII:8080585-8083542	WBGene00000143	SOM	IGN	OK	8.04274	66.0373	3.03752	5e-05	0.0001367	yes	Coding	7.28639	8.79908	66.07	66.0047
1.8033	#N/A	#N/A	#N/A	F54H5.3	chrII:6622155-6623401	WBGene00018840	SOM	IGN	OK	0.703707	5.7768	3.03722	0.00055	0.00134846	yes	Coding	0.996483	0.410931	7.2978	4.25581
3.85123	#N/A	6.09417	6.49034	ifg-1	chrII:8217203-8221192	WBGene00002066	SOM	IGN	OK	44.8764	367.206	3.03256	5e-05	0.0001367	yes	Coding	48.0475	41.7052	351.832	382.58
3.5593	#N/A	5.16993	#N/A	gip-2	chrI:9228155-9232009	WBGene00044008	SOM	IGN	OK	6.96457	56.9575	3.03178	5e-05	0.0001367	yes	Coding	6.22932	7.69983	54.1143	59.8007
3.6789	#N/A	5.29866	#N/A	C18H9.3	chrII:6684214-6691700	WBGene00016002	SOM	IGN	OK	12.7494	104.205	3.03092	5e-05	0.0001367	yes	Coding	13.3732	12.1256	94.5518	113.858
3.86513	#N/A	5.57429	#N/A	paxt-1	chrI:8596331-8598419	WBGene00011034	SOM	IGN	OK	13.2427	107.641	3.02295	5e-05	0.0001367	yes	Coding	14.2869	12.1986	110.657	104.624
3.61491	#N/A	5.40099	#N/A	thoc-3	chrI:8971131-8972955	WBGene00009341	SOM	IGN	OK	8.96851	72.8605	3.0222	5e-05	0.0001367	yes	Coding	9.01933	8.91769	71.0063	74.7146
3.4908	#N/A	5.16993	#N/A	T24H10.1	chrII:9099315-9100393	WBGene00012000	SOM	IGN	OK	10.05	81.3381	3.01674	5e-05	0.0001367	yes	Coding	9.16713	10.9328	82.3504	80.3258
3.6714	#N/A	4.71617	#N/A	B0035.12	chrIV:11329741-11332849	WBGene00007111	SOM	IGN	OK	13.0398	105.282	3.01327	5e-05	0.0001367	yes	Coding	13.7749	12.3048	97.7129	112.851
3.53797	#N/A	5.40124	3.7224	cpsf-4	chrIV:12092389-12093393	WBGene00044329	SOM	IGN	OK	7.93878	63.9061	3.00897	5e-05	0.0001367	yes	Coding	6.67282	9.20473	57.5493	70.2629
2.81438	#N/A	5.16993	#N/A	T22H9.1	chrV:359766-363595	WBGene00020705	SOM	IGN	OK	7.12846	57.3133	3.00721	5e-05	0.0001367	yes	Coding	7.9582	6.29871	56.5904	58.0362
3.5732	#N/A	4.96776	#N/A	gck-1	chrV:8947788-8955392	WBGene00001526	SOM	IGN	OK	10.8381	87.0156	3.00516	5e-05	0.0001367	yes	Coding	9.99362	11.6827	83.654	90.3773
3.34913	#N/A	4.77629	3.88148	C47E12.7	chrIV:9980821-9982245	WBGene00008151	SOM	IGN	OK	7.88454	63.0037	2.99834	5e-05	0.0001367	yes	Coding	6.39219	9.37688	61.1051	64.9023
3.61491	#N/A	5.31435	3.27698	sut-2	chrV:4562635-4570013	WBGene00022019	SOM	IGN	OK	3.22049	25.7331	2.99827	5e-05	0.0001367	yes	Coding	3.41062	3.03036	24.044	27.4222
3.92074	#N/A	5.36204	3.36091	wdr-5.1	chrIII:3705268-3706559	WBGene00006474	SOM	IGN	OK	12.0169	95.8562	2.99581	5e-05	0.0001367	yes	Coding	12.1296	11.9042	94.9023	96.8102
[truncated: 1,417 more rows]

## Sheet: k27 only-33
SOM-K4 FE	SOM-K27 FE	IGN-K4 FE	IGN-K27 FE	Gene	Locus	WB ID	Sample_1	Sample_2	status	SOM FPKM	IGN FPKM	log2(IGN/SOM)	p_value	q_value	significant	CodingStatus	SOM Rep 1 FPKM	SOM Rep 2 FPKM	IGN Rep 1 FPKM	IGN Rep 2 FPKM
[truncated: 33 more rows]

[truncated: 1 more sheets: both-871]
