# Supplementary material for: Isolated C. elegans germ nuclei exhibit distinct genomic profiles of histone modification and gene expression
Source: BMC Genomics. 2019 Jun 17;20:500. doi: 10.1186/s12864-019-5893-9 (PMC6580472; doi:10.1186/s12864-019-5893-9)
Supplement: Supplementary file 17 — IGN-CHIP for SOM-enriched expression (XLSX 737 kb) [file 12864_2019_5893_MOESM17_ESM.xlsx]

## Sheet: IGN-CHIP vs SOM FP neither-2664
R K27 SOM/IGN	R K4 SOM/IGN	IGN-K4 FE	IGN-K27 FE	SOM-K4 FE	SOM-K27 FE	Gene	Locus	WB ID	Sample_1	Sample_2	status	SOM FPKM	IGN FPKM	log2(IGN/SOM)	p_value	q_value	significant	CodingStatus	SOM Rep 1 FPKM	SOM Rep 2 FPKM	IGN Rep 1 FPKM	IGN Rep 2 FPKM
1	1	#N/A	#N/A	#N/A	#N/A	hen-1	chrX:7116377-7116940	WBGene00001841	SOM	IGN	OK	32.4848	0	-inf	5e-05	0.0001367	yes	Coding	30.3178	34.6518	0	0
1	1	#N/A	#N/A	#N/A	#N/A	ins-12	chrII:5554611-5555289	WBGene00002095	SOM	IGN	OK	1.66756	0	-inf	0.00765	0.015577	yes	Coding	1.59462	1.74049	0	0
1	1	#N/A	#N/A	#N/A	#N/A	ins-21	chrIII:10023714-10024031	WBGene00002104	SOM	IGN	OK	4.90949	0	-inf	5e-05	0.0001367	yes	Coding	7.49013	2.32885	0	0
1	1	#N/A	#N/A	#N/A	#N/A	ins-29	chrI:13143189-14566044	WBGene00002112	SOM	IGN	OK	7.28622	0	-inf	0.00755	0.0153906	yes	Coding	6.42013	8.15231	0	0
1	1	#N/A	#N/A	#N/A	#N/A	nas-3	chrV:9478188-9479386	WBGene00003522	SOM	IGN	OK	1.3547	0	-inf	5e-05	0.0001367	yes	Coding	1.41374	1.29565	0	0
1	1	#N/A	#N/A	#N/A	#N/A	nhr-74	chrI:11429061-11432054	WBGene00003664	SOM	IGN	OK	9.63313	0	-inf	5e-05	0.0001367	yes	Coding	8.78219	10.4841	0	0
1	1	#N/A	#N/A	#N/A	#N/A	spp-19	chrV:6560210-6561475	WBGene00005004	SOM	IGN	OK	2.49039	0	-inf	5e-05	0.0001367	yes	Coding	3.64666	1.33412	0	0
1	1	#N/A	#N/A	#N/A	#N/A	C01G10.16	chrV:15093192-15094301	WBGene00007241	SOM	IGN	OK	2.6412	0	-inf	0.0026	0.00573289	yes	Coding	2.00584	3.27655	0	0
1	1	#N/A	#N/A	#N/A	#N/A	nhr-259	chrI:11473267-11475609	WBGene00007770	SOM	IGN	OK	1.50297	0	-inf	5e-05	0.0001367	yes	Coding	0	3.00594	0	0
1	1	#N/A	#N/A	#N/A	#N/A	C30F2.4	chrX:16074988-16075596	WBGene00007818	SOM	IGN	OK	6.20786	0	-inf	0.0002	0.00051659	yes	Coding	6.64542	5.77031	0	0
1	1	#N/A	#N/A	#N/A	#N/A	dmd-11	chrV:13236156-13236590	WBGene00007930	SOM	IGN	OK	5.68198	0	-inf	5e-05	0.0001367	yes	Coding	5.89674	5.46722	0	0
1	1	#N/A	#N/A	#N/A	#N/A	C39B10.5	chrX:10447290-10447662	WBGene00008025	SOM	IGN	OK	0.817109	0	-inf	0.0223	0.041287	yes	Coding	1.0561	0.578121	0	0
1	1	#N/A	#N/A	#N/A	#N/A	C44H4.8	chrX:14595078-14595457	WBGene00008096	SOM	IGN	OK	2.75723	0	-inf	0.0004	0.000997592	yes	Coding	1.47821	4.03624	0	0
1	1	#N/A	#N/A	#N/A	#N/A	F14D7.5	chrV:14299164-14299627	WBGene00008792	SOM	IGN	OK	6.19398	0	-inf	5e-05	0.0001367	yes	Coding	9.3325	3.05545	0	0
1	1	#N/A	#N/A	#N/A	#N/A	F21A3.2	chrV:15533786-15533945	WBGene00008992	SOM	IGN	OK	5.44781	0	-inf	0.0223	0.041287	yes	Coding	7.1032	3.79242	0	0
1	1	#N/A	#N/A	#N/A	#N/A	F36F2.8	chrI:9015349-9015704	WBGene00009481	SOM	IGN	OK	3.62997	0	-inf	5e-05	0.0001367	yes	Coding	2.27682	4.98312	0	0
1	1	#N/A	#N/A	#N/A	#N/A	cnc-7	chrV:20394064-20394653	WBGene00010005	SOM	IGN	OK	9.275	0	-inf	5e-05	0.0001367	yes	Coding	12.0314	6.51863	0	0
1	1	#N/A	#N/A	#N/A	#N/A	F57E7.1	chrV:16481584-16481979	WBGene00010202	SOM	IGN	OK	2.0106	0	-inf	0.00035	0.000878786	yes	Coding	1.93125	2.08996	0	0
1	1	#N/A	#N/A	#N/A	#N/A	F58B4.2	chrV:10917687-10918382	WBGene00010235	SOM	IGN	OK	2.25139	0	-inf	0.0014	0.00322514	yes	Coding	3.69553	0.807249	0	0
1	1	#N/A	#N/A	#N/A	#N/A	F59F5.4	chrX:10542979-10543348	WBGene00010343	SOM	IGN	OK	2.14373	0	-inf	0.00075	0.00180368	yes	Coding	1.3457	2.94176	0	0
1	1	#N/A	#N/A	#N/A	#N/A	R08B4.4	chrX:11107387-11109157	WBGene00011140	SOM	IGN	OK	0.872527	0	-inf	0.00025	0.000638083	yes	Coding	0.229899	1.51515	0	0
1	1	#N/A	#N/A	#N/A	#N/A	R08B4.5	chrX:11116131-11116647	WBGene00011141	SOM	IGN	OK	3.53769	0	-inf	0.0001	0.000266846	yes	Coding	3.7016	3.37377	0	0
1	1	#N/A	#N/A	#N/A	#N/A	T18D3.5	chrX:12463749-12464309	WBGene00011822	SOM	IGN	OK	3.67746	0	-inf	5e-05	0.0001367	yes	Coding	5.003	2.35192	0	0
1	1	#N/A	#N/A	#N/A	#N/A	W06G6.10	chrV:16503518-16718341	WBGene00012312	SOM	IGN	OK	10.1061	0	-inf	0.0252	0.0460569	yes	Coding	10.2458	9.96631	0	0
1	1	#N/A	#N/A	#N/A	#N/A	Y7A5A.6	chrX:15797263-15799627	WBGene00012412	SOM	IGN	OK	3.82923	0	-inf	5e-05	0.0001367	yes	Coding	2.89515	4.76331	0	0
1	1	#N/A	#N/A	#N/A	#N/A	Y26D4A.3	chrI:13072055-13072931	WBGene00012501	SOM	IGN	OK	1.77022	0	-inf	5e-05	0.0001367	yes	Coding	0.656976	2.88346	0	0
1	1	#N/A	#N/A	#N/A	#N/A	sre-18	chrIV:12227887-12229757	WBGene00012705	SOM	IGN	OK	1.18256	0	-inf	5e-05	0.0001367	yes	Coding	0.322531	2.0426	0	0
1	1	#N/A	#N/A	#N/A	#N/A	Y40H7A.9	chrIV:15207560-15209490	WBGene00012746	SOM	IGN	OK	0.827636	0	-inf	0.0033	0.00717485	yes	Coding	1.29894	0.35633	0	0
1	1	#N/A	#N/A	#N/A	#N/A	Y51A2A.4	chrV:18290923-18291320	WBGene00013060	SOM	IGN	OK	7.76681	0	-inf	5e-05	0.0001367	yes	Coding	7.71112	7.82249	0	0
1	1	#N/A	#N/A	#N/A	#N/A	Y51B9A.8	chrII:9398806-9399769	WBGene00013090	SOM	IGN	OK	2.61725	0	-inf	5e-05	0.0001367	yes	Coding	1.21881	4.01569	0	0
1	1	#N/A	#N/A	#N/A	#N/A	scl-20	chrV:18732843-18734438	WBGene00013972	SOM	IGN	OK	4.32919	0	-inf	5e-05	0.0001367	yes	Coding	6.71596	1.94243	0	0
1	1	#N/A	#N/A	#N/A	#N/A	ZK666.11	chrII:10482524-10484413	WBGene00014049	SOM	IGN	OK	1.24825	0	-inf	0.0013	0.00301515	yes	Coding	1.36079	1.13571	0	0
1	1	#N/A	#N/A	#N/A	#N/A	fbxa-164	chrII:1612840-1614009	WBGene00015599	SOM	IGN	OK	3.12419	0	-inf	5e-05	0.0001367	yes	Coding	2.81734	3.43103	0	0
1	1	#N/A	#N/A	#N/A	#N/A	nhr-257	chrII:2443296-4279128	WBGene00015869	SOM	IGN	OK	0.962826	0	-inf	0.0042	0.00898713	yes	Coding	0.810849	1.1148	0	0
1	1	#N/A	#N/A	#N/A	#N/A	C24H10.3	chrX:5061037-5061958	WBGene00016069	SOM	IGN	OK	0.995683	0	-inf	0.0223	0.041287	yes	Coding	1.2875	0.703866	0	0
1	1	#N/A	#N/A	#N/A	#N/A	C37C3.10	chrV:7731614-8569933	WBGene00016502	SOM	IGN	OK	3.37656	0	-inf	0.0171	0.0324942	yes	Coding	3.21436	3.53877	0	0
1	1	#N/A	#N/A	#N/A	#N/A	C45B2.3	chrX:6082924-6083298	WBGene00016660	SOM	IGN	OK	1.57706	0	-inf	0.001	0.00236323	yes	Coding	2.03817	1.11595	0	0
1	1	#N/A	#N/A	#N/A	#N/A	C46H11.3	chrI:4573661-5262993	WBGene00016729	SOM	IGN	OK	1.72911	0	-inf	0.01005	0.0200375	yes	Coding	1.80454	1.65368	0	0
1	1	#N/A	#N/A	#N/A	#N/A	EGAP5.1	chrX:5163023-5163324	WBGene00017150	SOM	IGN	OK	3.23338	0	-inf	0.0003	0.000758483	yes	Coding	3.55754	2.90922	0	0
1	1	#N/A	#N/A	#N/A	#N/A	F09F9.3	chrX:4119627-4120992	WBGene00017308	SOM	IGN	OK	6.1285	0	-inf	5e-05	0.0001367	yes	Coding	6.72684	5.53016	0	0
1	1	#N/A	#N/A	#N/A	#N/A	F10D2.8	chrV:7150245-7150667	WBGene00017334	SOM	IGN	OK	0.840049	0	-inf	0.0064	0.0132143	yes	Coding	0.391681	1.28842	0	0
1	1	#N/A	#N/A	#N/A	#N/A	nhr-263	chrV:7340620-7341152	WBGene00017367	SOM	IGN	OK	3.82586	0	-inf	5e-05	0.0001367	yes	Coding	4.70995	2.94176	0	0
1	1	#N/A	#N/A	#N/A	#N/A	F26A1.7	chrIII:4819291-4819907	WBGene00017805	SOM	IGN	OK	0.785443	0	-inf	0.00295	0.00645678	yes	Coding	0.291404	1.27948	0	0
1	1	#N/A	#N/A	#N/A	#N/A	F26A10.1	chrX:7627632-7627800	WBGene00017813	SOM	IGN	OK	10.438	0	-inf	0.0004	0.000997592	yes	Coding	8.59203	12.2839	0	0
1	1	#N/A	#N/A	#N/A	#N/A	F48C1.9	chrI:5332342-5332763	WBGene00018601	SOM	IGN	OK	23.8429	0	-inf	5e-05	0.0001367	yes	Coding	15.949	31.7367	0	0
1	1	#N/A	#N/A	#N/A	#N/A	F52D2.5	chrX:1974269-1974517	WBGene00018687	SOM	IGN	OK	4.44804	0	-inf	0.0026	0.00573289	yes	Coding	3.39207	5.50402	0	0
1	1	#N/A	#N/A	#N/A	#N/A	F56C3.8	chrX:1384355-1384633	WBGene00018945	SOM	IGN	OK	11.4179	0	-inf	5e-05	0.0001367	yes	Coding	13.8323	9.00343	0	0
1	1	#N/A	#N/A	#N/A	#N/A	srt-6	chrV:7407527-7408795	WBGene00020055	SOM	IGN	OK	0.765174	0	-inf	5e-05	0.0001367	yes	Coding	1.11975	0.410597	0	0
1	1	#N/A	#N/A	#N/A	#N/A	T20D4.7	chrV:3408866-3409422	WBGene00020613	SOM	IGN	OK	9.72177	0	-inf	5e-05	0.0001367	yes	Coding	10.7046	8.73898	0	0
1	1	#N/A	#N/A	#N/A	#N/A	dlhd-1	chrII:1169846-1172091	WBGene00020741	SOM	IGN	OK	4.08163	0	-inf	5e-05	0.0001367	yes	Coding	5.97372	2.18954	0	0
1	1	#N/A	#N/A	#N/A	#N/A	T24A6.7	chrV:3525290-3526175	WBGene00020747	SOM	IGN	OK	1.71622	0	-inf	5e-05	0.0001367	yes	Coding	2.01986	1.41258	0	0
1	1	#N/A	#N/A	#N/A	#N/A	T28A11.6	chrV:3262568-3262950	WBGene00020873	SOM	IGN	OK	4.88449	0	-inf	5e-05	0.0001367	yes	Coding	5.65835	4.11062	0	0
1	1	#N/A	#N/A	#N/A	#N/A	W09C3.3	chrI:4573661-5262993	WBGene00021111	SOM	IGN	OK	2.74142	0	-inf	0.0011	0.00258166	yes	Coding	2.30834	3.1745	0	0
1	1	#N/A	#N/A	#N/A	#N/A	Y39H10A.1	chrV:3767199-3767693	WBGene00021478	SOM	IGN	OK	1.28538	0	-inf	0.00055	0.00134846	yes	Coding	1.78678	0.783972	0	0
1	1	#N/A	#N/A	#N/A	#N/A	thn-5	chrIV:5230824-5232471	WBGene00021999	SOM	IGN	OK	3.60231	0	-inf	5e-05	0.0001367	yes	Coding	5.13243	2.07218	0	0
1	1	#N/A	#N/A	#N/A	#N/A	nspc-1	chrX:8534673-8534977	WBGene00023477	SOM	IGN	OK	6.61499	0	-inf	5e-05	0.0001367	yes	Coding	6.91998	6.31	0	0
1	1	#N/A	#N/A	#N/A	#N/A	nspc-12	chrX:12360749-12361053	WBGene00023493	SOM	IGN	OK	1.23483	0	-inf	0.0064	0.0132143	yes	Coding	0.576665	1.893	0	0
1	1	#N/A	#N/A	#N/A	#N/A	srm-5	chrV:14335213-14336697	WBGene00044112	SOM	IGN	OK	0.97483	0	-inf	5e-05	0.0001367	yes	Coding	0.831578	1.11808	0	0
1	1	#N/A	#N/A	#N/A	#N/A	C54F6.15	chrV:7522012-7522345	WBGene00044113	SOM	IGN	OK	22.9405	0	-inf	5e-05	0.0001367	yes	Coding	17.1079	28.7731	0	0
1	1	#N/A	#N/A	#N/A	#N/A	W04G3.10	chrX:11077705-11078177	WBGene00044152	SOM	IGN	OK	0.844213	0	-inf	0.00765	0.015577	yes	Coding	0.805411	0.883014	0	0
1	1	#N/A	#N/A	#N/A	#N/A	F09C6.11	chrV:16881877-16882287	WBGene00044181	SOM	IGN	OK	4.67246	0	-inf	0.0002	0.00051659	yes	Coding	5.78614	3.55878	0	0
1	1	#N/A	#N/A	#N/A	#N/A	F09C6.13	chrV:16885051-16885380	WBGene00044183	SOM	IGN	OK	8.13328	0	-inf	5e-05	0.0001367	yes	Coding	7.24844	9.01811	0	0
1	1	#N/A	#N/A	#N/A	#N/A	F46B6.13	chrV:9798901-9799139	WBGene00044192	SOM	IGN	OK	5.79067	0	-inf	0.00125	0.00290991	yes	Coding	1.8086	9.77273	0	0
1	1	#N/A	#N/A	#N/A	#N/A	nspc-2	chrX:8541092-8541396	WBGene00044337	SOM	IGN	OK	0.892165	0	-inf	0.0223	0.041287	yes	Coding	1.15333	0.631	0	0
1	1	#N/A	#N/A	#N/A	#N/A	nspc-3	chrX:8537101-8537405	WBGene00044338	SOM	IGN	OK	12.1853	0	-inf	5e-05	0.0001367	yes	Coding	9.22664	15.144	0	0
1	1	#N/A	#N/A	#N/A	#N/A	B0205.14	chrI:10726906-10727318	WBGene00044646	SOM	IGN	OK	40.1237	0	-inf	5e-05	0.0001367	yes	Coding	32.0934	48.1539	0	0
1	1	#N/A	#N/A	#N/A	#N/A	C01G10.17	chrV:15090770-15091045	WBGene00044658	SOM	IGN	OK	7.63066	0	-inf	5e-05	0.0001367	yes	Coding	4.42668	10.8346	0	0
1	1	#N/A	#N/A	#N/A	#N/A	Y67A10A.11	chrIV:14339940-14342085	WBGene00044906	SOM	IGN	OK	1.25018	0	-inf	5e-05	0.0001367	yes	Coding	2.04746	0.452909	0	0
1	1	#N/A	#N/A	#N/A	#N/A	Y43C5A.7	chrIV:10277346-10277880	WBGene00044922	SOM	IGN	OK	7.55179	0	-inf	5e-05	0.0001367	yes	Coding	8.74941	6.35418	0	0
1	1	#N/A	#N/A	#N/A	#N/A	Y57G11B.8	chrIV:14578233-14578672	WBGene00045061	SOM	IGN	OK	1.34762	0	-inf	0.00765	0.015577	yes	Coding	1.2875	1.40773	0	0
1	1	#N/A	#N/A	#N/A	#N/A	F20E11.17	chrV:17468728-17469226	WBGene00050906	SOM	IGN	OK	2.0277	0	-inf	0.01915	0.0360381	yes	Coding	1.27856	2.77684	0	0
1	1	#N/A	#N/A	#N/A	#N/A	T20F5.8	chrI:3910796-3912474	WBGene00077599	SOM	IGN	OK	2.10322	0	-inf	5e-05	0.0001367	yes	Coding	1.41344	2.793	0	0
1	1	#N/A	#N/A	#N/A	#N/A	B0563.10	chrX:9166848-9167184	WBGene00077673	SOM	IGN	OK	3.97865	0	-inf	5e-05	0.0001367	yes	Coding	7.23797	0.719328	0	0
1	1	#N/A	#N/A	#N/A	#N/A	F54B3.4	chrII:10270417-10271090	WBGene00175034	SOM	IGN	OK	1.62525	0	-inf	0.00765	0.015577	yes	Coding	1.55398	1.69652	0	0
1	1	#N/A	#N/A	#N/A	#N/A	W09C2.7	chrIV:9621976-9622349	WBGene00185095	SOM	IGN	OK	1.50694	0	-inf	0.0064	0.0132143	yes	Coding	0.704525	2.30935	0	0
1	1	#N/A	#N/A	#N/A	#N/A	Y38H6C.24	chrV:20526421-20526706	WBGene00194689	SOM	IGN	OK	6.32604	0	-inf	0.00075	0.00180368	yes	Coding	4.00644	8.64563	0	0
1	1	#N/A	#N/A	#N/A	#N/A	Y36E3A.2	chrV:15426261-15426595	WBGene00194708	SOM	IGN	OK	49.8514	0	-inf	5e-05	0.0001367	yes	Coding	75.7918	23.9109	0	0
1	1	#N/A	#N/A	#N/A	#N/A	C18D11.10	chrIII:10732173-12052193	WBGene00194727	SOM	IGN	OK	5.02161	0	-inf	0.0236	0.0434334	yes	Coding	4.7933	5.24992	0	0
1	1	#N/A	#N/A	#N/A	#N/A	K03B8.14	chrV:11390637-11390872	WBGene00194783	SOM	IGN	OK	3.83612	0	-inf	0.0064	0.0132143	yes	Coding	1.8086	5.86364	0	0
1	1	#N/A	#N/A	#N/A	#N/A	Y41C4A.22	chrIII:10732173-12052193	WBGene00194866	SOM	IGN	OK	2.45795	0	-inf	0.02335	0.0430072	yes	Coding	3.14716	1.76875	0	0
1	1	#N/A	#N/A	#N/A	#N/A	C12D8.21	chrV:10240547-10241163	WBGene00195157	SOM	IGN	OK	0.929562	0	-inf	0.02535	0.0462639	yes	Coding	0.889384	0.969739	0	0
1	1	#N/A	#N/A	#N/A	#N/A	Y57E12B.10	chrV:6935554-6935843	WBGene00202501	SOM	IGN	OK	1.74664	0	-inf	0.01805	0.0341487	yes	Coding	0	3.49328	0	0
1	1	#N/A	#N/A	#N/A	#N/A	K10D3.8	chrI:7121655-7122193	WBGene00219281	SOM	IGN	OK	3.55511	0	-inf	0.02475	0.0453053	yes	Coding	7.11022	0	0	0
1	1	#N/A	#N/A	#N/A	#N/A	F26F2.13	chrV:20564351-20564635	WBGene00219309	SOM	IGN	OK	2.00584	0	-inf	0.01045	0.0207667	yes	Coding	4.01169	0	0	0
1	1	#N/A	#N/A	#N/A	#N/A	C07G1.15	chrIV:8169959-8170106	WBGene00235296	SOM	IGN	OK	7.47618	0	-inf	0.02475	0.0453053	yes	Coding	14.9524	0	0	0
1	1	#N/A	#N/A	#N/A	#N/A	F19B6.10	chrIV:12337170-12337344	WBGene00235298	SOM	IGN	OK	4.05946	0	-inf	0.01805	0.0341487	yes	Coding	0	8.11892	0	0
1	1	#N/A	#N/A	#N/A	#N/A	B0513.90	chrIV:13867048-13867393	WBGene00235301	SOM	IGN	OK	0.916077	0	-inf	0.0223	0.041287	yes	Coding	1.18432	0.647839	0	0
29148.6	16826.1	#N/A	#N/A	1.68261	2.91486	hum-8	chrIV:429276-440544	WBGene00002041	SOM	IGN	OK	36.8513	26.9751	-0.45009	0.02615	0.0475542	yes	Coding	35.6474	38.0553	27.3343	26.6158
1	16880.1	#N/A	#N/A	1.68801	#N/A	K10C2.1	chrX:6421091-6430436	WBGene00019617	SOM	IGN	OK	65.9798	47.6806	-0.468623	0.0203	0.0379926	yes	Coding	70.4371	61.5226	47.2684	48.0928
1	1	#N/A	#N/A	#N/A	#N/A	M04C3.1	chrV:19437934-19444904	WBGene00010850	SOM	IGN	OK	44.1237	30.9633	-0.510991	0.011	0.0218041	yes	Coding	49.1314	39.1159	28.9436	32.9831
22820.7	24471.9	#N/A	#N/A	2.44719	2.28207	cpd-1	chrI:5520393-5529522	WBGene00019074	SOM	IGN	OK	24.8415	17.3591	-0.517059	0.02	0.0374997	yes	Coding	25.0968	24.5863	14.8603	19.8579
1	17660.2	#N/A	#N/A	1.76602	#N/A	T16G12.1	chrIII:10040159-10049652	WBGene00011803	SOM	IGN	OK	32.0059	22.2773	-0.522764	0.00945	0.0189336	yes	Coding	36.8832	27.1286	24.2962	20.2584
1	17741	#N/A	#N/A	1.7741	#N/A	plc-1	chrX:10795004-10814079	WBGene00004036	SOM	IGN	OK	14.1424	9.68049	-0.546875	0.00975	0.019475	yes	Coding	14.5377	13.7471	8.99068	10.3703
1	1	#N/A	#N/A	#N/A	#N/A	C42D4.2	chrIV:7180553-7182773	WBGene00016595	SOM	IGN	OK	24.057	16.4192	-0.551079	0.01475	0.0284046	yes	Coding	29.3984	18.7157	18.5152	14.3231
1	30171.5	#N/A	#N/A	3.01715	#N/A	F25E5.5	chrV:7447256-7448865	WBGene00017786	SOM	IGN	OK	20.11	13.6842	-0.555399	0.02585	0.0470766	yes	Coding	20.3534	19.8665	11.8229	15.5455
1	1	#N/A	#N/A	#N/A	#N/A	C49A9.9	chrIV:6217423-6219154	WBGene00016763	SOM	IGN	OK	30.312	20.5837	-0.558387	0.01495	0.028702	yes	Coding	25.2702	35.3538	21.0623	20.105
23671.8	16270.1	#N/A	#N/A	1.62701	2.36718	T19D12.6	chrII:6637280-6643066	WBGene00020581	SOM	IGN	OK	92.3742	62.5958	-0.561424	0.0049	0.0103376	yes	Coding	96.8294	87.919	52.4062	72.7854
1	1	#N/A	#N/A	#N/A	#N/A	amt-4	chrX:4565282-4569225	WBGene00000136	SOM	IGN	OK	16.8214	11.3699	-0.565076	0.01725	0.0327412	yes	Coding	18.4709	15.1718	12.1456	10.5942
1	26974.1	#N/A	#N/A	2.69741	#N/A	fut-8	chrV:5987267-5990213	WBGene00001508	SOM	IGN	OK	13.8774	9.35688	-0.568634	0.02385	0.0438492	yes	Coding	12.6582	15.0965	9.30953	9.40424
1	27391.2	#N/A	#N/A	2.73912	#N/A	C15H9.5	chrX:6093276-6096903	WBGene00015801	SOM	IGN	OK	23.9245	16.0889	-0.572426	0.01205	0.0237302	yes	Coding	24.2635	23.5856	15.1423	17.0355
1	29476.4	#N/A	#N/A	2.94764	#N/A	kcc-2	chrIV:6040963-6073953	WBGene00019205	SOM	IGN	OK	30.3326	20.3896	-0.573033	0.0041	0.00879731	yes	Coding	30.1708	30.4943	19.9791	20.8001
1	22370.9	#N/A	#N/A	2.23709	#N/A	Y64G10A.6	chrIV:14276562-14285177	WBGene00013415	SOM	IGN	OK	7.31719	4.91679	-0.573573	0.02735	0.0495272	yes	Coding	8.79461	5.83977	4.57262	5.26096
1	27947.2	#N/A	#N/A	2.79472	#N/A	mct-4	chrX:4921906-4929720	WBGene00003986	SOM	IGN	OK	55.0056	36.9579	-0.573694	0.00535	0.0111832	yes	Coding	56.8795	53.1316	38.2164	35.6994
1	18216.3	#N/A	#N/A	1.82163	#N/A	Y16B4A.2	chrX:14761966-14771755	WBGene00012445	SOM	IGN	OK	57.7719	38.5097	-0.585145	0.00445	0.0094787	yes	Coding	61.3653	54.1785	36.9365	40.0829
1	18502.9	#N/A	#N/A	1.85029	#N/A	phy-2	chrIV:12211189-12215964	WBGene00004025	SOM	IGN	OK	55.819	37.0253	-0.592247	0.00485	0.010252	yes	Coding	55.6732	55.9648	37.9753	36.0752
1	1	#N/A	#N/A	#N/A	#N/A	Y57G11C.42	chrIV:14728501-14745427	WBGene00013331	SOM	IGN	OK	9.25439	6.13591	-0.592861	0.02565	0.0467436	yes	Coding	9.19976	9.30901	7.71461	4.5572
1	1	#N/A	#N/A	#N/A	#N/A	T25B2.2	chrX:6169738-6173515	WBGene00020786	SOM	IGN	OK	47.0692	31.183	-0.594024	0.00575	0.0119658	yes	Coding	42.0276	52.1108	30.2222	32.1438
1	1	#N/A	#N/A	#N/A	#N/A	math-41	chrII:1824645-1830030	WBGene00020360	SOM	IGN	OK	9.82889	6.47604	-0.601916	0.01905	0.0358871	yes	Coding	8.58545	11.0723	7.3435	5.60859
1	1	#N/A	#N/A	#N/A	#N/A	Y4C6B.5	chrIV:5319245-5324906	WBGene00021159	SOM	IGN	OK	19.1869	12.5954	-0.607222	0.0145	0.0280553	yes	Coding	20.5433	17.8305	10.938	14.2529
1	1	#N/A	#N/A	#N/A	#N/A	T07F10.1	chrV:12859426-12863509	WBGene00011587	SOM	IGN	OK	50.8298	33.3495	-0.60801	0.00275	0.00604247	yes	Coding	50.2985	51.3611	33.5004	33.1986
36901.5	21135.6	#N/A	#N/A	2.11356	3.69015	nhr-40	chrX:2594089-2606266	WBGene00003630	SOM	IGN	OK	31.4187	20.5519	-0.612349	0.0079	0.0160441	yes	Coding	35.2364	27.6009	23.3395	17.7643
1	1	#N/A	#N/A	#N/A	#N/A	math-22	chrII:1905433-1907780	WBGene00016717	SOM	IGN	OK	20.1019	13.1463	-0.612683	0.0142	0.0275139	yes	Coding	19.7902	20.4136	12.7645	13.528
1	1	#N/A	#N/A	#N/A	#N/A	pqn-35	chrII:4623819-4625889	WBGene00004122	SOM	IGN	OK	12.694	8.1672	-0.636236	0.01435	0.0277913	yes	Coding	13.2198	12.1683	9.56935	6.76505
1	1	#N/A	#N/A	#N/A	#N/A	acd-2	chrI:4094611-4098112	WBGene00016066	SOM	IGN	OK	6.9796	4.48788	-0.637111	0.0269	0.0488042	yes	Coding	7.03316	6.92604	4.93946	4.03629
31075	27808.2	#N/A	#N/A	2.78082	3.1075	fkh-7	chrIV:5584673-5610311	WBGene00001439	SOM	IGN	OK	23.2108	14.8853	-0.640912	0.0034	0.00737756	yes	Coding	27.4498	18.9718	14.2043	15.5662
1	1	#N/A	#N/A	#N/A	#N/A	vit-1	chrX:7727849-7732892	WBGene00006925	SOM	IGN	OK	419.584	268.538	-0.643837	0.00485	0.010252	yes	Coding	491.129	348.039	254.392	282.683
1	18464	#N/A	#N/A	1.8464	#N/A	unc-41	chrV:9966656-9976202	WBGene00006777	SOM	IGN	OK	5.90033	3.76798	-0.647006	0.0101	0.0201299	yes	Coding	6.49139	5.30927	4.40846	3.1275
1	1	#N/A	#N/A	#N/A	#N/A	abts-3	chrII:6136066-6156820	WBGene00019018	SOM	IGN	OK	8.15242	5.18706	-0.652312	0.0087	0.0175642	yes	Coding	8.87595	7.4289	5.51635	4.85777
1	21413.6	#N/A	#N/A	2.14136	#N/A	unc-13	chrI:7422780-7453725	WBGene00006752	SOM	IGN	OK	12.0932	7.67502	-0.655954	0.0028	0.00614408	yes	Coding	13.4348	10.7516	7.62273	7.72731
1	32256.7	#N/A	#N/A	3.22567	#N/A	C17H11.6	chrX:8185495-8203729	WBGene00015926	SOM	IGN	OK	23.8017	15.1045	-0.656083	0.0033	0.00717485	yes	Coding	23.257	24.3464	14.1245	16.0846
1	16391.8	#N/A	#N/A	1.63918	#N/A	Y34B4A.4	chrX:5264297-5271610	WBGene00021320	SOM	IGN	OK	8.92198	5.65114	-0.658821	0.00745	0.0151981	yes	Coding	8.97916	8.8648	4.85351	6.44878
1	29754.4	#N/A	#N/A	2.97544	#N/A	F35H12.5	chrX:918394-920069	WBGene00018077	SOM	IGN	OK	12.4546	7.88653	-0.659218	0.02365	0.0435108	yes	Coding	15.0175	9.89175	6.77058	9.00248
1	1	#N/A	#N/A	#N/A	#N/A	bli-6	chrIV:6377095-6378097	WBGene00000256	SOM	IGN	OK	81.9309	51.7446	-0.663	0.0022	0.00492929	yes	Coding	76.2842	87.5776	68.4495	35.0397
1	19328.4	#N/A	#N/A	1.93284	#N/A	tig-2	chrV:4726781-4730106	WBGene00006570	SOM	IGN	OK	15.5287	9.80592	-0.663211	0.01605	0.0306484	yes	Coding	14.3169	16.7405	9.46728	10.1446
1	18911.3	#N/A	#N/A	1.89113	#N/A	mgl-2	chrI:10383134-10391307	WBGene00003233	SOM	IGN	OK	16.0457	10.1225	-0.664616	0.0031	0.00676337	yes	Coding	14.8687	17.2228	10.1569	10.0881
1	29251.8	#N/A	#N/A	2.92518	#N/A	F07A11.4	chrII:11603890-11611240	WBGene00008547	SOM	IGN	OK	16.6535	10.4996	-0.665494	0.0026	0.00573289	yes	Coding	16.5038	16.8032	10.0966	10.9025
1	1	#N/A	#N/A	#N/A	#N/A	C05G5.1	chrX:14734441-14737306	WBGene00007347	SOM	IGN	OK	10.5827	6.66623	-0.666765	0.01815	0.034326	yes	Coding	11.617	9.54844	6.23474	7.09771
1	24974.2	#N/A	#N/A	2.49742	#N/A	prx-6	chrV:4715410-4720025	WBGene00004195	SOM	IGN	OK	11.7227	7.38156	-0.667306	0.0067	0.0137746	yes	Coding	11.427	12.0184	7.09966	7.66346
1	1	#N/A	#N/A	#N/A	#N/A	C27B7.7	chrIV:8907035-8915223	WBGene00007764	SOM	IGN	OK	6.02292	3.78436	-0.670412	0.00535	0.0111832	yes	Coding	6.99155	5.05428	3.73437	3.83436
1	16965.1	#N/A	#N/A	1.69651	#N/A	dmsr-1	chrV:11438799-11441399	WBGene00010191	SOM	IGN	OK	7.88296	4.94955	-0.67144	0.02545	0.0464102	yes	Coding	6.72656	9.03937	4.55829	5.34081
1	19189.4	#N/A	#N/A	1.91894	#N/A	hum-4	chrX:11420678-11433459	WBGene00002037	SOM	IGN	OK	16.2323	10.1618	-0.675709	0.00745	0.0151981	yes	Coding	16.7822	15.6824	10.6009	9.72277
1	1	#N/A	#N/A	#N/A	#N/A	col-13	chrV:10420866-10421869	WBGene00000602	SOM	IGN	OK	15.3788	9.61816	-0.677115	0.02	0.0374997	yes	Coding	16.3863	14.3714	13.7532	5.48307
1	27947.2	#N/A	#N/A	2.79472	#N/A	dhhc-2	chrI:11836580-11849151	WBGene00012948	SOM	IGN	OK	12.7041	7.94132	-0.677846	0.0161	0.0307331	yes	Coding	11.8875	13.5207	8.44518	7.43746
30589.4	25445	#N/A	#N/A	2.5445	3.05894	ccb-1	chrI:3641960-3646884	WBGene00000368	SOM	IGN	OK	12.6742	7.8912	-0.683579	0.0114	0.0225587	yes	Coding	13.5992	11.7492	7.13315	8.64926
1	1	#N/A	#N/A	#N/A	#N/A	ptb-1	chrII:10677530-10689731	WBGene00004207	SOM	IGN	OK	16.8565	10.4701	-0.687024	0.00495	0.010435	yes	Coding	17.2665	16.4465	10.6694	10.2709
1	17521.2	#N/A	#N/A	1.75212	#N/A	C44C1.5	chrX:975736-977999	WBGene00016644	SOM	IGN	OK	39.3522	24.4073	-0.68913	0.0035	0.00758048	yes	Coding	42.9776	35.7267	26.8622	21.9524
1	1	#N/A	#N/A	#N/A	#N/A	T25D10.1	chrII:6403658-6404946	WBGene00020799	SOM	IGN	OK	13.8129	8.54129	-0.693485	0.01995	0.0374317	yes	Coding	13.2632	14.3626	11.0576	6.02501
1	1	#N/A	#N/A	#N/A	#N/A	ifd-1	chrX:8820838-8824385	WBGene00002057	SOM	IGN	OK	19.179	11.8213	-0.698144	0.00325	0.00707084	yes	Coding	17.8929	20.4652	12.8167	10.8258
1	1	#N/A	#N/A	#N/A	#N/A	R03G8.3	chrX:13091061-13094157	WBGene00010998	SOM	IGN	OK	11.0465	6.79837	-0.700326	0.00615	0.0127286	yes	Coding	10.5666	11.5264	7.31265	6.28409
1	1	#N/A	#N/A	#N/A	#N/A	C02G6.1	chrV:5876352-5879832	WBGene00015359	SOM	IGN	OK	3.68279	2.26492	-0.701341	0.01995	0.0374317	yes	Coding	4.11265	3.25293	2.3474	2.18243
1	1	#N/A	#N/A	#N/A	#N/A	F28H1.4	chrI:3974129-3977221	WBGene00017909	SOM	IGN	OK	17.9474	11.0331	-0.701934	0.01725	0.0327412	yes	Coding	14.7862	21.1085	9.05647	13.0098
1	18911.3	#N/A	#N/A	1.89113	#N/A	C05D10.4	chrIII:6088854-6102689	WBGene00015480	SOM	IGN	OK	15.7217	9.66345	-0.702145	0.00535	0.0111832	yes	Coding	16.3255	15.1179	10.2402	9.08672
28647.2	24749.9	#N/A	#N/A	2.47499	2.86472	lin-2	chrX:12399919-12413957	WBGene00002991	SOM	IGN	OK	9.42224	5.78181	-0.704548	0.0043	0.0091819	yes	Coding	9.21591	9.62857	5.8502	5.71343
1	19050.4	#N/A	#N/A	1.90504	#N/A	K03H1.5	chrIII:9932327-9939461	WBGene00010540	SOM	IGN	OK	24.2817	14.8969	-0.704851	0.0008	0.0019166	yes	Coding	24.3043	24.259	14.8439	14.95
1	1	#N/A	#N/A	#N/A	#N/A	ech-1	chrV:15357774-15360721	WBGene00001150	SOM	IGN	OK	6.37416	3.90245	-0.707854	0.01125	0.0222781	yes	Coding	6.15289	6.59542	4.35758	3.44732
1	17521.2	#N/A	#N/A	1.75212	#N/A	C14F11.2	chrX:6208769-6213813	WBGene00015779	SOM	IGN	OK	9.02427	5.52192	-0.708639	0.00865	0.0174719	yes	Coding	9.0218	9.02673	4.80169	6.24216
37872.6	1	#N/A	#N/A	#N/A	3.78726	F25B3.5	chrV:9569036-9570267	WBGene00009102	SOM	IGN	OK	17.694	10.8163	-0.710049	0.01845	0.0348571	yes	Coding	16.6816	18.7064	9.70447	11.9282
1	1	#N/A	#N/A	#N/A	#N/A	F49E2.1	chrX:9561856-9565922	WBGene00009885	SOM	IGN	OK	18.1407	11.0551	-0.71452	0.0044	0.00938686	yes	Coding	17.3153	18.966	11.8425	10.2676
1	26140.1	#N/A	#N/A	2.61401	#N/A	T28F2.2	chrI:3637577-3638771	WBGene00020901	SOM	IGN	OK	23.0623	13.9864	-0.721504	0.02435	0.044623	yes	Coding	18.8517	27.2728	11.9916	15.9813
1	1	#N/A	#N/A	#N/A	#N/A	F14B8.5	chrX:6925225-6928608	WBGene00017447	SOM	IGN	OK	12.2552	7.43097	-0.721775	0.00875	0.0176608	yes	Coding	12.3888	12.1216	8.69915	6.16279
1	1	#N/A	#N/A	#N/A	#N/A	F35C11.4	chrII:8249895-8251668	WBGene00009403	SOM	IGN	OK	9.05619	5.48738	-0.722786	0.0249	0.0455595	yes	Coding	7.71099	10.4014	6.4836	4.49117
1	1	#N/A	#N/A	#N/A	#N/A	pho-13	chrII:8804843-8806846	WBGene00008560	SOM	IGN	OK	21.6272	13.096	-0.723717	0.0028	0.00614408	yes	Coding	22.9626	20.2919	13.0004	13.1917
29618.3	19884.4	#N/A	#N/A	1.98844	2.96183	pqn-89	chrIV:6506715-6510736	WBGene00004169	SOM	IGN	OK	46.3716	28.0482	-0.725336	0.00125	0.00290991	yes	Coding	42.566	50.1772	32.7623	23.3341
1	34202.9	#N/A	#N/A	3.42029	#N/A	F20C5.6	chrIV:8771940-8773172	WBGene00008971	SOM	IGN	OK	8.63083	5.21807	-0.725982	0.02625	0.0477254	yes	Coding	7.66748	9.59418	5.46162	4.97452
1	1	#N/A	#N/A	#N/A	#N/A	twk-8	chrIV:9082347-9087327	WBGene00006663	SOM	IGN	OK	7.45458	4.50525	-0.726519	0.0079	0.0160441	yes	Coding	7.96505	6.94411	4.94014	4.07036
1	25723	#N/A	#N/A	2.5723	#N/A	exc-5	chrIV:8799455-8813526	WBGene00001366	SOM	IGN	OK	14.204	8.553	-0.731793	0.0015	0.0034405	yes	Coding	13.8381	14.5698	8.3027	8.8033
1	1	#N/A	#N/A	#N/A	#N/A	fbxa-59	chrIII:940867-943447	WBGene00020455	SOM	IGN	OK	45.1886	27.0928	-0.738049	0.002	0.00451331	yes	Coding	45.7316	44.6456	28.2801	25.9055
1	1	#N/A	#N/A	#N/A	#N/A	ZK1193.2	chrX:406490-416536	WBGene00022858	SOM	IGN	OK	24.4565	14.644	-0.73991	0.0002	0.00051659	yes	Coding	26.8309	22.0821	14.149	15.1389
1	17521.2	#N/A	#N/A	1.75212	#N/A	acs-7	chrII:9291958-9293919	WBGene00007228	SOM	IGN	OK	15.0928	9.02701	-0.741539	0.0042	0.00898713	yes	Coding	13.0352	17.1503	9.4395	8.61452
1	27391.2	#N/A	#N/A	2.73912	#N/A	ccch-1	chrV:11527938-11540166	WBGene00009532	SOM	IGN	OK	41.0887	24.4679	-0.747851	0.00055	0.00134846	yes	Coding	41.4919	40.6854	24.7164	24.2193
23174.9	19745.4	#N/A	#N/A	1.97454	2.31749	trpa-1	chrIV:11864523-11875620	WBGene00007801	SOM	IGN	OK	7.97207	4.74119	-0.749706	0.00225	0.00502755	yes	Coding	8.04937	7.89476	5.0517	4.43067
1	1	#N/A	#N/A	#N/A	#N/A	C41A3.1	chrX:5413777-5441886	WBGene00016558	SOM	IGN	OK	9.00306	5.35341	-0.749958	0.0002	0.00051659	yes	Coding	10.8102	7.19593	4.0934	6.61341
1	1	#N/A	#N/A	#N/A	#N/A	OCT-1	chrI:9888440-9892169	WBGene00003842	SOM	IGN	OK	4.96881	2.95051	-0.751933	0.0224	0.0414581	yes	Coding	4.50865	5.42896	3.38851	2.51252
24762.9	1	#N/A	#N/A	#N/A	2.47629	sulp-7	chrX:11080613-11087143	WBGene00012259	SOM	IGN	OK	14.5627	8.61387	-0.757539	0.0061	0.0126347	yes	Coding	13.9792	15.1461	9.02151	8.20623
31075	21658.2	#N/A	#N/A	2.16582	3.1075	T18D3.6	chrX:12449848-12450859	WBGene00011823	SOM	IGN	OK	15.1039	8.92529	-0.758949	0.0119	0.0234602	yes	Coding	14.1375	16.0703	8.67675	9.17383
1	1	#N/A	#N/A	#N/A	#N/A	pbo-5	chrV:20915458-20922526	WBGene00012857	SOM	IGN	OK	6.82245	4.02732	-0.76047	0.01445	0.0279718	yes	Coding	6.83827	6.80663	4.25927	3.79536
1	1	#N/A	#N/A	#N/A	#N/A	E01G6.3	chrX:12241664-12244407	WBGene00008451	SOM	IGN	OK	4.81973	2.84083	-0.76264	0.0217	0.0402719	yes	Coding	4.00868	5.63077	3.30218	2.37947
1	21413.6	#N/A	#N/A	2.14136	#N/A	fut-1	chrII:8756522-8758562	WBGene00001505	SOM	IGN	OK	22.3429	13.1619	-0.763446	0.00215	0.0048285	yes	Coding	22.5589	22.1268	14.2348	12.089
1	1	#N/A	#N/A	#N/A	#N/A	dgk-5	chrII:6456824-6467605	WBGene00019428	SOM	IGN	OK	12.3386	7.26126	-0.764884	0.00125	0.00290991	yes	Coding	11.2444	13.4327	6.35877	8.16375
1	1	#N/A	#N/A	#N/A	#N/A	clec-7	chrV:7328396-7329799	WBGene00017364	SOM	IGN	OK	7.96781	4.67867	-0.768084	0.01715	0.0325778	yes	Coding	6.81649	9.11912	3.79242	5.56492
1	24332.9	#N/A	#N/A	2.43329	#N/A	ZK121.2	chrIII:5341650-5344207	WBGene00022664	SOM	IGN	OK	12.253	7.19379	-0.768311	0.00435	0.00928503	yes	Coding	12.5156	11.9904	7.4444	6.94318
24277.3	24749.9	#N/A	#N/A	2.47499	2.42773	nhr-136	chrV:12107234-12109118	WBGene00003726	SOM	IGN	OK	14.4301	8.44104	-0.773591	0.0043	0.0091819	yes	Coding	12.6969	16.1633	9.77605	7.10603
1	1	#N/A	#N/A	#N/A	#N/A	T05C3.6	chrV:5490445-5493574	WBGene00020256	SOM	IGN	OK	25.2939	14.7958	-0.773598	0.01005	0.0200375	yes	Coding	27.4606	23.1272	15.8706	13.721
1	1	#N/A	#N/A	#N/A	#N/A	gar-2	chrIII:6309368-6320551	WBGene00001518	SOM	IGN	OK	6.76219	3.953	-0.774542	0.02025	0.0379076	yes	Coding	8.03578	5.4886	4.09575	3.81025
1	16409.1	#N/A	#N/A	1.64091	#N/A	tag-273	chrIV:14487192-14505112	WBGene00013289	SOM	IGN	OK	22.8117	13.3257	-0.775568	0.00055	0.00134846	yes	Coding	27.1954	18.4281	14.3098	12.3415
1	1	#N/A	#N/A	#N/A	#N/A	F44E2.4	chrIII:8832709-8838294	WBGene00018418	SOM	IGN	OK	7.61118	4.43202	-0.780156	0.0019	0.00430069	yes	Coding	8.49717	6.72518	5.88023	2.9838
1	1	#N/A	#N/A	#N/A	#N/A	daf-7	chrIII:811931-813269	WBGene00000903	SOM	IGN	OK	7.95092	4.62978	-0.780177	0.02105	0.0392213	yes	Coding	10.0571	5.84473	3.35059	5.90898
27190.6	18772.3	#N/A	#N/A	1.87723	2.71906	cpna-5	chrII:7711993-7718534	WBGene00007044	SOM	IGN	OK	8.79243	5.1176	-0.780794	0.0035	0.00758048	yes	Coding	8.46022	9.12464	5.3021	4.9331
1	1	#N/A	#N/A	#N/A	#N/A	T01G5.1	chrV:15116890-15119583	WBGene00011339	SOM	IGN	OK	5.99346	3.45995	-0.792638	0.0168	0.0319575	yes	Coding	6.35107	5.63585	3.1791	3.7408
32531.6	19884.4	#N/A	#N/A	1.98844	3.25316	snt-2	chrIII:786693-793497	WBGene00004922	SOM	IGN	OK	31.6912	18.2772	-0.794035	0.00095	0.00225549	yes	Coding	28.4519	34.9306	18.1111	18.4434
1	21693.1	#N/A	#N/A	2.16931	#N/A	fmo-5	chrV:899380-903548	WBGene00001480	SOM	IGN	OK	18.0347	10.3943	-0.794976	0.0013	0.00301515	yes	Coding	18.4436	17.6257	9.25212	11.5365
1	1	#N/A	#N/A	#N/A	#N/A	F19C6.4	chrX:10015031-10017614	WBGene00008953	SOM	IGN	OK	16.3347	9.40995	-0.795679	0.00225	0.00502755	yes	Coding	18.3805	14.2888	8.86229	9.95761
26219.5	28129.6	#N/A	#N/A	2.81296	2.62195	C37H5.13	chrV:4857274-4862717	WBGene00016511	SOM	IGN	OK	30.9376	17.8171	-0.796099	0.0007	0.00169089	yes	Coding	32.4007	29.4744	16.4864	19.1477
1	1	#N/A	#N/A	#N/A	#N/A	lec-3	chrII:9991100-9999925	WBGene00002266	SOM	IGN	OK	36.9694	21.2464	-0.79911	0.00175	0.00398043	yes	Coding	37.8917	36.047	22.9179	19.575
1	15200.7	#N/A	#N/A	1.52007	#N/A	C23H4.6	chrX:12235552-12240549	WBGene00007694	SOM	IGN	OK	5.30537	3.03985	-0.803452	0.0024	0.00532997	yes	Coding	5.49374	5.117	2.46827	3.61143
1	18355.3	#N/A	#N/A	1.83553	#N/A	C27A7.5	chrV:12155007-12162278	WBGene00007756	SOM	IGN	OK	66.3209	37.9375	-0.805841	0.0001	0.000266846	yes	Coding	64.1196	68.5223	37.7473	38.1276
1	1	#N/A	#N/A	#N/A	#N/A	ifa-4	chrX:4912581-4915945	WBGene00002052	SOM	IGN	OK	71.5684	40.934	-0.806022	5e-05	0.0001367	yes	Coding	64.8557	78.2811	39.4215	42.4465
1	1	#N/A	#N/A	#N/A	#N/A	slcf-2	chrX:3393849-3397454	WBGene00006865	SOM	IGN	OK	6.18171	3.53079	-0.808016	0.0111	0.0219917	yes	Coding	6.40409	5.95933	3.13424	3.92733
1	29059.4	#N/A	#N/A	2.90594	#N/A	pgp-2	chrI:5886627-5895639	WBGene00003996	SOM	IGN	OK	77.5496	44.0791	-0.815026	5e-05	0.0001367	yes	Coding	76.6543	78.4449	43.1509	45.0072
38358.2	1	#N/A	#N/A	#N/A	3.83582	M02D8.5	chrX:8754636-8761500	WBGene00019731	SOM	IGN	OK	13.6407	7.75022	-0.815611	0.0003	0.000758483	yes	Coding	14.9178	12.3636	7.87089	7.62955
1	26516.2	#N/A	#N/A	2.65162	#N/A	F09F7.5	chrIII:5547091-5551073	WBGene00017302	SOM	IGN	OK	12.4231	7.04406	-0.818549	0.00155	0.00354722	yes	Coding	10.0155	14.8307	7.44328	6.64485
31652.9	31422.6	#N/A	#N/A	3.14226	3.16529	nhr-95	chrV:19076638-19082539	WBGene00003685	SOM	IGN	OK	20.9198	11.8313	-0.822265	0.00145	0.00333282	yes	Coding	20.1223	21.7174	10.8116	12.851
1	20664.5	#N/A	#N/A	2.06645	#N/A	F14F9.4	chrV:5132745-5137010	WBGene00017467	SOM	IGN	OK	38.8432	21.9666	-0.822351	0.0002	0.00051659	yes	Coding	49.6208	28.0656	23.268	20.6651
1	16965.1	#N/A	#N/A	1.69651	#N/A	nep-21	chrV:14215665-14220451	WBGene00011794	SOM	IGN	OK	8.82572	4.98534	-0.824022	0.00235	0.00522602	yes	Coding	8.80193	8.84951	4.39153	5.57914
1	14947.4	#N/A	#N/A	1.49474	#N/A	C49A9.6	chrIV:6210988-6212885	WBGene00016760	SOM	IGN	OK	25.0661	14.159	-0.824022	0.00145	0.00333282	yes	Coding	27.8146	22.3175	12.5988	15.7191
1	1	#N/A	#N/A	#N/A	#N/A	C49A9.4	chrIV:6219714-6221837	WBGene00016758	SOM	IGN	OK	8.71258	4.92056	-0.824276	0.0091	0.018322	yes	Coding	8.52554	8.89963	5.84852	3.99261
1	1	#N/A	#N/A	#N/A	#N/A	ugt-48	chrV:5545688-5548038	WBGene00015965	SOM	IGN	OK	18.5837	10.4187	-0.834855	0.00095	0.00225549	yes	Coding	18.1323	19.035	11.3939	9.44358
1	1	#N/A	#N/A	#N/A	#N/A	ugt-52	chrIV:778783-784121	WBGene00018931	SOM	IGN	OK	4.75088	2.65569	-0.839109	0.0148	0.0284942	yes	Coding	3.58459	5.91718	2.8307	2.48068
1	1	#N/A	#N/A	#N/A	#N/A	C49A9.2	chrIV:6225439-6227903	WBGene00016756	SOM	IGN	OK	28.4371	15.855	-0.842832	5e-05	0.0001367	yes	Coding	25.2815	31.5926	17.1935	14.5165
1	24054.9	#N/A	#N/A	2.40549	#N/A	R90.1	chrV:12891761-12895846	WBGene00011283	SOM	IGN	OK	15.6021	8.68891	-0.844489	0.00025	0.000638083	yes	Coding	18.3528	12.8513	9.18324	8.19459
1	20023.4	#N/A	#N/A	2.00234	#N/A	D2045.7	chrIII:10479786-10482047	WBGene00008424	SOM	IGN	OK	10.6444	5.92309	-0.845667	0.00975	0.019475	yes	Coding	10.5767	10.712	5.63118	6.215
1	1	#N/A	#N/A	#N/A	#N/A	clec-222	chrV:11271350-11272399	WBGene00007283	SOM	IGN	OK	79.9788	44.4291	-0.848111	0.0001	0.000266846	yes	Coding	70.2659	89.6917	39.0327	49.8256
1	25306	#N/A	#N/A	2.5306	#N/A	pcyt-1	chrX:7570592-7580686	WBGene00017241	SOM	IGN	OK	37.8424	21.017	-0.848445	0.00125	0.00290991	yes	Coding	37.759	37.9257	21.8872	20.1468
29844.1	17660.2	#N/A	#N/A	1.76602	2.98441	gfi-1	chrV:6392680-6399904	WBGene00001581	SOM	IGN	OK	45.147	25.0344	-0.850717	5e-05	0.0001367	yes	Coding	43.8647	46.4292	24.1385	25.9303
1	1	#N/A	#N/A	#N/A	#N/A	T24A6.20	chrV:3553213-3554525	WBGene00020756	SOM	IGN	OK	29.5377	16.3771	-0.850875	0.00055	0.00134846	yes	Coding	27.6144	31.461	15.3641	17.3902
1	1	#N/A	#N/A	#N/A	#N/A	nlp-16	chrIV:6255321-6259807	WBGene00003754	SOM	IGN	OK	29.0031	16.0764	-0.851258	0.00115	0.00269051	yes	Coding	35.9618	22.0444	15.7669	16.3859
1	26140.1	#N/A	#N/A	2.61401	#N/A	R02F11.3	chrV:4802905-4805925	WBGene00019841	SOM	IGN	OK	12.456	6.902	-0.851758	0.00225	0.00502755	yes	Coding	11.1045	13.8075	6.46238	7.34162
1	1	#N/A	#N/A	#N/A	#N/A	K09C4.5	chrX:3282661-3285629	WBGene00019550	SOM	IGN	OK	4.97842	2.74359	-0.859624	0.0116	0.0229212	yes	Coding	5.87005	4.08679	2.16344	3.32374
1	1	#N/A	#N/A	#N/A	#N/A	pqn-31	chrV:9109598-9110920	WBGene00004119	SOM	IGN	OK	15.8727	8.734	-0.861835	0.00225	0.00502755	yes	Coding	15.395	16.3504	8.25475	9.21326
1	25445	#N/A	#N/A	2.5445	#N/A	fbxa-65	chrV:3345435-3346467	WBGene00015885	SOM	IGN	OK	15.5229	8.54123	-0.861882	0.0038	0.00818904	yes	Coding	13.6497	17.3961	7.99902	9.08343
1	1	#N/A	#N/A	#N/A	#N/A	phy-3	chrV:16833293-16839049	WBGene00004026	SOM	IGN	OK	19.7752	10.8717	-0.863105	0.025	0.0457067	yes	Coding	18.3889	21.1614	11.1758	10.5677
1	20301.5	#N/A	#N/A	2.03015	#N/A	OCT-2	chrX:11346391-11350070	WBGene00003843	SOM	IGN	OK	16.0154	8.77647	-0.867747	0.00025	0.000638083	yes	Coding	15.9201	16.1107	9.46292	8.09002
1	1	#N/A	#N/A	#N/A	#N/A	K08C7.1	chrIV:10656982-10660613	WBGene00010646	SOM	IGN	OK	36.775	20.1466	-0.868188	0.0001	0.000266846	yes	Coding	31.0329	42.5172	17.4234	22.8699
1	1	#N/A	#N/A	#N/A	#N/A	T10E9.8	chrI:6539185-6541056	WBGene00020418	SOM	IGN	OK	15.1215	8.28366	-0.868259	0.0133	0.0259637	yes	Coding	12.7645	17.4784	8.51019	8.05712
1	21999.1	#N/A	#N/A	2.19991	#N/A	spin-1	chrV:12114981-12117278	WBGene00007549	SOM	IGN	OK	14.272	7.78992	-0.873503	0.00125	0.00290991	yes	Coding	13.9294	14.6145	8.81152	6.76831
1	1	#N/A	#N/A	#N/A	#N/A	C12D12.1	chrX:3499251-3505090	WBGene00015713	SOM	IGN	OK	18.3768	10.0252	-0.874248	0.00025	0.000638083	yes	Coding	16.268	20.4856	10.6435	9.40696
1	1	#N/A	#N/A	#N/A	#N/A	F53H4.2	chrX:15852865-15860532	WBGene00010007	SOM	IGN	OK	810.833	441.557	-0.876806	5e-05	0.0001367	yes	Coding	772.802	848.864	425.341	457.772
1	22664.7	#N/A	#N/A	2.26647	#N/A	F15G9.1	chrX:9706968-9708360	WBGene00008865	SOM	IGN	OK	257.16	139.508	-0.882318	5e-05	0.0001367	yes	Coding	233.982	280.338	141.578	137.438
1	1	#N/A	#N/A	#N/A	#N/A	lin-39	chrIII:7529050-7534635	WBGene00003024	SOM	IGN	OK	10.4355	5.65896	-0.882898	0.0123	0.0241702	yes	Coding	9.42533	11.4458	5.98384	5.33408
1	22594.8	#N/A	#N/A	2.25948	#N/A	add-1	chrX:4854222-4860006	WBGene00000072	SOM	IGN	OK	7.11995	3.85656	-0.884552	0.00215	0.0048285	yes	Coding	6.64326	7.59664	3.98072	3.73241
1	23915.8	#N/A	#N/A	2.39158	#N/A	rig-1	chrX:8661241-8671303	WBGene00004369	SOM	IGN	OK	18.0167	9.73145	-0.88861	0.0043	0.0091819	yes	Coding	19.0584	16.975	8.82332	10.6396
1	1	#N/A	#N/A	#N/A	#N/A	T05G5.1	chrIII:9739271-9743251	WBGene00011498	SOM	IGN	OK	19.9703	10.7827	-0.889135	0.00245	0.0054329	yes	Coding	23.0388	16.9018	12.4203	9.14513
1	1	#N/A	#N/A	#N/A	#N/A	ocr-2	chrIV:8213890-8220022	WBGene00003839	SOM	IGN	OK	1.41571	0.763797	-0.89027	0.02635	0.04787	yes	Coding	1.40021	1.43122	0.936563	0.59103
1	19328.4	#N/A	#N/A	1.93284	#N/A	C14A4.12	chrII:10612960-10618104	WBGene00007562	SOM	IGN	OK	8.46255	4.56397	-0.890802	0.00125	0.00290991	yes	Coding	8.97029	7.95481	4.29949	4.82845
1	1	#N/A	#N/A	#N/A	#N/A	Y105E8B.9	chrI:14675695-14682552	WBGene00013693	SOM	IGN	OK	17.5687	9.47437	-0.890903	0.0002	0.00051659	yes	Coding	18.5532	16.5841	8.35186	10.5969
1	1	#N/A	#N/A	#N/A	#N/A	C39D10.11	chrX:7903274-7905418	WBGene00043983	SOM	IGN	OK	10.3977	5.59202	-0.894822	0.0036	0.00778058	yes	Coding	9.12974	11.6656	5.73216	5.45188
1	1	#N/A	#N/A	#N/A	#N/A	ZK287.1	chrV:9666911-9669858	WBGene00013962	SOM	IGN	OK	3.01279	1.61915	-0.895862	0.0225	0.0416291	yes	Coding	3.7681	2.25748	1.73378	1.50452
28647.2	16937	#N/A	#N/A	1.6937	2.86472	M03A8.3	chrX:6800687-6803368	WBGene00019749	SOM	IGN	OK	7.02484	3.76818	-0.898598	0.00885	0.0178516	yes	Coding	7.28787	6.76181	4.08747	3.44889
1	1	#N/A	#N/A	#N/A	#N/A	Y46G5A.29	chrII:12856150-12861777	WBGene00012917	SOM	IGN	OK	3.04273	1.63085	-0.899742	0.01145	0.0226522	yes	Coding	3.65437	2.43109	1.83725	1.42445
1	18451.2	#N/A	#N/A	1.84512	#N/A	F52G2.3	chrIV:13543423-13548198	WBGene00009943	SOM	IGN	OK	10.0161	5.36697	-0.90014	0.0008	0.0019166	yes	Coding	8.96758	11.0646	6.02337	4.71057
1	1	#N/A	#N/A	#N/A	#N/A	mec-9	chrV:9907881-9915048	WBGene00003173	SOM	IGN	OK	2.77366	1.48406	-0.902243	0.0261	0.0474685	yes	Coding	2.59608	2.95124	1.46068	1.50743
1	1	#N/A	#N/A	#N/A	#N/A	nmgp-1	chrII:6261190-6262413	WBGene00017437	SOM	IGN	OK	10.0785	5.39084	-0.902694	0.00935	0.0187516	yes	Coding	9.00246	11.1545	6.91989	3.86179
1	16753.1	#N/A	#N/A	1.67531	#N/A	M03C11.1	chrIII:10393367-10395964	WBGene00010838	SOM	IGN	OK	4.40558	2.35444	-0.903952	0.02105	0.0392213	yes	Coding	4.15022	4.66095	2.08188	2.62699
1	1	#N/A	#N/A	#N/A	#N/A	dop-5	chrV:11362594-11366136	WBGene00011382	SOM	IGN	OK	2.55551	1.36452	-0.905217	0.01645	0.0313537	yes	Coding	2.70385	2.40717	1.43618	1.29285
1	1	#N/A	#N/A	#N/A	#N/A	slc-28.1	chrV:3463830-3466136	WBGene00017867	SOM	IGN	OK	3.36221	1.79479	-0.905591	0.01535	0.0294319	yes	Coding	3.28742	3.43699	1.84702	1.74257
28647.2	22664.7	#N/A	#N/A	2.26647	2.86472	F20C5.4	chrIV:8764866-8767293	WBGene00008969	SOM	IGN	OK	15.7158	8.3826	-0.906743	0.00155	0.00354722	yes	Coding	15.8296	15.602	9.03297	7.73223
1	1	#N/A	#N/A	#N/A	#N/A	F49E2.2	chrX:9567238-9573388	WBGene00009886	SOM	IGN	OK	29.3061	15.6133	-0.908419	0.0001	0.000266846	yes	Coding	28.8818	29.7304	13.912	17.3147
1	1	#N/A	#N/A	#N/A	#N/A	Y11D7A.9	chrIV:9254242-9256082	WBGene00012433	SOM	IGN	OK	5.97755	3.17928	-0.910853	0.0247	0.0452239	yes	Coding	6.11658	5.83851	4.81647	1.54209
1	17938.2	#N/A	#N/A	1.79382	#N/A	Y113G7A.13	chrV:20148168-20150326	WBGene00013750	SOM	IGN	OK	4.69452	2.48778	-0.91612	0.0138	0.0268023	yes	Coding	4.06131	5.32774	2.2567	2.71886
1	1	#N/A	#N/A	#N/A	#N/A	F19C7.2	chrIV:4599946-4602715	WBGene00017592	SOM	IGN	OK	16.7355	8.84465	-0.920032	0.0005	0.00123345	yes	Coding	15.2368	18.2342	9.1605	8.52881
1	15297	#N/A	#N/A	1.5297	#N/A	F17C8.3	chrIII:4731908-4733942	WBGene00008910	SOM	IGN	OK	6.2808	3.31669	-0.921205	0.0094	0.0188403	yes	Coding	6.12293	6.43866	3.83027	2.8031
1	19050.4	#N/A	#N/A	1.90504	#N/A	B0513.5	chrIV:13868762-13876580	WBGene00007197	SOM	IGN	OK	45.4604	23.9555	-0.924252	5e-05	0.0001367	yes	Coding	48.868	42.0527	22.8129	25.0982
1	1	#N/A	#N/A	#N/A	#N/A	tag-278	chrX:3684351-3689131	WBGene00015356	SOM	IGN	OK	7.66564	4.03718	-0.925058	0.00045	0.0011165	yes	Coding	8.80429	6.52698	4.16657	3.90779
1	1	#N/A	#N/A	#N/A	#N/A	gcy-8	chrIV:7928210-7933644	WBGene00001535	SOM	IGN	OK	0.994987	0.523516	-0.926442	0.02745	0.0496918	yes	Coding	1.02802	0.961957	0.515715	0.531318
1	1	#N/A	#N/A	#N/A	#N/A	unc-58	chrX:10105039-10125374	WBGene00006792	SOM	IGN	OK	5.16458	2.71617	-0.927074	0.0072	0.0147304	yes	Coding	5.23716	5.09199	2.76142	2.67093
1	23980.6	#N/A	#N/A	2.39806	#N/A	slo-2	chrX:11394634-11405867	WBGene00004831	SOM	IGN	OK	13.3448	7.01566	-0.92763	5e-05	0.0001367	yes	Coding	13.4359	13.2537	7.16714	6.86419
1	19008.9	#N/A	#N/A	1.90089	#N/A	pgp-1	chrIV:12591803-12599144	WBGene00003995	SOM	IGN	OK	20.1146	10.5441	-0.931804	5e-05	0.0001367	yes	Coding	26.4212	13.808	10.1029	10.9853
24785.7	25306	#N/A	#N/A	2.5306	2.47857	C05G5.3	chrX:14750949-14751933	WBGene00007349	SOM	IGN	OK	14.5912	7.62191	-0.936877	0.0059	0.0122468	yes	Coding	17.2712	11.9113	6.79458	8.44924
1	1	#N/A	#N/A	#N/A	#N/A	C08B6.11	chrV:10107763-10109873	WBGene00007431	SOM	IGN	OK	12.9245	6.74231	-0.938793	0.00045	0.0011165	yes	Coding	13.273	12.576	6.87927	6.60534
1	1	#N/A	#N/A	#N/A	#N/A	F45E1.5	chrX:7976651-7980177	WBGene00018466	SOM	IGN	OK	6.97682	3.63316	-0.941345	0.0034	0.00737756	yes	Coding	7.068	6.88564	3.5805	3.68582
1	24332.9	#N/A	#N/A	2.43329	#N/A	F11D5.1	chrX:3333992-3347012	WBGene00017380	SOM	IGN	OK	13.7421	7.1547	-0.941643	0.0005	0.00123345	yes	Coding	13.7732	13.7111	7.83327	6.47614
1	1	#N/A	#N/A	#N/A	#N/A	T04B2.3	chrIV:10047386-10050488	WBGene00011422	SOM	IGN	OK	5.43314	2.82672	-0.942657	0.0206	0.0384792	yes	Coding	6.12392	4.74235	3.1341	2.51934
1	28225.3	#N/A	#N/A	2.82253	#N/A	nab-1	chrI:4229915-4235661	WBGene00003516	SOM	IGN	OK	14.4496	7.50979	-0.944181	0.00015	0.000393467	yes	Coding	14.742	14.1571	8.03864	6.98094
1	1	#N/A	#N/A	#N/A	#N/A	F55G1.15	chrIV:7498117-7501254	WBGene00018907	SOM	IGN	OK	3.16166	1.64315	-0.944224	0.01285	0.0251603	yes	Coding	4.16793	2.1554	1.65252	1.63377
1	1	#N/A	#N/A	#N/A	#N/A	cdh-7	chrII:14843251-14850599	WBGene00000399	SOM	IGN	OK	1.17266	0.609426	-0.94426	0.01865	0.0352024	yes	Coding	1.20666	1.13866	0.916649	0.302202
1	1	#N/A	#N/A	#N/A	#N/A	C34B4.3	chrV:13066853-13071043	WBGene00007908	SOM	IGN	OK	3.85355	2.00232	-0.944514	0.02155	0.0400435	yes	Coding	4.19544	3.51167	1.97645	2.0282
1	1	#N/A	#N/A	#N/A	#N/A	C31B8.7	chrV:2900445-2903308	WBGene00016282	SOM	IGN	OK	4.74093	2.46217	-0.94524	0.00955	0.0191035	yes	Coding	3.95278	5.52908	2.74242	2.18192
1	1	#N/A	#N/A	#N/A	#N/A	pqn-94	chrV:20278667-20279823	WBGene00004173	SOM	IGN	OK	20.9792	10.8816	-0.947075	0.02235	0.0413749	yes	Coding	23.6278	18.3307	9.46041	12.3027
1	1	#N/A	#N/A	#N/A	#N/A	C50F7.6	chrIV:7720621-7723186	WBGene00016846	SOM	IGN	OK	11.6005	6.01186	-0.948303	0.00205	0.00461723	yes	Coding	12.4423	10.7587	6.47332	5.5504
1	1	#N/A	#N/A	#N/A	#N/A	C29F7.1	chrX:13412559-13414474	WBGene00007810	SOM	IGN	OK	7.70965	3.9939	-0.948868	0.0051	0.0107167	yes	Coding	7.68832	7.73097	4.31289	3.6749
1	1	#N/A	#N/A	#N/A	#N/A	unc-6	chrX:6889699-6896588	WBGene00006746	SOM	IGN	OK	7.67068	3.96997	-0.950225	0.00135	0.00312227	yes	Coding	7.67373	7.66763	3.64691	4.29304
1	1	#N/A	#N/A	#N/A	#N/A	F55B11.2	chrIV:14422325-14423253	WBGene00010084	SOM	IGN	OK	1517.21	785.046	-0.950566	5e-05	0.0001367	yes	Coding	1344.18	1690.23	691.893	878.199
1	1	#N/A	#N/A	#N/A	#N/A	cho-1	chrIV:13209934-13214535	WBGene00000501	SOM	IGN	OK	3.74794	1.93841	-0.951223	0.0081	0.0164238	yes	Coding	3.99258	3.5033	1.60229	2.27453
1	1	#N/A	#N/A	#N/A	#N/A	C05D9.3	chrX:1111912-1116457	WBGene00015472	SOM	IGN	OK	18.7569	9.69032	-0.952808	0.0004	0.000997592	yes	Coding	18.0611	19.4528	9.05246	10.3282
1	1	#N/A	#N/A	#N/A	#N/A	C05E7.2	chrX:12938679-12940641	WBGene00007344	SOM	IGN	OK	10.5656	5.45667	-0.953281	0.006	0.0124386	yes	Coding	10.6333	10.4978	7.95228	2.96106
1	1	#N/A	#N/A	#N/A	#N/A	fmo-1	chrIV:10662026-10664118	WBGene00001476	SOM	IGN	OK	37.3899	19.3096	-0.953334	5e-05	0.0001367	yes	Coding	26.9789	47.8009	18.3989	20.2202
22170.5	1	#N/A	#N/A	#N/A	2.21705	Y20C6A.1	chrV:17371579-17376678	WBGene00012491	SOM	IGN	OK	8.47407	4.3718	-0.954826	0.00025	0.000638083	yes	Coding	8.71509	8.23305	3.50542	5.23819
1	1	#N/A	#N/A	#N/A	#N/A	sue-1	chrI:7360654-7371456	WBGene00006306	SOM	IGN	OK	4.8595	2.50696	-0.954867	0.00635	0.0131293	yes	Coding	6.06245	3.65655	2.90083	2.1131
1	1	#N/A	#N/A	#N/A	#N/A	F38H4.3	chrIV:11844423-11846219	WBGene00009547	SOM	IGN	OK	3.00786	1.55079	-0.955735	0.0217	0.0402719	yes	Coding	3.60476	2.41097	1.53173	1.56985
1	1	#N/A	#N/A	#N/A	#N/A	C47D12.5	chrII:11683527-11685207	WBGene00008139	SOM	IGN	OK	59.8949	30.8394	-0.957658	5e-05	0.0001367	yes	Coding	57.3219	62.4679	26.9224	34.7565
1	1	#N/A	#N/A	#N/A	#N/A	ZK930.2	chrII:11890981-11893329	WBGene00014152	SOM	IGN	OK	84.1599	43.2842	-0.959293	0.00015	0.000393467	yes	Coding	75.5534	92.7664	42.3853	44.183
23306.2	20703.3	#N/A	#N/A	2.07033	2.33062	tep-1	chrI:14994761-15001442	WBGene00013969	SOM	IGN	OK	31.3494	16.119	-0.959679	5e-05	0.0001367	yes	Coding	33.1033	29.5956	17.1425	15.0955
1	1	#N/A	#N/A	#N/A	#N/A	cpr-4	chrV:6614745-6615751	WBGene00000784	SOM	IGN	OK	185.119	95.0482	-0.961725	5e-05	0.0001367	yes	Coding	163.035	207.204	102.157	87.9389
44820.4	1	#N/A	#N/A	#N/A	4.48204	tbc-6	chrII:6848314-6851263	WBGene00015410	SOM	IGN	OK	13.9333	7.15271	-0.96198	0.0016	0.00365756	yes	Coding	12.2047	15.662	7.59146	6.71396
1	1	#N/A	#N/A	#N/A	#N/A	H14N18.4	chrV:8924554-8928916	WBGene00019204	SOM	IGN	OK	15.962	8.18329	-0.963892	5e-05	0.0001367	yes	Coding	17.2936	14.6305	8.81545	7.55112
1	1	#N/A	#N/A	#N/A	#N/A	lgc-39	chrV:7175550-7178671	WBGene00017314	SOM	IGN	OK	2.62844	1.34481	-0.966801	0.01625	0.0309978	yes	Coding	3.43025	1.82663	1.42102	1.2686
1	16826.1	#N/A	#N/A	1.68261	#N/A	ZK1240.2	chrII:2323416-2325124	WBGene00022867	SOM	IGN	OK	18.5057	9.45635	-0.968613	0.0006	0.00146185	yes	Coding	16.4931	20.5182	10.322	8.59068
1	27252.2	#N/A	#N/A	2.72522	#N/A	F59C12.3	chrX:16603629-16609359	WBGene00019102	SOM	IGN	OK	32.2984	16.4256	-0.975515	5e-05	0.0001367	yes	Coding	33.418	31.1788	13.4111	19.4401
1	22925.8	#N/A	#N/A	2.29258	#N/A	plc-2	chrV:15192705-15197553	WBGene00004037	SOM	IGN	OK	15.9301	8.09884	-0.975967	5e-05	0.0001367	yes	Coding	14.9728	16.8873	7.95819	8.23949
1	1	#N/A	#N/A	#N/A	#N/A	C07D10.1	chrII:7398986-7400383	WBGene00015566	SOM	IGN	OK	9.47932	4.81045	-0.97861	0.0057	0.0118663	yes	Coding	9.45899	9.49964	6.18894	3.43197
1	1	#N/A	#N/A	#N/A	#N/A	dop-2	chrV:9608555-9614773	WBGene00001053	SOM	IGN	OK	6.96669	3.53401	-0.979169	0.0011	0.00258166	yes	Coding	6.34935	7.58403	3.56227	3.50574
1	17382.2	#N/A	#N/A	1.73822	#N/A	ptr-24	chrX:13337982-13347794	WBGene00004238	SOM	IGN	OK	40.5743	20.5166	-0.983774	5e-05	0.0001367	yes	Coding	38.9734	42.1753	22.2512	18.782
1	1	#N/A	#N/A	#N/A	#N/A	unc-129	chrIV:9003104-9005370	WBGene00006852	SOM	IGN	OK	7.66234	3.86948	-0.985647	0.00385	0.00828806	yes	Coding	7.96424	7.36045	4.73024	3.00871
1	1	#N/A	#N/A	#N/A	#N/A	ZK1193.4	chrX:422890-425626	WBGene00022860	SOM	IGN	OK	23.0114	11.6126	-0.986665	0.00015	0.000393467	yes	Coding	25.2877	20.7352	10.6348	12.5903
1	1	#N/A	#N/A	#N/A	#N/A	col-180	chrX:11711310-11712213	WBGene00000753	SOM	IGN	OK	37.4558	18.8649	-0.989486	0.0002	0.00051659	yes	Coding	45.9464	28.9652	25.7126	12.0172
1	1	#N/A	#N/A	#N/A	#N/A	Y62H9A.4	chrX:11880073-11881104	WBGene00013392	SOM	IGN	OK	1042.59	524.939	-0.989957	5e-05	0.0001367	yes	Coding	1002.09	1083.1	444.518	605.359
1	1	#N/A	#N/A	#N/A	#N/A	D1054.11	chrV:10793787-10794841	WBGene00008378	SOM	IGN	OK	3559.28	1791.09	-0.990745	5e-05	0.0001367	yes	Coding	3310.77	3807.8	1377.5	2204.69
1	1	#N/A	#N/A	#N/A	#N/A	C17H1.5	chrI:13113625-13116423	WBGene00007658	SOM	IGN	OK	4.09928	2.05273	-0.997828	0.01865	0.0352024	yes	Coding	5.38998	2.80858	2.35275	1.75271
1	1	#N/A	#N/A	#N/A	#N/A	madd-4	chrI:8931155-8942197	WBGene00009958	SOM	IGN	OK	8.42445	4.21783	-0.998082	0.00055	0.00134846	yes	Coding	8.86482	7.98409	4.78985	3.64581
1	22942.7	#N/A	#N/A	2.29427	#N/A	folt-1	chrV:11141479-11143045	WBGene00007388	SOM	IGN	OK	14.6854	7.34942	-0.998676	0.00075	0.00180368	yes	Coding	11.9154	17.4553	7.13022	7.56862
1	1	#N/A	#N/A	#N/A	#N/A	T25G12.6	chrX:17225160-17229975	WBGene00020813	SOM	IGN	OK	6.95885	3.47621	-1.00133	0.00055	0.00134846	yes	Coding	6.75074	7.16696	3.38311	3.56931
33502.7	26418.1	#N/A	#N/A	2.64181	3.35027	cyp-25A4	chrIII:3849888-3852053	WBGene00007967	SOM	IGN	OK	10.6719	5.32466	-1.00306	0.0006	0.00146185	yes	Coding	10.3266	11.0172	5.10446	5.54487
1	20996.5	#N/A	#N/A	2.09965	#N/A	K09A9.6	chrX:15577587-15586680	WBGene00010703	SOM	IGN	OK	10.0343	5.00576	-1.00328	0.0002	0.00051659	yes	Coding	11.0692	8.99938	5.07403	4.93748
1	1	#N/A	#N/A	#N/A	#N/A	R07E3.6	chrX:10317820-10321614	WBGene00011107	SOM	IGN	OK	2.22348	1.109	-1.00356	0.00795	0.0161377	yes	Coding	2.81092	1.63604	1.47819	0.73981
1	1	#N/A	#N/A	#N/A	#N/A	nlp-42	chrV:18903747-18906064	WBGene00013588	SOM	IGN	OK	27.499	13.7021	-1.00498	0.01935	0.0363685	yes	Coding	23.4038	31.5942	14.2844	13.1199
1	20677	#N/A	#N/A	2.0677	#N/A	sad-1	chrX:13488017-13500482	WBGene00004719	SOM	IGN	OK	4.12265	2.05302	-1.00582	0.00165	0.0037624	yes	Coding	4.46229	3.783	2.23761	1.86844
1	1	#N/A	#N/A	#N/A	#N/A	snt-1	chrII:6810924-6815936	WBGene00004921	SOM	IGN	OK	21.0397	10.4704	-1.0068	0.00025	0.000638083	yes	Coding	21.3669	20.7124	11.2003	9.74049
27190.6	1	#N/A	#N/A	#N/A	2.71906	Y59E9AL.4	chrIV:5210946-5215175	WBGene00021994	SOM	IGN	OK	11.0471	5.49591	-1.00724	0.00025	0.000638083	yes	Coding	10.9603	11.134	5.50382	5.48801
1	1	#N/A	#N/A	#N/A	#N/A	rsef-1	chrX:3055410-3059375	WBGene00016344	SOM	IGN	OK	3.82756	1.90417	-1.00726	0.0045	0.00957523	yes	Coding	3.79137	3.86375	2.21658	1.59176
1	1	#N/A	#N/A	#N/A	#N/A	rrc-1	chrX:9823905-9831152	WBGene00009800	SOM	IGN	OK	2.53069	1.25598	-1.01071	0.0075	0.0152925	yes	Coding	3.03197	2.0294	1.51276	0.999212
25248.4	16433.2	#N/A	#N/A	1.64332	2.52484	fbxa-89	chrIII:12236082-12238837	WBGene00013555	SOM	IGN	OK	5.72323	2.83874	-1.01158	0.01245	0.0244385	yes	Coding	6.22456	5.22189	2.62492	3.05257
1	20078.2	#N/A	#N/A	2.00782	#N/A	cutl-24	chrIV:165176-169864	WBGene00021396	SOM	IGN	OK	6.39642	3.17138	-1.01216	0.00135	0.00312227	yes	Coding	7.84804	4.9448	3.06152	3.28123
26219.5	18239.8	#N/A	#N/A	1.82398	2.62195	unc-15	chrI:7377291-7383080	WBGene00006754	SOM	IGN	OK	230.13	113.937	-1.01421	5e-05	0.0001367	yes	Coding	233.2	227.059	98.5424	129.331
1	1	#N/A	#N/A	#N/A	#N/A	T01C8.3	chrX:16780920-16782821	WBGene00020144	SOM	IGN	OK	4.76676	2.35918	-1.01472	0.0275	0.0497713	yes	Coding	4.61652	4.917	2.89458	1.82379
25573.8	1	#N/A	#N/A	#N/A	2.55738	mlc-7	chrIII:13752420-13755632	WBGene00023451	SOM	IGN	OK	138.646	68.5658	-1.01585	5e-05	0.0001367	yes	Coding	121.196	156.097	72.0882	65.0435
1	1	#N/A	#N/A	#N/A	#N/A	C32D5.12	chrII:6356490-6358969	WBGene00016319	SOM	IGN	OK	5.15895	2.55065	-1.01621	0.00875	0.0176608	yes	Coding	4.91313	5.40477	2.00885	3.09246
1	17104.2	#N/A	#N/A	1.71042	#N/A	nhr-195	chrV:8970784-8972341	WBGene00019115	SOM	IGN	OK	4.27145	2.11004	-1.01746	0.01275	0.0249794	yes	Coding	4.09754	4.44536	2.2565	1.96358
39329.3	26001.1	#N/A	#N/A	2.60011	3.93293	sma-10	chrIV:274625-279815	WBGene00020649	SOM	IGN	OK	46.9472	23.187	-1.01772	5e-05	0.0001367	yes	Coding	50.9434	42.9509	21.2484	25.1257
1	1	#N/A	#N/A	#N/A	#N/A	ZK1193.3	chrX:417482-420362	WBGene00022859	SOM	IGN	OK	17.9296	8.82869	-1.02207	0.00025	0.000638083	yes	Coding	20.6709	15.1883	9.36587	8.29151
1	1	#N/A	#N/A	#N/A	#N/A	pgp-5	chrX:10854315-10859165	WBGene00003999	SOM	IGN	OK	57.8614	28.4688	-1.02322	5e-05	0.0001367	yes	Coding	74.0588	41.664	31.7674	25.1702
23503.5	21413.6	#N/A	#N/A	2.14136	2.35035	T18D3.7	chrX:12434086-12443172	WBGene00011824	SOM	IGN	OK	18.2848	8.98141	-1.02563	0.00065	0.00157546	yes	Coding	16.9396	19.6299	9.83029	8.13252
24277.3	14500	#N/A	#N/A	1.45	2.42773	nhr-98	chrV:454384-456673	WBGene00003688	SOM	IGN	OK	6.10803	3.00012	-1.02569	0.00385	0.00828806	yes	Coding	6.01075	6.20531	2.97799	3.02225
36968.4	23414.8	#N/A	#N/A	2.34148	3.69684	magu-4	chrIV:10009944-10014093	WBGene00009678	SOM	IGN	OK	26.8982	13.209	-1.02599	5e-05	0.0001367	yes	Coding	27.8627	25.9337	13.0162	13.4017
1	1	#N/A	#N/A	#N/A	#N/A	R08E3.2	chrX:4822631-4824650	WBGene00019958	SOM	IGN	OK	150.763	73.6184	-1.03414	5e-05	0.0001367	yes	Coding	146.424	155.101	77.6208	69.6161
1	23498.8	#N/A	#N/A	2.34988	#N/A	trpp-12	chrX:2409703-2412727	WBGene00016614	SOM	IGN	OK	23.603	11.5177	-1.03511	5e-05	0.0001367	yes	Coding	21.9808	25.2252	12.1765	10.859
1	1	#N/A	#N/A	#N/A	#N/A	C05E11.3	chrX:4578221-4581149	WBGene00015494	SOM	IGN	OK	10.3837	5.0669	-1.03515	0.00415	0.00888712	yes	Coding	9.24138	11.5261	5.31481	4.81899
1	1	#N/A	#N/A	#N/A	#N/A	R07B1.8	chrX:9870827-9872541	WBGene00001608	SOM	IGN	OK	2.61156	1.27258	-1.03716	0.02365	0.0435108	yes	Coding	2.80455	2.41857	0.973397	1.57175
1	1	#N/A	#N/A	#N/A	#N/A	otpl-3	chrX:6921679-6924411	WBGene00017449	SOM	IGN	OK	5.21019	2.53324	-1.04035	0.0019	0.00430069	yes	Coding	4.73031	5.69006	2.86961	2.19688
1	26872.2	#N/A	#N/A	2.68722	#N/A	mop-25.1	chrX:4012208-4021438	WBGene00019827	SOM	IGN	OK	52.6819	25.5701	-1.04285	5e-05	0.0001367	yes	Coding	49.7925	55.5713	24.8688	26.2713
27822.9	1	#N/A	#N/A	#N/A	2.78229	F32A5.4	chrII:7229111-7230411	WBGene00017970	SOM	IGN	OK	106.033	51.4586	-1.04303	5e-05	0.0001367	yes	Coding	104.964	107.103	50.8337	52.0834
1	1	#N/A	#N/A	#N/A	#N/A	Y62H9A.3	chrX:11879094-11879876	WBGene00013391	SOM	IGN	OK	996.713	483.613	-1.04332	5e-05	0.0001367	yes	Coding	897.203	1096.22	384.116	583.11
1	1	#N/A	#N/A	#N/A	#N/A	dhs-27	chrX:3412962-3414693	WBGene00000990	SOM	IGN	OK	12.2429	5.93934	-1.04357	0.00225	0.00502755	yes	Coding	11.6051	12.8807	3.89504	7.98364
1	21969.6	#N/A	#N/A	2.19696	#N/A	abt-4	chrV:323910-330725	WBGene00000022	SOM	IGN	OK	16.9942	8.23193	-1.04574	5e-05	0.0001367	yes	Coding	17.9636	16.0249	8.0003	8.46357
24277.3	28086.3	#N/A	#N/A	2.80863	2.42773	slc-17.1	chrX:17460851-17464796	WBGene00022647	SOM	IGN	OK	15.6623	7.58232	-1.04658	0.0001	0.000266846	yes	Coding	14.5956	16.7289	7.19907	7.96556
1	25584	#N/A	#N/A	2.5584	#N/A	cul-6	chrIV:12586528-12590404	WBGene00000841	SOM	IGN	OK	7.67448	3.71265	-1.04762	0.00065	0.00157546	yes	Coding	9.28171	6.06725	4.52422	2.90108
1	17916.5	#N/A	#N/A	1.79165	#N/A	deg-1	chrX:7763167-7774624	WBGene00000950	SOM	IGN	OK	1.82293	0.881104	-1.04888	0.00895	0.0180378	yes	Coding	2.10281	1.54306	0.81265	0.949559
1	1	#N/A	#N/A	#N/A	#N/A	T04C12.3	chrV:11065235-11065593	WBGene00011428	SOM	IGN	OK	89.8026	43.3786	-1.04978	0.003	0.00656182	yes	Coding	75.9713	103.634	41.5207	45.2364
1	20579.5	#N/A	#N/A	2.05795	#N/A	T20F10.5	chrI:10300667-10302936	WBGene00011866	SOM	IGN	OK	3.60542	1.74058	-1.0506	0.00955	0.0191035	yes	Coding	3.85207	3.35878	1.86672	1.61445
1	1	#N/A	#N/A	#N/A	#N/A	twk-43	chrV:13346299-13355991	WBGene00006693	SOM	IGN	OK	6.04282	2.91401	-1.05221	0.0015	0.0034405	yes	Coding	7.32169	4.76394	3.06633	2.7617
1	1	#N/A	#N/A	#N/A	#N/A	ZC247.2	chrI:10255775-10262094	WBGene00013860	SOM	IGN	OK	4.96875	2.39547	-1.05258	0.0016	0.00365756	yes	Coding	5.45043	4.48706	2.59639	2.19454
1	1	#N/A	#N/A	#N/A	#N/A	dop-3	chrX:6564266-6569481	WBGene00020506	SOM	IGN	OK	4.49237	2.16544	-1.05282	0.0031	0.00676337	yes	Coding	5.06132	3.92343	1.799	2.53188
27190.6	25989.4	#N/A	#N/A	2.59894	2.71906	F48F7.5	chrX:13975590-13976851	WBGene00009850	SOM	IGN	OK	11.4496	5.50976	-1.05524	0.00185	0.00419506	yes	Coding	12.3189	10.5803	6.40301	4.61651
1	1	#N/A	#N/A	#N/A	#N/A	sup-10	chrX:17528334-17531684	WBGene00006319	SOM	IGN	OK	4.36223	2.09598	-1.05744	0.01205	0.0237302	yes	Coding	4.94796	3.77649	1.94509	2.24687
1	1	#N/A	#N/A	#N/A	#N/A	xbx-5	chrIII:3802557-3804349	WBGene00011974	SOM	IGN	OK	4.59574	2.20701	-1.0582	0.01265	0.0247984	yes	Coding	5.06704	4.12443	1.70806	2.70596
1	15013.3	#N/A	#N/A	1.50133	#N/A	ZK652.8	chrIII:7842727-7843570	WBGene00022786	SOM	IGN	OK	11.0882	5.31546	-1.06076	0.0102	0.0203218	yes	Coding	10.693	11.4834	4.767	5.86392
28161.7	17799.2	#N/A	#N/A	1.77992	2.81617	K09E9.1	chrX:15622267-15626213	WBGene00010724	SOM	IGN	OK	21.6614	10.3708	-1.0626	5e-05	0.0001367	yes	Coding	19.7161	23.6067	10.0522	10.6895
1	1	#N/A	#N/A	#N/A	#N/A	mlt-7	chrII:4393030-4404533	WBGene00022743	SOM	IGN	OK	29.9422	14.3204	-1.06411	5e-05	0.0001367	yes	Coding	29.7858	30.0987	15.3642	13.2766
1	1	#N/A	#N/A	#N/A	#N/A	flp-19	chrX:10604762-10605508	WBGene00001462	SOM	IGN	OK	27.3626	13.072	-1.06572	0.02125	0.0395489	yes	Coding	28.0861	26.6392	17.68	8.46407
1	1	#N/A	#N/A	#N/A	#N/A	lin-11	chrI:10248329-10255061	WBGene00003000	SOM	IGN	OK	4.67798	2.23244	-1.06727	0.0073	0.0149182	yes	Coding	4.24496	5.11099	1.73568	2.72919
1	1	#N/A	#N/A	#N/A	#N/A	glc-4	chrII:7172313-7174799	WBGene00001594	SOM	IGN	OK	5.34607	2.55091	-1.06747	0.00245	0.0054329	yes	Coding	6.24766	4.44449	3.14042	1.9614
1	1	#N/A	#N/A	#N/A	#N/A	oig-8	chrII:6647582-6648866	WBGene00020582	SOM	IGN	OK	3.79788	1.81187	-1.06772	0.0217	0.0402719	yes	Coding	4.12597	3.46979	1.46093	2.16281
1	1	#N/A	#N/A	#N/A	#N/A	mec-2	chrX:5575933-5590458	WBGene00003166	SOM	IGN	OK	2.94191	1.40337	-1.06786	0.0191	0.0359647	yes	Coding	2.94913	2.93469	1.20451	1.60223
1	1	#N/A	#N/A	#N/A	#N/A	lim-6	chrX:1074690-1079336	WBGene00002988	SOM	IGN	OK	6.09579	2.90346	-1.07004	0.0072	0.0147304	yes	Coding	6.83661	5.35497	2.89205	2.91487
25734	16548.1	#N/A	#N/A	1.65481	2.5734	fbxa-63	chrIII:1243522-1245275	WBGene00022485	SOM	IGN	OK	16.9746	8.08028	-1.0709	0.00035	0.000878786	yes	Coding	15.7578	18.1914	7.53441	8.62616
1	1	#N/A	#N/A	#N/A	#N/A	nmat-1	chrX:12014327-12016108	WBGene00012295	SOM	IGN	OK	17.7003	8.42512	-1.07101	0.0011	0.00258166	yes	Coding	18.01	17.3907	7.69971	9.15052
1	24332.9	#N/A	#N/A	2.43329	#N/A	H10E21.5	chrIII:20754-23945	WBGene00019185	SOM	IGN	OK	6.68284	3.17861	-1.07207	0.0012	0.00280228	yes	Coding	8.19296	5.17272	3.12624	3.23098
23919.9	20996.5	#N/A	#N/A	2.09965	2.39199	rgs-4	chrII:12667631-12671556	WBGene00004347	SOM	IGN	OK	6.45184	3.06841	-1.07222	0.0146	0.0282321	yes	Coding	5.61463	7.28904	3.18269	2.95413
1	1	#N/A	#N/A	#N/A	#N/A	frpr-18	chrV:6870291-6873552	WBGene00020586	SOM	IGN	OK	2.60802	1.24	-1.07261	0.018	0.0340699	yes	Coding	3.4969	1.71915	1.4332	1.04681
1	1	#N/A	#N/A	#N/A	#N/A	ncx-4	chrI:9808894-9812803	WBGene00003569	SOM	IGN	OK	7.20535	3.42492	-1.073	0.0006	0.00146185	yes	Coding	6.80808	7.60263	3.04505	3.80479
1	1	#N/A	#N/A	#N/A	#N/A	fbxa-188	chrV:17343286-17344877	WBGene00009839	SOM	IGN	OK	9.19688	4.37101	-1.07318	0.00215	0.0048285	yes	Coding	8.75957	9.63419	4.62757	4.11444
1	1	#N/A	#N/A	#N/A	#N/A	F41C3.5	chrII:4737645-4739708	WBGene00018271	SOM	IGN	OK	1410.68	670.382	-1.07334	5e-05	0.0001367	yes	Coding	1333.08	1488.28	570.406	770.358
1	1	#N/A	#N/A	#N/A	#N/A	T06A4.3	chrI:763677-770628	WBGene00020283	SOM	IGN	OK	10.5396	5.00788	-1.07355	0.0008	0.0019166	yes	Coding	11.951	9.12826	6.37262	3.64314
23306.2	18772.3	#N/A	#N/A	1.87723	2.33062	magu-3	chrI:3901556-3905203	WBGene00016841	SOM	IGN	OK	3.2647	1.55086	-1.07388	0.01085	0.0215224	yes	Coding	3.90649	2.6229	2.07258	1.02913
1	1	#N/A	#N/A	#N/A	#N/A	C54D10.10	chrV:12448683-12449978	WBGene00008304	SOM	IGN	OK	6.48068	3.07834	-1.07399	0.0174	0.0330067	yes	Coding	6.89696	6.0644	3.45944	2.69723
1	30449.5	#N/A	#N/A	3.04495	#N/A	shk-1	chrII:9758194-9767928	WBGene00014261	SOM	IGN	OK	11.3341	5.3777	-1.07561	0.00735	0.0150129	yes	Coding	12.5764	10.0919	4.67806	6.07734
1	1	#N/A	#N/A	#N/A	#N/A	fbxa-38	chrIII:2224792-2227115	WBGene00016522	SOM	IGN	OK	8.12703	3.84983	-1.07793	0.00345	0.00747812	yes	Coding	9.68772	6.56634	3.43558	4.26408
1	1	#N/A	#N/A	#N/A	#N/A	F08F3.4	chrV:5411097-5412927	WBGene00017262	SOM	IGN	OK	31.4989	14.9153	-1.07851	5e-05	0.0001367	yes	Coding	44.9052	18.0926	17.5015	12.3292
28647.2	20038.5	#N/A	#N/A	2.00385	2.86472	smp-2	chrI:3667126-3671664	WBGene00004890	SOM	IGN	OK	37.4229	17.6889	-1.08108	5e-05	0.0001367	yes	Coding	32.6282	42.2176	17.5225	17.8553
1	1	#N/A	#N/A	#N/A	#N/A	ZK721.3	chrX:8784506-8786746	WBGene00022810	SOM	IGN	OK	3.40344	1.60838	-1.08138	0.02115	0.0393807	yes	Coding	3.52096	3.28592	1.71267	1.5041
1	1	#N/A	#N/A	#N/A	#N/A	col-147	chrV:9632297-9633302	WBGene00000720	SOM	IGN	OK	68.7486	32.4882	-1.08142	5e-05	0.0001367	yes	Coding	64.9848	72.5125	41.9535	23.0228
1	1	#N/A	#N/A	#N/A	#N/A	pdf-1	chrIII:6910032-6912427	WBGene00020317	SOM	IGN	OK	41.142	19.412	-1.08367	0.0002	0.00051659	yes	Coding	46.0379	36.2461	19.4513	19.3726
1	31978.7	#N/A	#N/A	3.19787	#N/A	nhr-31	chrIV:8023235-8029409	WBGene00003625	SOM	IGN	OK	22.9356	10.8129	-1.08484	5e-05	0.0001367	yes	Coding	22.0756	23.7956	11.6238	10.002
1	1	#N/A	#N/A	#N/A	#N/A	npr-5	chrV:277234-281705	WBGene00021983	SOM	IGN	OK	4.54204	2.14001	-1.08573	0.0057	0.0118663	yes	Coding	4.67503	4.40906	1.72726	2.55275
1	1	#N/A	#N/A	#N/A	#N/A	col-117	chrIV:8822992-8824151	WBGene00000691	SOM	IGN	OK	4.85321	2.28413	-1.08729	0.0135	0.0262758	yes	Coding	4.92232	4.7841	3.12373	1.44454
25857.7	26835.1	#N/A	#N/A	2.68351	2.58577	pkc-2	chrX:9364865-9385667	WBGene00004033	SOM	IGN	OK	91.973	43.2216	-1.08946	5e-05	0.0001367	yes	Coding	85.2165	98.7295	40.8481	45.5951
1	1	#N/A	#N/A	#N/A	#N/A	tag-38	chrV:9144731-9146871	WBGene00006418	SOM	IGN	OK	13.6376	6.39075	-1.09354	5e-05	0.0001367	yes	Coding	11.0203	16.2549	5.69616	7.08534
1	18494.3	#N/A	#N/A	1.84943	#N/A	best-9	chrIV:6562686-6565128	WBGene00016613	SOM	IGN	OK	5.3496	2.50259	-1.09601	0.00515	0.0108079	yes	Coding	5.05168	5.64751	3.07361	1.93156
1	21463.9	#N/A	#N/A	2.14639	#N/A	nhr-140	chrV:6987946-6989633	WBGene00016366	SOM	IGN	OK	3.84202	1.79368	-1.09894	0.01285	0.0251603	yes	Coding	3.55827	4.12576	2.16121	1.42616
1	1	#N/A	#N/A	#N/A	#N/A	col-169	chrX:6329123-6330026	WBGene00000742	SOM	IGN	OK	4.97622	2.32066	-1.10052	0.01135	0.0224679	yes	Coding	5.81456	4.13788	3.20264	1.43867
26219.5	1	#N/A	#N/A	#N/A	2.62195	F54E4.3	chrX:14632662-14636338	WBGene00010059	SOM	IGN	OK	16.7696	7.80778	-1.10287	0.00065	0.00157546	yes	Coding	16.5797	16.9596	7.11742	8.49815
1	1	#N/A	#N/A	#N/A	#N/A	amt-3	chrII:8363364-8369032	WBGene00000135	SOM	IGN	OK	3.09079	1.43871	-1.1032	0.00385	0.00828806	yes	Coding	2.8494	3.33219	1.4294	1.44802
1	1	#N/A	#N/A	#N/A	#N/A	col-168	chrX:6326351-6327257	WBGene00000741	SOM	IGN	OK	3.28716	1.5298	-1.10349	0.02335	0.0430072	yes	Coding	4.20146	2.37286	1.45818	1.60143
1	1	#N/A	#N/A	#N/A	#N/A	F09G8.5	chrIII:8254903-8257514	WBGene00017320	SOM	IGN	OK	2.96943	1.38004	-1.10548	0.0094	0.0188403	yes	Coding	2.97242	2.96645	1.27609	1.48399
1	1	#N/A	#N/A	#N/A	#N/A	sprr-2	chrX:14800098-14804166	WBGene00009629	SOM	IGN	OK	9.39385	4.36229	-1.10663	0.0003	0.000758483	yes	Coding	8.5739	10.2138	4.26546	4.45912
1	21135.6	#N/A	#N/A	2.11356	#N/A	lat-2	chrII:4359085-4367933	WBGene00002252	SOM	IGN	OK	3.03789	1.41035	-1.10702	0.00815	0.0165191	yes	Coding	2.85967	3.21611	1.28064	1.54006
1	1	#N/A	#N/A	#N/A	#N/A	F47H4.2	chrV:17353347-17360095	WBGene00009835	SOM	IGN	OK	4.79644	2.22314	-1.10937	0.0002	0.00051659	yes	Coding	4.38483	5.20804	1.71303	2.73325
23306.2	1	#N/A	#N/A	#N/A	2.33062	F52B10.3	chrX:2892545-2898207	WBGene00044304	SOM	IGN	OK	3.44454	1.59538	-1.11041	0.0133	0.0259637	yes	Coding	3.03919	3.84989	1.55226	1.6385
1	1	#N/A	#N/A	#N/A	#N/A	pcp-3	chrIV:9155248-9159000	WBGene00003958	SOM	IGN	OK	90.1745	41.7508	-1.11092	5e-05	0.0001367	yes	Coding	79.779	100.57	40.593	42.9086
1	1	#N/A	#N/A	#N/A	#N/A	twk-49	chrII:6493830-6498525	WBGene00019904	SOM	IGN	OK	12.2265	5.65275	-1.11298	0.00105	0.00247211	yes	Coding	12.1456	12.3073	5.00268	6.30283
1	1	#N/A	#N/A	#N/A	#N/A	egl-43	chrII:9955126-9962095	WBGene00001207	SOM	IGN	OK	4.21103	1.94397	-1.11516	0.0043	0.0091819	yes	Coding	4.69353	3.72852	2.51672	1.37122
1	1	#N/A	#N/A	#N/A	#N/A	F44A2.3	chrV:9305520-9310695	WBGene00018403	SOM	IGN	OK	4.75667	2.19348	-1.11673	0.00205	0.00461723	yes	Coding	3.79124	5.72211	2.30397	2.08299
1	1	#N/A	#N/A	#N/A	#N/A	ugt-21	chrIV:9500308-9502488	WBGene00007885	SOM	IGN	OK	16.9175	7.7958	-1.11775	0.0001	0.000266846	yes	Coding	14.6639	19.1711	9.03914	6.55246
1	1	#N/A	#N/A	#N/A	#N/A	hpo-30	chrV:12308829-12310323	WBGene00011014	SOM	IGN	OK	4.58311	2.10991	-1.11915	0.0146	0.0282321	yes	Coding	4.23505	4.93117	1.9994	2.22042
1	1	#N/A	#N/A	#N/A	#N/A	pept-2	chrIV:10790659-10794398	WBGene00003876	SOM	IGN	OK	29.9184	13.7675	-1.11976	5e-05	0.0001367	yes	Coding	28.8882	30.9486	11.5471	15.988
1	1	#N/A	#N/A	#N/A	#N/A	T04F3.2	chrV:11757649-11758574	WBGene00011437	SOM	IGN	OK	4.31505	1.98426	-1.12078	0.0179	0.0338884	yes	Coding	3.39853	5.23158	1.74564	2.22288
1	1	#N/A	#N/A	#N/A	#N/A	vit-3	chrX:3567444-3572553	WBGene00006927	SOM	IGN	OK	535.86	246.11	-1.12255	5e-05	0.0001367	yes	Coding	568.852	502.868	225.941	266.278
1	1	#N/A	#N/A	#N/A	#N/A	C52E2.5	chrII:1840980-1842942	WBGene00016884	SOM	IGN	OK	8.0565	3.69942	-1.12285	0.0002	0.00051659	yes	Coding	6.24181	9.87119	3.3259	4.07294
1	14867.1	#N/A	#N/A	1.48671	#N/A	F38E9.1	chrX:16471298-16474286	WBGene00018184	SOM	IGN	OK	30.9216	14.166	-1.12618	5e-05	0.0001367	yes	Coding	25.9751	35.8682	11.5874	16.7447
1	1	#N/A	#N/A	#N/A	#N/A	F36H2.3	chrI:9254637-9261633	WBGene00009500	SOM	IGN	OK	7.87793	3.60388	-1.12826	5e-05	0.0001367	yes	Coding	8.20858	7.54728	3.99808	3.20969
1	1	#N/A	#N/A	#N/A	#N/A	T16G1.4	chrV:12940021-12941768	WBGene00011798	SOM	IGN	OK	4.17893	1.91103	-1.12878	0.00485	0.010252	yes	Coding	3.90223	4.45563	2.1865	1.63556
1	1	#N/A	#N/A	#N/A	#N/A	F01G10.10	chrIV:10246139-10249653	WBGene00008512	SOM	IGN	OK	5.03751	2.29491	-1.13428	0.00145	0.00333282	yes	Coding	4.76741	5.30762	2.58065	2.00916
1	1	#N/A	#N/A	#N/A	#N/A	C50C3.5	chrIII:8179189-8180231	WBGene00016801	SOM	IGN	OK	11.295	5.14441	-1.13461	0.0061	0.0126347	yes	Coding	12.3847	10.2053	6.12891	4.15991
1	16542.3	#N/A	#N/A	1.65423	#N/A	clh-1	chrII:11846795-11854679	WBGene00000528	SOM	IGN	OK	34.3239	15.6301	-1.13488	5e-05	0.0001367	yes	Coding	35.5551	33.0926	14.376	16.8842
24487.6	19956.7	#N/A	#N/A	1.99567	2.44876	tbc-18	chrX:8378550-8382485	WBGene00018281	SOM	IGN	OK	6.72857	3.06271	-1.13549	0.00015	0.000393467	yes	Coding	6.50159	6.95555	3.04901	3.07641
1	21135.6	#N/A	#N/A	2.11356	#N/A	C17C3.1	chrII:5570867-5574630	WBGene00015887	SOM	IGN	OK	171.403	77.9897	-1.13604	0.01025	0.020404	yes	Coding	172.906	169.9	82.3905	73.5889
1	1	#N/A	#N/A	#N/A	#N/A	ssu-2	chrIV:14361235-14368232	WBGene00013455	SOM	IGN	OK	3.01746	1.37146	-1.13762	0.01005	0.0200375	yes	Coding	2.74653	3.28838	1.4264	1.31652
1	1	#N/A	#N/A	#N/A	#N/A	H04M03.12	chrIV:5899654-5903341	WBGene00019156	SOM	IGN	OK	7.76726	3.5278	-1.13864	0.001	0.00236323	yes	Coding	8.45743	7.07708	3.39549	3.6601
1	1	#N/A	#N/A	#N/A	#N/A	M03F8.6	chrV:5953966-5954823	WBGene00019765	SOM	IGN	OK	4.91984	2.23372	-1.13916	0.02075	0.0387373	yes	Coding	4.59513	5.24455	1.70205	2.7654
1	1	#N/A	#N/A	#N/A	#N/A	srh-237	chrV:17090365-17091590	WBGene00005444	SOM	IGN	OK	5.92219	2.68831	-1.13943	0.0074	0.0151074	yes	Coding	5.2072	6.63717	1.94076	3.43587
1	1	#N/A	#N/A	#N/A	#N/A	T19C4.1	chrV:11149688-11151226	WBGene00011838	SOM	IGN	OK	2.30313	1.04158	-1.14482	0.02095	0.0390705	yes	Coding	2.43207	2.17419	1.46402	0.619143
1	1	#N/A	#N/A	#N/A	#N/A	dao-2	chrII:4562947-4563447	WBGene00000928	SOM	IGN	OK	27.8825	12.5665	-1.14978	0.0015	0.0034405	yes	Coding	22.1929	33.5722	13.7552	11.3778
1	1	#N/A	#N/A	#N/A	#N/A	pqn-8	chrIII:9996173-9997831	WBGene00004100	SOM	IGN	OK	12.6837	5.71409	-1.15038	0.0002	0.00051659	yes	Coding	11.9087	13.4586	5.78689	5.64129
1	1	#N/A	#N/A	#N/A	#N/A	tyr-6	chrIV:6480516-6486852	WBGene00022231	SOM	IGN	OK	13.6705	6.15117	-1.15213	5e-05	0.0001367	yes	Coding	14.5198	12.8211	7.01203	5.29031
1	1	#N/A	#N/A	#N/A	#N/A	kin-30	chrV:15244745-15247470	WBGene00002211	SOM	IGN	OK	1.91525	0.861722	-1.15224	0.01965	0.0369027	yes	Coding	2.29802	1.53249	0.950166	0.773277
1	1	#N/A	#N/A	#N/A	#N/A	Y59C2A.1	chrII:2208122-2212730	WBGene00021984	SOM	IGN	OK	25.2772	11.3695	-1.15267	5e-05	0.0001367	yes	Coding	22.9275	27.6269	9.87845	12.8605
1	1	#N/A	#N/A	#N/A	#N/A	C52B11.5	chrX:1272855-1275112	WBGene00016874	SOM	IGN	OK	33.1305	14.8923	-1.1536	5e-05	0.0001367	yes	Coding	29.4927	36.7683	17.5692	12.2153
1	1	#N/A	#N/A	#N/A	#N/A	K02E7.10	chrII:1065572-1067005	WBGene00019314	SOM	IGN	OK	5.20234	2.33805	-1.15385	0.00605	0.0125375	yes	Coding	5.49468	4.91	2.29686	2.37924
1	24502.7	#N/A	#N/A	2.45027	#N/A	F57A8.1	chrV:10043799-10047760	WBGene00010177	SOM	IGN	OK	21.216	9.52735	-1.155	5e-05	0.0001367	yes	Coding	21.3695	21.0624	8.88906	10.1656
1	16826.1	#N/A	#N/A	1.68261	#N/A	R07B7.6	chrV:12072968-12074965	WBGene00011090	SOM	IGN	OK	23.6735	10.6159	-1.15705	5e-05	0.0001367	yes	Coding	22.9182	24.4288	12.63	8.60172
1	1	#N/A	#N/A	#N/A	#N/A	F42G10.1	chrX:10018169-10021847	WBGene00009645	SOM	IGN	OK	29.8165	13.356	-1.15862	5e-05	0.0001367	yes	Coding	31.6009	28.032	12.682	14.03
1	1	#N/A	#N/A	#N/A	#N/A	twk-12	chrV:10667564-10670754	WBGene00006667	SOM	IGN	OK	2.4768	1.10921	-1.15894	0.00505	0.0106212	yes	Coding	2.14719	2.80641	1.29257	0.925851
1	16409.1	#N/A	#N/A	1.64091	#N/A	R05D7.3	chrI:12168347-12177729	WBGene00011028	SOM	IGN	OK	5.14193	2.30125	-1.15989	0.0087	0.0175642	yes	Coding	3.88425	6.39961	2.22121	2.38129
1	1	#N/A	#N/A	#N/A	#N/A	lgc-49	chrV:11191204-11193318	WBGene00010741	SOM	IGN	OK	1.67915	0.751415	-1.16005	0.02575	0.0469102	yes	Coding	1.74522	1.61308	0.830995	0.671835
1	21274.6	#N/A	#N/A	2.12746	#N/A	klp-3	chrII:7842364-7845331	WBGene00002216	SOM	IGN	OK	19.0477	8.52174	-1.16039	0.00355	0.00768165	yes	Coding	19.1187	18.9766	10.7184	6.3251
1	1	#N/A	#N/A	#N/A	#N/A	F58F9.3	chrIV:6233241-6235550	WBGene00019057	SOM	IGN	OK	18.2932	8.17958	-1.16121	0.0017	0.00387101	yes	Coding	16.1827	20.4036	7.48049	8.87866
1	1	#N/A	#N/A	#N/A	#N/A	K01F9.2	chrIII:8870100-8876944	WBGene00010475	SOM	IGN	OK	12.5228	5.59175	-1.16318	0.00095	0.00225549	yes	Coding	9.42526	15.6203	5.70074	5.48275
1	1	#N/A	#N/A	#N/A	#N/A	Y37A1A.3	chrIV:13897963-13902822	WBGene00012536	SOM	IGN	OK	11.7658	5.24317	-1.16609	0.00015	0.000393467	yes	Coding	10.4759	13.0557	5.11585	5.37049
1	1	#N/A	#N/A	#N/A	#N/A	C49A9.5	chrIV:6213872-6216133	WBGene00016759	SOM	IGN	OK	7.41335	3.30306	-1.16632	0.0008	0.0019166	yes	Coding	7.25322	7.57348	3.92066	2.68547
32531.6	1	#N/A	#N/A	#N/A	3.25316	cpn-4	chrI:10924332-10925739	WBGene00000780	SOM	IGN	OK	204.037	90.8486	-1.16729	5e-05	0.0001367	yes	Coding	186.252	221.822	80.9464	100.751
1	1	#N/A	#N/A	#N/A	#N/A	npr-12	chrIV:6929076-6937637	WBGene00020689	SOM	IGN	OK	4.08277	1.81749	-1.1676	0.00465	0.00988284	yes	Coding	4.58706	3.57848	1.87426	1.76072
1	18077.3	#N/A	#N/A	1.80773	#N/A	F35H10.10	chrIV:8307643-8312907	WBGene00018073	SOM	IGN	OK	25.1362	11.1869	-1.16795	5e-05	0.0001367	yes	Coding	24.6737	25.5986	13.1751	9.19878
1	17799.2	#N/A	#N/A	1.77992	#N/A	mpk-2	chrII:5104454-5108800	WBGene00003402	SOM	IGN	OK	14.0658	6.25262	-1.16966	5e-05	0.0001367	yes	Coding	13.4369	14.6946	7.31164	5.1936
1	1	#N/A	#N/A	#N/A	#N/A	C18C4.7	chrV:5564289-5567196	WBGene00015968	SOM	IGN	OK	3.44091	1.52941	-1.16982	0.02	0.0374997	yes	Coding	3.47239	3.40942	1.49297	1.56585
1	1	#N/A	#N/A	#N/A	#N/A	sul-3	chrX:7827142-7833984	WBGene00006310	SOM	IGN	OK	4.41358	1.95809	-1.1725	0.00285	0.00624626	yes	Coding	4.4743	4.35286	1.40525	2.51093
1	1	#N/A	#N/A	#N/A	#N/A	M04C3.2	chrV:19446061-19448839	WBGene00010851	SOM	IGN	OK	7.68437	3.40028	-1.17627	0.0004	0.000997592	yes	Coding	8.3888	6.97994	4.41219	2.38837
27190.6	15436	#N/A	#N/A	1.5436	2.71906	Y80D3A.9	chrV:18953116-18957277	WBGene00013587	SOM	IGN	OK	31.1039	13.7517	-1.17749	5e-05	0.0001367	yes	Coding	27.2787	34.9291	13.9958	13.5076
1	1	#N/A	#N/A	#N/A	#N/A	Y82E9BR.4	chrIII:1398203-1401297	WBGene00022337	SOM	IGN	OK	5.58294	2.46781	-1.1778	0.0043	0.0091819	yes	Coding	3.27816	7.88771	2.95993	1.97568
1	1	#N/A	#N/A	#N/A	#N/A	efhd-1	chrII:14180189-14189575	WBGene00012980	SOM	IGN	OK	36.7313	16.2131	-1.17985	0.0005	0.00123345	yes	Coding	36.4987	36.9639	14.3837	18.0425
22820.7	1	#N/A	#N/A	#N/A	2.28207	F48E3.2	chrX:7490395-7493040	WBGene00018603	SOM	IGN	OK	7.82825	3.45532	-1.17987	0.00035	0.000878786	yes	Coding	7.522	8.1345	3.69528	3.21536
1	1	#N/A	#N/A	#N/A	#N/A	odd-2	chrX:6159609-6160450	WBGene00003846	SOM	IGN	OK	5.82866	2.5721	-1.18021	0.0075	0.0152925	yes	Coding	5.03928	6.61803	2.02218	3.12202
1	1	#N/A	#N/A	#N/A	#N/A	C08H9.1	chrII:9875119-9877815	WBGene00007462	SOM	IGN	OK	1.6573	0.729886	-1.18309	0.0222	0.0411485	yes	Coding	1.87233	1.44226	0.951765	0.508007
1	20996.5	#N/A	#N/A	2.09965	#N/A	scrm-1	chrI:11688956-11690812	WBGene00011935	SOM	IGN	OK	17.4986	7.70196	-1.18394	0.00025	0.000638083	yes	Coding	17.4215	17.5757	6.74997	8.65395
1	1	#N/A	#N/A	#N/A	#N/A	ZC196.5	chrV:8729435-8732755	WBGene00022549	SOM	IGN	OK	7.37338	3.24358	-1.18474	0.00025	0.000638083	yes	Coding	7.4545	7.29227	4.07746	2.40971
1	1	#N/A	#N/A	#N/A	#N/A	C50B8.6	chrV:13578960-13580526	WBGene00008228	SOM	IGN	OK	37.4039	16.4477	-1.1853	0.0001	0.000266846	yes	Coding	37.394	37.4139	17.9163	14.9791
1	31839.6	#N/A	#N/A	3.18396	#N/A	erd-2	chrX:10157147-10158682	WBGene00001331	SOM	IGN	OK	145.532	63.937	-1.18661	5e-05	0.0001367	yes	Coding	142.618	148.446	66.1085	61.7654
31304.9	20407.8	#N/A	#N/A	2.04078	3.13049	inx-5	chrX:8300310-8302323	WBGene00002127	SOM	IGN	OK	42.4972	18.6579	-1.18758	5e-05	0.0001367	yes	Coding	44.5921	40.4023	18.5559	18.7598
1	19328.4	#N/A	#N/A	1.93284	#N/A	rpy-1	chrII:6702461-6705402	WBGene00004507	SOM	IGN	OK	9.74176	4.27676	-1.18766	0.0001	0.000266846	yes	Coding	9.30264	10.1809	4.67186	3.88166
1	18355.3	#N/A	#N/A	1.83553	#N/A	sem-4	chrI:7038906-7048233	WBGene00004773	SOM	IGN	OK	8.82912	3.87348	-1.18864	0.0001	0.000266846	yes	Coding	9.51905	8.13919	4.03335	3.7136
1	1	#N/A	#N/A	#N/A	#N/A	ZK563.7	chrX:3380567-3382824	WBGene00044355	SOM	IGN	OK	6.38789	2.79898	-1.19044	0.0022	0.00492929	yes	Coding	6.28307	6.49271	2.13937	3.45858
24277.3	20440.5	#N/A	#N/A	2.04405	2.42773	K08B12.3	chrV:6235165-6237590	WBGene00019522	SOM	IGN	OK	13.2106	5.78399	-1.19156	0.0011	0.00258166	yes	Coding	11.8621	14.5592	5.31357	6.25442
1	21691.6	#N/A	#N/A	2.16916	#N/A	nhr-201	chrV:465659-467373	WBGene00019741	SOM	IGN	OK	4.71135	2.05604	-1.19627	0.00295	0.00645678	yes	Coding	5.89327	3.52942	2.45484	1.65724
1	1	#N/A	#N/A	#N/A	#N/A	cpt-5	chrV:13873186-13875811	WBGene00008629	SOM	IGN	OK	16.7895	7.30329	-1.20094	5e-05	0.0001367	yes	Coding	18.0886	15.4905	7.90722	6.69937
1	1	#N/A	#N/A	#N/A	#N/A	T02C1.2	chrIII:9250964-9252771	WBGene00011366	SOM	IGN	OK	5.72386	2.48894	-1.20146	0.0065	0.0133903	yes	Coding	5.45219	5.99554	2.34055	2.63732
32046.1	1	#N/A	#N/A	#N/A	3.20461	amx-3	chrV:20898938-20903410	WBGene00000139	SOM	IGN	OK	17.7551	7.71184	-1.20308	5e-05	0.0001367	yes	Coding	17.7271	17.783	7.11254	8.31113
1	1	#N/A	#N/A	#N/A	#N/A	T04F8.7	chrX:11677538-11680831	WBGene00011445	SOM	IGN	OK	8.48717	3.6848	-1.2037	0.0014	0.00322514	yes	Coding	6.40595	10.5684	4.25492	3.11468
1	1	#N/A	#N/A	#N/A	#N/A	nhl-1	chrIII:9147528-9153726	WBGene00003597	SOM	IGN	OK	6.10238	2.64149	-1.20802	5e-05	0.0001367	yes	Coding	6.50042	5.70434	2.6334	2.64958
56808.9	20162.5	#N/A	#N/A	2.01625	5.68089	hrg-1	chrX:4008213-4008951	WBGene00019830	SOM	IGN	OK	97.7702	42.309	-1.20843	5e-05	0.0001367	yes	Coding	124.863	70.6776	41.2323	43.3857
1	15272.8	#N/A	#N/A	1.52728	#N/A	dpy-9	chrIV:257502-259203	WBGene00001071	SOM	IGN	OK	7.37999	3.19087	-1.20967	0.0026	0.00573289	yes	Coding	7.31049	7.44949	4.22795	2.15379
1	1	#N/A	#N/A	#N/A	#N/A	dpf-1	chrV:15471355-15475987	WBGene00001054	SOM	IGN	OK	8.60724	3.72085	-1.20992	0.0001	0.000266846	yes	Coding	8.82373	8.39076	3.78541	3.65628
1	1	#N/A	#N/A	#N/A	#N/A	Y40D12A.2	chrIII:6612499-6615013	WBGene00021503	SOM	IGN	OK	52.6888	22.7083	-1.21427	5e-05	0.0001367	yes	Coding	53.84	51.5375	26.5892	18.8275
25734	27808.2	#N/A	#N/A	2.78082	2.5734	tap-1	chrX:14589588-14591715	WBGene00006524	SOM	IGN	OK	33.5833	14.4724	-1.21444	5e-05	0.0001367	yes	Coding	34.1988	32.9678	15.083	13.8618
1	1	#N/A	#N/A	#N/A	#N/A	pef-1	chrIII:919688-926236	WBGene00003969	SOM	IGN	OK	5.02494	2.16363	-1.21565	0.00055	0.00134846	yes	Coding	5.60278	4.4471	2.31863	2.00863
1	1	#N/A	#N/A	#N/A	#N/A	mec-1	chrV:6956619-6966334	WBGene00003165	SOM	IGN	OK	6.45327	2.77753	-1.21623	0.00215	0.0048285	yes	Coding	6.75939	6.14716	2.84222	2.71283
1	1	#N/A	#N/A	#N/A	#N/A	ugt-16	chrV:12825027-12827256	WBGene00013901	SOM	IGN	OK	7.27231	3.12172	-1.22007	0.00025	0.000638083	yes	Coding	5.57229	8.97233	3.81339	2.43005
1	1	#N/A	#N/A	#N/A	#N/A	hmit-1.2	chrV:18524865-18528852	WBGene00013074	SOM	IGN	OK	22.0598	9.4606	-1.22142	5e-05	0.0001367	yes	Coding	27.3141	16.8055	6.51229	12.4089
1	1	#N/A	#N/A	#N/A	#N/A	trp-1	chrIII:8535051-8542572	WBGene00006614	SOM	IGN	OK	2.33632	1.00121	-1.22249	0.00105	0.00247211	yes	Coding	2.72557	1.94707	1.03886	0.963562
32046.1	21274.6	#N/A	#N/A	2.12746	3.20461	snf-3	chrII:1092016-1097558	WBGene00004902	SOM	IGN	OK	36.7696	15.7532	-1.22287	5e-05	0.0001367	yes	Coding	39.4153	34.124	16.8947	14.6118
1	1	#N/A	#N/A	#N/A	#N/A	C44B7.5	chrII:6871411-6872539	WBGene00016627	SOM	IGN	OK	969.742	415.442	-1.22296	5e-05	0.0001367	yes	Coding	1003.21	936.28	300.321	530.563
1	1	#N/A	#N/A	#N/A	#N/A	C25F9.4	chrV:19411323-19413852	WBGene00007724	SOM	IGN	OK	7.58532	3.24942	-1.22303	0.0003	0.000758483	yes	Coding	8.42916	6.74147	3.86603	2.63281
1	1	#N/A	#N/A	#N/A	#N/A	C27A7.3	chrV:12140932-12144219	WBGene00007755	SOM	IGN	OK	5.18741	2.22155	-1.22345	0.0003	0.000758483	yes	Coding	5.33499	5.03983	2.39404	2.04906
1	17382.2	#N/A	#N/A	1.73822	#N/A	C05A9.2	chrX:10842903-10844608	WBGene00007317	SOM	IGN	OK	15.8945	6.80406	-1.22406	0.0023	0.00513226	yes	Coding	14.5069	17.282	8.08938	5.51875
1	1	#N/A	#N/A	#N/A	#N/A	math-4	chrII:1778906-1782313	WBGene00015609	SOM	IGN	OK	9.52405	4.07015	-1.22649	5e-05	0.0001367	yes	Coding	9.4153	9.63279	4.07984	4.06046
1	1	#N/A	#N/A	#N/A	#N/A	mltn-1	chrII:13139408-13145240	WBGene00009311	SOM	IGN	OK	4.91114	2.09801	-1.22704	0.00055	0.00134846	yes	Coding	5.46492	4.35735	2.38315	1.81286
22064.5	18911.3	#N/A	#N/A	1.89113	2.20645	nhr-170	chrV:18796076-18800790	WBGene00008309	SOM	IGN	OK	6.8885	2.93804	-1.22934	0.00025	0.000638083	yes	Coding	6.76091	7.01609	3.14486	2.73122
1	1	#N/A	#N/A	#N/A	#N/A	F40F9.10	chrV:9711520-9713552	WBGene00009586	SOM	IGN	OK	1.69115	0.720604	-1.23072	0.01935	0.0363685	yes	Coding	1.24732	2.13497	0.723036	0.718172
1	24913.5	#N/A	#N/A	2.49135	#N/A	F34H10.3	chrX:9633834-9634968	WBGene00009380	SOM	IGN	OK	49.8017	21.2007	-1.23208	5e-05	0.0001367	yes	Coding	46.3094	53.2939	19.3358	23.0656
1	23498.8	#N/A	#N/A	2.34988	#N/A	soc-1	chrV:4642955-4646870	WBGene00004928	SOM	IGN	OK	22.8832	9.72982	-1.2338	5e-05	0.0001367	yes	Coding	21.242	24.5243	9.54517	9.91448
35930.4	17660.2	#N/A	#N/A	1.76602	3.59304	fshr-1	chrV:9889935-9894603	WBGene00008239	SOM	IGN	OK	39.2714	16.6918	-1.23434	5e-05	0.0001367	yes	Coding	40.0702	38.4727	16.2411	17.1426
1	17025.5	#N/A	#N/A	1.70255	#N/A	ptl-1	chrIII:765195-771163	WBGene00004212	SOM	IGN	OK	10.139	4.30945	-1.23435	0.00025	0.000638083	yes	Coding	9.96557	10.3125	4.14895	4.46996
1	1	#N/A	#N/A	#N/A	#N/A	DH11.5	chrII:7976617-7993930	WBGene00008438	SOM	IGN	OK	18.8454	8.00818	-1.23466	0.0002	0.00051659	yes	Coding	19.4423	18.2484	7.74055	8.27582
1	26265.1	#N/A	#N/A	2.62651	#N/A	unc-52	chrII:14647403-14666777	WBGene00006787	SOM	IGN	OK	208.427	88.5616	-1.23479	0.00095	0.00225549	yes	Coding	239.113	177.74	87.3087	89.8145
1	1	#N/A	#N/A	#N/A	#N/A	F13H8.11	chrII:6257866-6259924	WBGene00017443	SOM	IGN	OK	8.5357	3.62651	-1.23493	0.00025	0.000638083	yes	Coding	4.6428	12.4286	3.55956	3.69346
1	1	#N/A	#N/A	#N/A	#N/A	C26B9.3	chrX:5338311-5340031	WBGene00016133	SOM	IGN	OK	6.82627	2.89904	-1.23552	0.00375	0.00808875	yes	Coding	7.5862	6.06633	3.54238	2.25569
1	1	#N/A	#N/A	#N/A	#N/A	pqn-22	chrIV:6019965-6033627	WBGene00004112	SOM	IGN	OK	67.4402	28.6173	-1.23672	5e-05	0.0001367	yes	Coding	78.1999	56.6805	25.8901	31.3445
1	1	#N/A	#N/A	#N/A	#N/A	npr-8	chrX:7377272-7388160	WBGene00016984	SOM	IGN	OK	3.05377	1.29397	-1.23879	0.0031	0.00676337	yes	Coding	2.8412	3.26634	1.40034	1.18761
29618.3	27252.2	#N/A	#N/A	2.72522	2.96183	vhl-1	chrX:11307304-11308097	WBGene00006922	SOM	IGN	OK	18.3776	7.77902	-1.24029	0.001	0.00236323	yes	Coding	17.1519	19.6034	7.06788	8.49016
1	1	#N/A	#N/A	#N/A	#N/A	glo-3	chrX:10533722-10537052	WBGene00010341	SOM	IGN	OK	14.9495	6.32774	-1.24034	0.00055	0.00134846	yes	Coding	15.4348	14.4642	7.00982	5.64566
27875.2	15700.7	#N/A	#N/A	1.57007	2.78752	pghm-1	chrI:1808120-1811671	WBGene00022144	SOM	IGN	OK	75.1011	31.7532	-1.24193	5e-05	0.0001367	yes	Coding	78.1699	72.0324	31.1192	32.3873
1	1	#N/A	#N/A	#N/A	#N/A	sptf-1	chrI:10366611-10371518	WBGene00009743	SOM	IGN	OK	7.11457	3.00237	-1.24468	0.00245	0.0054329	yes	Coding	7.44686	6.78228	2.89499	3.10974
1	1	#N/A	#N/A	#N/A	#N/A	acc-1	chrIV:9660391-9663836	WBGene00010275	SOM	IGN	OK	1.89189	0.796552	-1.24799	0.0155	0.0297021	yes	Coding	1.98038	1.80341	0.986552	0.606551
1	1	#N/A	#N/A	#N/A	#N/A	F59B2.13	chrIII:9023979-9026966	WBGene00010315	SOM	IGN	OK	11.6302	4.89652	-1.24805	5e-05	0.0001367	yes	Coding	11.4294	11.8309	4.22463	5.56841
27676.2	17938.2	#N/A	#N/A	1.79382	2.76762	sma-5	chrX:11997892-12004936	WBGene00004859	SOM	IGN	OK	18.7635	7.8898	-1.24987	5e-05	0.0001367	yes	Coding	19.4056	18.1215	9.67327	6.10632
1	27954.2	#N/A	#N/A	2.79542	#N/A	C04E7.3	chrX:344126-346289	WBGene00015430	SOM	IGN	OK	48.476	20.347	-1.25246	5e-05	0.0001367	yes	Coding	48.4145	48.5376	18.1147	22.5793
1	1	#N/A	#N/A	#N/A	#N/A	fbxa-53	chrX:1716491-1718563	WBGene00017226	SOM	IGN	OK	4.48633	1.88222	-1.2531	0.00525	0.0109995	yes	Coding	4.16113	4.81153	1.62703	2.1374
1	1	#N/A	#N/A	#N/A	#N/A	M88.4	chrIII:4549062-4551442	WBGene00010907	SOM	IGN	OK	4.50767	1.89096	-1.25326	0.0036	0.00778058	yes	Coding	5.23919	3.77616	2.17501	1.60692
1	1	#N/A	#N/A	#N/A	#N/A	mig-13	chrX:4796422-4799613	WBGene00003245	SOM	IGN	OK	8.99118	3.76894	-1.25435	0.00065	0.00157546	yes	Coding	9.02931	8.95304	3.00128	4.5366
1	1	#N/A	#N/A	#N/A	#N/A	F14D12.1	chrX:5603730-5608901	WBGene00017463	SOM	IGN	OK	7.46668	3.12908	-1.25473	5e-05	0.0001367	yes	Coding	7.42995	7.50342	2.87984	3.37832
27676.2	28364.3	#N/A	#N/A	2.83643	2.76762	snx-17	chrX:13116462-13122211	WBGene00008927	SOM	IGN	OK	28.3046	11.8352	-1.25796	5e-05	0.0001367	yes	Coding	28.6243	27.985	12.0556	11.6148
1	1	#N/A	#N/A	#N/A	#N/A	C16E9.1	chrX:6940437-6943534	WBGene00015865	SOM	IGN	OK	4.69664	1.9636	-1.25813	0.00075	0.00180368	yes	Coding	4.29865	5.09464	2.25593	1.67127
1	1	#N/A	#N/A	#N/A	#N/A	igdb-3	chrX:6385447-6387826	WBGene00020691	SOM	IGN	OK	1.21405	0.50743	-1.25854	0.02495	0.0456255	yes	Coding	0.856726	1.57137	0.550109	0.464751
1	1	#N/A	#N/A	#N/A	#N/A	C52D10.3	chrIV:17176460-17182628	WBGene00016877	SOM	IGN	OK	23.3519	9.75371	-1.25952	5e-05	0.0001367	yes	Coding	23.6256	23.0783	12.5065	7.00098
1	1	#N/A	#N/A	#N/A	#N/A	C31H2.4	chrX:5155132-5159630	WBGene00016294	SOM	IGN	OK	8.28761	3.461	-1.25977	0.00065	0.00157546	yes	Coding	7.70274	8.87248	4.43669	2.48532
1	1	#N/A	#N/A	#N/A	#N/A	srh-48	chrII:9383328-9384830	WBGene00005271	SOM	IGN	OK	5.69271	2.37723	-1.25983	0.00215	0.0048285	yes	Coding	4.72805	6.65737	1.66969	3.08477
1	1	#N/A	#N/A	#N/A	#N/A	K05F1.5	chrII:5789151-5794255	WBGene00019407	SOM	IGN	OK	8.94443	3.73428	-1.26016	0.0003	0.000758483	yes	Coding	8.48173	9.40713	3.13368	4.33488
1	36095.1	#N/A	#N/A	3.60951	#N/A	iglr-1	chrX:14987391-14991248	WBGene00008977	SOM	IGN	OK	1.42939	0.596646	-1.26045	0.01145	0.0226522	yes	Coding	1.40697	1.4518	0.705809	0.487484
1	1	#N/A	#N/A	#N/A	#N/A	R04A9.6	chrX:397567-400396	WBGene00019865	SOM	IGN	OK	8.08114	3.37086	-1.26144	0.00065	0.00157546	yes	Coding	7.13527	9.02701	2.57707	4.16464
1	1	#N/A	#N/A	#N/A	#N/A	mocs-1	chrX:15435614-15440725	WBGene00010983	SOM	IGN	OK	9.30431	3.88106	-1.26145	5e-05	0.0001367	yes	Coding	8.04677	10.5618	4.041	3.72113
1	1	#N/A	#N/A	#N/A	#N/A	vit-4	chrX:3558879-3563978	WBGene00006928	SOM	IGN	OK	541.764	225.947	-1.26168	5e-05	0.0001367	yes	Coding	583.238	500.29	201.022	250.872
1	20589.8	#N/A	#N/A	2.05898	#N/A	mrp-3	chrX:15929938-15939252	WBGene00003409	SOM	IGN	OK	27.0835	11.288	-1.26262	5e-05	0.0001367	yes	Coding	27.3544	26.8125	11.4317	11.1444
1	1	#N/A	#N/A	#N/A	#N/A	R173.3	chrX:7030697-7035994	WBGene00020125	SOM	IGN	OK	1.51839	0.630044	-1.26901	0.01305	0.0255244	yes	Coding	1.57914	1.45763	0.695067	0.565022
21849.6	1	#N/A	#N/A	#N/A	2.18496	odd-1	chrIII:7108259-7109248	WBGene00003845	SOM	IGN	OK	7.7139	3.19576	-1.2713	0.00315	0.00686605	yes	Coding	6.10175	9.32605	2.62768	3.76383
1	27530.2	#N/A	#N/A	2.75302	#N/A	fln-2	chrX:9397692-9426624	WBGene00016006	SOM	IGN	OK	77.3859	32.0187	-1.27315	5e-05	0.0001367	yes	Coding	85.0535	69.7184	28.5718	35.4657
1	1	#N/A	#N/A	#N/A	#N/A	tbc-19	chrX:14003035-14012448	WBGene00007849	SOM	IGN	OK	7.67866	3.17082	-1.276	5e-05	0.0001367	yes	Coding	7.92274	7.43458	2.6925	3.64914
25734	1	#N/A	#N/A	#N/A	2.5734	fard-1	chrX:2933363-2937025	WBGene00022200	SOM	IGN	OK	103.109	42.5363	-1.27741	5e-05	0.0001367	yes	Coding	94.0454	112.173	45.6184	39.4542
31255.3	1	#N/A	#N/A	#N/A	3.12553	vit-2	chrX:5101011-5106047	WBGene00006926	SOM	IGN	OK	1500.83	618.752	-1.27833	5e-05	0.0001367	yes	Coding	1617.36	1384.3	538.449	699.056
1	17660.2	#N/A	#N/A	1.76602	#N/A	zyx-1	chrII:13057081-13071443	WBGene00006999	SOM	IGN	OK	98.4727	40.5942	-1.27845	5e-05	0.0001367	yes	Coding	92.6157	104.33	38.3884	42.7999
1	29337.4	#N/A	#N/A	2.93374	#N/A	K03E6.7	chrX:1084542-1088099	WBGene00019365	SOM	IGN	OK	34.3683	14.161	-1.27916	5e-05	0.0001367	yes	Coding	33.1963	35.5404	12.6334	15.6885
1	1	#N/A	#N/A	#N/A	#N/A	R10E8.1	chrV:18242587-18243693	WBGene00011207	SOM	IGN	OK	7.81844	3.21872	-1.28039	0.0012	0.00280228	yes	Coding	6.30738	9.32949	2.96753	3.46991
1	1	#N/A	#N/A	#N/A	#N/A	npr-27	chrIV:7305632-7308339	WBGene00018344	SOM	IGN	OK	2.21516	0.911857	-1.28053	0.0159	0.030401	yes	Coding	2.25108	2.17924	1.15631	0.667405
1	1	#N/A	#N/A	#N/A	#N/A	chil-11	chrIV:5741440-5742969	WBGene00016665	SOM	IGN	OK	2.40381	0.989382	-1.28072	0.0144	0.0278816	yes	Coding	2.6847	2.12292	0.673366	1.3054
1	1	#N/A	#N/A	#N/A	#N/A	T05E12.6	chrV:17085013-17089401	WBGene00011487	SOM	IGN	OK	190.281	78.2764	-1.28148	5e-05	0.0001367	yes	Coding	150.633	229.929	67.5487	89.0042
1	1	#N/A	#N/A	#N/A	#N/A	lite-1	chrX:6226242-6230665	WBGene00001803	SOM	IGN	OK	3.54733	1.45868	-1.28207	0.00365	0.0078824	yes	Coding	3.79892	3.29574	1.34864	1.56873
1	19050.4	#N/A	#N/A	1.90504	#N/A	nhr-5	chrIV:15400300-15407128	WBGene00003604	SOM	IGN	OK	15.3537	6.31316	-1.28216	5e-05	0.0001367	yes	Coding	15.9129	14.7946	6.33188	6.29445
1	1	#N/A	#N/A	#N/A	#N/A	tbc-16	chrX:5897355-5901926	WBGene00018639	SOM	IGN	OK	2.06741	0.849941	-1.28239	0.0041	0.00879731	yes	Coding	2.10039	2.03443	1.07895	0.620929
1	1	#N/A	#N/A	#N/A	#N/A	fbxa-80	chrIII:1313363-1315174	WBGene00022330	SOM	IGN	OK	13.8751	5.70225	-1.28289	0.0002	0.00051659	yes	Coding	14.7619	12.9883	4.83023	6.57428
1	1	#N/A	#N/A	#N/A	#N/A	ZK813.1	chrX:3446306-3446796	WBGene00022820	SOM	IGN	OK	2915.83	1197.97	-1.28331	5e-05	0.0001367	yes	Coding	2617.09	3214.56	838.658	1557.28
1	1	#N/A	#N/A	#N/A	#N/A	C26G2.2	chrX:14664263-14671231	WBGene00007751	SOM	IGN	OK	18.6865	7.67559	-1.28365	5e-05	0.0001367	yes	Coding	21.3576	16.0154	6.66665	8.68452
1	16687.1	#N/A	#N/A	1.66871	#N/A	pmp-1	chrII:6880730-6883693	WBGene00004058	SOM	IGN	OK	32.5711	13.3666	-1.28496	5e-05	0.0001367	yes	Coding	36.1579	28.9843	15.5844	11.1487
1	24922	#N/A	#N/A	2.4922	#N/A	C15C7.7	chrX:3165842-3167482	WBGene00015793	SOM	IGN	OK	21.8151	8.94578	-1.28605	5e-05	0.0001367	yes	Coding	19.6319	23.9983	8.75376	9.13779
1	1	#N/A	#N/A	#N/A	#N/A	clec-56	chrV:14474503-14476765	WBGene00008595	SOM	IGN	OK	48.5598	19.8087	-1.29363	5e-05	0.0001367	yes	Coding	40.1244	56.9952	20.926	18.6915
1	1	#N/A	#N/A	#N/A	#N/A	acd-1	chrI:4103714-4107969	WBGene00016064	SOM	IGN	OK	1.39928	0.570028	-1.29558	0.01485	0.0285234	yes	Coding	1.89124	0.907316	0.817373	0.322682
1	1	#N/A	#N/A	#N/A	#N/A	C24B5.1	chrV:9191661-9195763	WBGene00016044	SOM	IGN	OK	3.87944	1.58003	-1.29589	0.00315	0.00686605	yes	Coding	4.52365	3.23522	1.8759	1.28417
1	23637.8	#N/A	#N/A	2.36378	#N/A	gem-1	chrX:13371954-13376704	WBGene00008214	SOM	IGN	OK	19.5579	7.95139	-1.29848	5e-05	0.0001367	yes	Coding	20.2891	18.8267	6.34357	9.55921
1	22108.7	#N/A	#N/A	2.21087	#N/A	tag-96	chrI:1845222-1850404	WBGene00006461	SOM	IGN	OK	18.1646	7.38183	-1.29908	5e-05	0.0001367	yes	Coding	19.766	16.5632	7.23701	7.52666
1	1	#N/A	#N/A	#N/A	#N/A	ugt-1	chrV:10395691-10397711	WBGene00007072	SOM	IGN	OK	20.5747	8.35814	-1.29962	5e-05	0.0001367	yes	Coding	18.2553	22.8941	9.08633	7.62995
1	1	#N/A	#N/A	#N/A	#N/A	R11G1.6	chrX:3639490-3644842	WBGene00020012	SOM	IGN	OK	15.5719	6.32278	-1.30032	5e-05	0.0001367	yes	Coding	15.2749	15.869	6.71297	5.93259
1	1	#N/A	#N/A	#N/A	#N/A	frpr-9	chrV:10992079-10994798	WBGene00009965	SOM	IGN	OK	2.72917	1.10728	-1.30144	0.00285	0.00624626	yes	Coding	2.61793	2.8404	1.0599	1.15466
1	1	#N/A	#N/A	#N/A	#N/A	Y62H9A.6	chrX:11883084-11883911	WBGene00013394	SOM	IGN	OK	3073.65	1247.01	-1.30148	5e-05	0.0001367	yes	Coding	2943.77	3203.53	979.835	1514.18
1	20239.8	#N/A	#N/A	2.02398	#N/A	sdpn-1	chrX:7989147-7998048	WBGene00018467	SOM	IGN	OK	21.6142	8.75381	-1.30399	5e-05	0.0001367	yes	Coding	21.2185	22.0098	9.27227	8.23534
24762.9	1	#N/A	#N/A	#N/A	2.47629	F44E7.2	chrV:5770441-5771550	WBGene00018424	SOM	IGN	OK	51.9668	21.0358	-1.30475	5e-05	0.0001367	yes	Coding	56.3482	47.5854	20.2871	21.7844
1	1	#N/A	#N/A	#N/A	#N/A	best-4	chrII:9807-11826	WBGene00015288	SOM	IGN	OK	2.32939	0.942749	-1.30501	0.0043	0.0091819	yes	Coding	2.68723	1.97155	0.808823	1.07667
1	1	#N/A	#N/A	#N/A	#N/A	frpr-13	chrV:8899276-8901898	WBGene00019448	SOM	IGN	OK	3.18427	1.28857	-1.30519	0.00775	0.015761	yes	Coding	3.88423	2.48431	1.305	1.27214
24769.8	18772.3	#N/A	#N/A	1.87723	2.47698	T23C6.4	chrX:17147705-17149843	WBGene00020726	SOM	IGN	OK	11.1873	4.52658	-1.30537	5e-05	0.0001367	yes	Coding	11.9357	10.4389	3.61198	5.44117
28647.2	1	#N/A	#N/A	#N/A	2.86472	fbxa-105	chrV:7390553-7392006	WBGene00015362	SOM	IGN	OK	11.1019	4.48791	-1.3067	0.0001	0.000266846	yes	Coding	10.6769	11.527	5.23678	3.73905
20744.4	1	#N/A	#N/A	#N/A	2.07444	fbxa-29	chrIII:1272535-1273668	WBGene00013836	SOM	IGN	OK	14.6019	5.88633	-1.31071	5e-05	0.0001367	yes	Coding	15.2593	13.9444	5.94339	5.82927
40785.9	21135.6	#N/A	#N/A	2.11356	4.07859	bca-1	chrX:6202108-6204708	WBGene00000245	SOM	IGN	OK	54.1088	21.7871	-1.31239	5e-05	0.0001367	yes	Coding	49.0281	59.1895	22.2768	21.2973
1	1	#N/A	#N/A	#N/A	#N/A	cln-3.3	chrV:8683045-8686034	WBGene00000541	SOM	IGN	OK	5.29883	2.13026	-1.31465	0.001	0.00236323	yes	Coding	5.65459	4.94308	2.42466	1.83585
1	1	#N/A	#N/A	#N/A	#N/A	nlp-11	chrII:9689785-9691827	WBGene00003749	SOM	IGN	OK	32.1938	12.9422	-1.3147	0.0005	0.00123345	yes	Coding	33.4063	30.9813	12.1538	13.7306
1	24752.2	#N/A	#N/A	2.47522	#N/A	atn-1	chrV:12478396-12484028	WBGene00000228	SOM	IGN	OK	121.746	48.9067	-1.31576	5e-05	0.0001367	yes	Coding	118.041	125.45	49.6122	48.2012
1	1	#N/A	#N/A	#N/A	#N/A	cyp-35A5	chrV:3936380-3938410	WBGene00019473	SOM	IGN	OK	9.64481	3.86072	-1.32088	0.0002	0.00051659	yes	Coding	7.67573	11.6139	4.9286	2.79285
1	14770.7	#N/A	#N/A	1.47707	#N/A	nhr-220	chrV:4882163-4884682	WBGene00020591	SOM	IGN	OK	1.62609	0.650836	-1.32104	0.01355	0.0263668	yes	Coding	1.80992	1.44226	0.701301	0.600372
1	1	#N/A	#N/A	#N/A	#N/A	clc-4	chrX:10782930-10783842	WBGene00000525	SOM	IGN	OK	5.951	2.38165	-1.32117	0.011	0.0218041	yes	Coding	5.77515	6.12685	2.23741	2.52588
1	1	#N/A	#N/A	#N/A	#N/A	mlp-1	chrIII:5971673-5973613	WBGene00003375	SOM	IGN	OK	426.722	170.588	-1.32278	5e-05	0.0001367	yes	Coding	368.922	484.522	185.633	155.544
1	26001.1	#N/A	#N/A	2.60011	#N/A	mct-3	chrX:13655834-13904133	WBGene00010834	SOM	IGN	OK	77.6413	30.9532	-1.32674	0.00645	0.0133091	yes	Coding	80.8135	74.4692	28.2398	33.6667
1	1	#N/A	#N/A	#N/A	#N/A	F31F4.1	chrV:684089-686135	WBGene00017957	SOM	IGN	OK	22.203	8.84963	-1.32706	5e-05	0.0001367	yes	Coding	19.3797	25.0263	8.19038	9.50888
1	1	#N/A	#N/A	#N/A	#N/A	C05C12.6	chrIV:11231877-11233101	WBGene00007338	SOM	IGN	OK	4.7203	1.881	-1.32738	0.01415	0.0274332	yes	Coding	5.09006	4.35054	1.51293	2.24906
1	20943.7	#N/A	#N/A	2.09437	#N/A	F55A4.8	chrX:1038688-1046174	WBGene00018860	SOM	IGN	OK	29.5764	11.7779	-1.32836	5e-05	0.0001367	yes	Coding	27.0447	32.1082	12.0736	11.4823
1	1	#N/A	#N/A	#N/A	#N/A	ZC373.2	chrX:10057908-10058360	WBGene00013867	SOM	IGN	OK	2830.29	1126.89	-1.32861	5e-05	0.0001367	yes	Coding	2530.32	3130.25	846.101	1407.67
1	1	#N/A	#N/A	#N/A	#N/A	C56G2.4	chrIII:6331696-6335664	WBGene00016979	SOM	IGN	OK	3.88089	1.54504	-1.32874	0.0014	0.00322514	yes	Coding	4.30479	3.45698	1.54082	1.54927
1	1	#N/A	#N/A	#N/A	#N/A	mls-1	chrIII:7460342-7461848	WBGene00003376	SOM	IGN	OK	2.63626	1.04871	-1.32987	0.027	0.0489584	yes	Coding	3.25174	2.02078	1.36161	0.735821
1	1	#N/A	#N/A	#N/A	#N/A	dpf-6	chrIII:8038180-8041048	WBGene00001059	SOM	IGN	OK	10.9914	4.37191	-1.33004	5e-05	0.0001367	yes	Coding	11.1728	10.8099	5.21213	3.53168
1	18540.7	#N/A	#N/A	1.85407	#N/A	Y73B6BL.27	chrIV:6472315-6473208	WBGene00022248	SOM	IGN	OK	36.1873	14.3926	-1.33016	0.0002	0.00051659	yes	Coding	37.8798	34.4948	13.1832	15.6019
1	1	#N/A	#N/A	#N/A	#N/A	M05B5.4	chrI:7188536-7190488	WBGene00010872	SOM	IGN	OK	75.6097	30.0329	-1.33203	5e-05	0.0001367	yes	Coding	75.3687	75.8506	27.4795	32.5864
1	1	#N/A	#N/A	#N/A	#N/A	far-1	chrIII:9080395-9081100	WBGene00001385	SOM	IGN	OK	2584.56	1025.87	-1.33307	5e-05	0.0001367	yes	Coding	2338.82	2830.31	779.414	1272.33
1	1	#N/A	#N/A	#N/A	#N/A	ZC196.3	chrV:8736651-8738415	WBGene00022547	SOM	IGN	OK	1.92261	0.76266	-1.33395	0.0137	0.0266365	yes	Coding	2.32578	1.51945	0.933358	0.591963
1	25445	#N/A	#N/A	2.5445	#N/A	drag-1	chrI:1680511-1685065	WBGene00022154	SOM	IGN	OK	8.93558	3.54226	-1.33489	0.0001	0.000266846	yes	Coding	8.25954	9.61163	3.37836	3.70616
1	1	#N/A	#N/A	#N/A	#N/A	Y43F8B.25	chrV:19463120-19463730	WBGene00195177	SOM	IGN	OK	6.09723	2.41585	-1.33562	0.0142	0.0275139	yes	Coding	5.55865	6.63581	1.93935	2.89236
1	20162.5	#N/A	#N/A	2.01625	#N/A	moc-1	chrX:10136179-10138559	WBGene00003384	SOM	IGN	OK	28.3356	11.2177	-1.33684	5e-05	0.0001367	yes	Coding	28.568	28.1031	10.9018	11.5336
1	24193.9	#N/A	#N/A	2.41939	#N/A	pat-12	chrIII:727633-752395	WBGene00003936	SOM	IGN	OK	51.7988	20.5061	-1.33687	5e-05	0.0001367	yes	Coding	55.1867	48.4108	18.4733	22.5389
1	1	#N/A	#N/A	#N/A	#N/A	nhx-2	chrII:7690768-7693896	WBGene00003730	SOM	IGN	OK	47.23	18.6964	-1.33694	5e-05	0.0001367	yes	Coding	44.8428	49.6171	20.622	16.7708
1	19606.4	#N/A	#N/A	1.96064	#N/A	F36G3.1	chrX:9780667-9789134	WBGene00009482	SOM	IGN	OK	21.5143	8.51409	-1.33737	5e-05	0.0001367	yes	Coding	22.691	20.3376	8.53421	8.49397
1	1	#N/A	#N/A	#N/A	#N/A	twk-29	chrI:9463842-9468845	WBGene00006681	SOM	IGN	OK	3.56305	1.41001	-1.33741	0.00225	0.00502755	yes	Coding	3.66878	3.45732	1.28465	1.53537
26705.1	28920.3	#N/A	#N/A	2.89203	2.67051	K10B4.3	chrII:114467-121208	WBGene00019615	SOM	IGN	OK	19.3858	7.66629	-1.3384	5e-05	0.0001367	yes	Coding	18.7092	20.0625	7.45304	7.87953
1	22594.8	#N/A	#N/A	2.25948	#N/A	F21G4.1	chrX:9889662-9892264	WBGene00009023	SOM	IGN	OK	10.8066	4.27215	-1.33888	5e-05	0.0001367	yes	Coding	11.3471	10.2661	4.66958	3.87471
1	1	#N/A	#N/A	#N/A	#N/A	D1054.10	chrV:10792088-10792790	WBGene00008377	SOM	IGN	OK	5068.24	2003.22	-1.33916	5e-05	0.0001367	yes	Coding	4604.38	5532.1	1685.16	2321.28
1	1	#N/A	#N/A	#N/A	#N/A	F25E5.16	chrV:7438302-7439856	WBGene00017792	SOM	IGN	OK	3.44646	1.36038	-1.3411	0.0049	0.0103376	yes	Coding	3.71293	3.17998	1.58253	1.13823
1	1	#N/A	#N/A	#N/A	#N/A	seb-3	chrX:15026251-15030725	WBGene00007664	SOM	IGN	OK	2.84883	1.12433	-1.3413	0.0052	0.0108989	yes	Coding	2.6022	3.09546	1.46766	0.781005
1	1	#N/A	#N/A	#N/A	#N/A	tag-140	chrV:11463088-11466715	WBGene00006486	SOM	IGN	OK	3.03671	1.19754	-1.34244	0.00265	0.00583685	yes	Coding	3.50331	2.57011	1.10201	1.29307
1	1	#N/A	#N/A	#N/A	#N/A	F41C6.4	chrX:6873461-6874775	WBGene00018278	SOM	IGN	OK	5.16493	2.03489	-1.3438	0.001	0.00236323	yes	Coding	4.6226	5.70727	1.79686	2.27292
21674	1	#N/A	#N/A	#N/A	2.1674	col-139	chrV:4652895-4653944	WBGene00000712	SOM	IGN	OK	1182.77	465.685	-1.34474	5e-05	0.0001367	yes	Coding	1300.85	1064.69	496.605	434.766
29289.1	1	#N/A	#N/A	#N/A	2.92891	pho-14	chrII:1097972-1100819	WBGene00020471	SOM	IGN	OK	212.464	83.6497	-1.34479	5e-05	0.0001367	yes	Coding	164.754	260.174	69.4804	97.8189
1	1	#N/A	#N/A	#N/A	#N/A	fbxa-54	chrIII:956345-957784	WBGene00020449	SOM	IGN	OK	7.28595	2.86689	-1.34563	0.00075	0.00180368	yes	Coding	5.4373	9.1346	3.09446	2.63933
1	26471.2	#N/A	#N/A	2.64712	#N/A	C23F12.4	chrX:9387376-9388904	WBGene00016009	SOM	IGN	OK	15.0788	5.92791	-1.34693	0.0007	0.00169089	yes	Coding	13.9281	16.2295	5.08059	6.77522
1	1	#N/A	#N/A	#N/A	#N/A	Y47A7.2	chrV:5196041-5198311	WBGene00021614	SOM	IGN	OK	24.3564	9.56617	-1.34829	5e-05	0.0001367	yes	Coding	24.5151	24.1978	9.50216	9.63018
1	1	#N/A	#N/A	#N/A	#N/A	T01E8.1	chrII:10206715-10209331	WBGene00011331	SOM	IGN	OK	24.5372	9.63291	-1.34892	5e-05	0.0001367	yes	Coding	23.8234	25.2509	9.3493	9.91653
1	18440	#N/A	#N/A	1.844	#N/A	ZK337.2	chrI:14975412-14980450	WBGene00013970	SOM	IGN	OK	2.87655	1.12782	-1.3508	0.0027	0.00594058	yes	Coding	3.91547	1.83763	1.06297	1.19267
1	20996.5	#N/A	#N/A	2.09965	#N/A	elp-1	chrV:20764977-20770101	WBGene00001248	SOM	IGN	OK	18.3624	7.19447	-1.35179	5e-05	0.0001367	yes	Coding	17.3871	19.3377	6.89674	7.49219
1	25028	#N/A	#N/A	2.5028	#N/A	T12B3.3	chrIV:7375160-7376528	WBGene00020446	SOM	IGN	OK	81.1405	31.7833	-1.35215	5e-05	0.0001367	yes	Coding	77.5666	84.7143	11.2717	52.295
1	1	#N/A	#N/A	#N/A	#N/A	ceh-60	chrX:6522745-6530048	WBGene00017690	SOM	IGN	OK	14.4311	5.64625	-1.35382	5e-05	0.0001367	yes	Coding	14.3204	14.5417	6.18889	5.1036
1	1	#N/A	#N/A	#N/A	#N/A	fbxa-209	chrV:15423853-15424800	WBGene00012533	SOM	IGN	OK	9.35514	3.65747	-1.35491	0.0014	0.00322514	yes	Coding	10.057	8.65328	5.14698	2.16796
1	1	#N/A	#N/A	#N/A	#N/A	D2023.1	chrV:11789568-11800231	WBGene00014300	SOM	IGN	OK	28.6033	11.16	-1.35784	5e-05	0.0001367	yes	Coding	36.453	20.7536	13.4876	8.83251
1	1	#N/A	#N/A	#N/A	#N/A	T07A5.1	chrIII:10303315-10306035	WBGene00011554	SOM	IGN	OK	11.2883	4.39906	-1.35956	5e-05	0.0001367	yes	Coding	13.9205	8.65605	5.2741	3.52401
1	1	#N/A	#N/A	#N/A	#N/A	F14B8.6	chrX:6929433-6932030	WBGene00017448	SOM	IGN	OK	23.4251	9.10641	-1.3631	5e-05	0.0001367	yes	Coding	19.782	27.0681	10.8429	7.36992
1	1	#N/A	#N/A	#N/A	#N/A	Y55D5A.3	chrIII:2970668-2975777	WBGene00021917	SOM	IGN	OK	3.1587	1.22746	-1.36366	0.00805	0.0163305	yes	Coding	3.54588	2.77153	1.34808	1.10684
1	1	#N/A	#N/A	#N/A	#N/A	srb-16	chrII:5148565-5150807	WBGene00019025	SOM	IGN	OK	1.94506	0.755716	-1.3639	0.0211	0.0393055	yes	Coding	1.85243	2.03769	0.860757	0.650676
1	1	#N/A	#N/A	#N/A	#N/A	ptr-15	chrV:6966446-6969968	WBGene00004229	SOM	IGN	OK	1.49485	0.580671	-1.36421	0.00295	0.00645678	yes	Coding	1.29157	1.69813	0.604726	0.556616
31075	19528.3	#N/A	#N/A	1.95283	3.1075	F40F9.5	chrV:9719889-9723935	WBGene00009582	SOM	IGN	OK	18.7444	7.27247	-1.36594	5e-05	0.0001367	yes	Coding	19.6258	17.863	7.87618	6.66876
1	31422.6	#N/A	#N/A	3.14226	#N/A	vit-5	chrX:3403466-3408541	WBGene00006929	SOM	IGN	OK	1697.13	658.183	-1.36653	5e-05	0.0001367	yes	Coding	1927.8	1466.45	602	714.366
25734	1	#N/A	#N/A	#N/A	2.5734	trpa-2	chrI:7183059-7185463	WBGene00010873	SOM	IGN	OK	16.1594	6.26551	-1.36686	5e-05	0.0001367	yes	Coding	13.9714	18.3473	7.45826	5.07277
1	1	#N/A	#N/A	#N/A	#N/A	oig-3	chrV:14729641-14731063	WBGene00003861	SOM	IGN	OK	31.6904	12.2727	-1.36859	0.0001	0.000266846	yes	Coding	31.4089	31.9718	11.9128	12.6326
1	1	#N/A	#N/A	#N/A	#N/A	K07A1.6	chrI:9592062-9593064	WBGene00010613	SOM	IGN	OK	199.396	77.2037	-1.36889	5e-05	0.0001367	yes	Coding	182.847	215.945	62.6662	91.7413
1	25494.8	#N/A	#N/A	2.54948	#N/A	F19B2.6	chrV:20158494-20161469	WBGene00008945	SOM	IGN	OK	8.88098	3.43754	-1.36934	5e-05	0.0001367	yes	Coding	9.43615	8.32582	3.30607	3.56901
1	1	#N/A	#N/A	#N/A	#N/A	T05H4.4	chrV:6438918-6440019	WBGene00020267	SOM	IGN	OK	3.23838	1.25314	-1.36973	0.00925	0.0185761	yes	Coding	3.37944	3.09733	1.08492	1.42136
1	1	#N/A	#N/A	#N/A	#N/A	exp-1	chrII:6157202-6160993	WBGene00001373	SOM	IGN	OK	1.2194	0.471008	-1.37235	0.01745	0.0330978	yes	Coding	1.16107	1.27774	0.51255	0.429466
1	1	#N/A	#N/A	#N/A	#N/A	bbs-8	chrV:6762592-6765000	WBGene00000244	SOM	IGN	OK	2.31391	0.89346	-1.37286	0.0039	0.00838908	yes	Coding	2.3664	2.26142	1.04963	0.737286
34194.6	24749.9	#N/A	#N/A	2.47499	3.41946	C26D10.6	chrII:8350639-8354605	WBGene00007746	SOM	IGN	OK	24.1375	9.30325	-1.37547	5e-05	0.0001367	yes	Coding	23.3046	24.9705	9.89393	8.71257
1	1	#N/A	#N/A	#N/A	#N/A	C40H1.7	chrIII:9324994-9327052	WBGene00008042	SOM	IGN	OK	5.25945	2.02359	-1.37799	0.001	0.00236323	yes	Coding	6.81588	3.70302	2.3638	1.68339
1	1	#N/A	#N/A	#N/A	#N/A	B0310.1	chrX:493356-497214	WBGene00015137	SOM	IGN	OK	14.142	5.417	-1.38442	5e-05	0.0001367	yes	Coding	15.1978	13.0862	5.67327	5.16074
1	19606.4	#N/A	#N/A	1.96064	#N/A	nac-2	chrIII:9038747-9043071	WBGene00003518	SOM	IGN	OK	11.1246	4.26008	-1.3848	5e-05	0.0001367	yes	Coding	10.2061	12.0431	4.95608	3.56409
1	1	#N/A	#N/A	#N/A	#N/A	F21C10.9	chrV:9097271-9098637	WBGene00017658	SOM	IGN	OK	9.96484	3.81049	-1.38687	0.0003	0.000758483	yes	Coding	8.42896	11.5007	3.42533	4.19564
1	1	#N/A	#N/A	#N/A	#N/A	F10D7.3	chrX:17372509-17374527	WBGene00017340	SOM	IGN	OK	15.0629	5.74636	-1.39028	0.0026	0.00573289	yes	Coding	15.9355	14.1903	6.75408	4.73863
21849.6	1	#N/A	#N/A	#N/A	2.18496	mltn-9	chrII:14616060-14622073	WBGene00008964	SOM	IGN	OK	6.8673	2.61956	-1.39042	0.0001	0.000266846	yes	Coding	6.36811	7.3665	3.32074	1.91838
1	1	#N/A	#N/A	#N/A	#N/A	madf-4	chrV:9960847-9962450	WBGene00011575	SOM	IGN	OK	4.02667	1.53539	-1.39098	0.00415	0.00888712	yes	Coding	3.67462	4.37873	1.55654	1.51424
1	1	#N/A	#N/A	#N/A	#N/A	col-68	chrII:104542-105722	WBGene00000644	SOM	IGN	OK	5.78231	2.20379	-1.39166	0.00115	0.00269051	yes	Coding	6.7368	4.82783	2.21193	2.19564
1	1	#N/A	#N/A	#N/A	#N/A	Y32F6A.4	chrV:10428945-10433562	WBGene00012529	SOM	IGN	OK	46.5956	17.7585	-1.39168	5e-05	0.0001367	yes	Coding	43.8914	49.2998	19.4364	16.0806
1	1	#N/A	#N/A	#N/A	#N/A	EEED8.2	chrII:5416718-5418342	WBGene00017133	SOM	IGN	OK	9.24887	3.51624	-1.39524	0.00055	0.00134846	yes	Coding	12.7065	5.79128	3.12373	3.90876
22157	20074.1	#N/A	#N/A	2.00741	2.2157	ethe-1	chrIV:9506975-9508681	WBGene00007886	SOM	IGN	OK	45.0468	17.1235	-1.39544	5e-05	0.0001367	yes	Coding	48.758	41.3355	15.8242	18.4229
1	1	#N/A	#N/A	#N/A	#N/A	mnm-2	chrX:7422765-7424836	WBGene00003380	SOM	IGN	OK	4.83575	1.83725	-1.39619	0.0062	0.0128272	yes	Coding	4.30601	5.3655	2.07351	1.60099
1	1	#N/A	#N/A	#N/A	#N/A	fbxa-190	chrX:1372021-1374547	WBGene00018939	SOM	IGN	OK	3.41422	1.29687	-1.39653	0.0019	0.00430069	yes	Coding	3.1414	3.68705	1.45678	1.13695
1	16965.1	#N/A	#N/A	1.69651	#N/A	dgk-1	chrX:984631-991232	WBGene00000958	SOM	IGN	OK	6.56454	2.49082	-1.39807	5e-05	0.0001367	yes	Coding	7.09317	6.03591	2.47086	2.51078
1	16270.1	#N/A	#N/A	1.62701	#N/A	ugt-29	chrV:696610-699141	WBGene00021709	SOM	IGN	OK	79.5453	30.1649	-1.3989	5e-05	0.0001367	yes	Coding	87.7369	71.3538	31.3188	29.011
38358.2	19374.5	#N/A	#N/A	1.93745	3.83582	swt-7	chrV:5029429-5030792	WBGene00019645	SOM	IGN	OK	93.1643	35.3191	-1.39933	5e-05	0.0001367	yes	Coding	89.1058	97.2228	32.3255	38.3127
1	1	#N/A	#N/A	#N/A	#N/A	ZC376.2	chrV:14171687-14175284	WBGene00013874	SOM	IGN	OK	40.7295	15.4269	-1.40062	5e-05	0.0001367	yes	Coding	36.8738	44.5853	16.789	14.0649
1	1	#N/A	#N/A	#N/A	#N/A	F17E9.2	chrIV:8355893-8356490	WBGene00017539	SOM	IGN	OK	12.8467	4.86041	-1.40225	0.00125	0.00290991	yes	Coding	10.9693	14.7242	3.52087	6.19995
1	1	#N/A	#N/A	#N/A	#N/A	ZK813.7	chrX:3444800-3445184	WBGene00045394	SOM	IGN	OK	4409.01	1666.48	-1.40365	5e-05	0.0001367	yes	Coding	3892.64	4925.38	1339.69	1993.26
1	1	#N/A	#N/A	#N/A	#N/A	gei-15	chrX:6820161-6823207	WBGene00001572	SOM	IGN	OK	8.49077	3.20722	-1.40457	0.00015	0.000393467	yes	Coding	7.91961	9.06192	3.30533	3.1091
1	1	#N/A	#N/A	#N/A	#N/A	fbxa-14	chrIII:1322139-1323623	WBGene00022326	SOM	IGN	OK	26.0025	9.8103	-1.40628	5e-05	0.0001367	yes	Coding	22.6422	29.3627	7.41363	12.207
1	29008.9	#N/A	#N/A	2.90089	#N/A	mtp-18	chrX:6205251-6206370	WBGene00077690	SOM	IGN	OK	31.1159	11.7377	-1.4065	5e-05	0.0001367	yes	Coding	31.9964	30.2355	12.3398	11.1356
1	15221.4	#N/A	#N/A	1.52214	#N/A	K04G11.3	chrX:14345300-14347504	WBGene00010571	SOM	IGN	OK	4.66175	1.757	-1.40775	0.0013	0.00301515	yes	Coding	5.18944	4.13405	1.72348	1.79053
1	1	#N/A	#N/A	#N/A	#N/A	nac-1	chrX:14895086-14898208	WBGene00003517	SOM	IGN	OK	19.8595	7.47609	-1.40947	5e-05	0.0001367	yes	Coding	18.35	21.369	7.53543	7.41675
1	1	#N/A	#N/A	#N/A	#N/A	ZK262.3	chrV:18414322-18416833	WBGene00013950	SOM	IGN	OK	2.11353	0.794793	-1.41101	0.01665	0.0316906	yes	Coding	2.16045	2.06662	0.753908	0.835677
1	1	#N/A	#N/A	#N/A	#N/A	tkr-3	chrIV:5113018-5122011	WBGene00006428	SOM	IGN	OK	3.26506	1.22754	-1.41134	0.00375	0.00808875	yes	Coding	2.45484	4.07529	1.07521	1.37988
1	24332.9	#N/A	#N/A	2.43329	#N/A	gpcp-1	chrX:3106623-3110605	WBGene00019612	SOM	IGN	OK	19.2056	7.21544	-1.41236	0.00015	0.000393467	yes	Coding	19.5723	18.8388	7.30324	7.12765
1	1	#N/A	#N/A	#N/A	#N/A	C18H9.6	chrII:6700666-6701379	WBGene00016004	SOM	IGN	OK	163.436	61.359	-1.41338	5e-05	0.0001367	yes	Coding	160.625	166.247	69.0048	53.7133
1	1	#N/A	#N/A	#N/A	#N/A	mec-4	chrX:16803318-16807041	WBGene00003168	SOM	IGN	OK	0.888687	0.333526	-1.41388	0.01665	0.0316906	yes	Coding	0.90815	0.869223	0.316923	0.350129
1	1	#N/A	#N/A	#N/A	#N/A	gst-3	chrIV:10139428-10140194	WBGene00001751	SOM	IGN	OK	5.22473	1.9559	-1.41753	0.00845	0.0170933	yes	Coding	5.83802	4.61144	1.46413	2.44766
1	1	#N/A	#N/A	#N/A	#N/A	F58D5.2	chrI:12066035-12068651	WBGene00010242	SOM	IGN	OK	127.408	47.6128	-1.42003	0.0031	0.00676337	yes	Coding	118.439	136.376	34.1492	61.0765
1	1	#N/A	#N/A	#N/A	#N/A	F55C12.4	chrII:5857249-5858361	WBGene00018871	SOM	IGN	OK	8.08475	3.0193	-1.42099	0.00255	0.00563784	yes	Coding	8.58419	7.5853	3.78231	2.25629
23306.2	24471.9	#N/A	#N/A	2.44719	2.33062	bar-1	chrX:7166108-7170573	WBGene00000238	SOM	IGN	OK	14.8787	5.55473	-1.42146	5e-05	0.0001367	yes	Coding	12.7015	17.0559	5.08245	6.027
29618.3	1	#N/A	#N/A	#N/A	2.96183	C29F7.2	chrX:13416015-13418033	WBGene00007811	SOM	IGN	OK	36.3911	13.569	-1.42327	5e-05	0.0001367	yes	Coding	27.0331	45.7492	16.7871	10.351
1	1	#N/A	#N/A	#N/A	#N/A	dac-1	chrIII:816264-821634	WBGene00000895	SOM	IGN	OK	5.26936	1.96426	-1.42364	0.00085	0.00203193	yes	Coding	4.70597	5.83275	1.72661	2.20191
1	17104.2	#N/A	#N/A	1.71042	#N/A	flr-1	chrX:13452637-13456465	WBGene00001465	SOM	IGN	OK	9.78177	3.64525	-1.42408	5e-05	0.0001367	yes	Coding	10.3244	9.23912	3.79488	3.49561
1	1	#N/A	#N/A	#N/A	#N/A	dhs-4	chrI:9647677-9649177	WBGene00000968	SOM	IGN	OK	4.71018	1.75436	-1.42484	0.0028	0.00614408	yes	Coding	4.13502	5.28534	1.43513	2.07359
1	1	#N/A	#N/A	#N/A	#N/A	T10E9.3	chrI:6534117-6539030	WBGene00020413	SOM	IGN	OK	27.9325	10.3869	-1.42718	5e-05	0.0001367	yes	Coding	28.325	27.5399	14.316	6.45771
1	1	#N/A	#N/A	#N/A	#N/A	Y38H6C.9	chrV:20520348-20522239	WBGene00012622	SOM	IGN	OK	5.49551	2.04302	-1.42755	0.0022	0.00492929	yes	Coding	6.51598	4.47504	1.73955	2.34649
1	1	#N/A	#N/A	#N/A	#N/A	thn-1	chrIV:12380079-12380833	WBGene00009213	SOM	IGN	OK	4.35716	1.61966	-1.4277	0.00725	0.0148253	yes	Coding	3.90563	4.80868	1.37917	1.86014
1	1	#N/A	#N/A	#N/A	#N/A	F10D7.4	chrX:17378557-17381745	WBGene00017341	SOM	IGN	OK	2.78479	1.03093	-1.43362	0.00865	0.0174719	yes	Coding	2.76366	2.80593	1.19436	0.867497
1	1	#N/A	#N/A	#N/A	#N/A	ZK1073.2	chrX:16120149-16123679	WBGene00014214	SOM	IGN	OK	5.2606	1.94729	-1.43376	0.0126	0.0247122	yes	Coding	4.90613	5.61508	1.14835	2.74622
1	1	#N/A	#N/A	#N/A	#N/A	glb-11	chrIII:3989560-3992143	WBGene00007981	SOM	IGN	OK	6.57069	2.42842	-1.43603	0.00195	0.00440838	yes	Coding	7.13898	6.0024	2.35922	2.49762
1	1	#N/A	#N/A	#N/A	#N/A	E02C12.8	chrV:9371637-9373526	WBGene00017093	SOM	IGN	OK	81.7215	30.2026	-1.43604	0.0008	0.0019166	yes	Coding	95.0585	68.3845	24.2417	36.1636
1	1	#N/A	#N/A	#N/A	#N/A	T02B5.3	chrV:14157769-14160785	WBGene00011364	SOM	IGN	OK	16.3378	6.03588	-1.43658	5e-05	0.0001367	yes	Coding	16.2198	16.4558	6.54571	5.52605
1	1	#N/A	#N/A	#N/A	#N/A	gba-3	chrIV:17473250-17479336	WBGene00008706	SOM	IGN	OK	11.4317	4.22179	-1.43711	5e-05	0.0001367	yes	Coding	12.5804	10.2829	4.39355	4.05003
1	19075	#N/A	#N/A	1.9075	#N/A	acd-5	chrI:3655634-3662162	WBGene00020903	SOM	IGN	OK	20.949	7.73635	-1.43716	5e-05	0.0001367	yes	Coding	21.78	20.1181	8.05523	7.41747
1	1	#N/A	#N/A	#N/A	#N/A	nlp-13	chrV:4236412-4237718	WBGene00003751	SOM	IGN	OK	19.434	7.17161	-1.43822	0.00175	0.00398043	yes	Coding	20.2719	18.5961	9.59639	4.74683
1	1	#N/A	#N/A	#N/A	#N/A	gab-1	chrIII:12771887-12779624	WBGene00001512	SOM	IGN	OK	1.83407	0.675919	-1.44013	0.006	0.0124386	yes	Coding	2.04375	1.62439	0.637927	0.71391
1	1	#N/A	#N/A	#N/A	#N/A	F53F1.6	chrV:13416211-13417591	WBGene00009984	SOM	IGN	OK	14.1168	5.20135	-1.44046	0.0001	0.000266846	yes	Coding	12.0273	16.2064	5.86558	4.53712
1	15162.5	#N/A	#N/A	1.51625	#N/A	cyp-33E2	chrIV:8612566-8614601	WBGene00018334	SOM	IGN	OK	19.9867	7.35972	-1.44132	5e-05	0.0001367	yes	Coding	17.5902	22.3831	8.47104	6.2484
1	1	#N/A	#N/A	#N/A	#N/A	sro-1	chrII:7460065-7463570	WBGene00005641	SOM	IGN	OK	3.57054	1.31475	-1.44135	0.002	0.00451331	yes	Coding	3.63833	3.50275	1.33842	1.29108
1	1	#N/A	#N/A	#N/A	#N/A	gpa-3	chrV:9357710-9359726	WBGene00001665	SOM	IGN	OK	1.86309	0.685174	-1.44315	0.019	0.035797	yes	Coding	2.90227	0.823911	0.67627	0.694079
1	1	#N/A	#N/A	#N/A	#N/A	C40H1.2	chrIII:9317960-9319188	WBGene00008038	SOM	IGN	OK	4.37555	1.60552	-1.44642	0.0117	0.0231077	yes	Coding	4.16918	4.58193	1.45474	1.7563
1	1	#N/A	#N/A	#N/A	#N/A	F44A2.5	chrV:9297848-9301782	WBGene00018405	SOM	IGN	OK	21.4201	7.85015	-1.44818	5e-05	0.0001367	yes	Coding	18.8209	24.0193	8.32504	7.37526
1	1	#N/A	#N/A	#N/A	#N/A	ZK622.4	chrII:5292691-5293126	WBGene00022782	SOM	IGN	OK	19.9207	7.29989	-1.44832	0.0053	0.01109	yes	Coding	22.0577	17.7837	9.74807	4.8517
20393	30449.5	#N/A	#N/A	3.04495	2.0393	T23F2.2	chrX:5496800-5505156	WBGene00020735	SOM	IGN	OK	14.7369	5.40015	-1.44837	5e-05	0.0001367	yes	Coding	16.138	13.3359	5.48144	5.31886
1	1	#N/A	#N/A	#N/A	#N/A	ZK822.1	chrIV:11918122-11922091	WBGene00014089	SOM	IGN	OK	6.49629	2.37965	-1.44886	5e-05	0.0001367	yes	Coding	7.19482	5.79776	2.50372	2.25559
1	1	#N/A	#N/A	#N/A	#N/A	ttr-34	chrX:13139820-13140666	WBGene00045245	SOM	IGN	OK	191.363	70.0304	-1.45026	5e-05	0.0001367	yes	Coding	169.407	213.319	78.9714	61.0894
1	18077.3	#N/A	#N/A	1.80773	#N/A	nhr-230	chrV:18846787-18852634	WBGene00012446	SOM	IGN	OK	6.52992	2.38891	-1.45071	0.0003	0.000758483	yes	Coding	7.73211	5.32774	1.94327	2.83456
1	1	#N/A	#N/A	#N/A	#N/A	inx-13	chrI:3748752-3753908	WBGene00002135	SOM	IGN	OK	88.2183	32.2718	-1.4508	5e-05	0.0001367	yes	Coding	87.7916	88.645	32.7099	31.8337
1	1	#N/A	#N/A	#N/A	#N/A	clec-61	chrII:10488698-10490431	WBGene00014047	SOM	IGN	OK	1.89722	0.693725	-1.45145	0.0127	0.0248904	yes	Coding	1.04715	2.74729	0.96976	0.41769
1	1	#N/A	#N/A	#N/A	#N/A	C35D10.12	chrIII:4872530-4874715	WBGene00016448	SOM	IGN	OK	1.83831	0.672116	-1.45159	0.01955	0.0367275	yes	Coding	1.98728	1.68933	0.942502	0.40173
1	1	#N/A	#N/A	#N/A	#N/A	egl-23	chrIV:13989107-14012001	WBGene00001190	SOM	IGN	OK	8.14121	2.97282	-1.45341	5e-05	0.0001367	yes	Coding	7.74406	8.53836	2.96956	2.97608
1	17938.2	#N/A	#N/A	1.79382	#N/A	Y38F1A.8	chrII:12998030-13000734	WBGene00012610	SOM	IGN	OK	4.99558	1.8238	-1.4537	0.00185	0.00419506	yes	Coding	5.4071	4.58405	1.8082	1.83941
1	1	#N/A	#N/A	#N/A	#N/A	T28C12.6	chrV:6334230-6336097	WBGene00020893	SOM	IGN	OK	4.19859	1.53278	-1.45376	0.0079	0.0160441	yes	Coding	2.91075	5.48643	2.44733	0.61823
1	1	#N/A	#N/A	#N/A	#N/A	ceh-37	chrX:14197671-14199702	WBGene00000458	SOM	IGN	OK	9.7318	3.55182	-1.45415	0.00025	0.000638083	yes	Coding	6.25563	13.208	2.96499	4.13865
1	1	#N/A	#N/A	#N/A	#N/A	col-12	chrV:10423984-10424987	WBGene00000601	SOM	IGN	OK	43.8341	15.9951	-1.45442	5e-05	0.0001367	yes	Coding	48.0878	39.5803	22.6928	9.29738
1	1	#N/A	#N/A	#N/A	#N/A	K10G4.3	chrV:17264040-17264928	WBGene00010752	SOM	IGN	OK	11.6925	4.26414	-1.45526	0.0007	0.00169089	yes	Coding	12.8194	10.5656	5.29526	3.23303
1	1	#N/A	#N/A	#N/A	#N/A	unc-46	chrV:5097348-5098888	WBGene00006782	SOM	IGN	OK	2.92943	1.06796	-1.45577	0.0151	0.0289831	yes	Coding	3.00516	2.8537	1.42519	0.710727
1	25994.9	#N/A	#N/A	2.59949	#N/A	fbxa-90	chrV:16966889-16968523	WBGene00013623	SOM	IGN	OK	13.9941	5.10094	-1.45598	5e-05	0.0001367	yes	Coding	12.3773	15.6109	5.65045	4.55142
1	26835.1	#N/A	#N/A	2.68351	#N/A	F53H4.4	chrX:15866536-15868241	WBGene00010009	SOM	IGN	OK	5.18509	1.88972	-1.4562	0.00285	0.00624626	yes	Coding	5.07181	5.29838	1.42468	2.35475
1	1	#N/A	#N/A	#N/A	#N/A	pcp-4	chrV:19809963-19853972	WBGene00003959	SOM	IGN	OK	25.067	9.13498	-1.45631	5e-05	0.0001367	yes	Coding	22.8164	27.3176	8.80155	9.46841
27190.6	1	#N/A	#N/A	#N/A	2.71906	nhr-107	chrV:6995241-6997051	WBGene00003697	SOM	IGN	OK	20.5616	7.48785	-1.45733	5e-05	0.0001367	yes	Coding	21.1357	19.9874	8.92824	6.04747
1	1	#N/A	#N/A	#N/A	#N/A	ZK1240.3	chrII:2320437-2321675	WBGene00022868	SOM	IGN	OK	18.7753	6.83623	-1.45756	5e-05	0.0001367	yes	Coding	18.1765	19.3741	6.8439	6.82857
1	1	#N/A	#N/A	#N/A	#N/A	zig-4	chrX:7925420-7926305	WBGene00006981	SOM	IGN	OK	8.19979	2.98428	-1.4582	0.00045	0.0011165	yes	Coding	9.28465	7.11493	2.93547	3.0331
1	1	#N/A	#N/A	#N/A	#N/A	ZK757.2	chrIII:9874212-9880953	WBGene00014074	SOM	IGN	OK	2.91486	1.06081	-1.45826	0.0154	0.0295174	yes	Coding	3.38831	2.44142	1.68791	0.433707
1	1	#N/A	#N/A	#N/A	#N/A	aqp-4	chrV:9737625-9739556	WBGene00000172	SOM	IGN	OK	29.9914	10.9097	-1.45894	5e-05	0.0001367	yes	Coding	30.5783	29.4045	12.2194	9.59998
1	1	#N/A	#N/A	#N/A	#N/A	F14D7.6	chrV:14301405-14306371	WBGene00008793	SOM	IGN	OK	22.365	8.12329	-1.46111	0.0002	0.00051659	yes	Coding	21.1502	23.5798	10.0396	6.20695
1	1	#N/A	#N/A	#N/A	#N/A	C13C4.6	chrV:12121649-12124838	WBGene00007550	SOM	IGN	OK	10.4186	3.77967	-1.46283	5e-05	0.0001367	yes	Coding	8.2433	12.5939	3.8276	3.73175
1	1	#N/A	#N/A	#N/A	#N/A	glb-6	chrV:5568290-5570497	WBGene00015969	SOM	IGN	OK	1.59411	0.577568	-1.46469	0.0184	0.0347667	yes	Coding	2.26522	0.92301	0.471357	0.68378
1	1	#N/A	#N/A	#N/A	#N/A	flp-26	chrX:7029131-7029469	WBGene00020126	SOM	IGN	OK	17.2033	6.22983	-1.46542	0.0165	0.0314343	yes	Coding	15.1387	19.2679	6.02302	6.43664
1	1	#N/A	#N/A	#N/A	#N/A	C44B11.4	chrIII:3142281-3143727	WBGene00016634	SOM	IGN	OK	18.0125	6.51646	-1.46684	0.0065	0.0133903	yes	Coding	21.2437	14.7812	6.17077	6.86214
25734	17521.2	#N/A	#N/A	1.75212	2.5734	ndg-4	chrIII:4462938-4467344	WBGene00003577	SOM	IGN	OK	84.8779	30.6887	-1.46768	5e-05	0.0001367	yes	Coding	81.4197	88.336	30.5425	30.8348
1	1	#N/A	#N/A	#N/A	#N/A	aff-1	chrII:6860745-6863709	WBGene00016625	SOM	IGN	OK	2.55148	0.920881	-1.47025	0.00215	0.0048285	yes	Coding	2.26385	2.83912	1.14093	0.700828
1	1	#N/A	#N/A	#N/A	#N/A	pme-4	chrIV:8712621-8715014	WBGene00004052	SOM	IGN	OK	4.35582	1.57154	-1.47077	0.0007	0.00169089	yes	Coding	4.83176	3.87987	1.88664	1.25643
1	1	#N/A	#N/A	#N/A	#N/A	lon-8	chrV:17995511-18001332	WBGene00013352	SOM	IGN	OK	23.7567	8.56534	-1.47175	0.00065	0.00157546	yes	Coding	24.933	22.5805	11.5501	5.58057
1	1	#N/A	#N/A	#N/A	#N/A	B0310.2	chrX:502286-506934	WBGene00015138	SOM	IGN	OK	8.90177	3.20545	-1.47357	0.0001	0.000266846	yes	Coding	9.78981	8.01373	3.39442	3.01647
1	33442	#N/A	#N/A	3.3442	#N/A	R08E3.1	chrX:4824972-4834755	WBGene00019957	SOM	IGN	OK	134.275	48.3371	-1.47398	5e-05	0.0001367	yes	Coding	136.297	132.252	48.52	48.1542
1	1	#N/A	#N/A	#N/A	#N/A	F38B6.6	chrX:6684520-6690030	WBGene00018175	SOM	IGN	OK	3.79195	1.36502	-1.47402	0.0002	0.00051659	yes	Coding	4.12106	3.46284	1.38711	1.34293
1	16270.1	#N/A	#N/A	1.62701	#N/A	ced-11	chrIII:9119387-9124975	WBGene00000425	SOM	IGN	OK	5.19368	1.86933	-1.47424	5e-05	0.0001367	yes	Coding	5.21529	5.17207	1.66115	2.07751
1	1	#N/A	#N/A	#N/A	#N/A	W02D9.6	chrI:12560401-12560662	WBGene00012212	SOM	IGN	OK	242.749	87.248	-1.47627	5e-05	0.0001367	yes	Coding	191.355	294.142	80.01	94.4861
1	1	#N/A	#N/A	#N/A	#N/A	tbb-4	chrX:9434619-9436832	WBGene00006538	SOM	IGN	OK	4.23057	1.52013	-1.47665	0.00095	0.00225549	yes	Coding	5.04869	3.41245	1.33143	1.70884
1	1	#N/A	#N/A	#N/A	#N/A	frpr-12	chrV:8902316-8905342	WBGene00019445	SOM	IGN	OK	1.67412	0.600783	-1.47849	0.0085	0.017188	yes	Coding	1.8634	1.48485	0.773595	0.427972
1	17799.2	#N/A	#N/A	1.77992	#N/A	F42C5.4	chrIV:7288168-7292116	WBGene00018346	SOM	IGN	OK	6.57864	2.36037	-1.47877	5e-05	0.0001367	yes	Coding	5.96236	7.19492	2.09266	2.62809
1	19171.2	#N/A	#N/A	1.91712	#N/A	col-129	chrIV:12108749-12110223	WBGene00000703	SOM	IGN	OK	1247.49	447.385	-1.47943	5e-05	0.0001367	yes	Coding	1323.93	1171.04	489.596	405.174
22820.7	1	#N/A	#N/A	#N/A	2.28207	epac-1	chrIII:10189126-10195085	WBGene00004255	SOM	IGN	OK	1.57611	0.564767	-1.48064	0.0008	0.0019166	yes	Coding	1.60563	1.5466	0.62137	0.508163
33017.2	21691.6	#N/A	#N/A	2.16916	3.30172	C32D5.7	chrII:6336471-6339525	WBGene00016315	SOM	IGN	OK	11.1334	3.98897	-1.48081	5e-05	0.0001367	yes	Coding	11.2205	11.0463	3.49568	4.48226
1	1	#N/A	#N/A	#N/A	#N/A	dpf-2	chrX:14831784-14838078	WBGene00001055	SOM	IGN	OK	44.9736	16.1083	-1.48128	5e-05	0.0001367	yes	Coding	46.1723	43.775	12.3242	19.8924
1	1	#N/A	#N/A	#N/A	#N/A	K09E4.4	chrII:14114223-14118030	WBGene00010722	SOM	IGN	OK	4.2567	1.52375	-1.4821	0.0003	0.000758483	yes	Coding	4.9464	3.56699	1.47171	1.5758
1	1	#N/A	#N/A	#N/A	#N/A	T23F4.2	chrII:1163613-1165231	WBGene00020740	SOM	IGN	OK	11.8513	4.24227	-1.48214	0.0004	0.000997592	yes	Coding	10.9174	12.7853	4.88352	3.60102
1	1	#N/A	#N/A	#N/A	#N/A	unc-86	chrIII:8213012-8216225	WBGene00006818	SOM	IGN	OK	3.01714	1.07912	-1.48332	0.00465	0.00988284	yes	Coding	2.03987	3.99442	1.26486	0.893383
1	1	#N/A	#N/A	#N/A	#N/A	T07C12.15	chrV:9946616-9948861	WBGene00077775	SOM	IGN	OK	14.4619	5.16984	-1.48407	0.0142	0.0275139	yes	Coding	13.8179	15.1059	6.83117	3.50852
1	1	#N/A	#N/A	#N/A	#N/A	qui-1	chrIV:13561848-13574317	WBGene00004265	SOM	IGN	OK	4.1506	1.48105	-1.4867	0.0239	0.0439214	yes	Coding	5.67383	2.62737	1.20828	1.75382
25248.4	19745.4	#N/A	#N/A	1.97454	2.52484	T21C9.6	chrV:10581868-10587011	WBGene00011893	SOM	IGN	OK	46.7183	16.6561	-1.48794	5e-05	0.0001367	yes	Coding	48.0811	45.3554	16.5342	16.7779
1	1	#N/A	#N/A	#N/A	#N/A	glb-22	chrV:14600256-14606447	WBGene00011251	SOM	IGN	OK	2.68025	0.955377	-1.48822	0.00705	0.0144452	yes	Coding	2.086	3.27449	0.976046	0.934709
1	1	#N/A	#N/A	#N/A	#N/A	R02F11.2	chrV:4794672-4796857	WBGene00019840	SOM	IGN	OK	4.09676	1.45935	-1.48916	0.0086	0.0173816	yes	Coding	4.53634	3.65719	1.45627	1.46242
1	17243.2	#N/A	#N/A	1.72432	#N/A	C14H10.2	chrX:10242562-10251295	WBGene00007592	SOM	IGN	OK	22.2794	7.92811	-1.49066	5e-05	0.0001367	yes	Coding	23.203	21.3557	8.67449	7.18174
1	1	#N/A	#N/A	#N/A	#N/A	B0228.1	chrII:7755955-7756794	WBGene00015059	SOM	IGN	OK	42.1554	14.9969	-1.49106	5e-05	0.0001367	yes	Coding	46.3613	37.9494	15.3051	14.6886
1	23011.8	#N/A	#N/A	2.30118	#N/A	R106.5	chrX:17481088-17481259	WBGene00206419	SOM	IGN	OK	232.174	82.5627	-1.49165	0.00115	0.00269051	yes	Coding	227.478	236.871	79.1731	85.9522
1	1	#N/A	#N/A	#N/A	#N/A	C46C11.2	chrX:4632350-4635757	WBGene00016705	SOM	IGN	OK	24.7701	8.80305	-1.49252	5e-05	0.0001367	yes	Coding	21.363	28.1771	8.96011	8.646
1	26296.6	#N/A	#N/A	2.62966	#N/A	grl-14	chrV:20825649-20827636	WBGene00001723	SOM	IGN	OK	2.21959	0.788819	-1.49253	0.00425	0.00908937	yes	Coding	2.34385	2.09533	0.764117	0.813521
1	1	#N/A	#N/A	#N/A	#N/A	php-3	chrIII:12074505-12077402	WBGene00004024	SOM	IGN	OK	16.5692	5.88783	-1.4927	0.0001	0.000266846	yes	Coding	14.4546	18.6838	5.08816	6.6875
1	1	#N/A	#N/A	#N/A	#N/A	ubc-17	chrX:7050583-7055330	WBGene00006712	SOM	IGN	OK	3.18769	1.13232	-1.49323	0.00025	0.000638083	yes	Coding	3.42935	2.94604	1.27557	0.989066
1	1	#N/A	#N/A	#N/A	#N/A	C49F8.3	chrX:13386155-13387474	WBGene00008215	SOM	IGN	OK	13.0719	4.63866	-1.49468	0.0008	0.0019166	yes	Coding	16.8754	9.26833	6.039	3.23832
1	1	#N/A	#N/A	#N/A	#N/A	sto-6	chrX:11632352-11636269	WBGene00006068	SOM	IGN	OK	3.25818	1.1542	-1.49718	0.006	0.0124386	yes	Coding	3.10333	3.41303	1.19922	1.10917
1	1	#N/A	#N/A	#N/A	#N/A	F35H12.1	chrX:935456-937701	WBGene00018074	SOM	IGN	OK	2.61983	0.927466	-1.49811	0.0071	0.0145403	yes	Coding	3.00406	2.23561	1.13463	0.720305
1	1	#N/A	#N/A	#N/A	#N/A	C32D5.6	chrII:6331944-6333934	WBGene00016314	SOM	IGN	OK	28.4067	10.0528	-1.49863	5e-05	0.0001367	yes	Coding	32.6792	24.1341	10.0086	10.097
1	18573	#N/A	#N/A	1.8573	#N/A	T07F12.1	chrX:4894030-4896161	WBGene00020321	SOM	IGN	OK	11.4183	4.03944	-1.49912	0.0002	0.00051659	yes	Coding	8.56821	14.2684	4.71545	3.36342
1	1	#N/A	#N/A	#N/A	#N/A	wrt-3	chrIV:9475975-9477268	WBGene00006949	SOM	IGN	OK	6.67314	2.35752	-1.5011	0.00825	0.0167052	yes	Coding	4.39861	8.94767	2.55233	2.16271
1	1	#N/A	#N/A	#N/A	#N/A	rdy-2	chrV:13598655-13600970	WBGene00004328	SOM	IGN	OK	2.06122	0.728059	-1.50137	0.0214	0.0397918	yes	Coding	2.61576	1.50667	0.99961	0.456508
1	1	#N/A	#N/A	#N/A	#N/A	ugt-20	chrIV:6080956-6083580	WBGene00019516	SOM	IGN	OK	7.73052	2.72965	-1.50185	5e-05	0.0001367	yes	Coding	7.76444	7.69659	2.52134	2.93797
1	16826.1	#N/A	#N/A	1.68261	#N/A	F28B4.3	chrX:3227538-3235394	WBGene00017892	SOM	IGN	OK	233.221	82.339	-1.50205	5e-05	0.0001367	yes	Coding	231.976	234.466	83.0518	81.6261
1	1	#N/A	#N/A	#N/A	#N/A	del-9	chrX:3613383-3617365	WBGene00015957	SOM	IGN	OK	1.95941	0.691708	-1.50218	0.00265	0.00583685	yes	Coding	1.75729	2.16153	0.58078	0.802637
1	1	#N/A	#N/A	#N/A	#N/A	gst-40	chrIV:760617-762295	WBGene00001788	SOM	IGN	OK	3.42985	1.21062	-1.50241	0.016	0.0305708	yes	Coding	3.44848	3.41123	1.52215	0.899077
1	16965.1	#N/A	#N/A	1.69651	#N/A	nhr-210	chrV:517185-519546	WBGene00020015	SOM	IGN	OK	4.09254	1.44439	-1.50254	0.00075	0.00180368	yes	Coding	3.7067	4.47837	1.1667	1.72208
1	1	#N/A	#N/A	#N/A	#N/A	ace-1	chrX:16367308-16373200	WBGene00000035	SOM	IGN	OK	11.827	4.16735	-1.50488	5e-05	0.0001367	yes	Coding	11.5476	12.1065	3.9551	4.3796
1	1	#N/A	#N/A	#N/A	#N/A	ZC434.9	chrI:10356301-10360592	WBGene00013895	SOM	IGN	OK	44.4189	15.6476	-1.50523	5e-05	0.0001367	yes	Coding	41.1001	47.7377	15.9485	15.3468
1	1	#N/A	#N/A	#N/A	#N/A	4R79.2	chrIV:17480359-17483294	WBGene00007067	SOM	IGN	OK	4.06015	1.43006	-1.50546	0.00115	0.00269051	yes	Coding	4.03906	4.08124	1.4555	1.40462
1	1	#N/A	#N/A	#N/A	#N/A	egl-20	chrIV:9813162-9815501	WBGene00001188	SOM	IGN	OK	7.73217	2.72332	-1.50551	0.0002	0.00051659	yes	Coding	8.62291	6.84143	2.92806	2.51858
1	1	#N/A	#N/A	#N/A	#N/A	ugt-9	chrV:4896041-4897894	WBGene00020587	SOM	IGN	OK	5.99657	2.11064	-1.50646	5e-05	0.0001367	yes	Coding	6.17165	5.82149	2.26448	1.95679
1	1	#N/A	#N/A	#N/A	#N/A	spp-4	chrX:7318297-7318709	WBGene00004989	SOM	IGN	OK	87.0768	30.6338	-1.50716	5e-05	0.0001367	yes	Coding	92.5932	81.5603	35.0701	26.1975
1	1	#N/A	#N/A	#N/A	#N/A	fut-6	chrII:4653384-4655929	WBGene00020222	SOM	IGN	OK	11.1439	3.9199	-1.50736	5e-05	0.0001367	yes	Coding	11.3093	10.9785	4.20478	3.63502
1	1	#N/A	#N/A	#N/A	#N/A	Y40C7B.3	chrX:17258260-17259511	WBGene00021499	SOM	IGN	OK	2.33817	0.82236	-1.50754	0.00625	0.0129274	yes	Coding	2.79623	1.88011	1.18449	0.46023
1	1	#N/A	#N/A	#N/A	#N/A	Y69H2.3	chrV:18656162-18664068	WBGene00013481	SOM	IGN	OK	777.777	273.445	-1.50811	5e-05	0.0001367	yes	Coding	718.924	836.631	206.752	340.138
1	1	#N/A	#N/A	#N/A	#N/A	flp-5	chrX:8528268-8530787	WBGene00001448	SOM	IGN	OK	63.4179	22.2957	-1.50812	0.00025	0.000638083	yes	Coding	59.8861	66.9497	23.0748	21.5167
1	24394.7	#N/A	#N/A	2.43947	#N/A	pho-1	chrII:5233289-5235819	WBGene00004020	SOM	IGN	OK	84.2397	29.5992	-1.50894	5e-05	0.0001367	yes	Coding	81.1859	87.2935	32.4665	26.7319
1	1	#N/A	#N/A	#N/A	#N/A	mpst-3	chrV:14895848-14898931	WBGene00010383	SOM	IGN	OK	36.9438	12.9713	-1.51001	5e-05	0.0001367	yes	Coding	34.3406	39.5469	11.9641	13.9785
1	1	#N/A	#N/A	#N/A	#N/A	skr-12	chrIV:17167237-17167756	WBGene00004818	SOM	IGN	OK	5.16673	1.81354	-1.51044	0.01375	0.0267242	yes	Coding	2.82772	7.50575	1.51274	2.11433
1	17938.2	#N/A	#N/A	1.79382	#N/A	T25C12.3	chrX:11491099-11499783	WBGene00012018	SOM	IGN	OK	339.91	119.087	-1.51313	5e-05	0.0001367	yes	Coding	349.245	330.574	116.963	121.211
21252.6	21792.8	#N/A	#N/A	2.17928	2.12526	T07F12.4	chrX:4896729-4898082	WBGene00020324	SOM	IGN	OK	10.5121	3.67722	-1.51536	0.00015	0.000393467	yes	Coding	11.1423	9.88193	3.17318	4.18126
1	20363.2	#N/A	#N/A	2.03632	#N/A	F52H2.6	chrX:2560111-2564138	WBGene00018718	SOM	IGN	OK	54.2552	18.9753	-1.51564	5e-05	0.0001367	yes	Coding	49.9693	58.5412	18.7581	19.1926
1	1	#N/A	#N/A	#N/A	#N/A	C09B9.1	chrIV:5037806-5040430	WBGene00015626	SOM	IGN	OK	1.62369	0.567709	-1.51605	0.02165	0.0402019	yes	Coding	1.39969	1.84769	0.374466	0.760952
1	1	#N/A	#N/A	#N/A	#N/A	mod-1	chrV:8909897-8913970	WBGene00003386	SOM	IGN	OK	3.87613	1.35359	-1.51783	0.00065	0.00157546	yes	Coding	4.47857	3.27369	1.68737	1.01981
1	20023.4	#N/A	#N/A	2.00234	#N/A	F55B11.1	chrIV:14401156-14412859	WBGene00010083	SOM	IGN	OK	29.1994	10.1949	-1.5181	5e-05	0.0001367	yes	Coding	28.6815	29.7173	11.7453	8.64439
1	1	#N/A	#N/A	#N/A	#N/A	doxa-1	chrIII:8581066-8583221	WBGene00015519	SOM	IGN	OK	8.77779	3.06353	-1.51866	5e-05	0.0001367	yes	Coding	8.35902	9.19656	2.30213	3.82492
1	1	#N/A	#N/A	#N/A	#N/A	zip-5	chrV:13264531-13269806	WBGene00007932	SOM	IGN	OK	23.9781	8.35899	-1.52031	0.003	0.00656182	yes	Coding	16.276	31.6801	11.4248	5.2932
1	1	#N/A	#N/A	#N/A	#N/A	odr-3	chrV:13246868-13249520	WBGene00003850	SOM	IGN	OK	2.97627	1.03679	-1.52138	0.0047	0.00998132	yes	Coding	2.88317	3.06936	0.970407	1.10318
1	1	#N/A	#N/A	#N/A	#N/A	C01G10.4	chrV:15089737-15090004	WBGene00007231	SOM	IGN	OK	23.4943	8.17972	-1.52219	0.0167	0.0317747	yes	Coding	13.5446	33.4439	9.71838	6.64106
1	1	#N/A	#N/A	#N/A	#N/A	ZK813.4	chrX:3427904-3430094	WBGene00022823	SOM	IGN	OK	9.27386	3.22735	-1.52282	0.0044	0.00938686	yes	Coding	9.23773	9.31	4.18018	2.27452
1	1	#N/A	#N/A	#N/A	#N/A	F09G8.10	chrIII:8270718-8272097	WBGene00044444	SOM	IGN	OK	3.66806	1.27487	-1.52466	0.0049	0.0103376	yes	Coding	3.6975	3.63862	1.26988	1.27987
1	1	#N/A	#N/A	#N/A	#N/A	ugt-8	chrV:4903985-4905836	WBGene00019234	SOM	IGN	OK	13.8882	4.82555	-1.52509	5e-05	0.0001367	yes	Coding	13.8114	13.9649	5.5901	4.06099
1	1	#N/A	#N/A	#N/A	#N/A	T06F4.1	chrX:4057540-4071426	WBGene00020294	SOM	IGN	OK	4.90121	1.702	-1.52591	0.0168	0.0319575	yes	Coding	5.57798	4.22445	1.37536	2.02865
1	1	#N/A	#N/A	#N/A	#N/A	E01G6.2	chrX:12256582-12258480	WBGene00008450	SOM	IGN	OK	10.9898	3.80802	-1.52906	0.00055	0.00134846	yes	Coding	11.3484	10.6313	3.73256	3.88348
1	1	#N/A	#N/A	#N/A	#N/A	amx-2	chrI:12759745-12764938	WBGene00000138	SOM	IGN	OK	14.3439	4.96532	-1.53048	5e-05	0.0001367	yes	Coding	14.935	13.7528	4.86251	5.06812
1	1	#N/A	#N/A	#N/A	#N/A	twk-24	chrV:12265863-12269291	WBGene00006677	SOM	IGN	OK	14.0919	4.87558	-1.53122	5e-05	0.0001367	yes	Coding	14.3773	13.8064	5.21714	4.53401
1	19606.4	#N/A	#N/A	1.96064	#N/A	F14B6.6	chrI:12232702-12235085	WBGene00008787	SOM	IGN	OK	10.2819	3.55501	-1.53218	5e-05	0.0001367	yes	Coding	10.4796	10.0842	4.10482	3.00521
1	1	#N/A	#N/A	#N/A	#N/A	del-1	chrX:14271888-14276970	WBGene00000952	SOM	IGN	OK	1.59649	0.551284	-1.53404	0.00495	0.010435	yes	Coding	1.61683	1.57615	0.556172	0.546397
32909.7	19921.5	#N/A	#N/A	1.99215	3.29097	F31E8.4	chrII:6799392-6800101	WBGene00017954	SOM	IGN	OK	47.3752	16.3461	-1.53518	5e-05	0.0001367	yes	Coding	38.2991	56.4512	16.9127	15.7795
1	17938.2	#N/A	#N/A	1.79382	#N/A	Y67A10A.9	chrIV:14394102-14400122	WBGene00013458	SOM	IGN	OK	9.15713	3.15728	-1.53621	5e-05	0.0001367	yes	Coding	10.5419	7.77238	3.34286	2.97169
1	1	#N/A	#N/A	#N/A	#N/A	nlp-9	chrV:4219652-4221885	WBGene00003747	SOM	IGN	OK	27.0485	9.32127	-1.53695	0.00035	0.000878786	yes	Coding	25.1509	28.946	10.353	8.28957
30172.3	1	#N/A	#N/A	#N/A	3.01723	F55C10.5	chrV:11383091-11384172	WBGene00010109	SOM	IGN	OK	104.351	35.9226	-1.53848	5e-05	0.0001367	yes	Coding	108.652	100.05	36.7648	35.0804
1	1	#N/A	#N/A	#N/A	#N/A	C10E2.2	chrX:16745679-16748050	WBGene00015673	SOM	IGN	OK	4.68579	1.61222	-1.53925	0.00015	0.000393467	yes	Coding	3.96693	5.40466	1.31402	1.91042
1	18355.3	#N/A	#N/A	1.83553	#N/A	ptr-11	chrI:160403-166816	WBGene00004225	SOM	IGN	OK	6.76299	2.32659	-1.53944	5e-05	0.0001367	yes	Coding	7.51828	6.00769	2.61338	2.0398
1	1	#N/A	#N/A	#N/A	#N/A	nlp-3	chrX:13178002-13178348	WBGene00003741	SOM	IGN	OK	37.6382	12.9236	-1.54219	0.001	0.00236323	yes	Coding	38.2357	37.0407	12.0842	13.763
1	1	#N/A	#N/A	#N/A	#N/A	ttr-42	chrX:2577743-2578205	WBGene00045268	SOM	IGN	OK	645.005	221.297	-1.54332	5e-05	0.0001367	yes	Coding	552.05	737.96	188.074	254.521
1	1	#N/A	#N/A	#N/A	#N/A	ist-1	chrX:7132163-7139227	WBGene00002163	SOM	IGN	OK	18.3871	6.30437	-1.54427	5e-05	0.0001367	yes	Coding	22.8008	13.9734	5.5834	7.02533
1	1	#N/A	#N/A	#N/A	#N/A	Y54E2A.10	chrII:14791032-14792478	WBGene00013195	SOM	IGN	OK	5.50364	1.88553	-1.54542	0.0015	0.0034405	yes	Coding	5.47611	5.53117	1.61452	2.15654
1	16677.8	#N/A	#N/A	1.66778	#N/A	smf-1	chrX:6719760-6723004	WBGene00004876	SOM	IGN	OK	21.3783	7.31436	-1.54734	5e-05	0.0001367	yes	Coding	20.1229	22.6336	6.67411	7.95462
1	1	#N/A	#N/A	#N/A	#N/A	col-153	chrV:10949993-10951677	WBGene00000726	SOM	IGN	OK	40.496	13.8497	-1.54793	5e-05	0.0001367	yes	Coding	36.905	44.0871	13.0583	14.6411
1	1	#N/A	#N/A	#N/A	#N/A	tiar-3	chrX:10167036-10171265	WBGene00007396	SOM	IGN	OK	12.721	4.34697	-1.54913	5e-05	0.0001367	yes	Coding	12.8577	12.5843	4.27617	4.41778
1	1	#N/A	#N/A	#N/A	#N/A	F46H5.5	chrX:7255881-7256933	WBGene00018521	SOM	IGN	OK	3.03421	1.03578	-1.5506	0.0072	0.0147304	yes	Coding	2.31563	3.75279	1.07597	0.995594
26705.1	21830.6	#N/A	#N/A	2.18306	2.67051	nhr-156	chrV:3906125-3906932	WBGene00015897	SOM	IGN	OK	7.55463	2.57821	-1.55099	0.0021	0.00472464	yes	Coding	7.1979	7.91137	2.4757	2.68071
1	1	#N/A	#N/A	#N/A	#N/A	W01B6.3	chrIV:10070248-10072580	WBGene00012170	SOM	IGN	OK	1.61024	0.549168	-1.55195	0.0103	0.020496	yes	Coding	1.63613	1.58434	0.420225	0.678112
1	18494.3	#N/A	#N/A	1.84943	#N/A	nhr-209	chrV:12098368-12100009	WBGene00011100	SOM	IGN	OK	9.40999	3.2068	-1.55306	5e-05	0.0001367	yes	Coding	8.96082	9.85916	3.03804	3.37556
1	20301.5	#N/A	#N/A	2.03015	#N/A	R09H10.5	chrIV:10621824-10628794	WBGene00011182	SOM	IGN	OK	163.145	55.5782	-1.55357	5e-05	0.0001367	yes	Coding	150.395	175.895	57.8347	53.3218
1	1	#N/A	#N/A	#N/A	#N/A	gst-2	chrIV:10140398-10141491	WBGene00001750	SOM	IGN	OK	4.03136	1.37176	-1.55524	0.0163	0.0310823	yes	Coding	3.95065	4.11206	1.50177	1.24174
1	1	#N/A	#N/A	#N/A	#N/A	Y23H5B.1	chrI:2553095-2555328	WBGene00021272	SOM	IGN	OK	16.2267	5.52113	-1.55534	0.0002	0.00051659	yes	Coding	11.9185	20.5349	5.62597	5.4163
25734	28920.3	#N/A	#N/A	2.89203	2.5734	ipp-5	chrX:6031436-6034002	WBGene00002146	SOM	IGN	OK	31.5194	10.6776	-1.56166	5e-05	0.0001367	yes	Coding	30.8865	32.1524	9.91599	11.4391
1	1	#N/A	#N/A	#N/A	#N/A	T14A8.2	chrIV:7821750-7822688	WBGene00020497	SOM	IGN	OK	21.1224	7.15439	-1.56187	0.0002	0.00051659	yes	Coding	23.5602	18.6845	10.8448	3.46394
1	1	#N/A	#N/A	#N/A	#N/A	jmjd-3.3	chrX:13436385-13440943	WBGene00007813	SOM	IGN	OK	2.25596	0.763866	-1.56235	0.00065	0.00157546	yes	Coding	2.91027	1.60164	0.667404	0.860329
28647.2	1	#N/A	#N/A	#N/A	2.86472	egl-15	chrX:11016374-11023083	WBGene00001184	SOM	IGN	OK	16.6945	5.64683	-1.56386	5e-05	0.0001367	yes	Coding	16.984	16.405	5.38605	5.90761
1	1	#N/A	#N/A	#N/A	#N/A	C26E1.2	chrV:13305154-13307191	WBGene00007748	SOM	IGN	OK	21.6776	7.32481	-1.56534	5e-05	0.0001367	yes	Coding	17.2752	26.08	6.97113	7.6785
1	1	#N/A	#N/A	#N/A	#N/A	grsp-4	chrV:7624933-7626384	WBGene00017201	SOM	IGN	OK	4.55993	1.54049	-1.56562	0.013	0.0254357	yes	Coding	5.9649	3.15496	1.59558	1.4854
1	17897.8	#N/A	#N/A	1.78978	#N/A	bli-3	chrI:146622-154819	WBGene00000253	SOM	IGN	OK	36.4975	12.3131	-1.56761	5e-05	0.0001367	yes	Coding	37.3479	35.6471	12.6412	11.9849
1	1	#N/A	#N/A	#N/A	#N/A	tsp-8	chrX:14726611-14729364	WBGene00006634	SOM	IGN	OK	41.0423	13.8411	-1.56815	5e-05	0.0001367	yes	Coding	39.0934	42.9912	11.2479	16.4343
1	1	#N/A	#N/A	#N/A	#N/A	mboa-1	chrX:16030749-16034605	WBGene00007174	SOM	IGN	OK	2.38822	0.805321	-1.5683	0.0043	0.0091819	yes	Coding	2.45255	2.32388	1.25764	0.353004
1	18428.4	#N/A	#N/A	1.84284	#N/A	R09A8.5	chrX:12638619-12640419	WBGene00011154	SOM	IGN	OK	11.034	3.71502	-1.57052	0.0006	0.00146185	yes	Coding	10.5136	11.5544	3.78233	3.6477
1	18679.6	#N/A	#N/A	1.86796	#N/A	acs-21	chrV:3089071-3091258	WBGene00016849	SOM	IGN	OK	10.691	3.59742	-1.57136	5e-05	0.0001367	yes	Coding	10.2752	11.1067	3.41601	3.77884
1	1	#N/A	#N/A	#N/A	#N/A	F18E2.1	chrV:12757682-12759743	WBGene00008936	SOM	IGN	OK	123.481	41.4487	-1.57489	5e-05	0.0001367	yes	Coding	102.918	144.045	41.5555	41.342
1	16965.1	#N/A	#N/A	1.69651	#N/A	F49E7.2	chrX:1095559-1097010	WBGene00018634	SOM	IGN	OK	19.2923	6.47381	-1.57534	5e-05	0.0001367	yes	Coding	19.5418	19.0429	6.89123	6.05639
1	1	#N/A	#N/A	#N/A	#N/A	lgc-10	chrIV:6446650-6457532	WBGene00022247	SOM	IGN	OK	1.7267	0.57938	-1.57544	0.0088	0.0177574	yes	Coding	1.96024	1.49317	0.544604	0.614156
1	19189.4	#N/A	#N/A	1.91894	#N/A	T01H8.2	chrI:8571617-8573741	WBGene00011353	SOM	IGN	OK	20.8047	6.98044	-1.57552	5e-05	0.0001367	yes	Coding	20.4856	21.1238	7.707	6.25387
1	1	#N/A	#N/A	#N/A	#N/A	F56H11.2	chrIV:9531486-9533124	WBGene00010175	SOM	IGN	OK	14.2682	4.77636	-1.57882	0.00575	0.0119658	yes	Coding	12.1397	16.3967	5.85001	3.70272
1	1	#N/A	#N/A	#N/A	#N/A	F46C8.8	chrX:7551325-7554373	WBGene00018487	SOM	IGN	OK	5.63195	1.88334	-1.58034	0.00065	0.00157546	yes	Coding	6.78592	4.47798	2.08775	1.67892
1	18911.3	#N/A	#N/A	1.89113	#N/A	R07B7.10	chrV:12084406-12086281	WBGene00011094	SOM	IGN	OK	30.9829	10.3605	-1.58038	5e-05	0.0001367	yes	Coding	27.6683	34.2976	11.9796	8.74136
1	1	#N/A	#N/A	#N/A	#N/A	T05A7.1	chrII:4678022-4679525	WBGene00020219	SOM	IGN	OK	66.7712	22.3237	-1.58065	5e-05	0.0001367	yes	Coding	58.9339	74.6084	23.1713	21.476
1	27669.2	#N/A	#N/A	2.76692	#N/A	Y43E12A.2	chrIV:10982047-10984561	WBGene00012794	SOM	IGN	OK	25.4561	8.5082	-1.58109	5e-05	0.0001367	yes	Coding	23.1465	27.7657	9.39396	7.62244
1	1	#N/A	#N/A	#N/A	#N/A	ora-1	chrIV:7977890-7978878	WBGene00003879	SOM	IGN	OK	15.1543	5.05661	-1.58348	0.0004	0.000997592	yes	Coding	13.6943	16.6143	7.99285	2.12037
1	1	#N/A	#N/A	#N/A	#N/A	R160.3	chrX:4365524-4366293	WBGene00020120	SOM	IGN	OK	28.8948	9.64073	-1.58359	0.00025	0.000638083	yes	Coding	27.0875	30.7021	7.79519	11.4863
1	1	#N/A	#N/A	#N/A	#N/A	mgl-1	chrX:9968570-9974344	WBGene00003232	SOM	IGN	OK	1.55668	0.519276	-1.5839	0.00135	0.00312227	yes	Coding	1.62979	1.48357	0.52829	0.510261
21105.1	17799.2	#N/A	#N/A	1.77992	2.11051	dnj-24	chrIII:5416095-5419526	WBGene00001042	SOM	IGN	OK	33.0969	11.0371	-1.58433	5e-05	0.0001367	yes	Coding	29.4244	36.7695	9.90679	12.1675
1	1	#N/A	#N/A	#N/A	#N/A	Y4C6B.4	chrIV:5326439-5329198	WBGene00021158	SOM	IGN	OK	6.31008	2.1042	-1.58438	0.00165	0.0037624	yes	Coding	6.33695	6.28321	2.34782	1.86059
1	1	#N/A	#N/A	#N/A	#N/A	H10D18.5	chrV:3814012-3820200	WBGene00019180	SOM	IGN	OK	4.0795	1.35987	-1.58492	0.0031	0.00676337	yes	Coding	5.04894	3.11005	1.29673	1.42301
1	1	#N/A	#N/A	#N/A	#N/A	C26C6.4	chrI:7532310-7535993	WBGene00007739	SOM	IGN	OK	1.77596	0.590131	-1.58949	0.01465	0.028252	yes	Coding	1.98414	1.56778	0.874017	0.306246
1	1	#N/A	#N/A	#N/A	#N/A	C25F9.10	chrV:19405771-19406364	WBGene00044291	SOM	IGN	OK	21.8905	7.27393	-1.5895	0.00015	0.000393467	yes	Coding	18.7484	25.0326	8.99306	5.55481
1	31556.8	#N/A	#N/A	3.15568	#N/A	C01G10.15	chrV:15086933-15087279	WBGene00007240	SOM	IGN	OK	8.24628	2.7389	-1.59014	0.027	0.0489584	yes	Coding	6.96558	9.52697	3.71355	1.76426
1	1	#N/A	#N/A	#N/A	#N/A	F55G1.7	chrIV:7466905-7469821	WBGene00018903	SOM	IGN	OK	8.46023	2.8015	-1.5945	5e-05	0.0001367	yes	Coding	7.99626	8.92421	3.06074	2.54226
1	1	#N/A	#N/A	#N/A	#N/A	T03G6.3	chrX:2611226-2615718	WBGene00020195	SOM	IGN	OK	64.8698	21.4209	-1.59853	5e-05	0.0001367	yes	Coding	63.5276	66.212	20.4944	22.3474
1	1	#N/A	#N/A	#N/A	#N/A	ifb-2	chrII:5750179-5753958	WBGene00002054	SOM	IGN	OK	187.356	61.8471	-1.599	5e-05	0.0001367	yes	Coding	171.481	203.23	69.6498	54.0444
1	16687.1	#N/A	#N/A	1.66871	#N/A	cyp-25A3	chrIII:3837580-3839459	WBGene00014697	SOM	IGN	OK	9.14927	3.02021	-1.59901	5e-05	0.0001367	yes	Coding	9.86387	8.43467	3.52988	2.51054
1	24599.8	#N/A	#N/A	2.45998	#N/A	pkg-2	chrIV:8520882-8537726	WBGene00015650	SOM	IGN	OK	72.1704	23.8164	-1.59945	5e-05	0.0001367	yes	Coding	72.6288	71.7121	24.131	23.5017
1	1	#N/A	#N/A	#N/A	#N/A	T05A1.5	chrIV:9546341-9559683	WBGene00011456	SOM	IGN	OK	1.8796	0.619875	-1.60038	0.01035	0.020588	yes	Coding	2.19106	1.56815	0.591339	0.648411
1	1	#N/A	#N/A	#N/A	#N/A	dmsr-7	chrV:5405353-5408182	WBGene00016428	SOM	IGN	OK	4.15518	1.37011	-1.60062	0.00055	0.00134846	yes	Coding	4.34966	3.9607	0.963068	1.77714
1	1	#N/A	#N/A	#N/A	#N/A	Y73F4A.2	chrIV:9042659-9043295	WBGene00013515	SOM	IGN	OK	45.1521	14.8696	-1.60243	5e-05	0.0001367	yes	Coding	53.6276	36.6766	13.6923	16.0469
1	1	#N/A	#N/A	#N/A	#N/A	fkh-8	chrII:6189682-6191345	WBGene00001440	SOM	IGN	OK	2.78639	0.917491	-1.60263	0.0047	0.00998132	yes	Coding	2.8684	2.70437	1.15109	0.683891
1	1	#N/A	#N/A	#N/A	#N/A	Y73B6BL.36	chrIV:6470048-6471259	WBGene00022255	SOM	IGN	OK	5.03823	1.65834	-1.60317	0.0043	0.0091819	yes	Coding	5.32277	4.75369	1.33493	1.98175
1	1	#N/A	#N/A	#N/A	#N/A	H12I13.6	chrII:6077896-6078207	WBGene00019194	SOM	IGN	OK	32.852	10.8113	-1.60344	0.0043	0.0091819	yes	Coding	33.2001	32.5039	12.26	9.36261
1	1	#N/A	#N/A	#N/A	#N/A	cln-3.1	chrV:11263578-11265596	WBGene00000539	SOM	IGN	OK	10.5025	3.45524	-1.60388	5e-05	0.0001367	yes	Coding	12.2246	8.7805	3.47705	3.43343
1	1	#N/A	#N/A	#N/A	#N/A	unc-47	chrIII:10183779-10186169	WBGene00006783	SOM	IGN	OK	2.05568	0.675309	-1.606	0.0039	0.00838908	yes	Coding	1.88917	2.2222	0.627432	0.723187
1	1	#N/A	#N/A	#N/A	#N/A	srm-3	chrIV:9649025-9650473	WBGene00010273	SOM	IGN	OK	2.47774	0.812127	-1.60925	0.0259	0.0471467	yes	Coding	3.44848	1.507	1.23894	0.385317
1	1	#N/A	#N/A	#N/A	#N/A	cyp-14A5	chrV:5421065-5423248	WBGene00000373	SOM	IGN	OK	33.2999	10.9045	-1.6106	5e-05	0.0001367	yes	Coding	33.8625	32.7373	12.5838	9.22516
1	1	#N/A	#N/A	#N/A	#N/A	B0281.3	chrII:2307083-2308317	WBGene00015110	SOM	IGN	OK	15.3666	5.0319	-1.61062	5e-05	0.0001367	yes	Coding	8.16581	22.5673	4.9154	5.1484
1	1	#N/A	#N/A	#N/A	#N/A	F15D3.8	chrI:11579924-11581977	WBGene00008858	SOM	IGN	OK	3.41244	1.11719	-1.61093	0.0052	0.0108989	yes	Coding	4.40345	2.42143	1.11605	1.11833
1	19328.4	#N/A	#N/A	1.93284	#N/A	max-1	chrV:13099106-13110320	WBGene00003143	SOM	IGN	OK	8.25108	2.69943	-1.61193	5e-05	0.0001367	yes	Coding	7.58748	8.91469	3.22655	2.1723
1	1	#N/A	#N/A	#N/A	#N/A	R02D3.1	chrIV:245196-251718	WBGene00019819	SOM	IGN	OK	231.168	75.5867	-1.61274	5e-05	0.0001367	yes	Coding	232.673	229.662	70.168	81.0053
1	1	#N/A	#N/A	#N/A	#N/A	ugt-24	chrIV:6206856-6209442	WBGene00016762	SOM	IGN	OK	12.1431	3.97034	-1.6128	5e-05	0.0001367	yes	Coding	11.3445	12.9417	3.76611	4.17456
1	1	#N/A	#N/A	#N/A	#N/A	Y71G12B.32	chrI:1813940-1816019	WBGene00044349	SOM	IGN	OK	3.66837	1.19876	-1.61359	0.00565	0.0117832	yes	Coding	3.63545	3.7013	1.29676	1.10077
1	1	#N/A	#N/A	#N/A	#N/A	T08D10.3	chrX:11955372-11956278	WBGene00011616	SOM	IGN	OK	4.62225	1.50934	-1.61467	0.00925	0.0185761	yes	Coding	4.71305	4.53145	1.26077	1.75792
1	1	#N/A	#N/A	#N/A	#N/A	ZK1067.4	chrII:9210335-9212964	WBGene00014210	SOM	IGN	OK	4.84023	1.57468	-1.62001	0.0002	0.00051659	yes	Coding	4.97217	4.7083	1.43855	1.71081
1	1	#N/A	#N/A	#N/A	#N/A	D2023.3	chrV:11802104-11811924	WBGene00008407	SOM	IGN	OK	2.78499	0.905368	-1.6211	0.02715	0.0491868	yes	Coding	3.53083	2.03915	0.941855	0.868881
1	1	#N/A	#N/A	#N/A	#N/A	ugt-54	chrIV:10761702-10764327	WBGene00012013	SOM	IGN	OK	24.7064	8.02096	-1.62304	5e-05	0.0001367	yes	Coding	23.2129	26.1999	9.17236	6.86956
1	1	#N/A	#N/A	#N/A	#N/A	T04A6.2	chrIII:7614796-7615562	WBGene00020201	SOM	IGN	OK	5.62553	1.8263	-1.62306	0.0093	0.018665	yes	Coding	5.7552	5.49586	1.40551	2.24709
1	1	#N/A	#N/A	#N/A	#N/A	C45G9.13	chrIII:5042433-5044418	WBGene00016684	SOM	IGN	OK	20.339	6.57384	-1.62944	0.00225	0.00502755	yes	Coding	22.178	18.4999	6.33949	6.8082
1	29712.4	#N/A	#N/A	2.97124	#N/A	insc-1	chrII:7359917-7363131	WBGene00018392	SOM	IGN	OK	6.91845	2.23612	-1.62945	5e-05	0.0001367	yes	Coding	6.68947	7.14743	2.23391	2.23833
1	1	#N/A	#N/A	#N/A	#N/A	nlp-15	chrI:12988263-12995124	WBGene00003753	SOM	IGN	OK	42.6778	13.7854	-1.63034	5e-05	0.0001367	yes	Coding	40.3698	44.9859	15.4455	12.1254
1	1	#N/A	#N/A	#N/A	#N/A	W02B3.4	chrIII:680890-683324	WBGene00020924	SOM	IGN	OK	12.9393	4.17656	-1.63137	5e-05	0.0001367	yes	Coding	11.3937	14.4849	4.53849	3.81463
1	1	#N/A	#N/A	#N/A	#N/A	C13C4.7	chrV:12119045-12120240	WBGene00007551	SOM	IGN	OK	5.64229	1.82035	-1.63207	0.00585	0.0121492	yes	Coding	5.69636	5.58821	2.12243	1.51827
1	1	#N/A	#N/A	#N/A	#N/A	math-24	chrII:1900247-1901926	WBGene00016719	SOM	IGN	OK	11.9655	3.86034	-1.63208	5e-05	0.0001367	yes	Coding	7.77681	16.1541	4.49178	3.22889
1	1	#N/A	#N/A	#N/A	#N/A	slc-28.2	chrV:3460221-3462952	WBGene00017868	SOM	IGN	OK	3.70236	1.19419	-1.63241	0.00025	0.000638083	yes	Coding	3.94034	3.46438	1.24255	1.14584
1	1	#N/A	#N/A	#N/A	#N/A	pqn-88	chrI:1655664-1656702	WBGene00004168	SOM	IGN	OK	23.1897	7.47007	-1.63429	5e-05	0.0001367	yes	Coding	19.5623	26.817	6.99469	7.94546
1	1	#N/A	#N/A	#N/A	#N/A	T11F9.1	chrV:11459561-11461529	WBGene00011709	SOM	IGN	OK	1.92771	0.62027	-1.63592	0.00605	0.0125375	yes	Coding	1.7041	2.15132	0.724229	0.516312
1	30449.5	#N/A	#N/A	3.04495	#N/A	C43H6.3	chrX:2407459-2409157	WBGene00016616	SOM	IGN	OK	53.9052	17.3069	-1.63908	5e-05	0.0001367	yes	Coding	47.1739	60.6365	17.8075	16.8063
1	1	#N/A	#N/A	#N/A	#N/A	F09A5.2	chrX:13135036-13139462	WBGene00008599	SOM	IGN	OK	2.18998	0.702943	-1.63944	0.00015	0.000393467	yes	Coding	2.01455	2.36541	0.835439	0.570448
22335.1	1	#N/A	#N/A	#N/A	2.23351	try-3	chrIV:6557218-6560870	WBGene00006621	SOM	IGN	OK	15.2901	4.90182	-1.64121	5e-05	0.0001367	yes	Coding	15.9247	14.6556	6.34707	3.45656
23791.8	1	#N/A	#N/A	#N/A	2.37918	fbxa-84	chrV:15182701-15184024	WBGene00011670	SOM	IGN	OK	13.8561	4.44083	-1.64162	5e-05	0.0001367	yes	Coding	16.7358	10.9764	4.2549	4.62675
1	1	#N/A	#N/A	#N/A	#N/A	T28C12.4	chrV:6323264-6326176	WBGene00020891	SOM	IGN	OK	28.016	8.95615	-1.6453	5e-05	0.0001367	yes	Coding	27.9454	28.0867	10.8765	7.03577
24917.4	25445	#N/A	#N/A	2.5445	2.49174	tsp-9	chrX:1246020-1247494	WBGene00006635	SOM	IGN	OK	32.9908	10.5329	-1.64716	5e-05	0.0001367	yes	Coding	29.0579	36.9238	9.90498	11.1609
1	1	#N/A	#N/A	#N/A	#N/A	ZK813.3	chrX:3441839-3442358	WBGene00022822	SOM	IGN	OK	3238.66	1033.49	-1.64787	5e-05	0.0001367	yes	Coding	2891.57	3585.74	765.671	1301.31
1	1	#N/A	#N/A	#N/A	#N/A	F08G5.3	chrIV:12413064-12414690	WBGene00008582	SOM	IGN	OK	28.6453	9.14017	-1.648	0.0003	0.000758483	yes	Coding	30.5364	26.7541	10.5329	7.74744
1	1	#N/A	#N/A	#N/A	#N/A	Y62H9A.5	chrX:11882124-11882814	WBGene00013393	SOM	IGN	OK	3486.72	1110.22	-1.65102	5e-05	0.0001367	yes	Coding	3226.92	3746.53	921.816	1298.63
25248.4	1	#N/A	#N/A	#N/A	2.52484	Y51A2D.13	chrV:18573119-18579578	WBGene00013080	SOM	IGN	OK	123.411	39.2485	-1.65276	5e-05	0.0001367	yes	Coding	118.159	128.663	32.7528	45.7442
1	22247.7	#N/A	#N/A	2.22477	#N/A	F26A3.4	chrI:7657227-7658275	WBGene00009142	SOM	IGN	OK	85.8902	27.3116	-1.65298	5e-05	0.0001367	yes	Coding	87.1063	84.6741	30.9105	23.7128
27190.6	18355.3	#N/A	#N/A	1.83553	2.71906	jnk-1	chrIV:6957665-6963581	WBGene00002178	SOM	IGN	OK	8.18039	2.60017	-1.65356	5e-05	0.0001367	yes	Coding	8.0065	8.35429	3.36098	1.83935
24762.9	22525.7	#N/A	#N/A	2.25257	2.47629	F16F9.4	chrX:8459993-8463277	WBGene00017515	SOM	IGN	OK	21.0137	6.67521	-1.65444	5e-05	0.0001367	yes	Coding	20.0542	21.9731	7.32226	6.02815
1	1	#N/A	#N/A	#N/A	#N/A	C17H11.1	chrX:8173900-8180759	WBGene00015921	SOM	IGN	OK	1.35701	0.430943	-1.65486	0.0122	0.0239909	yes	Coding	1.53727	1.17675	0.268229	0.593657
1	1	#N/A	#N/A	#N/A	#N/A	ZC196.4	chrV:8733199-8735673	WBGene00022548	SOM	IGN	OK	2.12697	0.675314	-1.65517	0.00315	0.00686605	yes	Coding	2.48002	1.77391	0.845976	0.504652
1	1	#N/A	#N/A	#N/A	#N/A	fkb-4	chrV:12785252-12786982	WBGene00001429	SOM	IGN	OK	3.9468	1.2486	-1.66038	0.0052	0.0108989	yes	Coding	3.68815	4.20546	2.19259	0.304597
1	20683.6	#N/A	#N/A	2.06836	#N/A	ctbp-1	chrX:5862721-5872711	WBGene00006424	SOM	IGN	OK	3.89918	1.23332	-1.66062	0.0002	0.00051659	yes	Coding	4.41161	3.38675	1.37253	1.09411
1	1	#N/A	#N/A	#N/A	#N/A	aqp-3	chrIV:10961333-10963927	WBGene00000171	SOM	IGN	OK	2.94871	0.931204	-1.66292	0.0045	0.00957523	yes	Coding	3.46739	2.43004	0.926808	0.935599
1	1	#N/A	#N/A	#N/A	#N/A	K07H8.12	chrIV:8275799-8276646	WBGene00044509	SOM	IGN	OK	30.3239	9.57063	-1.66377	0.0013	0.00301515	yes	Coding	25.9715	34.6764	9.78243	9.35883
23306.2	22894.5	#N/A	#N/A	2.28945	2.33062	sma-6	chrII:6324456-6327108	WBGene00004860	SOM	IGN	OK	32.9812	10.4016	-1.66484	5e-05	0.0001367	yes	Coding	32.8221	33.1403	10.9962	9.80701
1	1	#N/A	#N/A	#N/A	#N/A	T01B4.3	chrX:16315369-16317657	WBGene00011310	SOM	IGN	OK	33.9628	10.7061	-1.66552	5e-05	0.0001367	yes	Coding	35.6819	32.2438	12.7733	8.63901
32390.9	23858.7	#N/A	#N/A	2.38587	3.23909	F15A8.6	chrX:4431121-4434477	WBGene00017478	SOM	IGN	OK	21.6911	6.83701	-1.66567	5e-05	0.0001367	yes	Coding	22.1546	21.2277	6.98895	6.68506
1	20857.5	#N/A	#N/A	2.08575	#N/A	nhr-16	chrII:4438911-4440825	WBGene00003615	SOM	IGN	OK	8.91182	2.80809	-1.66613	0.00015	0.000393467	yes	Coding	8.75125	9.0724	3.30932	2.30687
30589.4	20579.5	#N/A	#N/A	2.05795	3.05894	ttm-5	chrI:14688786-14691703	WBGene00013197	SOM	IGN	OK	21.6895	6.83201	-1.66661	5e-05	0.0001367	yes	Coding	20.7036	22.6753	7.17378	6.49023
1	1	#N/A	#N/A	#N/A	#N/A	nhx-3	chrV:7540939-7544819	WBGene00003731	SOM	IGN	OK	29.1352	9.17377	-1.66718	5e-05	0.0001367	yes	Coding	29.3694	28.9011	8.40431	9.94323
1	1	#N/A	#N/A	#N/A	#N/A	ggr-1	chrII:10695100-10702330	WBGene00001586	SOM	IGN	OK	1.9545	0.615358	-1.6673	0.00425	0.00908937	yes	Coding	2.28329	1.62571	0.485106	0.745611
1	1	#N/A	#N/A	#N/A	#N/A	Y9C2UA.1	chrII:9139647-9145111	WBGene00012421	SOM	IGN	OK	12.2981	3.87195	-1.66731	5e-05	0.0001367	yes	Coding	11.6614	12.9349	4.21101	3.5329
23306.2	17521.2	#N/A	#N/A	1.75212	2.33062	R04E5.2	chrX:8812136-8816717	WBGene00019869	SOM	IGN	OK	21.995	6.91515	-1.66934	5e-05	0.0001367	yes	Coding	21.4622	22.5277	7.79827	6.03203
1	1	#N/A	#N/A	#N/A	#N/A	ugt-13	chrV:4908872-4911365	WBGene00019232	SOM	IGN	OK	54.0317	16.9754	-1.67036	5e-05	0.0001367	yes	Coding	54.7182	53.3452	19.0046	14.9463
1	1	#N/A	#N/A	#N/A	#N/A	T08E11.8	chrII:1833632-1835789	WBGene00020364	SOM	IGN	OK	2.07413	0.65132	-1.67107	0.00225	0.00502755	yes	Coding	1.11446	3.03381	0.564947	0.737694
1	1	#N/A	#N/A	#N/A	#N/A	C04C11.1	chrX:14020529-14022255	WBGene00007295	SOM	IGN	OK	5.25103	1.64574	-1.67387	0.00095	0.00225549	yes	Coding	5.12742	5.37464	1.21404	2.07743
1	1	#N/A	#N/A	#N/A	#N/A	bus-12	chrIV:13256161-13258984	WBGene00010442	SOM	IGN	OK	1.54796	0.485094	-1.67403	0.0267	0.0484628	yes	Coding	1.79519	1.30072	0.720388	0.249801
1	25167	#N/A	#N/A	2.5167	#N/A	F35D11.3	chrII:4608414-4611939	WBGene00018044	SOM	IGN	OK	41.696	13.0517	-1.67567	5e-05	0.0001367	yes	Coding	39.28	44.1119	11.0447	15.0587
1	1	#N/A	#N/A	#N/A	#N/A	fipr-3	chrX:14423379-14423742	WBGene00009090	SOM	IGN	OK	26.9994	8.44379	-1.67696	0.00065	0.00157546	yes	Coding	28.4602	25.5385	9.10547	7.7821
1	1	#N/A	#N/A	#N/A	#N/A	K08F9.1	chrV:15137255-15139557	WBGene00010684	SOM	IGN	OK	2.1949	0.686164	-1.67753	0.0183	0.0345897	yes	Coding	1.57427	2.81552	0.725319	0.647008
1	1	#N/A	#N/A	#N/A	#N/A	F16C3.1	chrI:10147366-10149878	WBGene00008885	SOM	IGN	OK	5.14182	1.60718	-1.67775	0.00025	0.000638083	yes	Coding	4.72577	5.55787	1.76569	1.44867
1	1	#N/A	#N/A	#N/A	#N/A	ZC412.10	chrV:14876038-14876637	WBGene00050943	SOM	IGN	OK	57.4621	17.9477	-1.67882	5e-05	0.0001367	yes	Coding	57.5687	57.3555	17.0215	18.8738
1	1	#N/A	#N/A	#N/A	#N/A	C28C12.4	chrIV:8487505-8488321	WBGene00016180	SOM	IGN	OK	21.1835	6.61274	-1.67962	5e-05	0.0001367	yes	Coding	14.6791	27.6879	7.93658	5.28891
1	1	#N/A	#N/A	#N/A	#N/A	fil-1	chrV:14993913-14995036	WBGene00011321	SOM	IGN	OK	2.43439	0.759637	-1.68018	0.00905	0.0182281	yes	Coding	2.96011	1.90868	1.065	0.454271
1	1	#N/A	#N/A	#N/A	#N/A	fkb-7	chrI:10667947-10670959	WBGene00001432	SOM	IGN	OK	8.97616	2.79816	-1.68162	5e-05	0.0001367	yes	Coding	8.71615	9.23617	2.04747	3.54885
1	1	#N/A	#N/A	#N/A	#N/A	F31E9.3	chrV:17322817-17324473	WBGene00009296	SOM	IGN	OK	2.42689	0.75386	-1.68674	0.00665	0.0136804	yes	Coding	2.2619	2.59187	0.529495	0.978226
1	1	#N/A	#N/A	#N/A	#N/A	C52E2.4	chrII:1843594-1846189	WBGene00016883	SOM	IGN	OK	10.673	3.31193	-1.68822	5e-05	0.0001367	yes	Coding	8.81733	12.5286	3.51985	3.104
23306.2	26696.1	#N/A	#N/A	2.66961	2.33062	fbxa-64	chrV:3277083-3278128	WBGene00020883	SOM	IGN	OK	21.9899	6.81871	-1.68927	5e-05	0.0001367	yes	Coding	20.1496	23.8302	4.95591	8.68151
1	1	#N/A	#N/A	#N/A	#N/A	K09C4.1	chrX:3298897-3301454	WBGene00019547	SOM	IGN	OK	3.72632	1.15475	-1.69017	0.0003	0.000758483	yes	Coding	3.07437	4.37827	1.01606	1.29343
1	1	#N/A	#N/A	#N/A	#N/A	nrf-6	chrII:8029000-8032651	WBGene00003813	SOM	IGN	OK	204.117	63.209	-1.6912	5e-05	0.0001367	yes	Coding	203.698	204.537	68.3402	58.0779
1	1	#N/A	#N/A	#N/A	#N/A	srr-4	chrV:5019233-5022274	WBGene00005655	SOM	IGN	OK	19.6802	6.09416	-1.69125	5e-05	0.0001367	yes	Coding	20.2181	19.1424	5.62461	6.56371
32531.6	16748.2	#N/A	#N/A	1.67482	3.25316	cyp-33C8	chrV:3800851-3803430	WBGene00019967	SOM	IGN	OK	15.3126	4.7401	-1.69173	5e-05	0.0001367	yes	Coding	16.0551	14.5702	4.41521	5.06499
1	1	#N/A	#N/A	#N/A	#N/A	T07D4.2	chrII:8869825-8873880	WBGene00011579	SOM	IGN	OK	5.17262	1.60013	-1.6927	0.00025	0.000638083	yes	Coding	6.61448	3.73077	1.58236	1.6179
1	20055.2	#N/A	#N/A	2.00552	#N/A	cah-6	chrI:3629473-3630733	WBGene00000284	SOM	IGN	OK	4.12452	1.27561	-1.69304	0.001	0.00236323	yes	Coding	4.87123	3.37781	1.52985	1.02136
1	1	#N/A	#N/A	#N/A	#N/A	tsp-6	chrX:2820439-2822019	WBGene00006632	SOM	IGN	OK	5.50805	1.70264	-1.69377	0.002	0.00451331	yes	Coding	4.12685	6.88926	1.47202	1.93326
1	1	#N/A	#N/A	#N/A	#N/A	K04A8.1	chrV:6566558-6568586	WBGene00019373	SOM	IGN	OK	41.8413	12.9262	-1.69462	5e-05	0.0001367	yes	Coding	37.6979	45.9847	15.8287	10.0238
1	1	#N/A	#N/A	#N/A	#N/A	tni-1	chrX:11376096-11377397	WBGene00006584	SOM	IGN	OK	89.2343	27.5615	-1.69495	5e-05	0.0001367	yes	Coding	92.1115	86.3571	30.4872	24.6357
1	1	#N/A	#N/A	#N/A	#N/A	clec-43	chrII:944072-946135	WBGene00019917	SOM	IGN	OK	3.06724	0.947148	-1.69528	0.00125	0.00290991	yes	Coding	2.66408	3.4704	0.567299	1.327
1	1	#N/A	#N/A	#N/A	#N/A	Y17D7B.2	chrV:18787776-18789588	WBGene00012450	SOM	IGN	OK	4.71442	1.45522	-1.69584	0.00275	0.00604247	yes	Coding	6.74608	2.68275	1.84312	1.06732
1	22386.7	#N/A	#N/A	2.23867	#N/A	sto-1	chrX:7562843-7564476	WBGene00006063	SOM	IGN	OK	38.8971	11.991	-1.69771	5e-05	0.0001367	yes	Coding	33.9539	43.8404	8.5661	15.416
25734	25723	#N/A	#N/A	2.5723	2.5734	add-2	chrV:12009635-12013387	WBGene00000073	SOM	IGN	OK	40.7663	12.5525	-1.6994	5e-05	0.0001367	yes	Coding	43.3143	38.2183	12.0157	13.0892
1	1	#N/A	#N/A	#N/A	#N/A	gpa-14	chrI:5942420-5945539	WBGene00001676	SOM	IGN	OK	1.72867	0.531985	-1.7002	0.00775	0.015761	yes	Coding	1.97189	1.48544	0.828655	0.235314
1	1	#N/A	#N/A	#N/A	#N/A	snt-6	chrII:745642-750171	WBGene00004926	SOM	IGN	OK	8.10378	2.49198	-1.7013	5e-05	0.0001367	yes	Coding	7.48674	8.72082	2.63398	2.34998
24762.9	31839.6	#N/A	#N/A	3.18396	2.47629	lim-9	chrI:9182614-9210330	WBGene00006407	SOM	IGN	OK	96.338	29.6146	-1.7018	5e-05	0.0001367	yes	Coding	97.5592	95.1168	30.657	28.5722
1	1	#N/A	#N/A	#N/A	#N/A	C39H7.4	chrIV:5612138-5614590	WBGene00016542	SOM	IGN	OK	33.0719	10.1647	-1.70204	5e-05	0.0001367	yes	Coding	27.606	38.5379	11.2458	9.0836
1	1	#N/A	#N/A	#N/A	#N/A	ugt-55	chrV:12256683-12258760	WBGene00011452	SOM	IGN	OK	5.17913	1.58899	-1.7046	5e-05	0.0001367	yes	Coding	5.28567	5.07259	1.67724	1.50074
1	1	#N/A	#N/A	#N/A	#N/A	ets-9	chrX:4281051-4283832	WBGene00016865	SOM	IGN	OK	22.9939	7.05186	-1.70518	5e-05	0.0001367	yes	Coding	21.7362	24.2516	7.04642	7.0573
1	19467.4	#N/A	#N/A	1.94674	#N/A	Y106G6H.1	chrI:10429731-10432274	WBGene00013716	SOM	IGN	OK	32.0287	9.81908	-1.70571	5e-05	0.0001367	yes	Coding	29.6122	34.4452	10.2426	9.39553
1	1	#N/A	#N/A	#N/A	#N/A	nhr-231	chrV:18791034-18794710	WBGene00012449	SOM	IGN	OK	5.25357	1.60893	-1.7072	0.0002	0.00051659	yes	Coding	4.91707	5.59006	1.5786	1.63925
1	1	#N/A	#N/A	#N/A	#N/A	xtr-1	chrX:11850699-11853395	WBGene00006965	SOM	IGN	OK	2.9767	0.907254	-1.71414	0.00375	0.00808875	yes	Coding	1.79201	4.16139	0.559328	1.25518
1	1	#N/A	#N/A	#N/A	#N/A	R10D12.1	chrV:13932759-13934621	WBGene00011185	SOM	IGN	OK	23.2229	7.07737	-1.71426	5e-05	0.0001367	yes	Coding	22.5918	23.854	7.38935	6.76539
1	1	#N/A	#N/A	#N/A	#N/A	CD4.1	chrV:5606582-5609230	WBGene00016988	SOM	IGN	OK	10.5965	3.22194	-1.71759	0.0002	0.00051659	yes	Coding	11.183	10.01	3.58997	2.8539
1	1	#N/A	#N/A	#N/A	#N/A	K11H12.5	chrIV:677615-679171	WBGene00019661	SOM	IGN	OK	8.74264	2.65803	-1.71771	0.0001	0.000266846	yes	Coding	6.77173	10.7136	2.66977	2.6463
26219.5	23637.8	#N/A	#N/A	2.36378	2.62195	lev-11	chrI:14621502-14630948	WBGene00002978	SOM	IGN	OK	553.955	168.277	-1.71893	5e-05	0.0001367	yes	Coding	523.558	584.352	156.145	180.408
1	1	#N/A	#N/A	#N/A	#N/A	hst-3.1	chrII:6165707-6169202	WBGene00002030	SOM	IGN	OK	3.63666	1.10327	-1.72083	0.0026	0.00573289	yes	Coding	4.10258	3.17075	0.889918	1.31662
1	1	#N/A	#N/A	#N/A	#N/A	pgp-11	chrII:7995653-8003101	WBGene00004005	SOM	IGN	OK	17.4025	5.27741	-1.72139	5e-05	0.0001367	yes	Coding	19.4736	15.3315	4.69478	5.86005
1	1	#N/A	#N/A	#N/A	#N/A	tnc-2	chrII:10466955-10468047	WBGene00006583	SOM	IGN	OK	26.6746	8.08829	-1.72156	5e-05	0.0001367	yes	Coding	28.1856	25.1636	8.87727	7.29932
33972.9	26557.1	#N/A	#N/A	2.65571	3.39729	nhr-132	chrV:534517-536168	WBGene00003722	SOM	IGN	OK	11.7977	3.57373	-1.72301	5e-05	0.0001367	yes	Coding	12.5117	11.0838	2.93436	4.21309
1	1	#N/A	#N/A	#N/A	#N/A	Y82E9BR.13	chrIII:1390537-1391826	WBGene00022346	SOM	IGN	OK	6.67639	2.01743	-1.72655	0.0011	0.00258166	yes	Coding	5.54154	7.81125	1.71056	2.3243
1	1	#N/A	#N/A	#N/A	#N/A	npr-16	chrX:3528804-3531683	WBGene00006864	SOM	IGN	OK	4.46995	1.34832	-1.7291	0.0003	0.000758483	yes	Coding	4.96695	3.97295	1.27417	1.42247
1	1	#N/A	#N/A	#N/A	#N/A	lron-12	chrIII:12114592-12118369	WBGene00013542	SOM	IGN	OK	7.35245	2.21315	-1.73212	0.0002	0.00051659	yes	Coding	8.02017	6.68473	2.92595	1.50034
1	1	#N/A	#N/A	#N/A	#N/A	sodh-1	chrV:11888276-11889418	WBGene00010790	SOM	IGN	OK	74.5984	22.4486	-1.73252	5e-05	0.0001367	yes	Coding	70.4465	78.7503	22.3106	22.5866
1	1	#N/A	#N/A	#N/A	#N/A	T13H10.2	chrIV:9964282-9966609	WBGene00011762	SOM	IGN	OK	1.50566	0.453059	-1.73262	0.01065	0.0211488	yes	Coding	1.29129	1.72002	0.654582	0.251537
22820.7	1	#N/A	#N/A	#N/A	2.28207	K12B6.9	chrV:6291543-6292503	WBGene00023432	SOM	IGN	OK	32.7085	9.83975	-1.73297	5e-05	0.0001367	yes	Coding	27.4476	37.9694	11.4519	8.22762
1	1	#N/A	#N/A	#N/A	#N/A	T16G1.5	chrV:12937640-12939280	WBGene00011799	SOM	IGN	OK	5.75124	1.72923	-1.73374	0.0001	0.000266846	yes	Coding	7.91934	3.58315	2.19794	1.26053
1	1	#N/A	#N/A	#N/A	#N/A	T22D1.11	chrIV:6926154-6928409	WBGene00020688	SOM	IGN	OK	6.14842	1.84749	-1.73465	5e-05	0.0001367	yes	Coding	5.90992	6.38691	1.92304	1.77193
1	1	#N/A	#N/A	#N/A	#N/A	oac-58	chrIV:12308270-12311584	WBGene00019580	SOM	IGN	OK	3.70159	1.11168	-1.7354	0.0007	0.00169089	yes	Coding	3.2201	4.18307	1.41085	0.812504
1	18633.3	#N/A	#N/A	1.86333	#N/A	gem-4	chrIV:11745652-11748565	WBGene00001577	SOM	IGN	OK	18.2271	5.47174	-1.73602	5e-05	0.0001367	yes	Coding	13.8644	22.5899	5.54426	5.39922
1	1	#N/A	#N/A	#N/A	#N/A	T19H5.6	chrII:9469057-9470021	WBGene00044807	SOM	IGN	OK	6.05893	1.81859	-1.73624	0.00075	0.00180368	yes	Coding	5.07501	7.04285	1.8426	1.79458
1	1	#N/A	#N/A	#N/A	#N/A	C17H12.4	chrIV:6798965-6802248	WBGene00015930	SOM	IGN	OK	79.9393	23.958	-1.7384	5e-05	0.0001367	yes	Coding	82.6686	77.21	25.8856	22.0305
1	1	#N/A	#N/A	#N/A	#N/A	old-1	chrII:9866588-9868651	WBGene00003862	SOM	IGN	OK	1.85682	0.556297	-1.73891	0.0037	0.00798616	yes	Coding	2.26178	1.45187	0.554696	0.557899
1	1	#N/A	#N/A	#N/A	#N/A	odr-2	chrV:7103678-7114226	WBGene00003849	SOM	IGN	OK	4.00422	1.19804	-1.74085	0.00685	0.0140636	yes	Coding	3.42329	4.58515	1.52308	0.87299
1	25627.2	#N/A	#N/A	2.56272	#N/A	ckb-1	chrIII:4365411-4367363	WBGene00000511	SOM	IGN	OK	13.7032	4.09627	-1.74213	5e-05	0.0001367	yes	Coding	13.5606	13.8457	5.76205	2.43048
21849.6	1	#N/A	#N/A	#N/A	2.18496	C06A12.3	chrIV:17427690-17429447	WBGene00007357	SOM	IGN	OK	112.197	33.5139	-1.74321	5e-05	0.0001367	yes	Coding	99.0638	125.331	34.2275	32.8003
1	1	#N/A	#N/A	#N/A	#N/A	nit-1	chrIII:3922431-3923767	WBGene00014206	SOM	IGN	OK	28.3955	8.47957	-1.7436	5e-05	0.0001367	yes	Coding	29.5039	27.2871	9.32832	7.63083
1	1	#N/A	#N/A	#N/A	#N/A	ZC376.3	chrV:14168432-14171362	WBGene00013875	SOM	IGN	OK	28.7976	8.59943	-1.74364	5e-05	0.0001367	yes	Coding	26.7285	30.8668	9.21513	7.98374
1	1	#N/A	#N/A	#N/A	#N/A	H20E11.1	chrIV:6830222-6833228	WBGene00019213	SOM	IGN	OK	26.8855	8.01369	-1.74629	5e-05	0.0001367	yes	Coding	25.3597	28.4114	8.10319	7.92419
1	1	#N/A	#N/A	#N/A	#N/A	R186.1	chrV:12961709-12963304	WBGene00011305	SOM	IGN	OK	9.56025	2.84745	-1.74738	0.00015	0.000393467	yes	Coding	8.7098	10.4107	3.4445	2.25039
1	1	#N/A	#N/A	#N/A	#N/A	drn-1	chrII:5270468-5271258	WBGene00016911	SOM	IGN	OK	15.1357	4.50799	-1.7474	0.0015	0.0034405	yes	Coding	11.2052	19.0662	4.64695	4.36904
31560.5	1	#N/A	#N/A	#N/A	3.15605	C51E3.10	chrV:10160549-10160971	WBGene00008255	SOM	IGN	OK	29.7403	8.85724	-1.74749	0.01895	0.0357193	yes	Coding	26.6237	32.857	2.96424	14.7502
26705.1	1	#N/A	#N/A	#N/A	2.67051	nhr-206	chrV:12092044-12093703	WBGene00011097	SOM	IGN	OK	6.9861	2.07614	-1.75059	5e-05	0.0001367	yes	Coding	7.10782	6.86438	2.21873	1.93355
1	18911.3	#N/A	#N/A	1.89113	#N/A	Y38C1AA.6	chrIV:162851-164592	WBGene00021397	SOM	IGN	OK	21.9424	6.51207	-1.75253	5e-05	0.0001367	yes	Coding	23.2251	20.6596	6.80782	6.21633
1	1	#N/A	#N/A	#N/A	#N/A	xbx-9	chrV:12734235-12735962	WBGene00007604	SOM	IGN	OK	5.50992	1.635	-1.75274	0.0001	0.000266846	yes	Coding	5.74176	5.27808	1.22503	2.04496
1	1	#N/A	#N/A	#N/A	#N/A	K08B5.2	chrX:16551157-16553803	WBGene00019519	SOM	IGN	OK	12.3735	3.67141	-1.75285	5e-05	0.0001367	yes	Coding	13.9683	10.7787	4.24928	3.09355
20035.8	1	#N/A	#N/A	#N/A	2.00358	tsp-15	chrI:8928748-8930740	WBGene00006641	SOM	IGN	OK	15.1437	4.48448	-1.7557	5e-05	0.0001367	yes	Coding	15.6478	14.6395	5.39794	3.57103
28647.2	20023.4	#N/A	#N/A	2.00234	2.86472	R04A9.3	chrX:377390-380569	WBGene00019863	SOM	IGN	OK	14.9537	4.41742	-1.75923	5e-05	0.0001367	yes	Coding	15.6703	14.2372	4.28341	4.55142
1	1	#N/A	#N/A	#N/A	#N/A	C18G1.1	chrV:4777948-4779893	WBGene00015980	SOM	IGN	OK	4.72612	1.39577	-1.7596	0.00675	0.0138704	yes	Coding	4.30726	5.14497	1.95379	0.837749
1	1	#N/A	#N/A	#N/A	#N/A	C17G1.5	chrX:9941701-9944410	WBGene00007652	SOM	IGN	OK	15.7341	4.64133	-1.76129	5e-05	0.0001367	yes	Coding	13.9524	17.5159	3.96386	5.31879
1	1	#N/A	#N/A	#N/A	#N/A	F46A8.11	chrI:11248261-11249838	WBGene00014761	SOM	IGN	OK	2.42411	0.714795	-1.76185	0.0133	0.0259637	yes	Coding	2.37832	2.46989	0.742303	0.687288
1	1	#N/A	#N/A	#N/A	#N/A	C37E2.2	chrX:14175980-14178402	WBGene00007994	SOM	IGN	OK	5.39377	1.58992	-1.76234	0.0024	0.00532997	yes	Coding	5.99677	4.79078	1.31178	1.86805
1	1	#N/A	#N/A	#N/A	#N/A	fbxa-9	chrIII:2266681-2272162	WBGene00021860	SOM	IGN	OK	2.76402	0.814729	-1.76238	0.01525	0.0292436	yes	Coding	2.74303	2.78501	0.846747	0.78271
1	1	#N/A	#N/A	#N/A	#N/A	cyp-29A2	chrV:11217722-11219830	WBGene00011830	SOM	IGN	OK	15.2959	4.50062	-1.76495	5e-05	0.0001367	yes	Coding	14.1048	16.487	4.77993	4.22131
1	1	#N/A	#N/A	#N/A	#N/A	math-39	chrII:1832358-1833442	WBGene00020358	SOM	IGN	OK	8.56133	2.51847	-1.76529	0.00015	0.000393467	yes	Coding	6.84065	10.282	2.83662	2.20033
1	1	#N/A	#N/A	#N/A	#N/A	clec-4	chrII:12578352-12580989	WBGene00012583	SOM	IGN	OK	3.99503	1.17442	-1.76626	0.0003	0.000758483	yes	Coding	4.32052	3.66955	1.33842	1.01041
1	1	#N/A	#N/A	#N/A	#N/A	mltn-10	chrII:14622987-14626367	WBGene00008965	SOM	IGN	OK	2.07375	0.609601	-1.7663	0.00085	0.00203193	yes	Coding	2.24136	1.90614	0.654181	0.565022
1	21824.4	#N/A	#N/A	2.18244	#N/A	R06C1.6	chrI:11947005-11952823	WBGene00011060	SOM	IGN	OK	14.8114	4.35379	-1.76637	5e-05	0.0001367	yes	Coding	16.4429	13.18	5.01619	3.69138
1	1	#N/A	#N/A	#N/A	#N/A	let-653	chrIV:11885594-11890869	WBGene00002827	SOM	IGN	OK	3.97904	1.1686	-1.76764	5e-05	0.0001367	yes	Coding	3.89343	4.06465	1.31934	1.01787
1	1	#N/A	#N/A	#N/A	#N/A	tsp-13	chrV:19154092-19157606	WBGene00006639	SOM	IGN	OK	4.72443	1.38626	-1.76895	0.00075	0.00180368	yes	Coding	3.78392	5.66494	1.60284	1.16967
1	1	#N/A	#N/A	#N/A	#N/A	cyp-13A10	chrII:9660855-9662781	WBGene00014254	SOM	IGN	OK	1.7833	0.523107	-1.76937	0.0053	0.01109	yes	Coding	1.63458	1.93202	0.777458	0.268757
1	1	#N/A	#N/A	#N/A	#N/A	mca-1	chrIV:9626505-9634852	WBGene00003151	SOM	IGN	OK	93.8675	27.4808	-1.7722	5e-05	0.0001367	yes	Coding	94.3953	93.3397	24.7778	30.1839
1	1	#N/A	#N/A	#N/A	#N/A	E02A10.3	chrV:12583816-12587926	WBGene00008453	SOM	IGN	OK	16.8278	4.91712	-1.77496	0.0002	0.00051659	yes	Coding	17.9107	15.7448	5.75787	4.07636
1	1	#N/A	#N/A	#N/A	#N/A	ssp-37	chrI:12561129-12561538	WBGene00012211	SOM	IGN	OK	76.8301	22.448	-1.77508	5e-05	0.0001367	yes	Coding	61.8192	91.841	17.257	27.6391
1	1	#N/A	#N/A	#N/A	#N/A	psa-3	chrX:15407843-15418981	WBGene00009560	SOM	IGN	OK	8.04005	2.34889	-1.77522	0.00855	0.017287	yes	Coding	5.38649	10.6936	1.88284	2.81495
1	1	#N/A	#N/A	#N/A	#N/A	H20E11.3	chrIV:6824882-6826749	WBGene00019215	SOM	IGN	OK	17.9946	5.2554	-1.77569	5e-05	0.0001367	yes	Coding	17.5687	18.4204	6.1695	4.34129
1	1	#N/A	#N/A	#N/A	#N/A	ZK863.8	chrV:12186571-12187376	WBGene00014125	SOM	IGN	OK	21.1911	6.17881	-1.77806	0.00045	0.0011165	yes	Coding	21.0473	21.335	6.36736	5.99027
1	21752.6	#N/A	#N/A	2.17526	#N/A	alh-13	chrX:12705552-12872405	WBGene00011938	SOM	IGN	OK	62.4321	18.1564	-1.78181	0.0146	0.0282321	yes	Coding	61.896	62.9681	21.0439	15.2689
1	1	#N/A	#N/A	#N/A	#N/A	F21A9.2	chrI:3706099-3709223	WBGene00017651	SOM	IGN	OK	5.32663	1.54793	-1.78288	0.0001	0.000266846	yes	Coding	5.07255	5.58072	1.80205	1.29382
1	1	#N/A	#N/A	#N/A	#N/A	efn-2	chrIV:10576368-10578007	WBGene00001163	SOM	IGN	OK	12.0894	3.50973	-1.78431	0.0002	0.00051659	yes	Coding	11.0725	13.1063	4.10131	2.91814
1	1	#N/A	#N/A	#N/A	#N/A	F53H8.3	chrX:938592-942545	WBGene00018779	SOM	IGN	OK	15.272	4.4329	-1.78456	5e-05	0.0001367	yes	Coding	13.4524	17.0915	4.74029	4.12551
1	1	#N/A	#N/A	#N/A	#N/A	fbxa-71	chrIII:2255992-2257368	WBGene00020639	SOM	IGN	OK	2.28319	0.66242	-1.78523	0.00865	0.0174719	yes	Coding	2.454	2.11238	0.7707	0.554141
1	1	#N/A	#N/A	#N/A	#N/A	C01B10.4	chrIV:6628366-6631728	WBGene00015279	SOM	IGN	OK	19.8743	5.76153	-1.78638	5e-05	0.0001367	yes	Coding	21.289	18.4596	5.97631	5.54675
33021.9	1	#N/A	#N/A	#N/A	3.30219	Y71G12B.31	chrI:1686217-1693677	WBGene00044348	SOM	IGN	OK	4.49989	1.30356	-1.78743	0.02695	0.048884	yes	Coding	3.75886	5.24092	0.93833	1.66879
1	1	#N/A	#N/A	#N/A	#N/A	F25D1.5	chrV:10545804-10546728	WBGene00009110	SOM	IGN	OK	6.87938	1.99248	-1.78772	0.00015	0.000393467	yes	Coding	7.54007	6.21869	2.11803	1.86693
1	1	#N/A	#N/A	#N/A	#N/A	F55B11.3	chrIV:14424681-14425509	WBGene00010085	SOM	IGN	OK	1293.24	374.449	-1.78815	5e-05	0.0001367	yes	Coding	1110.06	1476.41	282.847	466.051
1	1	#N/A	#N/A	#N/A	#N/A	Y41G9A.5	chrX:2946771-2948940	WBGene00021529	SOM	IGN	OK	3.92416	1.13495	-1.78976	0.0006	0.00146185	yes	Coding	4.12239	3.72594	1.26423	1.00567
1	1	#N/A	#N/A	#N/A	#N/A	math-20	chrII:1996560-1998477	WBGene00016555	SOM	IGN	OK	19.2015	5.54894	-1.79094	5e-05	0.0001367	yes	Coding	13.6946	24.7085	6.02764	5.07024
1	26974.1	#N/A	#N/A	2.69741	#N/A	C44C10.11	chrX:11708201-11710117	WBGene00043985	SOM	IGN	OK	9.35292	2.70154	-1.79163	5e-05	0.0001367	yes	Coding	10.7046	8.00127	3.34484	2.05825
1	1	#N/A	#N/A	#N/A	#N/A	M60.7	chrX:8258434-8261124	WBGene00019782	SOM	IGN	OK	1.60121	0.4624	-1.79194	0.0071	0.0145403	yes	Coding	1.41363	1.78878	0.453844	0.470956
1	1	#N/A	#N/A	#N/A	#N/A	F57B7.2	chrV:11442117-11443585	WBGene00010192	SOM	IGN	OK	15.5961	4.49697	-1.79416	5e-05	0.0001367	yes	Coding	13.6124	17.5798	4.21036	4.78358
1	1	#N/A	#N/A	#N/A	#N/A	F41D9.2	chrX:8382835-8384746	WBGene00018282	SOM	IGN	OK	3.19161	0.919764	-1.79495	0.0229	0.0423022	yes	Coding	4.24159	2.14164	0.782358	1.05717
1	1	#N/A	#N/A	#N/A	#N/A	T10B11.5	chrI:6940247-6941949	WBGene00020401	SOM	IGN	OK	21.1349	6.0849	-1.79632	5e-05	0.0001367	yes	Coding	19.2222	23.0477	7.56438	4.60543
1	1	#N/A	#N/A	#N/A	#N/A	sto-5	chrX:16816347-16819152	WBGene00006067	SOM	IGN	OK	6.61091	1.90273	-1.79677	0.0002	0.00051659	yes	Coding	7.00106	6.22075	1.64941	2.15606
1	1	#N/A	#N/A	#N/A	#N/A	fbxa-31	chrIII:1269621-1271377	WBGene00013838	SOM	IGN	OK	15.7337	4.52565	-1.79766	5e-05	0.0001367	yes	Coding	17.1429	14.3245	5.00316	4.04813
1	1	#N/A	#N/A	#N/A	#N/A	acr-18	chrV:15551219-15559128	WBGene00000057	SOM	IGN	OK	7.30109	2.09838	-1.79883	5e-05	0.0001367	yes	Coding	6.79026	7.81192	1.68456	2.5122
1	19189.4	#N/A	#N/A	1.91894	#N/A	inx-17	chrI:4165136-4166964	WBGene00002139	SOM	IGN	OK	45.1019	12.9538	-1.79981	5e-05	0.0001367	yes	Coding	46.4578	43.746	13.6218	12.2858
1	1	#N/A	#N/A	#N/A	#N/A	pes-23	chrX:6901388-6903903	WBGene00003987	SOM	IGN	OK	38.593	11.0843	-1.79982	5e-05	0.0001367	yes	Coding	34.3736	42.8125	10.2793	11.8893
1	25445	#N/A	#N/A	2.5445	#N/A	sma-4	chrIII:5816232-5820021	WBGene00004858	SOM	IGN	OK	55.1642	15.8362	-1.80051	5e-05	0.0001367	yes	Coding	50.9224	59.406	14.0221	17.6502
1	1	#N/A	#N/A	#N/A	#N/A	C29H12.6	chrII:6114653-6118231	WBGene00016237	SOM	IGN	OK	6.0294	1.73044	-1.80087	0.00045	0.0011165	yes	Coding	5.46209	6.59671	1.6332	1.82769
1	1	#N/A	#N/A	#N/A	#N/A	ntc-1	chrX:4866080-4866546	WBGene00044568	SOM	IGN	OK	8.93274	2.56263	-1.80148	0.021	0.0391504	yes	Coding	7.67044	10.195	2.63026	2.495
1	1	#N/A	#N/A	#N/A	#N/A	pbo-6	chrX:17429095-17433030	WBGene00017375	SOM	IGN	OK	2.26598	0.648571	-1.8048	0.0034	0.00737756	yes	Coding	1.7575	2.77446	0.674637	0.622505
23306.2	1	#N/A	#N/A	#N/A	2.33062	Y105C5A.24	chrIV:15849959-15852705	WBGene00013643	SOM	IGN	OK	21.7689	6.22949	-1.80508	5e-05	0.0001367	yes	Coding	21.7021	21.8358	6.71176	5.74722
1	21691.6	#N/A	#N/A	2.16916	#N/A	F59G1.4	chrII:5896150-5904448	WBGene00019128	SOM	IGN	OK	5.82283	1.66629	-1.80508	0.0004	0.000997592	yes	Coding	5.36103	6.28462	1.59015	1.74243
1	22803.7	#N/A	#N/A	2.28037	#N/A	mua-3	chrIII:10160605-10183169	WBGene00003482	SOM	IGN	OK	56.868	16.2548	-1.80675	5e-05	0.0001367	yes	Coding	66.056	47.68	17.5382	14.9715
1	20440.5	#N/A	#N/A	2.04405	#N/A	C24G6.2	chrV:5523737-5530516	WBGene00016059	SOM	IGN	OK	29.1153	8.3159	-1.80783	5e-05	0.0001367	yes	Coding	28.1711	30.0595	8.23936	8.39243
1	1	#N/A	#N/A	#N/A	#N/A	fbxa-182	chrII:2410951-2412746	WBGene00018353	SOM	IGN	OK	26.2215	7.48375	-1.80892	5e-05	0.0001367	yes	Coding	26.2473	26.1957	8.05227	6.91524
1	1	#N/A	#N/A	#N/A	#N/A	nep-4	chrX:6861049-6863374	WBGene00016896	SOM	IGN	OK	25.387	7.24507	-1.80902	5e-05	0.0001367	yes	Coding	21.4432	29.3308	5.95304	8.53711
1	1	#N/A	#N/A	#N/A	#N/A	F59C6.14	chrI:10526598-10530024	WBGene00044792	SOM	IGN	OK	15.9087	4.54002	-1.80905	5e-05	0.0001367	yes	Coding	15.4032	16.4142	4.61216	4.46788
1	1	#N/A	#N/A	#N/A	#N/A	C53C11.5	chrX:17333982-17335882	WBGene00044770	SOM	IGN	OK	26.6343	7.59447	-1.81027	0.0001	0.000266846	yes	Coding	27.15	26.1187	7.63551	7.55343
1	1	#N/A	#N/A	#N/A	#N/A	hot-9	chrIV:5040990-5045388	WBGene00044484	SOM	IGN	OK	3.66564	1.04415	-1.81174	0.011	0.0218041	yes	Coding	4.9097	2.42159	0.766553	1.32175
1	1	#N/A	#N/A	#N/A	#N/A	ZC449.8	chrX:5016099-5017525	WBGene00195189	SOM	IGN	OK	20.0662	5.71481	-1.81199	0.02085	0.0388929	yes	Coding	19.9363	20.1961	7.32836	4.10125
23932.1	23818	#N/A	#N/A	2.3818	2.39321	dmd-7	chrV:6249578-6251712	WBGene00019521	SOM	IGN	OK	30.1224	8.56009	-1.81514	5e-05	0.0001367	yes	Coding	31.4141	28.8308	10.1427	6.97744
1	27113.2	#N/A	#N/A	2.71132	#N/A	ndx-1	chrI:12679200-12681769	WBGene00003578	SOM	IGN	OK	13.1346	3.72924	-1.81642	5e-05	0.0001367	yes	Coding	14.5433	11.726	2.97251	4.48598
1	19745.4	#N/A	#N/A	1.97454	#N/A	C49C3.4	chrIV:17320760-17328596	WBGene00008194	SOM	IGN	OK	176.176	50.0111	-1.81669	5e-05	0.0001367	yes	Coding	165.231	187.12	55.41	44.6122
1	1	#N/A	#N/A	#N/A	#N/A	W03G11.3	chrX:12100216-12103654	WBGene00012225	SOM	IGN	OK	13.892	3.94159	-1.81741	5e-05	0.0001367	yes	Coding	14.3992	13.3848	3.74684	4.13633
1	1	#N/A	#N/A	#N/A	#N/A	lgc-43	chrIV:10578765-10581753	WBGene00008076	SOM	IGN	OK	10.2335	2.90324	-1.81756	5e-05	0.0001367	yes	Coding	11.6332	8.83373	3.04005	2.76643
1	25416.9	#N/A	#N/A	2.54169	#N/A	nhr-58	chrV:532363-534041	WBGene00003648	SOM	IGN	OK	17.6999	5.02073	-1.81777	5e-05	0.0001367	yes	Coding	19.2609	16.1389	5.26077	4.78068
1	1	#N/A	#N/A	#N/A	#N/A	rol-8	chrII:7544085-7545211	WBGene00004398	SOM	IGN	OK	36.1533	10.2501	-1.81849	5e-05	0.0001367	yes	Coding	34.8068	37.4999	14.2547	6.24558
1	22803.7	#N/A	#N/A	2.28037	#N/A	gyg-1	chrX:3537628-3540609	WBGene00006863	SOM	IGN	OK	65.659	18.5995	-1.81973	5e-05	0.0001367	yes	Coding	64.2347	67.0834	16.7364	20.4627
1	1	#N/A	#N/A	#N/A	#N/A	F56F10.2	chrX:859946-862430	WBGene00018985	SOM	IGN	OK	14.0679	3.98316	-1.82042	5e-05	0.0001367	yes	Coding	15.3111	12.8246	3.84027	4.12604
1	1	#N/A	#N/A	#N/A	#N/A	T27E4.1	chrV:9092674-9094313	WBGene00020861	SOM	IGN	OK	7.78873	2.20261	-1.82218	5e-05	0.0001367	yes	Coding	7.59121	7.98624	2.11918	2.28603
1	1	#N/A	#N/A	#N/A	#N/A	B0222.11	chrV:9165907-9168018	WBGene00044582	SOM	IGN	OK	1.26956	0.358988	-1.82232	0.02315	0.0426677	yes	Coding	1.20907	1.33006	0.373234	0.344743
1	1	#N/A	#N/A	#N/A	#N/A	T15B12.1	chrIII:5288143-5297789	WBGene00020530	SOM	IGN	OK	99.9527	28.231	-1.82397	5e-05	0.0001367	yes	Coding	101.874	98.0317	26.5478	29.9142
25734	30449.5	#N/A	#N/A	3.04495	2.5734	aqp-10	chrII:9768532-9769782	WBGene00000178	SOM	IGN	OK	113.307	31.9853	-1.82475	5e-05	0.0001367	yes	Coding	105.784	120.83	32.7458	31.2248
1	16826.1	#N/A	#N/A	1.68261	#N/A	fbxa-4	chrII:2414220-2415453	WBGene00044672	SOM	IGN	OK	10.1037	2.85051	-1.8256	5e-05	0.0001367	yes	Coding	9.50218	10.7053	2.60411	3.09691
1	1	#N/A	#N/A	#N/A	#N/A	ifa-1	chrX:11271183-11275279	WBGene00002050	SOM	IGN	OK	181.367	51.1581	-1.82588	5e-05	0.0001367	yes	Coding	174.357	188.378	43.8864	58.4299
1	1	#N/A	#N/A	#N/A	#N/A	nlp-10	chrIII:3933759-3935845	WBGene00003748	SOM	IGN	OK	52.2926	14.7407	-1.8268	5e-05	0.0001367	yes	Coding	49.3153	55.27	15.7626	13.7189
1	1	#N/A	#N/A	#N/A	#N/A	F02D8.5	chrV:14971433-14972010	WBGene00008522	SOM	IGN	OK	11.3251	3.19121	-1.82735	0.02105	0.0392213	yes	Coding	16.9995	5.65074	4.12533	2.25709
1	1	#N/A	#N/A	#N/A	#N/A	ugt-56	chrV:12258978-12261091	WBGene00011453	SOM	IGN	OK	2.38747	0.672668	-1.82751	0.0008	0.0019166	yes	Coding	2.33604	2.43889	0.769222	0.576115
1	1	#N/A	#N/A	#N/A	#N/A	ZC443.1	chrV:12808475-12810041	WBGene00013896	SOM	IGN	OK	17.829	5.0193	-1.82867	5e-05	0.0001367	yes	Coding	19.4122	16.2459	4.40308	5.63551
1	1	#N/A	#N/A	#N/A	#N/A	Y51H7C.1	chrII:1467753-1469561	WBGene00021779	SOM	IGN	OK	6.8728	1.93428	-1.8291	5e-05	0.0001367	yes	Coding	7.06816	6.67744	1.48989	2.37867
23971.3	20023.4	#N/A	#N/A	2.00234	2.39713	aakg-4	chrX:2291546-2321452	WBGene00020135	SOM	IGN	OK	30.128	8.47758	-1.82938	0.0011	0.00258166	yes	Coding	31.4813	28.7747	7.25271	9.70244
1	1	#N/A	#N/A	#N/A	#N/A	B0285.6	chrIII:4352217-4355860	WBGene00007138	SOM	IGN	OK	3.67897	1.03474	-1.83004	0.0004	0.000997592	yes	Coding	3.44647	3.91148	0.994123	1.07535
1	1	#N/A	#N/A	#N/A	#N/A	rab-28	chrIV:9242208-9243983	WBGene00004281	SOM	IGN	OK	3.76447	1.05743	-1.83188	0.00545	0.0113835	yes	Coding	4.03945	3.48948	1.04205	1.07282
1	1	#N/A	#N/A	#N/A	#N/A	Y9C9A.8	chrIV:4930388-4932209	WBGene00021178	SOM	IGN	OK	2.03706	0.572163	-1.83199	0.0049	0.0103376	yes	Coding	1.24619	2.82792	0.625134	0.519192
1	1	#N/A	#N/A	#N/A	#N/A	elt-3	chrX:13934814-13940646	WBGene00001251	SOM	IGN	OK	21.0819	5.91268	-1.83412	5e-05	0.0001367	yes	Coding	20.8158	21.348	6.63514	5.19022
1	1	#N/A	#N/A	#N/A	#N/A	F09E8.8	chrIV:13149556-13150381	WBGene00008626	SOM	IGN	OK	15.3613	4.30393	-1.83558	0.0269	0.0488042	yes	Coding	16.0073	14.7153	2.91551	5.69234
1	1	#N/A	#N/A	#N/A	#N/A	F13B6.1	chrIV:7456781-7458024	WBGene00017416	SOM	IGN	OK	3.42444	0.958668	-1.83676	0.0012	0.00280228	yes	Coding	2.96111	3.88776	0.996637	0.9207
1	1	#N/A	#N/A	#N/A	#N/A	lgc-4	chrX:9235090-9241841	WBGene00017580	SOM	IGN	OK	2.95881	0.828189	-1.83699	0.0003	0.000758483	yes	Coding	3.24904	2.66858	0.544916	1.11146
1	1	#N/A	#N/A	#N/A	#N/A	ZC487.1	chrV:6727939-6730065	WBGene00022623	SOM	IGN	OK	3.9294	1.0997	-1.8372	0.00035	0.000878786	yes	Coding	3.93777	3.92102	1.20772	0.991677
1	21691.6	#N/A	#N/A	2.16916	#N/A	K09H11.1	chrV:5747803-5751937	WBGene00019599	SOM	IGN	OK	30.9493	8.65838	-1.83774	5e-05	0.0001367	yes	Coding	29.21	32.6885	9.19335	8.1234
1	20627.7	#N/A	#N/A	2.06277	#N/A	cab-1	chrX:12200250-12205564	WBGene00000277	SOM	IGN	OK	188.454	52.671	-1.83913	5e-05	0.0001367	yes	Coding	191.012	185.896	49.0957	56.2464
1	1	#N/A	#N/A	#N/A	#N/A	C44C10.3	chrX:11702468-11704224	WBGene00008084	SOM	IGN	OK	4.91502	1.37268	-1.8402	0.0001	0.000266846	yes	Coding	4.89073	4.93931	1.50564	1.23973
1	1	#N/A	#N/A	#N/A	#N/A	nhr-208	chrV:12094354-12095876	WBGene00011099	SOM	IGN	OK	6.91094	1.92823	-1.84161	5e-05	0.0001367	yes	Coding	7.73954	6.08235	2.21853	1.63793
1	18355.3	#N/A	#N/A	1.83553	#N/A	C01B10.10	chrIV:6624552-6627908	WBGene00015284	SOM	IGN	OK	27.5327	7.66559	-1.84468	5e-05	0.0001367	yes	Coding	29.2834	25.782	7.69218	7.63899
1	1	#N/A	#N/A	#N/A	#N/A	ZC443.2	chrV:12810334-12811141	WBGene00013897	SOM	IGN	OK	3.84919	1.07132	-1.84517	0.0137	0.0266365	yes	Coding	4.22064	3.47774	1.35482	0.787817
1	1	#N/A	#N/A	#N/A	#N/A	F59F5.3	chrX:10537164-10542324	WBGene00010342	SOM	IGN	OK	3.87108	1.07701	-1.84571	0.0001	0.000266846	yes	Coding	3.68562	4.05654	1.19051	0.963504
1	1	#N/A	#N/A	#N/A	#N/A	T15B7.1	chrV:6840268-6846368	WBGene00020516	SOM	IGN	OK	204.689	56.9446	-1.8458	5e-05	0.0001367	yes	Coding	201.272	208.106	48.9308	64.9584
1	1	#N/A	#N/A	#N/A	#N/A	Y55D5A.4	chrIII:2988269-2990048	WBGene00021918	SOM	IGN	OK	9.1723	2.54808	-1.84787	0.0007	0.00169089	yes	Coding	11.1574	7.1872	3.08761	2.00856
1	1	#N/A	#N/A	#N/A	#N/A	ttll-15	chrV:10358536-10361221	WBGene00010630	SOM	IGN	OK	33.4796	9.29903	-1.84813	5e-05	0.0001367	yes	Coding	32.8104	34.1489	9.20481	9.39325
1	17969.8	#N/A	#N/A	1.79698	#N/A	Y75B8A.4	chrIII:12107683-12113339	WBGene00013541	SOM	IGN	OK	35.8575	9.94904	-1.84965	5e-05	0.0001367	yes	Coding	31.8785	39.8366	10.858	9.04006
1	1	#N/A	#N/A	#N/A	#N/A	Y73C8B.1	chrV:3150485-3202885	WBGene00022258	SOM	IGN	OK	15.7792	4.37352	-1.85116	0.01045	0.0207667	yes	Coding	14.6285	16.9299	5.34466	3.40239
1	1	#N/A	#N/A	#N/A	#N/A	flp-7	chrX:5885831-5886580	WBGene00001450	SOM	IGN	OK	17.6461	4.88336	-1.8534	5e-05	0.0001367	yes	Coding	20.1338	15.1583	4.3569	5.40982
1	1	#N/A	#N/A	#N/A	#N/A	F15D4.4	chrII:13239224-13243025	WBGene00008861	SOM	IGN	OK	1.06555	0.294852	-1.85353	0.00825	0.0167052	yes	Coding	1.06781	1.06328	0.326502	0.263201
1	30310.5	#N/A	#N/A	3.03105	#N/A	Y69H2.1	chrV:18620184-18622514	WBGene00013479	SOM	IGN	OK	2.08792	0.577593	-1.85394	0.02155	0.0400435	yes	Coding	1.30751	2.86834	0.389909	0.765278
1	1	#N/A	#N/A	#N/A	#N/A	flp-17	chrIV:17190502-17191855	WBGene00001460	SOM	IGN	OK	49.7853	13.7683	-1.85437	5e-05	0.0001367	yes	Coding	53.9222	45.6484	13.6403	13.8963
1	1	#N/A	#N/A	#N/A	#N/A	glt-5	chrII:9706729-9708821	WBGene00001623	SOM	IGN	OK	8.93076	2.46802	-1.85543	5e-05	0.0001367	yes	Coding	9.85345	8.00808	2.79129	2.14475
1	1	#N/A	#N/A	#N/A	#N/A	F17C11.12	chrV:10934255-10936653	WBGene00008923	SOM	IGN	OK	28.3772	7.83959	-1.85588	5e-05	0.0001367	yes	Coding	28.1215	28.6329	9.11416	6.56502
1	1	#N/A	#N/A	#N/A	#N/A	F15A4.5	chrII:12469494-12471139	WBGene00008840	SOM	IGN	OK	6.90141	1.90524	-1.85692	0.0004	0.000997592	yes	Coding	7.89855	5.90426	2.28205	1.52842
1	1	#N/A	#N/A	#N/A	#N/A	F32D8.10	chrV:10906929-10909119	WBGene00009333	SOM	IGN	OK	8.76795	2.41957	-1.85749	5e-05	0.0001367	yes	Coding	8.39231	9.14359	2.48505	2.35409
1	1	#N/A	#N/A	#N/A	#N/A	C55C3.1	chrIV:5709092-5714325	WBGene00016951	SOM	IGN	OK	5.22195	1.44024	-1.85828	5e-05	0.0001367	yes	Coding	5.05216	5.39175	1.59744	1.28304
1	15992	#N/A	#N/A	1.5992	#N/A	ptr-23	chrI:14909265-14912761	WBGene00004237	SOM	IGN	OK	31.7993	8.76226	-1.85962	5e-05	0.0001367	yes	Coding	30.6392	32.9593	9.9443	7.58021
1	1	#N/A	#N/A	#N/A	#N/A	K02E7.6	chrII:1057218-1058659	WBGene00019311	SOM	IGN	OK	12.3443	3.39846	-1.86089	5e-05	0.0001367	yes	Coding	16.7227	7.96586	2.83656	3.96035
1	1	#N/A	#N/A	#N/A	#N/A	D1044.1	chrIII:5544263-5546186	WBGene00017027	SOM	IGN	OK	16.6566	4.58382	-1.86147	5e-05	0.0001367	yes	Coding	18.4205	14.8927	5.29491	3.87273
1	1	#N/A	#N/A	#N/A	#N/A	pcp-1	chrIII:7758850-7761135	WBGene00003956	SOM	IGN	OK	130.887	36.0173	-1.86155	5e-05	0.0001367	yes	Coding	128.463	133.31	40.6067	31.428
1	1	#N/A	#N/A	#N/A	#N/A	M02E1.2	chrX:308861-311263	WBGene00019734	SOM	IGN	OK	14.4125	3.96423	-1.86221	0.01585	0.0303089	yes	Coding	15.9797	12.8453	5.3538	2.57466
1	1	#N/A	#N/A	#N/A	#N/A	F42G2.5	chrII:2416415-2417976	WBGene00018354	SOM	IGN	OK	9.89627	2.71904	-1.86379	5e-05	0.0001367	yes	Coding	9.74643	10.0461	3.03037	2.40771
1	1	#N/A	#N/A	#N/A	#N/A	col-149	chrV:10291768-10292787	WBGene00000722	SOM	IGN	OK	76.4805	21.0009	-1.86464	5e-05	0.0001367	yes	Coding	92.672	60.2889	27.6947	14.3072
1	1	#N/A	#N/A	#N/A	#N/A	Y57G11C.31	chrIV:14683013-14687232	WBGene00013321	SOM	IGN	OK	50.5028	13.8669	-1.86472	5e-05	0.0001367	yes	Coding	51.1646	49.841	13.9893	13.7444
1	1	#N/A	#N/A	#N/A	#N/A	clec-17	chrI:12430047-12431442	WBGene00008477	SOM	IGN	OK	4.36194	1.1963	-1.86639	0.0003	0.000758483	yes	Coding	3.33994	5.38394	1.18449	1.2081
1	1	#N/A	#N/A	#N/A	#N/A	glb-13	chrX:12374466-12378282	WBGene00008957	SOM	IGN	OK	7.27048	1.98729	-1.87125	0.00025	0.000638083	yes	Coding	6.02383	8.51712	1.87465	2.09994
1	1	#N/A	#N/A	#N/A	#N/A	Y57G11B.2	chrIV:14565333-14567084	WBGene00013295	SOM	IGN	OK	55.4972	15.1639	-1.87178	5e-05	0.0001367	yes	Coding	53.9787	57.0157	16.0877	14.2401
26219.5	1	#N/A	#N/A	#N/A	2.62195	cah-5	chrX:7020046-7023806	WBGene00000283	SOM	IGN	OK	48.4525	13.2381	-1.87188	5e-05	0.0001367	yes	Coding	45.9186	50.9864	13.5454	12.9307
1	20664.5	#N/A	#N/A	2.06645	#N/A	C53D5.5	chrI:305900-310788	WBGene00016906	SOM	IGN	OK	29.2866	7.99799	-1.87253	5e-05	0.0001367	yes	Coding	29.1401	29.4331	6.96168	9.03431
1	1	#N/A	#N/A	#N/A	#N/A	D2063.1	chrV:4327131-4328722	WBGene00017060	SOM	IGN	OK	2.04312	0.557782	-1.873	0.0098	0.0195725	yes	Coding	2.27019	1.81605	0.579743	0.535822
1	1	#N/A	#N/A	#N/A	#N/A	T05H10.8	chrII:8059016-8061412	WBGene00011512	SOM	IGN	OK	5.91608	1.61419	-1.87383	0.0001	0.000266846	yes	Coding	5.13271	6.69944	1.74558	1.4828
1	1	#N/A	#N/A	#N/A	#N/A	C46C11.3	chrX:4629028-4631565	WBGene00016706	SOM	IGN	OK	10.6493	2.90083	-1.87622	5e-05	0.0001367	yes	Coding	10.772	10.5267	3.24194	2.55972
28161.7	15992	#N/A	#N/A	1.5992	2.81617	R10E9.3	chrIII:3960326-3961686	WBGene00011215	SOM	IGN	OK	12.4833	3.39807	-1.87722	5e-05	0.0001367	yes	Coding	12.1193	12.8474	3.62085	3.17529
1	1	#N/A	#N/A	#N/A	#N/A	sfrp-1	chrIV:6396733-6402416	WBGene00022242	SOM	IGN	OK	4.88844	1.33035	-1.87757	0.0123	0.0241702	yes	Coding	5.5038	4.27308	1.2994	1.3613
1	16409.1	#N/A	#N/A	1.64091	#N/A	arrd-17	chrIII:13627016-13630613	WBGene00011732	SOM	IGN	OK	23.2938	6.33456	-1.87863	5e-05	0.0001367	yes	Coding	24.7954	21.7921	6.73488	5.93423
1	1	#N/A	#N/A	#N/A	#N/A	F46B6.9	chrV:9796863-9798050	WBGene00009774	SOM	IGN	OK	2.82707	0.767817	-1.88047	0.00745	0.0151981	yes	Coding	3.03896	2.61518	0.848347	0.687288
1	1	#N/A	#N/A	#N/A	#N/A	T22C8.6	chrII:8627812-8630020	WBGene00011927	SOM	IGN	OK	7.42441	2.01464	-1.88175	5e-05	0.0001367	yes	Coding	9.32003	5.52879	2.94166	1.08762
1	1	#N/A	#N/A	#N/A	#N/A	ncx-9	chrV:4991489-4995049	WBGene00003574	SOM	IGN	OK	1.2823	0.347928	-1.88188	0.00415	0.00888712	yes	Coding	1.11011	1.4545	0.416711	0.279145
1	1	#N/A	#N/A	#N/A	#N/A	T07D3.4	chrII:888458-890691	WBGene00020307	SOM	IGN	OK	9.68674	2.62542	-1.88347	5e-05	0.0001367	yes	Coding	9.26595	10.1075	2.66969	2.58114
1	1	#N/A	#N/A	#N/A	#N/A	cyp-35C1	chrV:13896683-13898462	WBGene00007362	SOM	IGN	OK	82.0273	22.1892	-1.88624	5e-05	0.0001367	yes	Coding	82.5193	81.5352	26.4314	17.9471
1	1	#N/A	#N/A	#N/A	#N/A	daf-36	chrV:10223529-10225633	WBGene00007536	SOM	IGN	OK	34.1878	9.24337	-1.88699	5e-05	0.0001367	yes	Coding	30.9798	37.3957	9.35454	9.1322
1	1	#N/A	#N/A	#N/A	#N/A	F32A5.3	chrII:7232812-7235794	WBGene00017969	SOM	IGN	OK	140.245	37.9143	-1.88713	5e-05	0.0001367	yes	Coding	117.528	162.961	40.2978	35.5309
1	1	#N/A	#N/A	#N/A	#N/A	T02B11.6	chrV:884922-889275	WBGene00020157	SOM	IGN	OK	1.78609	0.482657	-1.88774	0.00505	0.0106212	yes	Coding	1.84386	1.72833	0.712556	0.252757
1	1	#N/A	#N/A	#N/A	#N/A	paqr-3	chrIV:14380103-14383654	WBGene00013457	SOM	IGN	OK	7.64207	2.06318	-1.8891	5e-05	0.0001367	yes	Coding	8.29789	6.98626	2.30263	1.82372
1	1	#N/A	#N/A	#N/A	#N/A	F22H10.6	chrX:16689544-16690787	WBGene00017730	SOM	IGN	OK	8.597	2.32075	-1.88924	0.0028	0.00614408	yes	Coding	9.05771	8.13629	1.76183	2.87967
1	1	#N/A	#N/A	#N/A	#N/A	pept-3	chrI:6133286-6137684	WBGene00003878	SOM	IGN	OK	29.45	7.94899	-1.88943	5e-05	0.0001367	yes	Coding	28.3584	30.5417	8.04176	7.85622
1	1	#N/A	#N/A	#N/A	#N/A	W02D9.7	chrI:12559354-12559648	WBGene00012213	SOM	IGN	OK	2660.25	717.471	-1.89057	5e-05	0.0001367	yes	Coding	2159.27	3161.22	579.332	855.61
1	1	#N/A	#N/A	#N/A	#N/A	F27D9.2	chrX:7672943-7676078	WBGene00017861	SOM	IGN	OK	15.7497	4.2403	-1.89308	5e-05	0.0001367	yes	Coding	13.5022	17.9971	4.68088	3.79972
1	1	#N/A	#N/A	#N/A	#N/A	ZK822.10	chrIV:11917113-11917332	WBGene00219456	SOM	IGN	OK	30.2666	8.14505	-1.89373	0.0052	0.0108989	yes	Coding	27.0893	33.4439	6.80287	9.48723
1	26418.1	#N/A	#N/A	2.64181	#N/A	nhr-273	chrII:4435378-4436937	WBGene00020460	SOM	IGN	OK	5.21708	1.40307	-1.89466	0.0003	0.000758483	yes	Coding	4.42314	6.01102	1.39218	1.41395
1	1	#N/A	#N/A	#N/A	#N/A	abcx-1	chrII:6532145-6535424	WBGene00006522	SOM	IGN	OK	1.92453	0.516526	-1.8976	0.00035	0.000878786	yes	Coding	1.6748	2.17426	0.620433	0.412619
1	1	#N/A	#N/A	#N/A	#N/A	scav-5	chrX:9858334-9861591	WBGene00011076	SOM	IGN	OK	15.7081	4.21484	-1.89796	5e-05	0.0001367	yes	Coding	14.2528	17.1634	4.45401	3.97567
1	1	#N/A	#N/A	#N/A	#N/A	T05H4.15	chrV:6440271-6441681	WBGene00020276	SOM	IGN	OK	4.17752	1.12014	-1.89897	0.00055	0.00134846	yes	Coding	3.32646	5.02858	1.08059	1.15969
1	1	#N/A	#N/A	#N/A	#N/A	srsx-34	chrV:9036470-9040250	WBGene00016093	SOM	IGN	OK	8.92007	2.39151	-1.89913	5e-05	0.0001367	yes	Coding	8.96727	8.87286	2.58672	2.1963
1	1	#N/A	#N/A	#N/A	#N/A	frpr-11	chrV:8907606-8909371	WBGene00019444	SOM	IGN	OK	22.6242	6.06525	-1.89923	5e-05	0.0001367	yes	Coding	23.7947	21.4537	6.66549	5.46502
1	1	#N/A	#N/A	#N/A	#N/A	nrf-5	chrV:13828254-13830811	WBGene00003812	SOM	IGN	OK	106.743	28.5924	-1.90043	5e-05	0.0001367	yes	Coding	98.6968	114.789	25.375	31.8099
1	25723	#N/A	#N/A	2.5723	#N/A	nhr-45	chrX:4656850-4660271	WBGene00003635	SOM	IGN	OK	31.8859	8.52074	-1.90387	5e-05	0.0001367	yes	Coding	32.3963	31.3755	8.68342	8.35805
1	1	#N/A	#N/A	#N/A	#N/A	nlp-6	chrX:17662386-17664083	WBGene00003744	SOM	IGN	OK	34.9371	9.33234	-1.90445	0.00025	0.000638083	yes	Coding	30.027	39.8472	7.71223	10.9524
1	1	#N/A	#N/A	#N/A	#N/A	pxn-2	chrX:10972205-10979199	WBGene00004257	SOM	IGN	OK	11.7436	3.13673	-1.90454	5e-05	0.0001367	yes	Coding	12.5843	10.9029	2.9698	3.30366
1	19884.4	#N/A	#N/A	1.98844	#N/A	nhr-142	chrV:5786048-5790516	WBGene00018430	SOM	IGN	OK	11.2548	3.00323	-1.90595	5e-05	0.0001367	yes	Coding	11.3076	11.202	3.04661	2.95986
1	1	#N/A	#N/A	#N/A	#N/A	hsd-2	chrX:5005252-5006964	WBGene00022498	SOM	IGN	OK	7.14781	1.90576	-1.90714	5e-05	0.0001367	yes	Coding	6.76104	7.53459	2.18468	1.62683
1	1	#N/A	#N/A	#N/A	#N/A	frpr-16	chrII:6029583-6031156	WBGene00020023	SOM	IGN	OK	1.86529	0.497182	-1.90756	0.0117	0.0231077	yes	Coding	1.57077	2.15982	0.630353	0.364012
1	23081.8	#N/A	#N/A	2.30818	#N/A	C44H9.5	chrV:12846901-12849781	WBGene00008100	SOM	IGN	OK	34.0201	9.06673	-1.90773	5e-05	0.0001367	yes	Coding	28.8374	39.2027	9.8937	8.23975
1	1	#N/A	#N/A	#N/A	#N/A	F55F3.2	chrX:13655834-13904133	WBGene00010116	SOM	IGN	OK	58.9813	15.6982	-1.90966	0.00895	0.0180378	yes	Coding	52.098	65.8647	14.3198	17.0767
1	1	#N/A	#N/A	#N/A	#N/A	fbxa-6	chrIII:1270-2917	WBGene00008352	SOM	IGN	OK	11.5477	3.07263	-1.91006	5e-05	0.0001367	yes	Coding	9.52179	13.5736	3.11927	3.02599
1	1	#N/A	#N/A	#N/A	#N/A	F35F10.4	chrV:3289794-3294603	WBGene00018054	SOM	IGN	OK	1.53622	0.408394	-1.91136	0.00425	0.00908937	yes	Coding	1.4315	1.64095	0.287241	0.529546
1	1	#N/A	#N/A	#N/A	#N/A	C41G11.1	chrX:5717572-5720153	WBGene00016568	SOM	IGN	OK	58.8568	15.6407	-1.91191	5e-05	0.0001367	yes	Coding	49.7962	67.9174	11.6772	19.6041
33502.7	1	#N/A	#N/A	#N/A	3.35027	ccg-1	chrIV:15270265-15275729	WBGene00000370	SOM	IGN	OK	327.196	86.9072	-1.91261	5e-05	0.0001367	yes	Coding	333.923	320.469	72.6739	101.14
1	1	#N/A	#N/A	#N/A	#N/A	W05E10.1	chrV:11689507-11691602	WBGene00012280	SOM	IGN	OK	22.3077	5.92247	-1.91327	5e-05	0.0001367	yes	Coding	22.5786	22.0368	5.93567	5.90926
1	1	#N/A	#N/A	#N/A	#N/A	fbxa-48	chrIII:2266681-2272162	WBGene00021862	SOM	IGN	OK	3.51399	0.932571	-1.91382	0.00465	0.00988284	yes	Coding	1.9186	5.10937	0.891501	0.973642
23115.3	1	#N/A	#N/A	#N/A	2.31153	clc-2	chrX:7431428-7433295	WBGene00000523	SOM	IGN	OK	6.38174	1.69194	-1.91527	0.0005	0.00123345	yes	Coding	6.07934	6.68413	1.70201	1.68188
1	1	#N/A	#N/A	#N/A	#N/A	T10B9.9	chrII:9775178-9775817	WBGene00011678	SOM	IGN	OK	8.64101	2.28977	-1.91599	0.0068	0.0139679	yes	Coding	7.83361	9.4484	2.5122	2.06735
50548.8	21286.5	#N/A	#N/A	2.12865	5.05488	T24B8.3	chrII:9059857-9061041	WBGene00011977	SOM	IGN	OK	142.969	37.8847	-1.91601	5e-05	0.0001367	yes	Coding	118.283	167.655	31.6974	44.072
1	1	#N/A	#N/A	#N/A	#N/A	Y51H4A.24	chrIV:16736297-16743048	WBGene00013118	SOM	IGN	OK	42.3708	11.2271	-1.91609	5e-05	0.0001367	yes	Coding	40.4824	44.2592	10.953	11.5012
1	1	#N/A	#N/A	#N/A	#N/A	C30G4.4	chrX:17057088-17072108	WBGene00016269	SOM	IGN	OK	44.6848	11.8356	-1.91665	0.00185	0.00419506	yes	Coding	30.133	59.2366	13.691	9.98025
1	1	#N/A	#N/A	#N/A	#N/A	mab-5	chrIII:7777203-7783323	WBGene00003102	SOM	IGN	OK	5.67219	1.50083	-1.91815	0.004	0.00859288	yes	Coding	6.30527	5.0391	2.14672	0.854928
1	1	#N/A	#N/A	#N/A	#N/A	T28B4.4	chrX:6598008-6598664	WBGene00020887	SOM	IGN	OK	5.41707	1.43306	-1.91841	0.0068	0.0139679	yes	Coding	5.16347	5.67067	1.57842	1.28771
1	1	#N/A	#N/A	#N/A	#N/A	F46C5.2	chrII:8828212-8829172	WBGene00009779	SOM	IGN	OK	6.8676	1.81608	-1.91898	0.0014	0.00322514	yes	Coding	5.65562	8.07957	1.66422	1.96793
1	1	#N/A	#N/A	#N/A	#N/A	sek-6	chrX:10031093-10032935	WBGene00012162	SOM	IGN	OK	10.6652	2.8181	-1.92011	5e-05	0.0001367	yes	Coding	9.57804	11.7523	3.17844	2.45776
31942.4	21361.5	#N/A	#N/A	2.13615	3.19424	F29B9.8	chrIV:4647677-4649488	WBGene00017923	SOM	IGN	OK	53.3189	14.083	-1.92069	5e-05	0.0001367	yes	Coding	54.8279	51.8099	11.8635	16.3024
1	1	#N/A	#N/A	#N/A	#N/A	Y57G11C.46	chrIV:14813108-14816354	WBGene00013335	SOM	IGN	OK	5.03735	1.32954	-1.92174	0.0001	0.000266846	yes	Coding	4.52374	5.55097	1.04735	1.61174
1	1	#N/A	#N/A	#N/A	#N/A	F10C1.8	chrII:5754459-5756528	WBGene00017327	SOM	IGN	OK	5.49254	1.44941	-1.92201	0.01815	0.034326	yes	Coding	5.23587	5.7492	2.31068	0.588135
1	1	#N/A	#N/A	#N/A	#N/A	T07D3.9	chrII:898182-900735	WBGene00020311	SOM	IGN	OK	104.368	27.5332	-1.92244	5e-05	0.0001367	yes	Coding	96.6808	112.056	22.6451	32.4213
1	19467.4	#N/A	#N/A	1.94674	#N/A	acox-1	chrI:12938550-12942109	WBGene00008564	SOM	IGN	OK	53.0166	13.9179	-1.92951	5e-05	0.0001367	yes	Coding	49.8533	56.1799	14.228	13.6077
1	1	#N/A	#N/A	#N/A	#N/A	C25F9.5	chrV:19407709-19410570	WBGene00007725	SOM	IGN	OK	22.2455	5.83935	-1.92963	5e-05	0.0001367	yes	Coding	21.4708	23.0202	5.76734	5.91136
1	1	#N/A	#N/A	#N/A	#N/A	cpna-4	chrIV:15361561-15367961	WBGene00006441	SOM	IGN	OK	2.69097	0.704784	-1.93288	0.00035	0.000878786	yes	Coding	3.03996	2.34199	0.772663	0.636905
1	1	#N/A	#N/A	#N/A	#N/A	flp-18	chrX:3012406-3014268	WBGene00001461	SOM	IGN	OK	58.0344	15.1927	-1.93353	5e-05	0.0001367	yes	Coding	59.0935	56.9754	13.0927	17.2928
1	25584	#N/A	#N/A	2.5584	#N/A	T09B4.8	chrI:6164838-6166533	WBGene00020382	SOM	IGN	OK	86.089	22.5298	-1.93399	5e-05	0.0001367	yes	Coding	84.9623	87.2158	24.6605	20.3992
26645.2	26001.1	#N/A	#N/A	2.60011	2.66452	dct-1	chrX:7954326-7955655	WBGene00015776	SOM	IGN	OK	45.5952	11.9026	-1.9376	5e-05	0.0001367	yes	Coding	39.6223	51.5681	10.6721	13.1331
1	1	#N/A	#N/A	#N/A	#N/A	T10B10.8	chrX:15161277-15166147	WBGene00011684	SOM	IGN	OK	12.7104	3.31428	-1.93924	5e-05	0.0001367	yes	Coding	12.1779	13.2429	3.88683	2.74173
1	1	#N/A	#N/A	#N/A	#N/A	acbp-7	chrIII:4837698-4840988	WBGene00044603	SOM	IGN	OK	3.7832	0.984945	-1.94149	0.00615	0.0127286	yes	Coding	4.40246	3.16393	1.08713	0.882757
1	1	#N/A	#N/A	#N/A	#N/A	cyp-33E3	chrIV:8615008-8615858	WBGene00018333	SOM	IGN	OK	5.51558	1.43507	-1.94239	0.00105	0.00247211	yes	Coding	6.30077	4.73039	1.72669	1.14345
1	1	#N/A	#N/A	#N/A	#N/A	F41B4.2	chrX:6831331-6831864	WBGene00018258	SOM	IGN	OK	36.9374	9.61014	-1.94245	5e-05	0.0001367	yes	Coding	37.1418	36.7331	10.1455	9.07484
1	1	#N/A	#N/A	#N/A	#N/A	F59E11.2	chrV:9001526-9003072	WBGene00019109	SOM	IGN	OK	5.1344	1.3345	-1.9439	0.00035	0.000878786	yes	Coding	5.9912	4.27761	1.2654	1.40361
1	1	#N/A	#N/A	#N/A	#N/A	ugt-33	chrV:10493392-10496382	WBGene00007946	SOM	IGN	OK	3.88086	1.00595	-1.94781	0.00015	0.000393467	yes	Coding	3.12798	4.63374	1.2553	0.756599
1	1	#N/A	#N/A	#N/A	#N/A	flp-12	chrX:4591401-4592300	WBGene00001455	SOM	IGN	OK	75.1028	19.4645	-1.94802	5e-05	0.0001367	yes	Coding	67.1283	83.0773	19.551	19.3781
1	1	#N/A	#N/A	#N/A	#N/A	twk-35	chrV:20862949-20865712	WBGene00006687	SOM	IGN	OK	1.18143	0.305732	-1.9502	0.0088	0.0177574	yes	Coding	1.62353	0.73933	0.404411	0.207053
1	1	#N/A	#N/A	#N/A	#N/A	sdz-27	chrIV:11187034-11188187	WBGene00011124	SOM	IGN	OK	683.947	176.98	-1.9503	5e-05	0.0001367	yes	Coding	671.694	696.2	146.185	207.775
1	1	#N/A	#N/A	#N/A	#N/A	T20F7.3	chrX:16860322-16861314	WBGene00020631	SOM	IGN	OK	5.9577	1.54054	-1.95132	0.00035	0.000878786	yes	Coding	3.5964	8.31899	1.79156	1.28952
1	1	#N/A	#N/A	#N/A	#N/A	tre-3	chrV:11709819-11715813	WBGene00006609	SOM	IGN	OK	79.4401	20.532	-1.95199	5e-05	0.0001367	yes	Coding	70.7008	88.1795	21.136	19.928
1	1	#N/A	#N/A	#N/A	#N/A	C04E6.7	chrV:5893328-5894857	WBGene00015423	SOM	IGN	OK	19.9898	5.16321	-1.95292	5e-05	0.0001367	yes	Coding	19.7486	20.231	5.76345	4.56298
1	26835.1	#N/A	#N/A	2.68351	#N/A	C31H5.5	chrI:9048403-9049325	WBGene00007856	SOM	IGN	OK	28.9308	7.47036	-1.95336	5e-05	0.0001367	yes	Coding	25.3667	32.495	10.389	4.55174
1	1	#N/A	#N/A	#N/A	#N/A	math-45	chrII:1510327-1517386	WBGene00021772	SOM	IGN	OK	9.15819	2.36417	-1.95373	5e-05	0.0001367	yes	Coding	7.51161	10.8048	1.70902	3.01932
1	1	#N/A	#N/A	#N/A	#N/A	C15A11.4	chrI:7398904-7400794	WBGene00007598	SOM	IGN	OK	4.55594	1.17294	-1.95762	5e-05	0.0001367	yes	Coding	5.06629	4.04559	1.37729	0.968587
1	25028	#N/A	#N/A	2.5028	#N/A	dct-6	chrIII:5966365-5971255	WBGene00017773	SOM	IGN	OK	70.8712	18.2299	-1.95889	5e-05	0.0001367	yes	Coding	72.4343	69.3081	19.4008	17.0591
1	1	#N/A	#N/A	#N/A	#N/A	F41B4.1	chrX:6824109-6825777	WBGene00018257	SOM	IGN	OK	10.2664	2.64054	-1.95902	5e-05	0.0001367	yes	Coding	11.3096	9.22322	2.89527	2.38581
1	28364.3	#N/A	#N/A	2.83643	#N/A	tps-2	chrII:14600833-14610337	WBGene00006603	SOM	IGN	OK	210.489	54.1215	-1.95947	5e-05	0.0001367	yes	Coding	208.461	212.517	62.387	45.856
1	1	#N/A	#N/A	#N/A	#N/A	M04D8.7	chrIII:10037363-10038122	WBGene00010865	SOM	IGN	OK	14.0555	3.61246	-1.96009	0.0003	0.000758483	yes	Coding	13.8988	14.2123	3.46128	3.76363
1	1	#N/A	#N/A	#N/A	#N/A	B0310.3	chrX:510818-513137	WBGene00015139	SOM	IGN	OK	4.2142	1.08067	-1.96333	0.0001	0.000266846	yes	Coding	5.18983	3.23857	1.24342	0.917926
1	18077.3	#N/A	#N/A	1.80773	#N/A	MARC-4	chrI:283499-285934	WBGene00016903	SOM	IGN	OK	11.5807	2.96944	-1.96346	5e-05	0.0001367	yes	Coding	11.6183	11.5431	2.92093	3.01796
1	1	#N/A	#N/A	#N/A	#N/A	M04C9.1	chrI:9350353-9352590	WBGene00010856	SOM	IGN	OK	9.30931	2.38559	-1.96433	0.00015	0.000393467	yes	Coding	9.23157	9.38704	2.47449	2.29668
1	20579.5	#N/A	#N/A	2.05795	#N/A	lin-18	chrX:3958539-3961764	WBGene00003007	SOM	IGN	OK	18.1631	4.65176	-1.96516	5e-05	0.0001367	yes	Coding	16.9311	19.3951	4.14523	5.15829
1	1	#N/A	#N/A	#N/A	#N/A	ugt-36	chrV:7166989-7169186	WBGene00017315	SOM	IGN	OK	2.9954	0.766927	-1.96559	0.0003	0.000758483	yes	Coding	2.82133	3.16948	0.707651	0.826202
1	1	#N/A	#N/A	#N/A	#N/A	F59D12.3	chrX:15648194-15650837	WBGene00010331	SOM	IGN	OK	2.57756	0.659923	-1.96564	0.00555	0.0115835	yes	Coding	3.40142	1.7537	0.767803	0.552044
1	1	#N/A	#N/A	#N/A	#N/A	ztf-26	chrI:8853825-8861265	WBGene00010137	SOM	IGN	OK	48.0186	12.2894	-1.96618	5e-05	0.0001367	yes	Coding	45.22	50.8172	11.0906	13.4882
1	1	#N/A	#N/A	#N/A	#N/A	flp-32	chrX:15433728-15434734	WBGene00010982	SOM	IGN	OK	29.1593	7.458	-1.96709	0.00215	0.0048285	yes	Coding	28.3807	29.938	5.09147	9.82454
1	1	#N/A	#N/A	#N/A	#N/A	F14H12.7	chrX:4361901-4362258	WBGene00017474	SOM	IGN	OK	23.1525	5.92162	-1.9671	0.0011	0.00258166	yes	Coding	24.2785	22.0265	2.8407	9.00253
1	1	#N/A	#N/A	#N/A	#N/A	C27H5.4	chrII:7162489-7165796	WBGene00016174	SOM	IGN	OK	53.8717	13.7657	-1.96846	5e-05	0.0001367	yes	Coding	52.7801	54.9633	15.616	11.9153
1	21258.2	#N/A	#N/A	2.12582	#N/A	btb-9	chrII:1728578-1729983	WBGene00018435	SOM	IGN	OK	15.4659	3.95128	-1.9687	5e-05	0.0001367	yes	Coding	8.16305	22.7687	4.65255	3.25001
1	17938.2	#N/A	#N/A	1.79382	#N/A	T25F10.3	chrV:6745117-6748222	WBGene00020806	SOM	IGN	OK	35.6643	9.10806	-1.96926	5e-05	0.0001367	yes	Coding	35.8472	35.4813	10.7743	7.44179
1	1	#N/A	#N/A	#N/A	#N/A	cTel55X.1	chrX:17714891-17718571	WBGene00007068	SOM	IGN	OK	61.2985	15.6293	-1.9716	5e-05	0.0001367	yes	Coding	54.3681	68.2289	11.7474	19.5112
1	1	#N/A	#N/A	#N/A	#N/A	C53B7.3	chrX:6844728-6845860	WBGene00016894	SOM	IGN	OK	161.831	41.2341	-1.97257	5e-05	0.0001367	yes	Coding	165.957	157.704	38.4362	44.0321
1	1	#N/A	#N/A	#N/A	#N/A	gst-30	chrII:4933930-4935010	WBGene00001778	SOM	IGN	OK	2.96762	0.755065	-1.97464	0.01615	0.0308214	yes	Coding	4.39094	1.5443	0.986694	0.523436
22335.1	17521.2	#N/A	#N/A	1.75212	2.23351	F08A8.4	chrI:12951128-12953917	WBGene00008567	SOM	IGN	OK	54.9439	13.9502	-1.97767	5e-05	0.0001367	yes	Coding	60.7141	49.1738	15.3263	12.5742
1	1	#N/A	#N/A	#N/A	#N/A	frpr-17	chrX:14406106-14409379	WBGene00011765	SOM	IGN	OK	2.36025	0.59924	-1.97774	0.0032	0.00697039	yes	Coding	3.30255	1.41796	0.840459	0.35802
1	1	#N/A	#N/A	#N/A	#N/A	Y39B6A.9	chrV:19136479-19138957	WBGene00012671	SOM	IGN	OK	9.18668	2.32981	-1.97933	0.0002	0.00051659	yes	Coding	8.41952	9.95385	2.29487	2.36476
29132.8	1	#N/A	#N/A	#N/A	2.91328	F48G7.2	chrV:636587-637502	WBGene00018614	SOM	IGN	OK	8.10913	2.05652	-1.97934	0.00205	0.00461723	yes	Coding	8.54188	7.67637	2.30102	1.81201
21845	15442.4	#N/A	#N/A	1.54424	2.1845	T04F8.3	chrX:11658373-11659626	WBGene00011442	SOM	IGN	OK	6.57925	1.66844	-1.97942	0.00255	0.00563784	yes	Coding	7.69156	5.46694	1.81538	1.52151
1	1	#N/A	#N/A	#N/A	#N/A	cuti-1	chrI:6404594-6405610	WBGene00022591	SOM	IGN	OK	7.45283	1.88636	-1.98218	0.00095	0.00225549	yes	Coding	8.48344	6.42222	1.66422	2.1085
1	1	#N/A	#N/A	#N/A	#N/A	ugt-40	chrV:7139582-7141923	WBGene00017331	SOM	IGN	OK	7.02446	1.7772	-1.98279	5e-05	0.0001367	yes	Coding	8.46969	5.57923	1.4362	2.11819
21364	20301.5	#N/A	#N/A	2.03015	2.1364	nhr-104	chrIV:4784547-4788428	WBGene00003694	SOM	IGN	OK	32.9621	8.33476	-1.9836	5e-05	0.0001367	yes	Coding	30.9316	34.9926	8.14231	8.52722
1	26974.1	#N/A	#N/A	2.69741	#N/A	C25F6.1	chrX:5486463-5487660	WBGene00016102	SOM	IGN	OK	40.3498	10.1911	-1.98525	5e-05	0.0001367	yes	Coding	37.7762	42.9234	7.96854	12.4137
1	1	#N/A	#N/A	#N/A	#N/A	dmd-8	chrV:334853-336439	WBGene00020708	SOM	IGN	OK	1.49402	0.377279	-1.98549	0.0152	0.0291682	yes	Coding	1.51624	1.47179	0.357926	0.396632
1	1	#N/A	#N/A	#N/A	#N/A	F40F4.6	chrX:3235898-3243612	WBGene00018237	SOM	IGN	OK	508.956	128.34	-1.98757	5e-05	0.0001367	yes	Coding	518.677	499.236	115.524	141.156
1	1	#N/A	#N/A	#N/A	#N/A	Y32F6B.1	chrV:10481190-10484652	WBGene00012531	SOM	IGN	OK	112.05	28.2184	-1.98944	5e-05	0.0001367	yes	Coding	96.5864	127.513	27.6736	28.7631
1	1	#N/A	#N/A	#N/A	#N/A	W02H3.1	chrX:11102617-11105394	WBGene00012217	SOM	IGN	OK	15.2661	3.8426	-1.99017	0.00085	0.00203193	yes	Coding	13.4609	17.0712	4.26035	3.42484
1	1	#N/A	#N/A	#N/A	#N/A	R10H1.1	chrII:7494664-7496050	WBGene00019998	SOM	IGN	OK	38.7675	9.75381	-1.99081	5e-05	0.0001367	yes	Coding	34.2402	43.2948	9.99071	9.5169
1	1	#N/A	#N/A	#N/A	#N/A	F18E9.3	chrX:8586149-8589757	WBGene00017569	SOM	IGN	OK	20.9895	5.27947	-1.9912	5e-05	0.0001367	yes	Coding	18.648	23.331	4.7678	5.79115
1	1	#N/A	#N/A	#N/A	#N/A	B0207.2	chrI:5955092-5956829	WBGene00015027	SOM	IGN	OK	7.26853	1.82607	-1.99292	0.00135	0.00312227	yes	Coding	6.71357	7.8235	2.28569	1.36644
1	1	#N/A	#N/A	#N/A	#N/A	F46C8.1	chrX:7548614-7551132	WBGene00018484	SOM	IGN	OK	4.03725	1.01385	-1.99353	0.0109	0.0216164	yes	Coding	3.63579	4.43871	0.972586	1.05511
1	1	#N/A	#N/A	#N/A	#N/A	R05D7.7	chrI:12189592-12190193	WBGene00077559	SOM	IGN	OK	41.7818	10.4781	-1.9955	5e-05	0.0001367	yes	Coding	33.2671	50.2965	10.1432	10.813
1	1	#N/A	#N/A	#N/A	#N/A	F54F7.2	chrX:11843597-11845042	WBGene00010064	SOM	IGN	OK	107.883	27.0463	-1.99596	5e-05	0.0001367	yes	Coding	89.6399	126.126	21.8523	32.2403
1	1	#N/A	#N/A	#N/A	#N/A	F28D1.6	chrIV:12384591-12385137	WBGene00009216	SOM	IGN	OK	18.1617	4.54286	-1.99923	5e-05	0.0001367	yes	Coding	19.9481	16.3753	3.51826	5.56746
1	20456.2	#N/A	#N/A	2.04562	#N/A	F59F4.1	chrX:15834052-15838456	WBGene00010336	SOM	IGN	OK	21.9461	5.4869	-1.9999	5e-05	0.0001367	yes	Coding	19.3533	24.5389	6.42012	4.55369
1	1	#N/A	#N/A	#N/A	#N/A	F57B1.1	chrV:13193980-13195634	WBGene00010187	SOM	IGN	OK	1.78647	0.446389	-2.00074	0.0106	0.0210546	yes	Coding	2.2728	1.30014	0.218899	0.673879
1	19803.3	#N/A	#N/A	1.98033	#N/A	D2045.8	chrIII:10482253-10483751	WBGene00008425	SOM	IGN	OK	14.5889	3.64425	-2.00118	5e-05	0.0001367	yes	Coding	10.7937	18.3841	3.78227	3.50623
1	1	#N/A	#N/A	#N/A	#N/A	F41G4.8	chrX:16843355-16844867	WBGene00018311	SOM	IGN	OK	14.8556	3.70702	-2.00268	5e-05	0.0001367	yes	Coding	13.8405	15.8706	2.98599	4.42804
1	1	#N/A	#N/A	#N/A	#N/A	M04B2.6	chrIV:11509873-11510723	WBGene00010848	SOM	IGN	OK	16.7002	4.1665	-2.00295	0.0051	0.0107167	yes	Coding	13.386	20.0143	6.18352	2.14949
22566.7	19253.3	#N/A	#N/A	1.92533	2.25667	M01A8.1	chrIII:9257189-9259934	WBGene00010795	SOM	IGN	OK	12.9039	3.21648	-2.00425	0.0001	0.000266846	yes	Coding	12.0916	13.7161	4.0457	2.38726
1	1	#N/A	#N/A	#N/A	#N/A	acs-2	chrV:15567388-15569666	WBGene00009221	SOM	IGN	OK	157.198	39.182	-2.00432	5e-05	0.0001367	yes	Coding	111.488	202.908	43.0183	35.3456
23306.2	1	#N/A	#N/A	#N/A	2.33062	R11.1	chrX:16189797-16194832	WBGene00011226	SOM	IGN	OK	39.843	9.93037	-2.00441	5e-05	0.0001367	yes	Coding	41.637	38.0491	8.52186	11.3389
1	1	#N/A	#N/A	#N/A	#N/A	srd-3	chrII:126937-128706	WBGene00005081	SOM	IGN	OK	1.50085	0.373784	-2.0055	0.016	0.0305708	yes	Coding	1.93657	1.06513	0.388573	0.358996
1	1	#N/A	#N/A	#N/A	#N/A	C51E3.6	chrV:10164234-10166431	WBGene00008252	SOM	IGN	OK	25.7962	6.42296	-2.00585	5e-05	0.0001367	yes	Coding	26.4171	25.1752	5.81961	7.02631
1	1	#N/A	#N/A	#N/A	#N/A	M03F4.6	chrX:4964474-4969290	WBGene00019759	SOM	IGN	OK	6.43455	1.6003	-2.0075	5e-05	0.0001367	yes	Coding	6.57875	6.29034	1.63435	1.56625
23306.2	1	#N/A	#N/A	#N/A	2.33062	aex-4	chrX:3729376-3731805	WBGene00006454	SOM	IGN	OK	11.89	2.95508	-2.00849	5e-05	0.0001367	yes	Coding	13.3615	10.4186	3.36664	2.54351
1	1	#N/A	#N/A	#N/A	#N/A	pph-1	chrV:10702544-10704462	WBGene00004083	SOM	IGN	OK	24.1045	5.98545	-2.00977	5e-05	0.0001367	yes	Coding	24.7515	23.4576	6.1125	5.85841
40432	1	#N/A	#N/A	#N/A	4.0432	hsp-43	chrX:6233290-6235480	WBGene00002024	SOM	IGN	OK	122.889	30.5015	-2.0104	5e-05	0.0001367	yes	Coding	115.051	130.727	26.434	34.569
1	1	#N/A	#N/A	#N/A	#N/A	pqn-25	chrIII:5509221-5512563	WBGene00004114	SOM	IGN	OK	2.69106	0.667922	-2.01043	5e-05	0.0001367	yes	Coding	2.87274	2.50939	0.695394	0.64045
1	1	#N/A	#N/A	#N/A	#N/A	T10G3.8	chrV:13474318-13476360	WBGene00045340	SOM	IGN	OK	3.62356	0.898898	-2.01118	0.0089	0.0179481	yes	Coding	3.26283	3.98429	0.581897	1.2159
1	1	#N/A	#N/A	#N/A	#N/A	C50B8.5	chrV:13581033-13584591	WBGene00008227	SOM	IGN	OK	18.3597	4.55166	-2.01208	5e-05	0.0001367	yes	Coding	17.496	19.2235	4.24485	4.85847
1	1	#N/A	#N/A	#N/A	#N/A	Y59H11AR.4	chrIV:8598892-8600729	WBGene00022012	SOM	IGN	OK	21.759	5.39241	-2.01261	5e-05	0.0001367	yes	Coding	21.9745	21.5434	4.45053	6.33429
1	1	#N/A	#N/A	#N/A	#N/A	hot-8	chrX:1180382-1187724	WBGene00020489	SOM	IGN	OK	4.62022	1.14496	-2.01267	0.0065	0.0133903	yes	Coding	4.61278	4.62766	0.643794	1.64612
1	1	#N/A	#N/A	#N/A	#N/A	F58G6.3	chrIV:9653528-9654154	WBGene00010274	SOM	IGN	OK	64.4544	15.9721	-2.01273	5e-05	0.0001367	yes	Coding	65.4349	63.4739	17.9545	13.9897
1	1	#N/A	#N/A	#N/A	#N/A	K09A9.8	chrX:15596166-15596592	WBGene00194849	SOM	IGN	OK	34.8364	8.62671	-2.01371	5e-05	0.0001367	yes	Coding	28.5427	41.1301	10.4246	6.82884
1	1	#N/A	#N/A	#N/A	#N/A	clec-210	chrV:3118431-3120225	WBGene00022261	SOM	IGN	OK	5.15757	1.27668	-2.01429	5e-05	0.0001367	yes	Coding	5.1673	5.14784	1.25201	1.30135
1	1	#N/A	#N/A	#N/A	#N/A	F56A12.2	chrV:14376123-14379051	WBGene00010143	SOM	IGN	OK	2.33413	0.577765	-2.01433	0.0024	0.00532997	yes	Coding	2.42787	2.2404	0.691457	0.464073
1	1	#N/A	#N/A	#N/A	#N/A	ddo-1	chrV:17774268-17777188	WBGene00008127	SOM	IGN	OK	15.7516	3.89568	-2.01555	5e-05	0.0001367	yes	Coding	12.9619	18.5413	3.99895	3.79241
1	1	#N/A	#N/A	#N/A	#N/A	spin-3	chrX:13130192-13133840	WBGene00008598	SOM	IGN	OK	6.95116	1.71834	-2.01624	5e-05	0.0001367	yes	Coding	7.47807	6.42425	1.73745	1.69923
1	1	#N/A	#N/A	#N/A	#N/A	cyp-35A4	chrV:4031611-4033372	WBGene00016786	SOM	IGN	OK	3.77161	0.931417	-2.01768	0.0001	0.000266846	yes	Coding	2.68651	4.85672	0.821434	1.0414
1	1	#N/A	#N/A	#N/A	#N/A	R09F10.5	chrX:8306419-8307628	WBGene00019988	SOM	IGN	OK	32.601	8.04586	-2.0186	5e-05	0.0001367	yes	Coding	32.5161	32.6859	9.02045	7.07127
1	1	#N/A	#N/A	#N/A	#N/A	osm-10	chrIII:7243300-7245366	WBGene00003890	SOM	IGN	OK	3.94101	0.97247	-2.01884	0.0003	0.000758483	yes	Coding	3.38967	4.49235	0.803816	1.14112
1	1	#N/A	#N/A	#N/A	#N/A	flp-8	chrX:14881468-14882048	WBGene00001451	SOM	IGN	OK	32.4212	7.9966	-2.01948	5e-05	0.0001367	yes	Coding	36.5058	28.3366	7.73424	8.25896
1	1	#N/A	#N/A	#N/A	#N/A	glb-24	chrV:12882614-12885938	WBGene00011287	SOM	IGN	OK	2.8674	0.707071	-2.01982	0.00445	0.0094787	yes	Coding	2.50917	3.22564	0.458449	0.955692
1	1	#N/A	#N/A	#N/A	#N/A	T19D2.3	chrX:3939380-3940072	WBGene00020568	SOM	IGN	OK	7.91628	1.95081	-2.02075	0.016	0.0305708	yes	Coding	6.50975	9.32282	2.00473	1.8969
1	16131.7	#N/A	#N/A	1.61317	#N/A	T22E5.6	chrX:6414124-6416363	WBGene00020692	SOM	IGN	OK	6.92374	1.70513	-2.02167	0.0002	0.00051659	yes	Coding	6.74608	7.1014	1.38234	2.02791
1	1	#N/A	#N/A	#N/A	#N/A	ent-4	chrIV:10017403-10021201	WBGene00008123	SOM	IGN	OK	39.9848	9.83491	-2.02347	5e-05	0.0001367	yes	Coding	39.4876	40.482	8.37685	11.293
1	1	#N/A	#N/A	#N/A	#N/A	Y58A7A.1	chrV:5067771-5069516	WBGene00021975	SOM	IGN	OK	78.517	19.298	-2.02455	5e-05	0.0001367	yes	Coding	82.7276	74.3064	22.9402	15.6558
1	30177.5	#N/A	#N/A	3.01775	#N/A	C49C3.10	chrIV:17336889-17338925	WBGene00008200	SOM	IGN	OK	21.845	5.36772	-2.02492	5e-05	0.0001367	yes	Coding	19.4177	24.2723	5.8891	4.84633
1	19050.4	#N/A	#N/A	1.90504	#N/A	F23A7.3	chrX:16219943-16222278	WBGene00009068	SOM	IGN	OK	10.3088	2.5323	-2.02535	5e-05	0.0001367	yes	Coding	10.9535	9.66403	1.94221	3.12239
1	19189.4	#N/A	#N/A	1.91894	#N/A	dct-18	chrII:12931804-12933360	WBGene00010266	SOM	IGN	OK	641.712	157.381	-2.02767	5e-05	0.0001367	yes	Coding	590.348	693.076	176.242	138.519
1	1	#N/A	#N/A	#N/A	#N/A	dhs-5	chrII:5453790-5455768	WBGene00000969	SOM	IGN	OK	13.4481	3.29606	-2.02859	5e-05	0.0001367	yes	Coding	12.4889	14.4074	3.82849	2.76364
1	1	#N/A	#N/A	#N/A	#N/A	C45B2.2	chrX:6084717-6085066	WBGene00016659	SOM	IGN	OK	33.9329	8.31219	-2.02938	5e-05	0.0001367	yes	Coding	36.1216	31.7441	8.52211	8.10228
1	1	#N/A	#N/A	#N/A	#N/A	M7.8	chrIV:11093941-11094982	WBGene00010884	SOM	IGN	OK	15.1264	3.69984	-2.03153	5e-05	0.0001367	yes	Coding	15.4093	14.8435	4.20726	3.19242
1	1	#N/A	#N/A	#N/A	#N/A	ttr-43	chrV:12589692-12590637	WBGene00007590	SOM	IGN	OK	10.7168	2.62078	-2.03181	0.0024	0.00532997	yes	Coding	10.8688	10.5649	1.74385	3.49771
1	1	#N/A	#N/A	#N/A	#N/A	mbr-1	chrX:10719702-10721983	WBGene00011315	SOM	IGN	OK	7.82616	1.90536	-2.03824	5e-05	0.0001367	yes	Coding	7.56909	8.08324	1.66767	2.14305
1	1	#N/A	#N/A	#N/A	#N/A	T16G1.7	chrV:12933018-12935002	WBGene00011801	SOM	IGN	OK	2.70248	0.656708	-2.04096	0.0013	0.00301515	yes	Coding	2.65057	2.75439	0.768228	0.545188
1	1	#N/A	#N/A	#N/A	#N/A	hrg-2	chrV:12409395-12410462	WBGene00010473	SOM	IGN	OK	7.50989	1.8249	-2.04097	0.0001	0.000266846	yes	Coding	7.34906	7.67071	1.79946	1.85035
1	1	#N/A	#N/A	#N/A	#N/A	nhr-36	chrV:9256840-9261101	WBGene00017198	SOM	IGN	OK	6.78986	1.64669	-2.04381	5e-05	0.0001367	yes	Coding	5.70981	7.86991	1.73527	1.55812
1	1	#N/A	#N/A	#N/A	#N/A	ZC132.3	chrV:4296758-4299803	WBGene00022522	SOM	IGN	OK	0.876333	0.212314	-2.04528	0.0178	0.0337108	yes	Coding	0.80623	0.946436	0.345124	0.0795036
1	1	#N/A	#N/A	#N/A	#N/A	dhs-7	chrII:7206984-7208146	WBGene00000971	SOM	IGN	OK	25.7268	6.22717	-2.04662	5e-05	0.0001367	yes	Coding	24.3954	27.0583	5.48886	6.96549
1	1	#N/A	#N/A	#N/A	#N/A	T15B7.10	chrV:6810403-6812990	WBGene00020522	SOM	IGN	OK	1.05222	0.254417	-2.04816	0.01865	0.0352024	yes	Coding	1.22925	0.875183	0.348219	0.160615
1	16409.1	#N/A	#N/A	1.64091	#N/A	lact-5	chrII:4818656-4821559	WBGene00016355	SOM	IGN	OK	11.4919	2.7768	-2.04913	5e-05	0.0001367	yes	Coding	12.2018	10.782	2.57396	2.97964
1	1	#N/A	#N/A	#N/A	#N/A	valv-1	chrIV:7444750-7445296	WBGene00015216	SOM	IGN	OK	29.9337	7.22089	-2.05152	0.00135	0.00312227	yes	Coding	27.7543	32.1131	7.36147	7.08031
1	1	#N/A	#N/A	#N/A	#N/A	C04F12.16	chrI:9704950-9705252	WBGene00219286	SOM	IGN	OK	29.2355	7.0505	-2.05192	0.01245	0.0244385	yes	Coding	24.6626	33.8084	9.01081	5.0902
1	1	#N/A	#N/A	#N/A	#N/A	F35B12.3	chrV:11604538-11606405	WBGene00009383	SOM	IGN	OK	44.7038	10.7761	-2.05256	5e-05	0.0001367	yes	Coding	43.5684	45.8391	10.0731	11.4792
1	1	#N/A	#N/A	#N/A	#N/A	R09F10.1	chrX:8323591-8324943	WBGene00019986	SOM	IGN	OK	80.453	19.3822	-2.05341	5e-05	0.0001367	yes	Coding	69.1885	91.7175	20.1559	18.6086
1	1	#N/A	#N/A	#N/A	#N/A	F38A5.22	chrIV:6595464-6595929	WBGene00235391	SOM	IGN	OK	39.5623	9.52243	-2.05472	5e-05	0.0001367	yes	Coding	34.0907	45.0338	8.45044	10.5944
1	24749.9	#N/A	#N/A	2.47499	#N/A	nhr-116	chrV:16912216-16915252	WBGene00003706	SOM	IGN	OK	10.122	2.43446	-2.05582	5e-05	0.0001367	yes	Coding	8.85305	11.3909	2.12023	2.74869
1	1	#N/A	#N/A	#N/A	#N/A	scav-6	chrI:7354491-7357125	WBGene00008542	SOM	IGN	OK	23.4855	5.63988	-2.05803	5e-05	0.0001367	yes	Coding	21.7556	25.2154	7.04377	4.23599
30589.4	1	#N/A	#N/A	#N/A	3.05894	F27D9.7	chrX:7665710-7670663	WBGene00017865	SOM	IGN	OK	8.71838	2.0918	-2.05931	5e-05	0.0001367	yes	Coding	7.66983	9.76692	2.46961	1.714
1	1	#N/A	#N/A	#N/A	#N/A	Y48G1BR.1	chrI:254708-259155	WBGene00021675	SOM	IGN	OK	35.4367	8.4834	-2.06253	5e-05	0.0001367	yes	Coding	34.0406	36.8329	8.93927	8.02752
1	24065.2	#N/A	#N/A	2.40652	#N/A	F56C11.6	chrI:171339-175932	WBGene00018958	SOM	IGN	OK	19.6975	4.71493	-2.0627	5e-05	0.0001367	yes	Coding	17.4015	21.9935	5.43259	3.99727
1	1	#N/A	#N/A	#N/A	#N/A	nas-21	chrV:11472554-11473881	WBGene00003540	SOM	IGN	OK	3.75855	0.899489	-2.063	0.0006	0.00146185	yes	Coding	3.53417	3.98293	0.968582	0.830396
1	1	#N/A	#N/A	#N/A	#N/A	fbxa-5	chrIII:1336803-1340325	WBGene00022325	SOM	IGN	OK	8.82254	2.11004	-2.06393	5e-05	0.0001367	yes	Coding	8.56481	9.08026	2.15333	2.06674
1	1	#N/A	#N/A	#N/A	#N/A	hot-2	chrV:19174776-19187638	WBGene00001987	SOM	IGN	OK	2.74063	0.655422	-2.06401	0.0084	0.0169984	yes	Coding	2.55079	2.93046	0.386298	0.924547
21096.5	20023.4	#N/A	#N/A	2.00234	2.10965	C34F6.5	chrX:11207422-11208807	WBGene00007939	SOM	IGN	OK	25.6064	6.11673	-2.06567	5e-05	0.0001367	yes	Coding	24.4904	26.7224	6.6833	5.55016
1	1	#N/A	#N/A	#N/A	#N/A	Y38H6C.23	chrV:20555769-20556198	WBGene00012634	SOM	IGN	OK	22.7015	5.42125	-2.06609	0.00015	0.000393467	yes	Coding	14.4974	30.9055	3.55112	7.29138
1	17248.2	#N/A	#N/A	1.72482	#N/A	dhs-19	chrV:11489154-11490307	WBGene00000982	SOM	IGN	OK	94.9957	22.6837	-2.06621	5e-05	0.0001367	yes	Coding	91.6982	98.2931	24.3838	20.9836
1	1	#N/A	#N/A	#N/A	#N/A	ugt-53	chrV:2849362-2852017	WBGene00020182	SOM	IGN	OK	34.1293	8.13805	-2.06826	5e-05	0.0001367	yes	Coding	32.2412	36.0173	8.23384	8.04226
1	1	#N/A	#N/A	#N/A	#N/A	F53F1.4	chrV:13411096-13411524	WBGene00009982	SOM	IGN	OK	93.8742	22.3791	-2.06857	5e-05	0.0001367	yes	Coding	92.9365	94.8118	28.739	16.0193
1	1	#N/A	#N/A	#N/A	#N/A	R07B1.11	chrX:9856896-9857991	WBGene00011082	SOM	IGN	OK	9.4347	2.24744	-2.06969	0.00685	0.0140636	yes	Coding	11.6019	7.2675	1.99276	2.50212
1	1	#N/A	#N/A	#N/A	#N/A	B0507.10	chrV:8758993-8760469	WBGene00015227	SOM	IGN	OK	2.20957	0.526131	-2.07027	0.00345	0.00747812	yes	Coding	2.01951	2.39963	0.453848	0.598414
1	1	#N/A	#N/A	#N/A	#N/A	gpx-6	chrIV:8222217-8223376	WBGene00020373	SOM	IGN	OK	18.8498	4.48585	-2.07109	5e-05	0.0001367	yes	Coding	16.5465	21.1531	4.00473	4.96697
24277.3	18216.3	#N/A	#N/A	1.82163	2.42773	nhr-153	chrV:12104408-12106434	WBGene00007546	SOM	IGN	OK	16.4748	3.9185	-2.07189	5e-05	0.0001367	yes	Coding	17.5246	15.425	3.62577	4.21122
1	15853	#N/A	#N/A	1.5853	#N/A	T01D3.6	chrV:13716855-13720275	WBGene00011330	SOM	IGN	OK	109.99	26.1572	-2.07209	5e-05	0.0001367	yes	Coding	105.337	114.643	26.9718	25.3427
1	1	#N/A	#N/A	#N/A	#N/A	R02E4.1	chrX:4103422-4104497	WBGene00019826	SOM	IGN	OK	2.366	0.562554	-2.07239	0.00935	0.0187516	yes	Coding	2.75561	1.97639	0.769256	0.355852
1	1	#N/A	#N/A	#N/A	#N/A	ZK596.1	chrIV:10900370-10901302	WBGene00014006	SOM	IGN	OK	21.2308	5.04314	-2.07377	5e-05	0.0001367	yes	Coding	19.599	22.8626	5.5233	4.56298
1	1	#N/A	#N/A	#N/A	#N/A	nhr-152	chrV:7686486-7688140	WBGene00015705	SOM	IGN	OK	5.39877	1.28161	-2.07467	0.0001	0.000266846	yes	Coding	5.723	5.07453	1.23403	1.32919
1	1	#N/A	#N/A	#N/A	#N/A	C01H6.4	chrI:7210590-7212438	WBGene00007254	SOM	IGN	OK	31.9687	7.56768	-2.07874	5e-05	0.0001367	yes	Coding	30.2754	33.662	7.77841	7.35696
1	1	#N/A	#N/A	#N/A	#N/A	cal-4	chrIV:10525280-10530299	WBGene00000288	SOM	IGN	OK	9.86982	2.33633	-2.07878	0.00015	0.000393467	yes	Coding	10.8362	8.90346	1.92161	2.75106
1	1	#N/A	#N/A	#N/A	#N/A	sulp-4	chrV:11875348-11878995	WBGene00010788	SOM	IGN	OK	10.4625	2.47643	-2.07889	5e-05	0.0001367	yes	Coding	9.00459	11.9203	2.73473	2.21813
1	1	#N/A	#N/A	#N/A	#N/A	igeg-2	chrX:11444580-11446555	WBGene00009842	SOM	IGN	OK	5.23401	1.23697	-2.08111	0.00045	0.0011165	yes	Coding	5.33503	5.13299	1.28453	1.18941
1	1	#N/A	#N/A	#N/A	#N/A	C11E4.7	chrX:9617189-9619036	WBGene00007521	SOM	IGN	OK	13.5343	3.19577	-2.08238	5e-05	0.0001367	yes	Coding	14.9757	12.0928	3.67001	2.72152
1	26418.1	#N/A	#N/A	2.64181	#N/A	nmur-3	chrX:4466799-4468798	WBGene00017176	SOM	IGN	OK	2.49785	0.589683	-2.08268	0.00125	0.00290991	yes	Coding	2.57714	2.41856	0.486698	0.692669
1	1	#N/A	#N/A	#N/A	#N/A	H06A10.1	chrX:13507641-13509909	WBGene00010368	SOM	IGN	OK	21.1271	4.98275	-2.08408	5e-05	0.0001367	yes	Coding	22.478	19.7763	5.22225	4.74326
1	1	#N/A	#N/A	#N/A	#N/A	nas-31	chrV:10918922-10921737	WBGene00003549	SOM	IGN	OK	5.74988	1.35592	-2.08426	5e-05	0.0001367	yes	Coding	6.58462	4.91513	1.44029	1.27155
1	25495.6	#N/A	#N/A	2.54956	#N/A	cyp-33A1	chrV:7679380-7681414	WBGene00015709	SOM	IGN	OK	32.8215	7.72006	-2.08796	5e-05	0.0001367	yes	Coding	31.4208	34.2222	8.35482	7.08531
1	17521.2	#N/A	#N/A	1.75212	#N/A	glna-1	chrII:14720476-14733449	WBGene00007480	SOM	IGN	OK	16.8402	3.95934	-2.08858	5e-05	0.0001367	yes	Coding	16.9333	16.7471	3.75746	4.16122
1	1	#N/A	#N/A	#N/A	#N/A	Y57G11B.5	chrIV:14574796-14576512	WBGene00013297	SOM	IGN	OK	2349.39	551.883	-2.08985	5e-05	0.0001367	yes	Coding	2193.84	2504.94	453.089	650.676
1	1	#N/A	#N/A	#N/A	#N/A	tni-3	chrV:16833293-16839049	WBGene00006585	SOM	IGN	OK	50.8663	11.948	-2.08994	5e-05	0.0001367	yes	Coding	54.6483	47.0842	10.2556	13.6404
1	1	#N/A	#N/A	#N/A	#N/A	snt-7	chrX:15195956-15199067	WBGene00011682	SOM	IGN	OK	3.57343	0.839092	-2.09041	0.0006	0.00146185	yes	Coding	2.8739	4.27297	0.872782	0.805402
1	1	#N/A	#N/A	#N/A	#N/A	bbs-2	chrIV:7934115-7937647	WBGene00000242	SOM	IGN	OK	1.00602	0.235872	-2.09258	0.00685	0.0140636	yes	Coding	1.02494	0.987103	0.377053	0.0946911
1	18216.3	#N/A	#N/A	1.82163	#N/A	F21G4.5	chrX:9906097-9907747	WBGene00009026	SOM	IGN	OK	10.6696	2.49904	-2.09406	5e-05	0.0001367	yes	Coding	11.3509	9.98829	2.31897	2.67911
1	31704.6	#N/A	#N/A	3.17046	#N/A	T04G9.7	chrX:542110-810722	WBGene00020218	SOM	IGN	OK	713.932	167.042	-2.09558	0.01525	0.0292436	yes	Coding	608.222	819.643	131.259	202.825
29618.3	1	#N/A	#N/A	#N/A	2.96183	C34B2.11	chrI:10691366-10696489	WBGene00016396	SOM	IGN	OK	17.9714	4.2046	-2.09566	5e-05	0.0001367	yes	Coding	20.2912	15.6516	5.02364	3.38556
1	1	#N/A	#N/A	#N/A	#N/A	W04G3.13	chrX:11079244-11079701	WBGene00194793	SOM	IGN	OK	5.96881	1.39495	-2.09723	0.01715	0.0325778	yes	Coding	7.14813	4.78949	1.59184	1.19805
1	1	#N/A	#N/A	#N/A	#N/A	che-12	chrV:10299537-10307329	WBGene00000491	SOM	IGN	OK	2.87945	0.672641	-2.09789	5e-05	0.0001367	yes	Coding	3.04482	2.71409	0.660039	0.685243
1	1	#N/A	#N/A	#N/A	#N/A	F41G3.1	chrII:6760801-6774921	WBGene00018298	SOM	IGN	OK	110.503	25.809	-2.09814	0.0051	0.0107167	yes	Coding	93.9417	127.064	18.1161	33.502
1	1	#N/A	#N/A	#N/A	#N/A	F13E9.15	chrIV:10889516-10889849	WBGene00045208	SOM	IGN	OK	21.0098	4.9016	-2.09974	0.0002	0.00051659	yes	Coding	20.8126	21.2069	5.03928	4.76391
20878.5	1	#N/A	#N/A	#N/A	2.08785	B0563.5	chrX:9146116-9147421	WBGene00015262	SOM	IGN	OK	15.1133	3.5218	-2.10143	0.00145	0.00333282	yes	Coding	11.3399	18.8868	3.27076	3.77285
1	38512.3	#N/A	#N/A	3.85123	#N/A	F28C6.10	chrII:8607949-8608735	WBGene00009209	SOM	IGN	OK	14.6144	3.40532	-2.10153	0.00045	0.0011165	yes	Coding	11.7772	17.4517	2.83462	3.97602
1	1	#N/A	#N/A	#N/A	#N/A	F09B9.5	chrX:10154796-10156774	WBGene00008604	SOM	IGN	OK	3.93913	0.915704	-2.10492	0.0129	0.0252491	yes	Coding	3.6419	4.23637	1.03151	0.799904
23306.2	16000.1	#N/A	#N/A	1.60001	2.33062	T19B10.3	chrV:11222957-11225993	WBGene00011832	SOM	IGN	OK	50.4874	11.7266	-2.10614	5e-05	0.0001367	yes	Coding	47.1818	53.7929	11.6291	11.8241
1	1	#N/A	#N/A	#N/A	#N/A	ssr-2	chrX:2823570-2826803	WBGene00006055	SOM	IGN	OK	2.97502	0.690918	-2.10631	0.00295	0.00645678	yes	Coding	3.16503	2.78501	0.677398	0.704439
1	1	#N/A	#N/A	#N/A	#N/A	K11D12.11	chrV:5036635-5038399	WBGene00019650	SOM	IGN	OK	11.0877	2.56943	-2.10943	0.00025	0.000638083	yes	Coding	10.8763	11.299	1.74568	3.39319
1	1	#N/A	#N/A	#N/A	#N/A	col-141	chrV:6829686-6830676	WBGene00000714	SOM	IGN	OK	8.30389	1.92347	-2.11008	5e-05	0.0001367	yes	Coding	9.60467	7.00311	2.16535	1.68159
1	1	#N/A	#N/A	#N/A	#N/A	F14F9.3	chrV:5138203-5141445	WBGene00017466	SOM	IGN	OK	1.96811	0.455621	-2.1109	0.00015	0.000393467	yes	Coding	2.45062	1.4856	0.570141	0.341101
1	1	#N/A	#N/A	#N/A	#N/A	acs-9	chrX:16878074-16880398	WBGene00020634	SOM	IGN	OK	1.61079	0.372507	-2.11243	0.00455	0.0096791	yes	Coding	2.03306	1.18852	0.509935	0.23508
1	20440.5	#N/A	#N/A	2.04405	#N/A	mup-4	chrIII:7480008-7488997	WBGene00003497	SOM	IGN	OK	110.659	25.584	-2.11281	5e-05	0.0001367	yes	Coding	126.167	95.1514	28.0434	23.1246
35444.9	1	#N/A	#N/A	#N/A	3.54449	H06H21.8	chrIV:4817513-4821066	WBGene00019164	SOM	IGN	OK	143.539	33.1441	-2.11462	5e-05	0.0001367	yes	Coding	137.568	149.509	33.4308	32.8573
30754.2	1	#N/A	#N/A	#N/A	3.07542	Y39B6A.1	chrV:19201152-19203568	WBGene00012664	SOM	IGN	OK	200.281	46.2438	-2.11469	5e-05	0.0001367	yes	Coding	207.295	193.267	39.1374	53.3502
24277.3	1	#N/A	#N/A	#N/A	2.42773	T19D12.2	chrII:6661961-6664971	WBGene00020577	SOM	IGN	OK	22.5065	5.19321	-2.11564	5e-05	0.0001367	yes	Coding	21.559	23.454	5.19018	5.19624
1	1	#N/A	#N/A	#N/A	#N/A	H22K11.2	chrX:6784394-6787225	WBGene00019225	SOM	IGN	OK	53.5736	12.3372	-2.1185	5e-05	0.0001367	yes	Coding	49.4512	57.696	12.3459	12.3286
1	1	#N/A	#N/A	#N/A	#N/A	glb-10	chrII:6308382-6309251	WBGene00016215	SOM	IGN	OK	5.89454	1.35504	-2.12104	0.0025	0.00553253	yes	Coding	5.61691	6.17216	1.55438	1.1557
1	1	#N/A	#N/A	#N/A	#N/A	R13A1.5	chrIV:7191162-7191797	WBGene00020043	SOM	IGN	OK	10.7362	2.46721	-2.12153	0.0007	0.00169089	yes	Coding	11.528	9.94436	3.0832	1.85122
1	1	#N/A	#N/A	#N/A	#N/A	R13D11.4	chrV:810812-814634	WBGene00020058	SOM	IGN	OK	11.9374	2.73551	-2.12561	5e-05	0.0001367	yes	Coding	13.573	10.3019	2.4639	3.00713
1	1	#N/A	#N/A	#N/A	#N/A	dct-3	chrV:12441786-12443743	WBGene00008301	SOM	IGN	OK	3.07825	0.703484	-2.12952	0.001	0.00236323	yes	Coding	3.05442	3.10209	0.942896	0.464073
1	1	#N/A	#N/A	#N/A	#N/A	K05B2.4	chrX:4919023-4920948	WBGene00019404	SOM	IGN	OK	5.35687	1.22261	-2.13142	0.00015	0.000393467	yes	Coding	5.29649	5.41724	1.6166	0.82862
25734	1	#N/A	#N/A	#N/A	2.5734	ZK1290.13	chrII:7535134-7536878	WBGene00022893	SOM	IGN	OK	49.0847	11.1979	-2.13204	5e-05	0.0001367	yes	Coding	46.4345	51.7349	11.4444	10.9515
1	1	#N/A	#N/A	#N/A	#N/A	K02B7.3	chrII:14694300-14695210	WBGene00010491	SOM	IGN	OK	216.741	49.4102	-2.13309	5e-05	0.0001367	yes	Coding	188.772	244.709	49.1807	49.6397
1	1	#N/A	#N/A	#N/A	#N/A	C27A7.1	chrV:12131473-12137250	WBGene00007753	SOM	IGN	OK	41.9647	9.55931	-2.1342	5e-05	0.0001367	yes	Coding	42.6847	41.2447	10.4091	8.70953
1	1	#N/A	#N/A	#N/A	#N/A	C06E4.8	chrIV:7284207-7285335	WBGene00015537	SOM	IGN	OK	3.60463	0.820529	-2.13522	0.00415	0.00888712	yes	Coding	3.21423	3.99502	1.12159	0.519473
1	1	#N/A	#N/A	#N/A	#N/A	F47E1.2	chrX:9057604-9061644	WBGene00018566	SOM	IGN	OK	3.82717	0.870571	-2.13625	5e-05	0.0001367	yes	Coding	3.92201	3.73234	1.01654	0.724605
1	1	#N/A	#N/A	#N/A	#N/A	nlp-5	chrII:8242486-8243640	WBGene00003743	SOM	IGN	OK	15.0238	3.4172	-2.13636	0.0008	0.0019166	yes	Coding	13.502	16.5455	4.13878	2.69562
1	1	#N/A	#N/A	#N/A	#N/A	R01H2.7	chrIII:7035392-7045620	WBGene00023414	SOM	IGN	OK	7.10963	1.61577	-2.13755	0.00075	0.00180368	yes	Coding	6.59232	7.62693	1.80995	1.4216
1	1	#N/A	#N/A	#N/A	#N/A	F55C9.5	chrV:19290635-19290950	WBGene00010102	SOM	IGN	OK	12.0468	2.7352	-2.13894	0.01585	0.0303089	yes	Coding	14.7628	9.33085	3.09536	2.37504
1	1	#N/A	#N/A	#N/A	#N/A	oig-1	chrIII:6524048-6525569	WBGene00003859	SOM	IGN	OK	14.2507	3.23168	-2.14067	0.00045	0.0011165	yes	Coding	10.6345	17.8669	3.46536	2.998
1	21391.3	#N/A	#N/A	2.13913	#N/A	Y43F8B.2	chrV:19520137-19533080	WBGene00012813	SOM	IGN	OK	111.118	25.1966	-2.1408	5e-05	0.0001367	yes	Coding	104.028	118.209	28.1333	22.2599
1	19600.3	#N/A	#N/A	1.96003	#N/A	rhr-1	chrV:5428200-5430230	WBGene00004358	SOM	IGN	OK	443.964	100.443	-2.14407	5e-05	0.0001367	yes	Coding	418.86	469.069	93.0325	107.853
1	1	#N/A	#N/A	#N/A	#N/A	T28B4.1	chrX:6588796-6595959	WBGene00020884	SOM	IGN	OK	28.5733	6.45907	-2.14527	5e-05	0.0001367	yes	Coding	29.5695	27.5772	6.95494	5.9632
1	19371.4	#N/A	#N/A	1.93714	#N/A	dsc-4	chrIV:315118-320470	WBGene00001099	SOM	IGN	OK	99.5162	22.4749	-2.14661	5e-05	0.0001367	yes	Coding	100.227	98.8056	23.0968	21.8531
1	1	#N/A	#N/A	#N/A	#N/A	asp-13	chrV:8641597-8643168	WBGene00017881	SOM	IGN	OK	526.884	118.971	-2.14688	5e-05	0.0001367	yes	Coding	481.316	572.451	106.594	131.348
1	1	#N/A	#N/A	#N/A	#N/A	Y82E9BL.18	chrIII:1328635-1330958	WBGene00044402	SOM	IGN	OK	4.74566	1.07143	-2.14707	0.00045	0.0011165	yes	Coding	3.81483	5.6765	0.810462	1.3324
1	1	#N/A	#N/A	#N/A	#N/A	nhr-205	chrV:10080100-10081659	WBGene00011002	SOM	IGN	OK	2.88664	0.651368	-2.14785	0.0015	0.0034405	yes	Coding	2.61633	3.15696	0.677387	0.625349
22335.1	1	#N/A	#N/A	#N/A	2.23351	ZK228.4	chrV:18462786-18465292	WBGene00013947	SOM	IGN	OK	135.231	30.502	-2.14845	5e-05	0.0001367	yes	Coding	162.621	107.841	33.9934	27.0106
1	1	#N/A	#N/A	#N/A	#N/A	cor-1	chrIII:10249045-10254483	WBGene00000768	SOM	IGN	OK	19.8254	4.46397	-2.15095	5e-05	0.0001367	yes	Coding	20.7287	18.922	4.1054	4.82253
1	1	#N/A	#N/A	#N/A	#N/A	R12E2.8	chrI:4155595-4158700	WBGene00020034	SOM	IGN	OK	4.13567	0.929846	-2.15306	0.00325	0.00707084	yes	Coding	4.48832	3.78303	1.08065	0.779045
1	1	#N/A	#N/A	#N/A	#N/A	mec-5	chrX:15943941-15948741	WBGene00003169	SOM	IGN	OK	38.4777	8.64754	-2.15366	5e-05	0.0001367	yes	Coding	41.3317	35.6237	8.82955	8.46552
1	1	#N/A	#N/A	#N/A	#N/A	gtl-2	chrIV:11273472-11281822	WBGene00001796	SOM	IGN	OK	12.8305	2.8802	-2.15534	5e-05	0.0001367	yes	Coding	12.4439	13.2172	2.83223	2.92816
1	1	#N/A	#N/A	#N/A	#N/A	twk-22	chrX:16306513-16314556	WBGene00006675	SOM	IGN	OK	17.674	3.96551	-2.15605	5e-05	0.0001367	yes	Coding	18.7153	16.6326	3.99855	3.93246
1	1	#N/A	#N/A	#N/A	#N/A	rab-37	chrX:4228503-4231348	WBGene00004285	SOM	IGN	OK	2.08463	0.46691	-2.15857	0.026	0.0473182	yes	Coding	3.05161	1.11764	0.32652	0.607301
1	1	#N/A	#N/A	#N/A	#N/A	C04H5.7	chrII:14537927-14538277	WBGene00007315	SOM	IGN	OK	430.692	96.3588	-2.16017	5e-05	0.0001367	yes	Coding	344.454	516.931	77.8313	114.886
1	1	#N/A	#N/A	#N/A	#N/A	F46G10.4	chrX:13334041-13336215	WBGene00009798	SOM	IGN	OK	18.4078	4.11705	-2.16064	5e-05	0.0001367	yes	Coding	18.4179	18.3977	4.39472	3.83937
1	1	#N/A	#N/A	#N/A	#N/A	F20G2.1	chrV:13752321-13753551	WBGene00008985	SOM	IGN	OK	5.69657	1.27397	-2.16076	0.00095	0.00225549	yes	Coding	4.44954	6.94359	1.26715	1.28079
23791.8	1	#N/A	#N/A	#N/A	2.37918	F41C6.7	chrX:6882452-6885237	WBGene00018280	SOM	IGN	OK	13.668	3.0548	-2.16165	5e-05	0.0001367	yes	Coding	12.9724	14.3635	3.33712	2.77247
1	1	#N/A	#N/A	#N/A	#N/A	C54G10.4	chrV:14653796-14657984	WBGene00008320	SOM	IGN	OK	6.53192	1.4543	-2.16719	5e-05	0.0001367	yes	Coding	6.70183	6.36201	1.75176	1.15683
1	1	#N/A	#N/A	#N/A	#N/A	cpr-3	chrV:15296988-15298599	WBGene00000783	SOM	IGN	OK	32.4587	7.21979	-2.16858	5e-05	0.0001367	yes	Coding	25.6951	39.2223	6.9933	7.44629
1	1	#N/A	#N/A	#N/A	#N/A	F53F4.17	chrV:13588195-13588447	WBGene00045195	SOM	IGN	OK	34.5061	7.67207	-2.16916	0.00905	0.0182281	yes	Coding	26.3068	42.7054	6.4363	8.90784
1	1	#N/A	#N/A	#N/A	#N/A	npr-31	chrII:7144577-7147212	WBGene00020319	SOM	IGN	OK	4.67828	1.03939	-2.17024	5e-05	0.0001367	yes	Coding	4.28861	5.06795	1.01988	1.0589
1	1	#N/A	#N/A	#N/A	#N/A	R04B3.2	chrX:2471584-2473576	WBGene00019867	SOM	IGN	OK	10.2235	2.271	-2.17049	5e-05	0.0001367	yes	Coding	9.54574	10.9012	2.11603	2.42597
1	1	#N/A	#N/A	#N/A	#N/A	nas-37	chrX:9945025-9949001	WBGene00003553	SOM	IGN	OK	45.5548	10.111	-2.17167	5e-05	0.0001367	yes	Coding	45.3273	45.7822	10.01	10.2121
23791.8	1	#N/A	#N/A	#N/A	2.37918	T03D8.6	chrV:20816619-20820054	WBGene00011393	SOM	IGN	OK	67.1494	14.9033	-2.17174	5e-05	0.0001367	yes	Coding	64.5805	69.7182	17.082	12.7246
1	1	#N/A	#N/A	#N/A	#N/A	R09H10.2	chrIV:10602923-10606814	WBGene00011180	SOM	IGN	OK	2.89091	0.641482	-2.17204	0.00325	0.00707084	yes	Coding	2.94319	2.83862	0.84745	0.435513
1	1	#N/A	#N/A	#N/A	#N/A	sek-4	chrX:5375037-5376804	WBGene00018035	SOM	IGN	OK	9.68781	2.14326	-2.17636	5e-05	0.0001367	yes	Coding	7.61212	11.7635	2.47291	1.81361
1	1	#N/A	#N/A	#N/A	#N/A	ins-3	chrII:5990281-5990686	WBGene00002086	SOM	IGN	OK	9.02547	1.99615	-2.17678	0.01165	0.0230173	yes	Coding	9.68131	8.36963	2.4476	1.5447
23306.2	1	#N/A	#N/A	#N/A	2.33062	F49E12.9	chrII:8388284-8389711	WBGene00009902	SOM	IGN	OK	26.802	5.92557	-2.17732	5e-05	0.0001367	yes	Coding	27.8118	25.7923	5.75177	6.09938
1	1	#N/A	#N/A	#N/A	#N/A	fig-1	chrV:10970486-10980755	WBGene00009968	SOM	IGN	OK	9.0516	2.00089	-2.17753	5e-05	0.0001367	yes	Coding	10.5604	7.54278	1.8137	2.18809
1	1	#N/A	#N/A	#N/A	#N/A	M163.8	chrX:14485350-14485823	WBGene00010940	SOM	IGN	OK	11.4628	2.5318	-2.17873	0.0017	0.00387101	yes	Coding	7.97585	14.9498	1.06627	3.99733
1	31283.6	#N/A	#N/A	3.12836	#N/A	fis-2	chrX:8283383-8285150	WBGene00001425	SOM	IGN	OK	63.7328	14.0553	-2.18093	5e-05	0.0001367	yes	Coding	58.8204	68.6453	10.7673	17.3432
1	1	#N/A	#N/A	#N/A	#N/A	R102.2	chrIV:10687680-10688054	WBGene00011289	SOM	IGN	OK	131.314	28.9206	-2.18286	5e-05	0.0001367	yes	Coding	135.356	127.273	29.6532	28.188
1	1	#N/A	#N/A	#N/A	#N/A	R13A5.10	chrIII:7582044-7582912	WBGene00020052	SOM	IGN	OK	34.5886	7.60923	-2.18447	5e-05	0.0001367	yes	Coding	34.1475	35.0297	8.08465	7.1338
1	1	#N/A	#N/A	#N/A	#N/A	F57B1.5	chrV:13207748-13208748	WBGene00010188	SOM	IGN	OK	17.5221	3.85362	-2.18489	0.0001	0.000266846	yes	Coding	13.463	21.5812	3.6728	4.03443
1	1	#N/A	#N/A	#N/A	#N/A	rom-2	chrIII:9592197-9595490	WBGene00004401	SOM	IGN	OK	1.28465	0.282483	-2.18514	0.0116	0.0229212	yes	Coding	1.10729	1.46201	0.236995	0.327971
1	1	#N/A	#N/A	#N/A	#N/A	nhr-99	chrV:474809-477104	WBGene00003689	SOM	IGN	OK	4.4808	0.984711	-2.18598	0.0001	0.000266846	yes	Coding	5.56189	3.39971	1.05402	0.915406
1	1	#N/A	#N/A	#N/A	#N/A	kqt-2	chrX:8242271-8247760	WBGene00002234	SOM	IGN	OK	20.4577	4.46722	-2.19519	0.0005	0.00123345	yes	Coding	20.445	20.4704	5.71705	3.21739
1	22108.7	#N/A	#N/A	2.21087	#N/A	arrd-18	chrV:3310266-3312107	WBGene00018060	SOM	IGN	OK	8.42626	1.83901	-2.19596	5e-05	0.0001367	yes	Coding	8.09819	8.75433	1.31136	2.36667
1	21042.8	#N/A	#N/A	2.10428	#N/A	tat-4	chrII:6234555-6244202	WBGene00020784	SOM	IGN	OK	376.478	82.1569	-2.19611	5e-05	0.0001367	yes	Coding	325.08	427.877	68.9967	95.317
1	29404.4	#N/A	#N/A	2.94044	#N/A	M176.11	chrII:9422210-9423032	WBGene00010947	SOM	IGN	OK	16.648	3.63145	-2.19673	5e-05	0.0001367	yes	Coding	14.9802	18.3157	3.37707	3.88584
1	1	#N/A	#N/A	#N/A	#N/A	K07G5.5	chrI:7170023-7172101	WBGene00010644	SOM	IGN	OK	25.7143	5.60452	-2.19791	5e-05	0.0001367	yes	Coding	25.7903	25.6382	5.82649	5.38256
1	1	#N/A	#N/A	#N/A	#N/A	M01G12.9	chrI:12109457-12112364	WBGene00010822	SOM	IGN	OK	28.1556	6.13202	-2.19899	5e-05	0.0001367	yes	Coding	25.4249	30.8862	6.69338	5.57067
1	1	#N/A	#N/A	#N/A	#N/A	arrd-10	chrII:12939921-12943742	WBGene00010268	SOM	IGN	OK	16.9428	3.68965	-2.19911	5e-05	0.0001367	yes	Coding	16.134	17.7515	3.45318	3.92613
21364	1	#N/A	#N/A	#N/A	2.1364	cyp-35A2	chrV:7362393-7364154	WBGene00015400	SOM	IGN	OK	161.209	35.0763	-2.20036	5e-05	0.0001367	yes	Coding	157.289	165.128	34.6029	35.5496
1	1	#N/A	#N/A	#N/A	#N/A	C47D2.1	chrX:8215026-8215476	WBGene00016738	SOM	IGN	OK	7.00423	1.52213	-2.20213	0.0138	0.0268023	yes	Coding	7.3629	6.64556	1.73545	1.30881
1	1	#N/A	#N/A	#N/A	#N/A	F23F1.6	chrII:35300-37302	WBGene00017747	SOM	IGN	OK	43.4411	9.4363	-2.20277	5e-05	0.0001367	yes	Coding	41.5292	45.353	8.16226	10.7103
1	1	#N/A	#N/A	#N/A	#N/A	oac-3	chrV:13899498-13902639	WBGene00007361	SOM	IGN	OK	1.0112	0.21959	-2.20318	0.0065	0.0133903	yes	Coding	1.19456	0.827834	0.177557	0.261623
23306.2	1	#N/A	#N/A	#N/A	2.33062	C45E5.1	chrIV:5744398-5746809	WBGene00016664	SOM	IGN	OK	17.0422	3.69961	-2.20367	5e-05	0.0001367	yes	Coding	15.996	18.0884	3.88764	3.51159
1	1	#N/A	#N/A	#N/A	#N/A	F59E11.5	chrV:8995078-8996170	WBGene00019111	SOM	IGN	OK	57.5304	12.4859	-2.20402	5e-05	0.0001367	yes	Coding	60.0901	54.9706	14.0419	10.9299
1	1	#N/A	#N/A	#N/A	#N/A	chil-12	chrV:15241566-15243926	WBGene00010799	SOM	IGN	OK	4.38003	0.94912	-2.20628	0.00015	0.000393467	yes	Coding	4.61739	4.14267	0.741203	1.15704
1	1	#N/A	#N/A	#N/A	#N/A	F23H11.7	chrIII:917122-919381	WBGene00017762	SOM	IGN	OK	3.57865	0.774471	-2.20813	0.0026	0.00573289	yes	Coding	3.2212	3.93611	0.574508	0.974434
25248.4	18216.3	#N/A	#N/A	1.82163	2.52484	sgk-1	chrX:16254940-16261978	WBGene00004789	SOM	IGN	OK	56.9787	12.3248	-2.20886	5e-05	0.0001367	yes	Coding	47.8776	66.0799	13.8031	10.8466
1	1	#N/A	#N/A	#N/A	#N/A	nas-27	chrII:1176078-1179145	WBGene00003545	SOM	IGN	OK	4.48575	0.970133	-2.20909	5e-05	0.0001367	yes	Coding	5.41395	3.55756	1.32774	0.612525
1	1	#N/A	#N/A	#N/A	#N/A	F27E5.9	chrII:10134890-10135627	WBGene00206354	SOM	IGN	OK	14.5068	3.13318	-2.21103	0.0014	0.00322514	yes	Coding	10.4703	18.5433	3.22829	3.03808
1	1	#N/A	#N/A	#N/A	#N/A	C44C10.9	chrX:11713327-11716442	WBGene00008089	SOM	IGN	OK	66.6082	14.3792	-2.21172	5e-05	0.0001367	yes	Coding	69.2572	63.9591	15.1396	13.6188
1	1	#N/A	#N/A	#N/A	#N/A	fbxa-127	chrV:16728708-16729938	WBGene00012027	SOM	IGN	OK	2.09117	0.451285	-2.2122	0.01225	0.0240806	yes	Coding	1.86941	2.31293	0.468864	0.433707
1	1	#N/A	#N/A	#N/A	#N/A	cyp-29A3	chrV:59266-63430	WBGene00021412	SOM	IGN	OK	8.19811	1.76778	-2.21336	5e-05	0.0001367	yes	Coding	7.77329	8.62293	1.91197	1.62358
1	1	#N/A	#N/A	#N/A	#N/A	M176.5	chrII:9426443-9427625	WBGene00010944	SOM	IGN	OK	19.4218	4.18484	-2.21443	5e-05	0.0001367	yes	Coding	20.2746	18.5689	3.99642	4.37326
1	1	#N/A	#N/A	#N/A	#N/A	clec-5	chrIII:4881915-4883530	WBGene00016450	SOM	IGN	OK	38.0423	8.19361	-2.21504	5e-05	0.0001367	yes	Coding	34.1278	41.9569	7.5435	8.84371
30589.4	1	#N/A	#N/A	#N/A	3.05894	F43C9.2	chrX:4786207-4790120	WBGene00018376	SOM	IGN	OK	62.105	13.372	-2.2155	5e-05	0.0001367	yes	Coding	61.8312	62.3788	12.2972	14.4468
1	1	#N/A	#N/A	#N/A	#N/A	C10A4.4	chrX:7402128-7403390	WBGene00015665	SOM	IGN	OK	22.2846	4.79767	-2.21565	5e-05	0.0001367	yes	Coding	18.3809	26.1884	3.56615	6.02918
28161.7	16847.2	#N/A	#N/A	1.68472	2.81617	F42G2.2	chrII:2421074-2425338	WBGene00018351	SOM	IGN	OK	39.4697	8.49636	-2.21583	5e-05	0.0001367	yes	Coding	37.3929	41.5464	9.76908	7.22364
1	18077.3	#N/A	#N/A	1.80773	#N/A	C05D11.5	chrIII:6410047-6411436	WBGene00015483	SOM	IGN	OK	10.3861	2.23543	-2.21603	5e-05	0.0001367	yes	Coding	11.4449	9.32727	2.26933	2.20154
1	1	#N/A	#N/A	#N/A	#N/A	F49E12.12	chrII:8381451-8383687	WBGene00009904	SOM	IGN	OK	6.38722	1.37103	-2.21993	5e-05	0.0001367	yes	Coding	7.87955	4.89489	1.71125	1.03082
1	1	#N/A	#N/A	#N/A	#N/A	flp-22	chrI:8658905-8659762	WBGene00009562	SOM	IGN	OK	140.563	30.1309	-2.2219	5e-05	0.0001367	yes	Coding	124.477	156.649	28.471	31.7908
1	1	#N/A	#N/A	#N/A	#N/A	gst-33	chrV:3467529-3468486	WBGene00001781	SOM	IGN	OK	3.20416	0.684587	-2.22664	0.01055	0.0209604	yes	Coding	3.51275	2.89557	0.845738	0.523436
1	1	#N/A	#N/A	#N/A	#N/A	fbxa-82	chrV:15051056-15052458	WBGene00007716	SOM	IGN	OK	36.2577	7.74448	-2.22705	5e-05	0.0001367	yes	Coding	43.6293	28.8861	7.65019	7.83876
1	1	#N/A	#N/A	#N/A	#N/A	F43C11.7	chrII:2335941-2337657	WBGene00018384	SOM	IGN	OK	43.1637	9.2184	-2.22723	5e-05	0.0001367	yes	Coding	37.6998	48.6277	9.71223	8.72456
1	1	#N/A	#N/A	#N/A	#N/A	F29G6.2	chrX:11509395-11511278	WBGene00009258	SOM	IGN	OK	2.10501	0.448865	-2.22947	0.0048	0.0101568	yes	Coding	2.05139	2.15863	0.501097	0.396632
1	1	#N/A	#N/A	#N/A	#N/A	T25G12.13	chrX:17243288-17244688	WBGene00219274	SOM	IGN	OK	2.81084	0.59912	-2.23008	0.00385	0.00828806	yes	Coding	2.84937	2.77231	0.791612	0.406627
1	16450.8	#N/A	#N/A	1.64508	#N/A	ZK418.7	chrIII:7079015-7080727	WBGene00022736	SOM	IGN	OK	25.6188	5.45791	-2.23078	5e-05	0.0001367	yes	Coding	30.799	20.4386	6.93197	3.98385
1	1	#N/A	#N/A	#N/A	#N/A	Y39D8A.1	chrV:419709-421755	WBGene00021448	SOM	IGN	OK	7.74184	1.64843	-2.23158	5e-05	0.0001367	yes	Coding	9.10268	6.38099	1.43547	1.8614
24847.8	1	#N/A	#N/A	#N/A	2.48478	lbp-3	chrX:3257393-3258051	WBGene00002255	SOM	IGN	OK	117.592	25.0339	-2.23183	5e-05	0.0001367	yes	Coding	117.131	118.053	24.8949	25.173
1	1	#N/A	#N/A	#N/A	#N/A	pcp-2	chrIV:9160880-9165107	WBGene00003957	SOM	IGN	OK	74.7458	15.8838	-2.23444	5e-05	0.0001367	yes	Coding	76.2589	73.2327	16.3343	15.4333
1	1	#N/A	#N/A	#N/A	#N/A	T28C12.2	chrV:6329190-6330968	WBGene00020889	SOM	IGN	OK	3.9575	0.840217	-2.23575	0.00015	0.000393467	yes	Coding	4.17882	3.73617	1.10054	0.579891
1	1	#N/A	#N/A	#N/A	#N/A	swt-1	chrIV:307536-310931	WBGene00019300	SOM	IGN	OK	48.3718	10.2628	-2.23675	5e-05	0.0001367	yes	Coding	48.6508	48.0928	8.54432	11.9812
1	1	#N/A	#N/A	#N/A	#N/A	nlp-17	chrIV:13505375-13505686	WBGene00003755	SOM	IGN	OK	95.4063	20.2193	-2.23835	5e-05	0.0001367	yes	Coding	79.5425	111.27	19.2537	21.185
1	1	#N/A	#N/A	#N/A	#N/A	pho-7	chrX:10938275-10941288	WBGene00011879	SOM	IGN	OK	27.0118	5.7228	-2.2388	5e-05	0.0001367	yes	Coding	28.8749	25.1486	5.5869	5.85869
1	1	#N/A	#N/A	#N/A	#N/A	apt-9	chrX:11068699-11071711	WBGene00000166	SOM	IGN	OK	1.82016	0.385549	-2.23908	0.0013	0.00301515	yes	Coding	1.89885	1.74148	0.381021	0.390077
1	1	#N/A	#N/A	#N/A	#N/A	Y47H9C.1	chrI:11831015-11833157	WBGene00012947	SOM	IGN	OK	8.79592	1.85857	-2.24264	5e-05	0.0001367	yes	Coding	5.91566	11.6762	2.23434	1.4828
1	1	#N/A	#N/A	#N/A	#N/A	unc-98	chrX:7570592-7580686	WBGene00006827	SOM	IGN	OK	32.3331	6.8253	-2.24405	5e-05	0.0001367	yes	Coding	33.2061	31.46	7.38854	6.26206
1	1	#N/A	#N/A	#N/A	#N/A	T06E6.15	chrV:15398921-15399774	WBGene00044759	SOM	IGN	OK	7.50039	1.58054	-2.24655	0.0001	0.000266846	yes	Coding	7.71156	7.28921	1.95445	1.20663
29618.3	1	#N/A	#N/A	#N/A	2.96183	F10E9.12	chrIII:8324746-8325472	WBGene00017361	SOM	IGN	OK	97.9322	20.6258	-2.24734	5e-05	0.0001367	yes	Coding	108.842	87.0227	19.0589	22.1926
1	1	#N/A	#N/A	#N/A	#N/A	aqp-8	chrX:4703183-4704939	WBGene00000176	SOM	IGN	OK	122.995	25.8886	-2.24821	5e-05	0.0001367	yes	Coding	124.433	121.557	24.1934	27.5837
1	1	#N/A	#N/A	#N/A	#N/A	flp-9	chrIV:12754790-12757479	WBGene00001452	SOM	IGN	OK	123.961	26.05	-2.25053	5e-05	0.0001367	yes	Coding	118.371	129.551	24.1203	27.9796
1	1	#N/A	#N/A	#N/A	#N/A	nhr-147	chrV:7346643-7348117	WBGene00015395	SOM	IGN	OK	1.14068	0.239302	-2.25298	0.02635	0.04787	yes	Coding	1.40927	0.872082	0.282773	0.195831
1	1	#N/A	#N/A	#N/A	#N/A	F35B3.7	chrX:17035248-17042858	WBGene00018033	SOM	IGN	OK	4.15828	0.872064	-2.25348	5e-05	0.0001367	yes	Coding	4.94488	3.37168	0.949092	0.795036
1	1	#N/A	#N/A	#N/A	#N/A	lipl-6	chrV:6931603-6934201	WBGene00021963	SOM	IGN	OK	1.55247	0.324978	-2.25615	0.00335	0.00727582	yes	Coding	1.88479	1.22014	0.44494	0.205016
1	1	#N/A	#N/A	#N/A	#N/A	C07E3.3	chrII:10353697-10357442	WBGene00007414	SOM	IGN	OK	26.0711	5.45494	-2.25682	5e-05	0.0001367	yes	Coding	22.6271	29.5152	5.23932	5.67055
1	1	#N/A	#N/A	#N/A	#N/A	egl-5	chrIII:7814405-7816275	WBGene00001174	SOM	IGN	OK	2.87005	0.600445	-2.25697	0.01245	0.0244385	yes	Coding	3.36352	2.37658	1.07484	0.126045
28647.2	27808.2	#N/A	#N/A	2.78082	2.86472	K04F10.1	chrI:6365070-6366179	WBGene00019394	SOM	IGN	OK	13.2146	2.76292	-2.25787	5e-05	0.0001367	yes	Coding	12.7065	13.7228	2.29686	3.22897
1	1	#N/A	#N/A	#N/A	#N/A	C26B9.5	chrX:5329506-5332237	WBGene00016134	SOM	IGN	OK	143.325	29.9641	-2.25798	5e-05	0.0001367	yes	Coding	126.798	159.851	31.8863	28.0419
22820.7	1	#N/A	#N/A	#N/A	2.28207	T19D2.1	chrX:3931749-3937585	WBGene00020567	SOM	IGN	OK	11.1305	2.32558	-2.25886	5e-05	0.0001367	yes	Coding	12.0978	10.1632	2.88755	1.76361
1	1	#N/A	#N/A	#N/A	#N/A	nhx-1	chrX:16017446-16021609	WBGene00003729	SOM	IGN	OK	9.99782	2.08823	-2.25933	5e-05	0.0001367	yes	Coding	12.1166	7.879	2.45585	1.72062
1	1	#N/A	#N/A	#N/A	#N/A	set-30	chrX:4999245-5003361	WBGene00022499	SOM	IGN	OK	29.0542	6.06754	-2.25957	5e-05	0.0001367	yes	Coding	32.4459	25.6625	7.23641	4.89866
1	1	#N/A	#N/A	#N/A	#N/A	sulp-2	chrX:5595900-5599228	WBGene00017464	SOM	IGN	OK	25.2299	5.26696	-2.26009	5e-05	0.0001367	yes	Coding	25.2559	25.204	5.03002	5.5039
1	1	#N/A	#N/A	#N/A	#N/A	F41E6.15	chrV:8602162-8602714	WBGene00044554	SOM	IGN	OK	139.202	29.0288	-2.26162	5e-05	0.0001367	yes	Coding	149.946	128.457	26.9572	31.1003
1	18852.2	#N/A	#N/A	1.88522	#N/A	ttm-2	chrII:4764182-4766366	WBGene00017840	SOM	IGN	OK	13.4812	2.81034	-2.26213	5e-05	0.0001367	yes	Coding	15.9848	10.9775	2.74388	2.87681
1	1	#N/A	#N/A	#N/A	#N/A	K10D6.2	chrV:11193902-11195981	WBGene00010742	SOM	IGN	OK	22.1479	4.60786	-2.265	5e-05	0.0001367	yes	Coding	19.9368	24.3589	6.26726	2.94846
1	1	#N/A	#N/A	#N/A	#N/A	ZK970.7	chrII:10310339-10316159	WBGene00014173	SOM	IGN	OK	19.2737	4.00369	-2.26723	0.00115	0.00269051	yes	Coding	19.9336	18.6138	6.44468	1.56271
1	1	#N/A	#N/A	#N/A	#N/A	K08C7.6	chrIV:10684446-10685823	WBGene00010648	SOM	IGN	OK	68.6767	14.2646	-2.26738	5e-05	0.0001367	yes	Coding	69.2921	68.0614	12.7588	15.7705
1	1	#N/A	#N/A	#N/A	#N/A	R05D7.1	chrI:12162444-12163512	WBGene00011026	SOM	IGN	OK	24.8936	5.16876	-2.26788	5e-05	0.0001367	yes	Coding	19.4661	30.321	6.8005	3.53703
1	1	#N/A	#N/A	#N/A	#N/A	aqp-6	chrV:10648424-10651800	WBGene00000174	SOM	IGN	OK	8.47305	1.75876	-2.26832	5e-05	0.0001367	yes	Coding	7.76112	9.18499	1.18574	2.33177
1	23498.8	#N/A	#N/A	2.34988	#N/A	R148.5	chrIII:3166275-3170928	WBGene00020104	SOM	IGN	OK	37.6413	7.81324	-2.26832	5e-05	0.0001367	yes	Coding	35.2807	40.0018	7.35108	8.2754
1	1	#N/A	#N/A	#N/A	#N/A	tsp-10	chrII:6718548-6720141	WBGene00006636	SOM	IGN	OK	33.0182	6.85088	-2.2689	5e-05	0.0001367	yes	Coding	38.1366	27.8997	6.58448	7.11729
1	1	#N/A	#N/A	#N/A	#N/A	ZC412.4	chrV:14868634-14869644	WBGene00013885	SOM	IGN	OK	15.3147	3.17404	-2.27053	5e-05	0.0001367	yes	Coding	13.7252	16.9043	2.65425	3.69384
1	1	#N/A	#N/A	#N/A	#N/A	C39D10.6	chrX:7896243-7897700	WBGene00016533	SOM	IGN	OK	4.91441	1.01751	-2.27197	0.0026	0.00573289	yes	Coding	4.17728	5.65153	1.67624	0.358785
1	1	#N/A	#N/A	#N/A	#N/A	tsp-16	chrX:6994741-6995926	WBGene00006642	SOM	IGN	OK	3.86782	0.800155	-2.27317	0.00085	0.00203193	yes	Coding	3.51145	4.22418	0.704566	0.895745
1	1	#N/A	#N/A	#N/A	#N/A	clec-57	chrV:14469225-14472290	WBGene00008594	SOM	IGN	OK	41.5886	8.59167	-2.27518	5e-05	0.0001367	yes	Coding	31.2404	51.9368	9.03498	8.14835
1	1	#N/A	#N/A	#N/A	#N/A	F47F2.1	chrX:3884242-3893021	WBGene00018569	SOM	IGN	OK	8.92311	1.83927	-2.27841	5e-05	0.0001367	yes	Coding	8.81709	9.02913	2.40726	1.27129
1	1	#N/A	#N/A	#N/A	#N/A	K08D9.9	chrV:3236484-3236697	WBGene00235094	SOM	IGN	OK	167.301	34.4795	-2.27863	0.0002	0.00051659	yes	Coding	171.841	162.761	22.0155	46.9436
1	1	#N/A	#N/A	#N/A	#N/A	F22G12.1	chrI:13139120-13141778	WBGene00009061	SOM	IGN	OK	3.38734	0.697195	-2.28052	0.0014	0.00322514	yes	Coding	3.07931	3.69538	1.0485	0.345887
1	1	#N/A	#N/A	#N/A	#N/A	C02F12.5	chrX:3670426-3671991	WBGene00015355	SOM	IGN	OK	34.4739	7.08489	-2.28269	5e-05	0.0001367	yes	Coding	27.3655	41.5822	5.307	8.86277
1	18077.3	#N/A	#N/A	1.80773	#N/A	cyp-33C9	chrV:3091856-3094481	WBGene00016860	SOM	IGN	OK	33.4594	6.86981	-2.28407	5e-05	0.0001367	yes	Coding	29.2911	37.6278	6.38854	7.35108
1	1	#N/A	#N/A	#N/A	#N/A	F26F2.8	chrV:20579543-20580606	WBGene00023504	SOM	IGN	OK	9.95158	2.03831	-2.28755	0.00075	0.00180368	yes	Coding	11.8022	8.10096	3.15683	0.919791
1	23712.4	#N/A	#N/A	2.37124	#N/A	E03H4.8	chrI:12424851-12426481	WBGene00008476	SOM	IGN	OK	124.673	25.4107	-2.29464	5e-05	0.0001367	yes	Coding	129.557	119.789	22.8362	27.9852
24447.2	1	#N/A	#N/A	#N/A	2.44472	F32H5.3	chrV:13359408-13359751	WBGene00009349	SOM	IGN	OK	13.7663	2.80086	-2.2972	0.0045	0.00957523	yes	Coding	9.86383	17.6687	2.36726	3.23446
1	1	#N/A	#N/A	#N/A	#N/A	ncs-3	chrX:1054210-1056686	WBGene00003565	SOM	IGN	OK	10.2483	2.08494	-2.2973	0.00035	0.000878786	yes	Coding	10.7727	9.72386	2.16133	2.00856
1	1	#N/A	#N/A	#N/A	#N/A	ZK370.6	chrIII:8742008-8743759	WBGene00022720	SOM	IGN	OK	9.64168	1.95194	-2.30437	0.00015	0.000393467	yes	Coding	9.75127	9.53209	1.72182	2.18206
1	1	#N/A	#N/A	#N/A	#N/A	Y51B9A.9	chrII:9395505-9397475	WBGene00013091	SOM	IGN	OK	7.53735	1.52554	-2.30474	5e-05	0.0001367	yes	Coding	5.24217	9.83254	1.5864	1.46467
1	1	#N/A	#N/A	#N/A	#N/A	F46G11.2	chrX:5788127-5790217	WBGene00018515	SOM	IGN	OK	7.96255	1.61039	-2.30582	5e-05	0.0001367	yes	Coding	9.02341	6.90169	2.1382	1.08258
1	22108.7	#N/A	#N/A	2.21087	#N/A	prx-12	chrX:11393236-11394504	WBGene00004197	SOM	IGN	OK	19.6035	3.96433	-2.30596	5e-05	0.0001367	yes	Coding	18.2351	20.9718	3.69586	4.2328
1	1	#N/A	#N/A	#N/A	#N/A	col-150	chrV:10293608-10294581	WBGene00000723	SOM	IGN	OK	44.2725	8.92299	-2.31081	5e-05	0.0001367	yes	Coding	51.3562	37.1888	11.7633	6.08268
1	1	#N/A	#N/A	#N/A	#N/A	cyp-13A6	chrII:9800800-9802662	WBGene00011673	SOM	IGN	OK	1.0408	0.209614	-2.31189	0.01435	0.0277913	yes	Coding	0.546028	1.53558	0.194782	0.224446
1	1	#N/A	#N/A	#N/A	#N/A	C17H11.5	chrX:8183053-8185066	WBGene00015925	SOM	IGN	OK	5.54656	1.11693	-2.31205	0.00815	0.0165191	yes	Coding	5.9661	5.12702	1.45698	0.77689
1	1	#N/A	#N/A	#N/A	#N/A	fbxa-60	chrIII:944861-946267	WBGene00020456	SOM	IGN	OK	237.646	47.8521	-2.31216	5e-05	0.0001367	yes	Coding	210.973	264.32	47.7224	47.9818
1	1	#N/A	#N/A	#N/A	#N/A	Y119D3B.13	chrIII:1182051-1184885	WBGene00022490	SOM	IGN	OK	54.7544	11.0234	-2.3124	5e-05	0.0001367	yes	Coding	52.7927	56.7161	12.3125	9.73441
1	1	#N/A	#N/A	#N/A	#N/A	C23H4.3	chrX:12226164-12229772	WBGene00007692	SOM	IGN	OK	25.1759	5.05345	-2.3167	5e-05	0.0001367	yes	Coding	22.9981	27.3537	5.01651	5.09039
1	18355.3	#N/A	#N/A	1.83553	#N/A	Y55D5A.1	chrIII:2982462-2987977	WBGene00021915	SOM	IGN	OK	7.65634	1.53579	-2.31767	5e-05	0.0001367	yes	Coding	7.03843	8.27425	1.71974	1.35183
1	1	#N/A	#N/A	#N/A	#N/A	kcnl-2	chrI:7741935-8394405	WBGene00008570	SOM	IGN	OK	10.0854	2.02096	-2.31915	0.01955	0.0367275	yes	Coding	10.9085	9.26227	2.1037	1.93822
1	19884.4	#N/A	#N/A	1.98844	#N/A	tre-4	chrX:13472086-13475786	WBGene00006610	SOM	IGN	OK	15.7864	3.16313	-2.31926	5e-05	0.0001367	yes	Coding	15.6148	15.9581	3.38626	2.93999
1	1	#N/A	#N/A	#N/A	#N/A	F16C3.3	chrI:10155273-10158487	WBGene00023415	SOM	IGN	OK	8.38054	1.67742	-2.3208	5e-05	0.0001367	yes	Coding	8.58	8.18108	1.90197	1.45288
1	1	#N/A	#N/A	#N/A	#N/A	C49C3.9	chrIV:17339669-17342196	WBGene00008199	SOM	IGN	OK	59.7633	11.9564	-2.32147	5e-05	0.0001367	yes	Coding	57.4462	62.0803	13.2845	10.6284
1	1	#N/A	#N/A	#N/A	#N/A	F23D12.3	chrX:14442550-14443209	WBGene00009087	SOM	IGN	OK	9.72488	1.9436	-2.32295	0.00015	0.000393467	yes	Coding	11.4236	8.02616	1.6532	2.234
1	1	#N/A	#N/A	#N/A	#N/A	ric-4	chrV:10261457-10270259	WBGene00004364	SOM	IGN	OK	62.799	12.5504	-2.32301	5e-05	0.0001367	yes	Coding	67.2666	58.3313	13.9441	11.1566
1	20579.5	#N/A	#N/A	2.05795	#N/A	M04C9.3	chrI:9352954-9354497	WBGene00010858	SOM	IGN	OK	39.387	7.86259	-2.32464	5e-05	0.0001367	yes	Coding	41.6413	37.1327	8.22462	7.50056
1	1	#N/A	#N/A	#N/A	#N/A	C04E6.13	chrV:5912748-5913727	WBGene00015427	SOM	IGN	OK	29.7857	5.94565	-2.32471	5e-05	0.0001367	yes	Coding	29.586	29.9854	4.82213	7.06916
31075	1	#N/A	#N/A	#N/A	3.1075	D2030.12	chrI:7583999-7585294	WBGene00008421	SOM	IGN	OK	16.6915	3.33055	-2.32528	5e-05	0.0001367	yes	Coding	19.1707	14.2123	3.0767	3.58441
1	1	#N/A	#N/A	#N/A	#N/A	T20D4.10	chrV:3400251-3400958	WBGene00020616	SOM	IGN	OK	4.85623	0.968429	-2.32612	0.00405	0.00869459	yes	Coding	5.12423	4.58824	1.37078	0.566083
1	1	#N/A	#N/A	#N/A	#N/A	F01D4.8	chrIV:10450787-10453078	WBGene00008490	SOM	IGN	OK	2.77901	0.554054	-2.32647	0.00085	0.00203193	yes	Coding	2.84224	2.71578	0.72039	0.387717
28779.7	1	#N/A	#N/A	#N/A	2.87797	F58G6.9	chrIV:9651666-9652357	WBGene00044107	SOM	IGN	OK	73.8332	14.7174	-2.32675	5e-05	0.0001367	yes	Coding	73.5749	74.0916	16.6718	12.7629
1	1	#N/A	#N/A	#N/A	#N/A	aagr-4	chrX:460654-466784	WBGene00018682	SOM	IGN	OK	62.5543	12.4625	-2.32751	5e-05	0.0001367	yes	Coding	64.88	60.2287	14.6922	10.2329
1	1	#N/A	#N/A	#N/A	#N/A	twk-18	chrX:8836014-9038321	WBGene00006672	SOM	IGN	OK	29.7533	5.9255	-2.32804	0.0095	0.0190151	yes	Coding	28.549	30.9576	5.65918	6.19182
1	25755.7	#N/A	#N/A	2.57557	#N/A	sfxn-2	chrX:7956326-7958249	WBGene00015777	SOM	IGN	OK	31.2327	6.21841	-2.32844	5e-05	0.0001367	yes	Coding	28.8038	33.6616	6.54437	5.89246
1	33262.3	#N/A	#N/A	3.32623	#N/A	aex-5	chrI:14850128-14855720	WBGene00000088	SOM	IGN	OK	28.7681	5.72731	-2.32854	5e-05	0.0001367	yes	Coding	28.1554	29.3807	5.84846	5.60617
1	1	#N/A	#N/A	#N/A	#N/A	F26F12.5	chrV:5864262-5865132	WBGene00017836	SOM	IGN	OK	7.23193	1.43888	-2.32943	0.0057	0.0118663	yes	Coding	10.1879	4.27596	1.82343	1.05433
1	1	#N/A	#N/A	#N/A	#N/A	nas-25	chrII:8826050-8828061	WBGene00003544	SOM	IGN	OK	2.7217	0.540762	-2.33144	0.00095	0.00225549	yes	Coding	2.03697	3.40644	0.719356	0.362168
1	1	#N/A	#N/A	#N/A	#N/A	gpa-13	chrV:12752744-12754876	WBGene00001675	SOM	IGN	OK	1.70768	0.33912	-2.33217	0.00595	0.0123459	yes	Coding	1.62587	1.78949	0.259349	0.41889
1	22942.7	#N/A	#N/A	2.29427	#N/A	pfn-2	chrX:5353494-5354022	WBGene00003990	SOM	IGN	OK	267.752	53.1317	-2.33325	5e-05	0.0001367	yes	Coding	246.219	289.286	52.7329	53.5306
1	14503.3	#N/A	#N/A	1.45033	#N/A	T19D12.4	chrII:6631134-6636951	WBGene00020579	SOM	IGN	OK	57.4581	11.3991	-2.33359	5e-05	0.0001367	yes	Coding	45.5632	69.3531	11.7178	11.0804
1	1	#N/A	#N/A	#N/A	#N/A	F08F3.1	chrV:5446137-5448637	WBGene00017260	SOM	IGN	OK	3.68311	0.730004	-2.33495	0.00285	0.00624626	yes	Coding	3.71698	3.64923	1.06541	0.394595
1	1	#N/A	#N/A	#N/A	#N/A	dpy-6	chrX:8450603-8455587	WBGene00001068	SOM	IGN	OK	3.34298	0.662536	-2.33506	5e-05	0.0001367	yes	Coding	4.56277	2.12318	0.717366	0.607707
1	1	#N/A	#N/A	#N/A	#N/A	dhs-14	chrV:2764016-2765192	WBGene00000977	SOM	IGN	OK	71.8101	14.2202	-2.33625	5e-05	0.0001367	yes	Coding	63.8995	79.7206	15.3953	13.045
1	1	#N/A	#N/A	#N/A	#N/A	F41E6.12	chrV:8626961-8629046	WBGene00018293	SOM	IGN	OK	31.1335	6.14534	-2.3409	5e-05	0.0001367	yes	Coding	32.6504	29.6165	7.29416	4.99651
1	1	#N/A	#N/A	#N/A	#N/A	tag-234	chrII:5864172-5864915	WBGene00018874	SOM	IGN	OK	81.4799	16.0703	-2.34204	5e-05	0.0001367	yes	Coding	84.7362	78.2235	20.9713	11.1694
1	1	#N/A	#N/A	#N/A	#N/A	vap-1	chrX:17393917-17396385	WBGene00006886	SOM	IGN	OK	10.6073	2.08994	-2.34352	5e-05	0.0001367	yes	Coding	11.9324	9.28214	1.64702	2.53286
1	1	#N/A	#N/A	#N/A	#N/A	F58B4.5	chrV:10932720-10934184	WBGene00010238	SOM	IGN	OK	49.6327	9.77777	-2.34371	5e-05	0.0001367	yes	Coding	44.4288	54.8367	11.3156	8.23997
1	15853	#N/A	#N/A	1.5853	#N/A	C11H1.9	chrX:14313871-14326501	WBGene00023500	SOM	IGN	OK	28.6402	5.64013	-2.34424	5e-05	0.0001367	yes	Coding	29.0391	28.2413	5.7192	5.56106
1	1	#N/A	#N/A	#N/A	#N/A	C02B8.12	chrX:8120360-8123171	WBGene00219375	SOM	IGN	OK	2.99163	0.588644	-2.34546	0.00155	0.00354722	yes	Coding	3.37459	2.60867	0.366009	0.811279
1	1	#N/A	#N/A	#N/A	#N/A	K08H2.9	chrX:13228599-13232252	WBGene00010694	SOM	IGN	OK	2.35227	0.462467	-2.34663	0.002	0.00451331	yes	Coding	2.5776	2.12693	0.387904	0.53703
1	1	#N/A	#N/A	#N/A	#N/A	C34C6.7	chrII:8707353-8708759	WBGene00007919	SOM	IGN	OK	27.382	5.38223	-2.34695	5e-05	0.0001367	yes	Coding	25.945	28.819	4.93896	5.8255
1	1	#N/A	#N/A	#N/A	#N/A	ZK418.6	chrIII:7076552-7078774	WBGene00022735	SOM	IGN	OK	15.5392	3.04965	-2.3492	5e-05	0.0001367	yes	Coding	14.798	16.2805	2.85314	3.24616
1	1	#N/A	#N/A	#N/A	#N/A	cnc-10	chrV:11183220-11183538	WBGene00012152	SOM	IGN	OK	38.153	7.4859	-2.34955	5e-05	0.0001367	yes	Coding	39.1727	37.1334	7.072	7.8998
1	1	#N/A	#N/A	#N/A	#N/A	F08F1.3	chrX:8428830-8430148	WBGene00017257	SOM	IGN	OK	10.0032	1.95793	-2.35305	0.0065	0.0133903	yes	Coding	9.07191	10.9344	2.54392	1.37194
1	1	#N/A	#N/A	#N/A	#N/A	D1005.4	chrX:1484894-1485786	WBGene00016998	SOM	IGN	OK	18.7247	3.66155	-2.35441	0.0002	0.00051659	yes	Coding	18.0581	19.3912	3.92163	3.40148
1	1	#N/A	#N/A	#N/A	#N/A	F13B6.2	chrIV:7458949-7460280	WBGene00017417	SOM	IGN	OK	32.7652	6.39678	-2.35675	5e-05	0.0001367	yes	Coding	32.8011	32.7293	6.08102	6.71255
1	1	#N/A	#N/A	#N/A	#N/A	clc-5	chrX:7433599-7435408	WBGene00000526	SOM	IGN	OK	9.48144	1.85106	-2.35676	5e-05	0.0001367	yes	Coding	10.0013	8.96162	1.68464	2.01747
1	23220.8	#N/A	#N/A	2.32208	#N/A	F32A5.8	chrII:7256980-7258071	WBGene00017971	SOM	IGN	OK	88.9582	17.3211	-2.36059	5e-05	0.0001367	yes	Coding	80.5517	97.3646	16.4942	18.1481
1	1	#N/A	#N/A	#N/A	#N/A	C18A11.3	chrX:8061080-8065544	WBGene00015949	SOM	IGN	OK	40.3497	7.85388	-2.36108	5e-05	0.0001367	yes	Coding	33.7735	46.9258	8.50997	7.19779
1	1	#N/A	#N/A	#N/A	#N/A	K10G4.5	chrV:17298315-17302465	WBGene00010754	SOM	IGN	OK	2.90281	0.564149	-2.3633	0.0001	0.000266846	yes	Coding	2.79287	3.01274	0.456267	0.672031
1	1	#N/A	#N/A	#N/A	#N/A	F36G3.2	chrX:9792650-9794207	WBGene00009483	SOM	IGN	OK	34.7182	6.74324	-2.36418	5e-05	0.0001367	yes	Coding	33.691	35.7453	7.21651	6.26998
1	15561.7	#N/A	#N/A	1.55617	#N/A	clec-8	chrII:12575643-12577657	WBGene00012582	SOM	IGN	OK	9.32277	1.80707	-2.3671	5e-05	0.0001367	yes	Coding	8.47417	10.1714	1.7313	1.88285
1	16542.3	#N/A	#N/A	1.65423	#N/A	twk-46	chrV:19060160-19066878	WBGene00006696	SOM	IGN	OK	25.6872	4.96394	-2.37149	5e-05	0.0001367	yes	Coding	24.5866	26.7877	5.0815	4.84638
1	1	#N/A	#N/A	#N/A	#N/A	cka-2	chrX:4286954-4291337	WBGene00000510	SOM	IGN	OK	9.60804	1.85652	-2.37164	5e-05	0.0001367	yes	Coding	9.14929	10.0668	1.65817	2.05488
1	1	#N/A	#N/A	#N/A	#N/A	aat-1	chrIV:9599416-9601677	WBGene00000002	SOM	IGN	OK	22.8018	4.40106	-2.37323	5e-05	0.0001367	yes	Coding	21.4767	24.127	4.57959	4.22253
1	1	#N/A	#N/A	#N/A	#N/A	C12D5.9	chrV:7688336-7689957	WBGene00015710	SOM	IGN	OK	7.17432	1.38385	-2.37415	5e-05	0.0001367	yes	Coding	7.78973	6.55891	1.69809	1.06962
1	1	#N/A	#N/A	#N/A	#N/A	Y43F8B.15	chrV:19460788-19462073	WBGene00045415	SOM	IGN	OK	10.4093	2.00781	-2.37418	5e-05	0.0001367	yes	Coding	9.96713	10.8516	1.22443	2.7912
1	1	#N/A	#N/A	#N/A	#N/A	decr-1.1	chrII:2353342-2385600	WBGene00018380	SOM	IGN	OK	24.0233	4.62671	-2.37638	5e-05	0.0001367	yes	Coding	17.4099	30.6368	5.79686	3.45656
1	20744.3	#N/A	#N/A	2.07443	#N/A	lron-8	chrI:5769022-5773457	WBGene00020693	SOM	IGN	OK	33.8987	6.52784	-2.37655	5e-05	0.0001367	yes	Coding	35.8357	31.9617	7.7402	5.31549
1	18216.3	#N/A	#N/A	1.82163	#N/A	try-9	chrII:4368493-4369622	WBGene00023425	SOM	IGN	OK	1.98016	0.381249	-2.37681	0.01495	0.028702	yes	Coding	1.49472	2.46559	0.299909	0.462588
1	1	#N/A	#N/A	#N/A	#N/A	chil-23	chrII:9466898-9468411	WBGene00011167	SOM	IGN	OK	12.0256	2.31461	-2.37727	5e-05	0.0001367	yes	Coding	9.15152	14.8997	1.92885	2.70038
1	1	#N/A	#N/A	#N/A	#N/A	ugt-22	chrIV:13639325-13644018	WBGene00007455	SOM	IGN	OK	346.118	66.5703	-2.37831	5e-05	0.0001367	yes	Coding	342.96	349.275	69.9592	63.1813
1	1	#N/A	#N/A	#N/A	#N/A	lev-1	chrIV:13174250-13179122	WBGene00002974	SOM	IGN	OK	5.61576	1.0793	-2.37938	5e-05	0.0001367	yes	Coding	5.77871	5.4528	1.14707	1.01154
1	1	#N/A	#N/A	#N/A	#N/A	F19C7.4	chrIV:4603098-4605606	WBGene00017594	SOM	IGN	OK	21.1286	4.05825	-2.38027	5e-05	0.0001367	yes	Coding	18.0018	24.2554	4.44578	3.67072
1	1	#N/A	#N/A	#N/A	#N/A	F13H8.3	chrII:6264113-6265429	WBGene00017436	SOM	IGN	OK	110.444	21.2082	-2.38062	5e-05	0.0001367	yes	Coding	102.557	118.332	18.5346	23.8819
1	1	#N/A	#N/A	#N/A	#N/A	Y47H10A.4	chrI:12091650-12094471	WBGene00012960	SOM	IGN	OK	7.3768	1.41343	-2.38379	5e-05	0.0001367	yes	Coding	7.40269	7.35091	1.07275	1.75412
1	1	#N/A	#N/A	#N/A	#N/A	VB0395L.1	chrX:16013581-16016766	WBGene00044150	SOM	IGN	OK	8.45273	1.61918	-2.38416	5e-05	0.0001367	yes	Coding	8.05022	8.85524	1.41829	1.82006
1	1	#N/A	#N/A	#N/A	#N/A	F28A12.3	chrV:8640686-8641322	WBGene00017880	SOM	IGN	OK	16.8292	3.22082	-2.38547	5e-05	0.0001367	yes	Coding	14.3986	19.2598	2.52075	3.9209
1	1	#N/A	#N/A	#N/A	#N/A	F49E12.10	chrII:8391036-8392165	WBGene00009903	SOM	IGN	OK	4.66348	0.892301	-2.38581	0.00075	0.00180368	yes	Coding	3.74584	5.58113	1.06677	0.717833
1	22942.7	#N/A	#N/A	2.29427	#N/A	fkb-8	chrI:12916504-12917964	WBGene00001433	SOM	IGN	OK	56.4899	10.805	-2.3863	5e-05	0.0001367	yes	Coding	55.3618	57.618	10.5837	11.0262
1	1	#N/A	#N/A	#N/A	#N/A	F56F10.1	chrX:872602-875867	WBGene00018984	SOM	IGN	OK	203.801	38.9574	-2.38719	5e-05	0.0001367	yes	Coding	174.383	233.219	41.571	36.3439
1	1	#N/A	#N/A	#N/A	#N/A	Y17G9A.3	chrIV:4856882-4858665	WBGene00021196	SOM	IGN	OK	3.42471	0.65403	-2.38855	0.00705	0.0144452	yes	Coding	3.2627	3.58673	0.498762	0.809299
1	1	#N/A	#N/A	#N/A	#N/A	asm-2	chrX:11321090-11324187	WBGene00000212	SOM	IGN	OK	24.0627	4.57718	-2.39427	5e-05	0.0001367	yes	Coding	22.1777	25.9476	5.09164	4.06272
1	17938.2	#N/A	#N/A	1.79382	#N/A	ugt-61	chrV:4742505-4745288	WBGene00018206	SOM	IGN	OK	23.4393	4.45732	-2.39468	5e-05	0.0001367	yes	Coding	21.2336	25.6451	4.32003	4.59461
1	1	#N/A	#N/A	#N/A	#N/A	K11D12.9	chrV:5042416-5046153	WBGene00019649	SOM	IGN	OK	4.65578	0.885297	-2.39479	5e-05	0.0001367	yes	Coding	4.30596	5.0056	1.10854	0.662057
1	1	#N/A	#N/A	#N/A	#N/A	rgs-3	chrII:6100036-6109896	WBGene00004346	SOM	IGN	OK	2.34232	0.445124	-2.39566	0.004	0.00859288	yes	Coding	2.8184	1.86624	0.437799	0.45245
1	1	#N/A	#N/A	#N/A	#N/A	cutl-19	chrIII:5215960-5217527	WBGene00022533	SOM	IGN	OK	2.56703	0.487796	-2.39575	0.00975	0.019475	yes	Coding	2.44554	2.68852	0.85868	0.116911
1	1	#N/A	#N/A	#N/A	#N/A	clec-66	chrII:12904349-12906476	WBGene00009397	SOM	IGN	OK	54.9024	10.4326	-2.39577	5e-05	0.0001367	yes	Coding	46.9566	62.8483	10.8817	9.98348
1	28364.3	#N/A	#N/A	2.83643	#N/A	hum-5	chrIII:4029342-4036809	WBGene00002038	SOM	IGN	OK	109.712	20.8187	-2.39777	5e-05	0.0001367	yes	Coding	106.227	113.197	21.2571	20.3802
1	1	#N/A	#N/A	#N/A	#N/A	F39H12.3	chrX:838304-841489	WBGene00018214	SOM	IGN	OK	52.2014	9.86953	-2.40303	5e-05	0.0001367	yes	Coding	52.0813	52.3214	9.33613	10.4029
1	1	#N/A	#N/A	#N/A	#N/A	C54D10.9	chrV:12447479-12448642	WBGene00008303	SOM	IGN	OK	4.19825	0.793557	-2.40338	0.0081	0.0164238	yes	Coding	5.19823	3.19827	0.500591	1.08652
1	1	#N/A	#N/A	#N/A	#N/A	R02D5.3	chrV:14483144-14484202	WBGene00010977	SOM	IGN	OK	19.012	3.58877	-2.40535	5e-05	0.0001367	yes	Coding	12.2163	25.8078	4.6268	2.55074
1	1	#N/A	#N/A	#N/A	#N/A	clec-54	chrV:14476922-14478896	WBGene00008596	SOM	IGN	OK	23.6947	4.47051	-2.40605	5e-05	0.0001367	yes	Coding	20.539	26.8504	4.48332	4.4577
1	1	#N/A	#N/A	#N/A	#N/A	W05B10.3	chrV:12661286-12661630	WBGene00012278	SOM	IGN	OK	11.8968	2.24181	-2.40785	0.00965	0.0192941	yes	Coding	9.01249	14.7812	1.54269	2.94092
1	1	#N/A	#N/A	#N/A	#N/A	hog-1	chrX:5852029-5854139	WBGene00001984	SOM	IGN	OK	7.35361	1.38514	-2.40842	0.00055	0.00134846	yes	Coding	7.54161	7.1656	1.59119	1.17908
1	1	#N/A	#N/A	#N/A	#N/A	F58F12.4	chrII:6386760-6387397	WBGene00044756	SOM	IGN	OK	20.8607	3.92909	-2.40852	5e-05	0.0001367	yes	Coding	20.1908	21.5307	4.39697	3.4612
1	1	#N/A	#N/A	#N/A	#N/A	C04E12.4	chrV:3362796-3368275	WBGene00015434	SOM	IGN	OK	32.2948	6.07908	-2.40938	5e-05	0.0001367	yes	Coding	32.6368	31.9529	5.21465	6.9435
1	1	#N/A	#N/A	#N/A	#N/A	C23H4.8	chrX:12217188-12219045	WBGene00044132	SOM	IGN	OK	3.20667	0.602737	-2.41147	0.01315	0.0257108	yes	Coding	3.88818	2.52515	0.283675	0.9218
1	1	#N/A	#N/A	#N/A	#N/A	lipl-7	chrIV:10239301-10241782	WBGene00008510	SOM	IGN	OK	28.4303	5.34365	-2.41154	5e-05	0.0001367	yes	Coding	29.065	27.7957	4.70374	5.98355
1	1	#N/A	#N/A	#N/A	#N/A	C04F1.1	chrI:5726386-5729270	WBGene00015442	SOM	IGN	OK	2.95978	0.55615	-2.41194	0.00365	0.0078824	yes	Coding	2.76118	3.15837	0.620509	0.491791
1	1	#N/A	#N/A	#N/A	#N/A	K09D9.1	chrV:4025088-4026189	WBGene00019564	SOM	IGN	OK	59.7798	11.232	-2.41204	5e-05	0.0001367	yes	Coding	74.0032	45.5565	11.58	10.8841
1	1	#N/A	#N/A	#N/A	#N/A	D1086.5	chrV:14088935-14090282	WBGene00008392	SOM	IGN	OK	28.4471	5.34344	-2.41244	5e-05	0.0001367	yes	Coding	29.5847	27.3096	6.42773	4.25915
1	1	#N/A	#N/A	#N/A	#N/A	flp-6	chrV:9471953-9473554	WBGene00001449	SOM	IGN	OK	84.624	15.8593	-2.41573	5e-05	0.0001367	yes	Coding	88.1853	81.0628	15.7681	15.9506
1	1	#N/A	#N/A	#N/A	#N/A	clec-51	chrIV:8162008-8163762	WBGene00015050	SOM	IGN	OK	78.1565	14.6393	-2.41651	5e-05	0.0001367	yes	Coding	71.4	84.9129	16.0349	13.2438
1	1	#N/A	#N/A	#N/A	#N/A	lgc-50	chrIII:7391692-7395319	WBGene00020605	SOM	IGN	OK	12.87	2.41028	-2.41674	5e-05	0.0001367	yes	Coding	11.8499	13.8901	2.53283	2.28773
1	1	#N/A	#N/A	#N/A	#N/A	F41C3.11	chrII:4731306-4733921	WBGene00018275	SOM	IGN	OK	16.3108	3.04839	-2.41971	5e-05	0.0001367	yes	Coding	17.115	15.5066	3.2995	2.79728
1	1	#N/A	#N/A	#N/A	#N/A	ugt-32	chrV:3841843-3843992	WBGene00018543	SOM	IGN	OK	2.44672	0.457173	-2.42004	0.00055	0.00134846	yes	Coding	2.79745	2.096	0.429954	0.484392
1	1	#N/A	#N/A	#N/A	#N/A	ugt-5	chrV:12790696-12792906	WBGene00013906	SOM	IGN	OK	48.7859	9.10414	-2.42187	5e-05	0.0001367	yes	Coding	47.8044	49.7674	9.7031	8.50518
1	1	#N/A	#N/A	#N/A	#N/A	cyp-35A3	chrV:4022633-4024405	WBGene00019565	SOM	IGN	OK	19.3758	3.61368	-2.42271	5e-05	0.0001367	yes	Coding	16.4389	22.3128	4.05583	3.17154
1	1	#N/A	#N/A	#N/A	#N/A	H03G16.5	chrX:15055429-15056752	WBGene00010361	SOM	IGN	OK	5.38713	1.00455	-2.42296	0.0018	0.00408905	yes	Coding	5.97856	4.79569	1.16711	0.841996
1	1	#N/A	#N/A	#N/A	#N/A	C15F1.1	chrII:6988735-6991540	WBGene00015794	SOM	IGN	OK	20.8203	3.88056	-2.42366	5e-05	0.0001367	yes	Coding	22.8576	18.7831	3.61018	4.15093
1	1	#N/A	#N/A	#N/A	#N/A	C50F4.1	chrV:9526820-9529111	WBGene00008229	SOM	IGN	OK	75.5986	14.0778	-2.42494	5e-05	0.0001367	yes	Coding	68.2215	82.9757	15.4456	12.71
1	1	#N/A	#N/A	#N/A	#N/A	faah-1	chrIV:8159407-8161927	WBGene00015047	SOM	IGN	OK	73.1227	13.6134	-2.4253	5e-05	0.0001367	yes	Coding	70.6147	75.6307	12.1874	15.0393
1	1	#N/A	#N/A	#N/A	#N/A	Y47H10A.3	chrI:12088151-12089960	WBGene00012959	SOM	IGN	OK	5.84591	1.08769	-2.42616	0.0002	0.00051659	yes	Coding	5.93655	5.75528	1.1306	1.04478
1	1	#N/A	#N/A	#N/A	#N/A	T22F3.10	chrV:3606804-3610662	WBGene00020699	SOM	IGN	OK	1.2869	0.23928	-2.42713	0.01285	0.0251603	yes	Coding	1.4101	1.16369	0.113178	0.365382
1	1	#N/A	#N/A	#N/A	#N/A	C23H4.7	chrX:12222933-12225878	WBGene00007695	SOM	IGN	OK	19.4444	3.60859	-2.42984	5e-05	0.0001367	yes	Coding	21.8167	17.072	4.25724	2.95995
1	14681.3	#N/A	#N/A	1.46813	#N/A	F13B12.2	chrIV:10426275-10428989	WBGene00008730	SOM	IGN	OK	16.6346	3.08472	-2.43097	5e-05	0.0001367	yes	Coding	17.5779	15.6912	2.71318	3.45625
1	1	#N/A	#N/A	#N/A	#N/A	cyp-42A1	chrV:18912012-18917804	WBGene00013585	SOM	IGN	OK	15.1062	2.79752	-2.43292	5e-05	0.0001367	yes	Coding	15.0292	15.1831	3.36179	2.23325
1	1	#N/A	#N/A	#N/A	#N/A	F16H6.7	chrV:18207293-18209057	WBGene00008897	SOM	IGN	OK	6.69311	1.23817	-2.43446	0.00135	0.00312227	yes	Coding	6.37856	7.00766	1.36501	1.11134
1	1	#N/A	#N/A	#N/A	#N/A	F13E9.13	chrIV:10881534-10882431	WBGene00044797	SOM	IGN	OK	5.28975	0.978536	-2.4345	0.0006	0.00146185	yes	Coding	4.77538	5.80411	1.2103	0.746771
1	1	#N/A	#N/A	#N/A	#N/A	F42A8.1	chrII:9341498-9346506	WBGene00009626	SOM	IGN	OK	141.853	26.2025	-2.43662	5e-05	0.0001367	yes	Coding	185.111	98.5938	26.0465	26.3585
23519.7	1	#N/A	#N/A	#N/A	2.35197	F47D12.3	chrIII:6298440-6299273	WBGene00018560	SOM	IGN	OK	12.1565	2.2445	-2.43726	0.00065	0.00157546	yes	Coding	14.448	9.86492	2.31797	2.17102
1	1	#N/A	#N/A	#N/A	#N/A	arrd-23	chrX:4886211-4889497	WBGene00020323	SOM	IGN	OK	1.83578	0.338356	-2.43978	0.0042	0.00898713	yes	Coding	2.16373	1.50783	0.463107	0.213605
1	1	#N/A	#N/A	#N/A	#N/A	clhm-1	chrII:6869050-6870796	WBGene00016626	SOM	IGN	OK	5.60368	1.03084	-2.44255	0.0001	0.000266846	yes	Coding	5.81814	5.38921	1.22885	0.83283
1	1	#N/A	#N/A	#N/A	#N/A	clec-139	chrII:4620158-4621738	WBGene00018050	SOM	IGN	OK	11.5742	2.1246	-2.44565	5e-05	0.0001367	yes	Coding	13.1042	10.0442	1.93729	2.31191
1	1	#N/A	#N/A	#N/A	#N/A	fbxa-26	chrIII:1340607-1342486	WBGene00022324	SOM	IGN	OK	32.873	6.0312	-2.44639	5e-05	0.0001367	yes	Coding	32.167	33.5791	5.75541	6.30699
1	1	#N/A	#N/A	#N/A	#N/A	F44E7.7	chrV:5782875-5785631	WBGene00018429	SOM	IGN	OK	3.20724	0.588408	-2.44644	0.0002	0.00051659	yes	Coding	3.08915	3.32532	0.431205	0.745611
1	1	#N/A	#N/A	#N/A	#N/A	C06G8.3	chrIV:10799663-10801972	WBGene00014669	SOM	IGN	OK	143.468	26.263	-2.44963	5e-05	0.0001367	yes	Coding	131.068	155.869	26.7777	25.7482
1	1	#N/A	#N/A	#N/A	#N/A	C01G10.5	chrV:15089084-15089482	WBGene00007232	SOM	IGN	OK	21.3291	3.90386	-2.44985	0.0101	0.0201299	yes	Coding	7.74669	34.9116	5.25428	2.55344
1	1	#N/A	#N/A	#N/A	#N/A	M03D4.3	chrIV:6110697-6112361	WBGene00019750	SOM	IGN	OK	52.2057	9.54939	-2.45073	0.0057	0.0118663	yes	Coding	51.4296	52.9817	8.66738	10.4314
1	1	#N/A	#N/A	#N/A	#N/A	F26G1.5	chrII:4770673-4771377	WBGene00017841	SOM	IGN	OK	33.1177	6.05586	-2.4512	5e-05	0.0001367	yes	Coding	28.2782	37.9572	7.15849	4.95322
1	17938.2	#N/A	#N/A	1.79382	#N/A	Y7A5A.1	chrX:15767452-15771423	WBGene00012407	SOM	IGN	OK	210.898	38.5624	-2.45128	5e-05	0.0001367	yes	Coding	176.031	245.766	39.641	37.4838
1	1	#N/A	#N/A	#N/A	#N/A	C14A11.6	chrX:2810517-2814117	WBGene00015751	SOM	IGN	OK	5.53092	1.01079	-2.45203	5e-05	0.0001367	yes	Coding	6.85569	4.20614	1.16869	0.852896
1	1	#N/A	#N/A	#N/A	#N/A	pqn-37	chrX:3247204-3250480	WBGene00004124	SOM	IGN	OK	2.76882	0.505416	-2.45373	0.00015	0.000393467	yes	Coding	3.25351	2.28412	0.72038	0.290451
1	1	#N/A	#N/A	#N/A	#N/A	try-4	chrV:20859312-20861085	WBGene00006622	SOM	IGN	OK	5.29608	0.96641	-2.45422	0.0002	0.00051659	yes	Coding	6.13301	4.45915	1.08458	0.848238
1	1	#N/A	#N/A	#N/A	#N/A	F26E4.3	chrI:9762562-9767775	WBGene00009158	SOM	IGN	OK	57.9605	10.5628	-2.45608	5e-05	0.0001367	yes	Coding	57.7468	58.1743	9.24708	11.8786
1	1	#N/A	#N/A	#N/A	#N/A	cex-1	chrII:5447665-5448423	WBGene00023407	SOM	IGN	OK	25.1947	4.57615	-2.46091	5e-05	0.0001367	yes	Coding	21.7667	28.6227	3.88187	5.27044
38843.7	27463.4	#N/A	#N/A	2.74634	3.88437	dpyd-1	chrX:5467839-5472488	WBGene00016103	SOM	IGN	OK	167.374	30.3801	-2.46188	5e-05	0.0001367	yes	Coding	168.107	166.64	31.8402	28.92
1	1	#N/A	#N/A	#N/A	#N/A	anmt-2	chrIII:6155050-6157676	WBGene00018340	SOM	IGN	OK	48.4619	8.76315	-2.46733	5e-05	0.0001367	yes	Coding	50.5645	46.3593	9.19994	8.32636
1	1	#N/A	#N/A	#N/A	#N/A	F39H12.2	chrX:830515-833497	WBGene00018213	SOM	IGN	OK	1.44246	0.260445	-2.46948	0.01895	0.0357193	yes	Coding	1.72518	1.15974	0.307697	0.213194
1	1	#N/A	#N/A	#N/A	#N/A	F38A6.5	chrV:20772564-20773688	WBGene00086569	SOM	IGN	OK	23.0464	4.16066	-2.46966	5e-05	0.0001367	yes	Coding	21.8514	24.2414	4.64177	3.67956
48554.7	1	#N/A	#N/A	#N/A	4.85547	F41C3.7	chrII:4730056-4731265	WBGene00018273	SOM	IGN	OK	6.06575	1.09231	-2.4733	0.00155	0.00354722	yes	Coding	6.14732	5.98418	1.26861	0.916012
1	1	#N/A	#N/A	#N/A	#N/A	F31D4.8	chrV:20866918-20868389	WBGene00009293	SOM	IGN	OK	21.2157	3.81756	-2.47441	5e-05	0.0001367	yes	Coding	20.1039	22.3274	3.01387	4.62124
36416	18985.8	#N/A	#N/A	1.89858	3.6416	C15H9.9	chrX:6127588-6128240	WBGene00015803	SOM	IGN	OK	768.903	138.209	-2.47595	5e-05	0.0001367	yes	Coding	714.835	822.97	125.02	151.399
1	1	#N/A	#N/A	#N/A	#N/A	lbp-8	chrV:13890771-13891249	WBGene00002260	SOM	IGN	OK	61.6944	11.0859	-2.47642	5e-05	0.0001367	yes	Coding	43.5348	79.854	10.9292	11.2425
25734	1	#N/A	#N/A	#N/A	2.5734	clec-221	chrV:10953481-10954399	WBGene00008916	SOM	IGN	OK	13.4994	2.42147	-2.47894	5e-05	0.0001367	yes	Coding	12.2786	14.7202	1.79163	3.05131
1	1	#N/A	#N/A	#N/A	#N/A	ZK6.6	chrV:388721-391532	WBGene00022641	SOM	IGN	OK	2.74305	0.491948	-2.4792	0.00065	0.00157546	yes	Coding	3.65411	1.83198	0.497263	0.486632
1	17938.2	#N/A	#N/A	1.79382	#N/A	F10F2.2	chrIII:4618889-4643248	WBGene00008654	SOM	IGN	OK	74.3207	13.3217	-2.47999	5e-05	0.0001367	yes	Coding	68.142	80.4993	13.2723	13.3711
1	18494.3	#N/A	#N/A	1.84943	#N/A	skpo-3	chrII:7245876-7249937	WBGene00017968	SOM	IGN	OK	84.7048	15.1672	-2.48149	5e-05	0.0001367	yes	Coding	86.625	82.7847	16.5189	13.8156
1	1	#N/A	#N/A	#N/A	#N/A	flp-24	chrIII:725150-725951	WBGene00016028	SOM	IGN	OK	93.2543	16.6947	-2.48178	5e-05	0.0001367	yes	Coding	100.976	85.5326	15.2374	18.152
1	1	#N/A	#N/A	#N/A	#N/A	F28B12.1	chrII:5942963-5943665	WBGene00017894	SOM	IGN	OK	10.1216	1.81063	-2.48288	0.0006	0.00146185	yes	Coding	11.4134	8.82987	1.87326	1.748
1	1	#N/A	#N/A	#N/A	#N/A	K09H9.8	chrI:3138598-3140569	WBGene00045387	SOM	IGN	OK	30.1519	5.39068	-2.48371	5e-05	0.0001367	yes	Coding	25.03	35.2737	5.36681	5.41454
1	1	#N/A	#N/A	#N/A	#N/A	lron-3	chrX:15546794-15552165	WBGene00007261	SOM	IGN	OK	82.6083	14.7387	-2.48668	5e-05	0.0001367	yes	Coding	79.5583	85.6584	13.7444	15.7331
1	1	#N/A	#N/A	#N/A	#N/A	ZK822.6	chrIV:11924661-11925337	WBGene00044009	SOM	IGN	OK	8.01247	1.42767	-2.48859	0.00225	0.00502755	yes	Coding	8.19132	7.83362	1.27212	1.58321
1	1	#N/A	#N/A	#N/A	#N/A	R08F11.4	chrV:3803964-3805490	WBGene00019968	SOM	IGN	OK	4.86845	0.867294	-2.48887	5e-05	0.0001367	yes	Coding	4.58746	5.14945	0.901693	0.832894
1	1	#N/A	#N/A	#N/A	#N/A	fbxa-72	chrV:675003-676754	WBGene00017962	SOM	IGN	OK	51.4877	9.16652	-2.48978	5e-05	0.0001367	yes	Coding	61.4357	41.5396	9.30783	9.02521
1	18168.9	#N/A	#N/A	1.81689	#N/A	inx-16	chrI:4162058-4164420	WBGene00002138	SOM	IGN	OK	108.979	19.3926	-2.49047	5e-05	0.0001367	yes	Coding	97.7202	120.237	21.6288	17.1564
1	1	#N/A	#N/A	#N/A	#N/A	clec-150	chrIII:1002715-1006205	WBGene00019914	SOM	IGN	OK	482.045	85.7456	-2.49103	5e-05	0.0001367	yes	Coding	423.192	540.897	93.4056	78.0856
1	1	#N/A	#N/A	#N/A	#N/A	F52E4.5	chrX:3085971-3087321	WBGene00018702	SOM	IGN	OK	24.5123	4.35981	-2.49117	5e-05	0.0001367	yes	Coding	27.3555	21.6691	5.16117	3.55845
25734	1	#N/A	#N/A	#N/A	2.5734	aqp-1	chrII:7235886-7238291	WBGene00000169	SOM	IGN	OK	136.279	24.2111	-2.49282	5e-05	0.0001367	yes	Coding	117.811	154.746	28.1863	20.2359
21849.6	17382.2	#N/A	#N/A	1.73822	2.18496	D1022.4	chrII:7456363-7457243	WBGene00017023	SOM	IGN	OK	104.466	18.5549	-2.49316	5e-05	0.0001367	yes	Coding	95.4882	113.443	18.0598	19.0501
1	1	#N/A	#N/A	#N/A	#N/A	Y43F8B.9	chrV:19479928-19480378	WBGene00012819	SOM	IGN	OK	21.6061	3.83567	-2.49389	0.0006	0.00146185	yes	Coding	17.1377	26.0745	1.90648	5.76486
1	1	#N/A	#N/A	#N/A	#N/A	elt-2	chrX:10481179-10483125	WBGene00001250	SOM	IGN	OK	20.6813	3.67104	-2.49406	5e-05	0.0001367	yes	Coding	14.1735	27.1891	3.27579	4.0663
1	1	#N/A	#N/A	#N/A	#N/A	ugt-44	chrIV:10469787-10471755	WBGene00008486	SOM	IGN	OK	87.9061	15.6028	-2.49416	5e-05	0.0001367	yes	Coding	69.5837	106.229	16.9495	14.256
1	1	#N/A	#N/A	#N/A	#N/A	T28A11.16	chrV:3258517-3259213	WBGene00020878	SOM	IGN	OK	5.84497	1.03702	-2.49476	0.00225	0.00502755	yes	Coding	5.77107	5.91887	0.926282	1.14775
27510.1	1	#N/A	#N/A	#N/A	2.75101	F35H8.2	chrII:9555455-9557333	WBGene00009447	SOM	IGN	OK	17.7185	3.14153	-2.49572	5e-05	0.0001367	yes	Coding	15.156	20.281	3.13	3.15306
1	1	#N/A	#N/A	#N/A	#N/A	F14F9.5	chrV:5127229-5130001	WBGene00017468	SOM	IGN	OK	9.91168	1.75678	-2.4962	5e-05	0.0001367	yes	Coding	9.49675	10.3266	1.99212	1.52143
1	20718.5	#N/A	#N/A	2.07185	#N/A	ugt-23	chrX:9922884-9925030	WBGene00007650	SOM	IGN	OK	97.1565	17.1854	-2.49913	5e-05	0.0001367	yes	Coding	86.5099	107.803	17.0814	17.2893
1	1	#N/A	#N/A	#N/A	#N/A	col-166	chrX:6279638-6280885	WBGene00000739	SOM	IGN	OK	94.2059	16.6341	-2.50168	5e-05	0.0001367	yes	Coding	87.6772	100.735	16.4076	16.8605
1	1	#N/A	#N/A	#N/A	#N/A	cpin-1	chrIV:9449571-9457321	WBGene00000775	SOM	IGN	OK	39.7617	7.02069	-2.5017	5e-05	0.0001367	yes	Coding	39.2172	40.3062	6.8931	7.14829
1	1	#N/A	#N/A	#N/A	#N/A	C14C6.2	chrV:563200-564262	WBGene00015756	SOM	IGN	OK	24.8485	4.38636	-2.50207	5e-05	0.0001367	yes	Coding	23.6847	26.0124	4.07263	4.70008
1	1	#N/A	#N/A	#N/A	#N/A	C31H5.6	chrI:9043412-9046564	WBGene00007857	SOM	IGN	OK	69.7154	12.29	-2.504	5e-05	0.0001367	yes	Coding	55.3551	84.0756	13.6158	10.9641
1	1	#N/A	#N/A	#N/A	#N/A	F46C8.3	chrX:7525526-7527207	WBGene00018485	SOM	IGN	OK	23.3218	4.10821	-2.5051	5e-05	0.0001367	yes	Coding	21.8254	24.8182	4.11233	4.1041
1	1	#N/A	#N/A	#N/A	#N/A	cdf-2	chrX:12464700-12466709	WBGene00011821	SOM	IGN	OK	23.0052	4.05043	-2.50581	5e-05	0.0001367	yes	Coding	24.6017	21.4087	4.49431	3.60655
30589.4	1	#N/A	#N/A	#N/A	3.05894	Y60A3A.21	chrV:20011936-20015046	WBGene00013366	SOM	IGN	OK	349.649	61.5595	-2.50585	5e-05	0.0001367	yes	Coding	314.46	384.838	50.0989	73.0202
23306.2	1	#N/A	#N/A	#N/A	2.33062	T01C1.4	chrX:10716330-10717042	WBGene00011317	SOM	IGN	OK	17.0954	3.00939	-2.50606	0.0055	0.0114835	yes	Coding	20.6504	13.5404	5.49399	0.524796
30589.4	1	#N/A	#N/A	#N/A	3.05894	K02D7.1	chrIV:292645-298280	WBGene00019298	SOM	IGN	OK	149.671	26.3218	-2.50747	5e-05	0.0001367	yes	Coding	138.821	160.522	25.5934	27.0501
1	28226.7	#N/A	#N/A	2.82267	#N/A	Y44A6C.1	chrV:20713914-20716573	WBGene00012850	SOM	IGN	OK	46.8063	8.2029	-2.5125	5e-05	0.0001367	yes	Coding	44.7416	48.8711	7.64739	8.75842
1	1	#N/A	#N/A	#N/A	#N/A	T25B9.11	chrIV:10764562-10765277	WBGene00044990	SOM	IGN	OK	13.8879	2.43093	-2.51424	0.00415	0.00888712	yes	Coding	13.8273	13.9484	2.39436	2.46751
1	19606.4	#N/A	#N/A	1.96064	#N/A	pxl-1	chrIII:5889760-5895961	WBGene00016197	SOM	IGN	OK	65.4855	11.4445	-2.51653	5e-05	0.0001367	yes	Coding	61.845	69.126	12.1837	10.7052
1	1	#N/A	#N/A	#N/A	#N/A	alp-1	chrIV:8852500-8862017	WBGene00001132	SOM	IGN	OK	109.445	19.1033	-2.51831	5e-05	0.0001367	yes	Coding	107.432	111.458	18.0045	20.2022
25248.4	1	#N/A	#N/A	#N/A	2.52484	D1053.4	chrX:11721905-11723704	WBGene00008369	SOM	IGN	OK	8.40958	1.4628	-2.5233	0.0067	0.0137746	yes	Coding	5.26694	11.5522	1.50832	1.41728
1	1	#N/A	#N/A	#N/A	#N/A	T04C12.7	chrV:11054118-11055063	WBGene00011429	SOM	IGN	OK	16.3092	2.83222	-2.52568	5e-05	0.0001367	yes	Coding	17.9095	14.709	2.57198	3.09246
1	1	#N/A	#N/A	#N/A	#N/A	chil-22	chrII:9464525-9466125	WBGene00011166	SOM	IGN	OK	15.6804	2.72276	-2.52582	5e-05	0.0001367	yes	Coding	13.8522	17.5087	3.07885	2.36667
1	1	#N/A	#N/A	#N/A	#N/A	kvs-1	chrX:7690881-7707035	WBGene00002242	SOM	IGN	OK	5.85195	1.01592	-2.52613	5e-05	0.0001367	yes	Coding	6.11431	5.58958	0.694094	1.33774
1	1	#N/A	#N/A	#N/A	#N/A	C40H1.8	chrIII:9314651-9316962	WBGene00008043	SOM	IGN	OK	45.375	7.87612	-2.52634	5e-05	0.0001367	yes	Coding	30.9063	59.8437	9.39008	6.36216
1	22386.7	#N/A	#N/A	2.23867	#N/A	R08F11.1	chrV:3777813-3784199	WBGene00019965	SOM	IGN	OK	47.7987	8.29085	-2.52738	5e-05	0.0001367	yes	Coding	48.0388	47.5586	7.64166	8.94004
1	1	#N/A	#N/A	#N/A	#N/A	T01D1.4	chrII:177243-179051	WBGene00020149	SOM	IGN	OK	107.149	18.5666	-2.52884	5e-05	0.0001367	yes	Coding	113.621	100.677	19.7179	17.4153
1	1	#N/A	#N/A	#N/A	#N/A	F38B6.4	chrX:6674838-6679747	WBGene00018174	SOM	IGN	OK	31.9456	5.53492	-2.52898	5e-05	0.0001367	yes	Coding	32.1299	31.7614	5.48235	5.58749
21364	1	#N/A	#N/A	#N/A	2.1364	F07C3.2	chrV:9226086-9227267	WBGene00017193	SOM	IGN	OK	18.0977	3.13298	-2.5302	0.0002	0.00051659	yes	Coding	17.9995	18.196	2.54747	3.71849
29132.8	1	#N/A	#N/A	#N/A	2.91328	C05C12.4	chrIV:11246584-11248030	WBGene00007336	SOM	IGN	OK	147.285	25.4907	-2.53057	5e-05	0.0001367	yes	Coding	149.899	144.672	31.6047	19.3767
1	1	#N/A	#N/A	#N/A	#N/A	nlp-1	chrX:3727578-3728272	WBGene00003739	SOM	IGN	OK	29.7162	5.14098	-2.53114	5e-05	0.0001367	yes	Coding	29.874	29.5584	3.294	6.98796
1	1	#N/A	#N/A	#N/A	#N/A	ZK287.3	chrV:9678262-9678977	WBGene00013964	SOM	IGN	OK	17.4207	3.01302	-2.53152	0.0022	0.00492929	yes	Coding	12.8421	21.9992	1.78669	4.23934
1	1	#N/A	#N/A	#N/A	#N/A	ins-22	chrIII:10026210-10026522	WBGene00002105	SOM	IGN	OK	21.376	3.69237	-2.53337	0.00545	0.0113835	yes	Coding	17.2919	25.4601	2.75053	4.63421
1	1	#N/A	#N/A	#N/A	#N/A	ZK185.5	chrIV:4541773-4545834	WBGene00044481	SOM	IGN	OK	58.6222	10.1249	-2.53355	5e-05	0.0001367	yes	Coding	56.0763	61.1682	10.8168	9.43289
1	16965.1	#N/A	#N/A	1.69651	#N/A	nhr-106	chrV:489702-491408	WBGene00003696	SOM	IGN	OK	15.0502	2.59476	-2.53612	5e-05	0.0001367	yes	Coding	13.794	16.3065	3.09443	2.09508
1	1	#N/A	#N/A	#N/A	#N/A	F27E5.1	chrII:10139539-10141287	WBGene00009192	SOM	IGN	OK	175.397	30.1709	-2.5394	5e-05	0.0001367	yes	Coding	149.629	201.166	29.9748	30.3669
1	1	#N/A	#N/A	#N/A	#N/A	JC8.16	chrIV:13259166-13261552	WBGene00194915	SOM	IGN	OK	2.42186	0.415226	-2.54415	0.006	0.0124386	yes	Coding	2.02722	2.8165	0.5138	0.316652
44670.3	1	#N/A	#N/A	#N/A	4.46703	Y39B6A.5	chrV:19157728-19158727	WBGene00012668	SOM	IGN	OK	725.664	124.278	-2.54573	5e-05	0.0001367	yes	Coding	691.052	760.275	108.876	139.681
1	1	#N/A	#N/A	#N/A	#N/A	C49G7.3	chrV:4046426-4047271	WBGene00016781	SOM	IGN	OK	87.3882	14.9453	-2.54774	5e-05	0.0001367	yes	Coding	84.6842	90.0921	15.5149	14.3758
1	1	#N/A	#N/A	#N/A	#N/A	C35A5.3	chrV:10499462-10501372	WBGene00007947	SOM	IGN	OK	101.134	17.2864	-2.54855	5e-05	0.0001367	yes	Coding	90.6385	111.629	18.4652	16.1076
28161.7	1	#N/A	#N/A	#N/A	2.81617	C17H12.10	chrIV:6806862-6809589	WBGene00015935	SOM	IGN	OK	5.84115	0.99724	-2.55024	0.0013	0.00301515	yes	Coding	5.39389	6.2884	0.65589	1.33859
1	1	#N/A	#N/A	#N/A	#N/A	ech-8	chrIV:10236676-10239092	WBGene00001157	SOM	IGN	OK	24.3731	4.15891	-2.55101	5e-05	0.0001367	yes	Coding	23.1322	25.614	4.8921	3.42572
1	1	#N/A	#N/A	#N/A	#N/A	cutl-12	chrII:8630732-8634264	WBGene00011928	SOM	IGN	OK	3.26945	0.557524	-2.55194	5e-05	0.0001367	yes	Coding	3.85753	2.68136	0.814789	0.30026
1	1	#N/A	#N/A	#N/A	#N/A	nhr-33	chrX:11318302-11320948	WBGene00013976	SOM	IGN	OK	8.1384	1.38757	-2.55219	5e-05	0.0001367	yes	Coding	6.10884	10.168	1.38291	1.39222
1	1	#N/A	#N/A	#N/A	#N/A	C31B8.4	chrV:2896634-2898415	WBGene00016281	SOM	IGN	OK	2.35772	0.401837	-2.55271	0.0038	0.00818904	yes	Coding	2.15498	2.56045	0.484291	0.319383
1	1	#N/A	#N/A	#N/A	#N/A	pgp-10	chrX:7158992-7165843	WBGene00004004	SOM	IGN	OK	9.51152	1.61783	-2.55562	5e-05	0.0001367	yes	Coding	9.99023	9.03281	1.99616	1.2395
24377.9	21552.6	#N/A	#N/A	2.15526	2.43779	syx-2	chrX:13960097-13962365	WBGene00006372	SOM	IGN	OK	22.7835	3.87231	-2.55672	5e-05	0.0001367	yes	Coding	20.2616	25.3054	4.68559	3.05903
1	18633.3	#N/A	#N/A	1.86333	#N/A	mec-12	chrIII:3131724-3137742	WBGene00003175	SOM	IGN	OK	52.0259	8.83806	-2.55743	5e-05	0.0001367	yes	Coding	54.6478	49.404	8.50959	9.16653
1	1	#N/A	#N/A	#N/A	#N/A	abts-2	chrX:11585612-11589590	WBGene00009929	SOM	IGN	OK	6.90877	1.17318	-2.55801	5e-05	0.0001367	yes	Coding	7.59401	6.22353	1.1263	1.22005
1	1	#N/A	#N/A	#N/A	#N/A	C28G1.5	chrX:8826742-8828434	WBGene00016190	SOM	IGN	OK	41.6287	7.06838	-2.55813	5e-05	0.0001367	yes	Coding	34.5795	48.678	8.26023	5.87653
1	1	#N/A	#N/A	#N/A	#N/A	F14H12.3	chrX:4344263-4345554	WBGene00017471	SOM	IGN	OK	12.8243	2.17541	-2.55952	5e-05	0.0001367	yes	Coding	10.4828	15.1658	1.99259	2.35822
1	1	#N/A	#N/A	#N/A	#N/A	clec-97	chrI:11152710-11155361	WBGene00013931	SOM	IGN	OK	61.1061	10.3603	-2.56024	5e-05	0.0001367	yes	Coding	59.1826	63.0296	7.4565	13.2642
1	1	#N/A	#N/A	#N/A	#N/A	fbxa-21	chrIII:1236006-1237040	WBGene00022487	SOM	IGN	OK	13.3117	2.25457	-2.56177	5e-05	0.0001367	yes	Coding	12.2389	14.3845	1.58064	2.92851
1	19884.4	#N/A	#N/A	1.98844	#N/A	F09B12.3	chrX:15095362-15097884	WBGene00008607	SOM	IGN	OK	151.273	25.6142	-2.56214	5e-05	0.0001367	yes	Coding	147.973	154.573	28.3863	22.842
1	1	#N/A	#N/A	#N/A	#N/A	ugt-7	chrV:4997032-5000543	WBGene00015739	SOM	IGN	OK	15.2808	2.58564	-2.56313	5e-05	0.0001367	yes	Coding	15.2007	15.361	2.89584	2.27543
1	17660.2	#N/A	#N/A	1.76602	#N/A	prx-3	chrX:6110967-6112881	WBGene00004193	SOM	IGN	OK	35.2903	5.97056	-2.56333	5e-05	0.0001367	yes	Coding	31.3735	39.207	6.08792	5.8532
1	1	#N/A	#N/A	#N/A	#N/A	lec-5	chrII:5839688-5841081	WBGene00002268	SOM	IGN	OK	704.468	119.091	-2.56447	5e-05	0.0001367	yes	Coding	658.297	750.638	104.456	133.726
1	1	#N/A	#N/A	#N/A	#N/A	F28H7.3	chrV:10749647-10750681	WBGene00009237	SOM	IGN	OK	367.608	62.139	-2.5646	5e-05	0.0001367	yes	Coding	389.305	345.911	76.0497	48.2282
1	1	#N/A	#N/A	#N/A	#N/A	cdr-7	chrV:12410967-12412015	WBGene00010472	SOM	IGN	OK	38.1289	6.44001	-2.56575	5e-05	0.0001367	yes	Coding	38.0723	38.1855	5.97188	6.90815
1	1	#N/A	#N/A	#N/A	#N/A	C54F6.5	chrV:7529097-7529346	WBGene00016923	SOM	IGN	OK	49.2014	8.30204	-2.56716	0.0127	0.0248904	yes	Coding	32.1823	66.2204	10.331	6.27305
27676.2	1	#N/A	#N/A	#N/A	2.76762	scl-22	chrX:10789616-10791953	WBGene00011462	SOM	IGN	OK	31.239	5.26785	-2.56806	5e-05	0.0001367	yes	Coding	32.7719	29.7062	6.36027	4.17542
1	1	#N/A	#N/A	#N/A	#N/A	zig-9	chrI:4537832-4539708	WBGene00022474	SOM	IGN	OK	98.1887	16.5521	-2.56854	5e-05	0.0001367	yes	Coding	81.1532	115.224	18.4688	14.6354
1	1	#N/A	#N/A	#N/A	#N/A	F08F3.10	chrV:5413601-5414980	WBGene00017266	SOM	IGN	OK	2.92438	0.492648	-2.5695	0.0187	0.0352887	yes	Coding	3.83946	2.00929	0.440185	0.545111
38843.7	1	#N/A	#N/A	#N/A	3.88437	C03B1.13	chrX:6335305-6337999	WBGene00015381	SOM	IGN	OK	41.7349	7.0282	-2.57003	5e-05	0.0001367	yes	Coding	40.2287	43.2411	7.69731	6.35909
1	23776.8	#N/A	#N/A	2.37768	#N/A	cdr-6	chrV:12412553-12413679	WBGene00010471	SOM	IGN	OK	174.643	29.4011	-2.57047	5e-05	0.0001367	yes	Coding	158.718	190.568	28.7447	30.0575
1	1	#N/A	#N/A	#N/A	#N/A	F58G6.7	chrIV:9654333-9655278	WBGene00010277	SOM	IGN	OK	66.1251	11.1284	-2.57095	5e-05	0.0001367	yes	Coding	70.6896	61.5605	13.534	8.72289
1	1	#N/A	#N/A	#N/A	#N/A	F09F9.1	chrX:4115313-4116809	WBGene00017306	SOM	IGN	OK	15.8412	2.66383	-2.57211	0.00015	0.000393467	yes	Coding	9.51853	22.1639	2.08278	3.24488
1	20023.4	#N/A	#N/A	2.00234	#N/A	pgrn-1	chrI:11701621-11703584	WBGene00011936	SOM	IGN	OK	100.961	16.9504	-2.57442	5e-05	0.0001367	yes	Coding	98.9578	102.965	16.9824	16.9184
30103.9	23915.8	#N/A	#N/A	2.39158	3.01039	C44B7.7	chrII:6879316-6880123	WBGene00016629	SOM	IGN	OK	58.6647	9.84095	-2.57562	5e-05	0.0001367	yes	Coding	61.1311	56.1982	10.6793	9.00263
1	1	#N/A	#N/A	#N/A	#N/A	lips-16	chrII:12610315-12612038	WBGene00012588	SOM	IGN	OK	14.0725	2.35942	-2.57638	5e-05	0.0001367	yes	Coding	12.6862	15.4588	2.3307	2.38815
1	1	#N/A	#N/A	#N/A	#N/A	F01D5.5	chrII:14001671-14002217	WBGene00008495	SOM	IGN	OK	39.7986	6.66442	-2.57817	5e-05	0.0001367	yes	Coding	34.5312	45.066	8.83465	4.49418
1	1	#N/A	#N/A	#N/A	#N/A	cft-1	chrV:5538783-5545636	WBGene00000477	SOM	IGN	OK	5.49406	0.917786	-2.58164	5e-05	0.0001367	yes	Coding	5.96161	5.02652	0.892466	0.943105
1	1	#N/A	#N/A	#N/A	#N/A	F47D12.6	chrIII:6286647-6287195	WBGene00018562	SOM	IGN	OK	49.3852	8.21671	-2.58745	5e-05	0.0001367	yes	Coding	50.5005	48.27	11.1407	5.29277
1	1	#N/A	#N/A	#N/A	#N/A	Y53F4B.51	chrII:15013425-15014252	WBGene00194905	SOM	IGN	OK	10.0331	1.66165	-2.59409	0.0213	0.0396284	yes	Coding	7.74978	12.3165	2.24855	1.07475
1	1	#N/A	#N/A	#N/A	#N/A	C23H4.4	chrX:12229882-12232918	WBGene00007693	SOM	IGN	OK	8.26877	1.36824	-2.59535	5e-05	0.0001367	yes	Coding	11.2581	5.27942	1.4336	1.30288
1	1	#N/A	#N/A	#N/A	#N/A	F53A9.9	chrX:8720262-8720706	WBGene00018732	SOM	IGN	OK	23.1489	3.83028	-2.59542	5e-05	0.0001367	yes	Coding	20.8262	25.4716	4.53514	3.12542
1	1	#N/A	#N/A	#N/A	#N/A	M04C9.4	chrI:9355160-9357071	WBGene00010859	SOM	IGN	OK	5.47421	0.905374	-2.59606	5e-05	0.0001367	yes	Coding	5.39879	5.54962	0.969266	0.841481
1	1	#N/A	#N/A	#N/A	#N/A	T14B4.5	chrII:6716920-6717725	WBGene00020501	SOM	IGN	OK	21.9429	3.62647	-2.59712	5e-05	0.0001367	yes	Coding	20.91	22.9757	3.83557	3.41737
24277.3	1	#N/A	#N/A	#N/A	2.42773	C08H9.15	chrII:9881162-9882292	WBGene00007474	SOM	IGN	OK	13.4709	2.22236	-2.59968	0.0003	0.000758483	yes	Coding	13.2222	13.7195	2.29273	2.15198
1	1	#N/A	#N/A	#N/A	#N/A	K05F1.10	chrII:5804696-5805442	WBGene00019411	SOM	IGN	OK	30.3648	5.0041	-2.60122	5e-05	0.0001367	yes	Coding	27.6117	33.1179	5.66616	4.34203
1	1	#N/A	#N/A	#N/A	#N/A	C44H4.6	chrX:14596407-14599090	WBGene00008095	SOM	IGN	OK	1.49901	0.246627	-2.60361	0.01605	0.0306484	yes	Coding	1.61563	1.38239	0.360199	0.133055
1	1	#N/A	#N/A	#N/A	#N/A	Y65B4BR.1	chrI:562765-565113	WBGene00022040	SOM	IGN	OK	4.24563	0.698344	-2.60397	0.0006	0.00146185	yes	Coding	4.08877	4.40249	0.558585	0.838102
1	1	#N/A	#N/A	#N/A	#N/A	trpl-5	chrII:2086915-2090623	WBGene00004149	SOM	IGN	OK	1.33522	0.219539	-2.60453	0.00695	0.0142599	yes	Coding	1.00747	1.66297	0.252696	0.186382
1	1	#N/A	#N/A	#N/A	#N/A	F58H1.7	chrV:11963284-11964789	WBGene00010290	SOM	IGN	OK	25.6613	4.21819	-2.6049	5e-05	0.0001367	yes	Coding	26.7519	24.5708	4.30673	4.12965
22335.1	16846.4	#N/A	#N/A	1.68464	2.23351	vha-5	chrIV:8303981-8307040	WBGene00006914	SOM	IGN	OK	294.322	48.3548	-2.60566	5e-05	0.0001367	yes	Coding	295.794	292.851	49.4461	47.2635
30103.9	1	#N/A	#N/A	#N/A	3.01039	C09B8.8	chrX:6015456-6017549	WBGene00015625	SOM	IGN	OK	9.80397	1.60962	-2.60664	0.0005	0.00123345	yes	Coding	10.238	9.36994	1.76043	1.45881
1	24385.8	#N/A	#N/A	2.43858	#N/A	T25G12.3	chrX:17230765-17235763	WBGene00020811	SOM	IGN	OK	37.0983	6.09079	-2.60665	0.002	0.00451331	yes	Coding	39.4404	34.7561	5.52419	6.6574
1	18887.2	#N/A	#N/A	1.88872	#N/A	acs-22	chrX:8836014-9038321	WBGene00017012	SOM	IGN	OK	188.399	30.9039	-2.60793	5e-05	0.0001367	yes	Coding	173.156	203.642	33.0954	28.7124
1	1	#N/A	#N/A	#N/A	#N/A	C14C6.5	chrV:536647-537376	WBGene00015759	SOM	IGN	OK	191.706	31.3596	-2.61192	5e-05	0.0001367	yes	Coding	162.526	220.886	40.6442	22.075
1	25964.4	#N/A	#N/A	2.59644	#N/A	acs-12	chrV:20904143-20907302	WBGene00009106	SOM	IGN	OK	46.517	7.60801	-2.61217	5e-05	0.0001367	yes	Coding	47.8012	45.2329	6.6071	8.60891
1	1	#N/A	#N/A	#N/A	#N/A	K11H12.7	chrIV:665524-666607	WBGene00019663	SOM	IGN	OK	84.1095	13.7412	-2.61376	5e-05	0.0001367	yes	Coding	86.5282	81.6908	13.8765	13.6059
1	1	#N/A	#N/A	#N/A	#N/A	sulp-5	chrV:11880048-11883141	WBGene00010789	SOM	IGN	OK	4.12227	0.673342	-2.61403	5e-05	0.0001367	yes	Coding	3.99074	4.2538	0.539477	0.807208
1	1	#N/A	#N/A	#N/A	#N/A	nas-5	chrI:9886190-9888145	WBGene00003524	SOM	IGN	OK	11.7597	1.91892	-2.61548	5e-05	0.0001367	yes	Coding	11.1993	12.3201	2.13664	1.7012
1	1	#N/A	#N/A	#N/A	#N/A	EGAP9.3	chrV:6578207-6580036	WBGene00017151	SOM	IGN	OK	4.66247	0.760315	-2.61643	0.0003	0.000758483	yes	Coding	4.58746	4.73749	0.826552	0.694079
1	1	#N/A	#N/A	#N/A	#N/A	F01G10.9	chrIV:10256020-10259635	WBGene00008511	SOM	IGN	OK	14.1237	2.30286	-2.61662	5e-05	0.0001367	yes	Coding	17.6438	10.6036	3.24175	1.36396
1	20996.5	#N/A	#N/A	2.09965	#N/A	gcp-2.1	chrX:301850-308231	WBGene00020082	SOM	IGN	OK	172.237	28.0451	-2.61858	5e-05	0.0001367	yes	Coding	170.242	174.233	28.3803	27.7099
1	1	#N/A	#N/A	#N/A	#N/A	sulp-8	chrV:9670304-9673547	WBGene00013963	SOM	IGN	OK	26.6444	4.33653	-2.61922	5e-05	0.0001367	yes	Coding	26.0047	27.2841	2.89378	5.77928
1	1	#N/A	#N/A	#N/A	#N/A	T12A7.6	chrIV:11749217-11750948	WBGene00011727	SOM	IGN	OK	16.1698	2.63065	-2.61981	5e-05	0.0001367	yes	Coding	15.1867	17.1529	2.26924	2.99207
24762.9	17275.6	#N/A	#N/A	1.72756	2.47629	nhr-203	chrV:459797-461779	WBGene00019743	SOM	IGN	OK	15.1795	2.46896	-2.62015	5e-05	0.0001367	yes	Coding	15.2849	15.0742	2.41543	2.52248
1	1	#N/A	#N/A	#N/A	#N/A	R02D1.2	chrV:4320495-4322062	WBGene00235310	SOM	IGN	OK	10.3757	1.68754	-2.62022	5e-05	0.0001367	yes	Coding	11.9499	8.80158	1.71267	1.66242
1	1	#N/A	#N/A	#N/A	#N/A	W05H9.3	chrX:6252433-6252571	WBGene00021050	SOM	IGN	OK	223.721	36.3249	-2.62267	0.0009	0.00214362	yes	Coding	162.31	285.131	40.4187	32.2311
1	16912.1	#N/A	#N/A	1.69121	#N/A	F42F12.3	chrX:12350519-12351524	WBGene00009635	SOM	IGN	OK	73.2448	11.8899	-2.62299	5e-05	0.0001367	yes	Coding	65.4353	81.0542	10.4557	13.324
1	1	#N/A	#N/A	#N/A	#N/A	K03B4.9	chrV:4671015-4672539	WBGene00219236	SOM	IGN	OK	1.75922	0.284626	-2.6278	0.0145	0.0280553	yes	Coding	1.67551	1.84293	0.33619	0.233062
1	1	#N/A	#N/A	#N/A	#N/A	F09B9.4	chrX:10160579-10161542	WBGene00008603	SOM	IGN	OK	84.6859	13.7012	-2.62782	5e-05	0.0001367	yes	Coding	79.6573	89.7146	13.5843	13.8181
1	1	#N/A	#N/A	#N/A	#N/A	math-38	chrII:1577484-1579979	WBGene00020326	SOM	IGN	OK	1.20985	0.195636	-2.62858	0.01525	0.0292436	yes	Coding	0.65581	1.76389	0.175456	0.215817
21666.4	14780.1	#N/A	#N/A	1.47801	2.16664	gba-1	chrII:2176951-2181890	WBGene00016335	SOM	IGN	OK	96.8861	15.6598	-2.62922	5e-05	0.0001367	yes	Coding	86.3719	107.4	16.2434	15.0762
1	1	#N/A	#N/A	#N/A	#N/A	C01H6.3	chrI:7208286-7209684	WBGene00007253	SOM	IGN	OK	2.9415	0.475004	-2.63054	0.0254	0.0463293	yes	Coding	3.35151	2.5315	0.168099	0.781909
1	1	#N/A	#N/A	#N/A	#N/A	asp-2	chrV:9199656-9204622	WBGene00000215	SOM	IGN	OK	1930.96	310.963	-2.6345	5e-05	0.0001367	yes	Coding	1687.33	2174.58	296.811	325.114
29616.2	1	#N/A	#N/A	#N/A	2.96162	ham-2	chrX:4554667-4558858	WBGene00001821	SOM	IGN	OK	8.19097	1.31831	-2.63534	5e-05	0.0001367	yes	Coding	6.22176	10.1602	1.1386	1.49803
1	21691.6	#N/A	#N/A	2.16916	#N/A	pmp-4	chrIV:17402539-17405586	WBGene00004061	SOM	IGN	OK	56.6086	9.11053	-2.63541	5e-05	0.0001367	yes	Coding	60.1074	53.1098	10.3477	7.87337
1	1	#N/A	#N/A	#N/A	#N/A	col-159	chrV:13198311-13199301	WBGene00000732	SOM	IGN	OK	938.734	151.077	-2.63543	5e-05	0.0001367	yes	Coding	926.881	950.587	168.153	134.001
1	1	#N/A	#N/A	#N/A	#N/A	T26H5.9	chrV:15444905-15445283	WBGene00044206	SOM	IGN	OK	69.7275	11.2129	-2.63657	0.02225	0.0412225	yes	Coding	43.5339	95.921	18.3118	4.11397
20690.8	18483	#N/A	#N/A	1.8483	2.06908	F45D3.2	chrV:12541058-12542448	WBGene00009722	SOM	IGN	OK	12.7748	2.05209	-2.63813	5e-05	0.0001367	yes	Coding	18.7682	6.78128	2.31816	1.78602
1	1	#N/A	#N/A	#N/A	#N/A	K03A11.5	chrX:13064212-13066385	WBGene00010522	SOM	IGN	OK	22.6779	3.63867	-2.63981	5e-05	0.0001367	yes	Coding	22.0386	23.3173	3.67099	3.60634
23306.2	1	#N/A	#N/A	#N/A	2.33062	vamp-8	chrIV:13860423-13861363	WBGene00007200	SOM	IGN	OK	49.1493	7.88497	-2.63999	5e-05	0.0001367	yes	Coding	54.9034	43.3952	7.75289	8.01706
1	19467.4	#N/A	#N/A	1.94674	#N/A	sid-2	chrIII:13674815-13686344	WBGene00004796	SOM	IGN	OK	43.9588	7.03435	-2.64366	5e-05	0.0001367	yes	Coding	37.0079	50.9098	8.23603	5.83267
1	1	#N/A	#N/A	#N/A	#N/A	chw-1	chrV:10459319-10464461	WBGene00009059	SOM	IGN	OK	13.4146	2.14404	-2.6454	0.0001	0.000266846	yes	Coding	18.6087	8.2204	2.92826	1.35981
1	1	#N/A	#N/A	#N/A	#N/A	K02C4.2	chrII:8075727-8076669	WBGene00010501	SOM	IGN	OK	4.15444	0.663812	-2.64581	0.0069	0.0141591	yes	Coding	4.55487	3.75401	0.761542	0.566083
1	1	#N/A	#N/A	#N/A	#N/A	ZK287.9	chrV:9679395-9680118	WBGene00013968	SOM	IGN	OK	74.5639	11.8896	-2.64877	5e-05	0.0001367	yes	Coding	68.4316	80.6961	15.272	8.50727
1	1	#N/A	#N/A	#N/A	#N/A	gly-19	chrI:7113015-7114849	WBGene00001644	SOM	IGN	OK	30.5155	4.8604	-2.65039	5e-05	0.0001367	yes	Coding	27.9782	33.0527	5.14122	4.57958
1	1	#N/A	#N/A	#N/A	#N/A	col-155	chrV:11388871-11389838	WBGene00000728	SOM	IGN	OK	109.454	17.4046	-2.65279	5e-05	0.0001367	yes	Coding	106.231	112.678	18.8342	15.9749
1	20301.5	#N/A	#N/A	2.03015	#N/A	F40H3.1	chrII:6179925-6184319	WBGene00018249	SOM	IGN	OK	34.5557	5.49032	-2.65396	5e-05	0.0001367	yes	Coding	32.4164	36.695	6.02133	4.9593
1	1	#N/A	#N/A	#N/A	#N/A	nlp-24	chrV:11616358-11616677	WBGene00003762	SOM	IGN	OK	381.272	60.5212	-2.65531	5e-05	0.0001367	yes	Coding	331.957	430.588	71.1372	49.9052
1	1	#N/A	#N/A	#N/A	#N/A	gei-18	chrIV:13981061-13982498	WBGene00001575	SOM	IGN	OK	3.05724	0.485118	-2.65582	0.00415	0.00888712	yes	Coding	3.02942	3.08505	0.720411	0.249826
1	1	#N/A	#N/A	#N/A	#N/A	tnt-2	chrX:8721711-8723490	WBGene00006587	SOM	IGN	OK	410.299	64.9835	-2.65853	5e-05	0.0001367	yes	Coding	426.95	393.648	60.3617	69.6052
1	1	#N/A	#N/A	#N/A	#N/A	mec-7	chrX:7774919-7776515	WBGene00003171	SOM	IGN	OK	41.499	6.56754	-2.65965	5e-05	0.0001367	yes	Coding	42.3727	40.6252	7.00018	6.13489
1	1	#N/A	#N/A	#N/A	#N/A	math-15	chrII:1866396-1867788	WBGene00015829	SOM	IGN	OK	6.54072	1.03465	-2.6603	0.00015	0.000393467	yes	Coding	5.56225	7.51918	1.20905	0.860252
1	1	#N/A	#N/A	#N/A	#N/A	R57.2	chrX:297247-299177	WBGene00020083	SOM	IGN	OK	3.878	0.612761	-2.66192	0.00705	0.0144452	yes	Coding	3.96575	3.79025	0.968644	0.256879
1	1	#N/A	#N/A	#N/A	#N/A	Y62H9A.15	chrX:11907198-11909974	WBGene00045252	SOM	IGN	OK	42.9041	6.77727	-2.66234	5e-05	0.0001367	yes	Coding	46.1562	39.652	7.98214	5.57239
1	1	#N/A	#N/A	#N/A	#N/A	C48B4.3	chrIII:9581134-9582276	WBGene00008168	SOM	IGN	OK	9.08336	1.43309	-2.6641	0.00035	0.000878786	yes	Coding	9.82816	8.33855	2.35242	0.513758
1	1	#N/A	#N/A	#N/A	#N/A	F41E7.7	chrX:10307076-10312088	WBGene00009623	SOM	IGN	OK	17.0418	2.68451	-2.66635	0.0028	0.00614408	yes	Coding	14.6452	19.4384	3.51935	1.84967
1	1	#N/A	#N/A	#N/A	#N/A	Y116F11A.6	chrV:19727450-19727817	WBGene00013819	SOM	IGN	OK	15.0224	2.36598	-2.6666	0.0036	0.00778058	yes	Coding	12.0536	17.9913	3.06863	1.66333
1	1	#N/A	#N/A	#N/A	#N/A	K11G9.1	chrV:6676782-6679036	WBGene00019652	SOM	IGN	OK	2.43099	0.382484	-2.66807	0.00035	0.000878786	yes	Coding	2.31466	2.54732	0.398105	0.366863
1	1	#N/A	#N/A	#N/A	#N/A	K02A11.4	chrI:9748579-9749907	WBGene00044607	SOM	IGN	OK	24.3905	3.83507	-2.66899	0.00025	0.000638083	yes	Coding	21.0747	27.7062	4.12666	3.54348
1	1	#N/A	#N/A	#N/A	#N/A	zip-10	chrV:11650184-11650733	WBGene00012101	SOM	IGN	OK	13.0886	2.05415	-2.6717	0.00035	0.000878786	yes	Coding	13.262	12.9153	2.61024	1.49806
1	1	#N/A	#N/A	#N/A	#N/A	Y55F3BR.11	chrIV:855724-857263	WBGene00044757	SOM	IGN	OK	22.4093	3.51554	-2.67228	5e-05	0.0001367	yes	Coding	18.0156	26.803	3.111	3.92007
1	1	#N/A	#N/A	#N/A	#N/A	F07C6.2	chrIV:12791146-12791561	WBGene00008553	SOM	IGN	OK	23.2601	3.64567	-2.6736	0.0001	0.000266846	yes	Coding	20.0953	26.425	3.57813	3.71321
1	1	#N/A	#N/A	#N/A	#N/A	clc-1	chrX:11048176-11049104	WBGene00000522	SOM	IGN	OK	153.467	24.0469	-2.67401	5e-05	0.0001367	yes	Coding	112.895	194.04	25.835	22.2588
1	1	#N/A	#N/A	#N/A	#N/A	B0403.3	chrX:7061804-7063281	WBGene00015167	SOM	IGN	OK	33.3668	5.2255	-2.67477	5e-05	0.0001367	yes	Coding	31.6478	35.0858	4.47619	5.97481
1	1	#N/A	#N/A	#N/A	#N/A	nas-20	chrV:11470947-11472277	WBGene00003539	SOM	IGN	OK	245.908	38.4825	-2.67584	5e-05	0.0001367	yes	Coding	239.935	251.882	33.5877	43.3774
1	1	#N/A	#N/A	#N/A	#N/A	F34H10.5	chrX:9635827-9636827	WBGene00009382	SOM	IGN	OK	7.63021	1.19059	-2.68005	0.0251	0.0458844	yes	Coding	6.74228	8.51815	0.415159	1.96602
1	1	#N/A	#N/A	#N/A	#N/A	glb-19	chrIV:10642891-10654127	WBGene00010146	SOM	IGN	OK	8.95474	1.39585	-2.68151	5e-05	0.0001367	yes	Coding	8.18849	9.72099	1.31432	1.47738
1	1	#N/A	#N/A	#N/A	#N/A	clec-227	chrV:14472533-14474338	WBGene00008593	SOM	IGN	OK	9.38519	1.46186	-2.68258	5e-05	0.0001367	yes	Coding	6.10154	12.6688	1.5864	1.33731
29132.8	1	#N/A	#N/A	#N/A	2.91328	C30F12.5	chrI:6992310-6999522	WBGene00016264	SOM	IGN	OK	68.836	10.7153	-2.68349	5e-05	0.0001367	yes	Coding	67.0285	70.6434	10.2397	11.1908
1	1	#N/A	#N/A	#N/A	#N/A	F43D2.6	chrV:14629797-14635101	WBGene00044191	SOM	IGN	OK	139.178	21.6548	-2.68417	5e-05	0.0001367	yes	Coding	141.941	136.415	21.9572	21.3524
1	1	#N/A	#N/A	#N/A	#N/A	cyp-13A5	chrII:9798295-9800279	WBGene00011672	SOM	IGN	OK	28.7612	4.47473	-2.68425	5e-05	0.0001367	yes	Coding	15.0422	42.4801	4.70327	4.24619
1	1	#N/A	#N/A	#N/A	#N/A	grd-14	chrX:8499984-8500868	WBGene00001703	SOM	IGN	OK	69.1434	10.7442	-2.68604	5e-05	0.0001367	yes	Coding	73.1703	65.1164	14.0099	7.47842
29132.8	17243.2	#N/A	#N/A	1.72432	2.91328	Y17D7B.4	chrV:18776209-18776659	WBGene00012452	SOM	IGN	OK	95.6963	14.8344	-2.68952	5e-05	0.0001367	yes	Coding	93.8321	97.5606	15.898	13.7708
26705.1	1	#N/A	#N/A	#N/A	2.67051	F47G3.1	chrX:2385800-2392590	WBGene00018576	SOM	IGN	OK	7.96705	1.23001	-2.69537	5e-05	0.0001367	yes	Coding	8.13549	7.7986	1.3332	1.12682
1	1	#N/A	#N/A	#N/A	#N/A	kmo-1	chrV:12068772-12070500	WBGene00011089	SOM	IGN	OK	33.1022	5.10863	-2.69592	5e-05	0.0001367	yes	Coding	36.8442	29.3602	5.04888	5.16838
1	1	#N/A	#N/A	#N/A	#N/A	tmem-135	chrX:4673779-4677170	WBGene00019345	SOM	IGN	OK	44.0378	6.79127	-2.69699	5e-05	0.0001367	yes	Coding	42.8766	45.1989	6.87119	6.71135
1	1	#N/A	#N/A	#N/A	#N/A	M04G7.1	chrIV:455725-457025	WBGene00019772	SOM	IGN	OK	8.82378	1.35891	-2.69894	5e-05	0.0001367	yes	Coding	7.68663	9.96092	0.881296	1.83653
1	1	#N/A	#N/A	#N/A	#N/A	oat-1	chrIV:8464838-8472576	WBGene00003837	SOM	IGN	OK	26.0645	4.01334	-2.69921	5e-05	0.0001367	yes	Coding	27.3177	24.8112	4.45223	3.57444
31075	23744.2	#N/A	#N/A	2.37442	3.1075	prx-5	chrII:8704774-8706671	WBGene00004194	SOM	IGN	OK	62.1173	9.56024	-2.69988	5e-05	0.0001367	yes	Coding	57.2412	66.9934	10.8418	8.2787
26219.5	22108.7	#N/A	#N/A	2.21087	2.62195	F52B11.5	chrIV:14102111-14103122	WBGene00009927	SOM	IGN	OK	18.0065	2.76552	-2.7029	5e-05	0.0001367	yes	Coding	17.831	18.1821	2.86157	2.66948
1	1	#N/A	#N/A	#N/A	#N/A	Y43F8B.1	chrV:19535080-19546138	WBGene00012812	SOM	IGN	OK	173.526	26.6267	-2.70421	5e-05	0.0001367	yes	Coding	171.816	175.236	24.4131	28.8402
1	1	#N/A	#N/A	#N/A	#N/A	nhr-94	chrV:7684443-7685886	WBGene00003684	SOM	IGN	OK	7.6814	1.17859	-2.70431	0.0001	0.000266846	yes	Coding	7.31564	8.04715	1.11083	1.24635
1	1	#N/A	#N/A	#N/A	#N/A	C33D3.3	chrX:10485321-10486598	WBGene00007894	SOM	IGN	OK	1.66967	0.254572	-2.71342	0.02115	0.0393807	yes	Coding	2.11503	1.22431	0.178684	0.33046
1	17938.2	#N/A	#N/A	1.79382	#N/A	F17C11.11	chrV:10937676-10938790	WBGene00008922	SOM	IGN	OK	414.301	63.1612	-2.71357	5e-05	0.0001367	yes	Coding	485.349	343.253	61.8634	64.4589
1	1	#N/A	#N/A	#N/A	#N/A	flp-20	chrX:9349411-9349813	WBGene00001463	SOM	IGN	OK	22.7592	3.46719	-2.71461	0.0014	0.00322514	yes	Coding	25.1062	20.4121	1.54269	5.39168
1	1	#N/A	#N/A	#N/A	#N/A	K11H12.4	chrIV:674093-675873	WBGene00019660	SOM	IGN	OK	20.4619	3.1172	-2.71462	5e-05	0.0001367	yes	Coding	23.5741	17.3496	3.57964	2.65475
1	19884.4	#N/A	#N/A	1.98844	#N/A	gly-6	chrIII:4324771-4327914	WBGene00001631	SOM	IGN	OK	51.3557	7.81366	-2.71645	5e-05	0.0001367	yes	Coding	52.0257	50.6857	9.30622	6.32111
1	1	#N/A	#N/A	#N/A	#N/A	ZK829.1	chrIV:11940579-11942362	WBGene00014093	SOM	IGN	OK	3.74116	0.568624	-2.71794	0.0026	0.00573289	yes	Coding	4.26564	3.21668	0.684706	0.452543
1	1	#N/A	#N/A	#N/A	#N/A	Y39H10B.2	chrV:3668765-3670487	WBGene00044527	SOM	IGN	OK	113.139	17.1902	-2.71843	5e-05	0.0001367	yes	Coding	106.459	119.818	16.6766	17.7038
1	1	#N/A	#N/A	#N/A	#N/A	C09D4.2	chrI:5491502-5493187	WBGene00015633	SOM	IGN	OK	104.343	15.8483	-2.71894	5e-05	0.0001367	yes	Coding	96.0263	112.66	14.9417	16.7549
29618.3	19606.4	#N/A	#N/A	1.96064	2.96183	hda-11	chrV:10526285-10528372	WBGene00007953	SOM	IGN	OK	4.32628	0.656507	-2.72024	0.0006	0.00146185	yes	Coding	3.91024	4.74231	0.643765	0.669249
1	1	#N/A	#N/A	#N/A	#N/A	T28H10.2	chrV:12510692-12511980	WBGene00012143	SOM	IGN	OK	35.2704	5.34821	-2.72133	5e-05	0.0001367	yes	Coding	36.6315	33.9092	5.67344	5.02299
1	20308.8	#N/A	#N/A	2.03088	#N/A	ifb-1	chrII:5765621-5771671	WBGene00002053	SOM	IGN	OK	515.166	78.1055	-2.72154	5e-05	0.0001367	yes	Coding	512.046	518.287	77.3269	78.8841
1	1	#N/A	#N/A	#N/A	#N/A	F57H12.6	chrIV:7975484-7976284	WBGene00019021	SOM	IGN	OK	31.8017	4.81567	-2.72329	5e-05	0.0001367	yes	Coding	30.4959	33.1075	7.56466	2.06669
1	1	#N/A	#N/A	#N/A	#N/A	C08F11.12	chrIV:13651022-13651471	WBGene00007459	SOM	IGN	OK	31.8178	4.8041	-2.72749	5e-05	0.0001367	yes	Coding	19.49	44.1455	2.08254	7.52566
1	1	#N/A	#N/A	#N/A	#N/A	fbxa-62	chrIII:2227702-2229218	WBGene00016521	SOM	IGN	OK	8.10278	1.22303	-2.72796	5e-05	0.0001367	yes	Coding	7.12521	9.08034	1.27081	1.17525
28647.2	19745.4	#N/A	#N/A	1.97454	2.86472	pgp-3	chrX:11352097-11356943	WBGene00003997	SOM	IGN	OK	33.0129	4.97948	-2.72897	5e-05	0.0001367	yes	Coding	35.0822	30.9437	5.18768	4.77128
1	1	#N/A	#N/A	#N/A	#N/A	ZK105.13	chrV:7712219-7713122	WBGene00235114	SOM	IGN	OK	4.10318	0.618677	-2.72948	0.0021	0.00472464	yes	Coding	4.31987	3.8865	0.945552	0.291802
1	1	#N/A	#N/A	#N/A	#N/A	gba-4	chrIV:5344624-5350830	WBGene00021160	SOM	IGN	OK	311.479	46.8598	-2.73271	5e-05	0.0001367	yes	Coding	278.726	344.232	51.1664	42.5532
1	1	#N/A	#N/A	#N/A	#N/A	T12B3.2	chrIV:7376893-7378820	WBGene00020445	SOM	IGN	OK	54.9856	8.26899	-2.73327	5e-05	0.0001367	yes	Coding	50.3063	59.6649	8.62941	7.90857
23494.3	1	#N/A	#N/A	#N/A	2.34943	F21A3.3	chrV:15512836-15521987	WBGene00008993	SOM	IGN	OK	35.0343	5.26102	-2.73536	5e-05	0.0001367	yes	Coding	38.2473	31.8214	5.80516	4.71687
25731.4	1	#N/A	#N/A	#N/A	2.57314	unc-27	chrX:8789402-8790364	WBGene00006764	SOM	IGN	OK	915.721	137.162	-2.73902	5e-05	0.0001367	yes	Coding	934.013	897.428	136.281	138.044
1	1	#N/A	#N/A	#N/A	#N/A	fbxa-85	chrV:17259155-17260509	WBGene00044654	SOM	IGN	OK	6.03695	0.90425	-2.73903	0.0001	0.000266846	yes	Coding	4.87875	7.19515	1.0679	0.740599
21373.1	1	#N/A	#N/A	#N/A	2.13731	F47B8.2	chrV:14316003-14316609	WBGene00009803	SOM	IGN	OK	35.6594	5.34055	-2.73922	5e-05	0.0001367	yes	Coding	28.9357	42.3831	5.27739	5.40371
22265.1	1	#N/A	#N/A	#N/A	2.22651	Y72A10A.1	chrX:6129886-6133135	WBGene00022202	SOM	IGN	OK	7.99797	1.19685	-2.74039	0.00085	0.00203193	yes	Coding	7.11765	8.8783	1.38942	1.00428
1	1	#N/A	#N/A	#N/A	#N/A	F38A6.4	chrV:20773849-20775302	WBGene00009528	SOM	IGN	OK	5.33597	0.798197	-2.74093	0.01025	0.020404	yes	Coding	5.49767	5.17428	0.420124	1.17627
21849.6	17479.2	#N/A	#N/A	1.74792	2.18496	faah-2	chrIV:8152436-8154643	WBGene00015048	SOM	IGN	OK	305.484	45.6961	-2.74095	5e-05	0.0001367	yes	Coding	345.69	265.277	45.8648	45.5274
1	1	#N/A	#N/A	#N/A	#N/A	C18A11.4	chrX:8045502-8047367	WBGene00015950	SOM	IGN	OK	3.22545	0.481833	-2.7429	0.0208	0.0388173	yes	Coding	3.07373	3.37717	0.657785	0.305882
32531.6	24065.3	#N/A	#N/A	2.40653	3.25316	stdh-1	chrV:13906482-13907962	WBGene00007363	SOM	IGN	OK	191.247	28.5594	-2.7434	5e-05	0.0001367	yes	Coding	195.547	186.947	26.8503	30.2685
1	1	#N/A	#N/A	#N/A	#N/A	nspc-18	chrX:14527141-14527447	WBGene00008358	SOM	IGN	OK	32.616	4.8704	-2.74347	5e-05	0.0001367	yes	Coding	21.6298	43.6023	4.55274	5.18807
1	1	#N/A	#N/A	#N/A	#N/A	T28F3.8	chrIV:17305134-17307191	WBGene00012134	SOM	IGN	OK	131.821	19.6365	-2.74697	5e-05	0.0001367	yes	Coding	127.846	135.795	16.5605	22.7124
1	1	#N/A	#N/A	#N/A	#N/A	far-2	chrIII:9081752-9082373	WBGene00001386	SOM	IGN	OK	10496.1	1562.92	-2.74754	5e-05	0.0001367	yes	Coding	9885.18	11107.1	1210.93	1914.91
1	1	#N/A	#N/A	#N/A	#N/A	ncs-1	chrX:960657-963199	WBGene00003563	SOM	IGN	OK	4.66654	0.694658	-2.74798	0.00785	0.0159525	yes	Coding	5.08604	4.24704	0.326527	1.06279
1	1	#N/A	#N/A	#N/A	#N/A	zig-3	chrX:7930748-7931605	WBGene00006980	SOM	IGN	OK	8.62326	1.28207	-2.74975	5e-05	0.0001367	yes	Coding	10.3726	6.8739	1.8246	0.739551
1	31777.5	#N/A	#N/A	3.17775	#N/A	arrd-24	chrX:13979170-13980437	WBGene00009852	SOM	IGN	OK	1.5195	0.22568	-2.75125	0.0208	0.0388173	yes	Coding	1.34637	1.69262	0.308744	0.142616
1	1	#N/A	#N/A	#N/A	#N/A	K04A8.10	chrV:6568936-6570865	WBGene00019379	SOM	IGN	OK	7.67774	1.13972	-2.752	5e-05	0.0001367	yes	Coding	7.68899	7.66648	1.09283	1.18661
1	1	#N/A	#N/A	#N/A	#N/A	twk-42	chrV:17726796-17730345	WBGene00006692	SOM	IGN	OK	9.25123	1.37115	-2.75426	5e-05	0.0001367	yes	Coding	9.37614	9.12631	1.62087	1.12142
1	1	#N/A	#N/A	#N/A	#N/A	pepm-1	chrV:14329150-14330001	WBGene00009807	SOM	IGN	OK	3.73898	0.554008	-2.75467	0.0094	0.0188403	yes	Coding	3.93742	3.54055	0.574531	0.533484
1	1	#N/A	#N/A	#N/A	#N/A	B0403.6	chrX:7071483-7075170	WBGene00043982	SOM	IGN	OK	10.0434	1.48616	-2.75659	5e-05	0.0001367	yes	Coding	8.86802	11.2188	1.47712	1.4952
1	24610.9	#N/A	#N/A	2.46109	#N/A	lin-33	chrIV:5930641-5933108	WBGene00003019	SOM	IGN	OK	59.6521	8.81817	-2.75802	5e-05	0.0001367	yes	Coding	57.2929	62.0113	9.26752	8.36882
1	1	#N/A	#N/A	#N/A	#N/A	Y39G8B.9	chrII:13981301-13981676	WBGene00012728	SOM	IGN	OK	62.0527	9.15446	-2.76095	5e-05	0.0001367	yes	Coding	44.6028	79.5027	11.6244	6.68447
1	1	#N/A	#N/A	#N/A	#N/A	F08A8.2	chrI:12942296-12946519	WBGene00008565	SOM	IGN	OK	23.6192	3.47649	-2.76426	5e-05	0.0001367	yes	Coding	33.2387	13.9997	2.86908	4.0839
32230.7	1	#N/A	#N/A	#N/A	3.22307	clec-62	chrII:12893082-12895029	WBGene00009393	SOM	IGN	OK	102.893	15.1421	-2.76451	5e-05	0.0001367	yes	Coding	80.6388	125.147	14.8938	15.3903
1	1	#N/A	#N/A	#N/A	#N/A	C39D10.3	chrX:7884320-7887331	WBGene00016531	SOM	IGN	OK	22.3277	3.28313	-2.76569	5e-05	0.0001367	yes	Coding	22.515	22.1403	2.77794	3.78832
1	1	#N/A	#N/A	#N/A	#N/A	C33D9.8	chrIV:8785750-8786637	WBGene00007901	SOM	IGN	OK	8.23338	1.21056	-2.7658	0.0001	0.000266846	yes	Coding	7.91729	8.54946	1.47507	0.946056
1	1	#N/A	#N/A	#N/A	#N/A	R05A10.3	chrIV:14173616-14176448	WBGene00011020	SOM	IGN	OK	7.60475	1.11518	-2.76963	5e-05	0.0001367	yes	Coding	8.52418	6.68532	0.541909	1.68844
1	1	#N/A	#N/A	#N/A	#N/A	mlc-1	chrX:17459416-17460082	WBGene00003369	SOM	IGN	OK	1039.39	152.346	-2.77032	5e-05	0.0001367	yes	Coding	1039.65	1039.14	165.537	139.155
1	1	#N/A	#N/A	#N/A	#N/A	sox-3	chrX:14692180-14692926	WBGene00004950	SOM	IGN	OK	2.76483	0.405209	-2.77045	0.02115	0.0393807	yes	Coding	3.00451	2.52515	0.283675	0.526743
1	1	#N/A	#N/A	#N/A	#N/A	Y47D7A.6	chrV:4417801-4418202	WBGene00021619	SOM	IGN	OK	18.4764	2.70712	-2.77085	0.00075	0.00180368	yes	Coding	15.592	21.3607	3.12382	2.29042
22335.1	1	#N/A	#N/A	#N/A	2.23351	C35A5.6	chrV:10509113-10510428	WBGene00007950	SOM	IGN	OK	100.586	14.7237	-2.77222	5e-05	0.0001367	yes	Coding	98.4385	102.734	15.0482	14.3992
1	15853	#N/A	#N/A	1.5853	#N/A	dhrs-4	chrV:12922604-12924099	WBGene00010063	SOM	IGN	OK	42.5197	6.2234	-2.77236	5e-05	0.0001367	yes	Coding	39.1511	45.8884	7.09167	5.35513
1	1	#N/A	#N/A	#N/A	#N/A	fbxa-189	chrV:17345202-17347684	WBGene00009840	SOM	IGN	OK	22.232	3.25045	-2.77393	5e-05	0.0001367	yes	Coding	21.0535	23.4106	3.46744	3.03346
1	1	#N/A	#N/A	#N/A	#N/A	F13G3.12	chrI:7295782-7296827	WBGene00008770	SOM	IGN	OK	14.0876	2.05847	-2.77478	5e-05	0.0001367	yes	Coding	13.9066	14.2686	2.85221	1.26474
1	1	#N/A	#N/A	#N/A	#N/A	W07A12.4	chrII:9148381-9152250	WBGene00012322	SOM	IGN	OK	7.5796	1.10607	-2.77667	5e-05	0.0001367	yes	Coding	8.63886	6.52033	1.26068	0.951469
1	1	#N/A	#N/A	#N/A	#N/A	Y53F4B.23	chrII:15124486-15126181	WBGene00013169	SOM	IGN	OK	11.7381	1.71067	-2.77856	5e-05	0.0001367	yes	Coding	13.5881	9.88806	1.91573	1.50562
1	1	#N/A	#N/A	#N/A	#N/A	col-118	chrIV:8848206-8849609	WBGene00000692	SOM	IGN	OK	165.909	24.1754	-2.77879	5e-05	0.0001367	yes	Coding	147.144	184.675	26.6758	21.6749
1	19884.4	#N/A	#N/A	1.98844	#N/A	ugt-46	chrX:526073-530139	WBGene00015141	SOM	IGN	OK	164.561	23.9514	-2.78044	5e-05	0.0001367	yes	Coding	155.762	173.36	25.6766	22.2263
1	1	#N/A	#N/A	#N/A	#N/A	glb-9	chrII:7507405-7513927	WBGene00016184	SOM	IGN	OK	2.34611	0.341354	-2.78093	0.0211	0.0393055	yes	Coding	2.00947	2.68275	0.575976	0.106732
1	1	#N/A	#N/A	#N/A	#N/A	C27D6.12	chrII:5177367-5177982	WBGene00044389	SOM	IGN	OK	116.626	16.9599	-2.78168	0.00885	0.0178516	yes	Coding	141.827	91.4238	18.8049	15.1149
1	18494.3	#N/A	#N/A	1.84943	#N/A	C49C8.5	chrIV:8648676-8653645	WBGene00016769	SOM	IGN	OK	90.3127	13.1175	-2.78344	5e-05	0.0001367	yes	Coding	87.2979	93.3275	12.9101	13.3249
1	1	#N/A	#N/A	#N/A	#N/A	F35C8.5	chrX:5365782-5367541	WBGene00018036	SOM	IGN	OK	157.086	22.785	-2.78539	5e-05	0.0001367	yes	Coding	132.481	181.691	23.059	22.511
1	1	#N/A	#N/A	#N/A	#N/A	lec-8	chrX:9850548-9851203	WBGene00002271	SOM	IGN	OK	257.899	37.3415	-2.78796	5e-05	0.0001367	yes	Coding	210.981	304.818	37.0528	37.6301
1	1	#N/A	#N/A	#N/A	#N/A	clec-63	chrII:12895570-12897318	WBGene00009394	SOM	IGN	OK	2001.55	289.495	-2.78951	5e-05	0.0001367	yes	Coding	1641.49	2361.61	298.288	280.703
24277.3	22386.7	#N/A	#N/A	2.23867	2.42773	T21F4.1	chrX:5630323-5632267	WBGene00020658	SOM	IGN	OK	152.536	22.0483	-2.79041	5e-05	0.0001367	yes	Coding	157.336	147.737	25.8132	18.2833
1	1	#N/A	#N/A	#N/A	#N/A	lbp-1	chrX:3259145-3259741	WBGene00002253	SOM	IGN	OK	493.181	71.2211	-2.79174	5e-05	0.0001367	yes	Coding	415.379	570.984	55.7613	86.6809
1	1	#N/A	#N/A	#N/A	#N/A	F57G12.2	chrX:12156402-12159971	WBGene00010222	SOM	IGN	OK	3.55506	0.513125	-2.79249	0.00315	0.00686605	yes	Coding	4.85164	2.25849	0.704696	0.321555
1	1	#N/A	#N/A	#N/A	#N/A	C03B1.14	chrX:6359427-6360710	WBGene00015382	SOM	IGN	OK	16.2788	2.34962	-2.79249	5e-05	0.0001367	yes	Coding	14.2069	18.3507	2.54609	2.15316
1	1	#N/A	#N/A	#N/A	#N/A	hot-5	chrI:8683213-8687084	WBGene00001990	SOM	IGN	OK	11.4145	1.64749	-2.79253	0.00045	0.0011165	yes	Coding	12.1507	10.6783	2.30472	0.990266
1	1	#N/A	#N/A	#N/A	#N/A	F16H6.10	chrV:18223026-18224381	WBGene00008900	SOM	IGN	OK	45.0118	6.48807	-2.79444	5e-05	0.0001367	yes	Coding	41.2459	48.7778	6.03765	6.93849
21849.6	1	#N/A	#N/A	#N/A	2.18496	M153.1	chrX:12146776-12148182	WBGene00010924	SOM	IGN	OK	31.9574	4.59952	-2.7966	5e-05	0.0001367	yes	Coding	30.7664	33.1484	5.49834	3.7007
24762.9	37699.1	#N/A	#N/A	3.76991	2.47629	lips-17	chrII:7608233-7610741	WBGene00019939	SOM	IGN	OK	43.5421	6.2617	-2.79778	5e-05	0.0001367	yes	Coding	48.4895	38.5947	7.36532	5.15808
29148.6	1	#N/A	#N/A	#N/A	2.91486	C54E10.6	chrV:18808080-18808632	WBGene00008310	SOM	IGN	OK	36.6237	5.26286	-2.79886	5e-05	0.0001367	yes	Coding	38.8712	34.3763	4.50182	6.02391
1	1	#N/A	#N/A	#N/A	#N/A	F46F2.5	chrX:15262673-15267788	WBGene00009789	SOM	IGN	OK	6.07731	0.873044	-2.79931	5e-05	0.0001367	yes	Coding	6.57937	5.57525	0.428161	1.31793
24374.6	1	#N/A	#N/A	#N/A	2.43746	C08G9.1	chrIV:7659048-7664022	WBGene00015619	SOM	IGN	OK	44.9295	6.43957	-2.80262	5e-05	0.0001367	yes	Coding	44.1687	45.6902	6.93869	5.94046
1	1	#N/A	#N/A	#N/A	#N/A	H34I24.2	chrIII:2842162-2845065	WBGene00019261	SOM	IGN	OK	356.687	51.1034	-2.80317	5e-05	0.0001367	yes	Coding	309.257	404.117	50.1911	52.0158
1	1	#N/A	#N/A	#N/A	#N/A	lmp-2	chrX:1125759-1128217	WBGene00015471	SOM	IGN	OK	50.6462	7.25304	-2.8038	5e-05	0.0001367	yes	Coding	48.7856	52.5068	8.74238	5.76369
1	1	#N/A	#N/A	#N/A	#N/A	F11E6.4	chrIV:17469459-17470302	WBGene00008708	SOM	IGN	OK	7.83727	1.12077	-2.80586	0.00955	0.0191035	yes	Coding	8.84004	6.8345	0.336937	1.9046
1	1	#N/A	#N/A	#N/A	#N/A	F13B6.3	chrIV:7462001-7465945	WBGene00017418	SOM	IGN	OK	16.2425	2.31911	-2.80813	5e-05	0.0001367	yes	Coding	15.4282	17.0568	2.01446	2.62376
1	1	#N/A	#N/A	#N/A	#N/A	srp-1	chrV:753358-754984	WBGene00005642	SOM	IGN	OK	31.0529	4.42916	-2.80962	5e-05	0.0001367	yes	Coding	28.7238	33.382	3.25212	5.6062
1	16538.3	#N/A	#N/A	1.65383	#N/A	C52D10.1	chrIV:17186891-17189611	WBGene00016875	SOM	IGN	OK	26.3854	3.76085	-2.81061	5e-05	0.0001367	yes	Coding	30.3874	22.3834	4.45367	3.06803
1	1	#N/A	#N/A	#N/A	#N/A	ttr-27	chrV:12903588-12904067	WBGene00011284	SOM	IGN	OK	37.9671	5.40596	-2.81213	5e-05	0.0001367	yes	Coding	39.1276	36.8066	4.98242	5.82951
1	1	#N/A	#N/A	#N/A	#N/A	pqn-60	chrV:504039-504573	WBGene00004144	SOM	IGN	OK	68.2954	9.71418	-2.81362	5e-05	0.0001367	yes	Coding	68.7358	67.855	11.119	8.30935
1	1	#N/A	#N/A	#N/A	#N/A	fbxa-219	chrIII:2291442-2294113	WBGene00044403	SOM	IGN	OK	16.9096	2.40238	-2.8153	5e-05	0.0001367	yes	Coding	14.4332	19.3859	1.99395	2.81082
1	1	#N/A	#N/A	#N/A	#N/A	T21D12.11	chrIV:269406-272099	WBGene00020650	SOM	IGN	OK	1.02869	0.145854	-2.81821	0.0062	0.0128272	yes	Coding	1.20486	0.852525	0.0690769	0.222632
23791.8	23305.1	#N/A	#N/A	2.33051	2.37918	M02B1.2	chrIV:12845924-12847991	WBGene00010827	SOM	IGN	OK	39.9647	5.66629	-2.81825	5e-05	0.0001367	yes	Coding	33.4386	46.4908	5.63197	5.70062
1	1	#N/A	#N/A	#N/A	#N/A	B0416.7	chrX:9296950-9297862	WBGene00015182	SOM	IGN	OK	31.1729	4.40947	-2.82161	0.00095	0.00225549	yes	Coding	27.8815	34.4642	1.98136	6.83757
1	1	#N/A	#N/A	#N/A	#N/A	bath-47	chrII:1601838-1604593	WBGene00006464	SOM	IGN	OK	10.3984	1.47037	-2.82211	5e-05	0.0001367	yes	Coding	7.04621	13.7505	1.63075	1.30998
1	18846.6	#N/A	#N/A	1.88466	#N/A	mnr-1	chrV:20654663-20659493	WBGene00012184	SOM	IGN	OK	76.4599	10.8016	-2.82347	5e-05	0.0001367	yes	Coding	78.1326	74.7873	10.7289	10.8742
1	1	#N/A	#N/A	#N/A	#N/A	C55A6.7	chrV:11519465-11520415	WBGene00008336	SOM	IGN	OK	32.5157	4.58997	-2.82458	5e-05	0.0001367	yes	Coding	27.8498	37.1815	5.58783	3.59211
1	1	#N/A	#N/A	#N/A	#N/A	C50F2.4	chrI:3889131-3891521	WBGene00016838	SOM	IGN	OK	30.6939	4.33177	-2.82492	5e-05	0.0001367	yes	Coding	31.255	30.1329	3.58314	5.08041
1	1	#N/A	#N/A	#N/A	#N/A	mig-17	chrV:11446666-11449202	WBGene00003248	SOM	IGN	OK	11.6511	1.63784	-2.8306	5e-05	0.0001367	yes	Coding	13.3628	9.93943	2.08549	1.19019
1	1	#N/A	#N/A	#N/A	#N/A	mup-2	chrX:6408661-6410171	WBGene00003495	SOM	IGN	OK	862.754	121.053	-2.83332	5e-05	0.0001367	yes	Coding	821.04	904.469	115.969	126.136
1	1	#N/A	#N/A	#N/A	#N/A	mec-18	chrX:4271263-4274166	WBGene00003179	SOM	IGN	OK	4.90545	0.685843	-2.83843	5e-05	0.0001367	yes	Coding	4.87274	4.93815	0.658296	0.71339
1	1	#N/A	#N/A	#N/A	#N/A	Y43F8B.24	chrV:19457532-19458666	WBGene00195176	SOM	IGN	OK	10.5724	1.47634	-2.84021	0.0028	0.00614408	yes	Coding	7.92107	13.2237	1.65734	1.29534
1	1	#N/A	#N/A	#N/A	#N/A	gana-1	chrV:12087218-12088808	WBGene00011095	SOM	IGN	OK	35.1901	4.91116	-2.84104	5e-05	0.0001367	yes	Coding	35.2168	35.1635	4.89106	4.93126
1	1	#N/A	#N/A	#N/A	#N/A	R05D8.7	chrV:2761886-2763177	WBGene00019885	SOM	IGN	OK	3.13087	0.436757	-2.84166	0.0048	0.0101568	yes	Coding	2.85232	3.40942	0.597188	0.276326
1	1	#N/A	#N/A	#N/A	#N/A	glb-20	chrX:13552490-13556086	WBGene00010970	SOM	IGN	OK	7.50173	1.04639	-2.8418	5e-05	0.0001367	yes	Coding	7.04465	7.95881	1.52812	0.564666
1	1	#N/A	#N/A	#N/A	#N/A	F38E9.6	chrX:16437672-16440291	WBGene00018188	SOM	IGN	OK	13.2389	1.84648	-2.84193	0.02565	0.0467436	yes	Coding	14.1459	12.3319	2.24644	1.44653
1	1	#N/A	#N/A	#N/A	#N/A	gst-27	chrII:15164863-15165593	WBGene00001775	SOM	IGN	OK	348.564	48.6106	-2.84208	5e-05	0.0001367	yes	Coding	292.324	404.803	47.5562	49.6651
1	1	#N/A	#N/A	#N/A	#N/A	F58A6.1	chrII:5142918-5143941	WBGene00019022	SOM	IGN	OK	34.5565	4.81328	-2.84387	5e-05	0.0001367	yes	Coding	31.2779	37.8352	5.72349	3.90306
1	1	#N/A	#N/A	#N/A	#N/A	cyp-14A2	chrX:13267535-13269604	WBGene00010706	SOM	IGN	OK	6.29497	0.874383	-2.84786	5e-05	0.0001367	yes	Coding	6.29701	6.29292	1.08303	0.665733
1	1	#N/A	#N/A	#N/A	#N/A	C50B8.4	chrV:13572123-13573317	WBGene00008226	SOM	IGN	OK	27.1948	3.76724	-2.85175	5e-05	0.0001367	yes	Coding	23.985	30.4046	3.89457	3.6399
1	1	#N/A	#N/A	#N/A	#N/A	C53B7.2	chrX:6846210-6847354	WBGene00016893	SOM	IGN	OK	76.3597	10.5739	-2.85231	5e-05	0.0001367	yes	Coding	61.1451	91.5742	7.95132	13.1964
23791.8	1	#N/A	#N/A	#N/A	2.37918	ZK822.2	chrIV:11922390-11923150	WBGene00014090	SOM	IGN	OK	329.349	45.5685	-2.85351	5e-05	0.0001367	yes	Coding	309.334	349.365	45.1845	45.9526
1	1	#N/A	#N/A	#N/A	#N/A	ZK813.2	chrX:3443812-3444178	WBGene00022821	SOM	IGN	OK	1378.96	190.763	-2.85373	5e-05	0.0001367	yes	Coding	1310.71	1447.21	156.831	224.695
1	1	#N/A	#N/A	#N/A	#N/A	acp-1	chrX:3382948-3385447	WBGene00022770	SOM	IGN	OK	17.2004	2.37741	-2.85498	5e-05	0.0001367	yes	Coding	15.2704	19.1305	2.12361	2.63122
1	1	#N/A	#N/A	#N/A	#N/A	srx-58	chrV:15352556-15353845	WBGene00005949	SOM	IGN	OK	3.50252	0.483356	-2.85724	0.00325	0.00707084	yes	Coding	2.87757	4.12747	0.502061	0.46465
1	1	#N/A	#N/A	#N/A	#N/A	T19A6.4	chrI:8401407-8403823	WBGene00011829	SOM	IGN	OK	13.9821	1.92889	-2.85774	5e-05	0.0001367	yes	Coding	13.2655	14.6988	1.63201	2.22577
1	1	#N/A	#N/A	#N/A	#N/A	F58A3.4	chrX:11009491-11010574	WBGene00010224	SOM	IGN	OK	10.206	1.40772	-2.85799	0.0028	0.00614408	yes	Coding	12.4825	7.92952	1.58096	1.23449
1	23220.8	#N/A	#N/A	2.32208	#N/A	T13G4.4	chrX:1188533-1190740	WBGene00020491	SOM	IGN	OK	34.959	4.82167	-2.85806	5e-05	0.0001367	yes	Coding	33.8847	36.0334	5.31303	4.33031
1	1	#N/A	#N/A	#N/A	#N/A	ugt-63	chrV:5108179-5110751	WBGene00015449	SOM	IGN	OK	42.9033	5.9141	-2.85886	5e-05	0.0001367	yes	Coding	38.7964	47.0101	6.89759	4.9306
1	23915.8	#N/A	#N/A	2.39158	#N/A	cah-3	chrX:16487460-16489038	WBGene00000281	SOM	IGN	OK	81.9137	11.2859	-2.85958	5e-05	0.0001367	yes	Coding	80.0188	83.8086	12.1656	10.4062
1	1	#N/A	#N/A	#N/A	#N/A	unc-4	chrII:9897800-9900198	WBGene00006744	SOM	IGN	OK	2.00005	0.275318	-2.86087	0.02565	0.0467436	yes	Coding	1.97932	2.02078	0.340401	0.210235
1	1	#N/A	#N/A	#N/A	#N/A	nlp-47	chrIV:5290842-5293321	WBGene00018117	SOM	IGN	OK	77.2103	10.627	-2.86106	5e-05	0.0001367	yes	Coding	84.9973	69.4234	8.84	12.414
1	1	#N/A	#N/A	#N/A	#N/A	nlp-20	chrIV:7642207-7643048	WBGene00003758	SOM	IGN	OK	42.7799	5.88663	-2.86142	5e-05	0.0001367	yes	Coding	40.8589	44.7009	1.42035	10.3529
1	1	#N/A	#N/A	#N/A	#N/A	M03A1.8	chrII:4560403-4562466	WBGene00077490	SOM	IGN	OK	1.88502	0.259227	-2.86229	0.00785	0.0159525	yes	Coding	1.88489	1.88515	0.13753	0.380924
1	1	#N/A	#N/A	#N/A	#N/A	C15B12.4	chrX:6470434-6473602	WBGene00015786	SOM	IGN	OK	4.66322	0.640365	-2.86436	5e-05	0.0001367	yes	Coding	5.16121	4.16524	0.644397	0.636332
1	1	#N/A	#N/A	#N/A	#N/A	F35E12.8	chrV:13749224-13751878	WBGene00009432	SOM	IGN	OK	44.9314	6.16629	-2.86525	5e-05	0.0001367	yes	Coding	34.6952	55.1675	7.045	5.28758
1	1	#N/A	#N/A	#N/A	#N/A	K01B6.3	chrIII:9300195-9303630	WBGene00010454	SOM	IGN	OK	7.70888	1.05557	-2.8685	5e-05	0.0001367	yes	Coding	6.55492	8.86285	1.58466	0.526478
25294	1	#N/A	#N/A	#N/A	2.5294	C17G10.7	chrII:5606776-5607806	WBGene00015919	SOM	IGN	OK	20.2815	2.77237	-2.87097	5e-05	0.0001367	yes	Coding	20.8265	19.7365	1.84005	3.70469
1	1	#N/A	#N/A	#N/A	#N/A	R13D7.2	chrV:7409889-7411176	WBGene00020054	SOM	IGN	OK	22.8825	3.1271	-2.87135	5e-05	0.0001367	yes	Coding	24.8922	20.8728	2.56329	3.69091
1	1	#N/A	#N/A	#N/A	#N/A	T28H11.8	chrIV:5018040-5020597	WBGene00020906	SOM	IGN	OK	7.67534	1.04765	-2.87307	5e-05	0.0001367	yes	Coding	6.9141	8.43658	0.879116	1.21618
1	1	#N/A	#N/A	#N/A	#N/A	F20A1.6	chrV:7024768-7027062	WBGene00017618	SOM	IGN	OK	12.8033	1.74738	-2.87325	0.00045	0.0011165	yes	Coding	14.4351	11.1715	0.706503	2.78826
1	1	#N/A	#N/A	#N/A	#N/A	ZK185.3	chrIV:4528829-4530320	WBGene00022683	SOM	IGN	OK	20.9634	2.86023	-2.87367	5e-05	0.0001367	yes	Coding	20.7662	21.1607	3.10734	2.61312
1	1	#N/A	#N/A	#N/A	#N/A	R10E8.8	chrV:18238296-18240701	WBGene00011213	SOM	IGN	OK	23.9493	3.26332	-2.87557	5e-05	0.0001367	yes	Coding	23.4845	24.4142	3.75091	2.77572
1	1	#N/A	#N/A	#N/A	#N/A	lys-7	chrV:3481477-3482596	WBGene00003096	SOM	IGN	OK	365.643	49.6735	-2.87989	5e-05	0.0001367	yes	Coding	320.329	410.958	63.1674	36.1795
1	1	#N/A	#N/A	#N/A	#N/A	asah-1	chrI:12505114-12507501	WBGene00010769	SOM	IGN	OK	170.1	23.074	-2.88204	5e-05	0.0001367	yes	Coding	137.967	202.233	22.5593	23.5887
1	16131.1	#N/A	#N/A	1.61311	#N/A	T20B3.1	chrV:16815554-16820550	WBGene00011850	SOM	IGN	OK	25.5129	3.45886	-2.88286	5e-05	0.0001367	yes	Coding	22.3733	28.6526	2.85689	4.06082
1	1	#N/A	#N/A	#N/A	#N/A	cyp-33D3	chrV:18832297-18837168	WBGene00012448	SOM	IGN	OK	3.03852	0.411434	-2.88464	0.00045	0.0011165	yes	Coding	2.42516	3.65188	0.256119	0.566749
1	20002.8	#N/A	#N/A	2.00028	#N/A	gst-26	chrII:15163788-15164467	WBGene00001774	SOM	IGN	OK	102.948	13.9337	-2.88526	5e-05	0.0001367	yes	Coding	93.6591	112.236	14.3102	13.5572
1	1	#N/A	#N/A	#N/A	#N/A	F35F10.13	chrV:3318204-3319059	WBGene00018062	SOM	IGN	OK	4.05051	0.548119	-2.88554	0.0125	0.0245278	yes	Coding	4.38115	3.71987	0.799076	0.297162
1	1	#N/A	#N/A	#N/A	#N/A	gst-21	chrV:1730758-1731829	WBGene00001769	SOM	IGN	OK	6.54571	0.885448	-2.88607	0.00025	0.000638083	yes	Coding	6.31885	6.77256	1.01427	0.756629
27439.6	1	#N/A	#N/A	#N/A	2.74396	B0457.2	chrII:8924661-8926613	WBGene00007178	SOM	IGN	OK	35.1892	4.75636	-2.8872	5e-05	0.0001367	yes	Coding	37.3136	33.0647	5.14595	4.36678
33988.3	1	#N/A	#N/A	#N/A	3.39883	ZK1320.13	chrII:9680767-9682947	WBGene00044007	SOM	IGN	OK	162.232	21.9052	-2.88871	5e-05	0.0001367	yes	Coding	136.931	187.534	22.6566	21.1538
1	1	#N/A	#N/A	#N/A	#N/A	lin-46	chrV:12968874-12970561	WBGene00003031	SOM	IGN	OK	5.94704	0.800719	-2.8928	5e-05	0.0001367	yes	Coding	5.83813	6.05595	0.736333	0.865105
1	1	#N/A	#N/A	#N/A	#N/A	C10C5.5	chrIV:9381497-9383098	WBGene00007509	SOM	IGN	OK	9.62974	1.29271	-2.8971	5e-05	0.0001367	yes	Coding	13.8497	5.40974	1.24973	1.33569
1	1	#N/A	#N/A	#N/A	#N/A	csq-1	chrX:14684808-14688099	WBGene00000822	SOM	IGN	OK	518.383	69.4478	-2.90002	5e-05	0.0001367	yes	Coding	485.442	551.323	66.8958	71.9998
31808.1	1	#N/A	#N/A	#N/A	3.18081	C25F9.14	chrV:19436569-19437167	WBGene00045461	SOM	IGN	OK	99.8364	13.3741	-2.90012	5e-05	0.0001367	yes	Coding	84.5558	115.117	16.4088	10.3395
1	1	#N/A	#N/A	#N/A	#N/A	K06G5.1	chrX:14214904-14218914	WBGene00010605	SOM	IGN	OK	781.936	104.661	-2.90133	5e-05	0.0001367	yes	Coding	674.929	888.944	103.386	105.935
1	1	#N/A	#N/A	#N/A	#N/A	fbxa-157	chrV:17899801-17901851	WBGene00007393	SOM	IGN	OK	3.44014	0.460245	-2.90199	0.00095	0.00225549	yes	Coding	3.76978	3.11049	0.412591	0.507899
1	1	#N/A	#N/A	#N/A	#N/A	C16D2.2	chrII:9136139-9137410	WBGene00195143	SOM	IGN	OK	20.1866	2.70034	-2.90219	0.0248	0.0453867	yes	Coding	19.3653	21.008	3.26515	2.13552
1	1	#N/A	#N/A	#N/A	#N/A	W06A7.2	chrV:14821843-14823343	WBGene00012291	SOM	IGN	OK	79.7593	10.6632	-2.90301	5e-05	0.0001367	yes	Coding	79.36	80.1585	10.248	11.0785
1	1	#N/A	#N/A	#N/A	#N/A	T19C4.5	chrV:11172202-11174331	WBGene00011839	SOM	IGN	OK	31.4602	4.19522	-2.90671	5e-05	0.0001367	yes	Coding	29.1916	33.7288	3.83122	4.55922
1	1	#N/A	#N/A	#N/A	#N/A	ZK6.8	chrV:381920-384524	WBGene00022643	SOM	IGN	OK	4.89318	0.652266	-2.90724	5e-05	0.0001367	yes	Coding	6.28994	3.49641	0.728646	0.575885
1	1	#N/A	#N/A	#N/A	#N/A	twk-7	chrIII:8634499-8643642	WBGene00006662	SOM	IGN	OK	8.01037	1.06037	-2.9173	5e-05	0.0001367	yes	Coding	7.94972	8.07101	1.1683	0.952443
1	1	#N/A	#N/A	#N/A	#N/A	C01H6.2	chrI:7204588-7207585	WBGene00007252	SOM	IGN	OK	9.47519	1.25389	-2.91774	5e-05	0.0001367	yes	Coding	10.4641	8.48628	1.25247	1.25531
1	1	#N/A	#N/A	#N/A	#N/A	clec-198	chrIV:17347143-17350954	WBGene00008203	SOM	IGN	OK	1.80286	0.237985	-2.92135	0.00325	0.00707084	yes	Coding	2.21371	1.39201	0.101531	0.374438
1	1	#N/A	#N/A	#N/A	#N/A	K03B8.8	chrV:11409528-11410920	WBGene00010525	SOM	IGN	OK	24.0825	3.17631	-2.92256	5e-05	0.0001367	yes	Coding	24.3778	23.7871	3.44321	2.90942
1	1	#N/A	#N/A	#N/A	#N/A	F41E7.6	chrX:10307076-10312088	WBGene00009622	SOM	IGN	OK	1.61327	0.21277	-2.92262	0.0199	0.0373507	yes	Coding	2.04497	1.18158	0.123102	0.302438
1	1	#N/A	#N/A	#N/A	#N/A	F07G6.10	chrX:1737917-1739098	WBGene00045271	SOM	IGN	OK	160.471	21.1592	-2.92296	5e-05	0.0001367	yes	Coding	154.554	166.388	19.5125	22.8058
1	1	#N/A	#N/A	#N/A	#N/A	glb-17	chrX:9573986-9575809	WBGene00009887	SOM	IGN	OK	6.6369	0.874592	-2.92383	0.00105	0.00247211	yes	Coding	6.88696	6.38684	1.24168	0.507503
23791.8	1	#N/A	#N/A	#N/A	2.37918	C35B8.4	chrX:9211177-9212087	WBGene00044743	SOM	IGN	OK	18.6882	2.46055	-2.92508	0.00265	0.00583685	yes	Coding	14.5116	22.8647	1.39258	3.52851
1	1	#N/A	#N/A	#N/A	#N/A	W03F9.4	chrV:147674-151382	WBGene00021002	SOM	IGN	OK	16.7921	2.21081	-2.92513	5e-05	0.0001367	yes	Coding	19.1462	14.438	1.47136	2.95025
1	1	#N/A	#N/A	#N/A	#N/A	C15B12.1	chrX:6476812-6478992	WBGene00015783	SOM	IGN	OK	27.309	3.59392	-2.92574	5e-05	0.0001367	yes	Coding	23.4192	31.1988	4.0327	3.15515
1	1	#N/A	#N/A	#N/A	#N/A	ugt-6	chrV:12795472-12798060	WBGene00013904	SOM	IGN	OK	29.7655	3.8974	-2.93305	5e-05	0.0001367	yes	Coding	30.0354	29.4956	5.14227	2.65254
21849.6	1	#N/A	#N/A	#N/A	2.18496	nuc-1	chrX:9539888-9542192	WBGene00003828	SOM	IGN	OK	325.685	42.5945	-2.93474	5e-05	0.0001367	yes	Coding	320.199	331.17	44.1907	40.9983
1	1	#N/A	#N/A	#N/A	#N/A	B0252.8	chrII:6916152-6916866	WBGene00044615	SOM	IGN	OK	53.4677	6.99201	-2.93489	0.001	0.00236323	yes	Coding	48.4132	58.5223	5.44192	8.5421
1	1	#N/A	#N/A	#N/A	#N/A	clh-4	chrX:4094887-4100512	WBGene00000531	SOM	IGN	OK	2.18414	0.28546	-2.93571	5e-05	0.0001367	yes	Coding	2.24196	2.12632	0.227363	0.343557
1	1	#N/A	#N/A	#N/A	#N/A	gcsh-1	chrX:14514121-14515001	WBGene00008354	SOM	IGN	OK	89.2009	11.6486	-2.9369	5e-05	0.0001367	yes	Coding	99.2225	79.1792	11.8109	11.4863
1	1	#N/A	#N/A	#N/A	#N/A	F23F1.2	chrII:34268-35150	WBGene00017743	SOM	IGN	OK	3.87463	0.505684	-2.93775	0.0045	0.00957523	yes	Coding	4.59308	3.15618	0.691172	0.320197
1	1	#N/A	#N/A	#N/A	#N/A	F53C11.1	chrV:13775789-13777720	WBGene00009971	SOM	IGN	OK	69.4438	9.0509	-2.93971	5e-05	0.0001367	yes	Coding	66.4591	72.4285	9.95988	8.14191
1	1	#N/A	#N/A	#N/A	#N/A	twk-25	chrIV:11504753-11509550	WBGene00006678	SOM	IGN	OK	6.8437	0.890537	-2.94203	5e-05	0.0001367	yes	Coding	5.14377	8.54363	0.886968	0.894107
1	1	#N/A	#N/A	#N/A	#N/A	pgp-8	chrX:10859444-10864339	WBGene00004002	SOM	IGN	OK	7.82072	1.01725	-2.94263	5e-05	0.0001367	yes	Coding	8.14167	7.49976	0.895463	1.13904
1	1	#N/A	#N/A	#N/A	#N/A	chil-6	chrII:9855876-9857798	WBGene00007471	SOM	IGN	OK	1.43111	0.186023	-2.94358	0.0119	0.0234602	yes	Coding	1.87098	0.991238	0.166854	0.205192
1	1	#N/A	#N/A	#N/A	#N/A	lgc-44	chrV:11669345-11672538	WBGene00009790	SOM	IGN	OK	22.2138	2.88688	-2.94388	5e-05	0.0001367	yes	Coding	21.2287	23.199	2.96678	2.80697
1	18494.3	#N/A	#N/A	1.84943	#N/A	cyp-37A1	chrII:14013779-14016885	WBGene00008499	SOM	IGN	OK	55.6287	7.22828	-2.94411	5e-05	0.0001367	yes	Coding	54.5604	56.697	7.11616	7.3404
1	1	#N/A	#N/A	#N/A	#N/A	odc-1	chrV:6898565-6899938	WBGene00003844	SOM	IGN	OK	80.0182	10.3773	-2.9469	5e-05	0.0001367	yes	Coding	78.4	81.6364	11.5302	9.2244
49040.2	1	#N/A	#N/A	#N/A	4.90402	dct-11	chrX:5838106-5839642	WBGene00021060	SOM	IGN	OK	125.499	16.2624	-2.94806	5e-05	0.0001367	yes	Coding	119.561	131.437	21.0903	11.4345
1	1	#N/A	#N/A	#N/A	#N/A	Y66C5A.1	chrX:14454860-14455435	WBGene00044156	SOM	IGN	OK	53.6511	6.9505	-2.94842	0.00035	0.000878786	yes	Coding	56.9812	50.3211	7.50232	6.39867
1	1	#N/A	#N/A	#N/A	#N/A	pbo-4	chrX:10954067-10957993	WBGene00003943	SOM	IGN	OK	52.685	6.81827	-2.94992	5e-05	0.0001367	yes	Coding	49.7741	55.596	7.26382	6.37272
1	1	#N/A	#N/A	#N/A	#N/A	nas-11	chrX:6713538-6716281	WBGene00003530	SOM	IGN	OK	138.992	17.9861	-2.95005	5e-05	0.0001367	yes	Coding	148.923	129.062	20.0223	15.9499
1	1	#N/A	#N/A	#N/A	#N/A	lips-14	chrII:1484130-1485958	WBGene00019208	SOM	IGN	OK	29.2733	3.78535	-2.95109	5e-05	0.0001367	yes	Coding	35.1223	23.4244	4.27405	3.29665
1	1	#N/A	#N/A	#N/A	#N/A	C28G1.6	chrX:8829942-8831141	WBGene00016191	SOM	IGN	OK	38.6033	4.99033	-2.95152	5e-05	0.0001367	yes	Coding	36.7689	40.4378	5.22966	4.751
23791.8	1	#N/A	#N/A	#N/A	2.37918	nlp-29	chrV:3984431-3984722	WBGene00003767	SOM	IGN	OK	89.7797	11.6039	-2.95178	5e-05	0.0001367	yes	Coding	86.6589	92.9004	14.0669	9.14096
26219.5	1	#N/A	#N/A	#N/A	2.62195	C25E10.5	chrV:9030534-9032443	WBGene00016095	SOM	IGN	OK	20.1859	2.6054	-2.95377	5e-05	0.0001367	yes	Coding	22.5536	17.8182	3.40382	1.80699
1	1	#N/A	#N/A	#N/A	#N/A	cyp-25A2	chrIII:3835201-3837131	WBGene00007964	SOM	IGN	OK	37.0378	4.78012	-2.95388	5e-05	0.0001367	yes	Coding	35.4974	38.5782	5.14354	4.4167
1	1	#N/A	#N/A	#N/A	#N/A	dcar-1	chrV:17910297-17917056	WBGene00007395	SOM	IGN	OK	73.9611	9.5447	-2.954	5e-05	0.0001367	yes	Coding	66.9022	81.0201	9.89495	9.19446
1	1	#N/A	#N/A	#N/A	#N/A	T27D12.1	chrII:11842650-11845712	WBGene00012085	SOM	IGN	OK	100.772	12.996	-2.95495	5e-05	0.0001367	yes	Coding	107.927	93.6161	12.6567	13.3353
1	1	#N/A	#N/A	#N/A	#N/A	F11C7.2	chrX:17396763-17397694	WBGene00017376	SOM	IGN	OK	10.9156	1.40737	-2.95532	0.0014	0.00322514	yes	Coding	11.5902	10.241	0.907243	1.90749
1	1	#N/A	#N/A	#N/A	#N/A	C48B4.1	chrIII:9586628-9592099	WBGene00008167	SOM	IGN	OK	56.7876	7.31878	-2.9559	5e-05	0.0001367	yes	Coding	63.3895	50.1857	8.33653	6.30104
27111.5	27669.2	#N/A	#N/A	2.76692	2.71115	K02E2.6	chrV:20380637-20381378	WBGene00010507	SOM	IGN	OK	154.252	19.856	-2.95765	5e-05	0.0001367	yes	Coding	133.035	175.47	18.147	21.565
1	1	#N/A	#N/A	#N/A	#N/A	clec-184	chrIV:12432627-12434978	WBGene00023502	SOM	IGN	OK	3.02163	0.388657	-2.95876	0.0015	0.0034405	yes	Coding	3.16785	2.87542	0.190692	0.586623
1	1	#N/A	#N/A	#N/A	#N/A	T20B3.14	chrV:16820669-16821294	WBGene00011854	SOM	IGN	OK	52.1441	6.70392	-2.95943	0.003	0.00656182	yes	Coding	46.5217	57.7665	6.73531	6.67253
1	1	#N/A	#N/A	#N/A	#N/A	F09C8.1	chrX:16159655-16163426	WBGene00008621	SOM	IGN	OK	129.83	16.6916	-2.95944	5e-05	0.0001367	yes	Coding	88.6838	170.977	15.2928	18.0904
1	1	#N/A	#N/A	#N/A	#N/A	ZK593.3	chrIV:10916593-10917544	WBGene00014003	SOM	IGN	OK	81.6016	10.4897	-2.95962	5e-05	0.0001367	yes	Coding	74.3791	88.824	10.2637	10.7157
1	1	#N/A	#N/A	#N/A	#N/A	pho-4	chrII:5236015-5238447	WBGene00004023	SOM	IGN	OK	32.678	4.19462	-2.96171	5e-05	0.0001367	yes	Coding	29.1915	36.1645	4.93556	3.45368
1	1	#N/A	#N/A	#N/A	#N/A	Y45F3A.4	chrIII:10572688-10575271	WBGene00012861	SOM	IGN	OK	35.0895	4.50002	-2.96304	5e-05	0.0001367	yes	Coding	40.4622	29.7168	4.53514	4.46489
22820.7	1	#N/A	#N/A	#N/A	2.28207	lec-7	chrX:9852174-9852851	WBGene00002270	SOM	IGN	OK	10.7486	1.37401	-2.96768	0.00035	0.000878786	yes	Coding	12.6917	8.80541	1.25077	1.49725
1	1	#N/A	#N/A	#N/A	#N/A	pqn-24	chrI:4564140-4565925	WBGene00004113	SOM	IGN	OK	44.1727	5.62818	-2.97241	5e-05	0.0001367	yes	Coding	49.5131	38.8323	5.74893	5.50743
27676.2	20857.5	#N/A	#N/A	2.08575	2.76762	C46G7.1	chrIV:6018005-6019582	WBGene00016721	SOM	IGN	OK	289.013	36.6871	-2.97779	5e-05	0.0001367	yes	Coding	269.14	308.885	46.1982	27.176
1	1	#N/A	#N/A	#N/A	#N/A	C44E12.1	chrX:7596909-7599733	WBGene00016657	SOM	IGN	OK	30.9222	3.91861	-2.98023	5e-05	0.0001367	yes	Coding	27.5173	34.327	4.40192	3.43531
1	1	#N/A	#N/A	#N/A	#N/A	gpa-10	chrV:6852706-6854786	WBGene00001672	SOM	IGN	OK	1.67881	0.212544	-2.98161	0.01725	0.0327412	yes	Coding	1.20907	2.14855	0.149293	0.275794
26219.5	1	#N/A	#N/A	#N/A	2.62195	ceeh-2	chrV:10356325-10357615	WBGene00010628	SOM	IGN	OK	68.9425	8.72135	-2.98277	5e-05	0.0001367	yes	Coding	70.0783	67.8068	9.14113	8.30157
1	1	#N/A	#N/A	#N/A	#N/A	inx-15	chrI:4159098-4161112	WBGene00002137	SOM	IGN	OK	134.681	17.0259	-2.98374	5e-05	0.0001367	yes	Coding	125.431	143.931	20.9734	13.0784
23791.8	1	#N/A	#N/A	#N/A	2.37918	fbxa-79	chrIII:1305795-1308241	WBGene00022329	SOM	IGN	OK	65.9898	8.32395	-2.9869	5e-05	0.0001367	yes	Coding	69.6607	62.319	8.69287	7.95502
1	1	#N/A	#N/A	#N/A	#N/A	ttr-49	chrV:9355607-9356481	WBGene00023485	SOM	IGN	OK	214.828	27.0888	-2.98741	5e-05	0.0001367	yes	Coding	207.909	221.747	29.5735	24.6041
1	1	#N/A	#N/A	#N/A	#N/A	F26E4.2	chrI:9757879-9760776	WBGene00009157	SOM	IGN	OK	65.2739	8.22893	-2.98773	5e-05	0.0001367	yes	Coding	56.1633	74.3845	7.46386	8.994
1	1	#N/A	#N/A	#N/A	#N/A	Y40H7A.10	chrIV:15210139-15215553	WBGene00012747	SOM	IGN	OK	317.063	39.7721	-2.99494	5e-05	0.0001367	yes	Coding	342.882	291.244	42.656	36.8882
28161.7	1	#N/A	#N/A	#N/A	2.81617	B0302.5	chrX:17193480-17195044	WBGene00015122	SOM	IGN	OK	62.8917	7.88836	-2.99507	5e-05	0.0001367	yes	Coding	62.3063	63.4772	9.03544	6.74128
24277.3	1	#N/A	#N/A	#N/A	2.42773	cbp-2	chrIII:9923136-9924379	WBGene00010545	SOM	IGN	OK	69.9919	8.77571	-2.9956	5e-05	0.0001367	yes	Coding	67.6488	72.3351	9.16117	8.39025
1	1	#N/A	#N/A	#N/A	#N/A	T10G3.3	chrV:13487115-13489612	WBGene00011694	SOM	IGN	OK	50.6131	6.34577	-2.99564	5e-05	0.0001367	yes	Coding	52.7411	48.485	8.15095	4.54059
1	1	#N/A	#N/A	#N/A	#N/A	K11G9.2	chrV:6674250-6676309	WBGene00019653	SOM	IGN	OK	18.1068	2.26852	-2.99671	5e-05	0.0001367	yes	Coding	15.09	21.1237	2.22744	2.3096
1	1	#N/A	#N/A	#N/A	#N/A	clec-60	chrII:10480091-10481757	WBGene00014046	SOM	IGN	OK	2.18461	0.27364	-2.99703	0.004	0.00859288	yes	Coding	1.99668	2.37254	0.192308	0.354971
36128.3	21691.6	#N/A	#N/A	2.16916	3.61283	ckc-1	chrX:3576600-3578713	WBGene00000515	SOM	IGN	OK	107.922	13.517	-2.99714	5e-05	0.0001367	yes	Coding	101.758	114.086	15.8148	11.2191
34473.8	1	#N/A	#N/A	#N/A	3.44738	F11E6.11	chrIV:17442909-17443672	WBGene00023501	SOM	IGN	OK	28.3771	3.55356	-2.99739	5e-05	0.0001367	yes	Coding	29.6419	27.1123	2.43693	4.67018
1	1	#N/A	#N/A	#N/A	#N/A	ZK455.5	chrX:11324452-11326686	WBGene00013975	SOM	IGN	OK	6.2853	0.786867	-2.99779	5e-05	0.0001367	yes	Coding	6.03289	6.53772	0.505885	1.06785
1	1	#N/A	#N/A	#N/A	#N/A	Y57G11C.38	chrIV:14862476-14869706	WBGene00013327	SOM	IGN	OK	9.11677	1.14063	-2.99869	0.0001	0.000266846	yes	Coding	10.1361	8.09745	0.856334	1.42493
1	1	#N/A	#N/A	#N/A	#N/A	far-6	chrIV:13328336-13328939	WBGene00001390	SOM	IGN	OK	227.154	28.3642	-3.00153	5e-05	0.0001367	yes	Coding	211.658	242.65	24.4123	32.3161
1	1	#N/A	#N/A	#N/A	#N/A	T08E11.1	chrII:1836517-1840216	WBGene00020357	SOM	IGN	OK	2.01111	0.251071	-3.00183	0.00055	0.00134846	yes	Coding	0.947118	3.07511	0.152039	0.350103
1	1	#N/A	#N/A	#N/A	#N/A	ztf-30	chrIII:8595555-8597763	WBGene00015523	SOM	IGN	OK	1.49983	0.187201	-3.00214	0.01475	0.0284046	yes	Coding	1.55707	1.4426	0.13155	0.242852
1	1	#N/A	#N/A	#N/A	#N/A	flp-4	chrII:10054579-10055299	WBGene00001447	SOM	IGN	OK	27.493	3.43064	-3.00251	0.00135	0.00312227	yes	Coding	25.5683	29.4176	4.2975	2.56377
1	1	#N/A	#N/A	#N/A	#N/A	T01B10.5	chrX:8495268-8497906	WBGene00020137	SOM	IGN	OK	11.1583	1.39195	-3.00294	0.00015	0.000393467	yes	Coding	9.54151	12.7751	0.974587	1.8093
25261.9	1	#N/A	#N/A	#N/A	2.52619	pin-2	chrIV:12793908-12796084	WBGene00004030	SOM	IGN	OK	18.8457	2.3498	-3.00362	5e-05	0.0001367	yes	Coding	16.8831	20.8082	2.2856	2.41401
1	1	#N/A	#N/A	#N/A	#N/A	F02H6.6	chrIV:14229310-14230874	WBGene00008539	SOM	IGN	OK	2.18191	0.271899	-3.00445	0.014	0.0271585	yes	Coding	1.5252	2.83863	0.282486	0.261312
1	1	#N/A	#N/A	#N/A	#N/A	aagr-1	chrIV:8366740-8375334	WBGene00017071	SOM	IGN	OK	289.975	36.1264	-3.0048	5e-05	0.0001367	yes	Coding	257.763	322.187	37.8364	34.4164
1	1	#N/A	#N/A	#N/A	#N/A	snb-2	chrV:12344442-12345888	WBGene00004898	SOM	IGN	OK	94.1881	11.7067	-3.00821	5e-05	0.0001367	yes	Coding	83.008	105.368	13.8099	9.60361
1	1	#N/A	#N/A	#N/A	#N/A	nhx-9	chrIV:11930851-11935607	WBGene00003736	SOM	IGN	OK	23.9299	2.97386	-3.0084	5e-05	0.0001367	yes	Coding	22.6631	25.1966	3.49874	2.44898
29618.3	1	#N/A	#N/A	#N/A	2.96183	ZK1321.4	chrII:9770900-9773883	WBGene00014262	SOM	IGN	OK	105.18	13.0495	-3.0108	5e-05	0.0001367	yes	Coding	115.716	94.6442	13.6034	12.4955
1	1	#N/A	#N/A	#N/A	#N/A	C07A9.12	chrIII:9725456-9727455	WBGene00043994	SOM	IGN	OK	7.24435	0.898453	-3.01134	0.0003	0.000758483	yes	Coding	6.33521	8.15349	0.992072	0.804834
23306.2	1	#N/A	#N/A	#N/A	2.33062	C55A6.12	chrV:11501425-11503107	WBGene00044019	SOM	IGN	OK	133.725	16.5655	-3.01302	5e-05	0.0001367	yes	Coding	136.817	130.633	19.6209	13.51
1	1	#N/A	#N/A	#N/A	#N/A	ZK1058.9	chrIII:3923978-3926098	WBGene00014207	SOM	IGN	OK	182.837	22.6475	-3.01313	5e-05	0.0001367	yes	Coding	174.084	191.59	23.7441	21.551
1	1	#N/A	#N/A	#N/A	#N/A	ZK1307.1	chrII:9654371-9655472	WBGene00014244	SOM	IGN	OK	126.664	15.6794	-3.01407	5e-05	0.0001367	yes	Coding	113.475	139.854	19.794	11.5647
26219.5	1	#N/A	#N/A	#N/A	2.62195	K08H2.7	chrX:13247193-13248357	WBGene00010693	SOM	IGN	OK	4.89307	0.605574	-3.01437	0.0254	0.0463293	yes	Coding	5.65146	4.13469	0.50374	0.707407
1	1	#N/A	#N/A	#N/A	#N/A	Y4C6B.3	chrIV:5332469-5336615	WBGene00021157	SOM	IGN	OK	48.0847	5.95035	-3.01453	5e-05	0.0001367	yes	Coding	49.3901	46.7792	5.57548	6.32522
1	1	#N/A	#N/A	#N/A	#N/A	rhr-2	chrV:11727961-11730141	WBGene00004359	SOM	IGN	OK	14.2294	1.75981	-3.01538	5e-05	0.0001367	yes	Coding	13.4033	15.0555	1.40075	2.11886
1	1	#N/A	#N/A	#N/A	#N/A	pcp-5	chrIII:7904937-7907778	WBGene00022801	SOM	IGN	OK	107.745	13.312	-3.01682	5e-05	0.0001367	yes	Coding	101.908	113.583	11.8199	14.8042
1	1	#N/A	#N/A	#N/A	#N/A	ugt-2	chrV:10398786-10401199	WBGene00007073	SOM	IGN	OK	50.0405	6.17035	-3.01967	5e-05	0.0001367	yes	Coding	41.4932	58.5878	5.92172	6.41898
1	1	#N/A	#N/A	#N/A	#N/A	C04E7.5	chrX:360853-362935	WBGene00045270	SOM	IGN	OK	8.54452	1.05343	-3.01991	0.00555	0.0115835	yes	Coding	6.88789	10.2012	0.552446	1.55441
1	1	#N/A	#N/A	#N/A	#N/A	T20G5.8	chrIII:10199267-10199498	WBGene00011870	SOM	IGN	OK	93.3206	11.4955	-3.02112	0.00075	0.00180368	yes	Coding	90.9138	95.7274	16.4212	6.56992
1	1	#N/A	#N/A	#N/A	#N/A	dhs-20	chrV:11602348-11604189	WBGene00000983	SOM	IGN	OK	26.2607	3.2338	-3.0216	5e-05	0.0001367	yes	Coding	28.1764	24.345	3.28653	3.18108
22096.5	21274.6	#N/A	#N/A	2.12746	2.20965	D1054.8	chrV:10784302-10785302	WBGene00008375	SOM	IGN	OK	62.559	7.68723	-3.02468	5e-05	0.0001367	yes	Coding	61.5549	63.5631	8.03297	7.34148
1	1	#N/A	#N/A	#N/A	#N/A	C09G9.5	chrIV:8886556-8888442	WBGene00007495	SOM	IGN	OK	7.10239	0.870223	-3.02885	0.00085	0.00203193	yes	Coding	6.59472	7.61007	0.879557	0.860888
1	20857.5	#N/A	#N/A	2.08575	#N/A	F58F9.7	chrIV:6245387-6248468	WBGene00019060	SOM	IGN	OK	112.456	13.7779	-3.02893	5e-05	0.0001367	yes	Coding	102.926	121.986	15.8658	11.6901
1	1	#N/A	#N/A	#N/A	#N/A	F59A6.12	chrII:5011580-5012049	WBGene00044665	SOM	IGN	OK	216.278	26.4814	-3.02984	5e-05	0.0001367	yes	Coding	197.83	234.726	23.5445	29.4182
1	1	#N/A	#N/A	#N/A	#N/A	C29F5.1	chrII:6303523-6306178	WBGene00016210	SOM	IGN	OK	123.425	15.0785	-3.03307	5e-05	0.0001367	yes	Coding	123.087	123.762	16.8651	13.2919
1	1	#N/A	#N/A	#N/A	#N/A	dlc-2	chrIV:12110672-12111478	WBGene00010888	SOM	IGN	OK	101.76	12.3855	-3.03844	5e-05	0.0001367	yes	Coding	100.279	103.241	12.6596	12.1114
1	1	#N/A	#N/A	#N/A	#N/A	F38G1.3	chrX:476561-478012	WBGene00044556	SOM	IGN	OK	9.57065	1.16453	-3.03887	0.0002	0.00051659	yes	Coding	11.0076	8.13369	0.91385	1.41521
1	1	#N/A	#N/A	#N/A	#N/A	thn-2	chrIV:12383147-12383896	WBGene00009215	SOM	IGN	OK	139.113	16.9227	-3.03923	5e-05	0.0001367	yes	Coding	112.326	165.9	16.174	17.6714
1	1	#N/A	#N/A	#N/A	#N/A	dhs-29	chrX:7661944-7664863	WBGene00000992	SOM	IGN	OK	19.379	2.35718	-3.03936	5e-05	0.0001367	yes	Coding	17.1899	21.5681	2.48103	2.23333
23791.8	1	#N/A	#N/A	#N/A	2.37918	PDB1.1	chrX:7556820-7558932	WBGene00019803	SOM	IGN	OK	57.8271	7.03187	-3.03977	5e-05	0.0001367	yes	Coding	52.0387	63.6155	7.45953	6.6042
1	1	#N/A	#N/A	#N/A	#N/A	F41C3.2	chrII:4749973-4751583	WBGene00018268	SOM	IGN	OK	47.6249	5.78868	-3.04041	5e-05	0.0001367	yes	Coding	53.6983	41.5514	7.41174	4.16563
1	1	#N/A	#N/A	#N/A	#N/A	cyp-14A1	chrX:13265011-13267269	WBGene00010705	SOM	IGN	OK	6.55734	0.796828	-3.04077	5e-05	0.0001367	yes	Coding	6.31136	6.80332	0.878738	0.714917
1	1	#N/A	#N/A	#N/A	#N/A	best-17	chrIII:607041-609970	WBGene00020559	SOM	IGN	OK	18.6483	2.26528	-3.04128	5e-05	0.0001367	yes	Coding	17.7567	19.5399	2.52696	2.00361
1	1	#N/A	#N/A	#N/A	#N/A	B0024.15	chrV:10290025-10291662	WBGene00007104	SOM	IGN	OK	2.4643	0.299027	-3.04283	0.0057	0.0118663	yes	Coding	2.90485	2.02374	0.310858	0.287196
1	1	#N/A	#N/A	#N/A	#N/A	srx-125	chrV:13367310-13369977	WBGene00006016	SOM	IGN	OK	9.28469	1.12623	-3.04335	0.0263	0.0478004	yes	Coding	5.27041	13.299	1.70194	0.550519
1	1	#N/A	#N/A	#N/A	#N/A	Y39F10A.1	chrII:775373-776715	WBGene00021452	SOM	IGN	OK	7.28367	0.882812	-3.04449	0.00185	0.00419506	yes	Coding	7.48545	7.08189	0.834318	0.931306
1	1	#N/A	#N/A	#N/A	#N/A	cutl-3	chrX:14994872-14998914	WBGene00008978	SOM	IGN	OK	5.89543	0.714501	-3.04459	5e-05	0.0001367	yes	Coding	6.3274	5.46347	0.835697	0.593305
1	1	#N/A	#N/A	#N/A	#N/A	F58A3.3	chrX:11012595-11014346	WBGene00010223	SOM	IGN	OK	6.73149	0.814831	-3.04635	0.0001	0.000266846	yes	Coding	6.05885	7.40412	0.630359	0.999303
1	1	#N/A	#N/A	#N/A	#N/A	ZK622.5	chrII:5289425-5290164	WBGene00044667	SOM	IGN	OK	23.5767	2.84666	-3.05002	5e-05	0.0001367	yes	Coding	25.8854	21.2679	2.44385	3.24946
37387.1	25445	#N/A	#N/A	2.5445	3.73871	K09E2.3	chrX:8673077-8681536	WBGene00019572	SOM	IGN	OK	91.9055	11.0802	-3.05217	5e-05	0.0001367	yes	Coding	88.4129	95.3981	11.4906	10.6697
1	1	#N/A	#N/A	#N/A	#N/A	ZC412.3	chrV:14870113-14871413	WBGene00013884	SOM	IGN	OK	83.5014	10.06	-3.05317	5e-05	0.0001367	yes	Coding	84.257	82.7458	7.90833	12.2117
1	1	#N/A	#N/A	#N/A	#N/A	gst-41	chrV:7398496-7399269	WBGene00001789	SOM	IGN	OK	16.067	1.9339	-3.05451	5e-05	0.0001367	yes	Coding	21.1189	11.015	1.86723	2.00056
1	1	#N/A	#N/A	#N/A	#N/A	C25E10.4	chrV:9033591-9035437	WBGene00016094	SOM	IGN	OK	3.80174	0.456317	-3.05855	0.0002	0.00051659	yes	Coding	4.23434	3.36914	0.575146	0.337487
1	1	#N/A	#N/A	#N/A	#N/A	K11D12.8	chrV:5039675-5040980	WBGene00019648	SOM	IGN	OK	11.0848	1.32872	-3.06047	0.0009	0.00214362	yes	Coding	7.66284	14.5067	1.27212	1.38531
1	1	#N/A	#N/A	#N/A	#N/A	dur-1	chrIV:9922029-9928201	WBGene00001113	SOM	IGN	OK	30.9187	3.70418	-3.06125	5e-05	0.0001367	yes	Coding	40.5019	21.3356	3.69129	3.71708
1	1	#N/A	#N/A	#N/A	#N/A	Y51A2D.18	chrV:18481180-18487085	WBGene00013083	SOM	IGN	OK	78.9383	9.45523	-3.06154	5e-05	0.0001367	yes	Coding	77.7194	80.1572	10.3435	8.56692
1	1	#N/A	#N/A	#N/A	#N/A	C30G7.4	chrV:14946766-14947105	WBGene00044178	SOM	IGN	OK	93.1888	11.1509	-3.063	5e-05	0.0001367	yes	Coding	89.9189	96.4588	12.38	9.92174
1	1	#N/A	#N/A	#N/A	#N/A	Y73F4A.3	chrIV:9039629-9040445	WBGene00013516	SOM	IGN	OK	24.3277	2.90203	-3.06747	5e-05	0.0001367	yes	Coding	20.1236	28.5318	4.08796	1.71609
24805.6	17799.2	#N/A	#N/A	1.77992	2.48056	T09B4.4	chrI:6168018-6168604	WBGene00020378	SOM	IGN	OK	31.4789	3.75134	-3.0689	5e-05	0.0001367	yes	Coding	25.7455	37.2122	3.02244	4.48024
1	1	#N/A	#N/A	#N/A	#N/A	cyp-34A9	chrV:3968218-3970469	WBGene00015044	SOM	IGN	OK	37.6718	4.48917	-3.06896	5e-05	0.0001367	yes	Coding	36.7158	38.6278	5.23681	3.74152
1	1	#N/A	#N/A	#N/A	#N/A	F45E4.5	chrIV:7628277-7628977	WBGene00018470	SOM	IGN	OK	36.9427	4.40169	-3.06916	5e-05	0.0001367	yes	Coding	34.6473	39.238	5.26638	3.537
1	1	#N/A	#N/A	#N/A	#N/A	AC3.5	chrV:10388503-10393333	WBGene00007071	SOM	IGN	OK	201.065	23.8756	-3.07405	5e-05	0.0001367	yes	Coding	215.461	186.67	26.3327	21.4186
26219.5	19189.4	#N/A	#N/A	1.91894	2.62195	Y53G8B.2	chrIII:3101393-3103930	WBGene00021818	SOM	IGN	OK	72.5207	8.57164	-3.08075	5e-05	0.0001367	yes	Coding	69.0159	76.0255	8.11579	9.0275
1	18623.6	#N/A	#N/A	1.86236	#N/A	glt-1	chrX:3496076-3498874	WBGene00001620	SOM	IGN	OK	188.863	22.3085	-3.08168	5e-05	0.0001367	yes	Coding	202.019	175.708	20.8417	23.7752
1	1	#N/A	#N/A	#N/A	#N/A	ZK550.2	chrIV:17245560-17249535	WBGene00013996	SOM	IGN	OK	29.1632	3.44257	-3.08259	5e-05	0.0001367	yes	Coding	31.9162	26.4102	3.63073	3.25441
1	1	#N/A	#N/A	#N/A	#N/A	K11H12.3	chrIV:672215-673480	WBGene00019659	SOM	IGN	OK	4.10641	0.484243	-3.08407	0.0083	0.0168023	yes	Coding	3.91265	4.30017	0.570918	0.397569
1	1	#N/A	#N/A	#N/A	#N/A	ttr-29	chrV:12906166-12906715	WBGene00011286	SOM	IGN	OK	24.0303	2.83237	-3.08477	5e-05	0.0001367	yes	Coding	23.3637	24.6969	3.93413	1.7306
1	1	#N/A	#N/A	#N/A	#N/A	D1086.7	chrV:14084254-14085369	WBGene00008394	SOM	IGN	OK	750.751	88.448	-3.08543	5e-05	0.0001367	yes	Coding	694.179	807.324	82.7499	94.1462
1	1	#N/A	#N/A	#N/A	#N/A	nex-3	chrIII:4442064-4444091	WBGene00003590	SOM	IGN	OK	106.168	12.4946	-3.08696	5e-05	0.0001367	yes	Coding	104.135	108.201	13.2732	11.7161
1	1	#N/A	#N/A	#N/A	#N/A	gst-28	chrII:15166194-15167316	WBGene00001776	SOM	IGN	OK	55.2211	6.49448	-3.08793	5e-05	0.0001367	yes	Coding	46.1091	64.333	7.08284	5.90612
1	1	#N/A	#N/A	#N/A	#N/A	K07H8.11	chrIV:8273212-8275305	WBGene00044510	SOM	IGN	OK	3.03078	0.356261	-3.08868	0.0059	0.0122468	yes	Coding	2.82747	3.23409	0.544631	0.167892
20348.3	1	#N/A	#N/A	#N/A	2.03483	C23H3.2	chrII:61314-64142	WBGene00016018	SOM	IGN	OK	150.823	17.6191	-3.09765	5e-05	0.0001367	yes	Coding	146.684	154.963	17.2947	17.9434
1	1	#N/A	#N/A	#N/A	#N/A	C53D6.11	chrIV:9010618-9012181	WBGene00044241	SOM	IGN	OK	9.03572	1.05369	-3.10018	0.00015	0.000393467	yes	Coding	9.74092	8.33052	1.30297	0.804421
1	20440.5	#N/A	#N/A	2.04405	#N/A	gad-3	chrV:9168420-9172978	WBGene00015057	SOM	IGN	OK	47.7241	5.53665	-3.10763	5e-05	0.0001367	yes	Coding	52.3412	43.107	5.25386	5.81944
1	1	#N/A	#N/A	#N/A	#N/A	Y39B6A.29	chrV:19020469-19024736	WBGene00012688	SOM	IGN	OK	2.99893	0.347801	-3.10811	0.0013	0.00301515	yes	Coding	3.26384	2.73402	0.476451	0.219152
1	1	#N/A	#N/A	#N/A	#N/A	R05A10.2	chrIV:14177258-14178794	WBGene00011019	SOM	IGN	OK	33.5744	3.89172	-3.10888	5e-05	0.0001367	yes	Coding	32.6839	34.465	3.1221	4.66134
1	1	#N/A	#N/A	#N/A	#N/A	ttr-22	chrV:12241410-12241893	WBGene00011450	SOM	IGN	OK	9.31246	1.07731	-3.11173	0.0036	0.00778058	yes	Coding	9.52249	9.10244	1.23215	0.922462
1	1	#N/A	#N/A	#N/A	#N/A	Y116A8B.4	chrIV:17223742-17224951	WBGene00013781	SOM	IGN	OK	56.3747	6.51898	-3.11233	5e-05	0.0001367	yes	Coding	49.561	63.1885	9.88918	3.14878
[truncated: 665 more rows]

## Sheet: K4 only-469
R K27 SOM/IGN	R K4 SOM/IGN	IGN-K4 FE	IGN-K27 FE	SOM-K4 FE	SOM-K27 FE	Gene	Locus	WB ID	Sample_1	Sample_2	status	SOM FPKM	IGN FPKM	log2(IGN/SOM)	p_value	q_value	significant	CodingStatus	SOM Rep 1 FPKM	SOM Rep 2 FPKM	IGN Rep 1 FPKM	IGN Rep 2 FPKM
1	0.785725	4.67893	#N/A	3.67635	#N/A	C30H6.12	chrIV:17383398-17386746	WBGene00044238	SOM	IGN	OK	1.71245	0	-inf	5e-05	0.0001367	yes	Coding	1.50135	1.92354	0	0
1	0.793909	3.29258	#N/A	2.61401	#N/A	D1007.19	chrI:4573661-5262993	WBGene00045048	SOM	IGN	OK	2.188	0	-inf	0.02135	0.0397079	yes	Coding	1.7775	2.59849	0	0
58751.1	0.71405	5.19882	#N/A	3.71222	5.87511	men-1	chrII:14226515-14233728	WBGene00012983	SOM	IGN	OK	75.2672	54.4298	-0.467625	0.02345	0.0431768	yes	Coding	78.9913	71.5431	48.0604	60.7991
1	0.628647	6.32523	#N/A	3.97634	#N/A	moma-1	chrIII:851435-852386	WBGene00019333	SOM	IGN	OK	181.187	130.81	-0.470005	0.0239	0.0439214	yes	Coding	169.669	192.706	129.158	132.463
1	0.705928	4.91237	#N/A	3.46778	#N/A	mboa-2	chrV:11120111-11122450	WBGene00010408	SOM	IGN	OK	100.093	71.7632	-0.480017	0.0189	0.0356414	yes	Coding	103.882	96.3025	66.816	76.7104
1	0.770235	4.04352	#N/A	3.11446	#N/A	K11H3.3	chrIII:9851799-9853179	WBGene00010780	SOM	IGN	OK	108.334	77.5778	-0.481764	0.0205	0.0383318	yes	Coding	103.637	113.03	72.4426	82.713
1	0.842465	3.68319	#N/A	3.10296	#N/A	strl-1	chrI:9929009-9930781	WBGene00009940	SOM	IGN	OK	96.1062	68.1456	-0.496009	0.0206	0.0384792	yes	Coding	93.4047	98.8077	65.6976	70.5936
1	1.10648	3.03264	#N/A	3.35555	#N/A	hid-1	chrX:2489081-2494047	WBGene00001844	SOM	IGN	OK	20.9845	14.7866	-0.505035	0.02065	0.0385638	yes	Coding	20.5039	21.4651	12.938	16.6353
1	1.34789	2.455	#N/A	3.30908	#N/A	tbc-1	chrX:14970689-14974462	WBGene00008974	SOM	IGN	OK	24.3733	17.1737	-0.505104	0.0235	0.0432543	yes	Coding	24.8156	23.9311	16.1424	18.205
27676.2	0.703781	4.93888	#N/A	3.47589	2.76762	arx-4	chrIII:862299-865252	WBGene00021170	SOM	IGN	OK	103.471	72.8869	-0.505496	0.01385	0.0268803	yes	Coding	91.2966	115.646	65.6182	80.1556
62896.5	0.59164	5.71498	#N/A	3.38121	6.28965	rab-11.1	chrI:109264-110044	WBGene00004274	SOM	IGN	OK	124.44	87.5708	-0.506929	0.0205	0.0383318	yes	Coding	105.997	142.883	84.4958	90.6457
33017.2	1.18608	2.4747	#N/A	2.93518	3.30172	F28C1.3	chrV:12468852-12472691	WBGene00009201	SOM	IGN	OK	33.7295	23.2637	-0.535933	0.00895	0.0180378	yes	Coding	39.5348	27.9243	21.2051	25.3222
28746.3	0.689369	5.27324	#N/A	3.63521	2.87463	sucl-2	chrIII:900269-901388	WBGene00017759	SOM	IGN	OK	152.696	104.975	-0.540614	0.0085	0.017188	yes	Coding	143.999	161.393	98.3636	111.587
1	0.910514	2.65717	#N/A	2.41939	#N/A	prx-11	chrI:12971603-12972248	WBGene00004196	SOM	IGN	OK	47.3971	32.4799	-0.545251	0.02395	0.0440034	yes	Coding	46.2566	48.5377	29.9784	34.9814
1	0.622985	4.90999	#N/A	3.05885	#N/A	F09F7.7	chrIII:5553528-5554876	WBGene00017304	SOM	IGN	OK	72.7793	49.7326	-0.549337	0.0114	0.0225587	yes	Coding	64.2413	81.3173	44.8284	54.6368
1	0.82013	4.67893	#N/A	3.83733	#N/A	pod-2	chrII:1136807-1152382	WBGene00004076	SOM	IGN	OK	239.809	163.488	-0.552699	0.0172	0.0326652	yes	Coding	227.476	252.141	144.82	182.156
1	1.1309	2.68605	#N/A	3.03766	#N/A	sec-15	chrX:8831806-8835659	WBGene00016188	SOM	IGN	OK	18.9958	12.9397	-0.553876	0.01005	0.0200375	yes	Coding	19.4017	18.59	11.2717	14.6078
30955.4	1.03501	2.57053	#N/A	2.66053	3.09554	snx-27	chrI:10543014-10546174	WBGene00009116	SOM	IGN	OK	26.9425	18.2379	-0.562946	0.0118	0.0232799	yes	Coding	27.6806	26.2045	16.9974	19.4784
77411.1	0.666262	5.59298	#N/A	3.72639	7.74111	tbb-2	chrIII:4016044-4017601	WBGene00006537	SOM	IGN	OK	688.61	465.799	-0.563978	0.00745	0.0151981	yes	Coding	632.085	745.134	408.46	523.138
1	0.605596	5.14105	#N/A	3.1134	#N/A	mdt-28	chrI:7057206-7059294	WBGene00009223	SOM	IGN	OK	173.248	117.001	-0.566313	0.00455	0.0096791	yes	Coding	153.859	192.638	110.305	123.698
21849.6	0.763357	4.04352	#N/A	3.08665	2.18496	F39B2.3	chrI:14788206-14789471	WBGene00009554	SOM	IGN	OK	45.9034	30.8829	-0.57179	0.01185	0.0233729	yes	Coding	42.0014	49.8053	30.9148	30.8511
1	0.553965	5.42987	#N/A	3.00796	#N/A	spl-1	chrIV:380017-383179	WBGene00004981	SOM	IGN	OK	127.25	85.3863	-0.575587	0.00475	0.0100601	yes	Coding	114.614	139.885	85.3219	85.4508
25248.4	1.08727	2.71491	#N/A	2.95185	2.52484	T04F8.2	chrX:11653870-11656491	WBGene00011441	SOM	IGN	OK	31.8658	21.3233	-0.579581	0.00935	0.0187516	yes	Coding	31.7906	31.9411	21.028	21.6186
1	0.757737	4.67893	#N/A	3.5454	#N/A	C34C6.4	chrII:8696577-8698876	WBGene00007917	SOM	IGN	OK	67.3942	45.0101	-0.582378	0.0045	0.00957523	yes	Coding	65.2782	69.5103	45.7986	44.2215
1	1.65143	2.07953	#N/A	3.43419	#N/A	saeg-1	chrV:10852862-10865680	WBGene00010012	SOM	IGN	OK	45.0122	30.0479	-0.583054	0.0048	0.0101568	yes	Coding	42.7283	47.2961	30.3714	29.7244
25463.3	0.720672	5.15365	#N/A	3.71409	2.54633	dlat-1	chrV:14445573-14447272	WBGene00009082	SOM	IGN	OK	148.788	98.7121	-0.591961	0.0036	0.00778058	yes	Coding	146.394	151.182	88.2248	109.199
1	0.739607	4.94399	#N/A	3.65661	#N/A	ipla-1	chrII:4591457-4601337	WBGene00019747	SOM	IGN	OK	175.842	115.949	-0.600794	0.00355	0.00768165	yes	Coding	177.4	174.284	110.763	121.134
22820.7	1.71244	1.7907	#N/A	3.06646	2.28207	klp-4	chrX:3171691-3178652	WBGene00002217	SOM	IGN	OK	22.0762	14.5561	-0.600872	0.0031	0.00676337	yes	Coding	21.9882	22.1642	13.0257	16.0864
1	1.27541	2.22394	#N/A	2.83643	#N/A	Y60A3A.7	chrV:19955465-19958792	WBGene00013358	SOM	IGN	OK	61.9473	40.663	-0.607324	0.00515	0.0108079	yes	Coding	56.1967	67.6978	36.9544	44.3716
1	0.583164	5.71498	#N/A	3.33277	#N/A	F46B6.12	chrV:9774969-9775641	WBGene00009776	SOM	IGN	OK	63.7368	41.6334	-0.614383	0.01215	0.0239127	yes	Coding	57.129	70.3445	38.3009	44.966
26705.1	0.736247	4.41899	#N/A	3.25347	2.67051	ZK673.2	chrII:10448216-10449813	WBGene00014058	SOM	IGN	OK	134.677	87.961	-0.614566	0.00335	0.00727582	yes	Coding	119.43	149.924	88.1056	87.8165
1	3.64455e-05	2.74382	#N/A	#N/A	#N/A	gly-2	chrI:6507908-6511574	WBGene00001627	SOM	IGN	OK	26.8886	17.5482	-0.615667	0.0061	0.0126347	yes	Coding	26.3928	27.3844	17.2119	17.8846
1	0.851591	4.42445	#N/A	3.76782	#N/A	C25H3.7	chrII:5666887-5668911	WBGene00016116	SOM	IGN	OK	92.6657	60.3714	-0.618171	0.00505	0.0106212	yes	Coding	87.869	97.4624	66.9602	53.7826
34535.7	1.40153	2.2817	#N/A	3.19787	3.45357	W07E11.1	chrX:10084607-10103835	WBGene00012326	SOM	IGN	OK	72.5082	46.8236	-0.63091	0.00255	0.00563784	yes	Coding	81.7507	63.2658	41.5123	52.1348
1	0.708556	3.89904	#N/A	2.76269	#N/A	lap-2	chrV:13043713-13045881	WBGene00002250	SOM	IGN	OK	160.561	103.582	-0.632346	0.0017	0.00387101	yes	Coding	152.188	168.933	100.038	107.126
1	1.45955	2.34339	#N/A	3.42029	#N/A	vps-41	chrX:5283803-5289508	WBGene00017974	SOM	IGN	OK	15.0165	9.68546	-0.632652	0.0064	0.0132143	yes	Coding	15.1511	14.8819	8.26637	11.1046
21626.4	1.02739	2.61881	#N/A	2.69053	2.16264	deb-1	chrIV:7085676-7094255	WBGene00000942	SOM	IGN	OK	35.3107	22.6734	-0.639101	0.00165	0.0037624	yes	Coding	36.4969	34.1245	20.089	25.2579
1	0.766851	4.96776	#N/A	3.80953	#N/A	ZK836.2	chrV:12194516-12205199	WBGene00014098	SOM	IGN	OK	127.003	81.5068	-0.63987	0.00225	0.00502755	yes	Coding	124.636	129.37	78.219	84.7946
1	1.51111	1.99289	#N/A	3.01147	#N/A	che-10	chrII:4627990-4638338	WBGene00018051	SOM	IGN	OK	4.78492	3.06493	-0.642641	0.00825	0.0167052	yes	Coding	6.3421	3.22775	3.29471	2.83515
1	0.666525	5.14105	#N/A	3.42664	#N/A	asna-1	chrIII:8895008-8896421	WBGene00014025	SOM	IGN	OK	118.644	75.9399	-0.643704	0.00235	0.00522602	yes	Coding	106.661	130.626	77.7029	74.177
24870.1	1.40357	2.02176	#N/A	2.83769	2.48701	sek-1	chrX:7816752-7820012	WBGene00004758	SOM	IGN	OK	40.7132	25.697	-0.663898	0.00505	0.0106212	yes	Coding	36.6367	44.7897	24.3707	27.0233
1	0.528564	7.05615	#N/A	3.72963	#N/A	tct-1	chrI:10569074-10569923	WBGene00009122	SOM	IGN	OK	1755.09	1103.44	-0.669537	0.00755	0.0153906	yes	Coding	1614.26	1895.92	1066.21	1140.67
1	0.60493	4.39011	#N/A	2.65571	#N/A	D2023.4	chrV:11825079-11825700	WBGene00008408	SOM	IGN	OK	128.004	80.3249	-0.672273	0.0019	0.00430069	yes	Coding	124.352	131.657	74.7821	85.8677
41271.5	0.684994	4.41899	#N/A	3.02698	4.12715	nbet-1	chrIV:5209696-5210364	WBGene00043064	SOM	IGN	OK	92.6319	57.668	-0.683738	0.01105	0.0218979	yes	Coding	93.7558	91.508	55.479	59.857
1	0.292511	5.37211	#N/A	1.5714	#N/A	C02B10.3	chrIV:5093498-5103262	WBGene00015328	SOM	IGN	OK	33.6765	20.8135	-0.694227	0.0073	0.0149182	yes	Coding	34.5115	32.8416	20.5987	21.0282
24762.9	0.661651	4.88111	#N/A	3.22959	2.47629	cls-1	chrIII:7508129-7515100	WBGene00015580	SOM	IGN	OK	14.7712	9.11615	-0.696295	0.002	0.00451331	yes	Coding	14.9666	14.5759	9.30928	8.92301
1	0.738444	3.40811	#N/A	2.5167	#N/A	tpra-1	chrIV:8956490-8965069	WBGene00008366	SOM	IGN	OK	32.2224	19.8324	-0.700205	0.0104	0.0206799	yes	Coding	32.799	31.6459	17.8855	21.7793
1	0.794515	3.55252	#N/A	2.82253	#N/A	Y37E3.11	chrI:2078970-2085493	WBGene00021352	SOM	IGN	OK	126.64	77.8301	-0.702328	0.0189	0.0356414	yes	Coding	141.027	112.253	88.3645	67.2958
1	1.31369	2.57053	#N/A	3.37689	#N/A	vps-52	chrX:7565283-7567948	WBGene00007059	SOM	IGN	OK	14.7969	9.08303	-0.704048	0.0028	0.00614408	yes	Coding	14.6576	14.9362	7.75011	10.4159
25734	0.704625	5.367	#N/A	3.78172	2.5734	R13A5.9	chrIII:7575396-7579342	WBGene00020051	SOM	IGN	OK	9.03121	5.53699	-0.705818	0.00955	0.0191035	yes	Coding	10.9565	7.10596	5.14296	5.93101
42242.6	1.3309	2.455	#N/A	3.26737	4.22426	nhx-8	chrI:12828390-12833504	WBGene00003735	SOM	IGN	OK	18.3096	11.2205	-0.706466	0.00175	0.00398043	yes	Coding	16.0179	20.6013	11.6649	10.7761
1	0.72183	4.13017	#N/A	2.98128	#N/A	acs-20	chrIV:12392456-12398618	WBGene00009218	SOM	IGN	OK	10.4904	6.42848	-0.706521	0.00705	0.0144452	yes	Coding	11.6754	9.30546	7.03732	5.81964
1	1.59809	2.07065	#N/A	3.30908	#N/A	skr-16	chrIV:7168697-7169243	WBGene00004822	SOM	IGN	OK	21.7739	13.3315	-0.707762	0.0258	0.046996	yes	Coding	19.9481	23.5997	11.4343	15.2286
1	0.759432	4.68679	#N/A	3.5593	#N/A	mig-10	chrIII:8279036-8305500	WBGene00003243	SOM	IGN	OK	31.2404	19.0972	-0.710055	0.0014	0.00322514	yes	Coding	29.6878	32.7931	19.8171	18.3772
1	1.26824	2.48388	#N/A	3.15015	#N/A	apm-3	chrX:954993-957613	WBGene00000164	SOM	IGN	OK	17.6374	10.713	-0.719272	0.00625	0.0129274	yes	Coding	17.573	17.7018	10.782	10.644
1	1.14194	2.48388	#N/A	2.83643	#N/A	Y38F1A.2	chrII:12954910-12957813	WBGene00012606	SOM	IGN	OK	15.4449	9.37863	-0.719679	0.01495	0.028702	yes	Coding	12.8523	18.0374	8.93971	9.81756
1	1.14526	2.54164	#N/A	2.91084	#N/A	F11C1.5	chrX:12991428-12999502	WBGene00008694	SOM	IGN	OK	106.74	64.6738	-0.722848	0.00105	0.00247211	yes	Coding	105.861	107.619	60.3221	69.0256
1	0.825715	4.15905	#N/A	3.43419	#N/A	Y18H1A.4	chrI:692185-694633	WBGene00021210	SOM	IGN	OK	51.8031	31.2227	-0.730444	0.0023	0.00513227	yes	Coding	46.6239	56.9823	31.6093	30.836
32137.4	0.658053	3.97234	#N/A	2.61401	3.21374	cka-1	chrIV:9731998-9737602	WBGene00000509	SOM	IGN	OK	80.4667	48.2804	-0.736955	0.00035	0.000878786	yes	Coding	80.8812	80.0522	49.5994	46.9614
25248.4	1.54166	2.2817	#N/A	3.5176	2.52484	pifk-1	chrX:920304-924507	WBGene00018076	SOM	IGN	OK	21.3019	12.7753	-0.737623	0.00115	0.00269051	yes	Coding	20.8122	21.7915	12.3437	13.2068
28593.3	1.13835	2.91495	#N/A	3.31823	2.85933	mig-15	chrX:10422138-10428514	WBGene00003247	SOM	IGN	OK	32.9123	19.5514	-0.751351	0.0003	0.000758483	yes	Coding	33.3042	32.5203	17.7696	21.3333
32834.6	0.760876	4.12229	#N/A	3.13655	3.28346	gst-1	chrIII:9059279-9060008	WBGene00001749	SOM	IGN	OK	267.199	158.171	-0.756426	0.00015	0.000393467	yes	Coding	214.259	320.138	163.95	152.393
23533.2	1.18537	2.68605	#N/A	3.18396	2.35332	C11H1.3	chrX:14308182-14311599	WBGene00007529	SOM	IGN	OK	23.6272	13.9738	-0.757719	0.0012	0.00280228	yes	Coding	24.3602	22.8941	13.0824	14.8653
1	1.35564	2.51276	#N/A	3.40639	#N/A	C27C12.4	chrX:14854084-14856366	WBGene00007774	SOM	IGN	OK	26.3443	15.5307	-0.762369	0.00105	0.00247211	yes	Coding	26.4257	26.263	13.9688	17.0926
32531.6	1.4843	2.07953	#N/A	3.08665	3.25316	F54B11.5	chrX:13594498-13595997	WBGene00010028	SOM	IGN	OK	23.5783	13.8322	-0.769433	0.0126	0.0247122	yes	Coding	22.9641	24.1925	12.9462	14.7181
1	2.38781e-05	4.18793	#N/A	#N/A	#N/A	glb-18	chrI:7339229-7345682	WBGene00009917	SOM	IGN	OK	11.5898	6.76738	-0.776187	0.0225	0.0416291	yes	Coding	10.4176	12.762	6.44985	7.08491
1	0.648329	4.76554	#N/A	3.08964	#N/A	anmt-1	chrIII:8684727-8686245	WBGene00015124	SOM	IGN	OK	15.9136	9.28966	-0.776565	0.01045	0.0207667	yes	Coding	16.6326	15.1947	9.54963	9.02968
25735.2	0.749956	5.11674	#N/A	3.83733	2.57352	dnpp-1	chrIII:5861946-5863502	WBGene00017163	SOM	IGN	OK	114.893	66.7622	-0.783191	0.0002	0.00051659	yes	Coding	102.741	127.045	63.0821	70.4423
1	0.748825	4.67893	#N/A	3.5037	#N/A	C55A6.3	chrV:11512355-11513403	WBGene00008332	SOM	IGN	OK	10.6437	6.18412	-0.783354	0.023	0.0424773	yes	Coding	10.1394	11.1479	7.90833	4.45992
1	0.613812	5.34323	#N/A	3.27974	#N/A	C50D2.7	chrII:92442-95256	WBGene00016810	SOM	IGN	OK	82.9221	48.0951	-0.785869	0.0001	0.000266846	yes	Coding	86.1989	79.6454	44.0731	52.117
1	0.594503	5.16993	#N/A	3.07354	#N/A	fos-1	chrV:6008548-6015674	WBGene00001345	SOM	IGN	OK	32.922	19.0832	-0.786746	0.0013	0.00301515	yes	Coding	34.6851	31.1588	21.7927	16.3737
1	0.698219	4.62117	#N/A	3.22659	#N/A	R10H10.6	chrIV:10408820-10409456	WBGene00011224	SOM	IGN	OK	30.0751	17.3239	-0.795806	0.01565	0.029951	yes	Coding	30.2847	29.8656	18.0133	16.6346
1	0.615112	5.5454	#N/A	3.41104	#N/A	lap-1	chrIII:8399225-8401837	WBGene00002249	SOM	IGN	OK	130.198	74.961	-0.796492	5e-05	0.0001367	yes	Coding	119.723	140.673	71.2812	78.6409
1	0.769907	3.323	#N/A	2.5584	#N/A	B0228.7	chrII:7757175-7758326	WBGene00015064	SOM	IGN	OK	88.8399	50.9614	-0.801804	0.00015	0.000393467	yes	Coding	87.8202	89.8597	48.367	53.5558
38843.7	0.80406	4.49582	#N/A	3.61491	3.88437	hsb-1	chrIV:12566892-12567189	WBGene00002002	SOM	IGN	OK	129.082	73.9527	-0.803612	0.00785	0.0159525	yes	Coding	123.541	134.623	74.1324	73.7729
1	1.28196	2.65717	#N/A	3.40639	#N/A	atg-16.2	chrII:6451130-6453356	WBGene00019427	SOM	IGN	OK	33.9637	19.4301	-0.805699	0.0003	0.000758483	yes	Coding	31.2635	36.6639	18.0312	20.829
1	0.864085	3.77257	#N/A	3.25982	#N/A	Y53F4B.14	chrII:15037923-15039130	WBGene00013161	SOM	IGN	OK	109.808	62.7658	-0.806926	0.00505	0.0106212	yes	Coding	96.6715	122.944	63.8735	61.6581
28161.7	1.07178	3.06152	#N/A	3.28127	2.81617	C35E7.6	chrI:10817348-10819098	WBGene00016458	SOM	IGN	OK	28.8812	16.4969	-0.807937	0.0015	0.0034405	yes	Coding	27.4607	30.3017	14.9979	17.9959
1	1.40308	2.36835	#N/A	3.32298	#N/A	haf-7	chrV:14773375-14777316	WBGene00001817	SOM	IGN	OK	23.1741	13.1703	-0.815223	0.00025	0.000638083	yes	Coding	25.575	20.7733	13.2543	13.0864
1	0.781947	4.16073	#N/A	3.25347	#N/A	C05C8.1	chrV:7239752-7241278	WBGene00015460	SOM	IGN	OK	47.0383	26.6908	-0.817492	0.00125	0.00290991	yes	Coding	50.8243	43.2523	25.454	27.9277
81705.2	0.666883	5.01865	#N/A	3.34685	8.17052	T25G3.4	chrI:7564581-7567380	WBGene00012031	SOM	IGN	OK	248.443	140.784	-0.819433	5e-05	0.0001367	yes	Coding	262.669	234.217	143.601	137.966
19980.7	1.27147	2.455	#N/A	3.12145	1.99807	vps-45	chrX:970720-974749	WBGene00016643	SOM	IGN	OK	29.4056	16.5471	-0.829517	0.00225	0.00502755	yes	Coding	29.7569	29.0544	12.8359	20.2583
1	1.38335	2.37197	#N/A	3.28127	#N/A	ZK809.9	chrIV:11665286-11667869	WBGene00194934	SOM	IGN	OK	5.13132	2.8849	-0.830809	0.01205	0.0237302	yes	Coding	4.85473	5.40792	2.44304	3.32676
1	1.69872	1.84978	#N/A	3.14226	#N/A	unc-83	chrV:6465195-6487331	WBGene00006815	SOM	IGN	OK	44.9678	25.2679	-0.831589	0.0001	0.000266846	yes	Coding	41.6595	48.2761	25.089	25.4467
24228.5	0.6782	5.19752	#N/A	3.52496	2.42285	F08F8.7	chrIII:7345894-7347078	WBGene00017272	SOM	IGN	OK	95.4851	53.4576	-0.836881	0.0001	0.000266846	yes	Coding	90.9711	99.999	51.2231	55.6921
1	0.738903	3.72582	#N/A	2.75302	#N/A	M05D6.5	chrII:8480707-8482143	WBGene00010878	SOM	IGN	OK	43.1785	24.1571	-0.837867	0.0047	0.00998132	yes	Coding	41.7114	44.6455	27.7932	20.5209
1	0.776524	4.54783	#N/A	3.5315	#N/A	hint-1	chrI:7279798-7280309	WBGene00009002	SOM	IGN	OK	93.9034	52.3604	-0.8427	0.00095	0.00225549	yes	Coding	81.4261	106.381	50.4982	54.2226
1	1.14844	2.68605	#N/A	3.08476	#N/A	apa-2	chrX:9338618-9342376	WBGene00000161	SOM	IGN	OK	39.3743	21.8402	-0.850269	0.00015	0.000393467	yes	Coding	40.285	38.4636	19.2345	24.4459
1	0.578725	6.18081	#N/A	3.57699	#N/A	nuo-4	chrIII:7156286-7158741	WBGene00019401	SOM	IGN	OK	384.828	213.3	-0.85133	5e-05	0.0001367	yes	Coding	369.46	400.196	211.558	215.042
1	0.672791	4.79446	#N/A	3.22567	#N/A	gale-1	chrI:12975194-12978489	WBGene00008132	SOM	IGN	OK	136.47	74.9467	-0.864643	5e-05	0.0001367	yes	Coding	118.018	154.921	69.2417	80.6516
32531.6	0.783886	4.913	#N/A	3.85123	3.25316	F10G7.5	chrII:4693503-4696278	WBGene00017369	SOM	IGN	OK	26.6601	14.6215	-0.866586	0.0002	0.00051659	yes	Coding	24.6539	28.6662	13.7924	15.4506
27190.6	1.21365	2.56619	#N/A	3.11446	2.71906	F56A11.5	chrIV:568473-570834	WBGene00018925	SOM	IGN	OK	112.134	61.0961	-0.876068	5e-05	0.0001367	yes	Coding	106.125	118.142	52.4289	69.7633
1	0.71405	5.19882	#N/A	3.71222	#N/A	H24K24.3	chrV:911808-916148	WBGene00019240	SOM	IGN	OK	131.375	71.3278	-0.88115	5e-05	0.0001367	yes	Coding	119.31	143.439	68.3058	74.3498
1	0.775023	4.44232	#N/A	3.4429	#N/A	B0303.7	chrIII:8693573-8699115	WBGene00015128	SOM	IGN	OK	36.2701	19.6274	-0.885913	0.0003	0.000758483	yes	Coding	34.9489	37.5913	18.8646	20.3902
23306.2	0.820976	3.23482	#N/A	2.65571	2.33062	C01F1.3	chrII:4295103-4298886	WBGene00015298	SOM	IGN	OK	72.1223	38.9505	-0.888804	0.00325	0.00707084	yes	Coding	70.0735	74.1711	35.8338	42.0672
1	1.82221	1.67102	#N/A	3.04495	#N/A	pamn-1	chrI:5702160-5705556	WBGene00020556	SOM	IGN	OK	40.2232	21.6961	-0.890592	5e-05	0.0001367	yes	Coding	39.654	40.7923	21.4662	21.9259
1	1.82634	1.76182	#N/A	3.21769	#N/A	C52B9.4	chrX:4260629-4264252	WBGene00016867	SOM	IGN	OK	62.2579	33.4396	-0.896702	5e-05	0.0001367	yes	Coding	59.3375	65.1784	29.1049	37.7742
1	1.48866	2.05064	#N/A	3.05271	#N/A	fbxa-67	chrIII:949351-950487	WBGene00020457	SOM	IGN	OK	22.7341	12.1888	-0.899303	0.0011	0.00258166	yes	Coding	21.6524	23.8159	11.9791	12.3985
1	0.537767	6.41187	#N/A	3.44809	#N/A	arf-1.2	chrIII:5716070-5716873	WBGene00000182	SOM	IGN	OK	170.133	91.0565	-0.901829	5e-05	0.0001367	yes	Coding	163.75	176.516	92.7062	89.4068
82542.9	0.713777	5.02552	#N/A	3.5871	8.25429	F18C5.10	chrII:6559725-6561411	WBGene00017563	SOM	IGN	OK	48.9158	26.0933	-0.906622	0.0001	0.000266846	yes	Coding	45.3576	52.474	25.246	26.9406
1	1.28372	2.51276	#N/A	3.22567	#N/A	nck-1	chrX:4149041-4153395	WBGene00006410	SOM	IGN	OK	33.8604	18.0485	-0.907722	0.00015	0.000393467	yes	Coding	33.2893	34.4315	17.1568	18.9402
1	0.922623	3.61673	#N/A	3.33688	#N/A	F10G8.8	chrI:10050936-10061977	WBGene00008666	SOM	IGN	OK	23.2588	12.2487	-0.925147	5e-05	0.0001367	yes	Coding	25.7911	20.7264	13.7379	10.7595
1	1.30487	2.33947	#N/A	3.05271	#N/A	igdb-2	chrIV:12468646-12474866	WBGene00007736	SOM	IGN	OK	52.5679	27.6769	-0.925499	0.0005	0.00123345	yes	Coding	54.1087	51.0271	23.8148	31.539
34728.2	0.916414	3.89911	#N/A	3.5732	3.47282	C32E8.3	chrI:3786596-3787384	WBGene00016321	SOM	IGN	OK	120.085	62.8662	-0.933695	5e-05	0.0001367	yes	Coding	111.787	128.383	56.9089	68.8235
1	1.70744	1.84847	#N/A	3.15616	#N/A	ksr-1	chrX:8275166-8283005	WBGene00002239	SOM	IGN	OK	12.7676	6.67947	-0.934685	0.00025	0.000638083	yes	Coding	12.0319	13.5033	5.77549	7.58344
1	0.86257	4.09416	#N/A	3.5315	#N/A	C02F5.7	chrIII:8229801-8232069	WBGene00015350	SOM	IGN	OK	80.6024	41.9422	-0.942421	5e-05	0.0001367	yes	Coding	64.8351	96.3698	36.2433	47.6411
1	1.23134	2.74382	#N/A	3.37858	#N/A	pmk-1	chrIV:8148791-8150727	WBGene00004055	SOM	IGN	OK	25.787	13.3917	-0.945307	0.0002	0.00051659	yes	Coding	24.9676	26.6064	13.825	12.9584
1	0.676868	4.76558	#N/A	3.22567	#N/A	spds-1	chrII:12806838-12810727	WBGene00012909	SOM	IGN	OK	45.683	23.6341	-0.950785	5e-05	0.0001367	yes	Coding	44.241	47.125	23.7102	23.5581
1	0.866596	4.04306	#N/A	3.5037	#N/A	skr-1	chrI:9471555-9472315	WBGene00004807	SOM	IGN	OK	268.684	138.578	-0.955213	5e-05	0.0001367	yes	Coding	248.798	288.571	131.943	145.213
1	0.62847	4.33235	#N/A	2.72275	#N/A	Y105E8B.7	chrI:14642788-14646542	WBGene00013692	SOM	IGN	OK	24.818	12.7631	-0.959405	0.001	0.00236323	yes	Coding	23.8452	25.7907	11.2943	14.2319
1	0.760236	4.7367	#N/A	3.60101	#N/A	K07F5.15	chrIV:9865772-9866060	WBGene00010639	SOM	IGN	OK	143.947	73.874	-0.962395	0.0029	0.00635159	yes	Coding	131.769	156.124	59.0808	88.6673
32651.1	1.41332	2.25282	#N/A	3.18396	3.26511	kin-2	chrX:5971659-5977819	WBGene00002190	SOM	IGN	OK	71.5525	36.6758	-0.964175	5e-05	0.0001367	yes	Coding	70.3265	72.7785	36.7246	36.627
31560.5	0.762035	3.6294	#N/A	2.76573	3.15605	slc-17.3	chrIII:7862574-7865065	WBGene00015333	SOM	IGN	OK	9.67172	4.94444	-0.967966	0.00105	0.00247211	yes	Coding	10.7118	8.63169	5.73173	4.15715
72929.1	0.576079	5.52192	#N/A	3.18106	7.29291	aco-2	chrIII:7973659-7976893	WBGene00000041	SOM	IGN	OK	795.606	406.373	-0.969252	5e-05	0.0001367	yes	Coding	753.69	837.522	374.407	438.338
1	0.700636	5.51503	#N/A	3.86403	#N/A	tsp-7	chrI:9970102-9973057	WBGene00006633	SOM	IGN	OK	6.05422	3.09122	-0.969767	0.02465	0.0451374	yes	Coding	6.75501	5.35343	3.02583	3.1566
1	0.684807	5.19752	#N/A	3.5593	#N/A	acdh-3	chrI:6464299-6465709	WBGene00019433	SOM	IGN	OK	156.237	79.7677	-0.969863	5e-05	0.0001367	yes	Coding	141.596	170.879	73.951	85.5843
30103.9	1.35093	2.36835	#N/A	3.19948	3.01039	ife-4	chrX:1104210-1106039	WBGene00002062	SOM	IGN	OK	22.9394	11.6955	-0.971872	0.0014	0.00322514	yes	Coding	23.1524	22.7264	10.3541	13.0369
1	0.693747	5.89199	#N/A	4.08755	#N/A	ndk-1	chrI:10553182-10553783	WBGene00009119	SOM	IGN	OK	1750.76	891.89	-0.973044	5e-05	0.0001367	yes	Coding	1638.8	1862.72	816.101	967.679
1	0.604007	5.45876	#N/A	3.29713	#N/A	adss-1	chrV:4819138-4823226	WBGene00016509	SOM	IGN	OK	298.209	151.837	-0.973802	5e-05	0.0001367	yes	Coding	278.456	317.963	137.921	165.752
26381.4	0.524863	3.52364	#N/A	1.84943	2.63814	Y42G9A.1	chrIII:6149963-6154681	WBGene00021531	SOM	IGN	OK	18.7857	9.55572	-0.975195	0.00065	0.00157546	yes	Coding	17.7143	19.8571	7.56432	11.5471
18357.1	1.46063	2.13729	#N/A	3.1218	1.83571	lfi-1	chrX:4972884-4997548	WBGene00022500	SOM	IGN	OK	129.441	65.6661	-0.979079	5e-05	0.0001367	yes	Coding	143.301	115.582	56.2709	75.0612
20285.1	0.681036	4.41899	#N/A	3.00949	2.02851	chch-3	chrII:9416953-9418057	WBGene00010942	SOM	IGN	OK	171.939	86.8776	-0.984841	5e-05	0.0001367	yes	Coding	168.693	175.185	85.7191	88.0362
1	1.25467	2.455	#N/A	3.08021	#N/A	nhr-138	chrIV:9725429-9728369	WBGene00003728	SOM	IGN	OK	28.3432	14.2749	-0.989528	5e-05	0.0001367	yes	Coding	27.4043	29.2821	12.9308	15.6189
41757	0.464029	4.79446	#N/A	2.22477	4.1757	crn-7	chrIII:8268594-8270462	WBGene00007056	SOM	IGN	OK	33.454	16.8389	-0.990385	5e-05	0.0001367	yes	Coding	33.9282	32.9799	16.7132	16.9645
1	1.38085	2.19506	#N/A	3.03105	#N/A	nhr-70	chrV:18616580-18620015	WBGene00003660	SOM	IGN	OK	12.2374	6.14862	-0.992965	0.00155	0.00354722	yes	Coding	10.9066	13.5682	5.5216	6.77564
1	2.54181e-05	3.9342	#N/A	#N/A	#N/A	spon-1	chrII:7116594-7120464	WBGene00006893	SOM	IGN	OK	13.8761	6.89866	-1.00822	5e-05	0.0001367	yes	Coding	15.2966	12.4557	7.0708	6.72652
1	0.627251	6.0364	#N/A	3.78634	#N/A	pdha-1	chrII:8066247-8067753	WBGene00011510	SOM	IGN	OK	434.092	214.758	-1.01529	5e-05	0.0001367	yes	Coding	400.976	467.208	188.81	240.706
21252.6	0.92396	3.58141	#N/A	3.30908	2.12526	bath-38	chrII:10043000-10045023	WBGene00009945	SOM	IGN	OK	29.2083	14.424	-1.0179	5e-05	0.0001367	yes	Coding	26.7541	31.6624	12.4639	16.3841
1	2.28096e-05	4.38412	#N/A	#N/A	#N/A	T05E11.2	chrIV:11112977-11116515	WBGene00011479	SOM	IGN	OK	10.0342	4.95385	-1.0183	0.0072	0.0147304	yes	Coding	8.92858	11.1397	4.73277	5.17492
1	0.689201	5.02319	#N/A	3.46199	#N/A	F13H8.9	chrII:6279704-6280873	WBGene00017442	SOM	IGN	OK	14.2187	6.96487	-1.02962	0.001	0.00236323	yes	Coding	14.2395	14.1979	6.33095	7.59879
1	0.672383	4.85939	#N/A	3.26737	#N/A	R02D3.8	chrIV:256056-257189	WBGene00019825	SOM	IGN	OK	69.864	34.1098	-1.03436	5e-05	0.0001367	yes	Coding	73.3315	66.3966	32.8734	35.3462
75542.6	1.50791	1.964	#N/A	2.96154	7.55426	rab-14	chrX:15605214-15606548	WBGene00004276	SOM	IGN	OK	34.1497	16.6561	-1.03582	0.00065	0.00157546	yes	Coding	31.3203	36.9791	16.3741	16.9381
1	0.701907	5.16993	#N/A	3.62881	#N/A	tag-83	chrI:5600671-5603484	WBGene00006508	SOM	IGN	OK	10.2341	4.98341	-1.03817	0.00155	0.00354722	yes	Coding	10.8047	9.66338	5.99737	3.96946
1	1.49271	2.43033	#N/A	3.62777	#N/A	magi-1	chrIV:11715066-11728974	WBGene00010444	SOM	IGN	OK	68.575	33.3052	-1.04194	5e-05	0.0001367	yes	Coding	68.7103	68.4396	29.5147	37.0957
1	1.65782	1.90991	#N/A	3.16628	#N/A	magu-2	chrV:8792994-8795517	WBGene00006467	SOM	IGN	OK	11.1353	5.40527	-1.04271	0.00015	0.000393467	yes	Coding	10.0969	12.1738	5.85714	4.9534
1	1.62881	2.10841	#N/A	3.43419	#N/A	soc-2	chrIV:5127393-5152459	WBGene00004929	SOM	IGN	OK	40.6069	19.6833	-1.04475	5e-05	0.0001367	yes	Coding	40.4995	40.7143	21.081	18.2856
43699.2	0.689887	3.68405	#N/A	2.54158	4.36992	pyp-1	chrIV:9995702-9998904	WBGene00008149	SOM	IGN	OK	307.211	148.913	-1.04476	5e-05	0.0001367	yes	Coding	262.07	352.352	134.292	163.534
28161.7	0.752324	4.86042	#N/A	3.65661	2.81617	F42H10.3	chrIII:8484080-8488045	WBGene00018367	SOM	IGN	OK	17.4114	8.41553	-1.0489	0.0005	0.00123345	yes	Coding	19.6795	15.1432	9.14124	7.68982
1	0.735442	5.19882	#N/A	3.82343	#N/A	twk-13	chrV:12320540-12337723	WBGene00006668	SOM	IGN	OK	6.47786	3.12565	-1.05136	0.0007	0.00169089	yes	Coding	7.02998	5.92575	3.14526	3.10603
1	0.613762	5.14232	#N/A	3.15616	#N/A	M04B2.7	chrIV:11530719-11548564	WBGene00010849	SOM	IGN	OK	3.90113	1.88125	-1.0522	0.02645	0.0480357	yes	Coding	3.3881	4.41416	1.77286	1.98964
1	0.621802	5.97864	#N/A	3.71753	#N/A	dld-1	chrIV:14464494-14468778	WBGene00010794	SOM	IGN	OK	163.386	78.5004	-1.05752	5e-05	0.0001367	yes	Coding	160.82	165.953	67.9739	89.0268
1	0.688808	5.42987	#N/A	3.74014	#N/A	ndx-3	chrII:4953588-4954410	WBGene00003580	SOM	IGN	OK	26.457	12.6414	-1.06549	0.0005	0.00123345	yes	Coding	28.2765	24.6376	12.1918	13.0911
1	0.662688	5.04545	#N/A	3.34356	#N/A	R02F2.1	chrIII:5501933-5505703	WBGene00019831	SOM	IGN	OK	208.233	98.701	-1.07706	5e-05	0.0001367	yes	Coding	191.307	225.158	96.924	100.478
1	0.976168	3.11929	#N/A	3.04495	#N/A	nhr-64	chrI:3104369-3109524	WBGene00003654	SOM	IGN	OK	22.6333	10.727	-1.07721	0.0002	0.00051659	yes	Coding	22.2085	23.0581	11.2391	10.2148
75514.7	0.839559	3.61029	#N/A	3.03105	7.55147	szy-2	chrIII:5369143-5371232	WBGene00021312	SOM	IGN	OK	123.4	58.3779	-1.07985	5e-05	0.0001367	yes	Coding	118.328	128.473	55.8491	60.9066
53410.1	0.636333	3.32147	#N/A	2.11356	5.34101	Y11D7A.10	chrIV:9259057-9259743	WBGene00012434	SOM	IGN	OK	198.765	93.8811	-1.08216	0.00065	0.00157546	yes	Coding	209.995	187.535	81.7892	105.973
1	1.44419	2.10841	#N/A	3.04495	#N/A	pmk-3	chrIV:8140231-8142786	WBGene00004057	SOM	IGN	OK	40.0503	18.7512	-1.09483	5e-05	0.0001367	yes	Coding	41.4707	38.6298	18.0139	19.4885
28161.7	1.4507	2.13729	#N/A	3.10056	2.81617	C26B9.1	chrX:5344584-5347930	WBGene00016131	SOM	IGN	OK	15.9695	7.44431	-1.10111	5e-05	0.0001367	yes	Coding	15.1486	16.7904	6.79667	8.09196
1	1.37248	2.31058	#N/A	3.17123	#N/A	C18C4.5	chrV:5550624-5556003	WBGene00015966	SOM	IGN	OK	46.5313	21.4878	-1.11468	5e-05	0.0001367	yes	Coding	52.2815	40.7812	20.5446	22.4311
1	1.23415	2.45734	#N/A	3.03273	#N/A	C38H2.2	chrIII:10381691-10384666	WBGene00008019	SOM	IGN	OK	58.0365	26.7077	-1.1197	5e-05	0.0001367	yes	Coding	52.0161	64.0569	28.5507	24.8647
1	0.737996	4.70782	#N/A	3.47435	#N/A	C18F10.2	chrIII:6273125-6275913	WBGene00015977	SOM	IGN	OK	1.58572	0.727555	-1.12401	0.01335	0.0259962	yes	Coding	1.32991	1.84153	0.757539	0.697571
38358.2	0.569357	5.7187	#N/A	3.25598	3.83582	acs-19	chrIII:3864486-3866812	WBGene00007969	SOM	IGN	OK	410.581	187.569	-1.13024	5e-05	0.0001367	yes	Coding	373.29	447.871	178.501	196.638
1	0.665466	5.0979	#N/A	3.39248	#N/A	best-23	chrII:7904713-7907535	WBGene00014989	SOM	IGN	OK	4.55817	2.07316	-1.13662	0.00375	0.00808875	yes	Coding	4.92971	4.18662	2.18897	1.95734
24179.8	5.07264e-05	1.97136	#N/A	#N/A	2.41798	vit-6	chrIV:8261158-8266353	WBGene00006930	SOM	IGN	OK	3489.09	1585.85	-1.1376	0.00955	0.0191035	yes	Coding	3683.44	3294.74	1386.76	1784.93
21849.6	0.724512	3.98576	#N/A	2.88773	2.18496	coq-1	chrI:5413129-5415538	WBGene00000761	SOM	IGN	OK	94.1924	42.6415	-1.14335	5e-05	0.0001367	yes	Coding	95.4324	92.9523	39.3957	45.8874
48069.1	1.54431	1.99288	#N/A	3.07763	4.80691	F22D3.6	chrII:6947932-6951257	WBGene00017702	SOM	IGN	OK	10.8804	4.91173	-1.14743	0.00015	0.000393467	yes	Coding	11.3182	10.4426	4.90948	4.91398
1	0.703946	5.11546	#N/A	3.60101	#N/A	art-1	chrII:6970833-6972192	WBGene00000198	SOM	IGN	OK	266.485	119.463	-1.15749	5e-05	0.0001367	yes	Coding	246.408	286.562	101.143	137.783
74271.2	0.614573	5.47097	#N/A	3.36231	7.42712	F25B5.3	chrIII:5948853-5953173	WBGene00017775	SOM	IGN	OK	229.065	101.995	-1.16725	5e-05	0.0001367	yes	Coding	223.236	234.894	102.693	101.297
31952.5	1.67759	1.90623	#N/A	3.19787	3.19525	aakg-2	chrX:16866323-16868943	WBGene00020633	SOM	IGN	OK	28.7104	12.7408	-1.17212	5e-05	0.0001367	yes	Coding	31.0925	26.3283	11.3156	14.166
1	1.50569	2.11477	#N/A	3.18419	#N/A	aly-1	chrIV:9108930-9109651	WBGene00000120	SOM	IGN	OK	40.2664	17.8178	-1.17626	0.0001	0.000266846	yes	Coding	36.5454	43.9875	16.0582	19.5773
1	0.861988	3.32282	#N/A	2.86423	#N/A	B0261.8	chrI:5271375-5272034	WBGene00015096	SOM	IGN	OK	44.7366	19.6578	-1.18635	5e-05	0.0001367	yes	Coding	49.9799	39.4933	19.1745	20.1411
78124.9	0.756115	3.86743	#N/A	2.92422	7.81249	unc-108	chrI:3824953-3826046	WBGene00006833	SOM	IGN	OK	263.651	115.258	-1.19376	5e-05	0.0001367	yes	Coding	248.738	278.564	106.325	124.19
32046.1	1.31976	2.57053	#N/A	3.39248	3.20461	R10E4.1	chrIII:4270243-4272226	WBGene00011198	SOM	IGN	OK	52.6745	22.9078	-1.20127	5e-05	0.0001367	yes	Coding	50.8921	54.4569	22.4132	23.4024
55352.3	0.695799	5.25127	#N/A	3.65383	5.53523	F57B9.1	chrIII:6962321-6963149	WBGene00018996	SOM	IGN	OK	92.5562	40.1763	-1.20399	5e-05	0.0001367	yes	Coding	85.9687	99.1438	37.0404	43.3121
24762.9	0.698605	4.7367	#N/A	3.30908	2.47629	acs-11	chrII:4742134-4745134	WBGene00018269	SOM	IGN	OK	151.692	65.5515	-1.21044	5e-05	0.0001367	yes	Coding	149.474	153.91	64.3694	66.7337
1	0.861492	2.74382	#N/A	2.36378	#N/A	C10B5.3	chrV:8583827-8584504	WBGene00015671	SOM	IGN	OK	25.9252	11.081	-1.22626	0.0006	0.00146185	yes	Coding	25.0265	26.824	11.3385	10.8236
1	4.27447e-05	2.33947	#N/A	#N/A	#N/A	K07A1.13	chrI:9583968-9584723	WBGene00010617	SOM	IGN	OK	142.147	60.7141	-1.22728	5e-05	0.0001367	yes	Coding	132.495	151.8	53.253	68.1752
1	0.745051	4.98307	#N/A	3.71264	#N/A	cts-1	chrIII:10214964-10216526	WBGene00000833	SOM	IGN	OK	686.647	293.204	-1.22766	5e-05	0.0001367	yes	Coding	612.82	760.475	262.378	324.03
1	0.657727	5.83423	#N/A	3.83733	#N/A	F10E7.9	chrII:7106448-7109968	WBGene00017350	SOM	IGN	OK	14.7963	6.27104	-1.23846	5e-05	0.0001367	yes	Coding	15.1364	14.4562	6.05392	6.48816
1	0.771275	4.50668	#N/A	3.47589	#N/A	lron-9	chrI:7683345-7693699	WBGene00011971	SOM	IGN	OK	43.4281	18.356	-1.24238	0.0254	0.0463293	yes	Coding	41.5222	45.334	20.7546	15.9574
1	0.936675	3.35035	#N/A	3.13819	#N/A	R107.2	chrIII:9043875-9045854	WBGene00011298	SOM	IGN	OK	38.4672	16.2448	-1.24365	5e-05	0.0001367	yes	Coding	35.5927	41.3417	16.1965	16.2932
1	1.41062	2.25282	#N/A	3.17787	#N/A	arrd-25	chrX:14033737-14036910	WBGene00007296	SOM	IGN	OK	43.0504	18.1619	-1.24511	5e-05	0.0001367	yes	Coding	44.1082	41.9926	17.6161	18.7077
29618.3	1.35471	2.2817	#N/A	3.09105	2.96183	Y71H10B.1	chrX:2834605-2840274	WBGene00022201	SOM	IGN	OK	70.4536	29.7178	-1.24534	5e-05	0.0001367	yes	Coding	65.3905	75.5166	26.9665	32.4691
1	0.791629	3.89911	#N/A	3.08665	#N/A	T25B9.9	chrIV:10769640-10777537	WBGene00012015	SOM	IGN	OK	399.448	167.875	-1.25062	5e-05	0.0001367	yes	Coding	379.91	418.987	168.983	166.767
32531.6	1.30007	2.59876	#N/A	3.37858	3.25316	T11G6.2	chrIV:10855747-10858475	WBGene00011717	SOM	IGN	OK	35.8285	14.9961	-1.25652	5e-05	0.0001367	yes	Coding	32.733	38.9239	13.7665	16.2256
44670.3	0.728179	4.56341	#N/A	3.32298	4.46703	cuc-1	chrIII:7860537-7860872	WBGene00000835	SOM	IGN	OK	321.063	134.081	-1.25975	5e-05	0.0001367	yes	Coding	337.509	304.616	120.811	147.351
1	0.738407	4.5539	#N/A	3.36263	#N/A	tag-173	chrI:7727262-7728807	WBGene00006518	SOM	IGN	OK	219.652	91.3587	-1.26561	5e-05	0.0001367	yes	Coding	213.852	225.452	88.7467	93.9706
37531.3	1.55422	2.02176	#N/A	3.14226	3.75313	unc-78	chrX:3408804-3411600	WBGene00006810	SOM	IGN	OK	49.9545	20.7477	-1.26766	5e-05	0.0001367	yes	Coding	50.0915	49.8175	18.7949	22.7005
1	0.416357	3.92461	#N/A	1.63404	#N/A	lurp-1	chrII:10880867-10882329	WBGene00009700	SOM	IGN	OK	6.8286	2.80423	-1.28399	0.0136	0.026461	yes	Coding	8.20284	5.45435	4.1575	1.45096
28449.3	0.75848	4.36551	#N/A	3.31115	2.84493	cyn-3	chrV:15189934-15190816	WBGene00000879	SOM	IGN	OK	473.665	194.331	-1.28535	5e-05	0.0001367	yes	Coding	452.437	494.892	203.285	185.377
1	0.668025	5.19882	#N/A	3.47294	#N/A	alh-7	chrII:13487434-13491704	WBGene00000113	SOM	IGN	OK	94.0452	38.5026	-1.2884	5e-05	0.0001367	yes	Coding	87.5409	100.549	36.0117	40.9936
1	0.683007	5.51652	#N/A	3.76782	#N/A	F54D5.7	chrII:11547460-11549121	WBGene00010052	SOM	IGN	OK	178.489	72.8664	-1.29251	5e-05	0.0001367	yes	Coding	161.798	195.18	75.5141	70.2187
1	0.903773	3.06152	#N/A	2.76692	#N/A	tre-2	chrIV:6876848-6883431	WBGene00006608	SOM	IGN	OK	80.3794	32.7586	-1.29495	5e-05	0.0001367	yes	Coding	88.1997	72.559	29.4005	36.1168
33106	1.40937	2.39723	#N/A	3.37858	3.3106	sec-22	chrX:1035548-1036899	WBGene00018853	SOM	IGN	OK	57.0722	23.1359	-1.30265	5e-05	0.0001367	yes	Coding	56.2061	57.9382	23.2543	23.0175
1	0.740813	4.82335	#N/A	3.5732	#N/A	Y45G5AM.6	chrV:4147691-4152208	WBGene00021558	SOM	IGN	OK	11.3286	4.56034	-1.31276	0.0001	0.000266846	yes	Coding	10.8383	11.8189	5.06802	4.05265
1	1.51427	1.99288	#N/A	3.01775	#N/A	C49C3.8	chrIV:17335295-17336609	WBGene00008198	SOM	IGN	OK	25.3557	9.9927	-1.34336	5e-05	0.0001367	yes	Coding	26.1346	24.5768	9.42495	10.5605
1	0.675395	5.02552	#N/A	3.39421	#N/A	R05D3.9	chrIII:8362411-8368619	WBGene00019882	SOM	IGN	OK	66.4762	26.1634	-1.34529	5e-05	0.0001367	yes	Coding	72.3446	60.6078	23.2267	29.1002
1	0.756022	4.33235	#N/A	3.27535	#N/A	osm-6	chrV:11924650-11927387	WBGene00003886	SOM	IGN	OK	1.57878	0.62103	-1.34608	0.01765	0.0334538	yes	Coding	1.7502	1.40737	0.594319	0.647741
1	1.98818e-05	5.02973	#N/A	#N/A	#N/A	Y102E9.5	chrIII:6728099-6730115	WBGene00044452	SOM	IGN	OK	18.5928	7.31165	-1.34647	0.00045	0.0011165	yes	Coding	18.9869	18.1987	6.48391	8.13939
1	1.39575	1.86287	#N/A	2.60011	#N/A	tig-3	chrII:15244853-15251422	WBGene00021594	SOM	IGN	OK	5.0007	1.96461	-1.34789	0.0061	0.0126347	yes	Coding	6.25199	3.7494	1.71056	2.21865
25895.9	0.624354	4.96955	#N/A	3.10276	2.58959	dhs-22	chrV:14420184-14421412	WBGene00000985	SOM	IGN	OK	396.48	155.588	-1.34952	5e-05	0.0001367	yes	Coding	355.891	437.069	159.011	152.165
47864.1	1.56056	2.17193	#N/A	3.38943	4.78641	calu-1	chrX:4969761-4970864	WBGene00019760	SOM	IGN	OK	640.445	250.804	-1.35252	5e-05	0.0001367	yes	Coding	628.296	652.595	237.618	263.99
1	1.26639	2.44343	#N/A	3.09433	#N/A	F26F12.3	chrV:5839814-5845658	WBGene00017834	SOM	IGN	OK	108.519	42.4015	-1.35576	5e-05	0.0001367	yes	Coding	101.616	115.422	40.5438	44.2593
1	2.74398e-05	3.64434	#N/A	#N/A	#N/A	Y18D10A.8	chrI:12844617-12852922	WBGene00012478	SOM	IGN	OK	23.1691	9.04238	-1.35743	5e-05	0.0001367	yes	Coding	23.3634	22.9748	9.02696	9.0578
1	3.53298e-05	2.83047	#N/A	#N/A	#N/A	nlp-41	chrII:14550865-14552388	WBGene00007316	SOM	IGN	OK	47.6268	18.558	-1.35973	0.0208	0.0388173	yes	Coding	54.825	40.4286	21.2744	15.8417
1	0.722138	3.17705	#N/A	2.29427	#N/A	crm-1	chrV:10322543-10332019	WBGene00007103	SOM	IGN	OK	25.3237	9.7761	-1.37316	5e-05	0.0001367	yes	Coding	23.952	26.6954	9.56479	9.9874
27510.1	0.556185	6.13377	#N/A	3.41151	2.75101	F13D12.8	chrII:11731162-11732307	WBGene00008742	SOM	IGN	OK	18.0675	6.95514	-1.37724	0.001	0.00236323	yes	Coding	19.0371	17.0979	7.63685	6.27343
1	1.33043	2.28624	#N/A	3.04168	#N/A	C06G3.6	chrIV:7017653-7019809	WBGene00015552	SOM	IGN	OK	44.2272	16.9991	-1.37948	5e-05	0.0001367	yes	Coding	40.9504	47.5041	16.6884	17.3098
1	0.674897	5.34323	#N/A	3.60613	#N/A	T07A9.12	chrIV:414249-415504	WBGene00020299	SOM	IGN	OK	14.4976	5.54093	-1.38762	0.00155	0.00354722	yes	Coding	17.3217	11.6735	5.60731	5.47454
1	1.24852	2.83047	#N/A	3.53391	#N/A	camt-1	chrII:4491365-4505144	WBGene00020251	SOM	IGN	OK	58.9103	22.4999	-1.3886	5e-05	0.0001367	yes	Coding	58.82	59.0006	20.4908	24.509
44863.6	0.713961	5.14105	#N/A	3.67051	4.48636	nuo-3	chrIV:14796931-14797418	WBGene00013308	SOM	IGN	OK	344.518	131.545	-1.38902	5e-05	0.0001367	yes	Coding	340.561	348.476	127.247	135.844
1	1.06176	3.09041	#N/A	3.28127	#N/A	ZK792.1	chrIV:11662169-11665047	WBGene00014076	SOM	IGN	OK	44.8454	17.0156	-1.39811	5e-05	0.0001367	yes	Coding	46.6989	42.9919	16.2502	17.7809
25233.3	0.996794	2.33947	#N/A	2.33197	2.52333	C27H5.2	chrII:7155641-7160806	WBGene00016172	SOM	IGN	OK	26.738	10.1401	-1.39882	5e-05	0.0001367	yes	Coding	28.088	25.3879	10.8124	9.46781
62779.9	0.747864	4.85223	#N/A	3.62881	6.27799	kat-1	chrII:7073772-7075367	WBGene00002183	SOM	IGN	OK	328.021	123.692	-1.40704	5e-05	0.0001367	yes	Coding	320.879	335.163	114.293	133.091
1	0.862644	3.86907	#N/A	3.33763	#N/A	glt-6	chrIV:7503621-7506277	WBGene00001624	SOM	IGN	OK	1.79761	0.676516	-1.40989	0.0082	0.0166122	yes	Coding	2.13482	1.4604	0.926204	0.426828
1	3.32299e-05	3.00934	#N/A	#N/A	#N/A	oac-59	chrIV:12293335-12301235	WBGene00016585	SOM	IGN	OK	37.176	13.84	-1.42553	5e-05	0.0001367	yes	Coding	34.1794	40.1727	14.1911	13.4889
1	0.627496	4.18793	#N/A	2.62791	#N/A	C06A6.4	chrIV:7826457-7829276	WBGene00015509	SOM	IGN	OK	256.279	95.3341	-1.42665	5e-05	0.0001367	yes	Coding	250.1	262.459	99.2477	91.4205
1	0.78787	1.58445	#N/A	1.24834	#N/A	H03A11.2	chrX:15226174-15230552	WBGene00010357	SOM	IGN	OK	21.8413	8.11278	-1.42879	5e-05	0.0001367	yes	Coding	23.6637	20.0188	5.23499	10.9906
24766.4	0.688535	4.76558	#N/A	3.28127	2.47664	R53.5	chrII:9969633-9970426	WBGene00011274	SOM	IGN	OK	104.336	38.7221	-1.43001	5e-05	0.0001367	yes	Coding	93.4677	115.204	38.7291	38.7152
1	1.47299	1.82941	#N/A	2.6947	#N/A	kcc-1	chrIV:7206256-7217212	WBGene00006504	SOM	IGN	OK	85.9341	31.5606	-1.44511	5e-05	0.0001367	yes	Coding	86.8963	84.9719	29.2092	33.9119
26219.5	0.930435	2.13729	#N/A	1.98861	2.62195	ikb-1	chrI:9685544-9688583	WBGene00002069	SOM	IGN	OK	12.5593	4.59778	-1.44975	5e-05	0.0001367	yes	Coding	13.0724	12.0462	4.24692	4.94863
1	2.10653e-05	4.74714	#N/A	#N/A	#N/A	C06E7.2	chrIV:5839533-5843915	WBGene00015539	SOM	IGN	OK	21.9525	8.01996	-1.45272	5e-05	0.0001367	yes	Coding	24.0879	19.8171	9.14346	6.89646
67976.5	0.663718	5.01701	#N/A	3.32988	6.79765	C32F10.8	chrI:5823140-5825076	WBGene00016333	SOM	IGN	OK	366.31	133.537	-1.45582	5e-05	0.0001367	yes	Coding	348.336	384.283	128.173	138.901
23791.8	1.52659	1.94907	#N/A	2.97544	2.37918	bre-1	chrIV:8987259-8990259	WBGene00000266	SOM	IGN	OK	55.2555	20.0252	-1.46431	5e-05	0.0001367	yes	Coding	50.8365	59.6746	21.4025	18.6479
1	2.38781e-05	4.18793	#N/A	#N/A	#N/A	asp-10	chrV:12742052-12744090	WBGene00007605	SOM	IGN	OK	425.495	153.994	-1.46627	5e-05	0.0001367	yes	Coding	399.429	451.561	190.048	117.939
1	1.30916	2.36835	#N/A	3.10056	#N/A	F08G12.1	chrX:11302229-11305809	WBGene00008585	SOM	IGN	OK	17.5351	6.34523	-1.4665	5e-05	0.0001367	yes	Coding	17.4576	17.6126	6.34438	6.34609
1	1.52471	2.02019	#N/A	3.08021	#N/A	nhr-100	chrIV:9728665-9730996	WBGene00003690	SOM	IGN	OK	45.8739	16.578	-1.4684	5e-05	0.0001367	yes	Coding	47.9535	43.7942	15.973	17.183
1	0.715041	4.93888	#N/A	3.5315	#N/A	clec-147	chrII:14535889-14537484	WBGene00007313	SOM	IGN	OK	49.5789	17.8841	-1.47105	5e-05	0.0001367	yes	Coding	44.4906	54.6672	16.3478	19.4204
32046.1	1.82939	1.81644	#N/A	3.32298	3.20461	clip-1	chrIII:9260462-9268962	WBGene00010796	SOM	IGN	OK	27.4406	9.89	-1.47227	5e-05	0.0001367	yes	Coding	29.1715	25.7097	9.90627	9.87373
1	0.633627	5.27468	#N/A	3.34218	#N/A	hpo-19	chrV:6436629-6437766	WBGene00020268	SOM	IGN	OK	438.769	157.077	-1.48199	5e-05	0.0001367	yes	Coding	398.484	479.054	152.581	161.574
31560.5	0.623298	4.87561	#N/A	3.03896	3.15605	F33G12.6	chrII:5049913-5053652	WBGene00018018	SOM	IGN	OK	30.59	10.9488	-1.48229	5e-05	0.0001367	yes	Coding	34.1299	27.05	11.2228	10.6747
1	1.92351e-05	5.19882	#N/A	#N/A	#N/A	F25H5.8	chrI:9177739-9178690	WBGene00009130	SOM	IGN	OK	727.35	259.466	-1.4871	5e-05	0.0001367	yes	Coding	735.955	718.746	250.479	268.454
1	0.924686	2.91711	#N/A	2.69741	#N/A	C32E8.9	chrI:3794630-3798052	WBGene00016325	SOM	IGN	OK	46.1945	16.4761	-1.48735	5e-05	0.0001367	yes	Coding	45.0314	47.3577	15.444	17.5081
1	0.706775	4.99664	#N/A	3.5315	#N/A	hlh-11	chrIII:9622413-9625829	WBGene00001955	SOM	IGN	OK	67.4482	24.0461	-1.48798	5e-05	0.0001367	yes	Coding	65.4788	69.4177	23.3511	24.7412
1	0.715226	5.15139	#N/A	3.68441	#N/A	ZK1098.11	chrIII:9556515-9557290	WBGene00014226	SOM	IGN	OK	86.5534	30.6631	-1.49709	5e-05	0.0001367	yes	Coding	77.2019	95.9048	26.9233	34.403
25614.7	1.61483	1.98892	#N/A	3.21177	2.56147	zip-9	chrV:10942970-10943766	WBGene00077761	SOM	IGN	OK	50.2739	17.7358	-1.50315	5e-05	0.0001367	yes	Coding	46.9815	53.5663	15.0092	20.4624
1	0.535993	6.87399	#N/A	3.68441	#N/A	T07A5.5	chrIII:10318357-10318465	WBGene00011558	SOM	IGN	OK	623.786	219.278	-1.50829	0.01885	0.0355635	yes	Coding	633.382	614.189	215.89	222.666
1	0.641305	5.34323	#N/A	3.42664	#N/A	F59C6.5	chrI:10519349-10520602	WBGene00010326	SOM	IGN	OK	462.762	161.944	-1.51477	5e-05	0.0001367	yes	Coding	422.097	503.427	157.981	165.908
38358.2	1.06159	2.25282	#N/A	2.39158	3.83582	F13E6.5	chrX:10695254-10697647	WBGene00008749	SOM	IGN	OK	61.3575	21.3976	-1.51979	5e-05	0.0001367	yes	Coding	55.0906	67.6243	19.8113	22.984
23791.8	0.709557	4.99664	#N/A	3.5454	2.37918	ppat-1	chrIII:4689310-4692044	WBGene00011407	SOM	IGN	OK	17.4086	6.05778	-1.52294	5e-05	0.0001367	yes	Coding	20.2795	14.5376	6.78644	5.32913
1	0.701188	4.67893	#N/A	3.28081	#N/A	C44B7.10	chrII:6888656-6890355	WBGene00016630	SOM	IGN	OK	551.739	191.637	-1.52561	5e-05	0.0001367	yes	Coding	474.964	628.514	178.396	204.877
1	1.28524	2.01223	#N/A	2.5862	#N/A	ZK1320.11	chrII:9667564-9668461	WBGene00014259	SOM	IGN	OK	29.8015	10.3446	-1.52651	5e-05	0.0001367	yes	Coding	25.8866	33.7164	9.72144	10.9677
1	0.604493	5.40099	#N/A	3.26486	#N/A	B0303.11	chrIII:8703363-8709574	WBGene00015131	SOM	IGN	OK	40.0759	13.8	-1.53806	5e-05	0.0001367	yes	Coding	42.9539	37.1978	13.1087	14.4913
1	1.44465	2.10841	#N/A	3.04591	#N/A	chil-10	chrX:957923-960477	WBGene00016642	SOM	IGN	OK	48.9449	16.7889	-1.54365	5e-05	0.0001367	yes	Coding	49.7223	48.1675	14.7252	18.8526
52880.7	0.731203	5.36204	#N/A	3.92074	5.28807	C14B1.3	chrIII:3703637-3704938	WBGene00007574	SOM	IGN	OK	53.8766	18.3931	-1.55049	5e-05	0.0001367	yes	Coding	51.3518	56.4014	18.0446	18.7416
27190.6	1.53903	2.34883	#N/A	3.61491	2.71906	pat-6	chrIV:262008-264224	WBGene00003932	SOM	IGN	OK	66.4332	22.6012	-1.5555	5e-05	0.0001367	yes	Coding	68.539	64.3274	23.5356	21.6668
1	0.678147	4.96776	#N/A	3.36887	#N/A	Y54E10BL.3	chrI:3003546-3005603	WBGene00021838	SOM	IGN	OK	10.288	3.4911	-1.55921	0.00095	0.00225549	yes	Coding	8.37877	12.1972	3.69818	3.28402
1	0.554641	4.56259	#N/A	2.5306	#N/A	hex-2	chrV:5654461-5658557	WBGene00015767	SOM	IGN	OK	53.0538	17.9704	-1.56184	5e-05	0.0001367	yes	Coding	53.9449	52.1627	20.6063	15.3345
29723.1	1.26176	2.65717	#N/A	3.3527	2.97231	nkat-3	chrX:15441681-15443424	WBGene00010984	SOM	IGN	OK	38.9842	13.199	-1.56246	5e-05	0.0001367	yes	Coding	36.6432	41.3252	12.998	13.4
45155.8	0.650024	5.0544	#N/A	3.28548	4.51558	K02D10.4	chrIII:8778519-8779811	WBGene00019304	SOM	IGN	OK	15.4818	5.23985	-1.56297	5e-05	0.0001367	yes	Coding	13.7345	17.229	5.18715	5.29255
1	0.416271	6.12305	#N/A	2.54885	#N/A	ghi-1	chrII:11646777-11648924	WBGene00013923	SOM	IGN	OK	2.72011	0.920065	-1.56386	0.00275	0.00604247	yes	Coding	2.22803	3.21218	0.986623	0.853506
1	1.13075	1.91423	#N/A	2.16451	#N/A	C06H5.6	chrV:17879904-17888937	WBGene00007394	SOM	IGN	OK	47.868	16.1237	-1.56988	5e-05	0.0001367	yes	Coding	48.425	47.311	16.5205	15.7268
1	0.787027	4.50668	#N/A	3.54688	#N/A	F44G4.2	chrII:8996310-8996837	WBGene00009712	SOM	IGN	OK	388.386	130.514	-1.57329	5e-05	0.0001367	yes	Coding	354.207	422.566	130.659	130.37
49248.1	1.16474	2.51276	#N/A	2.92672	4.92481	ncs-2	chrI:10030174-10046159	WBGene00003564	SOM	IGN	OK	156.047	52.0325	-1.5845	0.00015	0.000393467	yes	Coding	143.236	168.858	55.5828	48.4822
1	4.87653e-05	2.05064	#N/A	#N/A	#N/A	gstk-2	chrIV:7240498-7242244	WBGene00017054	SOM	IGN	OK	11.094	3.67607	-1.59354	0.00035	0.000878786	yes	Coding	9.97053	12.2175	4.06652	3.28563
1	1.31661	2.33947	#N/A	3.08017	#N/A	hif-1	chrV:20780470-20784830	WBGene00001851	SOM	IGN	OK	146.692	47.6982	-1.62078	5e-05	0.0001367	yes	Coding	147.062	146.322	44.3392	51.0571
1	0.640656	5.11217	#N/A	3.27514	#N/A	F58G11.4	chrV:13672589-13675903	WBGene00010282	SOM	IGN	OK	1.9972	0.646553	-1.62713	0.00535	0.0111832	yes	Coding	2.33317	1.66122	0.683505	0.609601
1	2.95251e-05	3.38695	#N/A	#N/A	#N/A	E_BE45912.2	chrIII:1026930-1031016	WBGene00017153	SOM	IGN	OK	77.2668	24.8933	-1.63409	5e-05	0.0001367	yes	Coding	77.0391	77.4944	23.7123	26.0743
50011.3	0.653131	5.74758	#N/A	3.75392	5.00113	Y67D2.3	chrIII:1540497-1543296	WBGene00022053	SOM	IGN	OK	264.852	85.191	-1.63642	5e-05	0.0001367	yes	Coding	238.406	291.299	84.6298	85.7522
27190.6	1.40428	2.35642	#N/A	3.30908	2.71906	daf-14	chrIV:10250623-10255573	WBGene00000910	SOM	IGN	OK	42.9201	13.6097	-1.65702	5e-05	0.0001367	yes	Coding	45.9925	39.8477	15.338	11.8814
1	1.2452	2.18858	#N/A	2.72522	#N/A	T28F4.4	chrI:7486796-7490163	WBGene00012139	SOM	IGN	OK	51.5099	16.2655	-1.66303	5e-05	0.0001367	yes	Coding	57.8179	45.202	16.0036	16.5274
1	0.705928	4.91237	#N/A	3.46778	#N/A	H19N07.3	chrV:11118932-11119687	WBGene00010407	SOM	IGN	OK	90.767	28.3981	-1.67637	5e-05	0.0001367	yes	Coding	92.3857	89.1483	25.4288	31.3674
1	0.765502	3.45108	#N/A	2.64181	#N/A	D2096.9	chrIV:8381942-8382779	WBGene00017076	SOM	IGN	OK	21.74	6.79328	-1.67817	0.00475	0.0100601	yes	Coding	21.9706	21.5093	6.6425	6.94405
1	0.684994	4.41899	#N/A	3.02698	#N/A	tni-4	chrIV:5204598-5206896	WBGene00006586	SOM	IGN	OK	101.726	31.7311	-1.68072	5e-05	0.0001367	yes	Coding	102.36	101.093	31.9631	31.4992
29132.8	0.650732	4.18793	#N/A	2.72522	2.91328	F52A8.5	chrI:7346070-7346719	WBGene00009918	SOM	IGN	OK	262.945	81.6784	-1.68673	5e-05	0.0001367	yes	Coding	248.353	277.537	90.6977	72.659
1	2.11117e-05	4.7367	#N/A	#N/A	#N/A	F59B8.1	chrIV:9428659-9439039	WBGene00010316	SOM	IGN	OK	2.67787	0.830562	-1.68893	0.00905	0.0182281	yes	Coding	3.27464	2.0811	0.875985	0.785139
24365.6	1.48902	1.87735	#N/A	2.79542	2.43656	egal-1	chrIV:5824878-5829917	WBGene00015680	SOM	IGN	OK	41.3778	12.8156	-1.69096	5e-05	0.0001367	yes	Coding	40.3567	42.399	13.5338	12.0973
1	1.48225	2.42942	#N/A	3.60101	#N/A	daf-8	chrI:8584549-8587483	WBGene00000904	SOM	IGN	OK	35.5244	10.8322	-1.71349	5e-05	0.0001367	yes	Coding	39.4319	31.6169	10.657	11.0073
27190.6	0.866506	3.7547	#N/A	3.25347	2.71906	C06A6.5	chrIV:7832479-7834660	WBGene00015510	SOM	IGN	OK	95.1521	28.7472	-1.72681	5e-05	0.0001367	yes	Coding	91.5543	98.7498	27.9097	29.5846
36878.9	0.781628	5.06947	#N/A	3.96244	3.68789	ech-4	chrII:10820972-10822223	WBGene00001153	SOM	IGN	OK	222.477	66.9895	-1.73165	5e-05	0.0001367	yes	Coding	196.3	248.654	61.9443	72.0347
35715.1	1.33529	2.42611	#N/A	3.23957	3.57151	cst-1	chrX:4339619-4343488	WBGene00017472	SOM	IGN	OK	5.98478	1.80108	-1.73244	5e-05	0.0001367	yes	Coding	5.22763	6.74193	1.4327	2.16945
25843.6	0.747864	4.85223	#N/A	3.62881	2.58436	T02G5.7	chrII:7075584-7077022	WBGene00020166	SOM	IGN	OK	381.997	114.77	-1.73482	5e-05	0.0001367	yes	Coding	363.119	400.875	114.201	115.339
1	2.16395e-05	4.62117	#N/A	#N/A	#N/A	bcc-1	chrIV:11086169-11092527	WBGene00000246	SOM	IGN	OK	7.21346	2.16173	-1.73851	0.0007	0.00169089	yes	Coding	6.01725	8.40968	1.9932	2.33026
1	1.40604	2.43021	#N/A	3.41698	#N/A	aps-2	chrX:4458246-4459095	WBGene00000157	SOM	IGN	OK	54.5201	16.3129	-1.74077	5e-05	0.0001367	yes	Coding	54.9448	54.0955	16.1197	16.5062
1	0.720672	5.15365	#N/A	3.71409	#N/A	F23B12.4	chrV:14441135-14445186	WBGene00009081	SOM	IGN	OK	64.9152	19.167	-1.75993	5e-05	0.0001367	yes	Coding	66.4486	63.3817	18.6891	19.6449
23147.1	0.57704	6.09803	#N/A	3.51881	2.31471	madf-10	chrI:10436902-10437699	WBGene00013717	SOM	IGN	OK	12.7826	3.77226	-1.76068	5e-05	0.0001367	yes	Coding	12.5847	12.9805	1.99505	5.54948
1	1.20626	2.51276	#N/A	3.03105	#N/A	suox-1	chrX:15497487-15500015	WBGene00010397	SOM	IGN	OK	40.1524	11.8262	-1.7635	5e-05	0.0001367	yes	Coding	43.467	36.8378	11.0324	12.62
1	0.809097	4.02111	#N/A	3.25347	#N/A	B0280.13	chrIII:7128845-7131937	WBGene00015107	SOM	IGN	OK	4.01384	1.18119	-1.76475	0.00015	0.000393467	yes	Coding	3.55902	4.46866	1.28748	1.07489
1	0.715121	4.99664	#N/A	3.5732	#N/A	F56D5.6	chrIV:9402045-9412411	WBGene00010150	SOM	IGN	OK	49.1538	14.4439	-1.76684	5e-05	0.0001367	yes	Coding	51.1174	47.1902	15.8331	13.0547
1	0.729465	4.70782	#N/A	3.43419	#N/A	C06H5.8	chrV:17919010-17921436	WBGene00044795	SOM	IGN	OK	14.6713	4.30516	-1.76886	5e-05	0.0001367	yes	Coding	16.0809	13.2616	4.32755	4.28277
1	0.754747	2.71491	#N/A	2.04907	#N/A	flp-27	chrII:5681017-5682408	WBGene00016114	SOM	IGN	OK	17.7831	5.21628	-1.76941	0.00645	0.0133091	yes	Coding	16.9995	18.5667	6.48266	3.9499
1	0.707622	5.77646	#N/A	4.08755	#N/A	Y71H2AM.4	chrIII:2786853-2787955	WBGene00022169	SOM	IGN	OK	413.287	121.113	-1.77079	5e-05	0.0001367	yes	Coding	389.358	437.217	114.355	127.871
1	1.22249	2.59941	#N/A	3.17775	#N/A	F48F7.6	chrX:13977763-13978711	WBGene00009851	SOM	IGN	OK	52.6748	15.375	-1.77653	5e-05	0.0001367	yes	Coding	48.1917	57.158	12.2009	18.5491
1	0.859122	3.84135	#N/A	3.30019	#N/A	flp-16	chrII:13235264-13237009	WBGene00001459	SOM	IGN	OK	32.4133	9.38076	-1.78881	0.00075	0.00180368	yes	Coding	30.9756	33.851	8.79038	9.97113
1	0.620271	4.50564	#N/A	2.79472	#N/A	C48B4.13	chrIII:9568665-9570206	WBGene00008176	SOM	IGN	OK	3.94974	1.13679	-1.7968	0.0156	0.0298868	yes	Coding	4.23056	3.66892	1.60813	0.665443
1	1.85034	1.84847	#N/A	3.42029	#N/A	dim-1	chrX:8050968-8058162	WBGene00001000	SOM	IGN	OK	203.771	58.6138	-1.79764	5e-05	0.0001367	yes	Coding	212.585	194.957	58.2347	58.9928
1	0.920984	3.35147	#N/A	3.08665	#N/A	gpb-2	chrI:7318477-7320907	WBGene00001680	SOM	IGN	OK	29.0001	8.33708	-1.79844	5e-05	0.0001367	yes	Coding	25.6695	32.3306	8.88296	7.79119
1	0.640446	3.38695	#N/A	2.16916	#N/A	Y34F4.5	chrIII:1026930-1031016	WBGene00021340	SOM	IGN	OK	69.7367	19.9694	-1.80413	5e-05	0.0001367	yes	Coding	68.8368	70.6367	19.4318	20.5071
1	0.881216	3.03264	#N/A	2.67241	#N/A	Y53F4B.39	chrII:15110075-15115788	WBGene00013176	SOM	IGN	OK	150.744	43.1108	-1.80598	5e-05	0.0001367	yes	Coding	132.426	169.061	40.7168	45.5047
1	0.478861	5.19752	#N/A	2.48889	#N/A	ZK856.8	chrV:10202690-10203450	WBGene00014109	SOM	IGN	OK	319.09	90.4444	-1.81886	5e-05	0.0001367	yes	Coding	292.473	345.707	94.584	86.3049
1	0.693489	5.53983	#N/A	3.84181	#N/A	C41G7.9	chrI:9515124-9516768	WBGene00077771	SOM	IGN	OK	211.5	59.9076	-1.81985	5e-05	0.0001367	yes	Coding	194.574	228.426	59.3411	60.4742
1	1.19668	2.02176	#N/A	2.41939	#N/A	Y111B2A.13	chrIII:12624672-12625486	WBGene00013736	SOM	IGN	OK	88.5546	25.0405	-1.8223	5e-05	0.0001367	yes	Coding	85.7176	91.3915	29.1664	20.9147
26622.7	0.745051	4.98307	#N/A	3.71264	2.66227	best-18	chrIII:10212451-10214655	WBGene00011868	SOM	IGN	OK	23.9925	6.78326	-1.82253	5e-05	0.0001367	yes	Coding	23.4155	24.5695	6.69198	6.87454
24762.9	0.724876	4.96776	#N/A	3.60101	2.47629	B0252.3	chrII:6902969-6907713	WBGene00015088	SOM	IGN	OK	36.8253	10.4103	-1.82268	5e-05	0.0001367	yes	Coding	36.1606	37.49	10.4696	10.3511
28161.7	0.783571	4.64886	#N/A	3.64271	2.81617	sod-4	chrIII:9497091-9500113	WBGene00004933	SOM	IGN	OK	47.3287	13.3781	-1.82284	5e-05	0.0001367	yes	Coding	40.3946	54.2629	13.7614	12.9948
1	1.00562	3.25946	#N/A	3.27777	#N/A	sqst-1	chrIV:12034259-12036698	WBGene00011737	SOM	IGN	OK	175.168	49.4784	-1.82387	5e-05	0.0001367	yes	Coding	154.412	195.925	45.1004	53.8563
1	1.15143	2.07953	#N/A	2.39443	#N/A	C07D8.6	chrX:7341489-7342594	WBGene00015565	SOM	IGN	OK	178.675	50.4069	-1.82564	5e-05	0.0001367	yes	Coding	171.46	185.889	40.3333	60.4805
25403.7	0.738299	5.14105	#N/A	3.79563	2.54037	F37C12.21	chrIII:7188294-7188889	WBGene00194742	SOM	IGN	OK	11.1931	3.14873	-1.82976	0.0005	0.00123345	yes	Coding	14.0151	8.37099	3.35413	2.94333
1	0.561645	5.68982	#N/A	3.19566	#N/A	alh-4	chrV:6427292-6429895	WBGene00000110	SOM	IGN	OK	247.113	69.0247	-1.83999	5e-05	0.0001367	yes	Coding	230.056	264.17	64.8407	73.2087
1	0.734652	5.16657	#N/A	3.79563	#N/A	his-35	chrV:9544743-9545259	WBGene00001909	SOM	IGN	OK	332.068	92.6569	-1.84151	5e-05	0.0001367	yes	Coding	308.492	355.644	78.7343	106.58
1	0.729529	4.83209	#N/A	3.52515	#N/A	C01G10.9	chrV:15082769-15084024	WBGene00007236	SOM	IGN	OK	23.3223	6.50285	-1.84257	5e-05	0.0001367	yes	Coding	20.89	25.7546	6.86558	6.14013
27190.6	4.67882e-05	2.13729	#N/A	#N/A	2.71906	Y52B11A.8	chrI:11032334-11033947	WBGene00013127	SOM	IGN	OK	177.803	49.4489	-1.84627	5e-05	0.0001367	yes	Coding	168.738	186.869	45.0112	53.8865
24232.8	1.29219	2.19506	#N/A	2.83643	2.42328	Y73C8B.3	chrV:3150485-3202885	WBGene00022260	SOM	IGN	OK	49.1183	13.3819	-1.87598	5e-05	0.0001367	yes	Coding	50.2536	47.983	14.7149	12.0489
1	0.662999	5.2277	#N/A	3.46596	#N/A	cyc-2.1	chrIV:4748046-4748433	WBGene00017121	SOM	IGN	OK	2522.14	685.881	-1.87862	5e-05	0.0001367	yes	Coding	2322.63	2721.66	597.109	774.653
1	0.478372	5.11217	#N/A	2.44552	#N/A	R10E4.9	chrIII:4301650-4302354	WBGene00011205	SOM	IGN	OK	93.0958	25.1815	-1.88635	5e-05	0.0001367	yes	Coding	80.1214	106.07	24.3582	26.0048
1	0.732889	5.14105	#N/A	3.76782	#N/A	T05C12.11	chrII:8168629-8170306	WBGene00011473	SOM	IGN	OK	2.44126	0.658734	-1.88986	0.00805	0.0163305	yes	Coding	2.60995	2.27257	0.349121	0.968347
1	0.677767	5.66093	#N/A	3.83679	#N/A	vha-2	chrIII:9782078-9782661	WBGene00006911	SOM	IGN	OK	699.516	187.492	-1.89953	5e-05	0.0001367	yes	Coding	665.869	733.164	173.38	201.603
1	0.84483	3.58742	#N/A	3.03076	#N/A	zmp-1	chrIII:5926980-5932866	WBGene00006987	SOM	IGN	OK	3.9885	1.06744	-1.9017	5e-05	0.0001367	yes	Coding	3.79775	4.17925	1.06445	1.07043
1	0.664718	4.20437	#N/A	2.79472	#N/A	ger-1	chrIII:7065502-7067380	WBGene00019813	SOM	IGN	OK	54.6377	14.55	-1.90887	5e-05	0.0001367	yes	Coding	53.1085	56.1668	14.5821	14.518
1	0.730969	5.02143	#N/A	3.67051	#N/A	C34B2.8	chrI:10686029-10687042	WBGene00016393	SOM	IGN	OK	477.713	127.064	-1.91059	5e-05	0.0001367	yes	Coding	438.412	517.014	115.171	138.957
27190.6	0.755996	4.10129	#N/A	3.10056	2.71906	nhr-8	chrIV:7711137-7714158	WBGene00003607	SOM	IGN	OK	38.438	10.1813	-1.91661	5e-05	0.0001367	yes	Coding	29.7769	47.099	11.3475	9.01517
42410.8	0.738096	4.7281	#N/A	3.48979	4.24108	let-767	chrIII:6338545-6339903	WBGene00002891	SOM	IGN	OK	828.077	217.899	-1.92611	5e-05	0.0001367	yes	Coding	730.383	925.772	191.509	244.288
1	0.701785	4.79446	#N/A	3.36468	#N/A	gpx-2	chrII:14867556-14868952	WBGene00011045	SOM	IGN	OK	264.964	69.0989	-1.93906	5e-05	0.0001367	yes	Coding	223.282	306.646	67.532	70.6658
1	1.4884	2.48477	#N/A	3.69832	#N/A	ife-2	chrX:381527-382704	WBGene00002060	SOM	IGN	OK	117.55	30.0589	-1.96741	5e-05	0.0001367	yes	Coding	117.124	117.976	30.8171	29.3008
36380.6	0.696298	5.19882	#N/A	3.61993	3.63806	Y45G5AM.3	chrV:4164829-4166744	WBGene00021556	SOM	IGN	OK	35.7087	9.11931	-1.96928	5e-05	0.0001367	yes	Coding	32.1428	39.2746	8.9375	9.30112
1	0.74396	4.76558	#N/A	3.5454	#N/A	H35B03.1	chrIV:5725635-5729552	WBGene00019263	SOM	IGN	OK	38.4793	9.79647	-1.97375	5e-05	0.0001367	yes	Coding	29.5776	47.381	9.01872	10.5742
73317.5	0.773702	4.11523	#N/A	3.18396	7.33175	nduf-7	chrI:9108430-9110600	WBGene00012376	SOM	IGN	OK	285.556	72.6948	-1.97385	5e-05	0.0001367	yes	Coding	261.429	309.684	67.773	77.6165
1	0.675534	4.96776	#N/A	3.35589	#N/A	F25H5.10	chrI:9158793-9158979	WBGene00077773	SOM	IGN	OK	55.5898	14.0057	-1.98881	0.0036	0.00778058	yes	Coding	70.1128	41.0668	9.35178	18.6596
1	1.16451	2.95998	#N/A	3.44693	#N/A	rpl-25.1	chrX:4715154-4715723	WBGene00004438	SOM	IGN	OK	843.786	210.934	-2.00008	5e-05	0.0001367	yes	Coding	810.435	877.137	205.991	215.877
25248.4	0.625292	4.8039	#N/A	3.00384	2.52484	act-1	chrV:11081054-11082285	WBGene00000063	SOM	IGN	OK	4.25873	1.06156	-2.00424	0.0003	0.000758483	yes	Coding	4.10139	4.41607	0.700386	1.42273
29769.2	0.772393	3.87023	#N/A	2.98934	2.97692	gfrp-1	chrIV:203881-205081	WBGene00044736	SOM	IGN	OK	34.8276	8.62154	-2.01421	0.00025	0.000638083	yes	Coding	37.9812	31.674	12.3415	4.90153
1	1.63199	2.36835	#N/A	3.86513	#N/A	sedl-1	chrX:1439356-1440243	WBGene00021046	SOM	IGN	OK	31.8383	7.85011	-2.01998	5e-05	0.0001367	yes	Coding	33.0178	30.6588	6.87637	8.82386
1	0.775596	4.80896	#N/A	3.72981	#N/A	hsp-12.2	chrIII:8138054-8139424	WBGene00002011	SOM	IGN	OK	126.035	30.8648	-2.02979	5e-05	0.0001367	yes	Coding	136.492	115.578	29.848	31.8816
42242.6	0.690933	5.63205	#N/A	3.89137	4.22426	F36A2.7	chrI:8813755-8814878	WBGene00009454	SOM	IGN	OK	1587.07	387.422	-2.03439	5e-05	0.0001367	yes	Coding	1460.52	1713.62	380.99	393.855
25734	0.666262	5.59298	#N/A	3.72639	2.5734	C36E8.4	chrIII:4012323-4015720	WBGene00007983	SOM	IGN	OK	18.4946	4.49892	-2.03945	5e-05	0.0001367	yes	Coding	20.178	16.8111	3.98025	5.01759
1	0.732889	5.14105	#N/A	3.76782	#N/A	F37C12.3	chrIII:7180699-7181717	WBGene00018151	SOM	IGN	OK	339.455	81.8363	-2.05241	5e-05	0.0001367	yes	Coding	295.684	383.226	76.3082	87.3645
1	2.06132e-05	4.85125	#N/A	#N/A	#N/A	mtd-1	chrI:15001872-15005512	WBGene00003471	SOM	IGN	OK	9.5819	2.29609	-2.06113	5e-05	0.0001367	yes	Coding	7.88203	11.2818	3.01237	1.57981
1	0.643118	3.78358	#N/A	2.43329	#N/A	moc-2	chrV:6502423-6504122	WBGene00003385	SOM	IGN	OK	20.4089	4.81562	-2.08341	5e-05	0.0001367	yes	Coding	17.7946	23.0233	4.8901	4.74114
1	1.01921	2.97488	#N/A	3.03202	#N/A	pcca-1	chrX:7657753-7660927	WBGene00017864	SOM	IGN	OK	248.326	58.2858	-2.09102	5e-05	0.0001367	yes	Coding	249.982	246.671	51.0902	65.4814
29618.3	1.6354	2.10841	#N/A	3.44809	2.96183	W04G3.5	chrX:11073597-11075710	WBGene00012258	SOM	IGN	OK	112.75	26.3984	-2.0946	5e-05	0.0001367	yes	Coding	108.116	117.384	27.5176	25.2792
1	0.746457	4.56341	#N/A	3.40639	#N/A	F57C2.4	chrII:14525245-14525908	WBGene00010196	SOM	IGN	OK	1046.13	241.991	-2.11204	5e-05	0.0001367	yes	Coding	925.797	1166.47	199.275	284.706
48976.6	0.561645	5.68982	#N/A	3.19566	4.89766	atp-4	chrV:6426378-6427093	WBGene00020275	SOM	IGN	OK	596.546	137.904	-2.11296	5e-05	0.0001367	yes	Coding	586.839	606.252	114.048	161.761
1	0.707886	5.10024	#N/A	3.61039	#N/A	Y106G6E.4	chrI:10221779-10222768	WBGene00013708	SOM	IGN	OK	49.3247	11.3957	-2.11382	5e-05	0.0001367	yes	Coding	47.1912	51.4583	12.5259	10.2656
100105	1.6517	1.97732	#N/A	3.26594	10.0105	C34D10.2	chrX:8014996-8025373	WBGene00016407	SOM	IGN	OK	62.8865	14.5101	-2.11569	5e-05	0.0001367	yes	Coding	63.9514	61.8215	13.8181	15.2022
50982.4	1.54551	2.19506	#N/A	3.39248	5.09824	pfk-1.1	chrX:2940879-2945205	WBGene00022199	SOM	IGN	OK	132.674	30.6046	-2.11607	5e-05	0.0001367	yes	Coding	143.21	122.138	25.7381	35.4711
1	0.784592	2.33947	#N/A	1.83553	#N/A	ncx-1	chrV:20105762-20120625	WBGene00003566	SOM	IGN	OK	70.9402	16.2376	-2.12727	5e-05	0.0001367	yes	Coding	77.9497	63.9307	15.3744	17.1008
1	0.677767	5.66093	#N/A	3.83679	#N/A	R10E11.5	chrIII:9785982-9789555	WBGene00011217	SOM	IGN	OK	11.0116	2.52038	-2.12731	5e-05	0.0001367	yes	Coding	12.8758	9.14743	2.51362	2.52715
1	0.876486	4.07241	#N/A	3.56941	#N/A	T05E7.4	chrI:6192676-6194898	WBGene00020260	SOM	IGN	OK	5.34786	1.22386	-2.12752	0.00215	0.0048285	yes	Coding	4.80541	5.8903	1.48327	0.964453
54904.3	0.678645	5.49053	#N/A	3.72612	5.49043	pgk-1	chrI:3867554-3868960	WBGene00020185	SOM	IGN	OK	387.512	88.4803	-2.13081	5e-05	0.0001367	yes	Coding	378.47	396.554	81.3816	95.579
29769.2	1.37045	2.83047	#N/A	3.87903	2.97692	ucr-2.2	chrX:15173834-15177907	WBGene00011679	SOM	IGN	OK	252.206	56.8515	-2.14933	5e-05	0.0001367	yes	Coding	242.688	261.724	53.6029	60.1001
1	0.875607	3.66805	#N/A	3.21177	#N/A	vha-17	chrIV:9321789-9322221	WBGene00009882	SOM	IGN	OK	527.414	118.096	-2.15897	5e-05	0.0001367	yes	Coding	522.239	532.589	128.905	107.287
37278.1	1.17448	3.11929	#N/A	3.66355	3.72781	idhb-1	chrX:14171393-14173319	WBGene00007993	SOM	IGN	OK	126.279	28.232	-2.16121	5e-05	0.0001367	yes	Coding	124.334	128.224	23.5946	32.8694
1	0.759464	5.10759	#N/A	3.87903	#N/A	prdx-3	chrIII:4407415-4408320	WBGene00011110	SOM	IGN	OK	354.943	79.1787	-2.1644	5e-05	0.0001367	yes	Coding	320.636	389.251	71.7333	86.6242
1	0.830075	4.50564	#N/A	3.74002	#N/A	Y62E10A.13	chrIV:13389338-13398734	WBGene00013379	SOM	IGN	OK	396.795	88.0638	-2.17177	5e-05	0.0001367	yes	Coding	419.367	374.224	96.4641	79.6635
1	0.72263	3.86743	#N/A	2.79472	#N/A	F53F10.3	chrI:3827239-3828040	WBGene00018765	SOM	IGN	OK	368.75	81.764	-2.1731	5e-05	0.0001367	yes	Coding	333.272	404.228	86.6749	76.8531
1	0.713384	4.79446	#N/A	3.42029	#N/A	Y38E10A.24	chrII:12678966-12679259	WBGene00012602	SOM	IGN	OK	574.288	126.227	-2.18576	5e-05	0.0001367	yes	Coding	520.336	628.24	113.283	139.17
1	0.772467	4.85965	#N/A	3.75392	#N/A	D1054.5	chrV:10772832-10776558	WBGene00008372	SOM	IGN	OK	20.4814	4.47332	-2.19489	5e-05	0.0001367	yes	Coding	19.2884	21.6743	5.16038	3.78627
1	2.28397e-05	4.37834	#N/A	#N/A	#N/A	W06A7.4	chrV:14824648-14829180	WBGene00012293	SOM	IGN	OK	57.0496	12.429	-2.19851	5e-05	0.0001367	yes	Coding	63.2507	50.8485	10.2649	14.593
24277.3	0.638894	5.49795	#N/A	3.51261	2.42773	gpx-1	chrI:9780339-9781331	WBGene00009165	SOM	IGN	OK	79.8084	17.3291	-2.20334	5e-05	0.0001367	yes	Coding	72.343	87.2739	19.2134	15.4448
26705.1	0.752167	4.62117	#N/A	3.47589	2.67051	C28H8.2	chrIII:5923304-5924352	WBGene00016193	SOM	IGN	OK	10.3524	2.24062	-2.20799	0.0013	0.00301515	yes	Coding	13.3661	7.33866	0.825008	3.65624
1	0.694998	5.2277	#N/A	3.63324	#N/A	T16H12.9	chrIII:10109330-10111974	WBGene00011817	SOM	IGN	OK	7.4906	1.60798	-2.21983	5e-05	0.0001367	yes	Coding	8.78654	6.19466	1.62738	1.58858
1	1.74226	2.08282	#N/A	3.62881	#N/A	K12H4.7	chrIII:8048427-8050974	WBGene00019682	SOM	IGN	OK	1080.49	229.202	-2.23699	5e-05	0.0001367	yes	Coding	908.758	1252.22	244.807	213.598
1	0.737488	4.99589	#N/A	3.68441	#N/A	rab-3	chrII:5722303-5727632	WBGene00004267	SOM	IGN	OK	16.2689	3.40598	-2.25597	5e-05	0.0001367	yes	Coding	13.5541	18.9837	3.53316	3.27879
1	0.564912	6.32523	#N/A	3.5732	#N/A	F54A3.5	chrII:2224489-2225711	WBGene00018784	SOM	IGN	OK	200.97	41.9678	-2.25963	5e-05	0.0001367	yes	Coding	187.457	214.483	42.6859	41.2497
26705.1	0.854672	2.57053	#N/A	2.19696	2.67051	dpy-31	chrIII:7202599-7207367	WBGene00006592	SOM	IGN	OK	120.204	24.9408	-2.2689	5e-05	0.0001367	yes	Coding	117.851	122.557	26.2638	23.6178
26978.8	0.606719	5.35691	#N/A	3.25014	2.69788	nduf-6	chrI:7090740-7091256	WBGene00009051	SOM	IGN	OK	342.357	69.9167	-2.29179	5e-05	0.0001367	yes	Coding	316.893	367.821	71.0846	68.7489
1	4.80878e-05	2.07953	#N/A	#N/A	#N/A	zig-1	chrI:9847397-9849852	WBGene00006978	SOM	IGN	OK	34.8335	7.10668	-2.29323	5e-05	0.0001367	yes	Coding	34.7803	34.8866	8.09713	6.11622
[truncated: 122 more rows]

## Sheet: K27 only 418
R K27 SOM/IGN	R K4 SOM/IGN	IGN-K4 FE	IGN-K27 FE	SOM-K4 FE	SOM-K27 FE	Gene	Locus	WB ID	Sample_1	Sample_2	status	SOM FPKM	IGN FPKM	log2(IGN/SOM)	p_value	q_value	significant	CodingStatus	SOM Rep 1 FPKM	SOM Rep 2 FPKM	IGN Rep 1 FPKM	IGN Rep 2 FPKM
[truncated: 418 more rows]

[truncated: 1 more sheets: both-368]
